# Supplementary material for: Single cell RNA-seq analysis reveals temporally-regulated and quiescence-regulated gene expression in Drosophila larval neuroblasts
Source: Neural Dev. 2022 Aug 24;17:7. doi: 10.1186/s13064-022-00163-7 (PMC9404614; doi:10.1186/s13064-022-00163-7)
Supplement: Supplementary file 1 — Additional file 1. [file 13064_2022_163_MOESM1_ESM.csv]

	p_val	avg_log2FC	pct.1	pct.2	p_val_adj	cluster	gene
CG31221	0	2.16698918014651	0.816	0.363	0	0	CG31221
CG32052	0	2.13347626142736	0.408	0.112	0	0	CG32052
jeb	0	1.74837405771273	0.787	0.367	0	0	jeb
Ldh	0	1.72587284883728	0.957	0.624	0	0	Ldh
CG30116	0	1.69192482220429	0.388	0.127	0	0	CG30116
beat-IIa	0	1.64620375804004	0.535	0.24	0	0	beat-IIa
Cbp53E	0	1.61565525794615	0.712	0.341	0	0	Cbp53E
dpr9	0	1.49690788026449	0.605	0.278	0	0	dpr9
dpr14	0	1.47447450376144	0.54	0.22	0	0	dpr14
CG13954	0	1.45118305662843	0.49	0.203	0	0	CG13954
kcc	0	1.43826760254781	0.424	0.157	0	0	kcc
trv	0	1.43405609129072	0.78	0.5	0	0	trv
CG13743	0	1.41008947606686	0.206	0.058	0	0	CG13743
CG44422	0	1.38412513350357	0.497	0.215	0	0	CG44422
sr	0	1.38290077306632	0.327	0.124	0	0	sr
Hsp67Bc	0	1.37772315237204	0.323	0.117	0	0	Hsp67Bc
Pkc53E	0	1.36939886826193	0.473	0.209	0	0	Pkc53E
IA-2	0	1.33509015006112	0.838	0.486	0	0	IA-2
CG11319	0	1.32006084606043	0.314	0.118	0	0	CG11319
Sap47	0	1.31778382425785	0.95	0.638	0	0	Sap47
AstA-R1	0	1.29796610509868	0.142	0.035	0	0	AstA-R1
CCAP-R	0	1.28753995404428	0.171	0.061	0	0	CCAP-R
Lcch3	0	1.25319870226083	0.361	0.143	0	0	Lcch3
heph	0	1.24810100068832	0.399	0.233	0	0	heph
dpr17	0	1.24441849096338	0.296	0.121	0	0	dpr17
Galphao	0	1.24220805825832	0.844	0.519	0	0	Galphao
cpo	0	1.1840189839845	0.553	0.332	0	0	cpo
Alk	0	1.18338572422848	0.802	0.461	0	0	Alk
Ace	0	1.17701228313887	0.396	0.176	0	0	Ace
jdp	0	1.15993961038285	0.331	0.141	0	0	jdp
Pde9	0	1.11145864783405	0.41	0.212	0	0	Pde9
Pdp1	0	1.08317688627023	0.551	0.308	0	0	Pdp1
Nrx-1	0	1.06734767956266	0.345	0.154	0	0	Nrx-1
Frq2	0	1.05174582065076	0.268	0.122	0	0	Frq2
GluRIB	0	1.04289224731575	0.469	0.236	0	0	GluRIB
amon	0	1.03398779567942	0.228	0.094	0	0	amon
pasha	0	1.03279177520478	0.267	0.119	0	0	pasha
Pal2	0	1.02357465087208	0.398	0.199	0	0	Pal2
SK	0	1.02291654405384	0.426	0.226	0	0	SK
CG6329	0	1.01915204951109	0.655	0.404	0	0	CG6329
CASK	0	1.01213896526973	0.639	0.379	0	0	CASK
wry	0	1.01067911278902	0.43	0.227	0	0	wry
Hasp	0	0.997771181717547	0.342	0.176	0	0	Hasp
RSG7	0	0.988992596778216	0.385	0.199	0	0	RSG7
GluRIA	0	0.970715398962106	0.345	0.169	0	0	GluRIA
nSyb	0	0.966922969075242	0.662	0.391	0	0	nSyb
Ih	0	0.962365471068192	0.552	0.31	0	0	Ih
shi	0	0.941476381578447	0.603	0.367	0	0	shi
CG12991	0	0.936259060514031	0.529	0.311	0	0	CG12991
Rbp6	0	0.917698199422792	0.85	0.591	0	0	Rbp6
Toll-6	0	0.914134219465244	0.604	0.399	0	0	Toll-6
para	0	0.895264386207588	0.633	0.344	0	0	para
Cam	0	0.889435291723768	0.978	0.815	0	0	Cam
Hex-A	0	0.84753562793819	0.899	0.56	0	0	Hex-A
nAChRalpha6	0	0.83754230611735	0.849	0.549	0	0	nAChRalpha6
CG42613	0	0.820462415499658	0.562	0.355	0	0	CG42613
futsch	0	0.806407557624039	0.863	0.539	0	0	futsch
nrv3	0	0.805511971631438	0.905	0.623	0	0	nrv3
CG2269	0	0.803414657277064	0.368	0.187	0	0	CG2269
Dhit	0	0.802614403057238	0.623	0.384	0	0	Dhit
Rdl	0	0.801526876069393	0.727	0.427	0	0	Rdl
Ank2	0	0.779257589618422	0.607	0.372	0	0	Ank2
Liprin-gamma	0	0.772742094967952	0.816	0.581	0	0	Liprin-gamma
fne	0	0.769701502537675	0.811	0.601	0	0	fne
bru3	0	0.768742251246268	0.514	0.318	0	0	bru3
Syt1	0	0.758710399897883	0.437	0.254	0	0	Syt1
sm	0	0.733470626817927	0.625	0.429	0	0	sm
ps	0	0.727226322652275	0.712	0.481	0	0	ps
fz2	0	0.712055754886994	0.792	0.575	0	0	fz2
sif	0	0.683446194919272	0.539	0.308	0	0	sif
Gbeta13F	0	0.601453946734414	0.864	0.72	0	0	Gbeta13F
ctp	0	0.599181814870344	0.899	0.791	0	0	ctp
Atpalpha	0	0.550293424740609	0.785	0.581	0	0	Atpalpha
Imp	0	0.540858249719035	0.939	0.772	0	0	Imp
RpS29	0	-0.610681804183757	0.704	0.822	0	0	RpS29
RpS27	0	-0.626306180964372	0.73	0.84	0	0	RpS27
RpLP2	0	-0.636595847794708	0.687	0.807	0	0	RpLP2
RpS13	0	-0.641975808918796	0.666	0.791	0	0	RpS13
RpLP1	0	-0.645049057995008	0.738	0.85	0	0	RpLP1
RpS11	0	-0.650504700720479	0.602	0.748	0	0	RpS11
RpL28	0	-0.713387176088881	0.585	0.742	0	0	RpL28
RpS20	0	-0.722821256251914	0.575	0.734	0	0	RpS20
RpL27A	0	-0.759013541554677	0.558	0.731	0	0	RpL27A
RpL13A	0	-0.77410855102319	0.535	0.714	0	0	RpL13A
RpL10Ab	0	-0.788589744576246	0.461	0.651	0	0	RpL10Ab
RpL38	0	-0.813809500772871	0.623	0.783	0	0	RpL38
RpS2	0	-0.824607872800074	0.513	0.69	0	0	RpS2
CNBP	0	-1.01417050080773	0.377	0.572	0	0	CNBP
HmgD	0	-1.19037601924723	0.249	0.468	0	0	HmgD
hdc	0	-1.4914862520966	0.328	0.561	0	0	hdc
lncRNA:noe	0	-1.83094157078023	0.274	0.478	0	0	lncRNA:noe
RpS12	1.81692813794334e-305	-0.628054085304081	0.594	0.736	2.32530463093989e-301	0	RpS12
RpL14	2.85354247703309e-295	-0.640490152383685	0.558	0.709	3.65196366210695e-291	0	RpL14
lncRNA:CR31451	1.00171734430604e-292	0.818075097920782	0.417	0.249	1.28199785724287e-288	0	lncRNA:CR31451
sta	3.02319803711856e-285	-0.652813554200776	0.549	0.701	3.86908884790434e-281	0	sta
RpS7	1.08360548393705e-284	-0.621121439009326	0.583	0.723	1.38679829834264e-280	0	RpS7
CanA-14F	9.56359927908814e-282	0.971905563145601	0.287	0.146	1.2239494357377e-277	0	CanA-14F
gprs	1.93588345190911e-280	0.996862468694621	0.23	0.105	2.47754364175328e-276	0	gprs
awd	6.7835824536017e-280	-0.697002016436599	0.52	0.675	8.68162882411945e-276	0	awd
Pfk	1.44402947951405e-279	0.913880810201446	0.336	0.185	1.84806892788208e-275	0	Pfk
Drep2	4.84232871568362e-267	0.679078044776918	0.514	0.332	6.1972122903319e-263	0	Drep2
RpS5a	3.45571323859989e-265	-0.689481908126395	0.479	0.635	4.42262180276014e-261	0	RpS5a
dnc	1.17075617440754e-262	0.714992715541326	0.489	0.324	1.49833375200678e-258	0	dnc
RpS3A	3.03351000157625e-259	-0.734989055067281	0.419	0.595	3.88228610001728e-255	0	RpS3A
Bacc	2.05358734452351e-254	-0.775953846080203	0.518	0.666	2.62818108352118e-250	0	Bacc
RpL18A	9.40666373604951e-253	-0.573250442231222	0.587	0.72	1.20386482493962e-248	0	RpL18A
Syp	1.5795478483765e-252	-1.41797559031246	0.11	0.277	2.02150533635224e-248	0	Syp
RpS15	6.76508733347484e-252	-0.542799075791685	0.661	0.77	8.6579587693811e-248	0	RpS15
rdx	4.42426875446269e-249	0.980120085941695	0.294	0.16	5.66217915196134e-245	0	rdx
shep	5.01889394523799e-247	0.422825051952834	0.835	0.704	6.42318047111558e-243	0	shep
RpL37a	5.26412702195297e-247	-0.564650805517669	0.6	0.736	6.73702976269542e-243	0	RpL37a
RpL23	7.09873837949174e-246	-0.526845188946684	0.663	0.769	9.08496537807352e-242	0	RpL23
mspo	4.42446475005586e-245	0.655037053248527	0.561	0.396	5.66242998712149e-241	0	mspo
eEF5	6.75618358392668e-244	-0.833153588851522	0.258	0.447	8.64656375070936e-240	0	eEF5
tow	3.28997504025502e-242	0.718171839272243	0.476	0.323	4.21051005651837e-238	0	tow
rdgB	6.29454865529646e-241	0.848763864715364	0.324	0.185	8.05576336904841e-237	0	rdgB
mamo	2.61146202286338e-240	-1.7848051006436	0.077	0.229	3.34214909686055e-236	0	mamo
Pka-R2	6.33323187420918e-240	0.845103967670911	0.273	0.142	8.1052701526129e-236	0	Pka-R2
Hr38	1.26326716738194e-239	0.948753050339809	0.241	0.119	1.6167293208154e-235	0	Hr38
CaMKII	1.25561759288025e-237	0.744619574698033	0.385	0.233	1.60693939536815e-233	0	CaMKII
Tsp96F	4.11838207389514e-236	0.958214854657562	0.221	0.107	5.270705378171e-232	0	Tsp96F
RpL40	3.1839058751262e-235	-0.51452726503535	0.65	0.77	4.07476273898651e-231	0	RpL40
mei-P26	5.68120760534475e-234	0.609284184054592	0.562	0.41	7.27080949332021e-230	0	mei-P26
RpS27A	1.25991618075007e-233	-0.534906195585464	0.62	0.737	1.61244072812394e-229	0	RpS27A
Trim9	4.77579743729022e-233	0.842100117864771	0.355	0.21	6.11206556024403e-229	0	Trim9
Cngl	2.90418712608759e-228	0.547922937417352	0.494	0.316	3.7167786839669e-224	0	Cngl
SPR	3.33051011640084e-228	0.972425414113178	0.255	0.131	4.26238684696979e-224	0	SPR
dysc	6.57155046226332e-227	0.558673657143019	0.507	0.335	8.4102702816046e-223	0	dysc
dpr10	5.17063899983683e-224	0.82934670185709	0.26	0.135	6.61738379199118e-220	0	dpr10
DIP1	2.60414714921207e-222	0.754598040572239	0.419	0.275	3.3327875215616e-218	0	DIP1
OtopLa	5.79057687504829e-222	0.702958514452242	0.368	0.22	7.41078028468681e-218	0	OtopLa
RpL37A	9.81002803937957e-222	-0.540467201654051	0.61	0.735	1.2554873884798e-217	0	RpL37A
pros	1.99764384620179e-220	-1.93868884367958	0.128	0.284	2.55658459436905e-216	0	pros
RpL35	1.61319456594747e-216	-0.667054098283554	0.393	0.556	2.06456640549958e-212	0	RpL35
beat-IIIc	3.46784893433776e-216	1.12670753844816	0.22	0.11	4.43815306616547e-212	0	beat-IIIc
Rgk1	3.92905513219386e-216	0.68628761353746	0.292	0.16	5.0284047581817e-212	0	Rgk1
nAChRbeta1	7.85145734411532e-213	0.837889276055712	0.238	0.122	1.00482951089988e-208	0	nAChRbeta1
rad	4.08594436499488e-210	0.811365673545869	0.254	0.134	5.22919159832044e-206	0	rad
RpL21	4.09227095785448e-208	-0.57126530838703	0.509	0.65	5.23728837186217e-204	0	RpL21
mtd	1.50295907400238e-206	0.806851572737726	0.266	0.144	1.92348702290825e-202	0	mtd
RpL19	3.83134946750935e-205	-0.546333543048188	0.565	0.691	4.90336104851846e-201	0	RpL19
Galphai	6.80044233646269e-204	-1.2234148334471	0.057	0.191	8.70320610220495e-200	0	Galphai
GluClalpha	4.60875423912433e-201	0.771061927065583	0.282	0.157	5.89828367523132e-197	0	GluClalpha
RpS26	9.82803313066446e-199	-0.487025805564723	0.634	0.74	1.25779168006244e-194	0	RpS26
EndoA	9.10136028887879e-194	0.755277325305081	0.322	0.195	1.16479208977071e-189	0	EndoA
CG11000	8.13022966243598e-190	0.717882208541023	0.305	0.177	1.04050679219856e-185	0	CG11000
CG2852	8.67427395132713e-190	-0.854068967142174	0.267	0.428	1.11013358029085e-185	0	CG2852
Sh	3.17222843910062e-188	0.591648865494251	0.413	0.269	4.05981795636097e-184	0	Sh
RpS9	5.56397233664479e-188	-0.557202102377574	0.517	0.647	7.120771796438e-184	0	RpS9
RpS10b	2.69006080239956e-186	-0.619199038975696	0.383	0.544	3.44273981491096e-182	0	RpS10b
tna	4.58051157364912e-186	0.459855663742898	0.715	0.594	5.86213871195614e-182	0	tna
RpL11	5.59138064172646e-186	-0.574213877419743	0.46	0.602	7.15584894528152e-182	0	RpL11
His3.3B	1.92003553792131e-184	0.335407739286505	0.766	0.607	2.45726148143169e-180	0	His3.3B
RpL7	1.60968546924757e-180	-0.545840823552723	0.473	0.615	2.06007546354304e-176	0	RpL7
RpL6	1.47326601980176e-179	-0.570542722456623	0.441	0.59	1.88548585214229e-175	0	RpL6
MESK2	6.39135063795512e-179	0.677360948523131	0.406	0.275	8.17965054645496e-175	0	MESK2
RpS24	2.25500932009552e-177	-0.555615804469315	0.442	0.592	2.88596092785825e-173	0	RpS24
RpL10	5.64154818176981e-177	-0.451780115425272	0.634	0.735	7.220053363029e-173	0	RpL10
ogre	6.61301578936036e-175	-1.07811607237649	0.067	0.192	8.46333760722338e-171	0	ogre
RpL27	2.89799056471286e-174	-0.510472089965432	0.526	0.656	3.70884832471952e-170	0	RpL27
RpL17	2.54398475245996e-170	-0.527574929114066	0.5	0.627	3.25579168619826e-166	0	RpL17
Toll-7	2.86070282960014e-170	0.642859465955385	0.497	0.367	3.66112748132226e-166	0	Toll-7
RpL34b	7.03459775501352e-170	-0.602659248313223	0.372	0.522	9.00287820686631e-166	0	RpL34b
RpL24	5.60552207145162e-163	-0.505166032744087	0.499	0.632	7.17394714704378e-159	0	RpL24
Cyp1	5.16828008770772e-162	-0.564376098950489	0.457	0.59	6.61436485624834e-158	0	Cyp1
RpL26	2.93427608283717e-161	-0.478029197959216	0.572	0.678	3.755286530815e-157	0	RpL26
Ald1	7.67889385519385e-160	0.261614389901117	0.733	0.568	9.82744835587709e-156	0	Ald1
His2Av	1.27040551982905e-156	-0.882658586195348	0.071	0.19	1.62586498427722e-152	0	His2Av
RpL36A	1.32016096964233e-155	-0.460950053412178	0.592	0.699	1.68954200894826e-151	0	RpL36A
RpL15	2.32758214394119e-152	-0.454269952421628	0.582	0.687	2.97883962781594e-148	0	RpL15
RpS19a	1.22189242918029e-151	-0.55126341128615	0.39	0.535	1.56377793086493e-147	0	RpS19a
Hsp26	1.06731919391134e-150	0.286228565675368	0.466	0.323	1.36595510436774e-146	0	Hsp26
RpL13	4.05680787008282e-150	-0.518854188106876	0.433	0.569	5.19190271213199e-146	0	RpL13
CG42394	4.29469050175657e-149	-1.22950190857668	0.055	0.162	5.49634490414805e-145	0	CG42394
Ten-a	3.36109122409597e-147	0.52461491006028	0.577	0.461	4.30152454859802e-143	0	Ten-a
RpS8	5.7040861686877e-147	-0.460835221932834	0.548	0.665	7.30008947868652e-143	0	RpS8
CG4612	3.57858494428503e-146	0.604040294901481	0.395	0.276	4.57987301169598e-142	0	CG4612
RpS15Aa	2.57864028910244e-145	-0.569815372761896	0.353	0.495	3.30014384199331e-141	0	RpS15Aa
CG14989	4.28010012473455e-145	-1.44263442656696	0.198	0.331	5.47767213963528e-141	0	CG14989
egh	3.14099003943401e-142	0.599230677804805	0.444	0.331	4.01983905246764e-138	0	egh
tsr	4.85104674171238e-142	-0.496019247171562	0.463	0.6	6.2083696200435e-138	0	tsr
RpL12	1.02317179487051e-141	-0.46712646291449	0.512	0.631	1.30945526307528e-137	0	RpL12
RpL31	1.14728679742973e-141	-0.467174394743166	0.53	0.651	1.46829764335057e-137	0	RpL31
Tet	2.16702627384976e-140	-0.821142133493879	0.136	0.263	2.77336022527292e-136	0	Tet
His3.3A	6.94818137034032e-139	-0.691987867530667	0.162	0.296	8.89228251776155e-135	0	His3.3A
RpS16	1.39586361258464e-137	-0.486252031701403	0.478	0.601	1.78642625138582e-133	0	RpS16
RpS23	1.42771345623538e-137	-0.491542023296319	0.495	0.611	1.82718768129004e-133	0	RpS23
RpS28b	2.12740037600677e-137	-0.441038055145767	0.578	0.684	2.72264700121347e-133	0	RpS28b
CG16711	5.05074165343136e-137	0.67364472023122	0.302	0.197	6.46393916806146e-133	0	CG16711
RpL30	8.72507863487503e-136	-0.491465904792117	0.48	0.602	1.11663556369131e-131	0	RpL30
RpS3	2.2467534080677e-135	-0.511851280775224	0.39	0.529	2.87539501164505e-131	0	RpS3
HmgZ	5.1657672695395e-134	-0.625999839640207	0.345	0.481	6.61114895155665e-130	0	HmgZ
Eno	9.10647150400874e-134	0.329508051523053	0.711	0.585	1.16544622308304e-129	0	Eno
E(spl)mbeta-HLH	2.08164803515786e-133	-1.1546886528786	0.078	0.182	2.66409315539503e-129	0	E(spl)mbeta-HLH
Nph	3.2487102218143e-133	-0.705882332005285	0.158	0.285	4.15769934187794e-129	0	Nph
unc-13	8.5216264252806e-133	0.533606447852446	0.378	0.262	1.09059774990741e-128	0	unc-13
eEF1beta	1.22303306896629e-132	-0.632306174875979	0.207	0.343	1.56523772166306e-128	0	eEF1beta
RpS30	3.47227776532842e-131	-0.438803622061846	0.543	0.648	4.44382108406731e-127	0	RpS30
RpL23A	1.77062937569305e-129	-0.496780682619498	0.382	0.519	2.26605147501197e-125	0	RpL23A
lncRNA:CR45388	7.21136394413686e-129	-1.31475202766577	0.117	0.226	9.22910357570635e-125	0	lncRNA:CR45388
Tsp66E	1.86367143966534e-127	0.606447440068855	0.285	0.181	2.38512670848371e-123	0	Tsp66E
Syx1A	1.15220433751955e-126	0.286247341282678	0.606	0.458	1.47459111115752e-122	0	Syx1A
luna	2.91314334093713e-126	0.570743691383543	0.47	0.359	3.72824084773133e-122	0	luna
dpr13	1.37723132765098e-124	0.640881917069632	0.299	0.193	1.76258065312772e-120	0	dpr13
Pen	2.24147509658383e-124	-1.16977198749327	0.188	0.293	2.86863982860798e-120	0	Pen
CG17124	3.49485808570684e-122	0.471686561143158	0.508	0.389	4.47271937808762e-118	0	CG17124
lola	3.66846357625905e-122	-0.671549083507241	0.283	0.409	4.69489968489633e-118	0	lola
bun	4.49813566620406e-122	0.466484546850814	0.549	0.448	5.75671402560795e-118	0	bun
CG7646	1.82953337885186e-121	0.551717589638088	0.352	0.243	2.34143681825461e-117	0	CG7646
Frq1	9.78099497676732e-120	0.408634330489979	0.374	0.254	1.25177173712668e-115	0	Frq1
crol	5.51147998683694e-118	-0.556877912019416	0.217	0.349	7.05359208715391e-114	0	crol
Nlp	3.77174674836706e-115	-0.641063620696058	0.191	0.313	4.82708148856016e-111	0	Nlp
RpL35A	1.6215899573815e-114	-0.467783592940125	0.378	0.507	2.07531082745684e-110	0	RpL35A
Appl	1.32748407852537e-113	0.485053226466139	0.411	0.301	1.69891412369677e-109	0	Appl
Mkp3	3.62235697028567e-112	0.567559792626225	0.343	0.241	4.6358924505716e-108	0	Mkp3
RpL9	2.45012761918782e-110	-0.48236075666043	0.356	0.483	3.13567332703657e-106	0	RpL9
Ggamma30A	7.42980092188188e-110	0.307518552646627	0.601	0.473	9.50865921982443e-106	0	Ggamma30A
Hsc70Cb	9.61948125109475e-110	0.448858376480386	0.497	0.39	1.23110121051511e-105	0	Hsc70Cb
RpL5	1.03409098925193e-109	-0.44472314844758	0.436	0.557	1.32342964804462e-105	0	RpL5
RpL18	3.87992715313428e-108	-0.418203525130157	0.487	0.601	4.96553077058125e-104	0	RpL18
RpL34a	1.18603462173353e-106	-0.609160777697142	0.102	0.205	1.51788710889457e-102	0	RpL34a
RpS18	3.12673198218447e-104	-0.402498390022681	0.498	0.607	4.00159159079968e-100	0	RpS18
Obp99a	1.12774918423245e-100	-1.45334299504787	0.302	0.408	1.44329340598069e-96	0	Obp99a
RpL7A	1.23149376491902e-96	-0.386572185583564	0.494	0.603	1.57606572034337e-92	0	RpL7A
SNRPG	1.07605552618786e-95	-0.542974863215953	0.202	0.316	1.37713586241523e-91	0	SNRPG
CG30172	4.61298968306636e-94	0.33134503700688	0.495	0.371	5.90370419638832e-90	0	CG30172
Tctp	8.94664552223469e-89	-0.50834688536025	0.191	0.299	1.1449916939356e-84	0	Tctp
eEF1gamma	3.21052919802876e-87	-0.514680057092792	0.141	0.241	4.10883526763721e-83	0	eEF1gamma
Calr	3.21503684231077e-83	-0.501580110170137	0.186	0.291	4.11460415078932e-79	0	Calr
p23	7.08277735367681e-82	-0.465387489058136	0.217	0.324	9.06453845723558e-78	0	p23
Rack1	2.01111397633814e-81	-0.386923111728283	0.331	0.446	2.57382366691755e-77	0	Rack1
CG8860	1.04641777486224e-78	-0.429137711913494	0.191	0.297	1.3392054682687e-74	0	CG8860
RpLP0	1.76254936866301e-66	-0.344347686798079	0.43	0.531	2.25571068201492e-62	0	RpLP0
cib	0	2.01442395705949	0.974	0.632	0	1	cib
CG32532	0	1.80857778510135	0.163	0.039	0	1	CG32532
Hsp27	0	1.7690420590775	0.935	0.549	0	1	Hsp27
bi	0	1.63977572656603	0.506	0.244	0	1	bi
fkh	0	1.62747874797605	0.249	0.094	0	1	fkh
Hsp26.1	0	1.60642995810123	0.563	0.319	0	1	Hsp26
hdc.1	0	1.48558498618393	0.942	0.513	0	1	hdc
tnc	0	1.46635718443886	0.308	0.109	0	1	tnc
Dg	0	1.38371531548773	0.477	0.227	0	1	Dg
Trim9.1	0	1.25919226149512	0.396	0.21	0	1	Trim9
fz2.1	0	1.24067041119045	0.855	0.574	0	1	fz2
wge	0	1.23934527337989	0.319	0.154	0	1	wge
PPP4R2r	0	1.23739835025036	0.489	0.267	0	1	PPP4R2r
Toll-7.1	0	1.12840341982437	0.575	0.364	0	1	Toll-7
His3.3B.1	0	1.06452818684012	0.875	0.602	0	1	His3.3B
brat	0	0.999519892130331	0.574	0.331	0	1	brat
cdi	0	0.961837872685395	0.629	0.431	0	1	cdi
trn	0	0.925327039493743	0.625	0.401	0	1	trn
lola.1	0	0.904040764224831	0.594	0.384	0	1	lola
sbb	0	0.88604978304337	0.853	0.707	0	1	sbb
Rbfox1	0	0.879676855173564	0.918	0.752	0	1	Rbfox1
pAbp	0	0.873821194001568	0.985	0.881	0	1	pAbp
lncRNA:noe.1	0	0.802507304675311	0.667	0.446	0	1	lncRNA:noe
smt3	0	0.70754200636273	0.923	0.771	0	1	smt3
lncRNA:CR40469	0	0.676580929478461	0.715	0.493	0	1	lncRNA:CR40469
lncRNA:cherub	0	0.218345001637814	0.889	0.646	0	1	lncRNA:cherub
mt:CoIII	0	-0.807494447125572	0.653	0.815	0	1	mt:CoIII
CG7630	0	-1.02319989284809	0.366	0.601	0	1	CG7630
Cam.1	0	-1.14403252938706	0.732	0.836	0	1	Cam
Eno.1	0	-1.31002171299812	0.327	0.615	0	1	Eno
Syx1A.1	0	-1.44532271488197	0.243	0.487	0	1	Syx1A
nrv3.1	0	-1.49398163794526	0.443	0.662	0	1	nrv3
Atpalpha.1	0	-1.60798481238176	0.293	0.62	0	1	Atpalpha
Ldh.1	0	-1.65886471585844	0.494	0.664	0	1	Ldh
ps.1	0	-1.68392085529988	0.171	0.524	0	1	ps
para.1	0	-1.73519954056338	0.118	0.387	0	1	para
IA-2.1	0	-1.78247634275553	0.281	0.533	0	1	IA-2
futsch.1	0	-1.8160403832684	0.296	0.586	0	1	futsch
Gapdh2	0	-1.8280954181453	0.26	0.567	0	1	Gapdh2
Ald1.1	0	-1.89414231345699	0.26	0.605	0	1	Ald1
Rdl.1	0	-1.99889088835698	0.151	0.475	0	1	Rdl
Gapdh1	0	-2.01407588230957	0.173	0.486	0	1	Gapdh1
Cngl.1	0	-2.01478585078781	0.096	0.348	0	1	Cngl
Tpi	0	-2.15063728234982	0.112	0.398	0	1	Tpi
Pglym78	0	-2.27583191405053	0.088	0.382	0	1	Pglym78
Hex-A.1	0	-2.4170437363228	0.289	0.61	0	1	Hex-A
sif.1	0	-2.54184924570976	0.057	0.347	0	1	sif
Cbp53E.1	0	-2.66190682923956	0.144	0.389	0	1	Cbp53E
cpx	4.15924703718846e-305	-1.53111015726398	0.18	0.401	5.32300435819379e-301	1	cpx
Vha13	6.48115847237233e-304	-1.34949529235719	0.108	0.335	8.29458661294211e-300	1	Vha13
Frq1.1	4.41426281489541e-300	-1.86429080276504	0.07	0.278	5.64937355050315e-296	1	Frq1
dsh	1.58578769232754e-291	0.995949662235089	0.442	0.274	2.02949108864078e-287	1	dsh
Trf2	1.48632727995247e-289	0.870208602570303	0.549	0.384	1.90220165288317e-285	1	Trf2
Pkc53E.1	5.10314437124054e-281	-2.02584654861931	0.052	0.244	6.53100416631364e-277	1	Pkc53E
Vha16-1	1.23956377438566e-273	-1.11058999410503	0.19	0.42	1.58639371845876e-269	1	Vha16-1
Fas2	7.9499151150644e-269	0.970360479369294	0.719	0.568	1.01743013642594e-264	1	Fas2
CG11000.1	9.335492683716e-266	-1.83063741902475	0.025	0.2	1.19475635366197e-261	1	CG11000
Syt1.1	1.60101074381565e-264	-1.43609373777874	0.084	0.283	2.04897354993526e-260	1	Syt1
Pgk	2.27710594016248e-264	-1.46257117572525	0.071	0.266	2.91424018221994e-260	1	Pgk
Agpat1	2.29357414440544e-263	1.1217674564202	0.26	0.122	2.93531619001008e-259	1	Agpat1
BtbVII	9.03123483292525e-263	1.05523673828798	0.357	0.201	1.15581743391777e-258	1	BtbVII
Hsp68	3.17140913173239e-260	1.3245847780731	0.194	0.077	4.05876940679111e-256	1	Hsp68
RNASEK	7.08046506450591e-254	-1.10086743671722	0.164	0.381	9.06157918955467e-250	1	RNASEK
Pdp1.1	3.65603387303002e-253	-1.23148869327645	0.135	0.342	4.67899215070381e-249	1	Pdp1
CG12605	9.47417884878893e-252	0.930481378162475	0.377	0.214	1.21250540906801e-247	1	CG12605
ATPsynF	6.88386599046592e-249	-0.9516036054592	0.302	0.52	8.80997169459829e-245	1	ATPsynF
CG7059	7.50759193386518e-247	1.14736241659171	0.154	0.054	9.60821615696066e-243	1	CG7059
jeb.1	1.45258481240631e-246	-1.39322058734931	0.22	0.416	1.8590180429176e-242	1	jeb
emb	1.66111699138992e-245	0.772465975727902	0.519	0.35	2.12589752558082e-241	1	emb
CG46301	8.13876629629031e-245	0.990795965063983	0.395	0.235	1.04159931059923e-240	1	CG46301
Top1	2.3842505006892e-241	0.881141607272804	0.475	0.328	3.05136379078204e-237	1	Top1
UQCR-Q	2.22727140801399e-232	-0.849592000594459	0.305	0.521	2.85046194797631e-228	1	UQCR-Q
PyK	1.01684732082722e-226	-1.13140911430493	0.101	0.292	1.30136120119467e-222	1	PyK
cype	3.12363894434795e-225	-0.762596208508746	0.546	0.701	3.99763312097651e-221	1	cype
Hrb87F	5.71158514027595e-223	0.898365783269628	0.421	0.273	7.30968666252517e-219	1	Hrb87F
Snap25	1.81411801686947e-217	-1.45472999038052	0.052	0.216	2.32170823798955e-213	1	Snap25
pros.1	1.55313095502726e-215	1.02973248368695	0.417	0.26	1.98769699624389e-211	1	pros
Dscam2	2.42587129244481e-215	-1.62726309835378	0.071	0.237	3.10463008007087e-211	1	Dscam2
Hasp.1	3.24529257410454e-215	-1.44097537162857	0.043	0.201	4.153325436339e-211	1	Hasp
COX5B	9.2480091625054e-214	-0.963145270315505	0.158	0.357	1.18356021261744e-209	1	COX5B
dally	4.51868904708552e-209	0.780587955524119	0.447	0.294	5.78301824246005e-205	1	dally
UQCR-6.4	6.77100537660294e-209	-0.751456985708463	0.385	0.579	8.66553268097644e-205	1	UQCR-6.4
CtBP	3.55887269990996e-208	0.703157049978142	0.558	0.416	4.55464528134477e-204	1	CtBP
Vha14-1	1.88206293655605e-207	-1.2256112883117	0.058	0.221	2.40866414620443e-203	1	Vha14-1
Tet.1	4.25390747918866e-207	0.82741299907078	0.39	0.242	5.44415079186565e-203	1	Tet
ATPsynCF6	1.07412839002755e-206	-0.923568392311414	0.164	0.363	1.37466951355726e-202	1	ATPsynCF6
porin	7.74430643852631e-205	-0.862131343813943	0.237	0.438	9.91116338002597e-201	1	porin
CG31221.1	2.93412527206031e-204	-1.88320318028477	0.243	0.413	3.75509352318279e-200	1	CG31221
CG2269.1	1.13739736023358e-203	-1.62709105074246	0.056	0.213	1.45564114162693e-199	1	CG2269
nSyb.1	1.46781142114144e-201	-1.0085645752995	0.247	0.426	1.87850505677682e-197	1	nSyb
Cyp1.1	3.24506367133193e-201	-0.714163850620473	0.407	0.591	4.1530324865706e-197	1	Cyp1
COX4	6.87009834077852e-198	-0.951823547360859	0.153	0.342	8.79235185652835e-194	1	COX4
7B2	7.61919686671081e-198	-1.34975825837118	0.065	0.222	9.75104815001649e-194	1	7B2
CG7781	5.17440411495038e-197	-1.25234528214528	0.058	0.214	6.62220238631349e-193	1	CG7781
elB	1.01920058035557e-196	0.945413758395623	0.347	0.211	1.30437290273906e-192	1	elB
Nrt	1.17360951064144e-194	0.767120017982005	0.446	0.299	1.50198545171891e-190	1	Nrt
UQCR-11	1.32860323091876e-193	-0.900486710564103	0.218	0.41	1.70034641492983e-189	1	UQCR-11
Akap200	1.97069684255126e-192	0.738313865112714	0.494	0.353	2.5220978190971e-188	1	Akap200
COX7A	1.19781377636891e-191	-0.839717441114189	0.223	0.418	1.53296207099693e-187	1	COX7A
Tlk	2.54180830903112e-191	0.681859312546043	0.552	0.424	3.25300627389803e-187	1	Tlk
dpr13.1	3.42393738952926e-191	-1.65060035660086	0.062	0.212	4.38195507111955e-187	1	dpr13
mamo.1	5.12883601146025e-190	0.980440951186067	0.349	0.207	6.56388432746683e-186	1	mamo
Bsg	7.60627890032631e-190	-0.82330952089014	0.264	0.458	9.73451573663762e-186	1	Bsg
Tsp66E.1	1.89403709284983e-189	-1.27286163636846	0.052	0.2	2.42398867142922e-185	1	Tsp66E
kcc.1	4.75998563246005e-188	-1.39858448996503	0.046	0.19	6.09182961242237e-184	1	kcc
Cyt-c-p	7.45951772130288e-185	-1.17955280770375	0.046	0.191	9.54669077972343e-181	1	Cyt-c-p
sesB	1.29825017671233e-184	-0.702946100932292	0.383	0.568	1.66150057615644e-180	1	sesB
ox	1.58922714298539e-184	-0.748056146577804	0.395	0.575	2.03389289759271e-180	1	ox
dysc.1	2.05146969275879e-183	-1.00459583740464	0.186	0.361	2.6254709127927e-179	1	dysc
tara	1.02072068676535e-182	0.923560542621974	0.334	0.205	1.30631833492229e-178	1	tara
COX8	4.42696927205803e-181	-0.707122986291688	0.41	0.588	5.66563527437987e-177	1	COX8
Sh.1	2.07693878129868e-179	-1.01678593554803	0.125	0.293	2.65806625230605e-175	1	Sh
Hr38.1	1.88126140171035e-177	-1.45937046398828	0.015	0.138	2.4076383419089e-173	1	Hr38
sr.1	3.0177698070907e-175	-1.50283947652598	0.024	0.15	3.86214179911467e-171	1	sr
Pfk.1	1.45122894111398e-174	-1.13401244669229	0.061	0.207	1.85728279883768e-170	1	Pfk
jim	6.04565601990889e-173	0.7424588597638	0.535	0.416	7.7372305742794e-169	1	jim
Ank2.1	1.01060704888539e-172	-0.971351742140015	0.235	0.403	1.29337490116353e-168	1	Ank2
levy	1.14231719079952e-172	-0.778121668768094	0.263	0.452	1.46193754078522e-168	1	levy
Pde6	2.61768324938365e-172	-1.43488801254526	0.035	0.165	3.3501110225612e-168	1	Pde6
ab	1.65723114502724e-169	1.04741602386561	0.309	0.185	2.12092441940587e-165	1	ab
Mapmodulin	1.0382745794248e-168	0.680857326338381	0.522	0.397	1.32878380674786e-164	1	Mapmodulin
ATPsynG	1.60113471144698e-165	-0.715790547935061	0.283	0.471	2.04913220370984e-161	1	ATPsynG
ND-MLRQ	3.24874562567356e-164	-0.778542998743235	0.206	0.386	4.15774465173702e-160	1	ND-MLRQ
ATPsynE	3.89072393304509e-164	-0.815258101737176	0.181	0.356	4.97934848951111e-160	1	ATPsynE
Vha36-1	6.07329056002021e-161	-1.0592593043121	0.056	0.193	7.77259725871386e-157	1	Vha36-1
CG14464	1.42493644498104e-160	0.757127620959466	0.461	0.346	1.82363366228673e-156	1	CG14464
VhaM9.7-a	7.67849829323937e-159	-1.23160780203135	0.033	0.155	9.82694211568775e-155	1	VhaM9.7-a
tral	4.33341732403053e-157	0.700689751359798	0.457	0.337	5.54590749129427e-153	1	tral
COX6B	2.40172035715074e-155	-0.708421146662535	0.243	0.424	3.07372171308152e-151	1	COX6B
Mkp3.1	3.58892158037748e-155	-1.00595394735985	0.11	0.26	4.5931018385671e-151	1	Mkp3
shi.1	6.08219696066332e-154	-0.81822565866691	0.231	0.399	7.78399567025692e-150	1	shi
COX5A	7.91995352547502e-154	-0.754743592448332	0.245	0.42	1.01359565219029e-149	1	COX5A
RFeSP	1.20176091621472e-153	-0.940900136442677	0.071	0.21	1.5380136205716e-149	1	RFeSP
Ih.1	2.47211746789509e-153	-0.891054957959549	0.18	0.342	3.16381593541214e-149	1	Ih
Cpsf6	1.03036673472774e-152	0.755625072318939	0.401	0.28	1.31866334710456e-148	1	Cpsf6
puc	1.39399103337552e-152	0.965749247993326	0.272	0.162	1.78402972451398e-148	1	puc
CaMKII.1	2.42574966590124e-147	-0.973894074027475	0.111	0.256	3.10447442242041e-143	1	CaMKII
Neb-cGP	5.73853384560117e-147	-0.636794601024056	0.333	0.51	7.34417561560038e-143	1	Neb-cGP
wry.1	1.06315621320877e-145	-1.22619671401423	0.114	0.253	1.36062732166459e-141	1	wry
Jafrac1	7.11686707533015e-145	0.648285033273087	0.485	0.365	9.10816648300753e-141	1	Jafrac1
DIP1.1	1.03859687161125e-142	0.73450654471314	0.396	0.28	1.32919627628808e-138	1	DIP1
CG30172.1	1.19611128689675e-142	-0.994286615699223	0.249	0.391	1.53078322497047e-138	1	CG30172
Paf-AHalpha	2.32380847506071e-142	0.852187687163367	0.314	0.204	2.97401008638269e-138	1	Paf-AHalpha
l(3)neo38	2.59780416023831e-142	0.582756969261261	0.536	0.425	3.32466976427298e-138	1	l(3)neo38
Toll-6.1	5.35954193462534e-142	0.588048751807462	0.538	0.408	6.85914176793351e-138	1	Toll-6
Msp300	2.03804299055971e-141	-0.810981513897645	0.328	0.488	2.60828741931831e-137	1	Msp300
roh	2.29034220953103e-141	-0.658320027509251	0.256	0.429	2.93117995975781e-137	1	roh
Usp7	1.54648179868826e-140	0.571377645723621	0.549	0.44	1.97918740596124e-136	1	Usp7
E2f1	1.74626589126511e-140	0.704598551795623	0.424	0.31	2.23487108764108e-136	1	E2f1
ND-B14	1.88297933219536e-140	-0.831733992353971	0.094	0.234	2.40983694934362e-136	1	ND-B14
Stacl	8.8291560511239e-140	-1.33265206589017	0.022	0.126	1.12995539142284e-135	1	Stacl
CG44422.1	2.01195677368129e-139	-1.04339582025719	0.11	0.248	2.57490227895731e-135	1	CG44422
Pgi	2.72608776820237e-138	-0.9219284490798	0.067	0.195	3.48884712574539e-134	1	Pgi
Rgk1.1	3.67994215269844e-138	-1.28854656305591	0.059	0.18	4.70958996702346e-134	1	Rgk1
ATPsynC	1.08250107758197e-137	-0.526262583403861	0.548	0.678	1.3853848790894e-133	1	ATPsynC
Syp.1	3.71630653158232e-137	0.477132826237339	0.388	0.253	4.75612909911906e-133	1	Syp
CG44242	4.24851472520805e-134	-0.852527952368865	0.064	0.189	5.43724914532126e-130	1	CG44242
Rtnl1	8.0894659732787e-134	-0.881599728982323	0.091	0.225	1.03528985526021e-129	1	Rtnl1
slo	8.3939392805814e-134	-1.09332885530251	0.024	0.127	1.07425634912881e-129	1	slo
ATPsynB	1.34394705577538e-133	-0.769261618047609	0.147	0.297	1.71998344198133e-129	1	ATPsynB
dpr10.1	6.13324343240774e-131	-1.23117828005034	0.043	0.153	7.84932494479542e-127	1	dpr10
SoxN	1.30519922251725e-130	0.697699388206245	0.441	0.315	1.67039396497757e-126	1	SoxN
zld	3.26412945750709e-129	0.667257499280036	0.353	0.234	4.17743287971757e-125	1	zld
Vha55	3.779570041652e-129	-0.786766713284561	0.134	0.277	4.83709373930623e-125	1	Vha55
stai	5.21859189811241e-129	0.353455686600769	0.676	0.561	6.67875391120427e-125	1	stai
CG46385	6.16345903942763e-129	-0.977341430450674	0.033	0.139	7.88799487865949e-125	1	CG46385
COX7C	1.17152711825117e-128	-0.583138044399636	0.342	0.509	1.49932040593785e-124	1	COX7C
GluRIA.1	1.93622365611336e-128	-1.13642708065366	0.072	0.192	2.47797903509387e-124	1	GluRIA
ATPsynO	6.81212708985166e-128	-0.704531961641655	0.172	0.325	8.71816024959215e-124	1	ATPsynO
inaE	1.34984218619088e-127	0.800494271884334	0.306	0.2	1.72752802988709e-123	1	inaE
igl	3.63079892092112e-127	-1.20046259926087	0.031	0.134	4.64669645899484e-123	1	igl
Fkbp12	6.13565159368623e-127	-0.578070309795323	0.389	0.548	7.85240690959964e-123	1	Fkbp12
mt:tRNA:Ser-GCT	4.27500886093986e-126	0.78247746853623	0.315	0.209	5.47115634023083e-122	1	mt:tRNA:Ser-GCT
dpr1	1.74364236840959e-125	-1.29875702695189	0.04	0.145	2.2315135030906e-121	1	dpr1
dpr14.1	5.64180778893175e-124	-0.939358936217127	0.125	0.256	7.22038560827485e-120	1	dpr14
Nlg2	1.66062766553014e-123	-1.01949663092774	0.055	0.166	2.12527128634547e-119	1	Nlg2
sun	1.9295813133487e-123	-0.608132173721041	0.215	0.376	2.46947816482366e-119	1	sun
GABA-B-R1	8.04872193691065e-123	-1.01172629669537	0.033	0.134	1.03007543348582e-118	1	GABA-B-R1
mt:Cyt-b	5.18236988162076e-122	-0.576442379689346	0.469	0.619	6.63239697449825e-118	1	mt:Cyt-b
GluRIB.1	5.48889052845945e-121	-0.992547749784071	0.134	0.264	7.0246820983224e-117	1	GluRIB
AP-2sigma	1.6988898072092e-119	-0.898253316238719	0.047	0.153	2.17423917526634e-115	1	AP-2sigma
mspo.1	2.61425833086452e-116	0.604000374550887	0.52	0.402	3.34572781184042e-112	1	mspo
Wnt4	1.03161454771742e-114	0.791240027756629	0.362	0.252	1.32026029816876e-110	1	Wnt4
Trx-2	1.79318798466654e-114	-0.627904119583929	0.138	0.278	2.29492198277624e-110	1	Trx-2
Drep2.1	1.03419840132916e-113	-0.893946250399529	0.225	0.356	1.32356711402106e-109	1	Drep2
alphaTub84B	4.78077560382885e-113	-0.463398950708805	0.594	0.703	6.11843661778016e-109	1	alphaTub84B
mt:ATPase6	3.00103974889747e-111	-0.588695281936514	0.5	0.622	3.84073067063898e-107	1	mt:ATPase6
CG43222	1.56207890669323e-108	-0.80717405044028	0.117	0.239	1.99914858478599e-104	1	CG43222
Fis1	4.36393371094409e-108	-0.698890593094353	0.085	0.201	5.58496236326625e-104	1	Fis1
CG43737	1.52556893498078e-107	-0.962168526749393	0.097	0.21	1.9524231229884e-103	1	CG43737
sm.1	1.25847812214081e-106	0.45741844999759	0.547	0.438	1.61060030071581e-102	1	sm
Liprin-gamma.1	5.91832792492787e-105	0.353725902400472	0.704	0.594	7.57427607832269e-101	1	Liprin-gamma
nAChRalpha5	1.9824134503029e-103	-0.787476826199223	0.079	0.188	2.53709273369765e-99	1	nAChRalpha5
ATPsyngamma	2.57831709952177e-103	-0.648281707392853	0.126	0.251	3.29973022396796e-99	1	ATPsyngamma
CG42450	4.16518092915768e-103	-0.81508915100534	0.069	0.173	5.330598553136e-99	1	CG42450
mt:ND4	8.33825964064118e-102	-0.651401330512395	0.183	0.317	1.06713046880926e-97	1	mt:ND4
ND-B14.5B	3.94318169660088e-100	-0.669556935367879	0.073	0.18	5.0464839353098e-96	1	ND-B14.5B
ND-B15	5.03330759606157e-99	-0.668567074957651	0.082	0.191	6.44162706143959e-95	1	ND-B15
Hsp23	5.11483290257097e-98	0.468060478186607	0.39	0.281	6.54596314871032e-94	1	Hsp23
SdhC	1.96689507761166e-97	-0.675607368126703	0.079	0.185	2.5172323203274e-93	1	SdhC
OtopLa.1	2.82206286207229e-97	-0.790707028975236	0.126	0.241	3.61167605088012e-93	1	OtopLa
Dhit.1	3.29933884319367e-97	-0.692454187014844	0.287	0.413	4.22249385151926e-93	1	Dhit
sgg	8.09805086194e-96	-0.660861745787948	0.104	0.218	1.03638854931108e-91	1	sgg
lncRNA:roX1	4.53427981620985e-94	-0.590841792972198	0.24	0.372	5.80297130878536e-90	1	lncRNA:roX1
Ace.1	3.28192139341946e-92	-0.818121391501921	0.097	0.202	4.20020299929822e-88	1	Ace
ATPsynbeta	6.81514711934528e-92	-0.529530506081107	0.201	0.337	8.72202528333809e-88	1	ATPsynbeta
CG42613.1	2.25247077676284e-88	-0.710975300510023	0.26	0.381	2.88271210010108e-84	1	CG42613
CG13954.1	3.26607359881399e-88	-0.804125418123379	0.127	0.234	4.17992099176215e-84	1	CG13954
ND-AGGG	3.09442636017451e-87	-0.58969955903292	0.087	0.19	3.96024685575133e-83	1	ND-AGGG
ND-PDSW	1.47462763527457e-86	-0.555168635629432	0.109	0.219	1.8872284476244e-82	1	ND-PDSW
flw	5.60292515829365e-86	-0.651431593684934	0.086	0.186	7.17062361758421e-82	1	flw
Pal2.1	1.66431453033573e-84	-0.807448951995483	0.119	0.222	2.12998973592366e-80	1	Pal2
miple1	2.39477113328316e-84	-0.708532834548532	0.151	0.262	3.06482809637579e-80	1	miple1
dpr9.1	3.43707553529105e-83	-0.819423793000754	0.203	0.313	4.39876927006549e-79	1	dpr9
ATPsyndelta	1.32279524152433e-79	-0.530405984901816	0.115	0.221	1.69291335010284e-75	1	ATPsyndelta
dlg1	2.33470915205019e-79	-0.587295336881633	0.187	0.305	2.98796077279383e-75	1	dlg1
UQCR-14	8.5198300205022e-79	-0.438354454961426	0.31	0.447	1.09036784602387e-74	1	UQCR-14
ND-ACP	1.07913896220228e-76	-0.48779607799634	0.12	0.226	1.38108204382648e-72	1	ND-ACP
SK.1	2.52999876951008e-75	-0.601419708532193	0.145	0.25	3.237892425219e-71	1	SK
fok	9.15520064002875e-75	-0.580089672060806	0.166	0.276	1.17168257791088e-70	1	fok
CG2852.1	7.19720821892661e-72	-0.552509221124538	0.302	0.423	9.21098707858228e-68	1	CG2852
CG11267	1.95434643171641e-71	-0.478706447198735	0.136	0.242	2.50117256331066e-67	1	CG11267
ND-B12	3.82963275208541e-69	-0.426990257353362	0.156	0.266	4.90116399611891e-65	1	ND-B12
ND-MWFE	5.35368785371872e-68	-0.416635360386724	0.285	0.413	6.85164971518921e-64	1	ND-MWFE
MESK2.1	7.10461886670013e-67	-0.488456648271526	0.185	0.293	9.09249122560283e-63	1	MESK2
Sdc	3.39768310247855e-61	-0.469056627731774	0.173	0.274	4.34835483455205e-57	1	Sdc
ATPsynD	1.6042645116667e-55	-0.350412897395036	0.333	0.45	2.05313772203105e-51	1	ATPsynD
blw	5.16237531520836e-54	-0.364767573882908	0.264	0.379	6.60680792840366e-50	1	blw
Rap1	1.74122548227928e-48	-0.333082289838933	0.242	0.348	2.22842037222103e-44	1	Rap1
Tom7	2.40147603451354e-44	-0.293362432996484	0.422	0.531	3.07340902897043e-40	1	Tom7
CG14989.1	0	2.87688460342549	0.621	0.304	0	2	CG14989
Pglym78.1	0	2.40080597893437	0.932	0.333	0	2	Pglym78
Tpi.1	0	2.36032611127661	0.923	0.351	0	2	Tpi
Gapdh1.1	0	2.13402935145879	0.959	0.439	0	2	Gapdh1
Gapdh2.1	0	2.10296036645767	0.974	0.525	0	2	Gapdh2
Tsp42Ej	0	1.97066806866016	0.459	0.074	0	2	Tsp42Ej
Pgk.1	0	1.84435711748879	0.742	0.228	0	2	Pgk
VhaM9.7-a.1	0	1.84182708533411	0.582	0.124	0	2	VhaM9.7-a
Abd-B	0	1.76064849688716	0.242	0.054	0	2	Abd-B
Cyt-c-p.1	0	1.75168848396163	0.593	0.16	0	2	Cyt-c-p
Dak1	0	1.68528545173878	0.408	0.089	0	2	Dak1
Ald1.2	0	1.68325880932575	0.978	0.562	0	2	Ald1
klg	0	1.66968748487012	0.514	0.182	0	2	klg
Vha36-1.1	0	1.63125970767265	0.579	0.163	0	2	Vha36-1
CG4587	0	1.61431669531038	0.442	0.099	0	2	CG4587
Syx1A.2	0	1.60963640811797	0.912	0.448	0	2	Syx1A
CG31030	0	1.58799638539406	0.473	0.113	0	2	CG31030
CG30172.2	0	1.58500620250797	0.874	0.356	0	2	CG30172
CG13920	0	1.58296654541772	0.362	0.07	0	2	CG13920
CG14312	0	1.5521258429406	0.501	0.118	0	2	CG14312
AP-2sigma.1	0	1.54628615631024	0.477	0.129	0	2	AP-2sigma
Gs1l	0	1.52390316368657	0.344	0.074	0	2	Gs1l
cpx.1	0	1.49278500792594	0.822	0.364	0	2	cpx
Pde6.1	0	1.48441859630648	0.524	0.137	0	2	Pde6
Vha13.1	0	1.46557692430114	0.745	0.297	0	2	Vha13
RFeSP.1	0	1.44422281277776	0.548	0.183	0	2	RFeSP
Cngl.2	0	1.42521133129076	0.779	0.309	0	2	Cngl
Vha14-1.1	0	1.42505348282216	0.578	0.191	0	2	Vha14-1
7B2.1	0	1.41788831692297	0.611	0.191	0	2	7B2
COX4.1	0	1.38977912594569	0.72	0.309	0	2	COX4
ringer	0	1.3829374307457	0.268	0.054	0	2	ringer
side-II	0	1.37620854916159	0.218	0.043	0	2	side-II
Pvf3	0	1.37417531025756	0.3	0.108	0	2	Pvf3
TM4SF	0	1.36195281156783	0.353	0.087	0	2	TM4SF
Dscam2.1	0	1.34760452901263	0.589	0.208	0	2	Dscam2
shakB	0	1.33986512431036	0.293	0.08	0	2	shakB
5-HT1A	0	1.33503529776186	0.37	0.12	0	2	5-HT1A
Hr38.2	0	1.3348562466836	0.407	0.115	0	2	Hr38
ATPsynB.1	0	1.32974317368022	0.654	0.268	0	2	ATPsynB
Rdl.2	0	1.32522218005077	0.901	0.43	0	2	Rdl
CG11000.2	0	1.32359386782237	0.547	0.17	0	2	CG11000
dpr13.2	0	1.2972346465944	0.522	0.186	0	2	dpr13
Nlg3	0	1.2968225165396	0.364	0.104	0	2	Nlg3
COX5A.1	0	1.28752013109918	0.783	0.389	0	2	COX5A
CanB	0	1.28700943060607	0.461	0.142	0	2	CanB
GABA-B-R1.1	0	1.28351030461067	0.415	0.112	0	2	GABA-B-R1
CG45263	0	1.27042629844082	0.354	0.131	0	2	CG45263
Gfrl	0	1.26771084263588	0.221	0.07	0	2	Gfrl
Snap25.1	0	1.2671312639655	0.557	0.187	0	2	Snap25
DopEcR	0	1.26352196786245	0.389	0.105	0	2	DopEcR
Tsp66E.2	0	1.25958983181449	0.541	0.172	0	2	Tsp66E
ATPsyngamma.1	0	1.25850721445468	0.572	0.226	0	2	ATPsyngamma
Mdh2	0	1.23393913973671	0.362	0.114	0	2	Mdh2
COX5B.1	0	1.23316820322322	0.704	0.326	0	2	COX5B
Fis1.1	0	1.23306183012023	0.494	0.178	0	2	Fis1
ATPsynF.1	0	1.22953219556108	0.863	0.487	0	2	ATPsynF
Stacl.1	0	1.22246294603438	0.321	0.109	0	2	Stacl
COX7A.1	0	1.21023657574216	0.772	0.386	0	2	COX7A
ATPsynO.1	0	1.20981287990935	0.666	0.297	0	2	ATPsynO
Dop2R	0	1.19736821115348	0.268	0.075	0	2	Dop2R
RNASEK.1	0	1.18001357253331	0.736	0.347	0	2	RNASEK
beat-Ic	0	1.17823768369154	0.277	0.102	0	2	beat-Ic
Scgbeta	0	1.17753338838551	0.246	0.057	0	2	Scgbeta
levy.1	0	1.17501349673457	0.793	0.421	0	2	levy
Hsp67Bc.1	0	1.17227359543838	0.378	0.122	0	2	Hsp67Bc
Ubx	0	1.16943531211144	0.148	0.031	0	2	Ubx
dpr6	0	1.16820174601779	0.187	0.038	0	2	dpr6
gammaSnap1	0	1.15878832614134	0.208	0.045	0	2	gammaSnap1
SdhC.1	0	1.15504631056663	0.446	0.164	0	2	SdhC
Fkbp12.1	0	1.1525747958861	0.868	0.52	0	2	Fkbp12
CG31688	0	1.14792910249036	0.219	0.045	0	2	CG31688
Octbeta2R	0	1.1476987117321	0.242	0.064	0	2	Octbeta2R
CG42361	0	1.14678241880065	0.223	0.05	0	2	CG42361
Syn1	0	1.14639165180715	0.401	0.113	0	2	Syn1
ATPsynE.1	0	1.14108225588049	0.692	0.326	0	2	ATPsynE
dpr8	0	1.13915399230169	0.219	0.057	0	2	dpr8
miple1.1	0	1.13798784851556	0.612	0.236	0	2	miple1
CG5903	0	1.13397910165567	0.304	0.091	0	2	CG5903
CG43222.1	0	1.1338333431262	0.583	0.213	0	2	CG43222
dpr1.1	0	1.13304574926046	0.344	0.127	0	2	dpr1
SdhD	0	1.13155970198676	0.314	0.098	0	2	SdhD
porin.1	0	1.12865039790044	0.773	0.407	0	2	porin
Cam.2	0	1.12714684353973	0.985	0.821	0	2	Cam
beat-IIIb	0	1.120438129315	0.17	0.038	0	2	beat-IIIb
CG8861	0	1.11331413917097	0.164	0.042	0	2	CG8861
Hex-A.2	0	1.1105680542723	0.949	0.57	0	2	Hex-A
ND-B16.6	0	1.10510828197858	0.406	0.145	0	2	ND-B16.6
sif.2	0	1.10492321435396	0.743	0.306	0	2	sif
Mkp3.2	0	1.10443798070078	0.568	0.233	0	2	Mkp3
Bacc.1	0	1.1015113709843	0.893	0.641	0	2	Bacc
Dic1	0	1.09762535547276	0.218	0.054	0	2	Dic1
UQCR-11.1	0	1.09317880264664	0.757	0.379	0	2	UQCR-11
Frq1.2	0	1.09177270845478	0.644	0.244	0	2	Frq1
CG2680	0	1.09100669544565	0.152	0.025	0	2	CG2680
ATPsynCF6.1	0	1.0879611565616	0.672	0.333	0	2	ATPsynCF6
CG3402	0	1.08035565311204	0.178	0.035	0	2	CG3402
Pgm1	0	1.07930336334081	0.258	0.081	0	2	Pgm1
Nlg2.1	0	1.07929016049791	0.431	0.145	0	2	Nlg2
nAChRalpha3	0	1.07745257278081	0.212	0.06	0	2	nAChRalpha3
Eno.2	0	1.07578372793185	0.918	0.579	0	2	Eno
ND-30	0	1.06891200088839	0.291	0.099	0	2	ND-30
CG13108	0	1.0687766785469	0.142	0.022	0	2	CG13108
Tob	0	1.06808424586267	0.224	0.057	0	2	Tob
CG7630.1	0	1.06760446239425	0.891	0.569	0	2	CG7630
ND-18	0	1.06345941463297	0.281	0.09	0	2	ND-18
CG13585	0	1.05758297685001	0.213	0.053	0	2	CG13585
Gad1	0	1.05540946918512	0.203	0.047	0	2	Gad1
Glut4EF	0	1.0539626883014	0.299	0.095	0	2	Glut4EF
CG5065	0	1.04670993914171	0.399	0.139	0	2	CG5065
ND-19	0	1.04022824110965	0.294	0.102	0	2	ND-19
CG42260	0	1.03884092146913	0.317	0.1	0	2	CG42260
COX6B.1	0	1.03801759589488	0.735	0.395	0	2	COX6B
CG42541	0	1.03798425887944	0.205	0.063	0	2	CG42541
CG42340	0	1.03031422611874	0.177	0.04	0	2	CG42340
CG3262	0	1.02437937611745	0.185	0.046	0	2	CG3262
AIMP3	0	1.02229771763082	0.231	0.069	0	2	AIMP3
sdt	0	1.01933898717295	0.567	0.234	0	2	sdt
CG16779	0	1.01880519383216	0.288	0.089	0	2	CG16779
Drep2.2	0	1.01783113273897	0.73	0.327	0	2	Drep2
BI-1	0	1.01602960909468	0.208	0.056	0	2	BI-1
EMRE	0	1.01292048875951	0.213	0.06	0	2	EMRE
Dhit.2	0	1.01118684309613	0.782	0.385	0	2	Dhit
Srrm234	0	1.01098264161419	0.373	0.138	0	2	Srrm234
qvr	0	1.00617365521199	0.405	0.146	0	2	qvr
dpr21	0	0.995861270801781	0.196	0.049	0	2	dpr21
Rab27	0	0.991667566096753	0.168	0.042	0	2	Rab27
ND-B14.1	0	0.988317938910197	0.487	0.211	0	2	ND-B14
CG42337	0	0.987733396209876	0.27	0.081	0	2	CG42337
ND-ASHI	0	0.983221246266656	0.295	0.102	0	2	ND-ASHI
Rdh	0	0.979354052807477	0.417	0.149	0	2	Rdh
Hk	0	0.97796424400342	0.289	0.094	0	2	Hk
ND-13A	0	0.9771613212431	0.32	0.117	0	2	ND-13A
cmpy	0	0.97416986510723	0.186	0.051	0	2	cmpy
ND-MLRQ.1	0	0.970581341018204	0.683	0.358	0	2	ND-MLRQ
CG42450.1	0	0.968316289509556	0.423	0.153	0	2	CG42450
ND-23	0	0.967289243857901	0.201	0.061	0	2	ND-23
ND-B14.5B.1	0	0.966934092783548	0.386	0.162	0	2	ND-B14.5B
CG5446	0	0.965882659865305	0.241	0.077	0	2	CG5446
veli	0	0.964844701968144	0.185	0.049	0	2	veli
CG5890	0	0.964796554931914	0.195	0.05	0	2	CG5890
His4r	0	0.959445485254386	0.938	0.66	0	2	His4r
Sfxn1-3	0	0.958319109302367	0.22	0.061	0	2	Sfxn1-3
CG18508	0	0.953081489706157	0.174	0.045	0	2	CG18508
HmgZ.1	0	0.950870298095156	0.745	0.455	0	2	HmgZ
dysc.2	0	0.950282969544281	0.721	0.33	0	2	dysc
ATPsynG.1	0	0.949313316493917	0.764	0.443	0	2	ATPsynG
CG3726	0	0.948776159710856	0.198	0.057	0	2	CG3726
ATPsyndelta.1	0	0.946847821138337	0.445	0.202	0	2	ATPsyndelta
sesB.1	0	0.944228699307404	0.843	0.541	0	2	sesB
cdc14	0	0.943927832338566	0.452	0.17	0	2	cdc14
CG43737.1	0	0.940126014800032	0.442	0.19	0	2	CG43737
Eip78C	0	0.934938951282097	0.209	0.06	0	2	Eip78C
CG3955	0	0.934814601418746	0.144	0.028	0	2	CG3955
ND-B17.2	0	0.934490877710342	0.362	0.15	0	2	ND-B17.2
SdhB	0	0.934327403808921	0.232	0.074	0	2	SdhB
Adk1	0	0.933463086281262	0.134	0.024	0	2	Adk1
ND-B15.1	0	0.930532227304986	0.404	0.172	0	2	ND-B15
UQCR-Q.1	0	0.92776710500643	0.804	0.492	0	2	UQCR-Q
Vha16-1.1	0	0.925406502715931	0.734	0.387	0	2	Vha16-1
Hs3st-A	0	0.922663783322867	0.27	0.089	0	2	Hs3st-A
maf-S	0	0.914058190762268	0.346	0.135	0	2	maf-S
ATP6AP2	0	0.913027317913074	0.261	0.088	0	2	ATP6AP2
ATPsynD.1	0	0.912402842951018	0.731	0.428	0	2	ATPsynD
Bsg.1	0	0.912113833926208	0.757	0.429	0	2	Bsg
Gbeta5	0	0.906345314050565	0.144	0.029	0	2	Gbeta5
ps.2	0	0.896586675113098	0.825	0.484	0	2	ps
Prosap	0	0.892235939775609	0.461	0.198	0	2	Prosap
Rab26	0	0.891938529558081	0.165	0.041	0	2	Rab26
ND-ACP.1	0	0.874996843229249	0.44	0.208	0	2	ND-ACP
roh.1	0	0.862169406304909	0.697	0.403	0	2	roh
DOR	0	0.85370165010341	0.381	0.16	0	2	DOR
CG6770	0	0.852916290890883	0.58	0.313	0	2	CG6770
dlg1.1	0	0.843761380481728	0.587	0.282	0	2	dlg1
cype.1	0	0.841605518130422	0.92	0.679	0	2	cype
Trx-2.1	0	0.833461791799877	0.506	0.256	0	2	Trx-2
Cyp1.2	0	0.827326259844057	0.866	0.564	0	2	Cyp1
CG42750	0	0.819066722957151	0.274	0.097	0	2	CG42750
CG7781.1	0	0.80725841311163	0.432	0.192	0	2	CG7781
Ggamma30A.1	0	0.79428727640937	0.779	0.468	0	2	Ggamma30A
nAChRalpha6.1	0	0.791682655231538	0.878	0.559	0	2	nAChRalpha6
COX8.1	0	0.787735337845132	0.834	0.563	0	2	COX8
Sh.2	0	0.78347734522238	0.577	0.266	0	2	Sh
nAChRalpha5.1	0	0.767176979230043	0.398	0.169	0	2	nAChRalpha5
COX7C.1	0	0.763595774758051	0.754	0.484	0	2	COX7C
nSyb.2	0	0.758438487670498	0.749	0.397	0	2	nSyb
14-3-3epsilon	0	0.750618024928006	0.902	0.654	0	2	14-3-3epsilon
Neb-cGP.1	0	0.7416810126394	0.756	0.485	0	2	Neb-cGP
ATPsynC.1	0	0.694094771161023	0.89	0.658	0	2	ATPsynC
futsch.2	0	0.667125624981687	0.915	0.548	0	2	futsch
CG17124.1	0	0.655763033532444	0.683	0.384	0	2	CG17124
shep.1	0	0.63547294832953	0.908	0.705	0	2	shep
Gpb5	0	0.602106581162533	0.145	0.03	0	2	Gpb5
Atpalpha.2	0	0.543733843992653	0.873	0.584	0	2	Atpalpha
eEF1alpha1	0	-1.04460786401389	0.515	0.712	0	2	eEF1alpha1
lncRNA:noe.2	0	-1.81246295296877	0.2	0.474	0	2	lncRNA:noe
Hsc70Cb.1	0	-1.91726180839828	0.137	0.413	0	2	Hsc70Cb
mt:lrRNA	0	-1.95395562174133	0.527	0.824	0	2	mt:lrRNA
fabp	0	-1.98096941455425	0.304	0.558	0	2	fabp
brat.1	0	-2.0049949108608	0.098	0.36	0	2	brat
Obp44a	0	-2.01096350480549	0.57	0.728	0	2	Obp44a
pAbp.1	0	-2.31014884071598	0.656	0.9	0	2	pAbp
MtnA	0	-2.36611792664774	0.166	0.424	0	2	MtnA
Syp.2	0	-2.49320764756074	0.025	0.275	0	2	Syp
His3.3B.2	0	-2.55885194716626	0.241	0.64	0	2	His3.3B
hdc.2	0	-2.83755047265652	0.114	0.564	0	2	hdc
Pen.1	0	-2.98169487648557	0.021	0.298	0	2	Pen
Hsp27.1	0	-3.05153675274804	0.17	0.596	0	2	Hsp27
lncRNA:CR40469.1	0	-3.2379748329047	0.053	0.532	0	2	lncRNA:CR40469
stg	0	-3.37780803988166	0.011	0.293	0	2	stg
cib.1	0	-3.40869962538438	0.195	0.678	0	2	cib
lncRNA:cherub.1	0	-4.34521791635233	0.106	0.691	0	2	lncRNA:cherub
SkpA	1.35904150787361e-306	0.869356035692031	0.366	0.157	1.73930132177664e-302	2	SkpA
CG40228	7.43303130735342e-304	0.873694086493575	0.238	0.08	9.5127934671509e-300	2	CG40228
Pfdn4	6.1226666987599e-302	0.920959240646523	0.238	0.081	7.83578884107292e-298	2	Pfdn4
CG9919	8.6102120395628e-301	0.833945002210878	0.233	0.077	1.10193493682325e-296	2	CG9919
UQCR-14.1	4.23883069673442e-299	0.720791475718017	0.688	0.425	5.42485552568071e-295	2	UQCR-14
Akap200.1	1.15988092334816e-298	-1.74317875709528	0.123	0.375	1.48441560570097e-294	2	Akap200
prim	1.66921407723322e-297	1.00604192648343	0.177	0.05	2.13626017604308e-293	2	prim
PyK.1	4.6916392253959e-297	0.781468493089175	0.52	0.267	6.00435988066167e-293	2	PyK
scrt	4.72852260015719e-297	0.749058578725418	0.557	0.287	6.05156322368117e-293	2	scrt
kek1	7.14050449031979e-297	0.878174762818118	0.382	0.168	9.13841764671127e-293	2	kek1
PMCA	2.08443867461095e-296	0.76715493209645	0.372	0.158	2.66766461576709e-292	2	PMCA
CG1695	5.00539182270468e-294	0.824416877844359	0.213	0.068	6.40590045469746e-290	2	CG1695
CG3961	9.40705818830639e-293	0.795557546833078	0.257	0.09	1.20391530693945e-288	2	CG3961
CG11267.1	1.53407533544617e-290	0.82880605294364	0.453	0.224	1.963309614304e-286	2	CG11267
Ipp	5.73982400155689e-290	0.908559463548809	0.157	0.043	7.3458267571925e-286	2	Ipp
CG42540	2.08169050098828e-289	0.868141139834924	0.201	0.062	2.6641475031648e-285	2	CG42540
bru3.1	4.91257288250767e-289	0.829120138572585	0.579	0.322	6.28711077503331e-285	2	bru3
Lar	8.62273214943429e-288	0.737094317128983	0.361	0.153	1.1035372604846e-283	2	Lar
nmo	9.38459251032576e-287	0.666614238845516	0.678	0.4	1.20104014947149e-282	2	nmo
Nrg	1.30386649842668e-286	-1.25623092757721	0.42	0.593	1.66868834468647e-282	2	Nrg
Ubc10	6.34748265234032e-285	0.865287434443497	0.184	0.055	8.12350829846514e-281	2	Ubc10
CG34132	1.32151576748444e-284	0.903266141382847	0.305	0.124	1.69127587922658e-280	2	CG34132
Sec61gamma	6.76957737729884e-284	0.816605166743815	0.291	0.114	8.66370512746705e-280	2	Sec61gamma
CG5676	8.59705098741551e-283	0.835891005625007	0.306	0.124	1.10025058536944e-278	2	CG5676
ND-15	1.19552281637206e-282	0.811866866287882	0.381	0.172	1.53003010039296e-278	2	ND-15
SoxN.1	4.00156881676591e-282	-2.0099343830997	0.094	0.335	5.12120777169701e-278	2	SoxN
UQCR-C2	3.28344979610994e-279	0.855358326441177	0.355	0.158	4.2021590490615e-275	2	UQCR-C2
CG31324	8.17256858124552e-279	0.846384867112222	0.188	0.057	1.0459253270278e-274	2	CG31324
mAChR-A	3.00512022119023e-278	0.818253776012243	0.198	0.062	3.84595285907926e-274	2	mAChR-A
CG10804	1.64204090183593e-276	0.806570504326359	0.245	0.087	2.10148394616963e-272	2	CG10804
ND-B14.7	3.44742083863767e-276	0.879678634513299	0.231	0.081	4.41200918928849e-272	2	ND-B14.7
salr	2.98621739189407e-275	1.22479144065743	0.203	0.067	3.82176101814603e-271	2	salr
Ih.2	5.89131216244791e-273	0.580755344617227	0.598	0.317	7.53970130550083e-269	2	Ih
CG7945	1.03183122161202e-272	0.821871789463886	0.256	0.095	1.32053759741906e-268	2	CG7945
CG44242.1	4.20670400878029e-271	0.802846521895002	0.375	0.171	5.38373979043701e-267	2	CG44242
CG42342	7.87159380886189e-271	1.0259198853806	0.395	0.192	1.00740657565815e-266	2	CG42342
lncRNA:CR45388.1	1.26493561720366e-270	-2.83520385988199	0.013	0.227	1.61886460289724e-266	2	lncRNA:CR45388
VhaPPA1-1	5.78616930316014e-270	0.870304667824317	0.186	0.058	7.40513947418434e-266	2	VhaPPA1-1
Nrt.1	1.509041492477e-269	-1.92397828621015	0.088	0.32	1.93127130207207e-265	2	Nrt
mt:tRNA:Ser-GCT.1	4.2007122139409e-267	-2.12801650336724	0.014	0.226	5.37607149140156e-263	2	mt:tRNA:Ser-GCT
CG9065	6.55853809749944e-267	0.859482473025861	0.216	0.074	8.39361705717978e-263	2	CG9065
emb.1	1.88221845105599e-265	-1.67407024614423	0.147	0.373	2.40886317366146e-261	2	emb
kirre	2.11811797956915e-265	0.845739821614625	0.181	0.055	2.7107673902526e-261	2	kirre
CG17734	9.79493791001011e-263	0.865465236996121	0.221	0.078	1.25355615372309e-258	2	CG17734
mge	1.05649304925992e-261	0.863674736879572	0.207	0.071	1.35209980444284e-257	2	mge
lola.2	2.01488613084518e-261	-1.61090691044434	0.184	0.409	2.57865127025566e-257	2	lola
fax	1.03647035279343e-260	0.430736749802837	0.959	0.854	1.32647475750504e-256	2	fax
CG40045	3.5359435283224e-260	0.801696465859378	0.318	0.136	4.52530052754701e-256	2	CG40045
Hrb87F.1	2.3437384004323e-259	-1.77439657310261	0.068	0.294	2.99951640487325e-255	2	Hrb87F
Yeti	3.84008048969158e-258	0.757065396693613	0.351	0.157	4.91453501070729e-254	2	Yeti
Rap1.1	5.82005005765642e-258	0.690365203759399	0.577	0.329	7.44850006378869e-254	2	Rap1
NP15.6	1.20801722269014e-257	0.810394139513194	0.323	0.141	1.54602044159884e-253	2	NP15.6
CG14321	1.39165658564855e-257	0.759211710970722	0.207	0.07	1.78104209831302e-253	2	CG14321
CG14407	1.99500907007977e-256	0.867586463873193	0.18	0.057	2.55321260788809e-252	2	CG14407
CG11752	2.62501172762111e-254	0.826461259912175	0.285	0.117	3.3594900090095e-250	2	CG11752
mamo.2	3.36042618944139e-254	-2.665469292218	0.019	0.226	4.3006734372471e-250	2	mamo
CG15012	3.84036364328125e-254	0.744010517253496	0.264	0.102	4.91489739067135e-250	2	CG15012
nrv3.2	9.17515357084404e-254	0.412327854940942	0.912	0.633	1.17423615399662e-249	2	nrv3
ND-PDSW.1	1.03270279808018e-253	0.788521582623507	0.41	0.202	1.32165304098301e-249	2	ND-PDSW
Pis	4.62486791815414e-253	0.797022984679917	0.146	0.04	5.91890596165367e-249	2	Pis
ND-B14.5A	6.51386862639452e-251	0.801733054774415	0.276	0.112	8.3364490680597e-247	2	ND-B14.5A
jeb.2	6.92643364316466e-251	0.432295697783813	0.683	0.388	8.86444977652213e-247	2	jeb
Cbp53E.2	7.06012873342397e-251	0.676186346052294	0.612	0.36	9.035552753036e-247	2	Cbp53E
CG3662	2.46203071992105e-247	0.818072185637875	0.236	0.088	3.15090691535497e-243	2	CG3662
side-III	2.67389735028704e-247	0.932193684623605	0.156	0.046	3.42205382889736e-243	2	side-III
ND-B22	8.90691663579651e-246	0.766820215244939	0.417	0.21	1.13990719104924e-241	2	ND-B22
ND-B17	2.89192044721383e-245	0.834487717360717	0.198	0.068	3.70107978834426e-241	2	ND-B17
Pkc53E.2	4.49850843846313e-245	0.474607590992452	0.452	0.22	5.75719109954512e-241	2	Pkc53E
CG17454	5.97864548947089e-245	0.829848620717082	0.174	0.055	7.65147049742484e-241	2	CG17454
CG42613.2	1.16071420829673e-244	0.601647757667715	0.617	0.36	1.48548204377816e-240	2	CG42613
ND-13B	1.08185566689613e-243	0.836432108596297	0.285	0.12	1.38455888249367e-239	2	ND-13B
CG11151	2.47400980486387e-242	0.79485953841327	0.202	0.07	3.16623774826478e-238	2	CG11151
GluRIA.2	2.71764883083374e-241	0.778604863845835	0.373	0.174	3.47804697370102e-237	2	GluRIA
Rim	6.03357780985634e-241	0.672289625460537	0.329	0.143	7.72177288105414e-237	2	Rim
Toll-7.2	1.06252586926242e-240	-1.76623707669838	0.176	0.389	1.35982060748205e-236	2	Toll-7
pros.2	4.47852167012769e-240	-2.56826633140974	0.065	0.282	5.73161203342941e-236	2	pros
Tom20	2.82655758413913e-239	0.816248118724634	0.34	0.158	3.61742839618126e-235	2	Tom20
QIL1	5.80150990546731e-237	0.810248864818748	0.259	0.105	7.42477237701706e-233	2	QIL1
Acbp1	1.87772831737957e-236	0.730781718323632	0.352	0.162	2.40311670058237e-232	2	Acbp1
Tim8	2.29754917127597e-235	0.809049992805227	0.219	0.081	2.94040342939899e-231	2	Tim8
CG9034	4.02895831399546e-235	0.714183229084718	0.404	0.199	5.15626085025138e-231	2	CG9034
CG7378	5.442791422384e-235	0.80230497554124	0.162	0.05	6.96568446236705e-231	2	CG7378
CG30423	5.26111925660659e-234	0.760021017890058	0.305	0.133	6.73318042460512e-230	2	CG30423
para.2	1.95256348566629e-233	0.418093280039533	0.646	0.355	2.49889074895572e-229	2	para
Arl4	1.12458866173845e-229	0.773081219087021	0.18	0.06	1.43924856929287e-225	2	Arl4
Pdp1.2	1.27489196553423e-227	0.539399731489302	0.569	0.316	1.63160673749071e-223	2	Pdp1
DIP1.2	3.15473234298465e-227	-1.64503673366439	0.089	0.298	4.03742645255176e-223	2	DIP1
dpr10.2	1.09779744550942e-226	0.732689858256853	0.312	0.137	1.40496117076296e-222	2	dpr10
eIF1	1.7579188423492e-226	0.727207898304031	0.415	0.212	2.2497845344385e-222	2	eIF1
CG6878	4.02841505187526e-224	0.806562807735573	0.228	0.089	5.15556558338996e-220	2	CG6878
E(spl)mbeta-HLH.1	6.48379434209583e-224	-2.29324924559165	0.003	0.182	8.29795999901424e-220	2	E(spl)mbeta-HLH
slo.1	1.58502333966828e-223	0.681975721469025	0.272	0.112	2.02851287010746e-219	2	slo
ND-B18	7.13918747761285e-223	0.734572740834063	0.287	0.125	9.13673213384892e-219	2	ND-B18
DIP-delta	2.44906719408508e-222	1.09560524286584	0.149	0.046	3.13431619499008e-218	2	DIP-delta
Syt1.2	3.92474194892882e-222	0.535546923657125	0.498	0.258	5.0228847462391e-218	2	Syt1
GluRIB.2	8.09789282420948e-222	0.64237795345614	0.464	0.245	1.03636832364233e-217	2	GluRIB
mRpS24	1.45915935841707e-221	0.795468182807361	0.155	0.049	1.86743214690217e-217	2	mRpS24
ND-42	7.54896083463225e-221	0.82768668807969	0.201	0.074	9.66116007616236e-217	2	ND-42
Corin	8.95285315921676e-221	0.710665116910627	0.199	0.071	1.14578614731656e-216	2	Corin
Cyt-c1	2.86249777207873e-220	0.7995281689155	0.273	0.118	3.66342464870636e-216	2	Cyt-c1
Mp	3.02417863897571e-219	0.777508015186692	0.16	0.051	3.87034382216111e-215	2	Mp
Sdc.1	9.45026526028037e-218	0.703026763135111	0.471	0.256	1.20944494801068e-213	2	Sdc
Gbeta13F.1	2.90733326881092e-216	0.425103137572828	0.905	0.724	3.72080511742421e-212	2	Gbeta13F
MYPT-75D	3.41806382646031e-216	0.878763531991018	0.157	0.051	4.3744380851039e-212	2	MYPT-75D
CG32264	4.56448353454035e-215	0.66311704995528	0.41	0.208	5.84162602750475e-211	2	CG32264
Eip75B	1.2693927095396e-213	0.615882765316393	0.518	0.292	1.62456878966878e-209	2	Eip75B
sina	1.15069545004801e-212	0.693366399865827	0.283	0.123	1.47266003697144e-208	2	sina
CG2852.2	4.76707291982286e-212	0.446173129013168	0.658	0.402	6.1008999227893e-208	2	CG2852
sun.1	2.46283244573006e-209	0.589133872940224	0.589	0.354	3.15193296404533e-205	2	sun
Antp	1.32727850191108e-208	1.14915130908212	0.232	0.096	1.6986510267458e-204	2	Antp
ND-20	7.53002235590364e-208	0.778274206365079	0.232	0.095	9.63692261108548e-204	2	ND-20
CG7646.1	1.04048262295464e-207	0.56471117494314	0.461	0.241	1.33160966085735e-203	2	CG7646
CG15628	5.77971309153476e-207	0.691970121322501	0.281	0.123	7.39687681454619e-203	2	CG15628
Galphai.1	9.28081243277572e-207	-1.91434675043911	0.014	0.188	1.18775837514664e-202	2	Galphai
CG14818	6.83092864361605e-203	0.708005070778506	0.204	0.078	8.74222247809982e-199	2	CG14818
Syt7	2.50860357876555e-202	0.725294438883307	0.185	0.067	3.21051086010415e-198	2	Syt7
mRpL55	9.14150534704023e-202	0.78204991571225	0.218	0.087	1.16992985431421e-197	2	mRpL55
Oda	1.19542841953451e-201	0.566656444993028	0.591	0.357	1.52990929132027e-197	2	Oda
Hsp26.2	4.38961135128717e-200	-2.09779006016098	0.159	0.344	5.61782460737732e-196	2	Hsp26
CG43324	3.72176152193073e-197	0.699339895384244	0.222	0.089	4.76311039576694e-193	2	CG43324
ND-24	5.46461399575802e-197	0.758223220843534	0.205	0.081	6.99361299177111e-193	2	ND-24
CG10543	4.58614768274403e-196	0.683281633395506	0.226	0.092	5.86935180437581e-192	2	CG10543
ND-AGGG.1	2.57730105430973e-195	0.666535941983428	0.35	0.174	3.29842988930559e-191	2	ND-AGGG
EMC4	6.38124802928981e-195	0.749675950558372	0.19	0.072	8.1667212278851e-191	2	EMC4
Usp7.1	8.91520438409892e-195	-1.19473940726441	0.288	0.455	1.14096785707698e-190	2	Usp7
VhaAC39-1	2.50342499197772e-194	0.761447138545501	0.169	0.06	3.20388330473309e-190	2	VhaAC39-1
sr.2	2.81086924101502e-194	0.64591865609997	0.296	0.134	3.59735045465102e-190	2	sr
Cisd2	1.21817757884453e-193	0.716256129722415	0.206	0.081	1.55902366540523e-189	2	Cisd2
ox.1	1.56834493674059e-193	0.507586440306102	0.757	0.553	2.00716785004061e-189	2	ox
bi.1	3.3183106005957e-193	-1.61722004276276	0.079	0.271	4.24677390664237e-189	2	bi
pum	1.96595075223931e-192	0.58937360300472	0.655	0.434	2.51602377271587e-188	2	pum
eys	3.82625048271956e-192	0.755521849555071	0.262	0.115	4.8968353677845e-188	2	eys
Chchd2	3.83439552833113e-192	0.661719385243782	0.397	0.211	4.90725939715818e-188	2	Chchd2
Tina-1	9.27319583941816e-191	0.746348671738702	0.195	0.076	1.18678360352874e-186	2	Tina-1
Scsalpha1	2.36233808630821e-190	0.743620607741284	0.239	0.102	3.02332028285724e-186	2	Scsalpha1
alphaTub84B.1	4.01120450895021e-190	0.4481208146088	0.883	0.686	5.13353953055448e-186	2	alphaTub84B
ND-B12.1	3.27709346087299e-189	0.651047250904212	0.444	0.249	4.19402421122525e-185	2	ND-B12
ND-MWFE.1	4.67570004308036e-189	0.547826174075044	0.616	0.394	5.98396091513425e-185	2	ND-MWFE
trn.1	7.13533900213546e-186	-1.42403640930523	0.235	0.426	9.13180685493296e-182	2	trn
mt:ATPase6.1	1.20952195975479e-185	-0.923914020196253	0.502	0.62	1.54794620409418e-181	2	mt:ATPase6
CtBP.1	2.92355240764907e-185	-1.21531529889635	0.262	0.434	3.74156237130928e-181	2	CtBP
Idh3a	4.03840019097447e-185	0.697570674350258	0.31	0.151	5.16834456440912e-181	2	Idh3a
Pfdn6	1.70010863386536e-184	0.6756106013466	0.295	0.14	2.17579902962088e-180	2	Pfdn6
Tim23	6.77838373636661e-184	0.726535663796976	0.216	0.089	8.67497550580199e-180	2	Tim23
Ten-a.1	8.22769332485082e-181	0.553181824203052	0.677	0.46	1.05298019171441e-176	2	Ten-a
PIG-T	3.62873715813622e-179	-1.40545009366568	0.123	0.303	4.64405781498273e-175	2	PIG-T
Adk2	5.23340950049934e-179	0.739753811959341	0.2	0.081	6.69771747873906e-175	2	Adk2
EloC	7.00619136993099e-179	0.682211045502802	0.232	0.1	8.96652371523768e-175	2	EloC
CG42394.1	7.2293327033486e-179	0.41441805624832	0.306	0.145	9.25209999374553e-175	2	CG42394
AP-1sigma	5.36687714203535e-178	0.710417448705859	0.193	0.076	6.86852936637684e-174	2	AP-1sigma
Sec61beta	4.67481213370106e-176	0.682527760316553	0.265	0.123	5.98282456871062e-172	2	Sec61beta
Pex19	1.9091047505998e-175	0.683507555227227	0.155	0.055	2.44327225981763e-171	2	Pex19
UQCR-6.4.1	2.18543696973892e-175	0.490714500781471	0.764	0.556	2.79692223387187e-171	2	UQCR-6.4
CG32278	1.4834202058675e-174	0.730433452804471	0.169	0.064	1.89848117946923e-170	2	CG32278
Rbp6.1	3.10715861181796e-174	0.272018032191839	0.844	0.601	3.97654159140463e-170	2	Rbp6
Jafrac1.1	8.81306435295906e-174	-1.27373266825274	0.209	0.381	1.1278959758917e-169	2	Jafrac1
pre-rRNA:CR45845	1.19597334594575e-173	-1.71239196260683	0.014	0.166	1.53060668814137e-169	2	pre-rRNA:CR45845
IscU	1.23797597414952e-169	0.697409760260673	0.184	0.073	1.58436165171656e-165	2	IscU
UQCR-C1	4.4803069017501e-169	0.714600383627007	0.279	0.135	5.73389677285977e-165	2	UQCR-C1
Cpsf6.1	9.90524167590632e-169	-1.38185206519556	0.123	0.297	1.26767282968249e-164	2	Cpsf6
Lim1	1.2161977556447e-165	0.646659331630067	0.286	0.137	1.55648988767409e-161	2	Lim1
ogre.1	5.29037731758435e-165	-1.61333285183456	0.034	0.189	6.77062489104445e-161	2	ogre
GstD1	3.73458529728505e-162	-1.55183681172764	0.028	0.18	4.77952226346541e-158	2	GstD1
Ubr3	3.25945316804297e-161	0.643423179475377	0.217	0.094	4.17144816446139e-157	2	Ubr3
PPP4R2r.1	5.6566132254291e-161	-1.38790757386796	0.122	0.29	7.23933360590416e-157	2	PPP4R2r
feo	2.68659399729305e-160	-1.61781339563965	0.004	0.138	3.43830299773564e-156	2	feo
edl	4.08067889207951e-160	-1.78184102113998	0.004	0.139	5.22245284608336e-156	2	edl
ND-SGDH	5.9611953008132e-160	0.691289358424692	0.243	0.113	7.62913774598074e-156	2	ND-SGDH
mRpS14	1.1861613346219e-159	0.638765241433463	0.235	0.107	1.51804927604911e-155	2	mRpS14
Mapmodulin.1	1.82898409919337e-159	-1.14506875041527	0.258	0.413	2.34073385014767e-155	2	Mapmodulin
mRpL12	1.34277513600341e-158	0.710951394588415	0.171	0.068	1.71848361905716e-154	2	mRpL12
CG41128	2.74410729420042e-158	0.500265605496853	0.514	0.312	3.5119085151177e-154	2	CG41128
CG45049	7.29506767024934e-156	0.498909302216312	0.458	0.264	9.3362276043851e-152	2	CG45049
CG13739	1.26414336718565e-155	0.953372953244321	0.164	0.064	1.61785068132419e-151	2	CG13739
Rpt2	2.50146663684721e-155	-1.36748050557526	0.083	0.244	3.20137700183706e-151	2	Rpt2
crol.1	3.81342519250266e-155	0.493060859603389	0.534	0.328	4.8804215613649e-151	2	crol
Gs2	3.05274136263863e-154	-2.244915306356	0.054	0.207	3.90689839590492e-150	2	Gs2
CG32276	3.4269872788405e-154	0.628248293385753	0.21	0.092	4.38585831946007e-150	2	CG32276
pico	3.6470040210433e-154	0.624060557235607	0.196	0.083	4.66743574613121e-150	2	pico
CG16711.1	2.49875361495805e-153	0.480466375555311	0.371	0.197	3.19790487642331e-149	2	CG16711
Pgant9	9.14283691296332e-153	0.616092320522992	0.187	0.077	1.17010026812105e-148	2	Pgant9
Rab2	4.5007920445998e-152	0.611901705911094	0.226	0.103	5.76011365867882e-148	2	Rab2
nAChRalpha7	1.97913260582788e-151	0.565039953280271	0.215	0.094	2.53289390893852e-147	2	nAChRalpha7
Pgi.1	5.13933854083219e-150	0.577630085731294	0.336	0.179	6.57732546455704e-146	2	Pgi
mt:tRNA:Arg-TCG	1.44612125595139e-148	-1.5360235096424	0.014	0.147	1.85074598336659e-144	2	mt:tRNA:Arg-TCG
CG32982	1.18109157359371e-147	0.882571264416652	0.22	0.102	1.51156099588523e-143	2	CG32982
CG44774	1.5525753638061e-146	0.543912576808381	0.332	0.176	1.98698595059905e-142	2	CG44774
fru	3.05426371917013e-146	-1.62845051629599	0.01	0.139	3.90884670779393e-142	2	fru
CG9705	4.84172120893779e-144	-1.18541506547732	0.153	0.315	6.19643480319859e-140	2	CG9705
Dg.1	1.68478785870245e-143	-1.43879362267085	0.098	0.251	2.15619150156739e-139	2	Dg
Wdr62	1.57227487255807e-141	0.596028583960423	0.274	0.138	2.01219738189982e-137	2	Wdr62
Rsf1	6.52405251786143e-141	0.572587570616736	0.285	0.146	8.34948241235906e-137	2	Rsf1
skd	3.0486343025649e-138	0.525815388944652	0.325	0.174	3.90164218042256e-134	2	skd
gce	4.49245183164569e-138	0.581192873495466	0.18	0.076	5.74943985414016e-134	2	gce
Ptp99A	5.92884277675406e-138	0.59469416656796	0.612	0.435	7.58773298568985e-134	2	Ptp99A
Mid1	1.57526869428813e-137	0.505459064541021	0.271	0.134	2.01602887494995e-133	2	Mid1
mnd	1.22294863283664e-136	-1.60617944499811	0.044	0.182	1.56512966030433e-132	2	mnd
Lsd-2	1.33929742844012e-136	-1.74941885266803	0.008	0.128	1.71403284891767e-132	2	Lsd-2
flw.1	1.01042714975119e-135	0.502643468595751	0.321	0.172	1.29314466625157e-131	2	flw
E(spl)m8-HLH	1.63117038378142e-135	-1.65670525885527	0.001	0.116	2.08757185716346e-131	2	E(spl)m8-HLH
CG17716	1.89829724816839e-133	0.584936429426401	0.298	0.157	2.4294408182059e-129	2	CG17716
side	3.31653972916795e-133	0.551426350085202	0.197	0.088	4.24450754538915e-129	2	side
CG3625	3.84226697806995e-133	0.554970089793511	0.269	0.137	4.91733327853392e-129	2	CG3625
JIL-1	2.4481966151212e-132	0.561687625893952	0.248	0.123	3.13320202803212e-128	2	JIL-1
Arpc4	3.90786500704189e-132	0.56918352682681	0.213	0.1	5.00128563601221e-128	2	Arpc4
OtopLa.2	5.12273774418564e-132	0.392956270515781	0.401	0.224	6.55607976500878e-128	2	OtopLa
Rm62	1.14999555334561e-131	-1.17052417193987	0.132	0.284	1.47176430917171e-127	2	Rm62
Trim9.2	1.68753369010001e-131	-1.59778162703686	0.088	0.23	2.15970561658999e-127	2	Trim9
Hasp.2	1.98275741967563e-131	0.398112970639655	0.34	0.182	2.53753294570087e-127	2	Hasp
AstC-R2	6.65222307038189e-131	0.663664177343018	0.205	0.095	8.51351508547475e-127	2	AstC-R2
AMPdeam	2.71975078134355e-130	-1.13895216248327	0.192	0.339	3.48073704996348e-126	2	AMPdeam
cpo.1	4.10857020642087e-130	0.286034188796473	0.544	0.341	5.25814815017743e-126	2	cpo
eIF2beta	6.44690855011995e-130	-1.04999921685908	0.25	0.39	8.25075356244352e-126	2	eIF2beta
E(spl)mgamma-HLH	8.11217217007042e-130	-1.79745101133121	0.002	0.114	1.03819579432561e-125	2	E(spl)mgamma-HLH
ATPsynbeta.1	1.00903380633316e-129	0.54747490314929	0.497	0.319	1.29136146534518e-125	2	ATPsynbeta
pan	6.000007127113e-129	0.502154059676728	0.307	0.164	7.67880912127921e-125	2	pan
smog	3.94701172764409e-128	-1.07240249808339	0.253	0.391	5.05138560903891e-124	2	smog
hoe1	3.4978695233117e-127	-1.68006738576914	0.039	0.167	4.47657341593432e-123	2	hoe1
brp	2.6512679776105e-126	0.432590827937058	0.32	0.171	3.39309275774592e-122	2	brp
Arf102F	4.86159101879596e-126	0.578880515271017	0.189	0.086	6.22186418585507e-122	2	Arf102F
Map205	1.64809995776198e-125	-1.27595580280632	0.033	0.16	2.10923832594379e-121	2	Map205
dally.1	2.50237369734672e-125	-1.2526109275405	0.165	0.311	3.20253785786434e-121	2	dally
osa	1.04706779479814e-123	-1.25255346112548	0.08	0.218	1.34003736378266e-119	2	osa
CG31221.2	5.21519708452195e-123	0.378190762897079	0.572	0.393	6.67440922877119e-119	2	CG31221
Hsc70-3	2.48733753017434e-122	-1.18567606774605	0.093	0.235	3.18329457111712e-118	2	Hsc70-3
E2f1.1	7.80481186271042e-121	-1.0904313274954	0.182	0.325	9.9885982218968e-117	2	E2f1
CG8671	1.57460367950954e-120	0.459802217175391	0.28	0.147	2.01517778903631e-116	2	CG8671
Agpat1.1	2.89406158694934e-120	-1.34819318924141	0.021	0.137	3.70382001897776e-116	2	Agpat1
HDAC4	2.08931834920423e-119	0.429025015153126	0.278	0.146	2.67390962331157e-115	2	HDAC4
fend	6.48060615172966e-118	0.514117805494439	0.216	0.104	8.29387975298362e-114	2	fend
crc	1.47886693371286e-117	-1.21345347422114	0.076	0.209	1.89265390176572e-113	2	crc
CG1677	1.63216418030921e-117	0.487861822461779	0.276	0.147	2.08884371795972e-113	2	CG1677
Hsc70-4	1.74757850202002e-116	-1.09768876918359	0.144	0.286	2.23655096688522e-112	2	Hsc70-4
CG6115	4.72731707969251e-113	0.528866005092335	0.216	0.108	6.05002039859047e-109	2	CG6115
CaMKII.2	1.64269873199425e-112	0.34741280153425	0.405	0.238	2.10232583720624e-108	2	CaMKII
Fas2.1	2.36265672654648e-111	-1.06877622746336	0.468	0.584	3.02372807863418e-107	2	Fas2
luna.1	1.95436072917695e-110	0.468352717197412	0.526	0.361	2.50119086120066e-106	2	luna
tral.1	5.42688031312657e-110	-1.02450327557213	0.221	0.351	6.94532142473938e-106	2	tral
EMC6	5.72680961958441e-110	0.510927363759493	0.204	0.101	7.32917095114413e-106	2	EMC6
gish	7.81756172811157e-109	0.459551994818125	0.285	0.158	1.00049154996372e-104	2	gish
vvl	2.97960679276661e-107	0.692459666906518	0.402	0.262	3.81330077338271e-103	2	vvl
Ndf	4.22558715031554e-107	-1.18835890177337	0.053	0.173	5.40790643497382e-103	2	Ndf
chinmo	3.30692867338448e-106	0.33018018750943	0.642	0.445	4.23220731619746e-102	2	chinmo
Eph	5.75977147112879e-106	-1.17240031759595	0.063	0.184	7.37135552875063e-102	2	Eph
nAChRbeta1.1	1.43984858439016e-105	0.400269780083556	0.243	0.126	1.84271821830253e-101	2	nAChRbeta1
BtbVII.1	3.89308760996548e-105	-1.19738510439172	0.093	0.217	4.98237352323383e-101	2	BtbVII
Vha44	6.50184057549437e-105	0.475045595330087	0.224	0.115	8.3210555685177e-101	2	Vha44
Tim17b	8.17016862405498e-105	0.488623415580878	0.253	0.137	1.04561818050656e-100	2	Tim17b
dsh.1	2.70823106635649e-103	-1.07994749902299	0.164	0.291	3.46599411872303e-99	2	dsh
Dp	6.08850673074459e-103	-1.1505506455423	0.076	0.197	7.79207091400693e-99	2	Dp
tipE	2.33470184375606e-102	0.420066821751262	0.247	0.131	2.98795141963901e-98	2	tipE
Trf2.1	5.89308596164183e-102	-0.915487326388183	0.281	0.401	7.54197141370921e-98	2	Trf2
Rtnl1.1	3.07116702642818e-100	0.333796101449663	0.354	0.209	3.93047956042279e-96	2	Rtnl1
CG5758	3.23955286314538e-100	-1.23947597886251	0.073	0.192	4.14597975425345e-96	2	CG5758
path	4.28690167426559e-100	-1.26522019094219	0.069	0.186	5.4863767627251e-96	2	path
bel	1.3668690978971e-99	0.278793995941346	0.763	0.581	1.74931907148871e-95	2	bel
elB.1	2.95373103419587e-98	-1.17109630878618	0.105	0.226	3.78018497756387e-94	2	elB
cl	1.88029030144666e-97	0.487240745604536	0.242	0.132	2.40639552779144e-93	2	cl
cindr	4.55795486151245e-96	0.398986379421773	0.391	0.245	5.83327063176363e-92	2	cindr
tws	3.32578996422903e-95	-1.09818474669354	0.044	0.15	4.25634599622032e-91	2	tws
lwr	1.51633508602708e-94	0.489485875865795	0.23	0.125	1.94060564309746e-90	2	lwr
eEF2	4.3845722680319e-94	-0.987556797430564	0.144	0.269	5.61137558862723e-90	2	eEF2
mbl	2.44257316182613e-93	0.511659743385862	0.544	0.392	3.12600513250508e-89	2	mbl
Pfdn1	2.91646799067133e-92	0.436556147357633	0.218	0.116	3.73249573446117e-88	2	Pfdn1
Fer1HCH	1.71789768279685e-91	0.276699867631923	0.365	0.222	2.19856545444341e-87	2	Fer1HCH
Pp1alpha-96A	5.16183300366115e-91	0.429124602765029	0.241	0.133	6.60611387808554e-87	2	Pp1alpha-96A
bol	1.06843905764033e-90	0.359115112513255	0.222	0.117	1.3673883059681e-86	2	bol
Sod1	1.96516461028827e-90	0.384957902702658	0.376	0.237	2.51501766824693e-86	2	Sod1
ND-39	2.22013703151328e-90	0.498789616523926	0.244	0.138	2.84133137293069e-86	2	ND-39
dnc.1	3.07630904248063e-90	0.274991524030146	0.507	0.329	3.93706031256671e-86	2	dnc
lncRNA:roX2	1.95841043181e-89	0.363072381809805	0.245	0.135	2.50637367063044e-85	2	lncRNA:roX2
nonA	2.34182987428708e-89	-1.08587515325981	0.056	0.162	2.99707387311261e-85	2	nonA
mask	8.25911621730063e-88	-1.04532179478917	0.082	0.193	1.05700169349013e-83	2	mask
Spn	1.74659254124952e-87	0.378335791909127	0.222	0.12	2.23528913429114e-83	2	Spn
mt:ND5	2.90226583311551e-87	-1.11289958205651	0.08	0.189	3.71431981322123e-83	2	mt:ND5
RpS2.1	2.58186732977598e-86	0.233145175683445	0.855	0.665	3.3042738086473e-82	2	RpS2
Oatp74D	2.93390114441277e-86	-1.37937425957015	0.054	0.155	3.75480668461946e-82	2	Oatp74D
tara.1	3.2025875292323e-85	-1.07112471823977	0.108	0.219	4.09867151991149e-81	2	tara
Nph.1	3.2777622908272e-85	-0.969732196746408	0.164	0.28	4.19488017980065e-81	2	Nph
Calr.1	3.70186709279461e-84	0.347024181116667	0.419	0.275	4.73764950535854e-80	2	Calr
Pits	9.61984142490382e-84	0.268322692286221	0.613	0.431	1.23114730555919e-79	2	Pits
RpS10b.1	1.90326563150612e-83	0.298006088159363	0.713	0.521	2.43579935520154e-79	2	RpS10b
dco	2.23936301088314e-83	-0.998432217159978	0.085	0.194	2.86593678132824e-79	2	dco
HmgD.1	3.52611849492781e-83	0.164232250837726	0.64	0.439	4.51272644980861e-79	2	HmgD
rad.1	4.21300955032594e-83	0.63583190047281	0.242	0.139	5.39180962250714e-79	2	rad
CG17059	5.11657797020413e-81	0.39696713760235	0.237	0.135	6.54819648626724e-77	2	CG17059
SPR.1	1.89712433948725e-80	0.481132625393987	0.239	0.137	2.42793972967578e-76	2	SPR
RhoGAP100F	1.05820237121966e-77	0.332985168455353	0.231	0.13	1.35428739468693e-73	2	RhoGAP100F
Vha26	1.5773563296426e-77	0.414696160196751	0.244	0.142	2.01870063067659e-73	2	Vha26
lncRNA:CR31451.1	6.55493433388939e-77	0.268509328287557	0.402	0.256	8.38900496051164e-73	2	lncRNA:CR31451
SK.2	1.43699915225732e-76	0.16823774975226	0.379	0.236	1.83907151505892e-72	2	SK
yps	4.28099014241866e-76	-0.971947745944822	0.076	0.177	5.47881118426741e-72	2	yps
tutl	5.18523288349354e-75	0.283564107929274	0.32	0.196	6.63606104429503e-71	2	tutl
mt:ND4.1	1.55369737602341e-73	-0.939014925725441	0.212	0.313	1.98842190183476e-69	2	mt:ND4
RpL40.1	1.72894340218701e-73	0.28749224252801	0.896	0.752	2.21270176611893e-69	2	RpL40
fok.1	1.38161635635431e-72	0.269273005034892	0.398	0.262	1.76819261286225e-68	2	fok
Socs36E	3.18234936458215e-72	0.341436921760887	0.269	0.162	4.07277071679223e-68	2	Socs36E
CG34200	5.59030902442696e-71	0.301270561604187	0.379	0.25	7.15447748946162e-67	2	CG34200
Tet.2	1.30449112077703e-70	-1.00180235075342	0.155	0.257	1.66948773637044e-66	2	Tet
Pka-C1	5.35575369418666e-69	0.238808497088916	0.32	0.2	6.85429357782009e-65	2	Pka-C1
Sema1a	7.56715628668386e-64	0.261722810527508	0.359	0.235	9.684446615698e-60	2	Sema1a
wry.2	2.72305819149491e-62	0.133357969778745	0.365	0.238	3.48496987347518e-58	2	wry
RpL13A.1	4.02878020413501e-62	0.201317592321253	0.863	0.691	5.15603290525199e-58	2	RpL13A
RpL24.1	1.70212174907106e-57	0.22486123675722	0.788	0.612	2.17837541446114e-53	2	RpL24
Tom7.1	4.81465314550032e-57	0.205624039272379	0.679	0.515	6.16179309561131e-53	2	Tom7
egh.1	5.70028983580484e-54	0.213661556827278	0.47	0.334	7.29523093186303e-50	2	egh
shi.2	1.39541834197117e-53	0.117740518355467	0.539	0.38	1.7858563940547e-49	2	shi
CG31140	8.35537698634517e-53	0.161357178067544	0.318	0.207	1.06932114671245e-48	2	CG31140
sta.1	7.90111683042497e-50	0.175881404289333	0.847	0.68	1.01118493195779e-45	2	sta
msi	2.17402015745012e-49	0.173972584261203	0.729	0.572	2.78231099750467e-45	2	msi
cic	4.75957547489738e-47	0.172265873811264	0.315	0.212	6.09130469277366e-43	2	cic
spen	2.77342845748045e-46	0.155350620383122	0.484	0.351	3.54943373988348e-42	2	spen
Tm1	5.34175848191564e-46	0.192193205716335	0.535	0.398	6.83638250515563e-42	2	Tm1
Nacalpha	5.33460000521917e-42	0.214165458011516	0.395	0.286	6.8272210866795e-38	2	Nacalpha
MESK2.2	2.38826268041996e-37	0.111990639940919	0.392	0.281	3.05649857840146e-33	2	MESK2
Ggamma1	3.77368685158528e-37	0.172778853273032	0.394	0.289	4.82956443265884e-33	2	Ggamma1
RpL6.1	1.13656936969377e-36	0.158634806504369	0.724	0.57	1.45458147933409e-32	2	RpL6
tna.1	1.43115290999543e-36	0.172584942887856	0.733	0.598	1.83158949421215e-32	2	tna
CG13364	2.67101843516729e-32	0.112939176875199	0.456	0.344	3.4183693933271e-28	2	CG13364
RpL37a.1	1.18994160201884e-31	0.181195683400939	0.848	0.718	1.52288726226372e-27	2	RpL37a
RpL35A.1	2.44647064903762e-31	0.161910537434303	0.621	0.49	3.13099313663834e-27	2	RpL35A
RpL14.1	8.91026075658552e-31	0.147310553641817	0.833	0.689	1.14033517162781e-26	2	RpL14
fs(1)h	1.82074741561425e-30	0.100174381534817	0.55	0.425	2.33019254250312e-26	2	fs(1)h
RpL27A.1	1.11642383429515e-27	0.137145497386364	0.847	0.709	1.42879922313093e-23	2	RpL27A
RpS13.1	4.60692739020269e-27	0.119288422439369	0.906	0.773	5.89594567398141e-23	2	RpS13
trv.1	6.20821683222847e-21	-0.199904745212887	0.645	0.517	7.945275901886e-17	2	trv
IA-2.2	8.27547881608579e-17	-0.160590924046154	0.643	0.509	1.05909577888266e-12	2	IA-2
RpL31.1	1.40690299802534e-16	0.103564383289598	0.757	0.635	1.80055445687283e-12	2	RpL31
RpS28b.1	2.97232733954987e-16	0.140260759084594	0.785	0.67	3.80398452915593e-12	2	RpS28b
CASK.1	4.97999690030577e-11	-0.115895151536846	0.5	0.396	6.37340003301132e-07	2	CASK
jim.1	1.77579588981509e-07	-0.600937861304574	0.527	0.419	0.00227266357978536	2	jim
RpLP2.1	1.71553397636287e-06	-0.142418487832003	0.893	0.792	0.021955403829492	2	RpLP2
Sap47.1	1.53958955234344e-05	-0.407180955299258	0.845	0.656	0.197036670908914	2	Sap47
sif.3	0	1.9858195884467	0.739	0.307	0	3	sif
CG14989.2	0	1.79451997564368	0.741	0.298	0	3	CG14989
Gad1.1	0	1.69450019386199	0.244	0.045	0	3	Gad1
Hex-A.3	0	1.64894368358417	0.922	0.572	0	3	Hex-A
Rbp6.2	0	1.63152953088471	0.916	0.597	0	3	Rbp6
beat-IIa.1	0	1.62830657681303	0.497	0.254	0	3	beat-IIa
kcc.2	0	1.62185042875878	0.429	0.168	0	3	kcc
dpr13.3	0	1.57047467572299	0.4	0.192	0	3	dpr13
CG11319.1	0	1.52820269819519	0.31	0.126	0	3	CG11319
CG42613.3	0	1.47759664742597	0.641	0.359	0	3	CG42613
CG10804.1	0	1.47251926641357	0.256	0.086	0	3	CG10804
Sap47.2	0	1.45110656845115	0.946	0.651	0	3	Sap47
wry.3	0	1.4374535466949	0.447	0.234	0	3	wry
Cngl.3	0	1.42387102885166	0.586	0.319	0	3	Cngl
Alk.1	0	1.42187736215709	0.816	0.473	0	3	Alk
Drep2.3	0	1.40672305634529	0.598	0.334	0	3	Drep2
Frq1.3	0	1.3922109061329	0.52	0.251	0	3	Frq1
dpr14.2	0	1.37239651061916	0.493	0.235	0	3	dpr14
Pdp1.3	0	1.33469885034674	0.58	0.316	0	3	Pdp1
para.3	0	1.32524852284895	0.676	0.353	0	3	para
Lcch3.1	0	1.32095066768622	0.341	0.152	0	3	Lcch3
nAChRalpha6.2	0	1.30213426418241	0.864	0.56	0	3	nAChRalpha6
Dhit.3	0	1.24496738584321	0.668	0.391	0	3	Dhit
Ldh.2	0	1.16540878081073	0.93	0.639	0	3	Ldh
shi.3	0	1.15442549931982	0.604	0.376	0	3	shi
trv.2	0	1.15237125377676	0.69	0.515	0	3	trv
CASK.2	0	1.14303240912788	0.626	0.39	0	3	CASK
Cbp53E.3	0	1.0923367968898	0.614	0.36	0	3	Cbp53E
Liprin-gamma.2	0	1.07438184568578	0.828	0.59	0	3	Liprin-gamma
Galphao.1	0	1.03731477784028	0.765	0.535	0	3	Galphao
futsch.3	0	1.00831731468264	0.86	0.552	0	3	futsch
Rdl.3	0	0.982884479998229	0.735	0.439	0	3	Rdl
nrv3.3	0	0.943463196868507	0.881	0.635	0	3	nrv3
fz2.2	0	0.942233284572385	0.787	0.583	0	3	fz2
ps.3	0	0.935590236432321	0.704	0.49	0	3	ps
fne.1	0	0.876875094963236	0.793	0.61	0	3	fne
Atpalpha.3	0	0.80856252205495	0.79	0.588	0	3	Atpalpha
Gbeta13F.2	0	0.773083958552037	0.855	0.726	0	3	Gbeta13F
Imp.1	0	0.711012093209617	0.932	0.779	0	3	Imp
Cam.3	0	0.697690066897362	0.96	0.822	0	3	Cam
RpS25	0	-0.764973558651882	0.68	0.878	0	3	RpS25
RpL10.1	0	-0.830782714465636	0.463	0.739	0	3	RpL10
RpS4	0	-0.856741088212235	0.451	0.728	0	3	RpS4
RpS13.2	0	-0.863447781614325	0.542	0.792	0	3	RpS13
RpL37A.1	0	-0.873861067309534	0.468	0.737	0	3	RpL37A
RpS27A.1	0	-0.87932343096799	0.462	0.741	0	3	RpS27A
RpS15.1	0	-0.887208105329795	0.511	0.773	0	3	RpS15
RpL37a.2	0	-0.896829552614894	0.446	0.738	0	3	RpL37a
RpS29.1	0	-0.911046456576101	0.567	0.824	0	3	RpS29
RpS11.1	0	-0.916478347847069	0.465	0.749	0	3	RpS11
RpL18A.1	0	-0.933099532983173	0.435	0.722	0	3	RpL18A
RpL14.2	0	-0.948091314121748	0.42	0.71	0	3	RpL14
RpL28.1	0	-0.950027901568703	0.468	0.742	0	3	RpL28
RpS20.1	0	-0.951784906475211	0.456	0.733	0	3	RpS20
RpLP2.2	0	-0.95226519553154	0.54	0.81	0	3	RpLP2
RpL38.1	0	-0.9580114854685	0.535	0.781	0	3	RpL38
RpS12.1	0	-0.965578319294621	0.443	0.738	0	3	RpS12
RpS7.1	0	-0.969776521463978	0.429	0.725	0	3	RpS7
RpL19.1	0	-0.993579789963217	0.399	0.694	0	3	RpL19
sta.2	0	-0.994774645182285	0.408	0.702	0	3	sta
RpL27A.2	0	-1.01138802252422	0.437	0.73	0	3	RpL27A
RpLP1.1	0	-1.04829672109756	0.584	0.853	0	3	RpLP1
RpL10Ab.1	0	-1.05567572737457	0.353	0.649	0	3	RpL10Ab
RpS5a.1	0	-1.0593645818742	0.34	0.636	0	3	RpS5a
RpS3A.1	0	-1.11858274127413	0.291	0.595	0	3	RpS3A
RpL13A.2	0	-1.18801544567576	0.389	0.715	0	3	RpL13A
RpS2.2	0	-1.24907769007391	0.358	0.691	0	3	RpS2
CNBP.1	0	-1.27716184790972	0.28	0.569	0	3	CNBP
hdc.3	0	-1.75934992867975	0.235	0.557	0	3	hdc
cype.2	2.22509910316875e-306	0.889648223267213	0.8	0.686	2.84768183223536e-302	3	cype
RpS26.1	5.48985422485148e-303	-0.837676840251314	0.482	0.744	7.02591543696492e-299	3	RpS26
RpL40.2	6.17087732980246e-303	-0.797327651694299	0.521	0.771	7.89748880668118e-299	3	RpL40
Syx1A.3	9.08539816254983e-303	0.891269640928102	0.677	0.461	1.16274925684313e-298	3	Syx1A
dpr9.2	3.36842473983962e-302	1.24084315487268	0.505	0.296	4.31090998204675e-298	3	dpr9
RpS27.1	4.73972828715389e-302	-0.712244627025523	0.651	0.84	6.06590426189954e-298	3	RpS27
awd.1	1.86413675292515e-297	-0.960484616398189	0.411	0.674	2.38572221639361e-293	3	awd
Toll-6.2	2.21722509523164e-294	1.15232712824747	0.611	0.407	2.83760467687745e-290	3	Toll-6
Ih.3	1.90387831816904e-288	1.05873272591949	0.527	0.321	2.43658347159274e-284	3	Ih
HmgD.2	5.12511757537326e-287	-1.3929509086653	0.185	0.462	6.55912547296269e-283	3	HmgD
RpS8.1	6.82773610131417e-284	-0.882224981693254	0.394	0.668	8.73813666246188e-280	3	RpS8
RpL15.1	6.89020388537205e-282	-0.839214718674163	0.417	0.692	8.81808293249916e-278	3	RpL15
RpS9.1	1.42349372842159e-281	-0.900303733129842	0.371	0.649	1.82178727363395e-277	3	RpS9
eEF1alpha1.1	1.79786062480343e-280	-0.923806484649308	0.462	0.714	2.30090202762343e-276	3	eEF1alpha1
Dscam2.2	5.52140406408857e-280	1.39062031966532	0.414	0.217	7.06629292122055e-276	3	Dscam2
CG11000.3	5.6972523779876e-280	1.3730585601037	0.364	0.179	7.29134359334853e-276	3	CG11000
RpL21.1	1.68132136465577e-279	-0.900118995941271	0.377	0.651	2.15175508248645e-275	3	RpL21
RpL24.2	2.69757401220487e-279	-0.906915014802726	0.355	0.634	3.4523552208198e-275	3	RpL24
RpL26.1	5.34847754372073e-279	-0.851135155821955	0.418	0.681	6.84498156045379e-275	3	RpL26
Hasp.3	5.60870426515902e-275	1.25198396412815	0.365	0.181	7.17801971855052e-271	3	Hasp
CG12991.1	2.16377232953171e-274	1.04653060767812	0.515	0.32	2.76919582733469e-270	3	CG12991
RpL23.1	3.13576934431725e-268	-0.74100284047142	0.547	0.771	4.01315760685722e-264	3	RpL23
RpL27.1	8.98218775541693e-265	-0.873195221221068	0.396	0.657	1.14954038893826e-260	3	RpL27
RpL8	4.3015331833194e-263	-0.854943190362017	0.389	0.654	5.50510216801217e-259	3	RpL8
lncRNA:noe.3	9.45842803911305e-263	-1.93565195692111	0.219	0.473	1.21048962044569e-258	3	lncRNA:noe
RpS10b.2	4.4566754756034e-262	-0.999707564281569	0.264	0.544	5.70365327367723e-258	3	RpS10b
ox.2	4.54658211206655e-262	0.923302924822523	0.692	0.557	5.81871578702277e-258	3	ox
SK.3	1.49079335477655e-261	1.19328128609136	0.423	0.234	1.90791733544303e-257	3	SK
RpL12.1	5.52892216537511e-260	-0.877136498221805	0.369	0.634	7.07591458724706e-256	3	RpL12
RpS21	1.66973905658262e-256	-0.725069266782522	0.603	0.791	2.13693204461444e-252	3	RpS21
RpS24.1	9.06264925162845e-254	-0.919358431864741	0.322	0.592	1.15983785122341e-249	3	RpS24
RpL13.1	2.44258210297985e-251	-0.916832315683978	0.301	0.57	3.12601657539361e-247	3	RpL13
CG44422.2	6.7907765085238e-251	1.19526734820558	0.415	0.23	8.69083577560876e-247	3	CG44422
RpL6.2	9.2069095399768e-250	-0.895650949492505	0.324	0.59	1.17830028292623e-245	3	RpL6
RpL7.1	5.18451317744922e-245	-0.860763509661531	0.351	0.616	6.63513996449952e-241	3	RpL7
IA-2.3	1.24292731826886e-244	0.792584171996783	0.694	0.507	1.59069838192049e-240	3	IA-2
RpL11.1	6.48659659170174e-241	-0.875500269008887	0.342	0.602	8.30154631805989e-237	3	RpL11
eEF5.1	2.31652844595375e-239	-1.12306571174356	0.185	0.443	2.96469310513162e-235	3	eEF5
GluRIB.3	3.37494536323657e-238	1.2117778436544	0.431	0.247	4.31925507587016e-234	3	GluRIB
RpL7A.1	6.97106132786764e-235	-0.832343606550698	0.34	0.606	8.921564287405e-231	3	RpL7A
gprs.1	2.77736166589842e-234	1.25186151193144	0.254	0.108	3.5544674600168e-230	3	gprs
Tsp66E.3	7.44261604514851e-232	1.30351838988473	0.348	0.182	9.52506001458107e-228	3	Tsp66E
RpL34b.1	2.21804611665236e-231	-0.952587448205457	0.263	0.522	2.83865542009169e-227	3	RpL34b
RpL17.1	9.59854068034245e-231	-0.808714449885228	0.376	0.628	1.22842123627023e-226	3	RpL17
RpS18.1	4.17676194307245e-226	-0.819141690045611	0.354	0.61	5.34541993474412e-222	3	RpS18
CG17124.2	8.03091704457361e-225	1.0197884554974	0.565	0.391	1.02779676336453e-220	3	CG17124
RpL23A.1	1.31907558655037e-224	-0.917850275402867	0.261	0.52	1.68815293566716e-220	3	RpL23A
RpS19a.1	4.40687144224031e-222	-0.894359954147359	0.28	0.535	5.63991407177914e-218	3	RpS19a
RpL32	3.06498856550709e-221	-0.671323716698227	0.556	0.76	3.92257236613598e-217	3	RpL32
CG34155	3.08364864192556e-221	1.46159923701509	0.178	0.062	3.94645353193633e-217	3	CG34155
nSyb.3	3.58606355795075e-220	0.845775123094103	0.583	0.405	4.58944414146537e-216	3	nSyb
cib.2	4.43663257062205e-219	-1.18762838375767	0.486	0.663	5.67800236388209e-215	3	cib
Vha55.1	1.93384790829112e-218	1.11671728286929	0.425	0.26	2.47493855303097e-214	3	Vha55
RpS23.1	4.22264865097568e-218	-0.810910239226483	0.366	0.613	5.40414574351868e-214	3	RpS23
CG2852.3	4.38116405370822e-218	-1.17085645649916	0.184	0.426	5.60701375593578e-214	3	CG2852
dpr10.3	9.2868920180689e-216	1.34832462219657	0.289	0.138	1.18853644047246e-211	3	dpr10
RpL31.2	1.13231044576324e-213	-0.745452073737557	0.409	0.653	1.44913090848779e-209	3	RpL31
RpL18.1	4.54556502660013e-213	-0.79889024254271	0.35	0.603	5.81741412104285e-209	3	RpL18
CG7630.2	1.54252750415346e-212	0.83103152242041	0.703	0.579	1.9741266998156e-208	3	CG7630
RpS17	2.91773158033862e-211	-0.741448222263041	0.416	0.657	3.73411287651736e-207	3	RpS17
CG6329.1	9.21154765769814e-211	1.00688292458181	0.565	0.418	1.17889386923221e-206	3	CG6329
CG13954.2	2.67058655553219e-210	1.15762596370876	0.387	0.219	3.4178166737701e-206	3	CG13954
tsr.1	8.26768812161777e-210	-0.807389234156421	0.35	0.6	1.05809872580464e-205	3	tsr
Syt1.3	1.7836403936454e-209	0.942220121866667	0.438	0.261	2.28270297578738e-205	3	Syt1
Cyp1.3	7.03062886045101e-209	-0.816240102367344	0.344	0.591	8.9977988156052e-205	3	Cyp1
RpL3	6.66852255084196e-208	-0.802611040871922	0.325	0.574	8.53437516056754e-204	3	RpL3
RpL5.1	5.64299388680695e-205	-0.81228068656186	0.307	0.559	7.22190357633553e-201	3	RpL5
cpx.2	7.4318307648159e-205	0.775189331791021	0.569	0.377	9.51125701281139e-201	3	cpx
RpL35.1	3.73846655041736e-203	-0.814511290935096	0.306	0.554	4.78448949122414e-199	3	RpL35
alphaTub84B.2	4.53506451384348e-202	-0.69538470035002	0.47	0.707	5.80397556481688e-198	3	alphaTub84B
fabp.1	5.37079659165887e-202	-1.38470412150612	0.324	0.557	6.87354547800502e-198	3	fabp
RpL30.1	8.60350347234917e-201	-0.781382107103655	0.362	0.603	1.10107637439125e-196	3	RpL30
lncRNA:cherub.2	2.65433629618996e-199	-1.68880547650091	0.48	0.671	3.3970195918639e-195	3	lncRNA:cherub
Df31	1.90922024742847e-193	-0.834302463784488	0.365	0.599	2.44342007265896e-189	3	Df31
RpL9.1	3.96973607981597e-193	-0.879966792984456	0.247	0.484	5.08046823494848e-189	3	RpL9
RpS3.1	1.02925807171358e-192	-0.828606643444708	0.289	0.529	1.31724448017904e-188	3	RpS3
Syp.3	1.53152872441867e-192	-1.66331223418857	0.078	0.272	1.96005046151101e-188	3	Syp
Pde6.2	2.36388038721364e-191	1.28137287372128	0.292	0.149	3.02529411955602e-187	3	Pde6
RpL36	7.03257828571486e-191	-0.597603440216441	0.571	0.77	9.00029369005788e-187	3	RpL36
RpLP0.1	1.93210884767836e-190	-0.781274490414334	0.29	0.534	2.47271290325877e-186	3	RpLP0
mspo.2	8.07105331848912e-188	1.00139643733293	0.56	0.403	1.03293340370024e-183	3	mspo
RpS15Aa.1	4.09490438962038e-186	-0.865124938884905	0.262	0.494	5.24065863783617e-182	3	RpS15Aa
Snap25.2	1.07392238350788e-185	0.996416573115326	0.355	0.197	1.37440586641338e-181	3	Snap25
CG30172.3	1.32953293410533e-184	0.841755583029164	0.546	0.373	1.70153624906801e-180	3	CG30172
Nrx-1.1	1.9129982451095e-184	1.02461731981645	0.313	0.163	2.44825515409114e-180	3	Nrx-1
GluRIA.3	2.4698573768486e-181	1.22279986099041	0.326	0.177	3.16092347089083e-177	3	GluRIA
RpL35A.2	4.91480463397642e-181	-0.800801878227166	0.273	0.507	6.28996697056303e-177	3	RpL35A
RpS16.1	6.13772109282125e-179	-0.725015328713739	0.374	0.601	7.85505545459264e-175	3	RpS16
Frq2.1	1.34765519752061e-178	1.14316758682114	0.262	0.128	1.72472912178687e-174	3	Frq2
pros.3	3.4559731950833e-178	-2.1511670507651	0.092	0.28	4.4229544950676e-174	3	pros
RSG7.1	2.83886789607653e-177	1.06229635539654	0.357	0.208	3.63318313339874e-173	3	RSG7
scrt.1	4.91843530197423e-176	1.11511387988809	0.443	0.293	6.29461349946662e-172	3	scrt
mamo.3	5.4211684497565e-174	-2.05171452842304	0.054	0.224	6.93801138199837e-170	3	mamo
CG13739.1	3.55418699529463e-173	1.31254968433532	0.168	0.064	4.54864851657807e-169	3	CG13739
RpS30.1	3.3296004450849e-171	-0.641814747237263	0.431	0.65	4.26122264961965e-167	3	RpS30
RpL36A.1	3.40364505147574e-170	-0.624233607164332	0.497	0.699	4.35598493687865e-166	3	RpL36A
CG42750.1	3.9971154291072e-170	1.41839623241322	0.218	0.1	5.1155083261714e-166	3	CG42750
sm.2	3.35119512269134e-168	0.787058548524322	0.579	0.439	4.28885951802038e-164	3	sm
eEF1beta.1	3.05015894353871e-166	-1.00511153572284	0.139	0.341	3.90359341594084e-162	3	eEF1beta
side.1	9.10551989700254e-166	1.43908177338999	0.199	0.088	1.16532443641839e-161	3	side
jeb.3	3.57987490018646e-165	0.67004402515244	0.569	0.394	4.58152389725863e-161	3	jeb
RpS14a	2.96578812972487e-164	-0.660280359812192	0.362	0.592	3.79561564842189e-160	3	RpS14a
RpS28b.2	2.05955655045919e-160	-0.599645657407584	0.477	0.685	2.63582047327767e-156	3	RpS28b
cdc14.1	4.27652464309529e-160	1.19155017813636	0.31	0.178	5.47309623823336e-156	3	cdc14
CG30116.1	7.21899890538514e-159	1.07007039738903	0.275	0.143	9.23887479911191e-155	3	CG30116
Nlp.1	2.59527725320154e-154	-1.001902667815	0.123	0.312	3.32143582864734e-150	3	Nlp
beat-Ic.1	3.2696003685148e-154	1.10123128732836	0.223	0.105	4.18443455162525e-150	3	beat-Ic
dlg1.2	5.58377468712261e-154	1.04314330650879	0.424	0.29	7.14611484457951e-150	3	dlg1
dpr1.2	7.8887037995828e-154	1.32724148283471	0.255	0.132	1.00959631227061e-149	3	dpr1
Pen.2	4.30999003664916e-153	-1.54056358170087	0.121	0.293	5.51592524890359e-149	3	Pen
kek3	5.17058615182854e-150	1.15030833550079	0.252	0.13	6.61731615711017e-146	3	kek3
Hsp27.2	7.59476715803713e-150	-0.976749416003039	0.416	0.583	9.71978300885592e-146	3	Hsp27
lncRNA:CR45388.2	5.76647586082414e-149	-1.71500461235115	0.066	0.224	7.37993580668273e-145	3	lncRNA:CR45388
Pkc53E.3	2.18684251826316e-147	0.833750304874349	0.373	0.224	2.79872105487319e-143	3	Pkc53E
stg.1	2.07518667735249e-144	-1.74720590411901	0.122	0.287	2.65582390967571e-140	3	stg
Rack1.1	3.0353251860729e-144	-0.739109598176955	0.238	0.446	3.88460917313609e-140	3	Rack1
Rgk1.2	2.26717252406445e-143	0.921597152115031	0.297	0.165	2.90152739629768e-139	3	Rgk1
Galphai.2	1.07129924931904e-142	-1.32695811641958	0.04	0.187	1.37104877927851e-138	3	Galphai
Act5C	2.4782279153887e-142	-0.689985687777284	0.384	0.592	3.17163608611445e-138	3	Act5C
Eip75B.1	7.00283810370006e-141	1.0363295985742	0.425	0.297	8.96223220511534e-137	3	Eip75B
brat.2	8.3465279489088e-141	-1.02620353499646	0.174	0.356	1.06818864690135e-136	3	brat
His3.3A.1	9.04540135133744e-138	-0.967448352380849	0.119	0.293	1.15763046494417e-133	3	His3.3A
Rdh.1	1.54976240074785e-136	1.19655309640491	0.274	0.156	1.9833859204771e-132	3	Rdh
sdt.1	1.71006939267902e-136	0.997455919675803	0.372	0.244	2.18854680875061e-132	3	sdt
Syn1.1	9.96755782302014e-136	1.17912671246495	0.233	0.122	1.27564805019012e-131	3	Syn1
Nph.2	1.11543574298018e-135	-0.984578150371528	0.113	0.282	1.42753466386603e-131	3	Nph
RpS6	1.67846418768349e-135	-0.722640569223787	0.221	0.419	2.14809846739733e-131	3	RpS6
RpL4	1.03027703353275e-133	-0.765077566479028	0.198	0.391	1.31854854751521e-129	3	RpL4
CG32052.1	1.2692952641977e-131	0.985548989512187	0.249	0.132	1.62444407912022e-127	3	CG32052
Ten-a.2	3.56333058098527e-131	0.738198388942658	0.581	0.465	4.56035047754495e-127	3	Ten-a
dysc.3	4.68811034070947e-130	0.687661700809525	0.486	0.343	5.99984361403998e-126	3	dysc
E(spl)mbeta-HLH.2	9.19820246812953e-129	-1.531846213238	0.044	0.18	1.17718595187122e-124	3	E(spl)mbeta-HLH
Tctp.1	8.44695457444631e-127	-0.851675560718551	0.127	0.298	1.08104124643764e-122	3	Tctp
mtd.1	8.57567841011442e-127	0.923109727654266	0.267	0.149	1.09751532292644e-122	3	mtd
smt3.1	2.04307792050254e-126	-0.566735741459945	0.651	0.787	2.61473112265915e-122	3	smt3
CG16711.2	6.55049809889766e-126	1.01445879687047	0.319	0.2	8.38332746696922e-122	3	CG16711
His2Av.1	3.91886729759744e-125	-1.05572169969128	0.047	0.186	5.01536636746521e-121	3	His2Av
Ank2.2	4.36384595793976e-122	0.622330602944864	0.521	0.386	5.5848500569713e-118	3	Ank2
Pal2.2	1.28504903224072e-121	0.85208490637462	0.336	0.209	1.64460575146168e-117	3	Pal2
EndoA.1	4.82184336397356e-121	0.93034827272704	0.32	0.2	6.17099513721336e-117	3	EndoA
luna.2	5.43776342249767e-119	0.931218649951544	0.476	0.363	6.95924962811251e-115	3	luna
ogre.2	6.16040368348943e-119	-1.11093260916987	0.052	0.187	7.88408463412977e-115	3	ogre
p23.1	1.09997137864799e-117	-0.759548749883935	0.153	0.323	1.4077433703937e-113	3	p23
kek1.1	3.98782589211357e-113	1.19485567652277	0.282	0.173	5.10361957672695e-109	3	kek1
bic	8.20731420346999e-113	-0.684446637543239	0.173	0.346	1.05037207176009e-108	3	bic
Nrt.2	1.28422166082666e-112	-0.884506078731725	0.156	0.316	1.64354688152595e-108	3	Nrt
Sh.3	6.1145253210951e-108	0.756470439865653	0.398	0.276	7.82536950593751e-104	3	Sh
lola.3	8.97241432015616e-108	-0.760949236976016	0.238	0.406	1.14828958469359e-103	3	lola
nAChRbeta1.2	4.75388553425581e-106	0.886972842394249	0.229	0.127	6.08402270674058e-102	3	nAChRbeta1
CG43737.2	1.4236716195053e-105	0.953872133979388	0.31	0.197	1.82201493864288e-101	3	CG43737
Obp44a.1	3.57990347687022e-105	-1.42465355671159	0.573	0.727	4.5815604696985e-101	3	Obp44a
dpr17.1	7.0912625651871e-105	1.0854113746468	0.233	0.131	9.07539783092646e-101	3	dpr17
Hsp83	1.84442954305688e-104	-0.76002532029301	0.158	0.315	2.3605009292042e-100	3	Hsp83
Calr.2	5.90623372725828e-104	-0.712138979120418	0.135	0.29	7.55879792414514e-100	3	Calr
14-3-3epsilon.1	9.19261249590706e-103	-0.536920427675573	0.502	0.675	1.17647054722619e-98	3	14-3-3epsilon
Pfk.2	4.1092587406851e-101	0.856726489686468	0.302	0.192	5.25902933632879e-97	3	Pfk
Act42A	5.01128988718908e-101	-0.751527717352713	0.153	0.308	6.41344879762459e-97	3	Act42A
Tet.3	1.36998570738768e-100	-0.841931189588576	0.116	0.259	1.75330770831475e-96	3	Tet
Hsc70-4.1	1.39770635768851e-100	-0.728279687350159	0.135	0.286	1.78878459656975e-96	3	Hsc70-4
Nacalpha.1	7.36968125376084e-100	-0.65309038035346	0.144	0.299	9.43171806856313e-96	3	Nacalpha
Jafrac1.2	1.66513256036339e-99	-0.661628032544046	0.218	0.38	2.13103665075307e-95	3	Jafrac1
dnc.2	2.00281414561865e-99	0.697715571983615	0.443	0.333	2.56320154356275e-95	3	dnc
Ran	1.43632792801342e-97	-0.866490033992799	0.083	0.213	1.83821248227157e-93	3	Ran
edl.1	2.47680113980964e-97	-1.23162703026176	0.031	0.137	3.16981009872838e-93	3	edl
GstD1.1	4.82225140499679e-97	-1.03620310063411	0.059	0.178	6.17151734811489e-93	3	GstD1
sqd	2.31396957800105e-94	-0.576329610014867	0.21	0.376	2.96141826592575e-90	3	sqd
DIP1.3	1.02377049626337e-93	0.766023439288514	0.386	0.282	1.31022148111786e-89	3	DIP1
fru.1	1.86264987011408e-92	-1.11183638546329	0.034	0.138	2.383819303772e-88	3	fru
eEF1gamma.1	2.49358647476414e-92	-0.721154780191409	0.104	0.239	3.19129197040315e-88	3	eEF1gamma
ATPsynC.2	3.81820958308203e-91	-0.424494292582848	0.5	0.678	4.88654462442838e-87	3	ATPsynC
RpL34a.1	1.59852598876538e-89	-0.740287965709018	0.078	0.202	2.04579356042193e-85	3	RpL34a
Pde9.1	9.45501369739883e-89	0.794613562718838	0.329	0.224	1.2100526529931e-84	3	Pde9
Roc1a	6.92796608632326e-88	-0.790300892417025	0.068	0.186	8.86641099727651e-84	3	Roc1a
jim.2	2.12494123192035e-87	-1.03353875544124	0.282	0.431	2.71949978861166e-83	3	jim
Set	2.74736056334377e-87	-0.896792595081828	0.042	0.146	3.51607204896735e-83	3	Set
Rho1	1.54078232829875e-86	-0.775649056629021	0.071	0.188	1.97189322375674e-82	3	Rho1
Fkbp39	2.67014749273836e-86	-0.832222709425923	0.06	0.171	3.41725476120655e-82	3	Fkbp39
feo.1	4.04405742545205e-86	-0.94265198254998	0.036	0.137	5.17558469309353e-82	3	feo
Prosbeta3	3.72730203459685e-85	-0.764619848922678	0.058	0.169	4.77020114387704e-81	3	Prosbeta3
chic	7.5558092287793e-85	-0.564795983577562	0.218	0.375	9.66992465099175e-81	3	chic
Su(var)205	7.72904479335106e-84	-0.814663010544795	0.07	0.183	9.89163152653069e-80	3	Su(var)205
HmgZ.2	2.74347403301062e-83	-0.520044815788378	0.311	0.477	3.51109806744699e-79	3	HmgZ
Fer1HCH.1	1.16410345955651e-82	-0.796769340508998	0.11	0.235	1.48981960754042e-78	3	Fer1HCH
lncRNA:CR40469.2	5.22068719264067e-80	-0.596689319116253	0.378	0.515	6.68143546914153e-76	3	lncRNA:CR40469
Pomp	5.97705642031092e-79	-0.731746610830367	0.059	0.165	7.64943680671392e-75	3	Pomp
mnd.1	2.26856087597324e-78	-0.946619432634241	0.072	0.181	2.90330420907055e-74	3	mnd
Nap1	5.46983219983132e-77	-0.64100688629527	0.084	0.199	7.00029124934412e-73	3	Nap1
Ald1.3	4.57159867496944e-76	0.316581894762614	0.681	0.577	5.85073198422589e-72	3	Ald1
SmF	1.37304668228109e-75	-0.617851977490462	0.106	0.227	1.75722514398334e-71	3	SmF
Drat	3.65335555125153e-75	-0.805861213526515	0.192	0.326	4.67556443449171e-71	3	Drat
eIF2beta.1	8.48136302807723e-75	-0.499241467804319	0.242	0.39	1.08544484033332e-70	3	eIF2beta
SkpA.1	4.54494660960177e-73	-0.680361451829675	0.068	0.172	5.81662267096835e-69	3	SkpA
Prosbeta5	8.02313668296263e-73	-0.636989368886143	0.075	0.182	1.02680103268556e-68	3	Prosbeta5
eIF4A	1.27857730025168e-72	-0.48472540806951	0.254	0.407	1.6363232288621e-68	3	eIF4A
SmD3	1.45850329035909e-71	-0.62174076169208	0.085	0.193	1.86659251100156e-67	3	SmD3
GstZ2	2.21145612530625e-71	-0.731368852016006	0.078	0.183	2.83022154916694e-67	3	GstZ2
bi.2	2.99515596338522e-70	-0.685914517297136	0.148	0.267	3.83320060194041e-66	3	bi
Akap200.2	2.46458257256402e-68	-0.556092897449475	0.233	0.369	3.15417277636743e-64	3	Akap200
B52	3.33558067705413e-67	-0.600420579771802	0.111	0.223	4.26887615049387e-63	3	B52
Jupiter	3.57338105765361e-67	-0.723231974436624	0.088	0.192	4.57321307758509e-63	3	Jupiter
eEF2.1	1.79483446214635e-66	-0.507470564890913	0.146	0.269	2.2970291446549e-62	3	eEF2
D1	9.86505091977739e-65	-0.575820383911408	0.105	0.214	1.26252921671311e-60	3	D1
Fkbp12.2	5.18239212930489e-64	-0.402837185896387	0.391	0.545	6.63242544708439e-60	3	Fkbp12
Sod1.1	1.74373283905653e-60	-0.509262370125864	0.135	0.249	2.23162928742454e-56	3	Sod1
SmD2	5.43125307627477e-60	-0.514749362259269	0.097	0.199	6.95091768701645e-56	3	SmD2
lncRNA:roX1.1	2.90477729190033e-57	-0.345781271000994	0.239	0.369	3.71753397817404e-53	3	lncRNA:roX1
Obp99a.1	1.23590260682803e-56	-1.19925572147584	0.282	0.405	1.58170815621852e-52	3	Obp99a
eIF1.1	1.81710858818895e-55	-0.409645049074878	0.12	0.227	2.32553557116422e-51	3	eIF1
SoxN.2	2.47547020419277e-55	-0.55832648689624	0.216	0.329	3.16810676732591e-51	3	SoxN
ATPsyngamma.2	5.35771833003723e-54	-0.456165282257867	0.141	0.248	6.85680791878165e-50	3	ATPsyngamma
Hsp23.1	1.76883170608867e-50	-0.60453482464991	0.188	0.293	2.26375081745228e-46	3	Hsp23
CG13551	1.27072695578887e-49	-0.370484306500176	0.161	0.272	1.62627635801859e-45	3	CG13551
Hrb87F.2	3.73865350317094e-49	-0.427764835521852	0.18	0.288	4.78472875335817e-45	3	Hrb87F
ATPsynB.2	5.8081690624958e-49	-0.404123194783075	0.182	0.292	7.43329476618213e-45	3	ATPsynB
SNRPG.1	3.37237017986149e-44	-0.350372044849796	0.199	0.311	4.31595935618674e-40	3	SNRPG
CtBP.2	3.55957566241291e-44	-0.328296007147121	0.307	0.431	4.55554493275604e-40	3	CtBP
Fer2LCH	5.67985892842399e-44	-0.39648601831609	0.295	0.418	7.26908345659703e-40	3	Fer2LCH
MtnA.1	1.07820844579867e-41	-0.935124323588497	0.315	0.417	1.37989116893314e-37	3	MtnA
ATPsynO.2	2.42704461401173e-41	-0.352087787214609	0.214	0.32	3.10613169701221e-37	3	ATPsynO
Mapmodulin.2	6.47747793964386e-41	-0.324389107983702	0.295	0.411	8.28987626715621e-37	3	Mapmodulin
emb.2	3.68646496246187e-38	-0.374062678520054	0.265	0.366	4.7179378589587e-34	3	emb
lolal	6.19884062835893e-34	-0.280119148549347	0.216	0.316	7.93327623617377e-30	3	lolal
aqz	1.50100836927992e-32	-0.244042243187352	0.459	0.583	1.92099051100444e-28	3	aqz
Pdcd4	2.55919734284544e-30	-0.233192854651733	0.321	0.432	3.27526075937359e-26	3	Pdcd4
spen.1	1.29201647501273e-29	-0.222899810816788	0.259	0.363	1.65352268472129e-25	3	spen
Unr	2.9774739441168e-28	-0.225262820365284	0.319	0.427	3.81057115368068e-24	3	Unr
porin.2	1.87960608745703e-24	-0.179347879040514	0.328	0.43	2.40551987072751e-20	3	porin
beat-IIa.2	0	1.12803683973564	0.567	0.253	0	4	beat-IIa
Pal2.3	0	1.10274694852884	0.492	0.204	0	4	Pal2
Toll-7.3	0	0.874249507653549	0.662	0.366	0	4	Toll-7
dpr14.3	0	0.863087644719539	0.511	0.236	0	4	dpr14
Alk.2	0	0.78091650490208	0.829	0.476	0	4	Alk
IA-2.4	0	0.741067803081259	0.815	0.503	0	4	IA-2
His3.3B.3	0	0.702534100895422	0.902	0.609	0	4	His3.3B
Ldh.3	0	0.676706202262021	0.938	0.641	0	4	Ldh
Sap47.3	0	0.615411876534676	0.947	0.653	0	4	Sap47
Hsp27.3	0	0.597421208251498	0.867	0.563	0	4	Hsp27
cib.3	0	0.576577465036695	0.921	0.644	0	4	cib
Galphao.2	4.62301088506445e-298	0.639147024419774	0.835	0.534	5.91652933070549e-294	4	Galphao
Rbp6.3	1.86288114172453e-293	0.568343359305587	0.886	0.601	2.38411528517906e-289	4	Rbp6
dpr9.3	2.72247102163623e-275	0.78888263168995	0.569	0.295	3.48421841349005e-271	4	dpr9
fz2.3	6.25977218381749e-272	0.617760772584872	0.86	0.582	8.01125644084962e-268	4	fz2
pAbp.2	5.95246995007258e-269	0.449482093368262	0.991	0.883	7.61797104210288e-265	4	pAbp
trv.3	1.99859934188926e-247	0.575252520279043	0.779	0.513	2.55780743774987e-243	4	trv
Trim9.3	5.61861143097001e-244	0.816397926049801	0.446	0.213	7.19069890935542e-240	4	Trim9
lncRNA:cherub.3	9.20018143740571e-244	0.498568684243736	0.899	0.652	1.17743922035918e-239	4	lncRNA:cherub
jeb.4	5.8626718787058e-237	0.629070898665387	0.68	0.391	7.50304747036769e-233	4	jeb
elB.2	6.66606683951658e-220	0.87570834331254	0.427	0.211	8.53123234121332e-216	4	elB
Rbfox1.1	2.56225936580147e-217	0.479406910978948	0.932	0.757	3.27917953635272e-213	4	Rbfox1
CG32052.2	1.29198717717143e-202	0.879648924406744	0.304	0.131	1.653485189344e-198	4	CG32052
kcc.3	1.32812475135087e-198	0.73239303625398	0.369	0.172	1.69973405677884e-194	4	kcc
DIP1.4	6.69066229040804e-197	0.729001053179975	0.504	0.278	8.5627095992642e-193	4	DIP1
Hasp.4	1.07751597259353e-195	0.75697339216058	0.379	0.182	1.3790049417252e-191	4	Hasp
betaTub56D	1.26259709684721e-194	0.386661272845419	0.978	0.858	1.61587176454506e-190	4	betaTub56D
nSyb.4	1.46787087479448e-183	0.515020014639274	0.676	0.403	1.87858114556198e-179	4	nSyb
CG30116.2	1.04803547601388e-176	0.779250109044443	0.312	0.143	1.34127580220257e-172	4	CG30116
trn.2	2.19821559821041e-175	0.444152736644784	0.658	0.406	2.81327632258969e-171	4	trn
CG12991.2	3.59628569921928e-169	0.592046471212191	0.549	0.321	4.60252643786084e-165	4	CG12991
mspo.3	1.46552683828935e-161	0.565628945678229	0.629	0.401	1.87558124764272e-157	4	mspo
Lcch3.2	3.07418651542775e-161	0.664057672878763	0.325	0.155	3.93434390244443e-157	4	Lcch3
sbb.1	8.04511662505222e-151	0.429732994654167	0.875	0.71	1.02961402567418e-146	4	sbb
SoxN.3	1.67252728720472e-150	0.469268708538387	0.544	0.314	2.1405004221646e-146	4	SoxN
Cbp53E.4	7.29076900218639e-150	0.143706804102707	0.6	0.363	9.33072616899814e-146	4	Cbp53E
Liprin-gamma.3	1.37436890941798e-149	0.372450510813491	0.831	0.591	1.75891733027313e-145	4	Liprin-gamma
dsh.2	1.18827830799128e-146	0.613572009961053	0.474	0.277	1.52075857856724e-142	4	dsh
Pdp1.4	4.17240918466376e-146	0.527605485191785	0.538	0.32	5.33984927453267e-142	4	Pdp1
pasha.1	9.72108036185767e-145	0.665668560430775	0.272	0.125	1.24410386471054e-140	4	pasha
PPP4R2r.2	1.77735055607946e-144	0.619212255355269	0.468	0.274	2.27465324167049e-140	4	PPP4R2r
sm.3	1.15543273734683e-143	0.478891604087063	0.668	0.436	1.47872281725648e-139	4	sm
Toll-6.3	4.70257982771818e-139	0.466952054303629	0.625	0.408	6.01836166351373e-135	4	Toll-6
CASK.3	8.24767949501871e-136	0.449858260624834	0.618	0.392	1.05553802177249e-131	4	CASK
CG44422.3	5.52378654940627e-135	0.523397577767359	0.418	0.231	7.06934202593014e-131	4	CG44422
CG11319.2	3.86446466218027e-134	0.637942253962881	0.272	0.129	4.94574187465831e-130	4	CG11319
nAChRalpha6.3	4.56542260552726e-133	0.210285470302188	0.841	0.564	5.84282785055379e-129	4	nAChRalpha6
lncRNA:CR40469.3	5.27468854790513e-132	0.379320457299087	0.751	0.498	6.75054640360899e-128	4	lncRNA:CR40469
AMPdeam.1	1.30025952813047e-128	0.553928479632949	0.518	0.324	1.66407214410137e-124	4	AMPdeam
CG13954.3	2.31737665420773e-128	0.436380666611157	0.402	0.22	2.96577864205505e-124	4	CG13954
fkh.1	2.62391281286508e-127	0.622399216300344	0.222	0.099	3.35808361790474e-123	4	fkh
stg.2	1.1838847390439e-126	0.261805343903953	0.472	0.271	1.51513568902838e-122	4	stg
Usp7.2	2.16191320519998e-124	0.476214914536722	0.648	0.439	2.76681652001494e-120	4	Usp7
Frq2.2	8.75327889245366e-124	0.612622469997002	0.265	0.129	1.12024463265622e-119	4	Frq2
smt3.2	1.38192891988259e-122	0.292240844246463	0.928	0.775	1.76859263166574e-118	4	smt3
Hrb87F.3	1.47043610562597e-122	0.531245368928451	0.46	0.276	1.88186412798012e-118	4	Hrb87F
CG31221.3	8.09127662155169e-121	0.285572652515866	0.596	0.393	1.03552158202618e-116	4	CG31221
PH4alphaEFB	3.23938308862991e-114	0.686461251328586	0.207	0.096	4.14576247682855e-110	4	PH4alphaEFB
rdgB.1	1.55715782345647e-113	0.572488367679264	0.344	0.19	1.99285058245959e-109	4	rdgB
Ptpmeg2	1.85562250869349e-113	0.627734721949732	0.248	0.122	2.37482568662592e-109	4	Ptpmeg2
lncRNA:CR31451.2	4.7010245580558e-112	0.484343539165964	0.433	0.256	6.01637122939981e-108	4	lncRNA:CR31451
Agpat1.2	2.56726384430343e-111	0.609678363387764	0.253	0.126	3.28558426793953e-107	4	Agpat1
bi.3	5.23411877977782e-109	0.378558612693907	0.43	0.255	6.69862521435966e-105	4	bi
Pde9.2	1.07994922964814e-108	0.481652547697307	0.386	0.223	1.38211902410368e-104	4	Pde9
cdi.1	4.20451515589506e-108	0.419454319309811	0.634	0.436	5.38093849651449e-104	4	cdi
futsch.4	3.52758659668985e-107	0.176300921811989	0.832	0.555	4.51460532644367e-103	4	futsch
BtbVII.2	8.68071960459308e-105	0.529443349792577	0.358	0.205	1.11095849499582e-100	4	BtbVII
Cam.4	2.42926888758974e-103	0.136454325991963	0.963	0.823	3.10897832233735e-99	4	Cam
CG2269.2	2.50352290206183e-103	0.327974356283346	0.35	0.196	3.20400861005873e-99	4	CG2269
dally.2	4.63307651090663e-102	0.466780967037653	0.471	0.297	5.92941131865831e-98	4	dally
Trf2.2	1.16499518158688e-101	0.455690327466966	0.569	0.388	1.49096083339489e-97	4	Trf2
smog.1	4.28854515213156e-101	0.423156795224637	0.566	0.377	5.48848008569797e-97	4	smog
Vha55.2	3.81084620481341e-100	0.524046716417039	0.42	0.261	4.87712097292021e-96	4	Vha55
osa.1	6.02893033381491e-100	0.517179430221455	0.355	0.205	7.71582504121632e-96	4	osa
Eip63E	7.5884219637705e-100	0.446352258985064	0.533	0.354	9.71166242923349e-96	4	Eip63E
pros.4	2.66254442286015e-99	0.30239498367215	0.429	0.264	3.40752435237642e-95	4	pros
Ih.4	2.75152131844194e-99	0.403117791903125	0.513	0.323	3.521396983342e-95	4	Ih
br	8.02800333673435e-99	0.46759152777694	0.384	0.228	1.02742386703526e-94	4	br
GluRIB.4	3.32402075784086e-98	0.352881112415796	0.418	0.249	4.25408176588473e-94	4	GluRIB
Fas2.2	5.54888276934815e-98	0.191203166918425	0.77	0.57	7.10146016821176e-94	4	Fas2
wry.4	1.18059937639567e-97	0.38112409025546	0.402	0.237	1.51093108191118e-93	4	wry
hth	1.03909005522364e-96	0.396105872126443	0.544	0.361	1.32982745267521e-92	4	hth
tna.2	1.23157685068656e-95	0.350282004518613	0.774	0.597	1.57617205350866e-91	4	tna
Hsc70Cb.2	1.93030550382948e-95	0.40589288053736	0.582	0.392	2.47040498380096e-91	4	Hsc70Cb
CG6329.2	5.61105119512224e-94	0.328268019942595	0.617	0.417	7.18102331951744e-90	4	CG6329
Nrt.3	1.14121331603156e-92	0.383022069135055	0.474	0.302	1.46052480185719e-88	4	Nrt
Mnn1	8.69519361865775e-92	0.493803231368802	0.386	0.24	1.11281087931582e-87	4	Mnn1
bun.1	9.41513044060448e-92	0.395613821732363	0.631	0.449	1.20494839378856e-87	4	bun
lncRNA:CR45388.3	1.4845701344776e-91	0.401748109775091	0.356	0.211	1.89995285810443e-87	4	lncRNA:CR45388
tnc.1	6.11688705714579e-90	0.548490573680781	0.23	0.118	7.82839205573518e-86	4	tnc
mamo.4	8.39578705292622e-90	0.305199077852885	0.359	0.21	1.0744928270335e-85	4	mamo
fne.2	8.95741460175089e-89	0.267238746580317	0.812	0.611	1.14636992073208e-84	4	fne
CG12605.1	2.20713089956901e-87	0.405945531434795	0.37	0.219	2.82468612526842e-83	4	CG12605
emb.3	2.28862370913176e-87	0.358154105341819	0.541	0.354	2.92898062294682e-83	4	emb
PIG-T.1	1.30244477200149e-86	0.473131046061825	0.441	0.288	1.6668688192075e-82	4	PIG-T
lncRNA:noe.4	1.93521293906761e-86	-0.102442418394086	0.653	0.453	2.47668551941872e-82	4	lncRNA:noe
amon.1	6.05270430024849e-86	0.488300170265289	0.204	0.102	7.74625096345801e-82	4	amon
ctp.1	8.78022471658306e-86	0.26921848906261	0.917	0.796	1.1236931592283e-81	4	ctp
EndoA.2	1.79556038836125e-85	0.468739101599243	0.337	0.201	2.29795818502472e-81	4	EndoA
UQCR-11.2	6.21435638047105e-84	-0.91752686613647	0.279	0.402	7.95313329572685e-80	4	UQCR-11
mt:ND4.2	6.32062702479708e-84	0.439448329430017	0.457	0.302	8.0891384663353e-80	4	mt:ND4
lolal.1	4.07535664921463e-82	0.442343303543598	0.459	0.305	5.21564143966488e-78	4	lolal
dpr17.2	4.17760878576351e-81	0.430908928945356	0.243	0.132	5.34650372402014e-77	4	dpr17
Cpsf6.2	6.90485890171362e-81	0.417494895770651	0.434	0.282	8.83683842241309e-77	4	Cpsf6
E2f1.2	7.31186530001782e-81	0.423134969161827	0.469	0.312	9.3577252109628e-77	4	E2f1
Dg.2	7.87517775303391e-81	0.41689975225531	0.382	0.238	1.00786524883328e-76	4	Dg
Tlk.1	1.59145143416936e-79	0.392897006874557	0.591	0.426	2.03673954544994e-75	4	Tlk
CG14464.1	1.64157426426218e-79	0.412899255433694	0.506	0.348	2.10088674340274e-75	4	CG14464
rdx.1	6.76642263817033e-79	0.507905458251337	0.286	0.167	8.65966769233038e-75	4	rdx
osp	2.04231976632784e-78	0.548724508919447	0.258	0.146	2.61376083694638e-74	4	osp
Nrx-1.2	5.53272061072944e-78	0.393665493944075	0.29	0.166	7.08077583761153e-74	4	Nrx-1
Sxl	5.61951918704181e-78	0.451301578718717	0.357	0.222	7.19186065557611e-74	4	Sxl
tai	6.42053394712108e-78	0.408353742095739	0.503	0.345	8.21699934552556e-74	4	tai
Appl.1	5.46192622648293e-76	0.310411236945448	0.467	0.304	6.99017318465285e-72	4	Appl
dnc.3	1.38165318944089e-72	0.33072390169637	0.491	0.332	1.76823975184645e-68	4	dnc
tara.2	3.17755255361506e-72	0.416265682487939	0.337	0.209	4.06663175811655e-68	4	tara
bru3.2	6.25431614750514e-72	0.240729474137448	0.497	0.328	8.00427380557707e-68	4	bru3
alpha-Cat	1.46117442376457e-71	0.351526466123145	0.493	0.337	1.8700110275339e-67	4	alpha-Cat
Nrg.1	5.02913937516829e-71	0.266874984233216	0.75	0.577	6.43629257234038e-67	4	Nrg
mei-P26.1	4.9803628004145e-70	0.284502912423074	0.589	0.416	6.37386831197048e-66	4	mei-P26
egh.2	4.17348380686097e-69	0.352443506782959	0.486	0.335	5.34122457602067e-65	4	egh
CG11155	7.03781367506277e-69	0.435671269200229	0.243	0.138	9.00699394134534e-65	4	CG11155
RSG7.2	1.15388051463877e-68	0.334788388538117	0.342	0.21	1.4767362826347e-64	4	RSG7
kek3.1	7.92935775049178e-68	0.452478754552875	0.233	0.132	1.01479920490794e-63	4	kek3
Dhit.4	2.7772321083339e-66	0.170901662712241	0.594	0.397	3.55430165224572e-62	4	Dhit
lola.4	8.83583772905822e-66	0.259356427387309	0.558	0.391	1.13081051256487e-61	4	lola
CG4612.1	4.34984889375072e-65	0.364610689330605	0.42	0.281	5.56693661422217e-61	4	CG4612
Rpt2.1	1.74336473654217e-64	0.43285579222727	0.353	0.232	2.23115818982667e-60	4	Rpt2
wge.1	3.26112655202077e-64	0.440301859017353	0.267	0.16	4.17358976127618e-60	4	wge
Ace.2	4.76245803255197e-63	0.311867927405325	0.309	0.19	6.09499379006001e-59	4	Ace
jim.3	1.84727588523243e-62	0.1458200432429	0.568	0.418	2.36414367792046e-58	4	jim
Syt1.4	2.41167586450693e-62	0.250338983552088	0.408	0.264	3.08646277139597e-58	4	Syt1
CG42613.4	4.03577136850617e-62	0.193899031745925	0.533	0.366	5.1649801974142e-58	4	CG42613
Pp2C1	8.2929621268601e-62	0.448984027484474	0.292	0.183	1.06133329299556e-57	4	Pp2C1
Eph.1	1.31499722926877e-60	0.424092290069918	0.282	0.174	1.68293345401818e-56	4	Eph
Hsp23.2	1.514735986609e-60	0.207221244064571	0.425	0.282	1.9385591156622e-56	4	Hsp23
hoe1.1	2.05880857836472e-60	0.266026715538298	0.262	0.156	2.63486321859117e-56	4	hoe1
Gdi	2.04913912969635e-59	0.359578474097195	0.421	0.291	2.62248825818539e-55	4	Gdi
ps.4	2.58823295736673e-59	0.202990436890187	0.675	0.493	3.31242053883794e-55	4	ps
jdp.1	5.58096021563355e-59	0.218128742821671	0.258	0.153	7.14251288396781e-55	4	jdp
SK.4	6.11401469843845e-59	0.295710098414249	0.365	0.238	7.82471601106153e-55	4	SK
mt:ATPase6.2	1.65866616143351e-58	0.233568235809355	0.768	0.608	2.12276095340261e-54	4	mt:ATPase6
eIF2beta.2	2.28780615962598e-58	0.315580648252437	0.526	0.377	2.92793432308933e-54	4	eIF2beta
lncRNA:roX1.2	4.0676935160785e-58	-0.845161778521026	0.265	0.367	5.20583416187726e-54	4	lncRNA:roX1
Ank2.3	5.3090222333785e-58	0.166722560411156	0.56	0.385	6.7944866542778e-54	4	Ank2
Imp.2	6.28281472437592e-57	0.156831596189	0.939	0.78	8.04074628425631e-53	4	Imp
tow.1	7.81859559313602e-56	0.293944681025524	0.469	0.33	1.00062386400955e-51	4	tow
mt:CoI	1.54781904515725e-51	0.160607410431652	0.904	0.781	1.98089881399225e-47	4	mt:CoI
Fer2LCH.1	2.97242905398873e-51	0.220790049347359	0.547	0.407	3.80411470329477e-47	4	Fer2LCH
shi.4	5.24439917975101e-51	0.220096827520007	0.531	0.381	6.71178207024534e-47	4	shi
Top1.1	3.53525863176271e-50	0.303828226379675	0.46	0.332	4.52442399692991e-46	4	Top1
CG14989.3	7.05242700657608e-50	-0.250548744403838	0.435	0.314	9.02569608301607e-46	4	CG14989
CadN	8.20079370463483e-50	0.257096288231347	0.278	0.175	1.04953757831917e-45	4	CadN
Unr.1	1.21788470233407e-48	0.259626482226452	0.552	0.416	1.55864884204714e-44	4	Unr
Akap200.3	5.38317015510422e-48	0.20543035472082	0.501	0.357	6.88938116450238e-44	4	Akap200
MtnA.2	1.97306550445922e-47	-0.248001210916216	0.566	0.405	2.52512923260691e-43	4	MtnA
ab.1	3.45256933116866e-47	0.244430942433057	0.291	0.189	4.41859823002965e-43	4	ab
Rm62.1	8.13798070126515e-46	0.261408471265411	0.39	0.272	1.04149877014791e-41	4	Rm62
Pits.1	2.65537292226724e-45	0.236487575464736	0.571	0.434	3.39834626591761e-41	4	Pits
CG43759	9.97953036242563e-45	0.322561646196146	0.346	0.24	1.27718029578323e-40	4	CG43759
Gbeta13F.3	2.12067379447945e-44	0.155341271778583	0.873	0.727	2.7140383221748e-40	4	Gbeta13F
chinmo.1	3.20715000805086e-44	0.239915145591825	0.586	0.449	4.10451058030349e-40	4	chinmo
tral.2	7.35949292570981e-43	0.269199540345842	0.463	0.34	9.41867904632342e-39	4	tral
CG9705.1	2.81835265545006e-42	0.271555132354393	0.418	0.303	3.60692772844499e-38	4	CG9705
brat.3	1.29030693829969e-41	0.118590209342131	0.479	0.342	1.65133481963594e-37	4	brat
Mapmodulin.3	2.04323479236024e-41	0.240885099560078	0.531	0.401	2.61493188726264e-37	4	Mapmodulin
CtBP.3	3.99789480632165e-41	0.206636254815249	0.558	0.42	5.11650577313045e-37	4	CtBP
Jafrac1.3	7.44176528868334e-41	0.203152577364596	0.506	0.367	9.52397121645693e-37	4	Jafrac1
CG32767	4.57141426697272e-38	0.247909677207903	0.41	0.3	5.85049597887169e-34	4	CG32767
lbk	5.58237195545799e-38	0.255048762453697	0.422	0.31	7.14431962859513e-34	4	lbk
Hex-A.4	8.12698036304343e-38	-0.305791618257383	0.814	0.579	1.0400909468623e-33	4	Hex-A
PAN3	1.82111211445333e-37	0.244166801705552	0.414	0.305	2.33065928407737e-33	4	PAN3
lncRNA:Hsromega	3.89021372311355e-35	0.166240926585467	0.591	0.463	4.97869552284072e-31	4	lncRNA:Hsromega
MESK2.3	4.29142605372571e-35	0.218430295949905	0.389	0.282	5.49216706355816e-31	4	MESK2
mt:CoIII.1	6.66431054643923e-35	0.123764519553483	0.906	0.8	8.52898463733293e-31	4	mt:CoIII
fabp.2	1.45986431556296e-34	-0.285532431335687	0.705	0.539	1.86833435105747e-30	4	fabp
scrt.2	1.96446907472387e-34	0.136765339615851	0.414	0.296	2.51412752183161e-30	4	scrt
mts	5.0502972624064e-34	0.233940167582538	0.505	0.389	6.46337043642771e-30	4	mts
Sh.4	5.57241248795572e-33	0.110278837258991	0.391	0.277	7.13157350208573e-29	4	Sh
Hrb27C	1.64641655431828e-31	0.156983825649997	0.783	0.662	2.10708390621654e-27	4	Hrb27C
Sem1	1.42817852892566e-29	0.211405863176607	0.463	0.358	1.82778288131906e-25	4	Sem1
RpS6.1	3.35398973116397e-28	0.194768674344191	0.52	0.405	4.29243605794365e-24	4	RpS6
Vap33	7.98030992928517e-27	0.164760603898385	0.609	0.49	1.02132006474992e-22	4	Vap33
aqz.1	8.41161854044568e-22	0.122758180994012	0.682	0.573	1.07651894080624e-17	4	aqz
RpL3.1	6.19956230330609e-20	0.115633220944639	0.69	0.556	7.93419983577114e-16	4	RpL3
Obp44a.2	2.99320161142076e-19	-0.582587658198029	0.834	0.715	3.83069942229628e-15	4	Obp44a
stai.1	2.75344092643236e-18	-0.177604507823993	0.706	0.563	3.52385369764814e-14	4	stai
Cngl.4	1.52996174078563e-11	-0.304207645985213	0.429	0.327	1.95804503585745e-07	4	Cngl
sif.4	3.48387569970862e-10	-0.364067794150139	0.426	0.323	4.45866412048709e-06	4	sif
Abd-B.1	0	2.74389833817078	0.371	0.051	0	5	Abd-B
abd-A	0	2.45041023058959	0.356	0.041	0	5	abd-A
lncRNA:iab8	0	1.90690096988612	0.133	0.01	0	5	lncRNA:iab8
Dscam2.3	0	1.69615435766012	0.567	0.213	0	5	Dscam2
sif.5	0	1.69249199421962	0.799	0.309	0	5	sif
Hex-A.5	0	1.58520111435565	0.971	0.573	0	5	Hex-A
Snap25.3	0	1.53526991115408	0.519	0.192	0	5	Snap25
dpr13.4	0	1.40268033948193	0.47	0.192	0	5	dpr13
Frq1.4	0	1.38552854431453	0.608	0.25	0	5	Frq1
CG14989.4	0	1.3529869735968	0.55	0.31	0	5	CG14989
Cbp53E.5	0	1.32779289093339	0.652	0.362	0	5	Cbp53E
futsch.5	0	1.28791698834625	0.925	0.552	0	5	futsch
nrv3.4	0	1.24695702651504	0.938	0.636	0	5	nrv3
trv.4	0	1.16456327519088	0.79	0.513	0	5	trv
para.4	0	1.16156677359546	0.692	0.356	0	5	para
Drep2.4	0	1.15658350556527	0.65	0.335	0	5	Drep2
Rbp6.4	0	1.15596425088084	0.913	0.601	0	5	Rbp6
Syx1A.4	0	1.13931247407204	0.786	0.459	0	5	Syx1A
Ih.5	0	1.10653161396052	0.602	0.32	0	5	Ih
shi.5	0	1.09657907311808	0.642	0.377	0	5	shi
Syt1.5	0	1.09514046734364	0.518	0.26	0	5	Syt1
Cngl.5	0	1.08781149993989	0.623	0.32	0	5	Cngl
Sap47.4	0	1.06812980184183	0.934	0.654	0	5	Sap47
CG42613.5	0	1.06178958728593	0.639	0.362	0	5	CG42613
Dhit.5	0	0.976420655734577	0.684	0.393	0	5	Dhit
nAChRalpha6.4	0	0.933190988072215	0.842	0.564	0	5	nAChRalpha6
Galphao.3	0	0.931770060191669	0.812	0.536	0	5	Galphao
Liprin-gamma.4	0	0.920845614582129	0.845	0.591	0	5	Liprin-gamma
Atpalpha.4	0	0.850595990809979	0.846	0.588	0	5	Atpalpha
Rdl.4	0	0.836043243322526	0.753	0.441	0	5	Rdl
Cam.5	0	0.833624037502142	0.98	0.823	0	5	Cam
CG7630.3	0	0.814968185580715	0.791	0.577	0	5	CG7630
Ldh.4	0	0.801738436313379	0.907	0.643	0	5	Ldh
cype.3	0	0.796476800377754	0.865	0.684	0	5	cype
Eno.3	0	0.787150462026335	0.807	0.587	0	5	Eno
Ald1.4	0	0.764468898140089	0.821	0.573	0	5	Ald1
hdc.4	0	-1.9358865861231	0.232	0.554	0	5	hdc
cib.4	0	-1.96733138583314	0.4	0.665	0	5	cib
lncRNA:cherub.4	0	-2.6586264404186	0.392	0.673	0	5	lncRNA:cherub
Hsp27.4	6.06131128821046e-304	-1.75421305385309	0.329	0.585	7.75726618665175e-300	5	Hsp27
Frq2.3	3.20538686846717e-302	1.32499853302058	0.329	0.127	4.10225411426428e-298	5	Frq2
lncRNA:CR40469.4	3.90680434190175e-300	-1.63907203236778	0.233	0.519	4.99992819676585e-296	5	lncRNA:CR40469
cpx.3	5.58173378740695e-299	0.953246323404275	0.646	0.376	7.14350290112341e-295	5	cpx
CNBP.2	3.69846975231094e-291	-1.42206225264254	0.284	0.566	4.73330158900754e-287	5	CNBP
smt3.3	1.73240324775079e-286	-1.01375457038827	0.621	0.787	2.21712967647146e-282	5	smt3
CG30172.4	1.29942287118409e-277	0.847205168938975	0.649	0.371	1.6630013905414e-273	5	CG30172
CASK.4	5.4254194964582e-274	0.940682817816503	0.641	0.392	6.94345187156721e-270	5	CASK
CG31221.4	7.02217931933054e-266	1.49063546049526	0.624	0.393	8.98698509287923e-262	5	CG31221
RpLP1.2	6.61716789718447e-264	-0.765352012549164	0.701	0.846	8.46865147481669e-260	5	RpLP1
ps.5	1.16550497072711e-255	0.756746867126305	0.725	0.492	1.49161326153655e-251	5	ps
Toll-6.4	3.04293079448594e-252	1.04010554643965	0.638	0.408	3.89434283078311e-248	5	Toll-6
ox.3	1.61616096691618e-244	0.812635246161487	0.746	0.556	2.06836280545932e-240	5	ox
cdc14.2	2.79291892074519e-243	1.10450909995708	0.38	0.176	3.57437763476969e-239	5	cdc14
jeb.5	3.34927452938865e-241	0.811924650042353	0.641	0.393	4.2864015427116e-237	5	jeb
stg.3	3.69318886701093e-239	-2.76905333530414	0.042	0.289	4.72654311200059e-235	5	stg
Imp.3	1.20923800680033e-237	0.498106814545027	0.938	0.78	1.54758280110307e-233	5	Imp
fne.3	2.40322798978764e-232	0.660646747843288	0.8	0.611	3.07565118133022e-228	5	fne
Gbeta13F.4	3.51982390776587e-232	0.635319607851373	0.867	0.727	4.50467063715876e-228	5	Gbeta13F
kcc.4	2.21333696689975e-229	1.05671183499183	0.373	0.173	2.83262865023831e-225	5	kcc
RpS2.3	1.54846116132043e-228	-0.940469593902989	0.473	0.683	1.98172059425788e-224	5	RpS2
fabp.3	4.29761131377444e-228	-1.70849806707457	0.307	0.555	5.50008295936852e-224	5	fabp
Pen.3	4.86875969714187e-227	-2.3204923213208	0.053	0.294	6.23103866040217e-223	5	Pen
qvr.1	8.4543611156155e-227	1.12070952429832	0.34	0.152	1.08198913557647e-222	5	qvr
dpr10.4	7.29576211799313e-226	1.24681745364005	0.319	0.139	9.33711635860761e-222	5	dpr10
wry.5	1.51833654361192e-223	1.17995031143419	0.443	0.236	1.94316710851453e-219	5	wry
GluRIA.4	1.54659633886918e-222	1.20300453736375	0.371	0.176	1.97933399448478e-218	5	GluRIA
dpr14.4	3.079279247066e-222	0.947434961481087	0.456	0.239	3.94086158039507e-218	5	dpr14
Alk.3	1.07789360637286e-220	0.708035167921415	0.712	0.481	1.37948823743599e-216	5	Alk
nSyb.5	2.45699411067487e-220	0.76910277611388	0.642	0.405	3.14446106284169e-216	5	nSyb
Tsp66E.4	1.33335483979184e-218	0.981119753366857	0.383	0.183	1.70642752396559e-214	5	Tsp66E
RpS4.1	1.18933538782491e-215	-0.823591239703959	0.53	0.722	1.52211142933832e-211	5	RpS4
Hasp.5	4.03391441708123e-213	1.07985812996337	0.375	0.183	5.16260367098056e-209	5	Hasp
Gad1.2	5.74277549445282e-210	1.11867649980254	0.166	0.05	7.34960407780072e-206	5	Gad1
otk2	8.50546516905539e-209	1.30137208682493	0.219	0.081	1.08852943233571e-204	5	otk2
lncRNA:CR42651	4.56488187675309e-206	1.17409630454289	0.171	0.053	5.84213582586861e-202	5	lncRNA:CR42651
CG17124.3	1.1535911056837e-205	0.818463574770604	0.61	0.391	1.476365897054e-201	5	CG17124
RpL19.2	1.26453344034489e-205	-0.866635155554353	0.497	0.687	1.6183498969534e-201	5	RpL19
CG6329.3	6.31556327850528e-205	0.805751345693574	0.633	0.417	8.08265788383106e-201	5	CG6329
Syp.4	6.10673750506924e-200	-2.03816941828956	0.05	0.271	7.81540265898761e-196	5	Syp
UQCR-6.4.2	3.71352235259205e-198	0.725437621030007	0.727	0.56	4.7525659068473e-194	5	UQCR-6.4
sta.3	1.07550187096315e-196	-0.830111879196575	0.504	0.696	1.37642729445864e-192	5	sta
Lim1.1	3.71424352128713e-191	1.16184259885561	0.302	0.138	4.75348885854327e-187	5	Lim1
RpLP2.3	5.71746556937716e-191	-0.675626044212265	0.661	0.803	7.31721243568889e-187	5	RpLP2
HmgD.3	8.16278100252956e-191	-1.26817912966445	0.219	0.458	1.04467271270373e-186	5	HmgD
SoxN.4	1.25457367211887e-188	-1.49282476676488	0.101	0.332	1.60560338557773e-184	5	SoxN
Gapdh2.2	5.44101318057143e-188	0.47540342295222	0.754	0.538	6.96340866849532e-184	5	Gapdh2
mamo.5	1.19750744650855e-187	-2.60955349267702	0.024	0.224	1.53257003004164e-183	5	mamo
pros.5	2.49404574839907e-187	-2.66156888444829	0.064	0.279	3.19187974880114e-183	5	pros
Wnt4.1	1.07375097195613e-184	1.67943712160834	0.425	0.253	1.37418649390946e-180	5	Wnt4
dpr1.3	2.89762898376379e-184	1.12346394230159	0.292	0.132	3.70838557342089e-180	5	dpr1
flw.2	2.03014792119459e-182	1.07695186561164	0.342	0.173	2.59818330954484e-178	5	flw
Pglym78.2	5.52461070827031e-181	0.569786455821119	0.581	0.353	7.07039678444434e-177	5	Pglym78
GluRIB.5	8.64340047118687e-179	0.992473177300007	0.439	0.248	1.1061823923025e-174	5	GluRIB
RpS3A.2	1.60353413389479e-177	-0.943800457558369	0.378	0.588	2.05220298455855e-173	5	RpS3A
bi.4	3.03318328028403e-177	-1.70389831411873	0.059	0.27	3.8818679621075e-173	5	bi
eEF1alpha1.2	1.21394539106833e-176	-0.855823178037016	0.544	0.708	1.55360731148925e-172	5	eEF1alpha1
Ank2.4	2.06708112929176e-176	0.693559391688547	0.598	0.384	2.64545042926759e-172	5	Ank2
RpL8.1	2.11716860474809e-173	-0.813703029549388	0.454	0.648	2.70955238035661e-169	5	RpL8
Pdp1.5	5.84282952262743e-172	0.787346598251877	0.517	0.321	7.47765322305859e-168	5	Pdp1
mtt	1.97760132588015e-171	1.18540631137403	0.156	0.051	2.53093417686141e-167	5	mtt
Pde6.3	4.7996680839287e-171	0.955462172943594	0.315	0.15	6.14261521381195e-167	5	Pde6
eys.1	1.57130487300795e-170	1.19206777991593	0.261	0.116	2.01095597647557e-166	5	eys
RpS5a.2	1.73066464408265e-170	-0.835958915673801	0.434	0.629	2.21490461149698e-166	5	RpS5a
lncRNA:CR45388.4	1.54260804367999e-168	-2.29027862781786	0.034	0.224	1.97422977430165e-164	5	lncRNA:CR45388
CG10804.2	1.198274970325e-167	1.09747975548438	0.22	0.089	1.53355230702194e-163	5	CG10804
Eip75B.2	7.10276305225191e-167	0.877857670079867	0.484	0.296	9.090116154272e-163	5	Eip75B
Pvf3.1	4.3310786784782e-165	1.11371221355386	0.255	0.112	5.5429144927164e-161	5	Pvf3
CG43222.2	1.39423213953542e-164	0.844899297866884	0.408	0.224	1.78433829217743e-160	5	CG43222
Gapdh1.2	3.16599840894856e-163	0.503272175652458	0.669	0.457	4.05184476377237e-159	5	Gapdh1
COX8.2	5.43745779519828e-163	0.652007239632726	0.718	0.571	6.95885848629476e-159	5	COX8
RpL10Ab.2	2.64494991142949e-161	-0.803881987573186	0.456	0.642	3.38500689664746e-157	5	RpL10Ab
brat.4	8.73662751396626e-161	-1.38055612520984	0.146	0.355	1.1181135892374e-156	5	brat
NaCP60E	2.0776459048322e-157	1.00605956991556	0.236	0.102	2.65897122900425e-153	5	NaCP60E
dpr9.4	6.84367610706805e-157	0.872772083358147	0.483	0.299	8.75853668182569e-153	5	dpr9
RpL13A.3	1.59176378460565e-156	-0.723655939540265	0.538	0.705	2.03713929153832e-152	5	RpL13A
RSG7.3	5.84254355082191e-155	0.898933576825784	0.381	0.209	7.47728723634188e-151	5	RSG7
E(spl)mbeta-HLH.3	4.02461860648238e-152	-2.00739590126625	0.014	0.179	5.15070689257615e-148	5	E(spl)mbeta-HLH
RpS9.2	1.14752526544488e-150	-0.756415358825874	0.466	0.642	1.46860283471636e-146	5	RpS9
beat-IIa.3	1.47939338813665e-149	0.853942540473668	0.436	0.259	1.89332765813729e-145	5	beat-IIa
Calx	1.97821611340409e-146	1.06817074524939	0.163	0.06	2.53172098193456e-142	5	Calx
Galphai.3	4.74907196109594e-146	-1.69259984221216	0.021	0.186	6.07786229581059e-142	5	Galphai
dpr17.3	1.51374152985334e-145	1.12457338472098	0.27	0.131	1.9372864099063e-141	5	dpr17
Sh.5	5.44094140013729e-144	0.763070093436303	0.453	0.275	6.9633168038957e-140	5	Sh
Bsg.2	6.02109507636644e-144	0.669784457924203	0.611	0.439	7.70579747873377e-140	5	Bsg
MESK2.4	1.85258280445468e-143	0.839115323753622	0.449	0.28	2.3709354731411e-139	5	MESK2
mspo.4	2.9908990993011e-142	0.738648131219732	0.585	0.403	3.82775266728554e-138	5	mspo
tsr.2	1.31008424933614e-141	-0.794810421012126	0.407	0.596	1.67664582230039e-137	5	tsr
CG3961.1	1.27823607054351e-140	0.994436002056402	0.216	0.094	1.63588652308159e-136	5	CG3961
tna.3	2.17757441949102e-140	0.615333306203618	0.734	0.599	2.78685974206461e-136	5	tna
SK.5	1.78800035578927e-139	0.840795608915382	0.404	0.237	2.28828285533911e-135	5	SK
IA-2.5	4.94975759332879e-139	0.541230297090826	0.701	0.508	6.33469976794218e-135	5	IA-2
RpL13.2	7.80001262551468e-138	-0.791228186666972	0.376	0.564	9.98245615813369e-134	5	RpL13
Vha55.3	1.04283126955655e-134	0.855496696474618	0.421	0.261	1.33461545877847e-130	5	Vha55
RpS7.2	6.67333281877333e-134	-0.638470318267919	0.563	0.717	8.54053134146611e-130	5	RpS7
5-HT1A.1	9.94654268155334e-133	0.967407915785779	0.261	0.127	1.2729585323852e-128	5	5-HT1A
tipE.1	7.8764750470631e-132	0.948045263796054	0.265	0.131	1.00803127652314e-127	5	tipE
RpL7.2	2.1776635298056e-130	-0.723567648284486	0.43	0.61	2.7869737854452e-126	5	RpL7
lola.5	2.37224407902842e-130	-1.09525928572994	0.216	0.405	3.03599797234058e-126	5	lola
Hs3st-A.1	2.94084353051317e-130	1.00216770268492	0.21	0.093	3.76369155035075e-126	5	Hs3st-A
Mkp3.3	3.15859438611755e-130	0.860732194518301	0.401	0.244	4.04236909535325e-126	5	Mkp3
Pfk.3	3.45986291404933e-130	0.879391996344852	0.343	0.192	4.42793255740033e-126	5	Pfk
scrt.3	1.04325744130342e-126	0.780045143857825	0.459	0.294	1.33516087338012e-122	5	scrt
COX7C.2	4.96311853055583e-126	0.645860705939163	0.626	0.492	6.35179909540535e-122	5	COX7C
bol.1	8.19392834656045e-125	0.906234443200704	0.244	0.118	1.04865894979281e-120	5	bol
RpL11.2	3.96126547878444e-124	-0.72522969627438	0.424	0.597	5.06962755974833e-120	5	RpL11
RpL3.2	9.35557488252634e-124	-0.757234803209516	0.394	0.568	1.19732647346572e-119	5	RpL3
Nrt.4	2.57021822126164e-123	-1.22115385901103	0.137	0.315	3.28936527957064e-119	5	Nrt
Pkc53E.4	3.93558876150661e-123	0.689936269175171	0.386	0.225	5.03676649697615e-119	5	Pkc53E
Neb-cGP.2	5.15085437461197e-123	0.625785175592153	0.634	0.493	6.59206342862839e-119	5	Neb-cGP
Nph.3	1.54010563128397e-122	-1.11323626876054	0.105	0.281	1.97102718691722e-118	5	Nph
CG42337.1	6.74574455963174e-122	0.938799061512353	0.195	0.086	8.6332038874167e-118	5	CG42337
Syn1.2	4.78363587213138e-120	0.914722369970773	0.248	0.122	6.12209718915375e-116	5	Syn1
dysc.4	3.44525902681166e-119	0.585655266356761	0.521	0.343	4.40924250251357e-115	5	dysc
kek3.2	1.80842305108325e-118	1.09869747646985	0.255	0.131	2.31441982077634e-114	5	kek3
RpL10.2	4.91601937198682e-118	-0.561000997224451	0.599	0.731	6.29152159226873e-114	5	RpL10
sr.3	1.49984538426567e-117	0.855483307842292	0.267	0.137	1.91950212278321e-113	5	sr
DOR.1	3.14731658368488e-117	0.907461509787258	0.301	0.166	4.02793576379991e-113	5	DOR
ogre.3	6.14626024645879e-116	-1.37716340994512	0.039	0.187	7.86598386341796e-112	5	ogre
Nlg2.2	9.43863280981176e-116	0.794403466649918	0.29	0.154	1.20795622699971e-111	5	Nlg2
edl.2	2.44799335278467e-115	-1.67217935721354	0.008	0.137	3.13294189289382e-111	5	edl
eEF5.2	2.45722143165492e-115	-0.872088176590617	0.255	0.438	3.14475198823196e-111	5	eEF5
RpL15.2	3.18755217526573e-115	-0.594346661213427	0.529	0.684	4.07942927390508e-111	5	RpL15
stai.2	5.1644152026334e-114	0.327215789900454	0.734	0.562	6.60941857633023e-110	5	stai
RpL26.2	1.14393177995235e-113	-0.615871349295163	0.529	0.674	1.46400389198301e-109	5	RpL26
awd.2	2.285813501177e-113	-0.657100024035324	0.539	0.667	2.92538411880633e-109	5	awd
CaMKII.3	3.53969968326132e-112	0.743048994133316	0.391	0.24	4.53010765463784e-108	5	CaMKII
Tpi.2	1.48893423797668e-111	0.373912826842002	0.558	0.372	1.90553803776256e-107	5	Tpi
Tom7.2	6.24651780887921e-110	0.60926432130664	0.648	0.519	7.99429349180361e-106	5	Tom7
DopEcR.1	1.44957856482688e-109	0.840104422269311	0.232	0.115	1.85517064726544e-105	5	DopEcR
Syn	1.54641331074698e-108	0.850829729410355	0.22	0.106	1.97909975509398e-104	5	Syn
UQCR-Q.2	2.01694231513064e-108	0.583342943612757	0.639	0.502	2.58128277490419e-104	5	UQCR-Q
ATPsynF.2	2.08949941867722e-108	0.549392226138143	0.645	0.5	2.67414135602311e-104	5	ATPsynF
CG43737.3	2.69173075820858e-108	0.811584698848656	0.339	0.197	3.44487702435534e-104	5	CG43737
GstD1.2	1.24570812779487e-107	-1.33565584377682	0.038	0.178	1.59425726195188e-103	5	GstD1
nAChRalpha5.2	3.4735829786655e-107	0.776479754769709	0.31	0.175	4.4454914960961e-103	5	nAChRalpha5
RpS26.2	9.08407513634487e-107	-0.532253066019527	0.62	0.735	1.16257993594942e-102	5	RpS26
CG2852.4	1.17127282156041e-106	-0.900828723184439	0.243	0.422	1.49899495703302e-102	5	CG2852
shakB.1	1.55753099899271e-106	0.896981117119952	0.19	0.087	1.99332817251087e-102	5	shakB
RpL34b.2	5.77299727239531e-106	-0.725860601883195	0.346	0.516	7.38828190921152e-102	5	RpL34b
RpL7A.2	8.3984896224197e-106	-0.622764137953681	0.433	0.6	1.07483870187727e-101	5	RpL7A
Jafrac1.4	1.79336671342581e-105	-0.909228351959459	0.206	0.379	2.29515071984235e-101	5	Jafrac1
eEF1beta.2	5.96357572393832e-103	-0.946673162510624	0.171	0.338	7.63218421149626e-99	5	eEF1beta
fru.2	2.65357265092062e-102	-1.44254873853559	0.016	0.137	3.39604227864822e-98	5	fru
Nlp.2	7.46409530151115e-102	-0.970986659854677	0.145	0.309	9.55254916687397e-98	5	Nlp
feo.2	2.11536188535077e-100	-1.31212034544286	0.016	0.136	2.70724014087192e-96	5	feo
RpL18.2	6.80033822403692e-100	-0.630401607984582	0.439	0.597	8.70307285912245e-96	5	RpL18
CG16711.3	1.26451743011134e-99	0.799347002745215	0.333	0.2	1.61832940705649e-95	5	CG16711
shep.2	2.40054129757885e-96	0.348196445117684	0.833	0.711	3.07221275264141e-92	5	shep
RpS15Aa.2	2.51976048065735e-96	-0.714423142422769	0.323	0.489	3.22478946314528e-92	5	RpS15Aa
levy.2	4.19210747028425e-96	0.574616311367533	0.571	0.434	5.36505914046978e-92	5	levy
E(spl)mgamma-HLH.1	5.80233608799484e-96	-1.70085895463096	0.005	0.112	7.42582972541579e-92	5	E(spl)mgamma-HLH
Df31.1	1.93491150186146e-95	-0.713058476190418	0.448	0.593	2.4762997400823e-91	5	Df31
CG12991.3	2.10994902886463e-95	0.649084099420405	0.47	0.324	2.70031276714095e-91	5	CG12991
brp.1	3.850845026728e-95	0.742722320665019	0.301	0.174	4.92831146520649e-91	5	brp
RpL18A.2	3.22810634633401e-94	-0.51131335034947	0.589	0.713	4.13133050203827e-90	5	RpL18A
Rdh.2	5.22763795641209e-94	0.815229140568033	0.277	0.157	6.69033105661619e-90	5	Rdh
RpS12.2	1.12437662050459e-93	-0.51112156361676	0.613	0.729	1.43897719892178e-89	5	RpS12
RpS15.2	4.13365861870968e-93	-0.486448069471001	0.66	0.765	5.29025630022465e-89	5	RpS15
RpS11.2	1.61504263266033e-92	-0.501717785681723	0.627	0.739	2.06693156127868e-88	5	RpS11
Pal2.4	4.18577905387545e-92	0.588066763725112	0.347	0.21	5.3569600331498e-88	5	Pal2
RpLP0.2	1.22392793998043e-91	-0.646194539592336	0.367	0.528	1.56638297758695e-87	5	RpLP0
igl.1	3.13078330671447e-91	0.886654562008055	0.23	0.123	4.00677647593318e-87	5	igl
RpL17.2	3.02002959848662e-90	-0.562785195328094	0.486	0.622	3.86503388014317e-86	5	RpL17
RpS8.2	1.06737081339156e-89	-0.537104523421955	0.524	0.66	1.36602116697852e-85	5	RpS8
E(spl)m8-HLH.1	2.59564897155409e-89	-1.45113487044871	0.01	0.115	3.32191155379492e-85	5	E(spl)m8-HLH
CG42450.2	6.27355977444464e-89	0.750012427930534	0.281	0.162	8.02890179933425e-85	5	CG42450
RpS18.2	4.62501420247747e-88	-0.576062935322417	0.458	0.603	5.91909317633067e-84	5	RpS18
CG32052.3	6.75632201498973e-88	0.67539919684401	0.247	0.133	8.64674091478386e-84	5	CG32052
RpL5.2	1.03498157950235e-87	-0.602204605021364	0.402	0.552	1.3245694254471e-83	5	RpL5
RpL6.3	2.52916183408853e-87	-0.582178074077749	0.427	0.583	3.2368213152665e-83	5	RpL6
eIF4EHP	6.97535539992553e-87	0.813547137108591	0.245	0.136	8.92705984082469e-83	5	eIF4EHP
Hsp83.1	6.91293420278492e-86	-0.906731688185784	0.165	0.313	8.84717319272414e-82	5	Hsp83
RpL23A.2	9.26363751692619e-86	-0.648117360332612	0.363	0.513	1.18556032941621e-81	5	RpL23A
sdt.2	1.64533091573608e-84	0.665157146661591	0.377	0.245	2.10569450595904e-80	5	sdt
lncRNA:CR31451.3	1.97974717423015e-84	0.62832026720834	0.393	0.258	2.53368043357975e-80	5	lncRNA:CR31451
mbl.1	2.19649272332954e-84	0.719687640049844	0.521	0.395	2.81107138731715e-80	5	mbl
PyK.2	8.25612078672265e-84	0.679606171792869	0.401	0.275	1.05661833828476e-79	5	PyK
CG32264.1	1.454767398078e-83	0.714146503141358	0.337	0.213	1.86181131606022e-79	5	CG32264
Act5C.1	6.10459581190576e-83	-0.643663428686832	0.441	0.587	7.81266172007699e-79	5	Act5C
Hsc70-4.2	2.08303483764507e-82	-0.855877733788477	0.14	0.284	2.66586798521815e-78	5	Hsc70-4
Akap200.4	2.49218431201581e-82	-0.849744846577039	0.223	0.368	3.18949748251783e-78	5	Akap200
ND-MLRQ.2	4.39933786254804e-82	0.614582192146958	0.494	0.369	5.63027259648899e-78	5	ND-MLRQ
RpL24.3	1.40941983077423e-81	-0.528188160638222	0.488	0.626	1.80377549942487e-77	5	RpL24
CG13954.4	1.77748934857238e-81	0.675644132843964	0.346	0.222	2.27483086830293e-77	5	CG13954
Lsd-2.1	1.85511258247271e-81	-1.35355765639918	0.021	0.126	2.37417308304858e-77	5	Lsd-2
RpL12.2	1.03441703443549e-79	-0.522577710307031	0.492	0.626	1.32384692067054e-75	5	RpL12
sqd.1	1.9804072168697e-79	-0.74702112756884	0.222	0.374	2.53452515614984e-75	5	sqd
RpL9.2	5.34693261949962e-79	-0.634720163117186	0.326	0.478	6.84300436643561e-75	5	RpL9
emb.4	6.8223427601311e-79	-0.773589448423218	0.223	0.367	8.73123426441578e-75	5	emb
Hrb87F.4	1.19647135707163e-78	-0.879689912976744	0.15	0.288	1.53124404278027e-74	5	Hrb87F
RpS17.1	1.4168406963373e-77	-0.51066667510522	0.53	0.65	1.81327272317248e-73	5	RpS17
His3.3A.2	2.19007065015769e-77	-0.834295195243207	0.149	0.29	2.80285241807182e-73	5	His3.3A
His2Av.2	7.66008747178445e-76	-0.960110293498279	0.065	0.184	9.80337994638973e-72	5	His2Av
RpS16.2	1.51873152696624e-75	-0.540101038877375	0.462	0.595	1.94367260821139e-71	5	RpS16
RNASEK.2	3.31627053611893e-75	0.567295741100716	0.484	0.361	4.24416303212501e-71	5	RNASEK
RpL4.1	5.3242579386487e-75	-0.698957386910637	0.241	0.387	6.81398530988261e-71	5	RpL4
Nrx-1.3	7.77712307649912e-75	0.618307761924622	0.279	0.166	9.95316211330357e-71	5	Nrx-1
Fkbp39.1	9.79911561902643e-75	-0.913184962234844	0.055	0.17	1.254090816923e-70	5	Fkbp39
mnd.2	1.01110928758337e-74	-1.1290085451708	0.064	0.18	1.2940176662492e-70	5	mnd
sun.2	2.1280732248319e-73	0.592804447401628	0.475	0.361	2.72350811313986e-69	5	sun
CG11319.3	2.3154562860701e-73	0.661982615079039	0.233	0.131	2.96332095491251e-69	5	CG11319
Ggamma30A.2	1.26581639835449e-72	0.401661619081036	0.619	0.478	1.61999182661408e-68	5	Ggamma30A
CG11000.4	1.03689596895711e-71	0.63775227884039	0.297	0.184	1.32701946107131e-67	5	CG11000
bic.1	2.91203354450888e-71	-0.67079250546028	0.2	0.343	3.72682053026246e-67	5	bic
Tctp.2	9.41996644807694e-71	-0.742170908830111	0.158	0.295	1.20556730602489e-66	5	Tctp
CG7646.2	1.81258196497329e-70	0.571759321566143	0.37	0.247	2.31974239877281e-66	5	CG7646
RpL21.2	1.61550905132281e-69	-0.484296694894069	0.52	0.643	2.06752848388293e-65	5	RpL21
CG7781.2	1.70009244493919e-69	0.622363939221543	0.312	0.199	2.17577831103317e-65	5	CG7781
tutl.1	4.01638158167695e-69	0.67387542576256	0.308	0.198	5.14016514823016e-65	5	tutl
Hsp26.3	4.20873075781234e-69	-1.24618788273102	0.214	0.34	5.38633362384823e-65	5	Hsp26
ND-MWFE.2	4.43219394807299e-69	0.557741080595346	0.509	0.4	5.67232181474382e-65	5	ND-MWFE
RpS14a.1	9.79982553666022e-69	-0.513960657265331	0.454	0.586	1.25418167218177e-64	5	RpS14a
sm.4	1.48698217438429e-68	0.453687787061988	0.571	0.441	1.90303978677702e-64	5	sm
Rgk1.3	1.54668524361487e-68	0.548867457504834	0.276	0.167	1.97944777477832e-64	5	Rgk1
RpS3.2	3.31633752759376e-68	-0.530521702440571	0.384	0.523	4.2442487678145e-64	5	RpS3
RpS6.2	1.56065464082334e-67	-0.622705649891846	0.277	0.415	1.99732580932571e-63	5	RpS6
VhaM9.7-a.2	1.04653823808233e-66	0.599200865439685	0.244	0.143	1.33935963709777e-62	5	VhaM9.7-a
Ran.1	1.12333669569021e-65	-0.855982307312042	0.096	0.211	1.43764630314434e-61	5	Ran
SmD3.1	1.42441352905704e-64	-0.754633385368151	0.079	0.192	1.8229644344872e-60	5	SmD3
mt:ND5.1	1.7785551376742e-64	0.721774507448005	0.28	0.18	2.27619486519544e-60	5	mt:ND5
PPP4R2r.3	4.04019110880275e-62	-0.796095735032349	0.166	0.287	5.17063658104576e-58	5	PPP4R2r
D1.1	5.81250823442964e-62	-0.765088831422378	0.099	0.213	7.43884803842305e-58	5	D1
Vha13.2	2.23996967358002e-61	0.505116753335572	0.432	0.315	2.86671318824771e-57	5	Vha13
eIF2beta.3	2.08945897321289e-60	-0.576194718788599	0.255	0.388	2.67408959391785e-56	5	eIF2beta
vvl.1	2.64574216479092e-60	0.812157080229912	0.368	0.265	3.38602082249942e-56	5	vvl
COX5B.2	4.23550915621288e-59	0.512492030931289	0.449	0.34	5.42060461812125e-55	5	COX5B
Act42A.1	6.94218463075668e-59	-0.680708043851049	0.179	0.306	8.8846078904424e-55	5	Act42A
RpS24.2	8.23941658973555e-59	-0.48658927802978	0.465	0.583	1.05448053515436e-54	5	RpS24
Rho1.1	2.69401945491585e-58	-0.77873458817557	0.081	0.186	3.4478060984013e-54	5	Rho1
Nap1.1	2.8936163151817e-58	-0.726669365012037	0.089	0.197	3.70325016016955e-54	5	Nap1
Pgk.2	3.97175503808012e-58	0.500884145248708	0.361	0.249	5.08305209773494e-54	5	Pgk
RpS19a.2	4.39433625368842e-58	-0.496055148204508	0.398	0.527	5.62387153747045e-54	5	RpS19a
luna.3	4.45287693627237e-58	0.577895441832622	0.469	0.365	5.69879190304138e-54	5	luna
egh.3	5.38585209972325e-58	0.561970660156708	0.442	0.337	6.89281351722581e-54	5	egh
p23.2	1.0894381613308e-57	-0.628959328698546	0.195	0.32	1.39426295887115e-53	5	p23
RpL27A.3	4.16365370845791e-57	-0.41183276911346	0.618	0.72	5.32864401608443e-53	5	RpL27A
unc-119	4.90825324808825e-57	0.577589777970786	0.447	0.344	6.28158250690334e-53	5	unc-119
Jupiter.1	5.66018902129662e-57	-0.894294604476296	0.088	0.191	7.24390990945542e-53	5	Jupiter
Tet.4	1.93284329327752e-56	-0.735981581426816	0.14	0.256	2.47365284673656e-52	5	Tet
Ten-a.3	2.95498285305888e-56	0.513310475791314	0.568	0.467	3.78178705534475e-52	5	Ten-a
Rack1.2	2.06739798055056e-55	-0.550097528002794	0.315	0.441	2.6458559355086e-51	5	Rack1
Pde9.3	6.16220581154699e-55	0.619173067032859	0.326	0.225	7.88639099761783e-51	5	Pde9
UQCR-11.3	1.3394095136909e-54	0.42666369082263	0.507	0.393	1.71417629562161e-50	5	UQCR-11
eEF1gamma.2	3.51782487217874e-54	-0.71019069131608	0.127	0.236	4.50211227141435e-50	5	eEF1gamma
CG44422.4	1.33900068381897e-53	0.548687650079189	0.338	0.235	1.71365307515152e-49	5	CG44422
tow.2	2.45248200271627e-53	0.506102301722837	0.434	0.332	3.13868646707629e-49	5	tow
RpS23.2	4.44524706111779e-53	-0.445641632330249	0.498	0.605	5.68902718881855e-49	5	RpS23
B52.1	4.10984252827062e-52	-0.657239630185228	0.115	0.222	5.25977646768073e-48	5	B52
RpS10b.3	6.45959903002565e-52	-0.479513671967838	0.416	0.535	8.26699483862682e-48	5	RpS10b
lolal.2	7.11227416005501e-52	-0.590434402204071	0.197	0.316	9.1022884700384e-48	5	lolal
jim.4	6.15811258246489e-49	-1.00854339388476	0.324	0.428	7.88115248303857e-45	5	jim
Rm62.2	2.34981003570913e-48	-0.593946231346247	0.171	0.281	3.00728688370054e-44	5	Rm62
Cpsf6.3	1.37933625651162e-46	-0.543853418627813	0.181	0.293	1.76527454108357e-42	5	Cpsf6
chic.1	9.42306862328112e-46	-0.51727378069873	0.255	0.372	1.20596432240752e-41	5	chic
Nacalpha.2	6.64524356407839e-41	-0.499315362168892	0.19	0.295	8.50458271330753e-37	5	Nacalpha
trn.3	3.37839691973771e-37	-0.418263641691736	0.305	0.421	4.32367237788033e-33	5	trn
crol.2	1.03954505200115e-36	-0.425239407429449	0.235	0.342	1.33040975755108e-32	5	crol
lncRNA:CR45388.5	0	3.21874998274144	0.788	0.195	0	6	lncRNA:CR45388
lncRNA:cherub.5	0	2.71772048318093	0.935	0.652	0	6	lncRNA:cherub
E(spl)m8-HLH.2	0	2.42578697987697	0.491	0.096	0	6	E(spl)m8-HLH
grh	0	2.37099904952673	0.404	0.071	0	6	grh
Galphai.4	0	2.01062069391077	0.582	0.164	0	6	Galphai
insb	0	1.80944906056885	0.182	0.018	0	6	insb
edl.3	0	1.79552491332362	0.425	0.121	0	6	edl
sprt	0	1.7191372086197	0.143	0.02	0	6	sprt
cas	0	1.66846078126187	0.155	0.017	0	6	cas
stg.4	0	1.53670556969202	0.578	0.268	0	6	stg
HmgD.4	0	1.48275509541814	0.77	0.437	0	6	HmgD
baz	0	1.44352217898328	0.213	0.06	0	6	baz
Pen.4	0	1.39495674828921	0.671	0.27	0	6	Pen
lola.6	0	1.34738851867729	0.709	0.386	0	6	lola
Nrt.5	0	1.19952850398618	0.565	0.299	0	6	Nrt
CNBP.3	0	1.15517395693219	0.839	0.545	0	6	CNBP
Bacc.2	0	0.903527460544681	0.841	0.646	0	6	Bacc
smt3.4	0	0.803825684583263	0.939	0.775	0	6	smt3
RpL38.2	0	0.713114192492037	0.894	0.764	0	6	RpL38
Imp.4	0	-1.03300786672783	0.524	0.796	0	6	Imp
Cam.6	0	-1.54520181415426	0.675	0.835	0	6	Cam
fne.4	0	-1.57239735134763	0.308	0.63	0	6	fne
ps.6	0	-1.71130765676078	0.18	0.513	0	6	ps
Liprin-gamma.5	0	-1.76051861405781	0.254	0.614	0	6	Liprin-gamma
shep.3	0	-1.81628604344603	0.341	0.729	0	6	shep
Ald1.5	0	-1.86441955558334	0.276	0.594	0	6	Ald1
Galphao.4	0	-1.88852094075985	0.219	0.559	0	6	Galphao
Atpalpha.5	0	-1.90872502104137	0.248	0.611	0	6	Atpalpha
stai.3	0	-1.95446440579495	0.234	0.581	0	6	stai
Ldh.5	0	-2.06970633946238	0.412	0.662	0	6	Ldh
fz2.4	0	-2.18258627576149	0.202	0.608	0	6	fz2
CG17124.4	0	-2.21904914129711	0.087	0.411	0	6	CG17124
nSyb.6	0	-2.23402367580669	0.088	0.426	0	6	nSyb
Ggamma30A.3	0	-2.2369944495056	0.144	0.497	0	6	Ggamma30A
para.5	0	-2.32710006447125	0.073	0.38	0	6	para
Dhit.6	0	-2.33902766827741	0.078	0.417	0	6	Dhit
Sap47.5	0	-2.3976177304364	0.3	0.679	0	6	Sap47
trv.5	0	-2.41838119105527	0.211	0.535	0	6	trv
CG30172.5	0	-2.42497438330783	0.079	0.393	0	6	CG30172
nrv3.5	0	-2.43356164858163	0.25	0.662	0	6	nrv3
Alk.4	0	-2.53128860999312	0.106	0.504	0	6	Alk
Rdl.5	0	-2.54709953356954	0.1	0.466	0	6	Rdl
futsch.6	0	-2.65239246479911	0.173	0.581	0	6	futsch
jeb.6	0	-2.66223583544696	0.076	0.415	0	6	jeb
nAChRalpha6.5	0	-2.68671514276209	0.164	0.591	0	6	nAChRalpha6
Rbp6.5	0	-2.69365701060874	0.21	0.628	0	6	Rbp6
Hex-A.6	0	-2.70631053852284	0.222	0.602	0	6	Hex-A
IA-2.6	2.2504084757672e-305	-2.15564909067686	0.242	0.526	2.88007276728686e-301	6	IA-2
Gapdh2.3	1.56683697533346e-300	-1.82975806681325	0.268	0.557	2.00523796103177e-296	6	Gapdh2
dysc.5	4.77512528682076e-300	-2.27480194115105	0.058	0.361	6.11120534207321e-296	6	dysc
Eno.4	2.20639658990398e-299	-1.38333591715255	0.325	0.606	2.82374635575911e-295	6	Eno
lncRNA:CR45919	8.42346926098961e-299	1.29412970421133	0.157	0.036	1.07803559602145e-294	6	lncRNA:CR45919
Drep2.5	8.20647710936903e-298	-2.38103901653085	0.059	0.358	1.05026494045705e-293	6	Drep2
lncRNA:CR33938	2.86717712199454e-294	1.57671588675467	0.192	0.052	3.66941328072861e-290	6	lncRNA:CR33938
CASK.5	1.9212576982977e-293	-1.95265749452702	0.106	0.412	2.4588256022814e-289	6	CASK
CG42613.6	2.88574859307181e-289	-2.12901132958758	0.085	0.384	3.69318104941331e-285	6	CG42613
mspo.5	1.06788927459438e-284	-2.18342210065843	0.127	0.421	1.36668469362589e-280	6	mspo
Cngl.6	3.61302855973949e-284	-2.58390042295576	0.054	0.342	4.6239539507546e-280	6	Cngl
msi.1	1.79929786711039e-277	0.854063438003831	0.767	0.572	2.30274141032788e-273	6	msi
cpx.4	2.94376280869481e-277	-2.14453747835753	0.108	0.397	3.76742764256761e-273	6	cpx
feo.3	1.30548405273269e-275	1.30910244212668	0.317	0.125	1.67075849068729e-271	6	feo
Ih.6	9.0146179219239e-270	-2.1208000266103	0.059	0.341	1.15369080164782e-265	6	Ih
Msp300.1	3.44161072682175e-268	-1.61457903619493	0.191	0.488	4.40457340818648e-264	6	Msp300
sif.6	6.77284469609093e-268	-2.54632551643076	0.061	0.338	8.66788664205717e-264	6	sif
Gbeta13F.5	2.47097762391446e-263	-0.989514375221253	0.535	0.74	3.16235716308572e-259	6	Gbeta13F
Cbp53E.6	5.92486106887064e-254	-3.00870199530395	0.116	0.382	7.58263719594065e-250	6	Cbp53E
Ank2.5	1.39594587286685e-253	-1.77026005271937	0.12	0.402	1.78653152809499e-249	6	Ank2
Pdp1.6	6.81211480944136e-243	-1.94983707572068	0.072	0.338	8.71814453312305e-239	6	Pdp1
jim.5	1.8871384405461e-239	-1.73882354854414	0.149	0.435	2.41515977621091e-235	6	jim
Gapdh1.3	1.98743771719168e-234	-1.75260272706143	0.215	0.474	2.54352279046191e-230	6	Gapdh1
bru3.3	3.24040991164688e-231	-1.93450228643879	0.085	0.344	4.14707660492567e-227	6	bru3
Syx1A.5	1.07153317613183e-229	-1.61582892264781	0.23	0.48	1.37134815881351e-225	6	Syx1A
Tpi.3	5.69097685357914e-229	-2.01711657800828	0.129	0.389	7.28331217721059e-225	6	Tpi
CG31221.5	9.4287734627934e-228	-2.71852936407396	0.161	0.411	1.2066944277683e-223	6	CG31221
Pglym78.3	1.70882510719504e-226	-2.07207861506741	0.116	0.371	2.18695437218822e-222	6	Pglym78
luna.4	3.14662266203214e-226	-1.74870579795731	0.115	0.378	4.02704768286873e-222	6	luna
Fas2.3	1.58187374854372e-223	-1.77802840547502	0.375	0.586	2.02448202338625e-219	6	Fas2
Phs	2.16448855531461e-223	1.29318434354649	0.142	0.037	2.77011245309163e-219	6	Phs
mei-P26.2	1.85698412970292e-222	-1.40322299558828	0.161	0.433	2.3765682891938e-218	6	mei-P26
sm.5	1.38600091776188e-220	-1.41470089557418	0.192	0.455	1.77380397455165e-216	6	sm
dnc.4	1.39232537867979e-214	-1.64444665752533	0.095	0.347	1.78189801963439e-210	6	dnc
N	3.63139073711595e-214	1.27383990921494	0.223	0.081	4.64745386536099e-210	6	N
dpr9.5	4.62190124756556e-214	-2.15272879045254	0.074	0.315	5.9151092166344e-210	6	dpr9
CG12991.4	5.03913691360623e-213	-1.66063346186031	0.089	0.339	6.44908742203325e-209	6	CG12991
lncRNA:CR31386	1.66122416216822e-205	1.21004569520875	0.146	0.04	2.12603468274289e-201	6	lncRNA:CR31386
pbl	2.02138106501815e-205	1.2465530163101	0.16	0.048	2.58696348701022e-201	6	pbl
Sh.6	2.95311706415523e-205	-1.82972827690564	0.055	0.29	3.77939921870586e-201	6	Sh
cpo.2	3.02446037028062e-205	-1.9010976429627	0.116	0.36	3.87070438188513e-201	6	cpo
Dsp1	2.6718130833099e-204	0.713512253011571	0.762	0.606	3.41938638402001e-200	6	Dsp1
Syt1.6	2.72477622771949e-202	-1.90271993960165	0.048	0.278	3.48716861623541e-198	6	Syt1
lncRNA:CR30009	9.742050866469e-201	1.31435442397477	0.189	0.063	1.2467876698907e-196	6	lncRNA:CR30009
Frq1.5	4.01244832787535e-198	-2.21791441308896	0.049	0.272	5.13513137001487e-194	6	Frq1
Vha16-1.2	4.26496746432209e-196	-1.33574655121486	0.163	0.413	5.45830536083941e-192	6	Vha16-1
His3.3A.3	2.24192480957401e-195	1.00391866850899	0.474	0.277	2.86921537129281e-191	6	His3.3A
shi.6	2.4315774118596e-193	-1.42132215143659	0.152	0.396	3.11193277169792e-189	6	shi
Eip75B.3	8.79266244233711e-193	-1.71235476476042	0.08	0.312	1.1252849393703e-188	6	Eip75B
sdt.3	1.22482666688252e-192	-1.87495757159443	0.039	0.258	1.56753316827624e-188	6	sdt
Appl.2	3.28582682961021e-191	-1.59035004279873	0.085	0.319	4.20520117653515e-187	6	Appl
GluRIB.6	3.80324535029141e-190	-2.15979391615185	0.047	0.263	4.86739339930294e-186	6	GluRIB
wry.6	3.00652933468094e-187	-2.18009760163575	0.04	0.252	3.84775624252466e-183	6	wry
CG44422.5	9.97806942583867e-186	-2.05841624252606	0.036	0.246	1.27699332511883e-181	6	CG44422
lncRNA:CR31451.4	5.1860984879654e-184	-1.69503613873527	0.053	0.271	6.63716884489812e-180	6	lncRNA:CR31451
beat-IIa.4	1.6148764867133e-183	-2.52851747855398	0.06	0.273	2.06671892769568e-179	6	beat-IIa
Nph.4	1.43136470508915e-182	0.973782167295015	0.459	0.267	1.83186054957309e-178	6	Nph
Ten-a.4	2.87310939469015e-179	-1.30169216791291	0.251	0.479	3.67700540332446e-175	6	Ten-a
SK.6	1.18812371633814e-178	-1.86409341890511	0.043	0.251	1.52056073216955e-174	6	SK
Vha13.3	1.74951918895988e-175	-1.45767184725669	0.103	0.328	2.23903465803085e-171	6	Vha13
Pde9.4	2.89894732448214e-175	-1.90582667390239	0.035	0.237	3.71007278587225e-171	6	Pde9
miple1.2	8.04800039130235e-174	-1.7051522212992	0.053	0.262	1.02998309007887e-169	6	miple1
Mkp3.4	1.03963552985554e-172	-1.75697183245366	0.051	0.257	1.33052555110912e-168	6	Mkp3
CG13954.5	8.24642896814796e-172	-1.97647149698918	0.036	0.234	1.05537797934358e-167	6	CG13954
Dscam2.4	1.07924146771105e-171	-2.20403551515396	0.036	0.234	1.38121323037661e-167	6	Dscam2
dpr14.5	6.40768655986172e-167	-1.79118894698507	0.054	0.254	8.20055725931103e-163	6	dpr14
Pkc53E.5	1.20000362815932e-165	-2.20614798490396	0.044	0.239	1.5357646433183e-161	6	Pkc53E
Snap25.4	5.11423568259393e-164	-1.91265211150155	0.024	0.212	6.54519882658371e-160	6	Snap25
MESK2.5	3.21537789769419e-161	-1.43783844089427	0.085	0.294	4.11504063346903e-157	6	MESK2
Bsg.3	3.33567113708742e-159	-1.10904462717735	0.232	0.453	4.26899192124447e-155	6	Bsg
CG43737.4	3.57050276567236e-158	-1.94578602352372	0.026	0.209	4.56952943950748e-154	6	CG43737
CG43222.3	6.13426645942333e-158	-1.69630764103722	0.046	0.238	7.85063421476998e-154	6	CG43222
CaMKII.4	1.01118446545343e-157	-1.59780171161628	0.057	0.253	1.2941138788873e-153	6	CaMKII
His2Av.3	3.36625199093069e-155	1.10999207858219	0.328	0.174	4.3081292979931e-151	6	His2Av
CtBP.4	6.40197835089e-154	0.740981823814119	0.596	0.419	8.19325189346902e-150	6	CtBP
CG7646.3	6.47819846994155e-153	-1.52450853823482	0.064	0.259	8.2907984018312e-149	6	CG7646
E(spl)mbeta-HLH.4	1.41687465884374e-151	0.964137088393468	0.328	0.167	1.81331618838822e-147	6	E(spl)mbeta-HLH
dpr13.5	2.85191589360389e-151	-2.16476349201219	0.031	0.209	3.64988196063426e-147	6	dpr13
Tsp66E.5	4.62889832570313e-150	-1.92518646173638	0.023	0.197	5.92406407723486e-146	6	Tsp66E
CG11000.5	1.13149047561997e-148	-1.88827145949197	0.022	0.195	1.44808151069844e-144	6	CG11000
cdi.2	1.35817874712645e-148	0.739317968815565	0.608	0.438	1.73819716057243e-144	6	cdi
CG4612.2	4.0770877725172e-147	-1.30229440113319	0.093	0.294	5.21785693126751e-143	6	CG4612
CG6329.4	1.4148742071785e-145	-1.20639864280183	0.228	0.433	1.81075601034704e-141	6	CG6329
SoxN.5	1.22302652333668e-144	0.739981000575999	0.513	0.316	1.56522934456628e-140	6	SoxN
7B2.2	5.08382165246652e-144	-1.72047739430429	0.042	0.218	6.50627495082665e-140	6	7B2
RSG7.4	5.68471678462654e-143	-1.57825367410695	0.044	0.222	7.27530054096505e-139	6	RSG7
GluRIA.5	8.5144919480134e-143	-2.01995167102811	0.023	0.19	1.08968467950676e-138	6	GluRIA
Pal2.5	3.23160213102431e-141	-1.67156065076722	0.046	0.222	4.13580440728492e-137	6	Pal2
SmF.1	1.71069005997901e-140	0.906654479009026	0.374	0.215	2.18934113876114e-136	6	SmF
lncRNA:CR40469.5	3.83117825950687e-140	0.55507367276914	0.694	0.501	4.9031419365169e-136	6	lncRNA:CR40469
Df31.2	6.00667429020653e-140	0.662152779067071	0.744	0.582	7.68734175660631e-136	6	Df31
Cpsf6.4	1.62079158456657e-138	0.85302609291905	0.448	0.282	2.0742890699283e-134	6	Cpsf6
OtopLa.3	3.70138643536114e-138	-1.50377353941721	0.06	0.24	4.73703435997518e-134	6	OtopLa
cdc14.3	4.52545986879564e-138	-1.64897648103704	0.025	0.19	5.79168354008466e-134	6	cdc14
Vha55.4	6.5811046786842e-137	-1.32087148439896	0.086	0.274	8.42249776778005e-133	6	Vha55
CG31140.1	4.88968539396071e-136	-1.49249850781928	0.046	0.219	6.25781936719092e-132	6	CG31140
CG6770.1	1.11871867538027e-135	-0.896853380101013	0.128	0.334	1.43173616075167e-131	6	CG6770
RpL23.2	1.2624598269922e-135	0.452676939429966	0.865	0.756	1.61569608658462e-131	6	RpL23
RNASEK.3	5.51067789768474e-135	-1.10765386720007	0.171	0.374	7.05256557345693e-131	6	RNASEK
RpLP2.4	3.83928396575366e-133	0.41084136209012	0.897	0.793	4.91351561937154e-129	6	RpLP2
scrt.4	1.19026396041121e-131	-1.34519799914147	0.121	0.307	1.52329981653426e-127	6	scrt
RpII215	2.58403744147319e-131	0.903072118769073	0.401	0.246	3.30705111759739e-127	6	RpII215
Nlg2.3	3.29727338273748e-131	-1.76461353102261	0.013	0.164	4.21985047522743e-127	6	Nlg2
RpL32.1	3.98227779600299e-131	0.448284838526977	0.851	0.746	5.09651912332463e-127	6	RpL32
Prosap.1	2.68551473401243e-130	-1.36241100307534	0.047	0.218	3.4369217565891e-126	6	Prosap
Pde6.4	7.18019830209562e-130	-1.89181500800163	0.012	0.162	9.18921778702198e-126	6	Pde6
Hasp.6	1.42091044821113e-129	-1.60290302241651	0.035	0.196	1.8184811916206e-125	6	Hasp
dally.3	3.17820398073808e-129	-1.27703702300581	0.122	0.311	4.06746545454859e-125	6	dally
Pgk.3	2.27580237965517e-125	-1.34767492562772	0.084	0.26	2.91257188548269e-121	6	Pgk
CG14989.5	2.39420798299765e-125	-2.64797773624307	0.153	0.326	3.06410737664039e-121	6	CG14989
ab.2	1.06228501907025e-124	-1.72743038546704	0.041	0.199	1.3595123674061e-120	6	ab
bun.2	1.8624183677833e-123	-0.867840036379028	0.264	0.464	2.38352302708907e-119	6	bun
CG42450.3	1.72989571077648e-122	-1.55557581916467	0.023	0.172	2.21392053065174e-118	6	CG42450
dlg1.3	7.94812800600469e-122	-1.14253131432036	0.119	0.304	1.01720142220848e-117	6	dlg1
CG16711.4	1.22001292656055e-121	-1.36896152088164	0.05	0.211	1.56137254341219e-117	6	CG16711
PyK.3	2.62273953168222e-121	-1.14576976199527	0.104	0.286	3.35658205264691e-117	6	PyK
B52.2	7.13040756014576e-121	0.922012714484275	0.356	0.213	9.12549559547455e-117	6	B52
SNRPG.2	1.11379433197688e-120	0.800566347132556	0.454	0.3	1.42543398606401e-116	6	SNRPG
brp.2	1.16640676924682e-120	-1.46359454743753	0.031	0.184	1.49276738328208e-116	6	brp
RpS20.2	3.65395952860551e-119	0.451083440383275	0.829	0.716	4.67633740470933e-115	6	RpS20
Con	2.1870635518788e-117	-1.63558094219088	0.049	0.205	2.79900393369449e-113	6	Con
RpL28.2	2.51287979397462e-117	0.432229328148388	0.843	0.725	3.21598356032872e-113	6	RpL28
qvr.2	6.76063961582884e-117	-1.56122088701731	0.021	0.164	8.65226658033775e-113	6	qvr
CG7781.3	5.3900564354589e-116	-1.36028780754981	0.053	0.209	6.8981942261003e-112	6	CG7781
Set.1	6.69139625866738e-116	1.08111223563196	0.259	0.136	8.56364893184252e-112	6	Set
RpS5a.3	9.74887846889481e-116	0.481447553579561	0.755	0.617	1.24766146644916e-111	6	RpS5a
nAChRalpha5.3	1.66342021249715e-115	-1.4414793097904	0.036	0.186	2.12884518795385e-111	6	nAChRalpha5
RpL37A.2	2.36400942679651e-115	0.427087303070641	0.831	0.72	3.02545926441417e-111	6	RpL37A
Lcch3.3	2.93323209542124e-115	-1.53205142617646	0.024	0.167	3.7539504357201e-111	6	Lcch3
Nrx-1.4	5.06157701811727e-115	-1.49048212507333	0.03	0.176	6.47780626778648e-111	6	Nrx-1
unc-13.1	1.86049861979692e-114	-1.17349017776943	0.105	0.278	2.3810661336161e-110	6	unc-13
baf	6.70691607517035e-114	1.05543289399019	0.228	0.114	8.58351119300301e-110	6	baf
fok.2	1.50613583030434e-113	-0.917944964221062	0.1	0.275	1.9275526356235e-109	6	fok
CG2269.3	3.49567397030951e-113	-1.67932144573424	0.055	0.208	4.47376354720211e-109	6	CG2269
klg.1	1.1989805556914e-112	-1.65923316892022	0.053	0.204	1.53445531517385e-108	6	klg
cic.1	1.87520585261269e-112	-1.22196324951167	0.064	0.223	2.39988845017372e-108	6	cic
GluClalpha.1	2.51643075451323e-112	-1.50345241817896	0.03	0.173	3.22052807962603e-108	6	GluClalpha
Ace.3	7.71875459054071e-112	-1.42174233036086	0.049	0.201	9.87846212497401e-108	6	Ace
br.1	1.56721358491329e-110	-1.24128998868511	0.079	0.24	2.00571994597203e-106	6	br
tutl.2	1.6363550887655e-110	-1.29681557114157	0.055	0.208	2.09420724260209e-106	6	tutl
kcc.5	3.65699133786989e-109	-1.51319776240406	0.041	0.185	4.68021751420589e-105	6	kcc
crol.3	3.7914075361232e-109	0.740035252970709	0.476	0.332	4.85224336473047e-105	6	crol
Su(var)205.1	1.06114419553271e-108	0.92074307594044	0.304	0.173	1.35805234144276e-104	6	Su(var)205
emb.5	1.14874088079888e-108	0.650397031797466	0.517	0.356	1.47015857924641e-104	6	emb
CG32264.2	2.41847370861662e-108	-1.27543061615588	0.068	0.223	3.09516265228755e-104	6	CG32264
gro	6.92915000849104e-108	0.719270556094921	0.49	0.345	8.86792618086684e-104	6	gro
dpr10.5	1.86252273227814e-106	-1.71088006859396	0.02	0.15	2.38365659276957e-102	6	dpr10
RpL36A.2	2.08454241326092e-106	0.445624807147553	0.79	0.686	2.66779738049133e-102	6	RpL36A
Vha14-1.2	3.42147822590336e-106	-1.18736103629417	0.062	0.215	4.37880783351113e-102	6	Vha14-1
Sdc.2	1.44566010629192e-105	-1.09505089022482	0.107	0.273	1.85015580403239e-101	6	Sdc
tai.1	6.69682003024452e-105	-0.884966600499828	0.177	0.358	8.57059027470694e-101	6	tai
VhaM9.7-a.3	1.27281035371067e-104	-1.44588942117538	0.021	0.152	1.62894269067891e-100	6	VhaM9.7-a
sr.4	2.89994423666505e-104	-1.61828604180488	0.018	0.146	3.71134863408394e-100	6	sr
ogre.4	1.13883980728672e-103	0.768905218559924	0.309	0.176	1.45748718536555e-99	6	ogre
RpL31.3	1.256435954212e-103	0.470296370558003	0.752	0.637	1.60798673420051e-99	6	RpL31
kek1.2	3.92438618295677e-103	-1.39869096337819	0.043	0.184	5.02242943694807e-99	6	kek1
CG46301.1	1.12489701281592e-102	-1.26960511256752	0.097	0.251	1.43964319700181e-98	6	CG46301
5-HT1A.2	2.82300998359511e-102	-1.71130415764521	0.014	0.136	3.61288817700502e-98	6	5-HT1A
Frq2.4	4.53787339326554e-101	-1.47521527427308	0.015	0.139	5.80757036870123e-97	6	Frq2
tow.3	4.55260351095646e-101	-0.920006014890704	0.168	0.342	5.82642197332208e-97	6	tow
RpL27.2	5.9895825929127e-100	0.437103987011334	0.766	0.64	7.66546780240968e-96	6	RpL27
Toll-6.5	2.68072926036717e-99	-0.980624207320379	0.25	0.423	3.4307973074179e-95	6	Toll-6
Vha36-1.2	4.52991601314161e-99	-1.19626296420766	0.049	0.189	5.79738651361864e-95	6	Vha36-1
[truncated: 23,634 more rows]
