# Supplementary material for: Single cell RNA-seq analysis reveals temporally-regulated and quiescence-regulated gene expression in Drosophila larval neuroblasts
Source: Neural Dev. 2022 Aug 24;17:7. doi: 10.1186/s13064-022-00163-7 (PMC9404614; doi:10.1186/s13064-022-00163-7)
Supplement: Supplementary file 2 — Additional file 2. [file 13064_2022_163_MOESM2_ESM.csv]

	p_val	avg_log2FC	pct.1	pct.2	p_val_adj	cluster	gene
Trim9	0	1.49918986571889	0.384	0.175	0	0	Trim9
trv	0	1.4622086426718	0.607	0.331	0	0	trv
fz2	0	1.43366075886815	0.825	0.465	0	0	fz2
mspo	0	1.31467755433008	0.495	0.26	0	0	mspo
Alk	0	1.30875485409141	0.497	0.245	0	0	Alk
Toll-6	0	1.29624168378847	0.514	0.282	0	0	Toll-6
cib	0	1.26955110827636	0.973	0.831	0	0	cib
bi	0	1.15653679834539	0.507	0.32	0	0	bi
Fas2	0	1.15149410385035	0.712	0.503	0	0	Fas2
Liprin-gamma	0	1.11905100871844	0.684	0.398	0	0	Liprin-gamma
Toll-7	0	1.10284177223352	0.579	0.379	0	0	Toll-7
Dg	0	1.09386852796591	0.452	0.252	0	0	Dg
Galphao	0	0.996473435778809	0.525	0.333	0	0	Galphao
CG17124	0	0.964480051357853	0.45	0.24	0	0	CG17124
Sap47	0	0.937218245621313	0.602	0.417	0	0	Sap47
Hsp27	0	0.924579449008299	0.937	0.748	0	0	Hsp27
Rbfox1	0	0.913550141380983	0.921	0.749	0	0	Rbfox1
sm	0	0.876864401276035	0.532	0.329	0	0	sm
nAChRalpha6	0	0.863128327668815	0.53	0.313	0	0	nAChRalpha6
Rbp6	0	0.853617154121372	0.625	0.406	0	0	Rbp6
sbb	0	0.82987751014026	0.852	0.717	0	0	sbb
His3.3B	0	0.817098132609165	0.879	0.647	0	0	His3.3B
Imp	0	0.779192452229796	0.834	0.669	0	0	Imp
stai	0	0.731726540006038	0.641	0.425	0	0	stai
Cyp1	0	-0.87878626914172	0.419	0.65	0	0	Cyp1
CG32532	8.26061558926339e-301	1.73911370837199	0.156	0.04	1.05719358311393e-296	0	CG32532
fkh	2.54543488893793e-299	1.58965510059821	0.242	0.093	3.25764757086277e-295	0	fkh
hdc	2.46408806329832e-296	0.383790999522247	0.931	0.82	3.15353990340918e-292	0	hdc
HmgD	3.2793733390738e-286	-0.874651283799596	0.443	0.654	4.19694199934664e-282	0	HmgD
CG12605	1.61594568794626e-283	1.01049186648856	0.365	0.185	2.06808729143363e-279	0	CG12605
CG12991	8.78394832307237e-282	1.08895780699604	0.376	0.203	1.1241697063868e-277	0	CG12991
lncRNA:roX1	5.02307445491277e-274	-0.898728599080925	0.238	0.466	6.42853068739736e-270	0	lncRNA:roX1
tnc	1.44043399839635e-270	1.12358290410308	0.281	0.122	1.84346743114765e-266	0	tnc
E(spl)mgamma-HLH	5.94472608636565e-258	-1.4746624212562	0.096	0.279	7.60806044533075e-254	0	E(spl)mgamma-HLH
elB	5.97213761991584e-257	1.17711787405741	0.341	0.184	7.6431417259683e-253	0	elB
CNBP	3.34009427511266e-251	-0.598006900102227	0.642	0.754	4.27465265328918e-247	0	CNBP
RpL27A	3.37062963080956e-245	-0.539493659738335	0.695	0.818	4.31373180151007e-241	0	RpL27A
fne	8.35745340636319e-241	0.63425342389106	0.638	0.469	1.06958688694636e-236	0	fne
tna	2.30413882415912e-239	0.645645542823618	0.687	0.554	2.94883686715884e-235	0	tna
Pen	4.79057581584366e-238	-1.20554052788325	0.319	0.481	6.13097892911672e-234	0	Pen
Ten-a	8.4766632092573e-238	0.819663438508105	0.509	0.343	1.08484335752075e-233	0	Ten-a
RpL13A	6.41086414995398e-236	-0.548444255420293	0.686	0.807	8.2046239391111e-232	0	RpL13A
CG46301	1.27783426298413e-231	0.974524386281721	0.356	0.194	1.63537228976709e-227	0	CG46301
ab	5.26607819444213e-229	1.18534787425177	0.281	0.137	6.73952687324704e-225	0	ab
pasha	3.61085878331807e-226	1.18628433074535	0.186	0.069	4.62117707089047e-222	0	pasha
N	1.05331232821203e-220	-0.991177540827782	0.051	0.206	1.34802911764576e-216	0	N
DIP1	3.28676486066333e-212	1.00455304411959	0.392	0.253	4.20640166867693e-208	0	DIP1
luna	3.86991396883115e-212	0.893857145016268	0.379	0.222	4.9527158973101e-208	0	luna
Galphai	3.03053832793468e-207	-0.850848896529063	0.163	0.355	3.87848295209081e-203	0	Galphai
CycE	2.40455094460116e-205	-1.16465234804355	0.031	0.164	3.07734429890057e-201	0	CycE
cdi	5.90109426820061e-195	0.617269407616907	0.638	0.525	7.55222044444314e-191	0	cdi
PPP4R2r	1.5976763556448e-192	0.806559403634526	0.488	0.357	2.04470619995421e-188	0	PPP4R2r
Ldh	8.14315988414618e-185	0.739669706039268	0.5	0.361	1.04216160197303e-180	0	Ldh
His2Av	4.11766633220331e-181	-0.819602124741698	0.143	0.317	5.26978937195379e-177	0	His2Av
dally	1.14881965658705e-178	0.837379787917601	0.426	0.288	1.4702593965001e-174	0	dally
lncRNA:CR30009	2.63027516604741e-171	-1.15794831850896	0.048	0.173	3.36622615750748e-167	0	lncRNA:CR30009
Trf2	5.41720196656185e-171	0.686765077583537	0.541	0.429	6.93293507680586e-167	0	Trf2
Mcm7	4.28521189363561e-164	-0.828335733660998	0.064	0.198	5.48421418147485e-160	0	Mcm7
Ptp99A	3.30998574662716e-162	0.607509307187935	0.517	0.387	4.23611975853345e-158	0	Ptp99A
Agpat1	5.95436263677058e-160	0.983797292275142	0.268	0.152	7.62039330253899e-156	0	Agpat1
lncRNA:CR43334	2.93888594430581e-159	-0.988764092473432	0.029	0.138	3.76118623152257e-155	0	lncRNA:CR43334
RpL14	3.23489139024039e-158	-0.438265389017917	0.689	0.791	4.14001400122965e-154	0	RpL14
wge	4.37299381088662e-157	1.01159629096103	0.308	0.193	5.5965574791727e-153	0	wge
dsh	2.04741135852415e-155	0.767217345627582	0.449	0.339	2.6202770566392e-151	0	dsh
lncRNA:CR46003	3.23318544806649e-153	-0.796903124197462	0.041	0.155	4.13783073643549e-149	0	lncRNA:CR46003
Ran	5.65013365532349e-149	-0.703889915780627	0.166	0.326	7.231041052083e-145	0	Ran
lncRNA:CR40469	1.22867232481009e-144	0.427328160025468	0.736	0.605	1.57245484129196e-140	0	lncRNA:CR40469
CASK	9.95894494419894e-144	0.805741034364136	0.35	0.228	1.27454577395858e-139	0	CASK
RpL35	1.30587806290849e-143	-0.483262964478011	0.515	0.657	1.67126274491028e-139	0	RpL35
Nrg	1.48173677712267e-140	0.472945401467165	0.662	0.56	1.89632672736159e-136	0	Nrg
Con	8.98761698012105e-139	0.885312897292573	0.227	0.12	1.15023522111589e-134	0	Con
dnc	7.39313043047915e-137	0.803880757863183	0.295	0.179	9.46172832492722e-133	0	dnc
Fkbp39	3.41798392276249e-136	-0.651613320149181	0.138	0.286	4.37433582435144e-132	0	Fkbp39
jigr1	4.40085597055112e-136	-0.747067949383991	0.152	0.301	5.63221547111133e-132	0	jigr1
lncRNA:roX2	4.38759142296104e-134	-1.3683971582751	0.062	0.169	5.61523950310553e-130	0	lncRNA:roX2
edl	1.10422430556913e-133	-0.814638612306216	0.133	0.27	1.41318626626738e-129	0	edl
PCNA	2.19927697446936e-133	-0.654570312477639	0.041	0.145	2.81463467192589e-129	0	PCNA
shep	3.29264546961438e-132	0.383454975825378	0.664	0.555	4.21392767201248e-128	0	shep
Hsp26	2.29491994771727e-131	0.809480932850663	0.515	0.401	2.93703854908856e-127	0	Hsp26
BtbVII	2.85758721869277e-129	0.809673590872931	0.361	0.254	3.65714012248301e-125	0	BtbVII
ogre	6.34520435340304e-129	-0.58449583511114	0.148	0.295	8.12059253148521e-125	0	ogre
baz	3.19128558689343e-128	-0.660995750543209	0.055	0.163	4.08420729410621e-124	0	baz
dUTPase	7.72365725979465e-127	-0.640953668520545	0.102	0.232	9.88473656108519e-123	0	dUTPase
Eip63E	1.38803491343971e-126	0.671711093629342	0.454	0.351	1.77640708222014e-122	0	Eip63E
inaE	1.8454208716022e-123	0.825005095029707	0.29	0.183	2.36176963147649e-119	0	inaE
jim	1.92164728986613e-118	0.141652283832435	0.547	0.421	2.45932420157068e-114	0	jim
E(spl)m8-HLH	4.19191343270896e-118	-0.73902485384004	0.142	0.274	5.36481081118092e-114	0	E(spl)m8-HLH
fru	7.04751143525113e-118	-0.78966080130967	0.084	0.197	9.0194051348344e-114	0	fru
RpS3A	1.6632890597021e-115	-0.444579668780399	0.548	0.68	2.12867733860674e-111	0	RpS3A
Tis11	9.630793384638e-115	-0.629183072455035	0.063	0.168	1.23254893736597e-110	0	Tis11
CG4612	3.1177114854762e-111	0.711919374891179	0.314	0.207	3.99004715911244e-107	0	CG4612
lncRNA:CR45388	7.25291503154735e-110	-0.896269756475647	0.313	0.447	9.28228065737429e-106	0	lncRNA:CR45388
SNRPG	1.69182278999609e-109	-0.507641134882243	0.298	0.451	2.165194806637e-105	0	SNRPG
baf	3.56710853415048e-109	-0.550500867346915	0.09	0.204	4.56518550200579e-105	0	baf
Dhit	9.95692124112921e-108	0.721835596457937	0.274	0.171	1.27428678043972e-103	0	Dhit
grh	1.0373623846286e-106	-1.0132151128162	0.082	0.184	1.32761637984768e-102	0	grh
CG1943	6.16688884363504e-106	-0.566957384617388	0.068	0.17	7.89238434208412e-102	0	CG1943
Tctp	1.67961506190283e-103	-0.503326168350425	0.215	0.363	2.14957135622324e-99	0	Tctp
eEF5	1.02745736411881e-98	-0.459854289378551	0.411	0.56	1.31493993459925e-94	0	eEF5
Wnt4	3.12681106772132e-97	0.682186699038727	0.364	0.262	4.00169280446974e-93	0	Wnt4
alphaTub84B	7.19708412966943e-97	-0.387605694733787	0.609	0.711	9.21082826915094e-93	0	alphaTub84B
RpL34a	1.00138480391685e-96	-0.471593603971791	0.15	0.277	1.28157227205278e-92	0	RpL34a
HnRNP-K	9.80277112126354e-95	-0.677658331992326	0.133	0.248	1.25455864809931e-90	0	HnRNP-K
Ssb-c31a	6.2535339472993e-94	-0.521500284972206	0.097	0.204	8.00327274575364e-90	0	Ssb-c31a
Nap1	1.48828046312674e-93	-0.47453676192167	0.169	0.298	1.9047013367096e-89	0	Nap1
eEF1gamma	4.54794714758451e-92	-0.450639720706775	0.193	0.329	5.82046275947865e-88	0	eEF1gamma
Set	1.22225225821931e-91	-0.504825176518198	0.136	0.253	1.56423844006908e-87	0	Set
UQCR-11	3.5988866786386e-89	-0.477506890170641	0.223	0.357	4.60585517132168e-85	0	UQCR-11
RpS10b	9.45554007907857e-88	-0.403707889118101	0.491	0.624	1.21012001932048e-83	0	RpS10b
UQCR-Q	6.58580945304097e-84	-0.414809617401108	0.313	0.454	8.42851893800184e-80	0	UQCR-Q
SmE	5.3213283844976e-82	-0.416718080256095	0.132	0.243	6.81023606648003e-78	0	SmE
trn	8.01660875802707e-82	0.234792975494453	0.638	0.521	1.0259655888523e-77	0	trn
E(spl)mbeta-HLH	2.70864907447764e-81	-0.635946818458606	0.218	0.332	3.46652908551649e-77	0	E(spl)mbeta-HLH
ATPsynC	2.19447425697468e-79	-0.37464306346208	0.555	0.668	2.8084881540762e-75	0	ATPsynC
CG13551	6.82095891410188e-78	-0.384488840750403	0.211	0.34	8.72946321826759e-74	0	CG13551
COX7A	7.10398867545495e-78	-0.42426138791054	0.229	0.359	9.09168470684725e-74	0	COX7A
CG11267	5.15060434892232e-77	-0.418922315353859	0.134	0.242	6.59174344575079e-73	0	CG11267
ATPsynCF6	5.2160413376476e-76	-0.392327742460053	0.174	0.293	6.67548970392139e-72	0	ATPsynCF6
Rpb10	1.12110667198523e-75	-0.359198828771739	0.127	0.233	1.4347923188067e-71	0	Rpb10
eEF1beta	6.04659495478703e-75	-0.39891513583659	0.314	0.448	7.73843222313644e-71	0	eEF1beta
Pomp	1.45416785942445e-73	-0.433629599680566	0.131	0.233	1.86104402649141e-69	0	Pomp
Roc1a	1.61907242978998e-73	-0.44522837109564	0.151	0.259	2.07208889564522e-69	0	Roc1a
ATPsynO	3.64689931420608e-73	-0.413746716919661	0.173	0.288	4.66730174232094e-69	0	ATPsynO
eff	2.41093084515385e-72	-0.503475785752063	0.272	0.395	3.0855092956279e-68	0	eff
p23	6.54178022618901e-72	-0.414245354375955	0.287	0.413	8.3721703334767e-68	0	p23
ATPsynF	7.16815670669499e-72	-0.392901435736413	0.313	0.449	9.17380695322825e-68	0	ATPsynF
CG7637	1.64909360200468e-70	-0.401572567421574	0.159	0.269	2.11050999184559e-66	0	CG7637
Hsc70-4	9.15866262876376e-70	-0.395175027589799	0.28	0.407	1.17212564322919e-65	0	Hsc70-4
Prosbeta3	1.21254097448894e-69	-0.382547691955148	0.138	0.241	1.55180993915095e-65	0	Prosbeta3
COX5B	1.34526452913963e-69	-0.350907786336498	0.162	0.273	1.7216695443929e-65	0	COX5B
RpS19a	1.29295833679302e-68	-0.3370792429887	0.508	0.623	1.65472807942771e-64	0	RpS19a
sun	3.05142565379345e-67	-0.341559236095556	0.225	0.349	3.90521455172486e-63	0	sun
COX6B	3.0987005847895e-66	-0.361640497248517	0.253	0.38	3.96571700841361e-62	0	COX6B
Fkbp12	2.58870072783802e-65	-0.35485460969085	0.397	0.528	3.3130191914871e-61	0	Fkbp12
ATPsynB	7.12369179225541e-64	-0.367387888100291	0.15	0.251	9.11690075572847e-60	0	ATPsynB
ATPsynG	8.38909590557693e-63	-0.348879881756452	0.295	0.423	1.07363649399574e-58	0	ATPsynG
ATPsynE	3.08454554024223e-61	-0.350544315080366	0.186	0.293	3.94760138240201e-57	0	ATPsynE
Hsp83	4.47877702038039e-61	-0.366667739831941	0.332	0.453	5.73193883068283e-57	0	Hsp83
RpS15Aa	3.30646113753141e-60	-0.335513600401324	0.48	0.59	4.23160896381269e-56	0	RpS15Aa
RpL35A	1.08217166941841e-59	-0.326376325518553	0.464	0.579	1.38496330252168e-55	0	RpL35A
Nph	3.82318723090836e-59	-0.354994828113162	0.324	0.443	4.89291501811652e-55	0	Nph
Su(var)205	9.08572692184712e-58	-0.346650280678198	0.198	0.304	1.16279133145799e-53	0	Su(var)205
ND-MLRQ	1.15668238899159e-57	-0.312989441082518	0.207	0.318	1.48032212143143e-53	0	ND-MLRQ
CG7630	2.19998610052022e-57	-0.302026757337695	0.371	0.5	2.81554221144578e-53	0	CG7630
porin	3.7218005653324e-57	-0.341232295416342	0.243	0.358	4.76316036351241e-53	0	porin
CG8860	2.32345606949963e-56	-0.299927265058731	0.254	0.372	2.97355907774563e-52	0	CG8860
COX5A	1.01016206989414e-55	-0.35163258330674	0.252	0.366	1.29280541705052e-51	0	COX5A
ATPsynbeta	1.34019975506212e-52	-0.313782455366387	0.209	0.313	1.7151876465285e-48	0	ATPsynbeta
SmD2	7.05392830155291e-51	-0.261927463591489	0.187	0.288	9.02761744032742e-47	0	SmD2
roh	7.72710298951006e-51	-0.291498756772972	0.269	0.383	9.88914640597497e-47	0	roh
sesB	1.11707630088817e-50	-0.29212773296628	0.388	0.505	1.42963424987668e-46	0	sesB
lncRNA:cherub	1.20835314722618e-50	-0.420299567655735	0.901	0.784	1.54645035782006e-46	0	lncRNA:cherub
His3.3A	8.77789709770373e-49	-0.325930678327897	0.316	0.423	1.12339527056412e-44	0	His3.3A
SmF	2.09908573355849e-47	-0.267293998376608	0.253	0.361	2.68640992180816e-43	0	SmF
CG2852	4.59171326025793e-47	-0.372162049246445	0.308	0.413	5.8764746304781e-43	0	CG2852
RpL9	2.5007061091995e-45	-0.277127607732174	0.459	0.566	3.20040367855352e-41	0	RpL9
HmgZ	5.32875727010048e-45	-0.321195550109141	0.44	0.55	6.8197435542746e-41	0	HmgZ
levy	9.17684513517012e-43	-0.242187033603262	0.266	0.374	1.17445264039907e-38	0	levy
Nlp	1.34112433495806e-42	-0.299533263683582	0.353	0.464	1.71637092387933e-38	0	Nlp
eIF4A	2.27999919533061e-40	-0.262754285880289	0.363	0.472	2.91794297018411e-36	0	eIF4A
COX8	1.77342280440931e-37	-0.247509656235278	0.428	0.531	2.26962650508303e-33	0	COX8
lncRNA:CR45388.1	0	2.32705410420836	0.797	0.334	0	1	lncRNA:CR45388
lncRNA:cherub.1	0	2.18300797597252	0.938	0.787	0	1	lncRNA:cherub
grh.1	0	1.83946988827513	0.374	0.114	0	1	grh
sprt	0	1.65479027816183	0.158	0.026	0	1	sprt
Galphai.1	0	1.62553975219585	0.611	0.245	0	1	Galphai
E(spl)m8-HLH.1	0	1.62049959407698	0.496	0.189	0	1	E(spl)m8-HLH
cas	0	1.54887563749738	0.169	0.021	0	1	cas
edl.1	0	1.54863416779106	0.482	0.185	0	1	edl
insb	0	1.39827932863345	0.159	0.031	0	1	insb
stg	0	1.01798888848894	0.654	0.391	0	1	stg
Bacc	0	0.767605282682207	0.848	0.682	0	1	Bacc
Pen.1	0	0.75006945298882	0.703	0.387	0	1	Pen
hdc.1	0	-0.851398522149894	0.749	0.868	0	1	hdc
cib.1	0	-0.889510363901015	0.78	0.884	0	1	cib
mamo	0	-1.5064607475611	0.139	0.423	0	1	mamo
stai.1	0	-1.63107229194978	0.274	0.521	0	1	stai
Rbp6.1	0	-1.73256827109292	0.243	0.505	0	1	Rbp6
fz2.1	0	-1.86574416934248	0.274	0.612	0	1	fz2
Ggamma30A	0	-2.0663214184718	0.142	0.407	0	1	Ggamma30A
lncRNA:noe	0	-2.15739272056344	0.419	0.663	0	1	lncRNA:noe
jim.1	0	-2.34401434947699	0.189	0.507	0	1	jim
shep.1	8.7771483998883e-305	-1.16851622874541	0.399	0.62	1.12329945221771e-300	1	shep
msi	1.27316311221139e-281	0.667350497265106	0.802	0.641	1.62939415100813e-277	1	msi
HmgD.1	1.05221217391306e-266	0.790506663351404	0.763	0.568	1.34662114017393e-262	1	HmgD
CG17124.1	9.15911226201148e-261	-1.67821052777654	0.112	0.33	1.17218318729223e-256	1	CG17124
Alk.1	1.18583693758862e-247	-1.55389855033552	0.13	0.344	1.51763411272591e-243	1	Alk
nAChRalpha6.1	2.15888501141229e-247	-1.61709447526763	0.189	0.403	2.76294103760544e-243	1	nAChRalpha6
Imp.1	1.32184346307947e-238	-0.809708426128553	0.577	0.737	1.6916952640491e-234	1	Imp
Hsp27.1	4.86072850669486e-237	-0.693097017569749	0.712	0.812	6.22076034286808e-233	1	Hsp27
Fas2.1	4.97376379231918e-231	-1.70795636063613	0.42	0.583	6.36542290141009e-227	1	Fas2
pros	2.33931102821086e-225	-2.45565908305418	0.219	0.42	2.99385025390426e-221	1	pros
lola	1.83596900509437e-224	0.697349599262713	0.733	0.557	2.34967313271978e-220	1	lola
fne.1	1.42293828824925e-223	-1.09379690051278	0.352	0.543	1.82107642130138e-219	1	fne
lncRNA:CR45919	2.73287510782425e-222	1.12321197789918	0.177	0.057	3.49753356299348e-218	1	lncRNA:CR45919
mspo.1	2.96105166587626e-216	-1.67580314976361	0.155	0.351	3.78955392198843e-212	1	mspo
trv.1	1.89060434916843e-202	-1.38910879202124	0.243	0.432	2.41959544606575e-198	1	trv
Hsp23	3.02016891921775e-197	-1.39333903947842	0.181	0.371	3.86521218281488e-193	1	Hsp23
dally.1	1.54822908456278e-194	-1.18949471923367	0.161	0.356	1.98142358242344e-190	1	dally
br	1.30547018552076e-183	-1.27308430372244	0.112	0.295	1.67074074342946e-179	1	br
Sp1	6.85265814520666e-182	1.46315924592128	0.233	0.104	8.77003189423549e-178	1	Sp1
Syp	2.26667747739662e-179	-1.0304738799742	0.278	0.464	2.90089383557219e-175	1	Syp
zld	2.78745031355011e-170	-1.21455765527208	0.148	0.327	3.56737891128143e-166	1	zld
baz.1	8.64832872780443e-170	1.09819023230377	0.242	0.114	1.10681311058441e-165	1	baz
Liprin-gamma.1	4.92182195368399e-163	-0.983317958490998	0.328	0.497	6.29894773632477e-159	1	Liprin-gamma
Nrt	1.64434964976939e-162	0.664036719952217	0.603	0.433	2.10443868177487e-158	1	Nrt
tnc.1	4.0531625196386e-161	-1.61862174479001	0.044	0.186	5.18723739263348e-157	1	tnc
Dg.1	3.32466871277223e-157	-1.20667710788943	0.165	0.33	4.2549110186059e-153	1	Dg
CNBP.1	1.93582840287778e-155	0.461520886866507	0.851	0.701	2.47747319000298e-151	1	CNBP
Dsp1	1.67780013283986e-154	0.483310306120502	0.785	0.662	2.14724861000846e-150	1	Dsp1
feo	3.01693727567556e-149	0.869507581702392	0.369	0.224	3.86107632540959e-145	1	feo
miple1	4.13456738422199e-146	-1.47604499423545	0.06	0.198	5.29141933832731e-142	1	miple1
CG46301.1	8.98289689878228e-146	-1.36341723813406	0.11	0.259	1.14963114510616e-141	1	CG46301
lncRNA:CR30009.1	2.07481480637568e-145	1.04561770566786	0.244	0.121	2.6553479891996e-141	1	lncRNA:CR30009
CG30172	8.73421811183404e-144	-1.3525991118018	0.088	0.232	1.11780523395252e-139	1	CG30172
E(spl)mbeta-HLH.1	4.67516797462565e-143	0.724679474949821	0.435	0.276	5.9832799739259e-139	1	E(spl)mbeta-HLH
CG12991.1	2.82743311255436e-142	-1.12071430164449	0.119	0.272	3.61854889744708e-138	1	CG12991
14-3-3epsilon	1.71280208369304e-140	-0.612025471212681	0.588	0.702	2.19204410671036e-136	1	14-3-3epsilon
CASK.1	8.53813100939425e-139	-1.09824049358963	0.131	0.285	1.09271000658228e-134	1	CASK
nrv3	1.07675755835166e-138	-0.984702588863681	0.261	0.416	1.37803432317846e-134	1	nrv3
eEF1alpha2	2.49566239930266e-138	-1.438020547831	0.046	0.174	3.19394873862754e-134	1	eEF1alpha2
Eip75B	6.23570606549779e-138	-1.19077157586913	0.099	0.245	7.98045662262407e-134	1	Eip75B
mei-P26	5.12692594110127e-136	-0.985678460263929	0.202	0.363	6.56143981942141e-132	1	mei-P26
ab.1	1.64699653986673e-133	-1.51598060442928	0.064	0.195	2.10782617172143e-129	1	ab
Appl	6.10480447747426e-127	-1.14888795541916	0.102	0.241	7.81292877027156e-123	1	Appl
Sap47.1	1.36587241821093e-124	-0.825237775258682	0.344	0.487	1.74804352082635e-120	1	Sap47
sm.1	7.01536878405421e-122	-0.905670297607207	0.26	0.404	8.97826896983258e-118	1	sm
luna.1	2.2101552110858e-120	-1.13087668335727	0.146	0.285	2.82855663914761e-116	1	luna
Dhit.1	1.16846919251461e-118	-1.1624855260107	0.09	0.219	1.49540687258019e-114	1	Dhit
tsr	2.57442957722657e-118	-0.528870213734291	0.593	0.698	3.29475497293456e-114	1	tsr
Msp300	5.77555561313576e-114	-0.952313838191551	0.219	0.365	7.39155607369114e-110	1	Msp300
CG43759	6.1791001199052e-114	-1.00912778674153	0.13	0.267	7.90801233345468e-110	1	CG43759
CG4612.1	9.47773189985503e-114	-1.03674134263751	0.124	0.257	1.21296012854345e-109	1	CG4612
sdt	9.14493497115697e-112	-1.16946167986404	0.055	0.168	1.17036877760867e-107	1	sdt
Galphao.1	7.24987703583583e-102	-0.811170923780683	0.271	0.403	9.2783926304627e-98	1	Galphao
dysc	5.34727617012149e-95	-1.11060268504766	0.068	0.173	6.84344404252148e-91	1	dysc
lncRNA:CR31451	6.63813758921007e-95	-1.06899074008933	0.065	0.17	8.49548848667104e-91	1	lncRNA:CR31451
Act5C	3.84069792054619e-94	-0.549258699018178	0.54	0.651	4.91532519871501e-90	1	Act5C
Fim	2.35579812939405e-93	-1.05852796127559	0.074	0.18	3.01495044599851e-89	1	Fim
brat	6.23536497168044e-93	-0.615837969071621	0.413	0.539	7.98002009075663e-89	1	brat
CG13928	6.59163539483364e-92	-1.05756730334232	0.129	0.245	8.43597497830809e-88	1	CG13928
Ank2	2.4693153483544e-91	-1.02045599082511	0.139	0.256	3.16022978282397e-87	1	Ank2
lncRNA:CR40469.1	3.24311122426952e-91	0.355737792322349	0.751	0.613	4.15053374482013e-87	1	lncRNA:CR40469
Nrg.1	1.2562887575759e-90	0.519342256626004	0.672	0.567	1.60779835194564e-86	1	Nrg
CG7646	9.9141122758726e-90	-1.11769679872913	0.078	0.181	1.26880808906617e-85	1	CG7646
Drep2	5.69572595979141e-87	-1.02009789526482	0.072	0.174	7.28939008334105e-83	1	Drep2
CG5151	5.80368694849016e-84	-0.926733882029589	0.095	0.202	7.42755855667771e-80	1	CG5151
Ten-a.1	2.49259953456973e-83	-0.780876499189534	0.289	0.403	3.19002888434234e-79	1	Ten-a
dnc.1	3.75327599648935e-82	-0.901722050264315	0.118	0.226	4.80344262030706e-78	1	dnc
tai	1.07828063923295e-80	-0.651785004223393	0.225	0.349	1.37998356209033e-76	1	tai
futsch	1.89806670724958e-80	-0.903849672136459	0.184	0.296	2.42914577193802e-76	1	futsch
bun	1.3946907707875e-79	-0.614040935378887	0.304	0.425	1.78492524845385e-75	1	bun
CG14989	5.92809359695024e-79	-1.40108844445846	0.168	0.272	7.58677418537692e-75	1	CG14989
RpII215	1.67861276165805e-77	0.547273969591625	0.436	0.325	2.14828861236998e-73	1	RpII215
inaE.1	5.74864045490598e-77	-0.86634992424096	0.123	0.227	7.35711005418867e-73	1	inaE
unc-13	2.92899256374022e-72	-0.896328977549734	0.121	0.221	3.74852468307474e-68	1	unc-13
elB.1	3.68873443344571e-72	-0.74314898589944	0.134	0.241	4.72084232792382e-68	1	elB
chinmo	2.70106230716476e-69	-0.634519248360442	0.325	0.434	3.45681954070946e-65	1	chinmo
cdi.1	5.2245417887384e-67	0.368274477064904	0.642	0.534	6.6863685812274e-63	1	cdi
His3.3A.1	9.55106593617553e-64	0.414008728910859	0.493	0.376	1.22234541851174e-59	1	His3.3A
nkd	1.33493605095005e-63	-0.698759859776613	0.182	0.285	1.70845115800587e-59	1	nkd
SoxN	6.72004787255737e-63	0.327647457632843	0.59	0.454	8.60031726729893e-59	1	SoxN
gro	1.2427774863258e-59	0.410744521211684	0.528	0.426	1.59050662699975e-55	1	gro
Cpsf6	2.66269834651047e-59	0.413411261145179	0.492	0.389	3.4077213438641e-55	1	Cpsf6
CG2852.1	1.51152960666641e-57	-0.576267474002468	0.302	0.405	1.93445559061167e-53	1	CG2852
Nph.1	1.99435365946184e-57	0.408448943668454	0.503	0.395	2.55237381337926e-53	1	Nph
CG6770	1.37738266833986e-55	-0.421141157786329	0.188	0.291	1.76277433894135e-51	1	CG6770
lncRNA:roX1.1	2.5584229431433e-52	0.256065097402807	0.521	0.387	3.27426968263479e-48	1	lncRNA:roX1
UQCR-6.4	3.37515813160876e-51	0.33082641064419	0.566	0.453	4.31952737683289e-47	1	UQCR-6.4
emb	2.00165278745253e-46	0.293005033197304	0.599	0.483	2.56171523738175e-42	1	emb
hid	0	2.70561344424258	0.463	0.018	0	2	hid
ft	0	2.56737421498141	0.463	0.02	0	2	ft
E(spl)mgamma-HLH.1	0	2.45129511440065	0.764	0.175	0	2	E(spl)mgamma-HLH
bowl	0	2.38710859328148	0.43	0.019	0	2	bowl
fru.1	0	2.29036383608738	0.644	0.116	0	2	fru
CG4250	0	2.2579040379258	0.384	0.035	0	2	CG4250
E(spl)m4-BFM	0	2.10358780951597	0.336	0.008	0	2	E(spl)m4-BFM
jbug	0	2.06450718275464	0.337	0.012	0	2	jbug
Tis11.1	0	2.061201630002	0.555	0.096	0	2	Tis11
Brd	0	2.05577559455761	0.295	0.007	0	2	Brd
CG6044	0	2.00901828386625	0.356	0.027	0	2	CG6044
E(spl)m3-HLH	0	1.95731892070926	0.288	0.01	0	2	E(spl)m3-HLH
CG43658	0	1.85172797501703	0.421	0.05	0	2	CG43658
Oatp74D	0	1.68725143555495	0.5	0.113	0	2	Oatp74D
Ocho	0	1.67616840586801	0.239	0.004	0	2	Ocho
wb	0	1.66358694506755	0.255	0.011	0	2	wb
Tollo	0	1.63337991174022	0.367	0.067	0	2	Tollo
E(spl)m5-HLH	0	1.59975305305055	0.223	0.003	0	2	E(spl)m5-HLH
aru	0	1.58453043877911	0.282	0.021	0	2	aru
E(spl)mbeta-HLH.2	0	1.55262110582553	0.706	0.259	0	2	E(spl)mbeta-HLH
pnt	0	1.54243706578753	0.25	0.02	0	2	pnt
HnRNP-K.1	0	1.53687164630611	0.503	0.188	0	2	HnRNP-K
CG42268	0	1.52120266498105	0.286	0.026	0	2	CG42268
E(spl)m2-BFM	0	1.503994149925	0.211	0.006	0	2	E(spl)m2-BFM
Myo10A	0	1.49597268546824	0.216	0.009	0	2	Myo10A
E(spl)malpha-BFM	0	1.48973746188802	0.211	0.013	0	2	E(spl)malpha-BFM
path	0	1.47520241562571	0.54	0.173	0	2	path
Tom	0	1.44977177492706	0.204	0.006	0	2	Tom
tai.1	0	1.43605317293313	0.748	0.281	0	2	tai
heph	0	1.41301531841009	0.59	0.169	0	2	heph
psq	0	1.41054502989764	0.729	0.293	0	2	psq
par-1	0	1.40783339668473	0.366	0.063	0	2	par-1
AdamTS-B	0	1.40551307268314	0.228	0.016	0	2	AdamTS-B
hdly	0	1.40332641507265	0.329	0.059	0	2	hdly
melt	0	1.31793462721444	0.189	0.008	0	2	melt
Tl	0	1.30240914346335	0.287	0.038	0	2	Tl
for	0	1.29115097174235	0.325	0.062	0	2	for
mnd	0	1.28046917887892	0.534	0.177	0	2	mnd
GstD1	0	1.25945271659279	0.497	0.142	0	2	GstD1
mgl	0	1.25113775169579	0.258	0.031	0	2	mgl
CG10939	0	1.22370513944199	0.216	0.032	0	2	CG10939
Notum	0	1.21086785780129	0.117	0.009	0	2	Notum
CG13252	0	1.19785942397057	0.205	0.021	0	2	CG13252
kst	0	1.18958731121697	0.24	0.04	0	2	kst
aop	0	1.18269326485021	0.386	0.082	0	2	aop
CG42806	0	1.17189716273164	0.411	0.121	0	2	CG42806
ci	0	1.16752145487538	0.176	0.011	0	2	ci
E(spl)m8-HLH.2	0	1.16469386585945	0.563	0.206	0	2	E(spl)m8-HLH
Shrm	0	1.1619065023924	0.161	0.005	0	2	Shrm
dally.2	0	1.15037352412875	0.705	0.279	0	2	dally
N.1	0	1.1408719254059	0.433	0.138	0	2	N
SP1173	0	1.13894767931805	0.29	0.067	0	2	SP1173
sgg	0	1.12691041007015	0.415	0.128	0	2	sgg
Pen.2	0	1.09366336079818	0.862	0.395	0	2	Pen
CG34417	0	1.04812757638804	0.3	0.07	0	2	CG34417
NijA	0	1.02566022781592	0.13	0.004	0	2	NijA
Rac2	0	1.02192535203622	0.239	0.043	0	2	Rac2
ogre.1	0	1.00239018441148	0.546	0.227	0	2	ogre
Hil	0	0.997166643976298	0.139	0.011	0	2	Hil
jigr1.1	0	0.995869717681366	0.6	0.228	0	2	jigr1
ovo	0	0.991071364282115	0.135	0.004	0	2	ovo
lncRNA:CR45242	0	0.97551741623055	0.143	0.02	0	2	lncRNA:CR45242
babos	0	0.969754043228005	0.155	0.016	0	2	babos
SoxN.1	0	0.964744917231985	0.84	0.437	0	2	SoxN
mab-21	0	0.953524016385147	0.326	0.095	0	2	mab-21
CG33993	0	0.951576092382638	0.122	0.009	0	2	CG33993
fj	0	0.946117480452887	0.129	0.009	0	2	fj
E(spl)m7-HLH	0	0.931015622542465	0.265	0.065	0	2	E(spl)m7-HLH
CG8306	0	0.868551222520683	0.127	0.012	0	2	CG8306
lncRNA:CR43334.1	0	0.860601873373656	0.322	0.088	0	2	lncRNA:CR43334
aos	0	0.855677643505609	0.12	0.011	0	2	aos
Gp150	0	0.703552510970507	0.113	0.011	0	2	Gp150
rost	0	0.702228791141068	0.119	0.013	0	2	rost
RpL29	0	0.551852569736023	0.99	0.888	0	2	RpL29
hdc.2	0	-1.54413763094771	0.743	0.859	0	2	hdc
Lsd-2	1.08782033336918e-305	0.907128326145901	0.319	0.093	1.39219246264587e-301	2	Lsd-2
goe	6.70298346321962e-290	0.676713072183863	0.117	0.014	8.57847823622847e-286	2	goe
Oaz	1.99252069312627e-285	0.740949608291033	0.169	0.031	2.550027983063e-281	2	Oaz
18w	4.2216546067207e-283	1.0038078917302	0.136	0.021	5.40287356568116e-279	2	18w
Ppa	8.22326767748896e-277	0.83257775903912	0.248	0.065	1.05241379736504e-272	2	Ppa
mamo.1	2.24339755178594e-276	0.623173347919106	0.695	0.339	2.87110018677564e-272	2	mamo
CG15093	3.88554910963241e-276	0.643822446739399	0.14	0.022	4.97272575050756e-272	2	CG15093
trn.1	7.9921805397358e-270	0.862574743501285	0.816	0.52	1.02283926547539e-265	2	trn
eIF2beta	4.72572250248419e-268	0.810612826809294	0.769	0.452	6.04797965867926e-264	2	eIF2beta
Nop60B	1.38892956669707e-265	0.898668465147554	0.418	0.161	1.77755205945892e-261	2	Nop60B
Syp.1	1.91734285107544e-265	0.616262364037825	0.756	0.395	2.45381538080634e-261	2	Syp
kmr	1.38948626017129e-264	0.638934639327914	0.349	0.113	1.77826451576722e-260	2	kmr
ps	1.10218204220291e-261	0.448123501460874	0.5	0.203	1.41057257761128e-257	2	ps
Dl	1.84274558833533e-261	0.866967712614955	0.227	0.058	2.35834580395155e-257	2	Dl
RpS21	2.56406777414721e-261	0.511678889377301	0.978	0.837	3.2814939373536e-257	2	RpS21
Glo1	2.31962719790903e-256	0.832298256109269	0.255	0.072	2.96865888788398e-252	2	Glo1
Optix	4.01095299992684e-229	0.789794743959273	0.29	0.095	5.13321764930637e-225	2	Optix
Prps	2.10741997337676e-225	0.766413207373425	0.275	0.089	2.69707608192758e-221	2	Prps
fok	3.6005050299666e-222	0.636867693793656	0.39	0.151	4.60792633735126e-218	2	fok
Mcm7.1	1.16037275004482e-221	0.717475410422488	0.373	0.142	1.48504504550736e-217	2	Mcm7
sca	1.76952740792291e-216	0.806513373440764	0.141	0.029	2.26464117665974e-212	2	sca
crc	2.7362093107549e-215	0.737534453037415	0.481	0.214	3.50180067590413e-211	2	crc
fz2.2	1.95894510456043e-212	-1.82167163554485	0.404	0.57	2.50705794481644e-208	2	fz2
Inx2	1.18830367122407e-210	0.638104190699435	0.22	0.063	1.52079103843256e-206	2	Inx2
ckn	7.09682576606935e-210	0.697408194427817	0.314	0.112	9.08251761541556e-206	2	ckn
RpS4	2.23553604718934e-208	0.522137358134463	0.919	0.773	2.86103903319292e-204	2	RpS4
RpS26	8.53521215502105e-200	0.478855016580425	0.941	0.776	1.09233645159959e-195	2	RpS26
eEF2	2.3908076057203e-199	0.685031014263802	0.554	0.271	3.05975557380084e-195	2	eEF2
RpS9	3.44014399716429e-195	0.542708211563077	0.887	0.69	4.40269628757086e-191	2	RpS9
CNBP.2	5.54972012739361e-194	0.525421338826905	0.908	0.706	7.10253181903834e-190	2	CNBP
CG8635	7.60441063713768e-194	0.693175577885083	0.229	0.072	9.73212473340881e-190	2	CG8635
tll	5.52904570657336e-191	0.658319269157253	0.126	0.026	7.07607269527259e-187	2	tll
Drat	8.96453291201989e-191	0.69336064864974	0.633	0.34	1.1472809220803e-186	2	Drat
lncRNA:noe.1	1.47288344656573e-189	-2.2694957452579	0.524	0.632	1.88499623491482e-185	2	lncRNA:noe
stg.1	2.64582031482208e-189	0.315095639618654	0.735	0.403	3.38612083890929e-185	2	stg
CG4038	1.43437257584941e-188	0.691828840148965	0.26	0.09	1.83571002257208e-184	2	CG4038
RpL19	3.56219640934814e-188	0.505097263374121	0.915	0.743	4.55889896468374e-184	2	RpL19
ken	3.64437527199823e-188	0.719924030496675	0.206	0.062	4.66407147310334e-184	2	ken
RpL3	6.92602478880425e-188	0.600210836005475	0.838	0.6	8.86392652471168e-184	2	RpL3
RpL26	2.16583449974804e-187	0.513413604083112	0.9	0.723	2.77183499277754e-183	2	RpL26
Fkbp39.1	3.26476768640416e-187	0.657074015947378	0.483	0.224	4.17824968506004e-183	2	Fkbp39
mod	2.21346426247944e-186	0.694020847238485	0.322	0.125	2.83279156312119e-182	2	mod
shep.2	6.31033212634285e-186	-1.40800438358401	0.462	0.595	8.07596305529358e-182	2	shep
lola.1	3.84966212079223e-184	-1.26224704431107	0.476	0.6	4.9267975821899e-180	2	lola
baz.2	2.41934047844422e-183	0.67854238268519	0.307	0.118	3.09627194431292e-179	2	baz
Tab2	4.01459071885714e-183	0.618223285876122	0.137	0.031	5.13787320199336e-179	2	Tab2
CG32982	7.04009456803736e-182	0.499092517653166	0.155	0.038	9.00991302817421e-178	2	CG32982
clu	9.78350144782856e-182	0.662605961788097	0.264	0.094	1.2520925152931e-177	2	clu
nop5	1.84519304109697e-178	0.648489639607722	0.268	0.097	2.3614780539959e-174	2	nop5
CCT8	2.47285639973889e-178	0.660355563257706	0.297	0.113	3.16476162038583e-174	2	CCT8
CG10463	3.88883792050751e-178	0.622856832135958	0.138	0.032	4.97693477066551e-174	2	CG10463
osp	2.30055310081518e-177	0.59756721763609	0.278	0.1	2.94424785842327e-173	2	osp
bun.1	9.41705972100475e-177	0.630043696098633	0.661	0.376	1.20519530309419e-172	2	bun
shg	3.80586328435313e-176	0.666477256942497	0.209	0.066	4.87074383131513e-172	2	shg
Hsc70Cb	1.99654945842492e-172	0.653900000949152	0.719	0.425	2.55518399689221e-168	2	Hsc70Cb
RpS30	6.50430578366992e-170	0.494410840223603	0.889	0.68	8.32421054194076e-166	2	RpS30
Obp99a	1.82145578411662e-169	1.09676476024696	0.625	0.378	2.33109911251246e-165	2	Obp99a
RpL17	3.34369783213336e-168	0.509981986945363	0.866	0.663	4.27926448556427e-164	2	RpL17
nkd.1	6.16411182310557e-168	0.685160218997463	0.491	0.242	7.8888303112105e-164	2	nkd
RpL34b	1.32986422275059e-167	0.550042954371668	0.823	0.572	1.70196023227621e-163	2	RpL34b
eEF1gamma.1	1.20925918477666e-166	0.611904650131566	0.528	0.269	1.54760990467717e-162	2	eEF1gamma
CG42674	1.71485945417041e-166	0.590521527658406	0.235	0.081	2.19467712944729e-162	2	CG42674
eEF1alpha1	9.71300963519842e-164	0.439352461606503	0.923	0.766	1.24307097311269e-159	2	eEF1alpha1
CG7637.1	1.71608152189165e-162	0.551375558337986	0.458	0.218	2.19624113171693e-158	2	CG7637
Chchd2	1.16052282122563e-160	0.584390991768222	0.323	0.133	1.48523710660456e-156	2	Chchd2
Tctp.1	4.40963632753028e-160	0.574439765490784	0.571	0.3	5.64345257197325e-156	2	Tctp
lncRNA:CR46003.1	7.14794412411861e-160	0.640516800691821	0.283	0.11	9.147938890047e-156	2	lncRNA:CR46003
CG13954	2.07629066033584e-157	0.516768611821385	0.222	0.076	2.6572367870978e-153	2	CG13954
CG12004	5.49981702537111e-157	0.518616633230209	0.151	0.041	7.03866582906995e-153	2	CG12004
Nap1.1	9.21146023688862e-156	0.559626546881728	0.487	0.242	1.17888268111701e-151	2	Nap1
RpL23	2.27058733353811e-155	0.395784086244184	0.947	0.805	2.90589766946207e-151	2	RpL23
RpS27A	3.75937383096784e-155	0.411666959021979	0.934	0.783	4.81124662887264e-151	2	RpS27A
Dcp-1	1.79079080476706e-154	0.480330903460894	0.222	0.076	2.29185407194088e-150	2	Dcp-1
RpL4	4.60915129794436e-152	0.576865014500535	0.7	0.429	5.89879183110919e-148	2	RpL4
mt:tRNA:Arg-TCG	3.23253159883179e-151	0.621553425763246	0.346	0.152	4.13699394018492e-147	2	mt:tRNA:Arg-TCG
CG6701	3.17353106692906e-148	0.677537023051735	0.229	0.085	4.06148505945582e-144	2	CG6701
ox	4.03553529063021e-148	0.551770932599062	0.724	0.438	5.16467806494855e-144	2	ox
Ahcy	7.21450991293638e-148	0.566873008349393	0.18	0.058	9.23312978657598e-144	2	Ahcy
RpL12	1.39945055184271e-147	0.463493241507638	0.869	0.665	1.79101681624829e-143	2	RpL12
RpS23	7.02410699176028e-147	0.458436040398135	0.881	0.66	8.9894521280548e-143	2	RpS23
RpL10	1.59975072935296e-146	0.417221536811234	0.921	0.779	2.04736098342592e-142	2	RpL10
msk	1.68986924932241e-146	0.566193773982584	0.227	0.083	2.16269466528282e-142	2	msk
RpLP2	8.54268246700488e-146	0.355941140388442	0.964	0.853	1.09329250212728e-141	2	RpLP2
Nop56	1.10171969218511e-145	0.535207807478877	0.283	0.115	1.4099808620585e-141	2	Nop56
mt:ND1	1.02463635035177e-144	0.551045100825833	0.309	0.131	1.31132960118019e-140	2	mt:ND1
Hsc70-4.1	1.81851530080359e-143	0.561915137147558	0.618	0.349	2.32733588196843e-139	2	Hsc70-4
RpL30	3.94925333854806e-143	0.460815451960125	0.876	0.65	5.05425442267381e-139	2	RpL30
Galphai.2	3.99731698010179e-143	0.446640166408809	0.542	0.282	5.11576627113427e-139	2	Galphai
fne.2	4.92643442816043e-142	-1.40338676243891	0.396	0.523	6.30485078115972e-138	2	fne
Liprin-gamma.2	1.57890435340115e-141	-1.62472206196493	0.343	0.482	2.02068179148279e-137	2	Liprin-gamma
emb.1	1.92714075571179e-141	0.512741423320387	0.757	0.475	2.46635473915995e-137	2	emb
REPTOR	1.93607166662503e-141	0.431317169516997	0.201	0.069	2.47778451894671e-137	2	REPTOR
Moe	2.66279405282006e-141	0.505375939154094	0.332	0.146	3.40784382879911e-137	2	Moe
atl	4.55874721779855e-141	0.469485413945553	0.148	0.043	5.83428468933859e-137	2	atl
CG10576	1.06546129554162e-140	0.461499180779857	0.221	0.081	1.36357736603417e-136	2	CG10576
Trx-2	4.07388129396199e-140	0.486525083490962	0.4	0.189	5.21375328001256e-136	2	Trx-2
hoip	1.34047109124228e-138	0.547784125592645	0.296	0.126	1.71553490257187e-134	2	hoip
CCT6	3.82497532373588e-138	0.512382649377523	0.229	0.087	4.89520341931717e-134	2	CCT6
RpS17	3.68245294607317e-137	0.444690812440101	0.885	0.697	4.71280328038445e-133	2	RpS17
RpL8	3.79360912836803e-136	0.451155443187274	0.875	0.69	4.8550609624854e-132	2	RpL8
RpL13	7.54263852773195e-136	0.467504687623003	0.823	0.603	9.65306878779135e-132	2	RpL13
lost	8.75990711454973e-136	0.466741387305627	0.333	0.149	1.12109291252008e-131	2	lost
feo.1	5.96358218489662e-134	0.519540021100104	0.449	0.227	7.6321924802307e-130	2	feo
RpS5a	4.44299260925537e-132	0.434556879889481	0.884	0.71	5.68614194132502e-128	2	RpS5a
eEF1beta.1	1.97245686682138e-131	0.519515420179218	0.654	0.389	2.524350298158e-127	2	eEF1beta
RpL36A	3.83613382624402e-129	0.398794993016778	0.916	0.736	4.9094840708271e-125	2	RpL36A
stai.2	9.61456465534562e-129	-1.64577250248628	0.37	0.49	1.23047198459113e-124	2	stai
RpL35.1	3.17140389952191e-128	0.466864612405749	0.826	0.6	4.05876271060814e-124	2	RpL35
CG4364	5.64458673718257e-128	0.446143934148119	0.172	0.058	7.22394210624626e-124	2	CG4364
pyd	9.93479174648448e-128	0.406453359594353	0.279	0.118	1.27145464771508e-123	2	pyd
RpL21	5.29237375187119e-127	0.404727562234289	0.895	0.692	6.77317992764475e-123	2	RpL21
RpS20	9.83264198535764e-125	0.353704225697544	0.93	0.779	1.25838152128607e-120	2	RpS20
RpL11	5.82978879890303e-124	0.434565010534926	0.852	0.652	7.4609637048361e-120	2	RpL11
betaTub56D	8.16776485640815e-124	0.311878767533909	0.967	0.856	1.04531054632311e-119	2	betaTub56D
RpS12	5.09881470540359e-123	0.377108074740796	0.927	0.78	6.52546305997551e-119	2	RpS12
RpS2	5.12613497958558e-123	0.355399260361144	0.904	0.752	6.56042754687362e-119	2	RpS2
Rack1	4.51229224136317e-122	0.479084859832686	0.719	0.465	5.77483161049659e-118	2	Rack1
CG32267	2.54731977832316e-121	0.500075992518158	0.218	0.086	3.26005985229798e-117	2	CG32267
ThrRS	1.10870042306055e-120	0.43932084645602	0.184	0.066	1.4189148014329e-116	2	ThrRS
mRpS10	1.06077481460522e-119	0.431432897343083	0.191	0.071	1.35757960773176e-115	2	mRpS10
Ggamma30A.1	2.10263932978078e-119	-1.87332955818375	0.222	0.376	2.69095781425344e-115	2	Ggamma30A
lncRNA:roX1.2	5.15084527181551e-118	-1.26058940154396	0.261	0.427	6.59205177886949e-114	2	lncRNA:roX1
Myc	8.01217430401092e-117	0.374759853356501	0.209	0.081	1.02539806742732e-112	2	Myc
RpL27	8.46535262025948e-117	0.38808522536765	0.897	0.698	1.08339582834081e-112	2	RpL27
CG11267.1	8.50291169933058e-117	0.415847707800434	0.394	0.196	1.08820263928033e-112	2	CG11267
awd	1.57508819406388e-116	0.361598532377298	0.927	0.762	2.01579787076296e-112	2	awd
Non1	2.32085748592982e-116	0.39564164797174	0.213	0.084	2.97023341049298e-112	2	Non1
CG30349	5.65464791262046e-115	0.489771013745559	0.171	0.061	7.23681839857166e-111	2	CG30349
RpS6	7.22395075689049e-115	0.500564177193974	0.689	0.452	9.24521217866845e-111	2	RpS6
Nph.2	1.34235902168039e-114	0.464555092443762	0.651	0.388	1.71795107594656e-110	2	Nph
Aldh	7.84709330528119e-114	0.493069063176687	0.186	0.07	1.00427100120989e-109	2	Aldh
sty	1.00816414219426e-113	0.476304639253677	0.168	0.06	1.29024846918021e-109	2	sty
Mekk1	3.8010120773364e-113	0.351425015186437	0.188	0.07	4.86453525657513e-109	2	Mekk1
Rbp6.2	1.76942609246517e-111	-1.52124120295637	0.348	0.472	2.26451151313692e-107	2	Rbp6
sm.2	4.99722031258109e-111	-1.45820427258627	0.247	0.393	6.39544255604127e-107	2	sm
ed	6.09056242047949e-111	0.235353026579993	0.234	0.096	7.79470178572965e-107	2	ed
NHP2	1.31965030124688e-110	0.395081456248468	0.284	0.129	1.68888845553575e-106	2	NHP2
RpS15Aa.1	3.24232989822689e-110	0.431750170758372	0.777	0.539	4.14953380375078e-106	2	RpS15Aa
RpL34a.1	3.54928651320899e-109	0.394384617457361	0.431	0.226	4.54237687960486e-105	2	RpL34a
mt:tRNA:Ser-GCT	1.68174217026381e-108	0.47539078223327	0.45	0.243	2.15229362950362e-104	2	mt:tRNA:Ser-GCT
Argk	3.25172142317483e-108	-1.57121598029921	0.205	0.358	4.16155307737915e-104	2	Argk
eIF3j	8.74248564880556e-108	0.448137354155833	0.191	0.074	1.11886331333414e-103	2	eIF3j
E2f1	2.34208463817676e-107	0.445004111588604	0.62	0.369	2.99739991993862e-103	2	E2f1
RpL15	3.01029355332165e-106	0.373903400939291	0.884	0.729	3.85257368954105e-102	2	RpL15
CG6712	3.23683530130092e-106	0.449052347565272	0.23	0.098	4.14250181860491e-102	2	CG6712
RpS3	3.33439170257028e-105	0.408457385166529	0.792	0.565	4.26735450094945e-101	2	RpS3
mt:ND4	5.55479871468254e-105	0.412956039324732	0.408	0.213	7.10903139505071e-101	2	mt:ND4
l(2)37Cc	1.55736859949831e-104	0.430972875302282	0.16	0.058	1.99312033363794e-100	2	l(2)37Cc
roh.1	2.11982191295541e-104	0.426962486451471	0.573	0.331	2.71294808420033e-100	2	roh
shot	4.24165341960228e-104	0.389189582232029	0.208	0.085	5.428468046407e-100	2	shot
RpL32	8.27455452367431e-103	0.311132182401867	0.935	0.792	1.05897748793984e-98	2	RpL32
MTA1-like	1.06682086074081e-102	0.458346618699664	0.216	0.091	1.36531733757609e-98	2	MTA1-like
RpS13	1.43290497280627e-101	0.301073204282174	0.948	0.842	1.83383178419746e-97	2	RpS13
CG46301.2	1.69509849300846e-101	-1.7625943887784	0.097	0.249	2.16938705135222e-97	2	CG46301
RpS16	3.51188000467438e-101	0.380805574815946	0.85	0.647	4.49450402998227e-97	2	RpS16
dUTPase.1	5.21055590829278e-101	0.394476113061244	0.359	0.182	6.6684694514331e-97	2	dUTPase
Hsp83.1	1.98862931549727e-100	0.479802011059665	0.641	0.399	2.5450477979734e-96	2	Hsp83
RpL10Ab	2.762080806158e-100	0.345609865094706	0.884	0.704	3.53491101572101e-96	2	RpL10Ab
Uhg5	4.28437362930043e-100	0.412469860733489	0.178	0.069	5.48314137077869e-96	2	Uhg5
Bsg	3.19244192005122e-99	0.364542676446853	0.523	0.298	4.08568716928155e-95	2	Bsg
GlyRS	3.24344944629585e-99	0.357814563045042	0.197	0.081	4.15096660136943e-95	2	GlyRS
Phb2	4.77504716756088e-99	0.317386577960113	0.202	0.084	6.11110536504441e-95	2	Phb2
PCNA.1	6.15238417105879e-99	0.462636852334618	0.238	0.106	7.87382126212104e-95	2	PCNA
RpL23A	6.5549315235016e-99	0.402778074224312	0.786	0.56	8.38900136377735e-95	2	RpL23A
Rpt2	7.9946030765521e-99	0.419338512982846	0.507	0.29	1.02314930173714e-94	2	Rpt2
CG5174	1.51439208289744e-98	0.420343772601861	0.164	0.062	1.93811898769215e-94	2	CG5174
p23.1	8.20193680460453e-98	0.422862382512041	0.598	0.358	1.04968387225329e-93	2	p23
CG13887	1.03952817077888e-97	0.370274721986527	0.327	0.163	1.33038815296281e-93	2	CG13887
Clic	2.69505044988173e-97	0.348816223269513	0.219	0.094	3.44912556575863e-93	2	Clic
kra	3.89475610853344e-97	0.405734387562278	0.524	0.306	4.98450886770109e-93	2	kra
Mapmodulin	8.76642436596349e-97	0.410658851811517	0.737	0.485	1.12192699035601e-92	2	Mapmodulin
CCT5	3.81866300425238e-96	0.317287661961338	0.244	0.111	4.88712491284219e-92	2	CCT5
COX8.1	7.24559086930797e-96	0.423557572070228	0.735	0.481	9.27290719454034e-92	2	COX8
RpS18	3.35645345260847e-95	0.3762126001513	0.839	0.645	4.29558912864832e-91	2	RpS18
Nacalpha	2.74436017446081e-93	0.349077255669151	0.515	0.296	3.51223215127495e-89	2	Nacalpha
sesB.1	3.6120070813174e-93	0.398898124992021	0.69	0.453	4.62264666267e-89	2	sesB
Cse1	8.15697834460818e-93	0.448494039840137	0.191	0.08	1.04393008854296e-88	2	Cse1
CD98hc	5.73481996527691e-92	0.332842542018681	0.183	0.075	7.33942259156139e-88	2	CD98hc
Cyp1.1	5.95501280200409e-92	0.37329824451059	0.808	0.569	7.62122538400483e-88	2	Cyp1
Paip2	1.11050170324149e-91	0.306499556735107	0.315	0.156	1.42122007980846e-87	2	Paip2
Xrp1	2.25662077518349e-91	0.245957522030394	0.219	0.096	2.88802326807984e-87	2	Xrp1
Fas2.2	9.22496706504995e-91	0.155431562960744	0.764	0.531	1.18061128498509e-86	2	Fas2
RpL5	1.08929503850303e-90	0.37373083748927	0.794	0.571	1.39407979027618e-86	2	RpL5
RpL7A	1.61160300924749e-90	0.354791414947678	0.836	0.641	2.06252953123494e-86	2	RpL7A
RpS3A.1	2.31709834284387e-90	0.346649050822153	0.83	0.628	2.96542245917158e-86	2	RpS3A
Ubr1	4.49620244710854e-90	0.339010173727195	0.414	0.225	5.75423989180951e-86	2	Ubr1
Neb-cGP	4.99397156988986e-90	0.397392570340756	0.628	0.392	6.39128481514505e-86	2	Neb-cGP
RpL37A	1.16357044823321e-89	0.291765387570679	0.93	0.784	1.48913745964887e-85	2	RpL37A
Ten-a.2	3.4908734656151e-89	-1.34233989139236	0.274	0.396	4.46761986129421e-85	2	Ten-a
eIF3b	7.13548006547579e-89	0.332604154249633	0.187	0.078	9.13198738779591e-85	2	eIF3b
bic	9.51122311921082e-89	0.376629161114274	0.606	0.376	1.2172463347966e-84	2	bic
RpL28	2.6740422682563e-88	0.284213956819167	0.927	0.796	3.42223929491441e-84	2	RpL28
Ndf	3.35814937343261e-88	0.312772659193967	0.437	0.242	4.29775956811905e-84	2	Ndf
pcs	1.26642357634714e-87	0.308454108759242	0.322	0.164	1.62076889300907e-83	2	pcs
mt:ND5	2.09389339275357e-87	0.280276070905846	0.257	0.122	2.67976476404602e-83	2	mt:ND5
vig2	9.57712853075432e-87	0.278012740291866	0.271	0.131	1.22568090936594e-82	2	vig2
RpS15	1.69044682076318e-86	0.275279837487518	0.935	0.822	2.16343384121272e-82	2	RpS15
UQCR-C1	4.73816835753153e-85	0.268440743217461	0.223	0.102	6.06390786396885e-81	2	UQCR-C1
Mnt	9.17981112994083e-85	0.297895181442031	0.24	0.112	1.17483222840983e-80	2	Mnt
Toll-6.1	2.44834443662842e-84	-1.66021485551352	0.228	0.351	3.13339120999705e-80	2	Toll-6
eIF3c	3.96644253920279e-84	0.312368207384509	0.242	0.115	5.07625316167173e-80	2	eIF3c
CG5532	1.06198331996294e-83	0.250745746156927	0.201	0.088	1.35912625288857e-79	2	CG5532
Ssrp	1.22639681510189e-83	0.313130280731154	0.239	0.113	1.5695426439674e-79	2	Ssrp
Drak	1.82922706349781e-83	0.350932322955502	0.222	0.102	2.3410447958645e-79	2	Drak
COX4	1.20600815261556e-82	0.270351144201403	0.393	0.215	1.54344923371739e-78	2	COX4
CCT3	1.70578665332933e-82	0.346655821443558	0.229	0.108	2.18306575893088e-78	2	CCT3
Rab7	2.1678290614398e-82	0.330903344898501	0.232	0.109	2.77438763283066e-78	2	Rab7
CG9922	2.75215517768425e-82	0.294804924304477	0.241	0.115	3.52220819640031e-78	2	CG9922
RpS14a	8.68656728230019e-82	0.359696903577123	0.826	0.624	1.11170688078878e-77	2	RpS14a
eEF1delta	1.4002958621209e-81	0.280931478106251	0.274	0.137	1.79209864434233e-77	2	eEF1delta
mRpL34	1.78017292871578e-81	0.302216498011996	0.32	0.166	2.27826531417046e-77	2	mRpL34
RpL36	9.16310411548569e-81	0.269006752430792	0.934	0.788	1.17269406469986e-76	2	RpL36
sta	9.5823665535643e-81	0.279671390492573	0.896	0.754	1.22635127152516e-76	2	sta
nAChRalpha6.2	2.65894005480879e-80	-1.58284707700285	0.265	0.377	3.40291148214429e-76	2	nAChRalpha6
spoon	7.44027545017006e-80	0.268900476647487	0.179	0.077	9.52206452112764e-76	2	spoon
CG17124.2	2.05146895388513e-79	-1.54717435467168	0.182	0.304	2.62546996718219e-75	2	CG17124
RpS28b	3.10390232099061e-79	0.302138392622492	0.885	0.697	3.97237419040378e-75	2	RpS28b
ATPsynC.1	3.38377845453383e-79	0.319796300299735	0.815	0.621	4.33055966611239e-75	2	ATPsynC
UQCR-6.4.1	3.5820441915879e-79	0.341149594121329	0.698	0.448	4.58430015639419e-75	2	UQCR-6.4
Map205	6.20584684426854e-78	0.288557473089659	0.345	0.186	7.94224279129487e-74	2	Map205
sqd	6.28231051642067e-78	0.361549917457658	0.633	0.412	8.04010099891517e-74	2	sqd
RpL18A	7.21382532093731e-78	0.278008991869204	0.913	0.767	9.23225364573557e-74	2	RpL18A
RpL35A.1	9.21135385294257e-78	0.347966341698846	0.751	0.529	1.17886906609959e-73	2	RpL35A
pbl	1.1541818817973e-77	0.341377604519406	0.198	0.09	1.47712197232419e-73	2	pbl
CCT7	2.54309084091753e-77	0.289844675812989	0.191	0.086	3.25464765820625e-73	2	CCT7
RpS8	3.16608828613962e-75	0.294531745856148	0.867	0.694	4.05195978860149e-71	2	RpS8
RpL24-like	1.08763270641802e-73	0.167851291789924	0.268	0.136	1.39195233767378e-69	2	RpL24-like
CG15019	1.35897152147485e-72	0.21302656495834	0.195	0.09	1.73921175318351e-68	2	CG15019
CG32369	3.95004984061519e-72	0.137230993949814	0.215	0.101	5.05527378601932e-68	2	CG32369
tws	7.01571079417664e-72	0.259678970152741	0.343	0.188	8.97870667438726e-68	2	tws
Pp2A-29B	2.38032340090814e-71	0.280966677621423	0.29	0.154	3.04633788848224e-67	2	Pp2A-29B
CG34200	1.52449779115676e-70	0.260324908975464	0.385	0.22	1.95105227312243e-66	2	CG34200
ATPsynB.1	3.91684394838456e-70	0.155347376779316	0.376	0.21	5.01277688514256e-66	2	ATPsynB
RpL14.1	1.15161935864809e-69	0.245627326951934	0.903	0.751	1.47384245519783e-65	2	RpL14
ND-39	1.25495105314974e-69	0.226776868048807	0.222	0.109	1.60608635782103e-65	2	ND-39
CG6329	2.34050972545137e-69	-1.30758436908875	0.181	0.299	2.99538434663266e-65	2	CG6329
Fum1	5.05738878617693e-69	0.221655048245046	0.225	0.111	6.47244616854924e-65	2	Fum1
nrv3.1	5.21363034644465e-69	-1.14989487431576	0.298	0.399	6.67240411737986e-65	2	nrv3
RpL22	7.5056102771876e-69	0.231549887707738	0.311	0.169	9.60568003274469e-65	2	RpL22
ND-B14	7.92767861875478e-69	0.229880076104108	0.251	0.129	1.01458430962824e-64	2	ND-B14
RpL9.1	1.3376755202293e-68	0.309194047195287	0.738	0.518	1.71195713078946e-64	2	RpL9
tral	1.41701136574525e-68	0.317694195405585	0.646	0.423	1.81349114588078e-64	2	tral
arm	1.76764151266641e-68	0.14528984346091	0.245	0.122	2.26222760791047e-64	2	arm
RpL13A.1	2.70882807337565e-68	0.248585761221295	0.89	0.765	3.46675816830615e-64	2	RpL13A
Ip259	2.80968176322641e-68	0.197586798991145	0.311	0.168	3.59583072057716e-64	2	Ip259
RpL6	7.24036093378271e-68	0.292795695336224	0.809	0.62	9.26621392305511e-64	2	RpL6
Sem1	8.84961151569535e-68	0.331751812305431	0.64	0.419	1.13257328177869e-63	2	Sem1
blw	4.79326772875176e-67	0.243325048449124	0.514	0.311	6.13442403925651e-63	2	blw
CG1161	4.96757109097465e-66	0.241798547516209	0.194	0.092	6.35749748222935e-62	2	CG1161
Rip11	8.56199656339282e-66	0.211263982292799	0.222	0.11	1.09576432018301e-61	2	Rip11
RpL7	1.27325121864297e-65	0.286944562503506	0.84	0.669	1.62950690961927e-61	2	RpL7
AhcyL1	1.8590557719744e-65	0.24533468790037	0.257	0.135	2.37921957697284e-61	2	AhcyL1
RNASEK	4.79887746689366e-65	0.189779086525819	0.381	0.219	6.14160338213051e-61	2	RNASEK
vvl	2.39686562554077e-64	-1.59189913300212	0.147	0.259	3.06750862756707e-60	2	vvl
ATPsynG.1	1.23775751048059e-63	0.26362406942993	0.586	0.37	1.58408206191306e-59	2	ATPsynG
CG3198	2.63029178174782e-63	0.26491924353015	0.222	0.113	3.36624742228086e-59	2	CG3198
barr	2.99127587008132e-63	0.273931408326489	0.2	0.098	3.82823485853007e-59	2	barr
tth	3.12946777457911e-63	0.172490552319988	0.288	0.155	4.00509285790634e-59	2	tth
CG1943.1	3.25931334125681e-63	0.166918443203282	0.254	0.133	4.17126921414046e-59	2	CG1943
CkIIbeta	3.65083428166438e-63	0.176732125368032	0.319	0.178	4.67233771367407e-59	2	CkIIbeta
Rpb10.1	5.53051505258533e-63	0.262890714384908	0.337	0.192	7.07795316429871e-59	2	Rpb10
RpS11	6.26844849469158e-63	0.226703023449895	0.933	0.81	8.02236038350629e-59	2	RpS11
AGO2	9.58177543150463e-63	0.226453561050797	0.295	0.162	1.22627561972396e-58	2	AGO2
His2Av.1	1.38490426012137e-62	0.180849505164211	0.436	0.256	1.77240047210333e-58	2	His2Av
RpL27A.1	6.38852585364531e-62	0.215714193288857	0.908	0.775	8.17603538749527e-58	2	RpL27A
Eno	7.73064946842444e-62	0.255429359409788	0.569	0.358	9.8936851896896e-58	2	Eno
CG45050	1.82910772859511e-61	0.228615752009518	0.71	0.498	2.34089207105602e-57	2	CG45050
CG12605.1	2.02783362991891e-61	-1.39580662470794	0.133	0.24	2.59522147957021e-57	2	CG12605
RpS19a.1	3.23674999519456e-61	0.281291134836914	0.781	0.574	4.14239264384999e-57	2	RpS19a
eIF4H1	3.6604362300102e-61	0.166243182247087	0.375	0.217	4.68462628716705e-57	2	eIF4H1
CG6770.1	3.44669384935948e-60	0.134919454193496	0.425	0.256	4.41107878841026e-56	2	CG6770
Pat1	4.95255449630046e-60	0.19742038882257	0.378	0.221	6.33827924436533e-56	2	Pat1
RpL18	6.76766095481516e-60	0.277358165384899	0.823	0.643	8.66125248997244e-56	2	RpL18
CG17776	1.26298754003103e-59	0.217556132196886	0.315	0.178	1.61637145373171e-55	2	CG17776
elB.2	1.46634067408151e-59	0.152776052226887	0.36	0.207	1.87662279468952e-55	2	elB
wds	1.82439055229617e-59	0.220705609560593	0.345	0.2	2.33485502882864e-55	2	wds
RpS7	2.10697639235704e-59	0.214084091087792	0.901	0.777	2.69650838693853e-55	2	RpS7
Task6	3.44336926659386e-59	0.121492029483411	0.212	0.107	4.40682398738683e-55	2	Task6
Marf	3.54514661693293e-59	0.164998546433576	0.252	0.135	4.53707864035077e-55	2	Marf
Nurf-38	2.30138342647559e-58	0.212241762096492	0.214	0.111	2.94531050920346e-54	2	Nurf-38
CG33129	3.02529507506547e-58	0.177637658646643	0.346	0.2	3.87177263706879e-54	2	CG33129
Hrb87F	3.57419118781722e-58	0.210408093659846	0.586	0.376	4.57424988216848e-54	2	Hrb87F
Sh3beta	6.89452339214501e-58	0.157563128337356	0.392	0.231	8.82361103726718e-54	2	Sh3beta
ND-B14.5B	1.64729980461466e-57	0.213529856917583	0.21	0.108	2.10821428994584e-53	2	ND-B14.5B
ND-PDSW	3.63293917364272e-57	0.155523100328262	0.291	0.163	4.64943555442795e-53	2	ND-PDSW
Tom20	6.62734701068787e-57	0.151942714021439	0.254	0.137	8.48167870427833e-53	2	Tom20
Cirl	8.63404483789054e-57	0.119509977256341	0.248	0.132	1.10498505835323e-52	2	Cirl
Cul1	5.46864065898781e-56	0.157287204029192	0.206	0.105	6.9987663153726e-52	2	Cul1
Dp	6.48445864022816e-56	0.211336362098558	0.437	0.268	8.298810167764e-52	2	Dp
klar	1.14621204817038e-55	0.120302301505831	0.284	0.159	1.46692217924845e-51	2	klar
eIF1A	1.45229932787469e-55	0.130284458572562	0.306	0.174	1.85865267981403e-51	2	eIF1A
Hex-A	6.07562295760204e-55	0.137036913756748	0.448	0.278	7.77558226113909e-51	2	Hex-A
alphaTub84D	6.20744343058535e-55	0.127634666555566	0.324	0.187	7.94428610246313e-51	2	alphaTub84D
Pabp2	3.18296990414171e-54	0.137798344913217	0.249	0.136	4.07356488332056e-50	2	Pabp2
Rad23	1.00502140527745e-53	0.15552973912494	0.221	0.118	1.28622639447408e-49	2	Rad23
ATPsynE.1	1.0066068440187e-53	0.104816543992709	0.415	0.25	1.28825543897514e-49	2	ATPsynE
RpLP0	1.18519984932686e-52	0.25143908315277	0.769	0.57	1.51681876716851e-48	2	RpLP0
Prosalpha6	5.42356616334582e-52	0.110161942796038	0.233	0.126	6.94107997584998e-48	2	Prosalpha6
Jafrac1	6.26075950175158e-52	0.251454296732561	0.666	0.452	8.01252001034167e-48	2	Jafrac1
Roc2	1.53974790234011e-51	0.147227478413665	0.253	0.141	1.97056936541487e-47	2	Roc2
SNRPG.1	2.0350406664251e-51	0.222335548987501	0.6	0.393	2.60444504489084e-47	2	SNRPG
Ran.1	1.65591366862124e-50	0.112553374528463	0.443	0.269	2.11923831310147e-46	2	Ran
porin.1	6.70466061829459e-50	0.162966973580357	0.493	0.312	8.58062465929341e-46	2	porin
ATPsynCF6.1	6.7197362734899e-50	0.145347115905886	0.406	0.248	8.59991848281238e-46	2	ATPsynCF6
ND-ACP	1.84437529054623e-49	0.102923783148499	0.307	0.179	2.36043149684106e-45	2	ND-ACP
CG7630.1	1.99118540589976e-49	0.255740167780126	0.657	0.448	2.54831908247051e-45	2	CG7630
ND-MWFE	1.54770859850562e-48	0.171663703578398	0.524	0.336	1.98075746436749e-44	2	ND-MWFE
mt:ATPase6	2.10660231838722e-48	0.240059683065295	0.742	0.549	2.69602964707196e-44	2	mt:ATPase6
COX5B.1	1.57152357762773e-47	0.100237739690465	0.379	0.231	2.01123587464797e-43	2	COX5B
ATPsynD	2.14141662598169e-47	0.191388278724306	0.563	0.371	2.74058499793137e-43	2	ATPsynD
UQCR-14	4.02166029910468e-47	0.174883284111463	0.548	0.354	5.14692085079417e-43	2	UQCR-14
CycG	6.60256953643318e-47	0.112403463177721	0.417	0.26	8.44996849272719e-43	2	CycG
wts	2.82359793829116e-46	0.116987780881495	0.227	0.126	3.61364064142503e-42	2	wts
sun.1	1.97200260789128e-44	0.122279746422926	0.474	0.301	2.52376893757925e-40	2	sun
RpL24	2.70464690179063e-44	0.199202366850266	0.846	0.669	3.46140710491165e-40	2	RpL24
Toll-7.1	1.09239661541604e-43	0.160557495035325	0.581	0.411	1.39804918840945e-39	2	Toll-7
CG14478	1.12063430747929e-43	0.130789936933231	0.458	0.296	1.434187786712e-39	2	CG14478
eEF5.1	1.28016152578869e-43	0.220986503984656	0.711	0.503	1.63835072070436e-39	2	eEF5
lncRNA:CR40469.2	3.17150260657247e-43	0.257189814956094	0.839	0.614	4.05888903589144e-39	2	lncRNA:CR40469
CG9034	4.38407327169713e-43	0.117372605763738	0.274	0.163	5.61073697311798e-39	2	CG9034
ND-B12	1.62492061024974e-42	0.11935265830461	0.345	0.214	2.07957339699762e-38	2	ND-B12
baf.1	3.39528708783027e-42	0.165262011534208	0.274	0.165	4.34528841500518e-38	2	baf
Rm62	4.29584756015268e-42	0.142995678607137	0.521	0.345	5.4978257074834e-38	2	Rm62
rin	1.65320263476824e-41	0.216560381271985	0.728	0.535	2.11576873197639e-37	2	rin
Atg13	3.22145234503509e-41	0.100232114900846	0.289	0.174	4.12281471117591e-37	2	Atg13
CG13364	5.44873713710259e-41	0.133023145950738	0.538	0.354	6.9732937880639e-37	2	CG13364
RpL31	2.43270158364919e-40	0.172337947628361	0.866	0.697	3.11337148675423e-36	2	RpL31
Tom7	3.59057999276273e-39	0.169135842484349	0.65	0.447	4.59522427473774e-35	2	Tom7
tutl	5.68453299049976e-39	-0.105580452555139	0.232	0.131	7.27506532124159e-35	2	tutl
grh.2	7.87248832488713e-39	-0.400063110791197	0.261	0.148	1.00752105581906e-34	2	grh
ctp	1.43414468905051e-37	0.219430316014392	0.916	0.798	1.83541837304684e-33	2	ctp
RpS10b.1	2.54345336865645e-37	0.157831185544206	0.764	0.572	3.25511162120652e-33	2	RpS10b
br.1	2.71466994337133e-37	-0.108288538386936	0.396	0.248	3.47423459352663e-33	2	br
PIG-T	4.92722781462222e-37	0.103705905812855	0.5	0.33	6.30586615715351e-33	2	PIG-T
RpS24	6.02505699754777e-34	0.168188306815481	0.808	0.649	7.71086794546163e-30	2	RpS24
edl.2	6.37384963643022e-34	0.421746049694957	0.327	0.226	8.15725276470339e-30	2	edl
UQCR-Q.1	9.55842539752802e-33	0.112912486816023	0.59	0.401	1.22328728237564e-28	2	UQCR-Q
Usp7	1.65939020330745e-29	0.150956414145741	0.681	0.486	2.12368758219288e-25	2	Usp7
Rac1	8.37537419495423e-28	-0.11959768030272	0.278	0.178	1.07188038947024e-23	2	Rac1
mt:CoI	1.23334295578164e-27	0.121033717165078	0.866	0.725	1.57843231480935e-23	2	mt:CoI
RpL40	1.79558142054081e-27	0.119895111062722	0.921	0.813	2.29798510200813e-23	2	RpL40
CG43759.1	3.0182676845373e-26	-0.192223834122986	0.354	0.231	3.86277898267083e-22	2	CG43759
bi.1	4.74946564001213e-25	-0.228450439486678	0.508	0.35	6.07836612608752e-21	2	bi
Ggamma1	7.83830967803739e-20	-0.132214156184586	0.332	0.228	1.00314687259523e-15	2	Ggamma1
B52	1.47604540557564e-16	-0.121239653672434	0.421	0.299	1.88904291005571e-12	2	B52
Ldh.1	1.61064019393811e-15	0.140775521190044	0.502	0.384	2.061297320202e-11	2	Ldh
DIP1.1	1.15175909382833e-13	-0.170003403890321	0.385	0.277	1.47402128828149e-09	2	DIP1
COX5A.1	4.69482997985839e-13	-0.147501787338447	0.452	0.325	6.00844340822276e-09	2	COX5A
Hsp27.2	1.25752282563486e-11	-0.352429285488514	0.907	0.782	1.60937771224749e-07	2	Hsp27
CG13551.1	2.86165639565263e-11	-0.165792798256132	0.407	0.298	3.66234785515624e-07	2	CG13551
dsh.1	1.35275902916368e-10	-0.127061121783657	0.479	0.354	1.73126100552368e-06	2	dsh
Smr	4.46744736076409e-10	-0.122204435859929	0.48	0.359	5.71743913230588e-06	2	Smr
Tm1	9.52056560375684e-09	-0.150950797139713	0.445	0.335	0.00012184419859688	2	Tm1
crol	5.85126589561629e-08	-0.140891218622717	0.535	0.401	0.000748845009320973	2	crol
lolal	1.6422735387582e-07	-0.139390983808149	0.504	0.382	0.00210178167490275	2	lolal
ct	6.9784617194128e-07	-0.260314577765235	0.542	0.413	0.0089310353085045	2	ct
lqf	1.06781111395184e-06	-0.155707207627403	0.49	0.376	0.0136658466363557	2	lqf
smog	0.000253118166136336	-0.130191215527812	0.561	0.442	1	2	smog
Msp300.1	0.000289865866138059	-0.454117597748104	0.433	0.33	1	2	Msp300
Imp.2	0.000770516695149467	-0.469429900584281	0.823	0.697	1	2	Imp
His3.3B.1	0.00431830247478439	-0.272830564931361	0.827	0.691	1	2	His3.3B
CG14464	0.00794593012601295	-0.221505421356727	0.497	0.395	1	2	CG14464
Lk6	0.0219320270459282	-0.181638070336383	0.559	0.449	1	2	Lk6
CycE.1	0	2.21925827232459	0.532	0.094	0	3	CycE
Mcm7.2	0	1.79027591379354	0.531	0.13	0	3	Mcm7
klu	0	1.76714223340953	0.299	0.049	0	3	klu
trn.2	0	1.70675174150744	0.886	0.518	0	3	trn
CG12708	0	1.63367418814599	0.216	0.027	0	3	CG12708
hdly.1	0	1.53533848779902	0.287	0.067	0	3	hdly
CG32354	0	1.51770690841997	0.235	0.036	0	3	CG32354
Pen.3	0	1.47891773013807	0.908	0.397	0	3	Pen
stg.2	0	1.36491129281601	0.841	0.398	0	3	stg
lncRNA:CR30009.2	0	1.36431728347524	0.414	0.116	0	3	lncRNA:CR30009
edl.3	0	1.3113691881514	0.581	0.204	0	3	edl
lncRNA:CR46006	0	1.2990476517122	0.422	0.12	0	3	lncRNA:CR46006
mamo.2	0	1.27955999226268	0.812	0.333	0	3	mamo
Drat.1	0	1.26656862675932	0.698	0.338	0	3	Drat
E(spl)mgamma-HLH.2	0	1.24290831990744	0.559	0.203	0	3	E(spl)mgamma-HLH
His3.3B.2	0	1.11177295436677	0.949	0.681	0	3	His3.3B
SoxN.2	0	1.09437147904825	0.822	0.445	0	3	SoxN
Galphai.3	0	0.999670747597281	0.629	0.278	0	3	Galphai
betaTub56D.1	0	0.66080913188828	0.987	0.856	0	3	betaTub56D
hdc.3	0	-1.62862198405283	0.703	0.861	0	3	hdc
HnRNP-K.2	2.95993972205458e-301	1.23753146109347	0.49	0.194	3.78813085628546e-297	3	HnRNP-K
dpa	1.40481159080265e-300	1.33217737540097	0.245	0.059	1.79787787390923e-296	3	dpa
mnd.1	5.47785717829534e-298	1.14230424307177	0.483	0.187	7.01056161678238e-294	3	mnd
mira	5.67088419906134e-298	1.27213019333764	0.264	0.067	7.25759759795871e-294	3	mira
CG6701.1	4.37556491785744e-286	1.23927680477358	0.287	0.081	5.59984798187396e-282	3	CG6701
smt3	2.0908408589162e-282	0.580573237967536	0.991	0.881	2.67585813124095e-278	3	smt3
His2Av.2	5.43493573601822e-253	0.938801023769701	0.555	0.248	6.95563075495612e-249	3	His2Av
Hsp27.3	7.38645915792891e-252	0.583136602329501	0.973	0.778	9.45319043031741e-248	3	Hsp27
emb.2	2.18781483474104e-245	0.819467018917358	0.803	0.475	2.79996542550158e-241	3	emb
PCNA.2	1.16604992888738e-244	1.14340045045801	0.309	0.101	1.49231069899007e-240	3	PCNA
asf1	2.28883387298411e-244	1.09076695256343	0.267	0.079	2.92924959064506e-240	3	asf1
dUTPase.2	1.34611877703491e-243	0.994197191899125	0.441	0.177	1.72276281084928e-239	3	dUTPase
slp1	1.63227770208551e-240	1.5881590728426	0.228	0.061	2.08898900312904e-236	3	slp1
lncRNA:CR45388.2	5.36124317288544e-232	0.360650157063583	0.754	0.382	6.86131901265878e-228	3	lncRNA:CR45388
Ran.2	1.28434256138391e-229	0.850853095052784	0.567	0.26	1.64370161005913e-225	3	Ran
msi.1	4.04411935874411e-227	0.680023698934919	0.907	0.646	5.17566395532071e-223	3	msi
WRNexo	3.84739467276158e-221	1.11097885878683	0.145	0.028	4.92389570220026e-217	3	WRNexo
E(spl)mbeta-HLH.3	2.5104360948433e-217	0.889139713184837	0.574	0.278	3.21285611418046e-213	3	E(spl)mbeta-HLH
feo.2	4.57802289730888e-205	0.900839872333718	0.492	0.226	5.85895370397591e-201	3	feo
CNBP.3	9.91535390425988e-204	0.582416654312301	0.93	0.707	1.26896699266718e-199	3	CNBP
for.1	1.44029119108478e-203	0.972607022685435	0.241	0.074	1.8432846663503e-199	3	for
Oaz.1	8.2441747719534e-199	1.12253858048604	0.154	0.034	1.0550894873146e-194	3	Oaz
scro	5.71620277553382e-186	0.99067139566846	0.211	0.061	7.31559631212818e-182	3	scro
hbn	5.3777723324565e-172	0.956886588349197	0.177	0.048	6.88247303107783e-168	3	hbn
fz2.3	9.29092888420895e-170	-1.68240366462549	0.402	0.568	1.18905307860106e-165	3	fz2
lncRNA:CR40469.3	3.28513040410288e-169	0.577180167329139	0.889	0.613	4.20430989117087e-165	3	lncRNA:CR40469
CG13690	1.84086992683734e-168	1.0136004682871	0.154	0.04	2.35594533236643e-164	3	CG13690
N.2	5.05979560882688e-163	0.840426380964844	0.351	0.151	6.47552642017665e-159	3	N
pbl.1	1.40643227712245e-159	0.895491322526815	0.244	0.087	1.79995202826131e-155	3	pbl
path.1	1.01225631133252e-153	0.671667450330779	0.415	0.19	1.29548562724336e-149	3	path
smal	3.02848830946042e-153	0.732341099681007	0.201	0.063	3.87585933844745e-149	3	smal
lncRNA:CR46003.2	9.93939129223272e-148	0.838407873174739	0.282	0.113	1.27204329757994e-143	3	lncRNA:CR46003
Caf1-180	1.58844012179487e-147	0.934109438132443	0.141	0.038	2.03288566787307e-143	3	Caf1-180
CBP	2.36849509439388e-144	0.798807300784728	0.225	0.081	3.03120002180529e-140	3	CBP
SNRPG.2	6.48349466686505e-144	0.599154052897111	0.678	0.388	8.29757647465389e-140	3	SNRPG
Ndf.1	1.17052055805877e-143	0.700512260909381	0.472	0.241	1.49803221020361e-139	3	Ndf
Mapmodulin.1	2.39868900407365e-143	0.595598879221644	0.769	0.485	3.06984218741345e-139	3	Mapmodulin
CG43658.1	3.57762840970158e-138	0.907401586892903	0.213	0.075	4.57864883873608e-134	3	CG43658
Ssrp.1	1.2382063196369e-134	0.837051447462502	0.269	0.112	1.5846564478713e-130	3	Ssrp
ytr	1.57197506411481e-130	0.908053366501324	0.206	0.075	2.01181368705413e-126	3	ytr
GstD1.1	2.95416308467147e-130	0.647462735150554	0.35	0.161	3.78073791576255e-126	3	GstD1
CG42806.1	3.89242356859822e-129	0.774964340951172	0.306	0.135	4.981523683092e-125	3	CG42806
RapGAP1	4.70800731584379e-129	0.571930637779117	0.381	0.178	6.02530776281689e-125	3	RapGAP1
Hsc70Cb.1	8.50013381791394e-128	0.586963673370771	0.703	0.431	1.08784712601663e-123	3	Hsc70Cb
Sem1.1	2.21380108491519e-127	0.567244597527192	0.685	0.418	2.83322262847446e-123	3	Sem1
CG33170	3.82317951163466e-124	0.802114538181679	0.27	0.115	4.89290513899004e-120	3	CG33170
Hsc70-4.2	1.65350488871873e-123	0.571879275162051	0.613	0.353	2.11615555658224e-119	3	Hsc70-4
His3.3A.2	2.31140514103806e-123	0.534427661938969	0.642	0.373	2.95813629950051e-119	3	His3.3A
lncRNA:roX1.3	2.17741371831414e-116	0.471633650163531	0.663	0.386	2.78665407669844e-112	3	lncRNA:roX1
E2f1.1	1.47835141686057e-115	0.578146587469622	0.62	0.372	1.89199414329816e-111	3	E2f1
Fkbp39.2	7.23683937524006e-111	0.560846305977516	0.442	0.232	9.26170703243223e-107	3	Fkbp39
sgg.1	5.3496460580391e-110	0.627342241923253	0.308	0.142	6.84647702507844e-106	3	sgg
ken.1	5.47173511060478e-110	0.738113851239011	0.181	0.066	7.002726594552e-106	3	ken
Dp.1	7.36947047641331e-109	0.598555170190898	0.48	0.266	9.43144831571376e-105	3	Dp
sty.1	1.27331782153406e-107	0.706643739807899	0.171	0.061	1.62959214799929e-103	3	sty
rho	1.50345582588305e-107	0.690550282368111	0.165	0.057	1.92412276596513e-103	3	rho
CG9650	3.67005498761394e-103	0.392802617332969	0.281	0.123	4.69693637314832e-99	3	CG9650
Liprin-gamma.3	5.82379448337436e-103	-1.39583150781237	0.351	0.479	7.45329217982251e-99	3	Liprin-gamma
fne.3	8.24767961826135e-103	-1.21527704563206	0.403	0.52	1.05553803754509e-98	3	fne
baz.3	1.43807074407678e-101	0.667551942791158	0.269	0.124	1.84044293826946e-97	3	baz
Rpt2.1	1.17098171334934e-100	0.534919178228478	0.511	0.293	1.49862239674448e-96	3	Rpt2
Ggamma30A.2	1.47596161695845e-100	-1.73205939961223	0.22	0.374	1.88893567738342e-96	3	Ggamma30A
stai.3	2.82529367239024e-98	-1.52140661236201	0.375	0.488	3.61581084192503e-94	3	stai
eEF2.1	1.60556993184758e-97	0.50737704604345	0.495	0.281	2.05480839877853e-93	3	eEF2
D1	2.73236767179689e-97	0.478317858583905	0.499	0.286	3.49688414636567e-93	3	D1
smog.1	5.11887239809438e-97	0.488483087884936	0.678	0.433	6.55113289508119e-93	3	smog
CG33129.1	6.25300609507827e-97	0.513338997854561	0.38	0.199	8.00259720048116e-93	3	CG33129
RpL4.1	2.70504722243916e-96	0.473433391040063	0.679	0.435	3.46191943527764e-92	3	RpL4
AGO2.1	3.93516115412362e-95	0.554437456197147	0.323	0.162	5.03621924504741e-91	3	AGO2
Usp7.1	9.07703206484543e-95	0.444659634543602	0.737	0.483	1.16167856365892e-90	3	Usp7
baf.2	1.29171630418268e-94	0.593690458317714	0.32	0.162	1.653138526093e-90	3	baf
p23.2	5.44626186059759e-94	0.463861220022611	0.603	0.361	6.9701259291928e-90	3	p23
mxc	1.18602403140625e-90	0.635179388386488	0.189	0.077	1.51787355539372e-86	3	mxc
Tollo.1	2.29370692004096e-90	0.78631872846768	0.202	0.087	2.93548611626842e-86	3	Tollo
Rrp1	4.26759586187131e-90	0.636588558298952	0.183	0.075	5.4616691840229e-86	3	Rrp1
Cam	5.11045560738988e-90	0.377721838107177	0.89	0.691	6.54036108633757e-86	3	Cam
HmgD.2	7.69820117178179e-90	0.37876041597741	0.82	0.581	9.85215785964634e-86	3	HmgD
RPA3	3.34903645384718e-88	0.686242996963979	0.2	0.087	4.28609685363362e-84	3	RPA3
RpS6.1	6.50740512598551e-88	0.440069178775891	0.698	0.454	8.32817708023626e-84	3	RpS6
Drak.1	2.53766364580807e-84	0.593431245112385	0.226	0.104	3.24770193390517e-80	3	Drak
nrv3.2	8.56922240801795e-80	-1.22910266695179	0.266	0.401	1.09668908377814e-75	3	nrv3
Rbp6.3	4.26077383064764e-79	-1.35120960296406	0.358	0.469	5.45293834846285e-75	3	Rbp6
CG1943.2	1.64200655159873e-78	0.463447883698475	0.267	0.134	2.10143998473605e-74	3	CG1943
CG46301.3	2.78082109746567e-77	-1.70297936153102	0.108	0.246	3.55889484053657e-73	3	CG46301
Hers	3.27389028532308e-77	0.496535839071964	0.216	0.1	4.18992478715647e-73	3	Hers
UQCR-6.4.2	8.00483064654779e-77	0.382187866535639	0.691	0.452	1.02445822614519e-72	3	UQCR-6.4
D	1.81298439074664e-75	1.11027976301335	0.186	0.084	2.32025742327755e-71	3	D
PH4alphaEFB	2.51123526770756e-75	0.499798664191538	0.229	0.108	3.21387889561214e-71	3	PH4alphaEFB
Lsd-2.1	3.76604805506905e-74	0.497502868586732	0.222	0.105	4.81978830087737e-70	3	Lsd-2
rdx	4.88219847130069e-74	0.513503529890475	0.223	0.106	6.24823760357063e-70	3	rdx
RpS4.1	1.02501525745872e-72	0.314184506612179	0.909	0.776	1.31181452649567e-68	3	RpS4
Amun	7.77992722317095e-71	0.431631057520195	0.289	0.153	9.95675086021418e-67	3	Amun
Nph.3	8.14338036302266e-71	0.380036195342845	0.62	0.394	1.04218981885964e-66	3	Nph
Syp.2	1.00486068536499e-70	0.162681867005555	0.659	0.41	1.28602070513012e-66	3	Syp
ogre.2	1.99795509873713e-70	0.39393181339388	0.417	0.244	2.55698293536377e-66	3	ogre
Hsp83.2	2.11794756229054e-70	0.385001498087795	0.625	0.404	2.71054929021944e-66	3	Hsp83
barr.1	1.01050747908172e-69	0.533922813432439	0.208	0.099	1.29324747172879e-65	3	barr
RhoGAP71E	1.53645115014729e-69	0.398193392385919	0.383	0.22	1.9663501819585e-65	3	RhoGAP71E
CG13625	1.2178589275731e-67	0.500753801015201	0.236	0.119	1.55861585550805e-63	3	CG13625
CG17124.3	5.21063094648482e-67	-1.41144354516793	0.18	0.302	6.66856548531127e-63	3	CG17124
vvl.1	7.15709021253057e-67	-1.5283519718973	0.128	0.26	9.15964405399662e-63	3	vvl
RpL15.1	1.98662974326706e-66	0.296591453904256	0.885	0.731	2.54248874543318e-62	3	RpL15
CG6770.2	2.27937067199721e-66	0.217618129656728	0.435	0.257	2.91713858602203e-62	3	CG6770
Trx-2.1	9.18032213967381e-66	0.388575436539841	0.345	0.197	1.17489762743545e-61	3	Trx-2
SmD3	9.19671006540661e-66	0.373157432231829	0.439	0.266	1.17699495417074e-61	3	SmD3
eIF2beta.1	1.10946855845132e-65	0.3647255398261	0.687	0.464	1.419897861106e-61	3	eIF2beta
lncRNA:roX2.1	2.82398253517452e-65	-1.8461526966658	0.04	0.152	3.61413284851635e-61	3	lncRNA:roX2
ctp.1	7.48824262122106e-65	0.310453300837279	0.946	0.797	9.58345290663871e-61	3	ctp
PIG-T.1	5.97994051293296e-64	0.358340723267359	0.524	0.33	7.6531278684516e-60	3	PIG-T
Hrb87F.1	1.67255433339088e-63	0.325664096446959	0.588	0.379	2.14053503587365e-59	3	Hrb87F
tws.1	1.23924051859109e-62	0.398730007215459	0.334	0.191	1.58598001569287e-58	3	tws
Pp2A-29B.1	1.22823503584641e-61	0.44340635473646	0.283	0.157	1.57189519887623e-57	3	Pp2A-29B
nAChRalpha6.3	2.77170245566205e-61	-1.41744931735288	0.27	0.375	3.54722480275629e-57	3	nAChRalpha6
mts	2.92293609573617e-61	0.328660574587175	0.621	0.411	3.74077361532315e-57	3	mts
RpL26.1	3.00724738076532e-60	0.287351216113669	0.899	0.726	3.84867519790345e-56	3	RpL26
CG3198.1	7.65507783248474e-60	0.465329644400036	0.222	0.115	9.79696861001397e-56	3	CG3198
mRpL34.1	4.0464603651447e-59	0.430747543629402	0.299	0.171	5.17865997531219e-55	3	mRpL34
Tctp.2	6.60675261994225e-59	0.324103671706631	0.494	0.311	8.45532200300209e-55	3	Tctp
Lam	7.82110893346177e-59	0.405098349378263	0.309	0.178	1.00094552130444e-54	3	Lam
CG9776	2.91128784129606e-58	0.43551275311251	0.234	0.124	3.7258661792907e-54	3	CG9776
XNP	1.66463806923031e-57	0.392440070656004	0.218	0.112	2.13040380100095e-53	3	XNP
Cpsf6.1	2.1161516423027e-57	0.311904664871676	0.588	0.389	2.70825087181899e-53	3	Cpsf6
pyr	2.17859556804456e-57	0.460822248663633	0.2	0.1	2.78816660798343e-53	3	pyr
Ntf-2	3.58624960462945e-57	0.395171401480148	0.284	0.16	4.58968224400477e-53	3	Ntf-2
luna.2	4.33952529677778e-57	-1.37322062775316	0.157	0.27	5.55372447481621e-53	3	luna
Moe.1	2.83935183083717e-56	0.387364433595129	0.276	0.154	3.63380247310541e-52	3	Moe
RpS9.1	3.05930800563895e-56	0.27036554166532	0.864	0.695	3.91530238561673e-52	3	RpS9
lolal.1	3.82472019581701e-56	0.317894612005136	0.569	0.378	4.89487690660661e-52	3	lolal
RpL34b.1	4.65733827588091e-56	0.305213727524691	0.789	0.579	5.96046152547238e-52	3	RpL34b
CG9705	1.08251950699543e-55	0.319600787879507	0.557	0.369	1.38540846505275e-51	3	CG9705
Jafrac1.1	2.18261395689378e-55	0.333691796563622	0.662	0.456	2.79330934203266e-51	3	Jafrac1
tth.1	1.29114166019645e-54	0.350683371479604	0.28	0.158	1.65240309671942e-50	3	tth
alphaTub84B.1	1.85392988453899e-54	0.252048128757745	0.87	0.669	2.37265946623301e-50	3	alphaTub84B
CG12605.2	3.89605736064873e-54	-1.33136205078944	0.13	0.239	4.98617421015825e-50	3	CG12605
sqd.1	3.15824626685762e-53	0.310207704989024	0.616	0.416	4.04192357232438e-49	3	sqd
CG2865	9.16367662314397e-53	0.343837682841618	0.266	0.15	1.17276733422997e-48	3	CG2865
RpL3.1	1.3474513350303e-52	0.297862573783634	0.804	0.606	1.72446821857178e-48	3	RpL3
HmgZ.1	2.89447070811281e-52	0.274221728658475	0.71	0.505	3.70434361224277e-48	3	HmgZ
Tlk	7.61098937689527e-52	0.295437085827865	0.661	0.462	9.74054420455056e-48	3	Tlk
crc.1	3.47811128692587e-51	0.30519654397783	0.373	0.228	4.45128682500773e-47	3	crc
endos	1.81445637921739e-50	0.266549918871211	0.409	0.256	2.32214127412242e-46	3	endos
mt:ND4.1	4.53625200988263e-50	0.310387410551916	0.361	0.221	5.80549532224779e-46	3	mt:ND4
eEF1gamma.2	1.37522954039222e-49	0.289480600505684	0.442	0.281	1.76001876579396e-45	3	eEF1gamma
eIF4A.1	2.74125957919426e-49	0.265892110943175	0.624	0.428	3.50826400945281e-45	3	eIF4A
Bsg.1	4.36048223875046e-49	0.256379974132714	0.476	0.306	5.58054516915283e-45	3	Bsg
RpS17.1	2.51143048547536e-48	0.252225421302016	0.875	0.7	3.21412873531137e-44	3	RpS17
Pp2C1	8.26276614927388e-47	0.291167334004659	0.358	0.221	1.05746881178407e-42	3	Pp2C1
mt:tRNA:Arg-TCG.1	9.95144657964656e-47	0.333090115161739	0.277	0.161	1.27358613326317e-42	3	mt:tRNA:Arg-TCG
RpS3.1	1.25980450337575e-46	0.274835227001126	0.771	0.57	1.61229780342029e-42	3	RpS3
Rack1.1	1.96984262880714e-46	0.263792785263356	0.676	0.473	2.52100459634737e-42	3	Rack1
RpL17.1	6.21898912307109e-46	0.247997637322729	0.854	0.667	7.95906227970638e-42	3	RpL17
Map205.1	1.86820590008164e-45	0.29793635842637	0.314	0.191	2.39092991092448e-41	3	Map205
RpL19.1	3.29856332921418e-45	0.233929964502385	0.893	0.747	4.22150134872831e-41	3	RpL19
CycG.1	6.91853187806095e-45	0.249962289245641	0.41	0.263	8.85433709754241e-41	3	CycG
alpha-Cat	1.95230330905205e-44	0.251992042006766	0.522	0.348	2.49855777492482e-40	3	alpha-Cat
lost.1	2.13155391556876e-44	0.311211367511755	0.266	0.158	2.7279627011449e-40	3	lost
Vap33	4.97242163548249e-44	0.26623873297241	0.656	0.464	6.36370520909049e-40	3	Vap33
woc	6.23025035385945e-44	0.324748993954505	0.26	0.153	7.97347440286933e-40	3	woc
AhcyL1.1	1.85668209405261e-43	0.309955738356075	0.24	0.138	2.37618174396853e-39	3	AhcyL1
Agpat1.1	8.47766829096607e-43	0.230640689167848	0.289	0.17	1.08497198787784e-38	3	Agpat1
Nap1.2	9.79100144201682e-43	0.218627427124659	0.399	0.254	1.25305236454931e-38	3	Nap1
dsh.2	2.75401540263024e-42	0.235214229054549	0.52	0.351	3.52458891228618e-38	3	dsh
RpII215.1	3.7993982092257e-42	0.279306971920602	0.487	0.331	4.86246982816706e-38	3	RpII215
mt:ND1.1	5.73821729586981e-42	0.305265656142584	0.241	0.141	7.34377049525418e-38	3	mt:ND1
Atg13.1	7.02799070459254e-42	0.263118827231384	0.29	0.176	8.99442250373754e-38	3	Atg13
cathD	1.23527329494913e-40	0.257344747634198	0.276	0.166	1.58090276287589e-36	3	cathD
SmF.1	1.80952204225376e-40	0.23147368816129	0.485	0.32	2.31582630967636e-36	3	SmF
chrb	2.95045861482852e-40	0.22041558701302	0.554	0.382	3.77599693525755e-36	3	chrb
RpL13.1	1.21840371427486e-39	0.238151612261275	0.805	0.608	1.55931307352897e-35	3	RpL13
RpS21.1	4.67883951463875e-39	0.183239124097647	0.964	0.84	5.98797881083467e-35	3	RpS21
CG12391	8.76207695359967e-39	0.24160087517987	0.257	0.154	1.12137060852169e-34	3	CG12391
CG13751	2.48429261905365e-38	0.205287130968539	0.459	0.306	3.17939769386486e-34	3	CG13751
CG14464.1	4.43141360646977e-38	0.248891747116013	0.556	0.391	5.67132313356001e-34	3	CG14464
tral.1	4.19403442000305e-37	0.237027441087952	0.611	0.43	5.3675252507199e-33	3	tral
sun.2	5.47388186321446e-37	0.202077786739071	0.455	0.305	7.00547400854187e-33	3	sun
Trf2.1	7.49040179649026e-37	0.199114822359489	0.622	0.441	9.58621621914823e-33	3	Trf2
osa	1.0093538271416e-36	0.19715910679318	0.409	0.27	1.29177102797581e-32	3	osa
RpS27A.1	1.24142024115535e-36	0.18445894578449	0.924	0.786	1.58876962463062e-32	3	RpS27A
Cyp1.2	1.29247754554966e-36	0.216177387873242	0.787	0.575	1.65411276279445e-32	3	Cyp1
CG1440	1.62945238459487e-36	0.227605390246988	0.28	0.173	2.08537316180452e-32	3	CG1440
CG17776.1	1.92608494270775e-36	0.295010712162184	0.287	0.182	2.46500350967738e-32	3	CG17776
schlank	5.01238251309626e-36	0.290059834479915	0.267	0.167	6.4148471402606e-32	3	schlank
GstZ2	5.82555820752487e-36	0.18561183940472	0.398	0.263	7.45554939399032e-32	3	GstZ2
akirin	8.30816813753958e-35	0.193984558292802	0.272	0.17	1.06327935824232e-30	3	akirin
wds.1	1.13287736905474e-34	0.267973339671328	0.316	0.205	1.44985645691626e-30	3	wds
RpL10.1	1.7737007196691e-34	0.182022360636532	0.917	0.781	2.26998218103252e-30	3	RpL10
RpS30.1	1.97969056060905e-34	0.195220204808566	0.867	0.685	2.53360797946746e-30	3	RpS30
Pep	2.08051935190219e-34	0.201193436555769	0.334	0.218	2.66264866656443e-30	3	Pep
kuz	2.57331250221953e-34	0.141385800630283	0.385	0.252	3.29332534034055e-30	3	kuz
Nop60B.1	3.6096264558127e-34	0.243158948587582	0.28	0.177	4.61959993814909e-30	3	Nop60B
UQCR-14.1	5.77143176205143e-34	0.177239658619739	0.529	0.358	7.38627836907342e-30	3	UQCR-14
mub	1.20130317009014e-33	0.107025420939076	0.345	0.222	1.53742779708137e-29	3	mub
RpL5.1	4.434650324791e-33	0.198910996206095	0.759	0.577	5.67546548566752e-29	3	RpL5
RpL8.1	7.05527516237117e-33	0.194363746656503	0.865	0.694	9.02934115280262e-29	3	RpL8
Hsp26.1	1.89480915704575e-32	0.352432195041307	0.567	0.416	2.42497675918716e-28	3	Hsp26
CkIIbeta.1	2.07417843294017e-32	0.192975430054361	0.285	0.183	2.65453355847684e-28	3	CkIIbeta
Eno.1	5.48467271474754e-32	0.189027790341024	0.527	0.365	7.01928414033391e-28	3	Eno
psq.1	5.51185851451079e-32	0.114077227578088	0.478	0.323	7.05407652687092e-28	3	psq
tsu	9.1882301874158e-32	0.207914984954295	0.285	0.184	1.17590969938547e-27	3	tsu
Set.1	1.10267443529219e-31	0.170929399086643	0.325	0.214	1.41120274228695e-27	3	Set
ox.1	2.7766776507723e-31	0.181984084410774	0.638	0.451	3.55359205745838e-27	3	ox
gro.1	3.32985872075214e-31	0.177286831263971	0.6	0.429	4.26155319081859e-27	3	gro
Df31	1.18238253978984e-30	0.168640480268549	0.882	0.737	1.51321317442303e-26	3	Df31
aqz	9.71746340288167e-30	0.188471113427882	0.794	0.626	1.2436409663008e-25	3	aqz
RpS23.1	1.13882001205466e-29	0.192842981574789	0.847	0.667	1.45746185142755e-25	3	RpS23
B52.1	1.65735917358045e-28	0.145294283118129	0.429	0.3	2.12108827034827e-24	3	B52
CG8860.1	2.06277919429685e-28	0.182845432540175	0.471	0.331	2.63994481286111e-24	3	CG8860
RpS5a.1	4.86833726051204e-28	0.175185190044274	0.867	0.714	6.23049802600331e-24	3	RpS5a
roh.2	7.32886389771172e-28	0.157725925291427	0.49	0.343	9.37948001629146e-24	3	roh
nmo	1.33180974146564e-27	0.131683902719372	0.548	0.389	1.70445010712772e-23	3	nmo
ATPsynD.1	1.51847440267808e-27	0.126455966554833	0.537	0.376	1.9433435405474e-23	3	ATPsynD
mt:tRNA:Ser-GCT.1	2.05741480047608e-27	0.159161872936366	0.372	0.254	2.63307946164929e-23	3	mt:tRNA:Ser-GCT
RpL34a.2	2.44199046962058e-27	0.126392907670521	0.349	0.236	3.12525940302042e-23	3	RpL34a
lola.2	3.03911217416421e-27	0.110872270207574	0.76	0.571	3.88945576049535e-23	3	lola
RpS13.1	4.33515878778214e-27	0.144698830145352	0.947	0.843	5.54813621660358e-23	3	RpS13
RpS26.1	4.42302194989344e-26	0.138541907907351	0.917	0.781	5.66058349147363e-22	3	RpS26
Smr.1	6.5109026907222e-26	0.102110647558923	0.507	0.359	8.33265326358627e-22	3	Smr
RpL30.1	1.1998642439304e-25	0.16367336761891	0.834	0.658	1.53558625938213e-21	3	RpL30
RpL23A.1	2.33894617430293e-25	0.159439869027764	0.75	0.567	2.99338331387288e-21	3	RpL23A
RpS18.1	2.54915430182617e-25	0.165557827920057	0.823	0.649	3.26240767547713e-21	3	RpS18
tai.2	2.91625002690196e-25	0.137084761429627	0.45	0.316	3.73221678442913e-21	3	tai
RpL32.1	6.3399364551589e-25	0.120232190310515	0.931	0.794	8.11385067531237e-21	3	RpL32
Paf-AHalpha	9.50905026097226e-25	0.130931990159858	0.389	0.272	1.21696825239923e-20	3	Paf-AHalpha
RpL11.1	9.76462782977624e-25	0.159388394933877	0.83	0.657	1.24967706965476e-20	3	RpL11
Su(var)205.1	6.47417434709795e-24	0.143488488226204	0.379	0.269	8.28564832941596e-20	3	Su(var)205
eEF1beta.2	2.15568425301046e-23	0.112076608695929	0.562	0.401	2.75884470700278e-19	3	eEF1beta
RpL36A.1	2.59266767041393e-23	0.144405083106658	0.9	0.74	3.31809608459575e-19	3	RpL36A
RpL35.2	2.81591444981542e-23	0.160440176127646	0.793	0.606	3.60380731287378e-19	3	RpL35
Hsc70-3	9.61068304962987e-23	0.115890676729257	0.352	0.246	1.22997521669163e-18	3	Hsc70-3
RpL9.2	5.33013219302299e-22	0.12744302459329	0.705	0.524	6.82150318063082e-18	3	RpL9
Hrb27C	8.66367493716727e-22	0.154942602869556	0.83	0.665	1.10877711845867e-17	3	Hrb27C
tna.1	1.09236062145441e-21	0.108952215929034	0.732	0.573	1.39800312333735e-17	3	tna
RpS14a.1	6.20709038160797e-21	0.13967132559329	0.794	0.63	7.94383427038188e-17	3	RpS14a
RpL12.1	1.69323122103627e-20	0.129873749120844	0.835	0.671	2.16699731668222e-16	3	RpL12
RpS16.1	9.65275849819255e-20	0.12382199464812	0.833	0.652	1.23536003259868e-15	3	RpS16
RpL21.1	5.66044673270273e-19	0.121001518131057	0.859	0.699	7.24423972851296e-15	3	RpL21
Ldh.2	2.81404761146913e-14	0.14480862565535	0.497	0.386	3.6014181331582e-10	3	Ldh
PPP4R2r.1	2.34883813019131e-06	-0.125503469369892	0.485	0.38	0.0300604303901884	3	PPP4R2r
CG45050.1	0.000180681290819949	-0.131298419339391	0.637	0.508	1	3	CG45050
brat.1	0.010821540517401	-0.188914564476199	0.631	0.506	1	3	brat
fabp	0.0423368563503116	-0.176452612112236	0.702	0.585	1	3	fabp
Abd-B	0	2.24946491824166	0.121	0.012	0	4	Abd-B
Antp	0	1.8592407053013	0.367	0.088	0	4	Antp
stai.4	0	1.79424245161118	0.76	0.453	0	4	stai
beat-Ia	0	1.5678225037955	0.169	0.026	0	4	beat-Ia
Imp.3	0	1.01288704019175	0.861	0.696	0	4	Imp
hdc.4	0	0.840298086744556	0.961	0.837	0	4	hdc
Pen.4	0	-2.86771334678854	0.076	0.474	0	4	Pen
stg.3	0	-3.25354749365656	0.076	0.468	0	4	stg
lncRNA:CR45388.3	6.29430836977355e-289	-2.67255050967932	0.077	0.444	8.0554558516362e-285	4	lncRNA:CR45388
lncRNA:cherub.2	3.84245546445183e-243	-1.99331039736678	0.617	0.83	4.91757450340545e-239	4	lncRNA:cherub
Galphai.4	1.48957341872512e-227	-2.24875219999254	0.029	0.333	1.90635606128441e-223	4	Galphai
SoxN.3	7.243838386818e-208	-1.36258072153872	0.176	0.504	9.27066436744968e-204	4	SoxN
E(spl)mbeta-HLH.4	3.7814318513351e-207	-2.27569990307382	0.041	0.327	4.83947648333866e-203	4	E(spl)mbeta-HLH
fz2.4	7.11792925547584e-193	0.721042827141554	0.788	0.533	9.10952586115798e-189	4	fz2
tnc.2	2.7930289447975e-189	1.40168497537621	0.348	0.145	3.57451844355184e-185	4	tnc
CNBP.4	2.96888422234632e-182	-0.881792419295906	0.538	0.743	3.79957802775882e-178	4	CNBP
futsch.1	2.16114334430326e-178	1.22665245650883	0.477	0.259	2.76583125203932e-174	4	futsch
E(spl)mgamma-HLH.3	3.04640998163269e-177	-2.61902237670674	0.013	0.254	3.89879549449351e-173	4	E(spl)mgamma-HLH
lncRNA:CR40469.4	1.86213929739577e-175	-1.00107338000721	0.403	0.658	2.3831658728071e-171	4	lncRNA:CR40469
CG30172.1	2.00588072649718e-173	1.13770156754612	0.404	0.189	2.56712615377108e-169	4	CG30172
E(spl)m8-HLH.3	2.55941016423363e-168	-2.1542485350446	0.023	0.261	3.2755331281862e-164	4	E(spl)m8-HLH
edl.4	2.80371595649611e-166	-2.21704051951384	0.021	0.255	3.58819568112372e-162	4	edl
Rbp6.4	6.5393258244511e-162	0.997009043263834	0.657	0.442	8.36902919013252e-158	4	Rbp6
HmgD.3	1.50345683363044e-157	-1.05338772945823	0.361	0.623	1.92412405568023e-153	4	HmgD
CG17124.4	9.90755528629688e-156	1.05459202139119	0.493	0.274	1.26796892554027e-151	4	CG17124
Fim.1	1.44252877823397e-153	1.19796616415505	0.33	0.147	1.84614833038384e-149	4	Fim
CG42394	8.49588442145756e-152	1.291144081635	0.279	0.114	1.08730328825814e-147	4	CG42394
mamo.3	1.71813137204298e-147	-1.76246359940768	0.152	0.394	2.19886452994061e-143	4	mamo
lncRNA:CR42651	8.63353963253233e-136	1.22570185378888	0.138	0.037	1.10492040217149e-131	4	lncRNA:CR42651
Wnt4.1	3.20228121802663e-131	1.53251898613274	0.448	0.273	4.09827950283048e-127	4	Wnt4
nAChRalpha6.4	8.82135961588182e-125	0.983595712424148	0.534	0.351	1.12895760364055e-120	4	nAChRalpha6
lncRNA:noe.2	5.26204111675744e-124	0.645124462861201	0.766	0.608	6.73436022122617e-120	4	lncRNA:noe
Fas2.3	2.6194024477506e-116	1.28556609098436	0.651	0.546	3.35231125263121e-112	4	Fas2
CG46301.4	2.56098756872143e-115	0.980905843247049	0.397	0.219	3.27755189044969e-111	4	CG46301
nrv3.3	1.71936583691237e-114	0.759138584622903	0.567	0.373	2.20044439808045e-110	4	nrv3
Drat.2	1.1380550330763e-113	-1.15591505633225	0.163	0.387	1.45648283133105e-109	4	Drat
N.3	2.35071670511818e-109	-1.50536430027764	0.015	0.181	3.00844723921024e-105	4	N
luna.3	6.59212304632463e-107	0.941660589452535	0.421	0.246	8.43659907468626e-103	4	luna
bi.2	4.08875336075445e-106	-1.06566643252469	0.167	0.384	5.23278655109355e-102	4	bi
Ggamma30A.3	2.48419246955975e-105	0.631201521267154	0.542	0.345	3.17926952254257e-101	4	Ggamma30A
rhea	2.95701408947206e-105	1.18681938381707	0.216	0.091	3.78438663170634e-101	4	rhea
Mcm7.3	5.89198193905424e-104	-1.48355653122915	0.016	0.178	7.54055848560162e-100	4	Mcm7
Liprin-gamma.4	8.89212802436013e-104	0.664201654666493	0.634	0.453	1.13801454455761e-99	4	Liprin-gamma
klg	3.37953349830287e-103	1.15152267759109	0.269	0.127	4.32512697112802e-99	4	klg
grh.3	4.59688840197817e-103	-1.9927988833926	0.015	0.172	5.88309777685166e-99	4	grh
Sap47.2	1.26556704091972e-101	0.698111409908843	0.607	0.45	1.61967269896906e-97	4	Sap47
fru.2	6.22004136245045e-101	-1.55666629751335	0.021	0.182	7.96040893566408e-97	4	fru
lncRNA:CR30009.3	1.78935173219231e-96	-1.79164863986507	0.008	0.154	2.29001234685972e-92	4	lncRNA:CR30009
hth	7.18428211114802e-96	0.845641572550197	0.517	0.363	9.19444424584723e-92	4	hth
Sidpn	2.92775076587716e-95	1.0028442531547	0.181	0.071	3.74693543016959e-91	4	Sidpn
sick	1.07915023426724e-92	1.0569154979028	0.228	0.103	1.38109646981522e-88	4	sick
His2Av.3	6.81561908900438e-92	-1.0614371781078	0.102	0.29	8.7226293101078e-88	4	His2Av
CycE.2	4.16458036564927e-90	-1.52942980555006	0.007	0.143	5.32982995195794e-86	4	CycE
Ndf.2	1.12812928414561e-89	-1.00793958114887	0.092	0.276	1.44377985784955e-85	4	Ndf
feo.3	1.53538259668702e-89	-1.02370917945586	0.084	0.264	1.96498264724004e-85	4	feo
Drep2.1	5.2347292183785e-88	0.992311976150925	0.281	0.145	6.69940645368081e-84	4	Drep2
cdc14	6.24010239229111e-85	1.03961756286382	0.185	0.079	7.98608304165416e-81	4	cdc14
CG43759.2	1.09520159874976e-84	1.00103033175702	0.371	0.232	1.40163900607994e-80	4	CG43759
baz.4	1.50656665698015e-83	-1.24694622858628	0.014	0.147	1.9281040076032e-79	4	baz
scrt	4.5294802030135e-82	0.897296731763345	0.342	0.199	5.79682876381667e-78	4	scrt
Nph.4	2.24473804388664e-81	-0.789958623766553	0.234	0.43	2.87281574856613e-77	4	Nph
Tis11.2	3.75545892295663e-81	-1.22055619530429	0.019	0.153	4.80623632959989e-77	4	Tis11
lncRNA:CR46003.3	2.40121082506771e-78	-1.18447340572343	0.012	0.138	3.07306961392165e-74	4	lncRNA:CR46003
trn.3	7.50182750092959e-77	-0.779285799756066	0.382	0.565	9.60083883568968e-73	4	trn
shep.3	3.8733193030808e-73	0.481627365405693	0.695	0.572	4.95707404408281e-69	4	shep
His3.3B.3	2.66733027093869e-72	-0.640765017906422	0.605	0.713	3.41364928074734e-68	4	His3.3B
Optix.1	9.71182949390864e-71	-1.52193285055826	0.011	0.124	1.24291993863043e-66	4	Optix
CG43222	2.61699040689691e-70	0.858618345738079	0.206	0.099	3.34922432274667e-66	4	CG43222
CG14989.1	1.10889872436846e-69	1.18271106109814	0.366	0.244	1.41916858744676e-65	4	CG14989
fne.4	1.12512874173144e-68	0.579119222313382	0.625	0.5	1.4399397636679e-64	4	fne
pbl.2	1.48788044619673e-67	-1.08325894840791	0.005	0.109	1.90418939504257e-63	4	pbl
PCNA.3	1.83917820515847e-66	-0.995404068431174	0.016	0.128	2.35378026696181e-62	4	PCNA
ab.2	3.98465841340846e-66	1.03972695491631	0.281	0.162	5.09956583748014e-62	4	ab
CG42806.2	1.97144787507111e-64	-0.967757457002975	0.038	0.16	2.523058990516e-60	4	CG42806
lncRNA:CR46006.1	3.24817826479487e-64	-1.04672514277672	0.035	0.156	4.15701854328448e-60	4	lncRNA:CR46006
GstD1.2	1.35270731155441e-63	-0.871599012616082	0.056	0.188	1.73119481732733e-59	4	GstD1
mbl	2.72429470844359e-61	0.820574724035444	0.473	0.368	3.4865523678661e-57	4	mbl
SmD3.1	4.54482532921575e-60	-0.720777674596247	0.139	0.294	5.81646745633031e-56	4	SmD3
Ptp99A.1	1.12215862810354e-59	0.696882078429192	0.52	0.41	1.43613861224691e-55	4	Ptp99A
emb.3	1.58310478358858e-59	-0.60353765524802	0.35	0.517	2.02605750203666e-55	4	emb
heph.1	1.83834341280219e-58	-0.857266422616338	0.086	0.222	2.35271189970425e-54	4	heph
Ran.3	8.1664705373546e-58	-0.754002179908277	0.148	0.299	1.04514489937064e-53	4	Ran
Fkbp39.3	1.15016643022427e-56	-0.752002916780389	0.118	0.261	1.47198299740102e-52	4	Fkbp39
sdt.1	3.87021862461419e-56	0.816258448243609	0.246	0.14	4.95310579578125e-52	4	sdt
D1.1	8.04080667950957e-56	-0.616137775690106	0.159	0.317	1.02906243884363e-51	4	D1
unk	1.81331584677475e-55	0.844132007045908	0.28	0.172	2.32068162070233e-51	4	unk
fabp.1	3.0543292366218e-55	-0.595890673394685	0.44	0.608	3.90893055702857e-51	4	fabp
trv.2	3.81308990562241e-55	0.552190378892893	0.519	0.388	4.87999246121556e-51	4	trv
Bacc.1	7.38836550485291e-54	-0.49332819640231	0.579	0.722	9.45563017311075e-50	4	Bacc
CG45049	9.4426626775735e-53	0.781279228715749	0.401	0.294	1.20847196947586e-48	4	CG45049
fkh.1	2.39278641747252e-52	-1.07910758455167	0.035	0.138	3.06228805708133e-48	4	fkh
Tctp.3	4.43813463261205e-52	-0.628140231404868	0.186	0.339	5.67992470281691e-48	4	Tctp
CG42613	5.61855004154817e-52	0.824448841762237	0.272	0.167	7.19062034317334e-48	4	CG42613
CG5151.1	6.68535279654817e-52	0.877088416332982	0.279	0.175	8.55591450902234e-48	4	CG5151
mnd.2	8.9963449836584e-50	-0.650641525747533	0.095	0.224	1.1513522310086e-45	4	mnd
Hrb87F.2	1.99328748044649e-49	-0.557022890940414	0.249	0.411	2.55100931747542e-45	4	Hrb87F
path.2	6.05211344366939e-49	-0.738655851097692	0.096	0.22	7.74549478520809e-45	4	path
Moe.2	6.51896255563601e-47	-0.676383154440804	0.064	0.174	8.34296827870296e-43	4	Moe
CG33129.2	1.2509491377943e-46	-0.613446381049473	0.101	0.225	1.60096470654915e-42	4	CG33129
dUTPase.3	2.27533524610925e-46	-0.618785234266402	0.089	0.21	2.91197404797061e-42	4	dUTPase
baf.3	1.90432763549129e-45	-0.635077431025454	0.072	0.185	2.43715850790176e-41	4	baf
ogre.3	6.31043005251278e-45	-0.552802220970185	0.136	0.27	8.07608838120585e-41	4	ogre
sqd.2	1.53479391464994e-44	-0.49381387563617	0.292	0.446	1.96422925196899e-40	4	sqd
HnRNP-K.3	2.33791316294074e-44	-0.79216196890102	0.111	0.229	2.99206126593156e-40	4	HnRNP-K
Ref1	3.06300745513725e-44	-0.61563904827258	0.088	0.204	3.92003694108465e-40	4	Ref1
Jafrac1.2	8.95089949915831e-44	-0.491509516975347	0.336	0.486	1.14553611790228e-39	4	Jafrac1
Lam.1	5.67960831081077e-43	-0.624890080232989	0.086	0.198	7.26876271617563e-39	4	Lam
eEF2.2	7.08355877459897e-43	-0.524670128550441	0.173	0.311	9.06553851973176e-39	4	eEF2
Cyp1.3	3.02641944716374e-42	-0.451576700673996	0.462	0.605	3.87321160848015e-38	4	Cyp1
tsu.1	1.05429208116128e-40	-0.574260380461043	0.091	0.201	1.34928300547021e-36	4	tsu
pros.1	2.54594293472688e-39	-1.40714684834462	0.267	0.396	3.25829776786346e-35	4	pros
Ssb-c31a.1	1.02154194347463e-38	-0.536310754160478	0.081	0.186	1.30736937925883e-34	4	Ssb-c31a
His3.3A.3	1.49928042608331e-38	-0.497040301893728	0.271	0.408	1.91877908930142e-34	4	His3.3A
Cpsf6.2	1.60622566291221e-38	-0.408012375556154	0.27	0.419	2.05564760339505e-34	4	Cpsf6
B52.2	9.02321905214827e-36	-0.439066814898947	0.191	0.322	1.15479157429394e-31	4	B52
jigr1.2	9.93348496594299e-35	-0.499996091335696	0.157	0.274	1.27128740594138e-30	4	jigr1
Alk.2	1.5080874575089e-34	0.480238693310232	0.402	0.298	1.93005032811989e-30	4	Alk
Set.2	2.00854405682017e-33	-0.529206584102729	0.126	0.233	2.57053468391845e-29	4	Set
ps.1	2.81176058892277e-33	-0.473332723032926	0.132	0.242	3.59849120170336e-29	4	ps
yps	6.63809238597035e-31	-0.458890061775461	0.154	0.264	8.49543063556486e-27	4	yps
mub.1	1.33624050602074e-30	-0.476405162652987	0.137	0.241	1.71012059960534e-26	4	mub
Rho1	1.90098591888322e-30	-0.43284753785393	0.131	0.235	2.43288177898674e-26	4	Rho1
crol.1	4.52333081273616e-30	-0.367136689797972	0.291	0.425	5.78895877413974e-26	4	crol
Prosbeta5	9.46315605525352e-30	-0.453202877554286	0.125	0.225	1.21109471195135e-25	4	Prosbeta5
Nap1.3	2.63086181357507e-29	-0.393993110188066	0.166	0.275	3.36697694901337e-25	4	Nap1
UQCR-6.4.3	3.69383940481055e-29	-0.384214915012212	0.358	0.483	4.72737567027654e-25	4	UQCR-6.4
Hsp83.3	4.37008462245329e-29	-0.387682702415453	0.307	0.434	5.59283429981572e-25	4	Hsp83
RpL13.2	8.8862264549952e-29	-0.33034651606997	0.521	0.634	1.13725926171029e-24	4	RpL13
Hsc70Cb.2	5.02582442403116e-28	-0.398644306382406	0.347	0.464	6.43205009787508e-24	4	Hsc70Cb
p23.3	1.01227658651092e-27	-0.386207686738443	0.273	0.392	1.29551157541667e-23	4	p23
RpL3.2	1.998432423413e-26	-0.300515273411694	0.521	0.633	2.55759381548395e-22	4	RpL3
RpL5.2	2.14273533355746e-26	-0.329731602791265	0.489	0.602	2.74227267988684e-22	4	RpL5
Nrt.1	5.16793899836676e-26	-0.341747806696774	0.35	0.472	6.61392833010979e-22	4	Nrt
eIF2beta.2	7.44773382573347e-25	-0.343946787719125	0.375	0.493	9.53160975017369e-21	4	eIF2beta
RpS3A.2	1.55373920224913e-24	-0.306456714320448	0.546	0.657	1.98847543103844e-20	4	RpS3A
HmgZ.2	2.0023487578493e-23	-0.330757175987318	0.415	0.533	2.56260594029553e-19	4	HmgZ
porin.2	4.41062722942151e-23	-0.308943726959936	0.23	0.339	5.64472072821365e-19	4	porin
ATPsynC.2	1.17602968626812e-22	-0.277335620908931	0.536	0.65	1.50508279248594e-18	4	ATPsynC
ATPsynD.2	2.14480505978837e-21	-0.267320953442728	0.284	0.399	2.74492151551715e-17	4	ATPsynD
Dp.2	2.81438531063597e-21	-0.27082425916656	0.192	0.293	3.60185032055191e-17	4	Dp
CG43736	4.70991321185957e-21	-0.295015571357723	0.216	0.318	6.02774692853788e-17	4	CG43736
Toll-7.2	5.98014344993774e-21	-0.241719747361374	0.326	0.437	7.65338758723032e-17	4	Toll-7
lolal.2	1.73597264254573e-18	-0.235429660958118	0.296	0.403	2.22169778793002e-14	4	lolal
RpS6.2	1.79771619258843e-18	-0.249021836985023	0.378	0.484	2.30071718327468e-14	4	RpS6
RpL4.2	1.092714918769e-17	-0.258491523673038	0.357	0.465	1.39845655304056e-13	4	RpL4
Usp7.2	1.85025394016684e-17	-0.241518840250717	0.409	0.514	2.36795499262552e-13	4	Usp7
eEF1beta.3	6.15844433928825e-17	-0.262677013399395	0.322	0.424	7.88157706542111e-13	4	eEF1beta
Fer2LCH	6.06281311465558e-16	-0.221040033029516	0.33	0.432	7.75918822413621e-12	4	Fer2LCH
mts.1	1.7211838569846e-15	-0.228038788205198	0.337	0.438	2.20277110016889e-11	4	mts
tral.2	1.76173739866176e-15	-0.184083272921433	0.347	0.454	2.25467152280732e-11	4	tral
pros.2	0	3.39905391943886	0.886	0.342	0	5	pros
jim.2	0	2.9164757601247	0.899	0.414	0	5	jim
lncRNA:noe.3	0	2.34312334526523	0.94	0.593	0	5	lncRNA:noe
pdm3	0	2.25327902531045	0.184	0.028	0	5	pdm3
lncRNA:roX2.2	0	2.08311382534157	0.367	0.123	0	5	lncRNA:roX2
pAbp	0	-1.05861167387432	0.726	0.938	0	5	pAbp
RpS21.2	0	-1.18064921814273	0.495	0.881	0	5	RpS21
His3.3B.4	0	-1.3783672387645	0.318	0.738	0	5	His3.3B
RpL29.1	0	-1.46175431577143	0.527	0.93	0	5	RpL29
Imp.4	0	-1.96006175232817	0.253	0.749	0	5	Imp
Pen.5	0	-2.56260956509216	0.069	0.474	0	5	Pen
stg.4	0	-3.04341179522864	0.063	0.468	0	5	stg
Ggamma30A.4	2.81514655737552e-298	1.5555718457111	0.596	0.341	3.60282456412919e-294	5	Ggamma30A
bab2	1.67816095328681e-294	2.39415931783202	0.241	0.059	2.14771038801646e-290	5	bab2
emb.4	9.22909696824468e-271	-1.52234391640127	0.13	0.535	1.18113982999595e-266	5	emb
lncRNA:CR45388.4	1.62870055247763e-267	-2.4506052676064	0.075	0.444	2.08441096706087e-263	5	lncRNA:CR45388
SoxN.4	8.17100491413917e-263	-1.79629574399129	0.127	0.508	1.04572520891153e-258	5	SoxN
E(spl)mbeta-HLH.5	9.78742914321657e-241	-2.70791924937503	0.014	0.329	1.25259518174886e-236	5	E(spl)mbeta-HLH
Hsp26.2	2.38153791837996e-239	-2.18967464970459	0.109	0.456	3.04789222794267e-235	5	Hsp26
RpL32.2	3.6330235421947e-239	-0.914465384263578	0.471	0.835	4.64954352930077e-235	5	RpL32
betaTub56D.2	8.59608807464324e-222	-0.822678650865933	0.637	0.887	1.10012735179284e-217	5	betaTub56D
Hsc70Cb.3	3.05958585581351e-219	-1.37653635082988	0.121	0.483	3.91565797827013e-215	5	Hsc70Cb
smt3.1	3.76490864879699e-219	-0.744872012159774	0.687	0.908	4.81833008873038e-215	5	smt3
RpS30.2	3.06348297036834e-213	-0.961406785404161	0.342	0.732	3.9206455054774e-209	5	RpS30
Ldh.3	3.5877281967005e-212	-1.58628468539984	0.088	0.422	4.59157454613729e-208	5	Ldh
RpS27	5.73025665879247e-212	-0.711634291175998	0.64	0.914	7.3335824719226e-208	5	RpS27
Galphai.5	1.16690843642289e-211	-1.96595487764846	0.031	0.332	1.49340941693402e-207	5	Galphai
Usp7.3	1.38272164651416e-200	-1.15334461220228	0.17	0.534	1.76960716320882e-196	5	Usp7
trn.4	5.05860314458206e-195	-1.38021444245048	0.235	0.577	6.47400030443612e-191	5	trn
Drat.3	3.72926640230889e-190	-1.52095924726177	0.083	0.393	4.77271514167492e-186	5	Drat
mt:tRNA:Ser-GCT.2	3.03520729160141e-188	-2.07472927718345	0.019	0.285	3.88445829179149e-184	5	mt:tRNA:Ser-GCT
E(spl)m8-HLH.4	8.63979362636401e-188	-2.44835610482703	0.006	0.262	1.10572078830207e-183	5	E(spl)m8-HLH
msi.2	3.54030967677121e-182	-1.01976702883978	0.342	0.697	4.5308883243318e-178	5	msi
E(spl)mgamma-HLH.4	1.4869498561054e-178	-2.62002030162128	0.007	0.254	1.90299842584369e-174	5	E(spl)mgamma-HLH
RpL36A.2	1.4728887551233e-176	-0.796999021663203	0.427	0.782	1.88500302880679e-172	5	RpL36A
miple1.1	6.1694656458569e-175	1.66146988714648	0.341	0.16	7.89568213356766e-171	5	miple1
dsh.3	1.67597092259745e-172	-1.22323670094707	0.089	0.39	2.14490758674022e-168	5	dsh
edl.5	8.96192436162899e-171	-2.19800808456417	0.013	0.256	1.14694707980128e-166	5	edl
Toll-7.3	2.50459208027675e-163	-1.24178995353138	0.148	0.452	3.20537694433819e-159	5	Toll-7
eIF2beta.3	4.11530620314259e-162	-0.955637031719287	0.176	0.51	5.26676887878189e-158	5	eIF2beta
RpL26.2	1.3266147096025e-159	-0.72812319682956	0.43	0.768	1.69780150534928e-155	5	RpL26
mamo.4	2.32194010489165e-157	1.28948132322649	0.558	0.358	2.97161894624033e-153	5	mamo
RpL27.1	2.63105413093511e-156	-0.760921458424904	0.392	0.746	3.36722307677076e-152	5	RpL27
RpII215.2	2.96716901191461e-155	-1.15577977487153	0.087	0.366	3.79738290144831e-151	5	RpII215
CG14464.2	9.76716074335271e-154	-1.02347202972542	0.128	0.429	1.25000123193428e-149	5	CG14464
RpL31.1	2.28165778653465e-150	-0.754919154498048	0.382	0.742	2.92006563520705e-146	5	RpL31
RpS17.2	5.77276520307377e-150	-0.738863985818895	0.406	0.742	7.38798490689381e-146	5	RpS17
AMPdeam	1.34504087417274e-149	-1.09308124960828	0.096	0.374	1.72138331076627e-145	5	AMPdeam
PIG-T.2	2.01099162226195e-149	-1.08335204327423	0.092	0.369	2.57366707817085e-145	5	PIG-T
feo.4	7.14064334333223e-149	-1.50277558579054	0.032	0.268	9.13859535079659e-145	5	feo
smog.2	2.87070650951228e-147	-0.895796604422461	0.166	0.479	3.67393019087382e-143	5	smog
RpL30.2	1.90641836211712e-146	-0.773811641859373	0.354	0.7	2.43983421983749e-142	5	RpL30
Tlk.1	9.29151699638722e-146	-0.870289563147181	0.184	0.505	1.18912834519764e-141	5	Tlk
RpS26.2	1.67266081552325e-144	-0.655451246401364	0.506	0.818	2.14067131170665e-140	5	RpS26
RpL23.1	3.89426553405202e-141	-0.633324342097326	0.558	0.841	4.98388103047977e-137	5	RpL23
Fas2.4	1.03256610869107e-139	-1.46582871142677	0.283	0.578	1.32147810590284e-135	5	Fas2
jigr1.3	1.5463777735046e-138	-1.47439945367181	0.049	0.283	1.97905427453119e-134	5	jigr1
tara	7.09711377162465e-137	-1.25726147483525	0.061	0.301	9.08288620492523e-133	5	tara
UQCR-6.4.4	2.62800792208989e-133	-0.839391353716642	0.189	0.497	3.36332453869064e-129	5	UQCR-6.4
tna.2	1.09410512023409e-132	-0.746164606363046	0.284	0.613	1.40023573287559e-128	5	tna
RpL17.2	6.94583746187197e-132	-0.684667069591315	0.375	0.709	8.88928278370374e-128	5	RpL17
gro.2	2.2716525095561e-131	-0.807133136972424	0.168	0.467	2.9072608817299e-127	5	gro
Sem1.2	5.24246652962895e-131	-0.82903409033735	0.166	0.465	6.70930866461912e-127	5	Sem1
RpS23.2	7.46864045726377e-128	-0.697906393692226	0.374	0.709	9.55836605720618e-124	5	RpS23
Msp300.2	2.10517853839788e-127	1.35446938808539	0.462	0.33	2.6942074934416e-123	5	Msp300
sn	2.50073918243854e-126	1.5478276259954	0.254	0.113	3.20044600568484e-122	5	sn
CG13928.1	1.15543505330555e-125	1.47518370018595	0.364	0.213	1.47872578122044e-121	5	CG13928
Nrg.2	1.80570268245599e-125	-0.76217202335969	0.288	0.611	2.31093829300717e-121	5	Nrg
tai.3	3.84465401658806e-124	-1.01159028529985	0.099	0.348	4.9203882104294e-120	5	tai
Rbfox1.1	9.34957357733737e-124	-0.656949005483181	0.517	0.815	1.19655842642764e-119	5	Rbfox1
Dsp1.1	1.16129174354502e-123	-0.674270641917733	0.368	0.71	1.48622117338892e-119	5	Dsp1
lbk	1.64683777735636e-121	-0.879345781882332	0.112	0.367	2.10762298746067e-117	5	lbk
RpS28b.1	6.34189018984179e-121	-0.639024563863455	0.417	0.742	8.11635106495952e-117	5	RpS28b
RpL36.1	1.25462321958385e-118	-0.590917614980304	0.54	0.825	1.60566679642342e-114	5	RpL36
RpL34b.2	1.26339996670678e-118	-0.672093730191453	0.295	0.623	1.61689927739134e-114	5	RpL34b
Rpt2.2	2.82335691530402e-118	-0.910637634451593	0.091	0.33	3.61333218020608e-114	5	Rpt2
lncRNA:CR40469.5	3.6019385798285e-118	-0.698723770492049	0.351	0.661	4.60976099446452e-114	5	lncRNA:CR40469
nrv3.4	7.70079271037653e-115	1.11915319323586	0.5	0.379	9.85547451073989e-111	5	nrv3
Argk.1	7.85721704314964e-115	1.24744835319972	0.458	0.333	1.00556663718229e-110	5	Argk
mt:tRNA:Arg-TCG.2	8.68442552220334e-114	-1.54204511014027	0.011	0.185	1.11143277833158e-109	5	mt:tRNA:Arg-TCG
tral.3	9.7851849794232e-114	-0.669366857296254	0.18	0.468	1.25230797366658e-109	5	tral
Jafrac1.3	2.07735797118739e-111	-0.696322787915953	0.207	0.496	2.65860273152562e-107	5	Jafrac1
Mcm7.4	4.94202289188815e-111	-1.5640273403783	0.009	0.178	6.32480089703845e-107	5	Mcm7
RpL11.2	8.79988560475869e-111	-0.623843241915784	0.378	0.698	1.12620935969702e-106	5	RpL11
SNRPG.3	8.97626096241809e-111	-0.746538860626874	0.165	0.435	1.14878187797027e-106	5	SNRPG
Ubr1.1	2.77651537894138e-109	-1.0596301523754	0.057	0.26	3.55338438196918e-105	5	Ubr1
grh.4	3.49313087747144e-108	-2.04057334021421	0.008	0.172	4.47050889698795e-104	5	grh
Dp.3	4.43060093939484e-108	-0.850617772551485	0.081	0.302	5.67028308223752e-104	5	Dp
Pat1.1	2.06554928087873e-107	-0.997379995375915	0.053	0.253	2.6434899696686e-103	5	Pat1
ox.2	2.806458809637e-107	-0.699908187776016	0.204	0.489	3.59170598457343e-103	5	ox
RpL37A.1	5.13361293903137e-107	-0.561989408107801	0.531	0.822	6.56999783937234e-103	5	RpL37A
Top1	2.00340077041442e-105	-0.680791785799022	0.161	0.425	2.56395230597637e-101	5	Top1
E2f1.2	1.3914667809149e-104	-0.729634448827373	0.156	0.414	1.78079918621488e-100	5	E2f1
Mnn1	2.46163015614364e-104	-1.06389083745775	0.06	0.259	3.15039427383264e-100	5	Mnn1
Pp2C1.1	4.85583189883518e-104	-0.993569227472464	0.053	0.249	6.21449366412926e-100	5	Pp2C1
Hrb87F.3	6.20028910146969e-104	-0.683537483831103	0.159	0.418	7.93512999206091e-100	5	Hrb87F
dally.3	1.27820966520236e-103	-0.950225577516269	0.115	0.34	1.63585272952598e-99	5	dally
CG45050.2	1.93623876034556e-103	-0.681094309594319	0.246	0.543	2.47799836549025e-99	5	CG45050
BtbVII.1	6.15540748124345e-103	-0.903287917685242	0.084	0.297	7.87769049449537e-99	5	BtbVII
eff.1	4.65625020763642e-101	1.23722992592297	0.457	0.357	5.95906901573309e-97	5	eff
Ank2.1	6.54475658711526e-98	1.29172299039258	0.355	0.225	8.37597948019011e-94	5	Ank2
Hsp27.4	4.79366267944654e-97	-0.669342371852431	0.633	0.809	6.13492949715568e-93	5	Hsp27
RpL35.3	4.95195060082332e-97	-0.580307609515753	0.338	0.647	6.33750637893369e-93	5	RpL35
RpL3.3	1.86347098251497e-96	-0.559556891141887	0.338	0.648	2.38487016342266e-92	5	RpL3
wge.1	8.18464129433069e-95	-1.04017377586443	0.054	0.236	1.04747039284844e-90	5	wge
fru.3	4.29800199291377e-94	-1.3142328216681	0.023	0.182	5.50058295053104e-90	5	fru
RpLP2.1	8.6366228756889e-94	-0.45695704599426	0.657	0.882	1.10531499563067e-89	5	RpLP2
Rack1.2	3.00749330869719e-93	-0.540188604357634	0.229	0.513	3.84898993647067e-89	5	Rack1
wds.2	3.21738858189032e-93	-0.920092148521996	0.05	0.229	4.11761390710323e-89	5	wds
alpha-Cat.1	9.00986900086009e-93	-0.645506587611342	0.145	0.381	1.15308303473007e-88	5	alpha-Cat
Fer2LCH.1	1.7247405013513e-92	-0.568363905055139	0.183	0.444	2.20732289362939e-88	5	Fer2LCH
cdi.2	5.03922200628942e-92	-0.569291732991034	0.285	0.576	6.44919632364919e-88	5	cdi
DIP1.2	8.53489411882607e-91	-0.792668637127814	0.099	0.304	1.09229574932736e-86	5	DIP1
lncRNA:CR30009.4	1.70523921096076e-90	-1.62235006874097	0.01	0.153	2.18236514218758e-86	5	lncRNA:CR30009
Trf2.2	2.45251981796404e-90	-0.565979654310208	0.211	0.478	3.13873486303037e-86	5	Trf2
Wnt4.2	4.85587808948989e-90	-1.38950273115614	0.108	0.303	6.21455277892916e-86	5	Wnt4
lolal.3	8.57603555156e-90	-0.548911615247902	0.166	0.414	1.09756102988865e-85	5	lolal
RpL4.3	9.69676095999696e-90	-0.521550214337108	0.207	0.477	1.24099146766041e-85	5	RpL4
HnRNP-K.4	1.53740341039402e-89	-1.02250816191136	0.057	0.234	1.96756888462227e-85	5	HnRNP-K
bel	2.25999526975841e-89	-0.537262162936371	0.324	0.631	2.89234194623681e-85	5	bel
ps.2	4.79734816158653e-89	-1.08376316305225	0.065	0.247	6.13964617719844e-85	5	ps
RpL12.2	4.93601987472101e-87	-0.499927562844335	0.412	0.709	6.31711823566795e-83	5	RpL12
N.4	5.10775996472768e-87	-0.969680058660687	0.027	0.18	6.53691120285849e-83	5	N
elB.3	3.52658647438806e-86	-0.978526136941274	0.062	0.236	4.51332536992184e-82	5	elB
OtopLa	1.00411469121165e-85	1.49327821750693	0.231	0.118	1.28506598181268e-81	5	OtopLa
crol.2	1.04012680818389e-85	-0.522970323637816	0.184	0.434	1.33115428911374e-81	5	crol
RpS3.2	2.31943682857043e-85	-0.474541794100674	0.308	0.611	2.96841525320443e-81	5	RpS3
RpS6.3	7.22069906205094e-85	-0.503286435703876	0.228	0.497	9.2410506596128e-81	5	RpS6
RpS5a.2	1.22734923675285e-83	-0.466496030029238	0.456	0.751	1.5707615531963e-79	5	RpS5a
COX8.2	1.40865799813377e-83	-0.52073502641017	0.251	0.528	1.8028005060116e-79	5	COX8
RpL15.2	4.2109051990069e-81	-0.484103280027411	0.488	0.766	5.38911647368903e-77	5	RpL15
CycE.3	8.58663874650714e-80	-1.27702609864935	0.012	0.142	1.09891802677798e-75	5	CycE
CG6770.3	4.16649525731787e-79	-0.771435341392742	0.099	0.288	5.33228063031541e-75	5	CG6770
Cpsf6.3	8.80205317007639e-79	-0.466077458247847	0.184	0.426	1.12648676470638e-74	5	Cpsf6
nkd.2	1.11991076102362e-78	-0.719758342496546	0.096	0.282	1.43326179195803e-74	5	nkd
Tis11.3	2.22047072706841e-78	-1.05014182323867	0.018	0.153	2.84175843650215e-74	5	Tis11
CG1440.1	4.08185731116042e-78	-0.868302707337838	0.043	0.195	5.22396098682311e-74	5	CG1440
CG7637.2	6.40625823623589e-78	-0.664118910629796	0.078	0.256	8.1987292907347e-74	5	CG7637
Fkbp39.4	9.28277686786774e-78	-0.609162363907134	0.083	0.264	1.18800978354971e-73	5	Fkbp39
RpL21.2	8.17182433055265e-77	-0.454114848840399	0.443	0.736	1.04583007782413e-72	5	RpL21
RpL38	1.18972232959199e-76	-0.486255731441656	0.632	0.863	1.52260663741183e-72	5	RpL38
RpS9.2	3.27926043410255e-76	-0.46483104957143	0.449	0.732	4.19679750356445e-72	5	RpS9
baz.5	1.7002394053438e-75	-0.973041914465712	0.017	0.147	2.175966390959e-71	5	baz
pcs.1	2.90078655119168e-75	-0.85645263301718	0.043	0.191	3.71242662821511e-71	5	pcs
Sh3beta.1	6.2249171640872e-75	-0.615553423608863	0.085	0.261	7.9666489865988e-71	5	Sh3beta
ogre.4	2.9875445281932e-74	-0.560201422978412	0.093	0.274	3.82345948718166e-70	5	ogre
RpS19a.2	4.71799299658135e-74	-0.452913645558838	0.329	0.618	6.03808743702481e-70	5	RpS19a
Paf-AHalpha.1	3.76930498483669e-73	-0.577776001969024	0.109	0.297	4.82395651959399e-69	5	Paf-AHalpha
mt:ND4.2	9.65483846867008e-72	-0.569928938150265	0.078	0.246	1.2356262272204e-67	5	mt:ND4
RpS15.1	2.99641667612123e-71	-0.386563422294257	0.622	0.851	3.83481406209995e-67	5	RpS15
RpS27A.2	3.86059529491812e-71	-0.406516946461874	0.567	0.818	4.94078985843621e-67	5	RpS27A
Atg13.2	4.8700331046169e-71	-0.761984598439079	0.05	0.197	6.23266836728871e-67	5	Atg13
Nap1.4	1.56182615929052e-70	-0.486816938301191	0.1	0.281	1.99882511866e-66	5	Nap1
cindr	2.21537155395163e-70	-0.574822154778211	0.094	0.269	2.8352325147473e-66	5	cindr
Hsp68	5.23932018320202e-70	-1.50604544061048	0.013	0.131	6.70528197046194e-66	5	Hsp68
RpL19.2	6.07174983188256e-70	-0.426449431550122	0.519	0.781	7.7706254348433e-66	5	RpL19
CG9705.1	7.26533778925515e-70	-0.402667669139846	0.178	0.403	9.29817930268874e-66	5	CG9705
RpS16.2	8.91052920596246e-70	-0.428274061215041	0.402	0.69	1.14036952777908e-65	5	RpS16
His2Av.4	1.39293224747341e-69	-0.480206115488156	0.106	0.289	1.78267469031648e-65	5	His2Av
RpS25	1.64050621875178e-69	-0.336199186806081	0.773	0.928	2.09951985875852e-65	5	RpS25
CG43759.3	2.02161879113438e-69	-0.716886619520112	0.089	0.257	2.58726772889378e-65	5	CG43759
RpS14a.2	2.33722048506214e-68	-0.416255848772741	0.375	0.667	2.99117477678253e-64	5	RpS14a
RpL13.3	8.12854333647843e-68	-0.433445653534078	0.37	0.647	1.04029097620251e-63	5	RpL13
sbb.1	1.41554010276286e-67	-0.46260082820572	0.515	0.77	1.81160822351591e-63	5	sbb
RpS20.1	1.69121015715044e-67	-0.409695754611112	0.561	0.814	2.16441075912114e-63	5	RpS20
Hex-A.1	2.65769686943693e-67	-0.569636568841312	0.124	0.309	3.40132045350538e-63	5	Hex-A
AhcyL1.2	3.3496254567298e-67	-0.808867476955622	0.029	0.157	4.28685065952279e-63	5	AhcyL1
CG42806.3	6.53127595315298e-67	-0.736894799944533	0.031	0.16	8.35872696484518e-63	5	CG42806
baf.4	3.30413776456353e-66	-0.660071508168894	0.047	0.187	4.2286355110884e-62	5	baf
Map205.2	7.27890407316457e-66	-0.59857059192437	0.064	0.213	9.31554143283601e-62	5	Map205
mnd.3	8.13306665055469e-66	-0.621796100842462	0.072	0.225	1.04086986993799e-61	5	mnd
Hsc70-4.3	3.56161452457272e-65	-0.388004117673772	0.176	0.393	4.55815426854817e-61	5	Hsc70-4
lncRNA:CR46003.4	4.83664212338948e-65	-0.879423918430077	0.02	0.137	6.18993458951386e-61	5	lncRNA:CR46003
RpL8.2	1.70810725909212e-64	-0.412084512698724	0.461	0.73	2.18603567018609e-60	5	RpL8
Liprin-gamma.5	2.24204982619726e-64	-0.560624140401651	0.265	0.485	2.86937536756725e-60	5	Liprin-gamma
eEF1alpha2.1	2.43361790923795e-64	1.26761621178331	0.244	0.144	3.11454420024273e-60	5	eEF1alpha2
CG6701.2	3.59309085273746e-64	-0.958405369212175	0.005	0.107	4.5984376733334e-60	5	CG6701
RpS8.1	4.60396315242698e-64	-0.395880286529005	0.461	0.732	5.89215204247605e-60	5	RpS8
Paip2.1	4.62306671144568e-64	-0.701610392022272	0.047	0.183	5.91660077730818e-60	5	Paip2
RpL28.1	8.45781870282028e-64	-0.404268186039243	0.588	0.828	1.08243163758694e-59	5	RpL28
UQCR-14.2	1.50096822341511e-63	-0.396270836763355	0.178	0.39	1.92093913232666e-59	5	UQCR-14
Sar1	2.35082602993752e-63	-0.525701243114252	0.07	0.22	3.00858715311403e-59	5	Sar1
schlank.1	1.44375390650873e-62	-0.566329034268191	0.05	0.186	1.84771624954987e-58	5	schlank
RpL23A.2	3.24428451934547e-62	-0.392873378333678	0.329	0.605	4.15203532785833e-58	5	RpL23A
Rala	6.90445565475073e-62	-0.610412942372537	0.06	0.2	8.83632234694998e-58	5	Rala
Rpb10.2	8.2556976454044e-62	-0.509673108965187	0.071	0.218	1.05656418465885e-57	5	Rpb10
Nop60B.2	1.46106311918359e-61	-0.506345808561994	0.058	0.197	1.86986857993116e-57	5	Nop60B
RpS18.2	2.11203482585727e-61	-0.383842126322095	0.407	0.686	2.70298217013214e-57	5	RpS18
RpL18.1	5.29506904750599e-61	-0.3809303881799	0.404	0.683	6.77662936699816e-57	5	RpL18
RpS29	5.80583814979309e-61	-0.354911638022457	0.712	0.9	7.4303116641052e-57	5	RpS29
Sp1.1	6.91960837338646e-61	-1.4821091534462	0.024	0.135	8.85571479625999e-57	5	Sp1
RpL24.1	1.54168063445375e-60	-0.393328058701113	0.428	0.709	1.97304287597391e-56	5	RpL24
pyr.1	9.66006831149317e-60	-0.916434358056013	0.013	0.117	1.2362955425049e-55	5	pyr
PCNA.4	1.79784613175373e-59	-0.752786452227351	0.019	0.128	2.30088347941843e-55	5	PCNA
mRpL34.2	7.33239527366214e-59	-0.497695198708082	0.057	0.192	9.38399947123281e-55	5	mRpL34
RpS13.2	8.57995938250422e-59	-0.323177700696212	0.668	0.868	1.09806320177289e-54	5	RpS13
SmD3.2	9.2893547457615e-59	-0.331219414963212	0.12	0.295	1.18885162036256e-54	5	SmD3
RpS4.2	1.31504276900474e-58	-0.369415361082789	0.579	0.805	1.68299173577226e-54	5	RpS4
Trx-2.2	4.28899334015566e-58	-0.414526755191516	0.075	0.221	5.48905367673121e-54	5	Trx-2
ctp.2	7.30229798498017e-58	-0.363262398226039	0.596	0.828	9.34548096117763e-54	5	ctp
Ndf.3	9.01969162218263e-58	-0.399888512429928	0.109	0.274	1.15434013380693e-53	5	Ndf
roh.3	9.2944393099318e-58	-0.311108079714357	0.17	0.371	1.18950234288507e-53	5	roh
lncRNA:CR43334.2	1.25368051635852e-57	-0.963633265919127	0.016	0.119	1.60446032483563e-53	5	lncRNA:CR43334
lqf.1	1.6423780943741e-57	-0.343398349996396	0.195	0.404	2.10191548517997e-53	5	lqf
AGO2.2	2.70383353885081e-57	-0.50655717765197	0.055	0.186	3.46036616302127e-53	5	AGO2
CG41128	3.75121094599228e-56	-0.333849318687491	0.139	0.317	4.80079976868092e-52	5	CG41128
SmF.2	5.7933073062915e-56	-0.284050753193179	0.158	0.35	7.41427469059186e-52	5	SmF
RpL35A.2	1.91533646645752e-55	-0.341032399302323	0.315	0.571	2.45124760977234e-51	5	RpL35A
Drak.2	2.17073067682041e-55	-0.741063159640394	0.02	0.122	2.77810112019476e-51	5	Drak
barr.2	3.19514777794652e-55	-0.798996439356667	0.016	0.116	4.08915012621596e-51	5	barr
ND-B12.1	3.57666769380863e-55	-0.326575930678771	0.089	0.239	4.57741931453629e-51	5	ND-B12
CG13625.1	1.06741165109083e-54	-0.660438793152522	0.029	0.138	1.36607343106604e-50	5	CG13625
RpL7A.1	1.65283934619403e-54	-0.354158027551326	0.411	0.682	2.11530379525913e-50	5	RpL7A
fs(1)h	4.60855980883531e-54	-0.316278586317484	0.269	0.509	5.89803484334743e-50	5	fs(1)h
dsd	4.80678239187174e-54	-0.509686468348433	0.053	0.176	6.15172010511746e-50	5	dsd
fax	1.6964066219893e-53	-0.384853993378883	0.687	0.884	2.1710611948219e-49	5	fax
PH4alphaEFB.1	1.73156606703666e-53	-0.789023834921768	0.024	0.126	2.21605825259352e-49	5	PH4alphaEFB
RpL22.1	2.24993206819937e-53	-0.405583235472839	0.063	0.194	2.87946306088156e-49	5	RpL22
CtBP	4.00699486864098e-53	-0.293973273418665	0.317	0.576	5.12815203288673e-49	5	CtBP
CG42258	7.5486059445704e-53	-0.642996243259212	0.042	0.156	9.66070588786119e-49	5	CG42258
Nph.5	8.70768511486496e-53	-0.317039685757205	0.217	0.431	1.11440954100042e-48	5	Nph
PAN3	1.36983485393329e-52	-0.244895916869586	0.176	0.369	1.75311464606383e-48	5	PAN3
Trim9.1	5.01179525187324e-52	-0.706509524732293	0.099	0.237	6.41409556334737e-48	5	Trim9
CG10555	7.4209227127321e-52	-0.43979550774569	0.07	0.201	9.49729688775454e-48	5	CG10555
woc.1	1.03187616821033e-51	-0.441008152036136	0.052	0.171	1.32059512007558e-47	5	woc
Not1	1.93749688464304e-51	-0.326239147339842	0.098	0.245	2.47960851296616e-47	5	Not1
rb	2.06174774856754e-51	-0.686296056009665	0.025	0.125	2.63862476861674e-47	5	rb
osp.1	2.87767285890811e-51	-0.779896857374824	0.025	0.126	3.6828457248306e-47	5	osp
fok.1	5.58527869028199e-51	-0.71694616900759	0.062	0.185	7.14803966782289e-47	5	fok
E(Pc)	6.09665373037652e-51	-0.391509212926944	0.088	0.228	7.80249744413588e-47	5	E(Pc)
osa.1	7.19906636665835e-51	-0.306175401884528	0.131	0.295	9.21336513604936e-47	5	osa
Agpat1.2	9.41797616208118e-51	-0.575015931742356	0.065	0.19	1.20531258922315e-46	5	Agpat1
mts.2	9.56943248571973e-51	-0.272151415053219	0.23	0.447	1.22469596952241e-46	5	mts
Nacalpha.1	1.01670512963708e-50	-0.261197893701679	0.153	0.332	1.30117922490953e-46	5	Nacalpha
Eip63E.1	1.23554232278081e-50	-0.275102981531568	0.195	0.392	1.58124706469488e-46	5	Eip63E
Cp110	2.27336746353074e-50	-0.397508601009392	0.091	0.232	2.90945567982664e-46	5	Cp110
ND-MWFE.1	3.11910232094821e-50	-0.289876124425976	0.179	0.37	3.99182715034952e-46	5	ND-MWFE
unc-119	4.73637496785495e-50	-0.313733220244785	0.177	0.362	6.06161268386076e-46	5	unc-119
RpL18A.1	6.22976034494824e-50	-0.324170087352026	0.559	0.801	7.97284728946476e-46	5	RpL18A
RpL10.2	6.69224036075979e-50	-0.330537286708764	0.587	0.811	8.56472921370039e-46	5	RpL10
svp	1.06422635707988e-49	-0.998248572852536	0.032	0.133	1.36199689179083e-45	5	svp
Ip259.1	3.06784246323835e-49	-0.292880738123092	0.066	0.192	3.92622478445244e-45	5	Ip259
RhoGAP71E.1	3.84245637676309e-49	-0.330854418300644	0.102	0.246	4.9175756709814e-45	5	RhoGAP71E
CG34200.1	3.94182441078056e-49	-0.319558310963454	0.102	0.248	5.04474688091696e-45	5	CG34200
Bap55	4.15015203302681e-49	-0.349713203196104	0.072	0.201	5.31136457186771e-45	5	Bap55
wcy	9.3203058807217e-49	-0.396756219719659	0.072	0.199	1.19281274661476e-44	5	wcy
Hsp83.4	1.62092084827174e-48	-0.265567839420823	0.229	0.44	2.07445450161818e-44	5	Hsp83
CG13887.1	2.41441915227341e-48	-0.346492720745267	0.066	0.189	3.08997363107952e-44	5	CG13887
RpL9.3	2.87357553826786e-48	-0.278174193799034	0.313	0.559	3.67760197387521e-44	5	RpL9
Bsg.2	3.54153536735122e-48	-0.211582597099529	0.157	0.334	4.53245696313609e-44	5	Bsg
His3.3A.4	5.29832519912917e-48	-0.304373286616178	0.213	0.412	6.78079658984552e-44	5	His3.3A
ZAP3	5.59808343480483e-48	-0.457308928033793	0.053	0.166	7.16442717986322e-44	5	ZAP3
Mapmodulin.2	6.14242952230065e-48	-0.300536001672805	0.295	0.528	7.86108130264037e-44	5	Mapmodulin
CG9776.1	7.84001019924217e-48	-0.475606525521253	0.037	0.141	1.00336450529901e-43	5	CG9776
CG9650.1	1.34183185769613e-47	-0.724533151575792	0.041	0.145	1.71727641147951e-43	5	CG9650
p23.4	2.83063394893568e-47	-0.271088576646464	0.2	0.398	3.62264532784788e-43	5	p23
COX7C	3.12137297311338e-47	-0.218893715299441	0.223	0.433	3.9947331309905e-43	5	COX7C
CG17776.2	3.19261471614761e-47	-0.313261049804259	0.075	0.202	4.08590831372571e-43	5	CG17776
psq.2	3.6565956644516e-47	-0.260137612855221	0.172	0.351	4.67971113136516e-43	5	psq
Marf.1	4.21162590051291e-47	-0.495787077554488	0.047	0.155	5.39003882747642e-43	5	Marf
RpS15Aa.2	5.01196374280689e-47	-0.29230016231412	0.334	0.583	6.41431119804425e-43	5	RpS15Aa
Neb-cGP.1	1.95070010805255e-46	-0.208717187422092	0.224	0.432	2.49650599828565e-42	5	Neb-cGP
Tm1.1	4.56467808249982e-46	-0.206923909351227	0.178	0.361	5.84187500998328e-42	5	Tm1
GstD1.3	8.53804883434253e-46	-0.350974195536039	0.067	0.187	1.09269948981916e-41	5	GstD1
dUTPase.4	8.66991297541671e-46	-0.297399035867972	0.081	0.21	1.10957546259383e-41	5	dUTPase
rdgB	1.00857825033387e-45	-0.574992374193837	0.044	0.148	1.29077844477729e-41	5	rdgB
hoip.1	1.04815042516405e-45	-0.435288047201059	0.046	0.151	1.34142291412495e-41	5	hoip
crc.2	3.27897310507724e-45	-0.279033370617386	0.11	0.252	4.19642977987785e-41	5	crc
cype	1.48905876024597e-44	-0.252523144234814	0.357	0.616	1.9056974013628e-40	5	cype
CG7154	3.11195949254503e-44	-0.425201542547399	0.055	0.164	3.98268575855912e-40	5	CG7154
CG2865.1	5.39764178132442e-44	-0.396311051119053	0.058	0.169	6.90790195173899e-40	5	CG2865
puc	6.0415791425916e-43	-0.482207887710916	0.078	0.195	7.73201298668872e-39	5	puc
Sf3b5	1.54816020288565e-42	-0.308661037361779	0.062	0.173	1.98133542765305e-38	5	Sf3b5
Tctp.4	2.29243717541983e-42	-0.174927668237983	0.169	0.34	2.9338610971023e-38	5	Tctp
Smr.2	5.8650779926561e-42	-0.161385205594517	0.2	0.386	7.50612681500128e-38	5	Smr
tws.2	7.10691838121096e-42	-0.240068400021155	0.088	0.214	9.09543414427379e-38	5	tws
B52.3	8.60289115806647e-42	-0.129917502054315	0.158	0.324	1.10099801040935e-37	5	B52
ND-MLRQ.1	1.23611764549596e-41	-0.171597724417109	0.146	0.304	1.58198336270573e-37	5	ND-MLRQ
mRpL33	1.42844725423271e-41	-0.27822084784688	0.08	0.199	1.82812679596702e-37	5	mRpL33
eEF2.3	4.09234318211612e-41	-0.165870740905702	0.152	0.312	5.23738080447221e-37	5	eEF2
Rap1	5.49468068454144e-41	-0.150193101960125	0.156	0.317	7.03209234007613e-37	5	Rap1
RpLP1	5.99971854348263e-41	-0.260070294349168	0.791	0.923	7.67843979194907e-37	5	RpLP1
RpL14.2	7.49652798043208e-41	-0.311846796912615	0.555	0.784	9.59405650935698e-37	5	RpL14
egh	8.74185406186395e-41	-0.237318474039695	0.136	0.282	1.11878248283735e-36	5	egh
eEF1gamma.3	1.41306996825139e-40	-0.132763410886976	0.148	0.308	1.80844694536813e-36	5	eEF1gamma
tth.2	3.63307382119746e-40	-0.261463911371571	0.067	0.177	4.64960787636851e-36	5	tth
kud	5.42252441607086e-39	-0.13865262420596	0.1	0.227	6.93974674768749e-35	5	kud
Ref1.1	6.7316304982656e-39	-0.118373244640994	0.085	0.204	8.61514071168032e-35	5	Ref1
CG32767	2.15116911712001e-38	-0.18601715087781	0.146	0.293	2.75306623609019e-34	5	CG32767
Chchd2.1	2.73232035008495e-38	-0.298588206600469	0.059	0.16	3.49682358403872e-34	5	Chchd2
RpS11.1	4.87529998775042e-38	-0.284205181537269	0.629	0.839	6.23940892432299e-34	5	RpS11
CG13751.1	1.14968337213481e-37	-0.143466011185863	0.171	0.332	1.47136477965812e-33	5	CG13751
Vap33.1	2.97942024089773e-37	-0.194457113117668	0.282	0.497	3.81306202430091e-33	5	Vap33
cathD.1	3.5623599429842e-37	-0.194493760308199	0.075	0.184	4.55910825503118e-33	5	cathD
RpL5.3	1.21411723054419e-36	-0.248841166353621	0.373	0.612	1.55382723165046e-32	5	RpL5
tsu.2	1.47881825037761e-36	-0.181496834112259	0.087	0.201	1.89259159683327e-32	5	tsu
Ptp99A.2	1.90762953421105e-36	-0.202329139489734	0.248	0.434	2.4413842778833e-32	5	Ptp99A
Eph	1.96392556217341e-36	-0.238183842461565	0.087	0.2	2.51343193446953e-32	5	Eph
pre-rRNA:CR45845	2.7073503806251e-36	-0.31955532420281	0.076	0.181	3.464867017124e-32	5	pre-rRNA:CR45845
CG44774	2.99032786229335e-36	-0.16013947563513	0.102	0.223	3.82702159816303e-32	5	CG44774
bic.1	5.15955542388026e-36	-0.115372084343538	0.223	0.414	6.60319903148196e-32	5	bic
eIF1A.1	3.34251839554912e-35	-0.132051059731473	0.085	0.196	4.27775504262376e-31	5	eIF1A
Eno.2	9.02400589564075e-35	-0.1457378990866	0.216	0.394	1.1548922745241e-30	5	Eno
RpS12.1	9.0641609612147e-35	-0.243349698584116	0.596	0.812	1.16003131981626e-30	5	RpS12
Sap47.3	1.06427097554499e-34	-0.266516044603486	0.288	0.478	1.36205399450247e-30	5	Sap47
hrg	2.59313176762099e-34	-0.174558076844441	0.08	0.186	3.31869003620135e-30	5	hrg
tow	4.85037185959372e-34	-0.16849723956308	0.142	0.277	6.20750590590804e-30	5	tow
eEF1beta.4	8.84210184835811e-34	-0.129828098044743	0.24	0.43	1.13161219455287e-29	5	eEF1beta
Cam.1	1.09649112869301e-33	-0.246202505739245	0.493	0.727	1.40328934650131e-29	5	Cam
RpL7.1	1.32170032732481e-33	-0.278278615301367	0.472	0.705	1.6915120789103e-29	5	RpL7
UQCR-Q.2	1.74164795431761e-33	-0.109456482023527	0.245	0.435	2.22896105193568e-29	5	UQCR-Q
mbl.1	6.65748192654109e-33	-0.134957838490132	0.221	0.39	8.52024536958728e-29	5	mbl
unk.1	8.54029481871246e-33	-0.33881897398029	0.086	0.189	1.09298693089882e-28	5	unk
Sxl	5.81721973881351e-31	-0.128425499234685	0.111	0.226	7.44487782173353e-27	5	Sxl
RpS10b.2	2.35774157286795e-29	-0.154217367061367	0.378	0.609	3.0174376649564e-25	5	RpS10b
RpL6.1	2.64501461029559e-28	-0.206865479378078	0.423	0.657	3.3850896982563e-24	5	RpL6
CG7630.2	1.55297430843523e-27	-0.15516957115772	0.291	0.484	1.98749651993541e-23	5	CG7630
Tom7.1	4.51903519573553e-27	-0.103267151456962	0.289	0.483	5.78346124350233e-23	5	Tom7
lola.3	2.92006925850441e-26	-0.176237453560727	0.391	0.605	3.73710463703395e-22	5	lola
Toll-6.2	1.40934905168422e-25	-0.281398863460859	0.22	0.349	1.80368491634546e-21	5	Toll-6
luna.4	5.5795129207096e-23	-0.22498846975759	0.161	0.269	7.14066063592415e-19	5	luna
CycG.2	6.73370240411271e-22	0.104297817771621	0.163	0.285	8.61779233678344e-18	5	CycG
CG12991.2	2.26570608153555e-21	-0.115717559068737	0.148	0.253	2.8996506431492e-17	5	CG12991
RpL10Ab.1	2.23816584559268e-20	-0.173877491742588	0.528	0.739	2.86440464918951e-16	5	RpL10Ab
RpS24.1	1.06627886062684e-19	-0.113283000221924	0.459	0.682	1.36462368583024e-15	5	RpS24
14-3-3zeta	3.98659163248428e-18	-0.183948511730983	0.793	0.908	5.10203997125339e-14	5	14-3-3zeta
stai.5	1.38455763090673e-17	-0.360938651998162	0.353	0.489	1.77195685603443e-13	5	stai
CNBP.5	2.05861749773018e-17	-0.160387785276905	0.572	0.74	2.63461867359508e-13	5	CNBP
bi.3	1.04947992451971e-16	-0.109818005270213	0.259	0.375	1.34312440740032e-12	5	bi
kuz.1	1.17993711344252e-16	0.126286491512356	0.166	0.272	1.51008351778373e-12	5	kuz
Syx1A	1.43298608402917e-15	0.125487899597938	0.168	0.272	1.83393559034053e-11	5	Syx1A
RpL40.1	2.86092263008099e-15	-0.129049561157354	0.656	0.838	3.66140878197765e-11	5	RpL40
ATPsynD.3	8.30378671503263e-15	0.104391555126877	0.254	0.401	1.06271862378988e-10	5	ATPsynD
CG14478.1	1.35035549253017e-14	0.17430251803487	0.203	0.321	1.72818495934011e-10	5	CG14478
RpS7.1	1.59179601660853e-13	-0.12272520602018	0.616	0.804	2.0371805420556e-09	5	RpS7
Ald1	1.61858500489098e-13	0.19118654405552	0.198	0.309	2.07146508925947e-09	5	Ald1
sta.1	9.96272999534423e-13	-0.139782440838062	0.599	0.783	1.27503018480415e-08	5	sta
porin.3	2.49162085314489e-12	0.20155783181768	0.218	0.34	3.18877636785483e-08	5	porin
CG13551.2	7.31552610163337e-12	0.206373059056593	0.205	0.318	9.36241030487038e-08	5	CG13551
sqd.3	8.80210101099887e-11	0.101420667823911	0.295	0.446	1.12649288738764e-06	5	sqd
Gapdh2	1.19565356810891e-09	0.251815479015084	0.224	0.333	1.53019743646578e-05	5	Gapdh2
RpL27A.2	4.87866369935734e-09	-0.107177778992674	0.631	0.802	6.24371380243752e-05	5	RpL27A
eIF4A.2	3.82123967418862e-08	0.171512215805543	0.308	0.457	0.000489042253502659	5	eIF4A
blw.1	4.05166122893944e-07	0.262031973125104	0.234	0.34	0.0051853160407967	5	blw
eEF5.2	5.47821754895245e-07	0.102974831885135	0.372	0.537	0.00701102281914934	5	eEF5
MtnA	8.88870997197676e-07	0.158449520581339	0.3	0.419	0.0113757710221359	5	MtnA
Nrt.2	1.32770104805548e-06	0.101593658679455	0.341	0.473	0.016991918013014	5	Nrt
ATPsynF.1	5.58093371492263e-05	0.261776630326519	0.301	0.426	0.714247896835798	5	ATPsynF
Fkbp12.1	0.000354461831953154	0.218275150491819	0.357	0.507	1	5	Fkbp12
rin.1	0.00221595754466609	0.342128825793145	0.459	0.562	1	5	rin
lncRNA:Hsromega	0.0126577997918543	0.243222035523708	0.343	0.455	1	5	lncRNA:Hsromega
mt:ATPase6.1	0.0402032135328672	0.187388781260487	0.429	0.58	1	5	mt:ATPase6
chic	0.0495827449490982	0.353386473484762	0.34	0.461	1	5	chic
Ggamma30A.5	0	1.97743785030743	0.738	0.333	0	6	Ggamma30A
sn.1	0	1.93935771919018	0.382	0.105	0	6	sn
Hsp23.1	0	1.93704082186371	0.655	0.315	0	6	Hsp23
miple1.2	0	1.85514658844739	0.434	0.155	0	6	miple1
Myo81F	0	1.84541446248745	0.175	0.022	0	6	Myo81F
lncRNA:noe.4	0	1.53756074887342	0.893	0.601	0	6	lncRNA:noe
shep.4	0	1.24747309497225	0.787	0.567	0	6	shep
RpL29.2	0	-1.076519841283	0.7	0.913	0	6	RpL29
pAbp.1	0	-1.18433721978283	0.759	0.933	0	6	pAbp
His3.3B.5	0	-1.6236976572712	0.323	0.733	0	6	His3.3B
stg.5	0	-3.45020846463607	0.049	0.465	0	6	stg
CG13928.2	7.67498375321554e-291	1.69533494981635	0.488	0.206	9.82244420736525e-287	6	CG13928
Msp300.3	1.32598054461e-279	1.56167307674341	0.588	0.322	1.69698990099188e-275	6	Msp300
lncRNA:CR45388.5	5.9155222547978e-273	-2.99125170429335	0.052	0.441	7.57068538169023e-269	6	lncRNA:CR45388
Pen.6	1.92003930407815e-266	-2.56002714561705	0.084	0.468	2.45726630135921e-262	6	Pen
tinc	1.46225294325384e-259	1.79331110627162	0.175	0.031	1.87139131677627e-255	6	tinc
lncRNA:roX2.3	7.75713046051225e-258	1.66376317520576	0.372	0.126	9.92757556336357e-254	6	lncRNA:roX2
14-3-3epsilon.1	5.50843422416378e-252	1.03166611868702	0.808	0.673	7.0496941200848e-248	6	14-3-3epsilon
smt3.2	5.80795787275431e-246	-0.853775130012584	0.744	0.901	7.43302448555097e-242	6	smt3
lncRNA:cherub.3	9.51214524614004e-242	-2.31558285117628	0.608	0.828	1.217364348601e-237	6	lncRNA:cherub
Ank2.2	5.38115296545214e-231	1.58886525594079	0.468	0.218	6.88679956518565e-227	6	Ank2
emb.5	2.00183942309445e-229	-1.59184662305039	0.154	0.529	2.56195409367628e-225	6	emb
E(spl)mbeta-HLH.6	1.8581354764438e-209	-2.79133433923515	0.014	0.325	2.37804178275277e-205	6	E(spl)mbeta-HLH
eEF1alpha2.2	6.34297652444517e-208	1.56370587943724	0.354	0.137	8.11774135598493e-204	6	eEF1alpha2
RpS21.3	2.99657186517004e-206	-0.806128070757991	0.64	0.866	3.83501267304462e-202	6	RpS21
Argk.2	5.61500688364245e-201	1.31452970825	0.556	0.327	7.18608580968561e-197	6	Argk
Act5C.1	3.09926858791603e-199	0.98274740578671	0.75	0.623	3.96644393881494e-195	6	Act5C
nrv3.5	5.9739979789616e-191	1.21402014656333	0.596	0.374	7.64552261347505e-187	6	nrv3
lncRNA:CR40469.6	8.80130513844022e-186	-1.09957869592178	0.326	0.66	1.12639103161758e-181	6	lncRNA:CR40469
eff.2	8.05904144959489e-177	1.29744842946132	0.549	0.351	1.03139612471915e-172	6	eff
Galphai.6	1.0984944196281e-176	-1.99964935567374	0.037	0.328	1.40585315824005e-172	6	Galphai
Dscam1	2.78573708980934e-176	1.5804173030769	0.288	0.105	3.56518632753799e-172	6	Dscam1
GluClalpha	5.69112503178818e-170	1.65801126405126	0.247	0.082	7.28350181568251e-166	6	GluClalpha
Ldh.4	2.99763648185331e-169	-1.6192057208262	0.108	0.417	3.83637516947586e-165	6	Ldh
trn.5	5.18377028027104e-169	-1.44629101523306	0.254	0.572	6.63418920469088e-165	6	trn
E(spl)m8-HLH.5	5.07405845163758e-167	-2.56001830146111	0.003	0.26	6.49378000640577e-163	6	E(spl)m8-HLH
SoxN.5	1.96842629688066e-163	-1.39940291479746	0.189	0.499	2.51919197474787e-159	6	SoxN
Hsp26.3	4.01258042619692e-157	-1.9584103670769	0.162	0.449	5.13530042944682e-153	6	Hsp26
Hsp67Ba	1.84288234785742e-156	1.54910839297412	0.207	0.063	2.35852082878793e-152	6	Hsp67Ba
Cadps	2.18394483526135e-156	1.49741986805889	0.168	0.043	2.79501260016748e-152	6	Cadps
Drat.4	4.65124958258838e-156	-1.56058009974317	0.098	0.389	5.95266921579661e-152	6	Drat
Act42A	2.28506570656742e-153	1.22856404536352	0.553	0.384	2.92442709126498e-149	6	Act42A
edl.6	1.26372616715202e-151	-2.34077333705562	0.011	0.253	1.61731674872115e-147	6	edl
mt:tRNA:Ser-GCT.3	3.49686081062051e-150	-1.87122116969155	0.028	0.281	4.47528246543213e-146	6	mt:tRNA:Ser-GCT
E(spl)mgamma-HLH.5	5.65297981150519e-150	-2.57092631635844	0.011	0.251	7.23468356276435e-146	6	E(spl)mgamma-HLH
Usp7.4	2.28173398621724e-149	-1.07776891381099	0.206	0.527	2.92016315556082e-145	6	Usp7
msi.3	2.1026414201638e-147	-0.998825062129168	0.396	0.689	2.69096048952563e-143	6	msi
Rbp6.5	5.40494781612846e-147	1.01311841464675	0.643	0.446	6.91725221508121e-143	6	Rbp6
Toll-7.4	7.01589205589933e-145	-1.46612392977317	0.159	0.448	8.97893865313996e-141	6	Toll-7
CG43222.1	6.74668144020542e-143	1.4141104174837	0.257	0.096	8.6344029071749e-139	6	CG43222
zfh2	4.01088343307636e-139	1.73670598149257	0.186	0.058	5.13312861765113e-135	6	zfh2
dsh.4	1.67166248706692e-132	-1.20093623701872	0.11	0.385	2.13939365094825e-128	6	dsh
feo.5	4.84923506884404e-127	-1.61327707728877	0.036	0.265	6.2060510411066e-123	6	feo
RpS27.1	7.40980254567158e-126	-0.55200577615796	0.755	0.902	9.48306529795049e-122	6	RpS27
Nlg2	5.12194378661051e-122	1.41390022895445	0.158	0.046	6.55506365810413e-118	6	Nlg2
tau	1.81838347226241e-119	1.30401550333759	0.137	0.037	2.32716716780143e-115	6	tau
Hsc70Cb.4	3.29339049203377e-118	-1.02803912697598	0.195	0.473	4.21488115170482e-114	6	Hsc70Cb
RpL32.3	1.12237173006984e-116	-0.63862736778136	0.611	0.82	1.43641134014338e-112	6	RpL32
CG14464.3	1.10128492480712e-114	-1.00635772319113	0.154	0.424	1.40942444676816e-110	6	CG14464
OtopLa.1	4.7977634797315e-114	1.32083259287857	0.267	0.117	6.14017770136037e-110	6	OtopLa
CG7646.1	2.5896923010109e-113	1.31702769730139	0.312	0.152	3.31428820683374e-109	6	CG7646
gro.3	2.26112884540147e-112	-0.899349483901483	0.183	0.463	2.8937926963448e-108	6	gro
RpII215.3	7.34442755924623e-112	-1.07009656110551	0.11	0.361	9.39939839032332e-108	6	RpII215
jigr1.4	7.70281381307068e-112	-1.49929581655455	0.058	0.28	9.85806111796785e-108	6	jigr1
Dsp1.2	1.51350987204547e-107	-0.727130218444985	0.423	0.702	1.93698993424379e-103	6	Dsp1
Appl.1	1.98794465783774e-107	1.22946538121467	0.369	0.206	2.54417157310074e-103	6	Appl
eIF2beta.4	2.61102127792908e-106	-0.862339077350828	0.226	0.502	3.34158503149364e-102	6	eIF2beta
unc-13.1	2.48147657261988e-105	1.27823829446935	0.351	0.192	3.17579371763892e-101	6	unc-13
Gprk1	6.48068208082451e-101	1.29975415439963	0.223	0.092	8.29397692703921e-97	6	Gprk1
cpx	8.7866280747365e-101	1.2663877602885	0.317	0.166	1.12451266100478e-96	6	cpx
CG30172.2	5.45495257024839e-99	1.13873986886839	0.355	0.196	6.98124829940389e-95	6	CG30172
AMPdeam.1	9.85479074604829e-98	-0.959590585393163	0.131	0.368	1.26121611967926e-93	6	AMPdeam
UQCR-6.4.5	1.97099220723511e-96	-0.838666144115453	0.228	0.491	2.5224758268195e-92	6	UQCR-6.4
Pp2C1.2	6.57748079022531e-96	-1.22767044649312	0.051	0.247	8.41785991533035e-92	6	Pp2C1
Rbfox1.2	3.83377086040616e-95	-0.624471234288253	0.588	0.806	4.90645994714781e-91	6	Rbfox1
tral.4	3.11863915090213e-94	-0.78002623022232	0.202	0.464	3.99123438532454e-90	6	tral
grh.5	3.33926326257224e-94	-2.09073723195962	0.008	0.171	4.27358912343996e-90	6	grh
PIG-T.3	8.05682872494863e-94	-0.92373968322694	0.131	0.363	1.03111294021893e-89	6	PIG-T
Tlk.2	2.50544852614285e-93	-0.786687713783801	0.236	0.497	3.20647302375762e-89	6	Tlk
CaMKII	3.68900698113841e-92	1.32014834773879	0.237	0.108	4.72119113446093e-88	6	CaMKII
tna.3	3.09362669013564e-91	-0.703501014827803	0.339	0.605	3.95922343803559e-87	6	tna
tara.1	5.29318117868923e-91	-1.00694346889451	0.087	0.297	6.77421327248647e-87	6	tara
tai.4	1.42810118284284e-90	-0.98382052817932	0.122	0.343	1.82768389380227e-86	6	tai
RpL36A.3	2.34120738699845e-89	-0.575022196301274	0.557	0.768	2.99627721388061e-85	6	RpL36A
Liprin-gamma.6	6.01496867045846e-89	-0.961703035302536	0.25	0.484	7.69795690445273e-85	6	Liprin-gamma
fz2.5	5.23030455640747e-88	0.573165807102545	0.711	0.542	6.69374377129028e-84	6	fz2
BtbVII.2	1.27666311559121e-87	-1.04440608329142	0.091	0.294	1.63387345533363e-83	6	BtbVII
Sem1.3	5.14454457877427e-87	-0.777855111765867	0.21	0.458	6.58398815191531e-83	6	Sem1
mt:tRNA:Arg-TCG.3	1.08288187322065e-86	-1.3380452510368	0.02	0.182	1.38587222134779e-82	6	mt:tRNA:Arg-TCG
smog.3	2.27521927479395e-86	-0.776190354930436	0.222	0.471	2.91182562788129e-82	6	smog
CG2269	2.47600060858469e-86	1.47531118687454	0.163	0.062	3.16878557886668e-82	6	CG2269
RpS30.3	3.50204313600472e-86	-0.580000040280169	0.482	0.717	4.48191480545884e-82	6	RpS30
CG17816	5.47937180376669e-86	1.28758310467803	0.172	0.067	7.01250003446061e-82	6	CG17816
CadN	6.78858953372254e-86	1.229883138279	0.27	0.137	8.6880368852581e-82	6	CadN
Hrb87F.4	7.46391330700689e-86	-0.819440370469652	0.177	0.414	9.55231625030742e-82	6	Hrb87F
Mcm7.5	8.53028365292179e-86	-1.36282250466456	0.017	0.176	1.09170570190093e-81	6	Mcm7
Lar	2.07296759390226e-85	1.28874223490193	0.22	0.1	2.65298392667611e-81	6	Lar
Nrg.3	2.37150733050778e-85	-0.721489631535354	0.347	0.603	3.03505508158386e-81	6	Nrg
hwt	1.0140165567549e-84	1.23718963509288	0.178	0.07	1.29773838933492e-80	6	hwt
kis	4.68502558954276e-84	1.20370388206584	0.344	0.207	5.99589574949682e-80	6	kis
fru.4	3.07425998750016e-83	-1.44829559460131	0.022	0.18	3.9344379320027e-79	6	fru
PMCA	2.97902212166694e-82	1.29626998261449	0.235	0.113	3.81255251130935e-78	6	PMCA
CG5758	5.49228746685367e-82	1.26424792834309	0.236	0.113	7.02902950007933e-78	6	CG5758
N.5	6.56252554733026e-80	-1.16841957079574	0.023	0.179	8.39872019547327e-76	6	N
CtBP.1	9.23947703282318e-80	-0.619982380625874	0.308	0.573	1.18246827066071e-75	6	CtBP
lbk.1	3.15964132381825e-79	-0.812394888323713	0.146	0.362	4.0437089662226e-75	6	lbk
mei-P26.1	1.08499464633539e-78	1.0108798608226	0.452	0.326	1.38857614838003e-74	6	mei-P26
CG34401	3.66340889991717e-78	1.18208473311642	0.273	0.144	4.688430710114e-74	6	CG34401
Rim	4.80759041301983e-78	1.19719683148757	0.172	0.07	6.15275421058278e-74	6	Rim
Rpt2.3	7.01936416543245e-78	-0.868623362036209	0.122	0.326	8.98338225892045e-74	6	Rpt2
wds.3	1.14525768655061e-77	-0.98030114342689	0.054	0.227	1.46570078724747e-73	6	wds
Abl	5.54111960891762e-76	1.23275317643283	0.216	0.101	7.09152487549277e-72	6	Abl
Dp.4	1.62824915327585e-75	-0.841510164838174	0.104	0.298	2.08383326636243e-71	6	Dp
Ubr1.2	2.39885381823602e-75	-0.91703171095457	0.076	0.257	3.07005311657845e-71	6	Ubr1
dally.4	7.96915074037601e-75	-0.929489642640014	0.137	0.336	1.01989191175332e-70	6	dally
lncRNA:CR30009.5	2.28214662839771e-74	-1.52278666942366	0.013	0.152	2.92069125502339e-70	6	lncRNA:CR30009
Eip75B.1	2.44665726414799e-74	1.10036526813052	0.342	0.211	3.1312319666566e-70	6	Eip75B
CG2852.2	4.08301488482805e-74	0.931669404817083	0.488	0.38	5.22544244960293e-70	6	CG2852
baz.6	1.57307017735032e-73	-1.22113434861258	0.011	0.146	2.01321521297293e-69	6	baz
CG46301.5	7.5493948923545e-73	0.968058614542791	0.363	0.224	9.66171558323529e-69	6	CG46301
mnd.4	1.2433784403641e-72	-0.973360786486614	0.058	0.225	1.59127572797798e-68	6	mnd
RpL27.2	7.31090398020098e-72	-0.528918893901677	0.516	0.733	9.35649491386122e-68	6	RpL27
CycE.4	2.65722005217078e-70	-1.38214060791942	0.011	0.141	3.40071022276816e-66	6	CycE
DIP1.3	4.48359484176155e-70	-0.825292664864087	0.113	0.3	5.73810467848643e-66	6	DIP1
Ptp10D	2.28463407099515e-69	1.25536640800532	0.225	0.114	2.92387468405959e-65	6	Ptp10D
CanB	5.79978569936408e-69	1.14879305782611	0.183	0.082	7.42256573804614e-65	6	CanB
Top1.1	3.8759044657394e-67	-0.628817567422973	0.202	0.419	4.96038253525329e-63	6	Top1
dysc.1	4.28212725042743e-67	1.08629502687016	0.265	0.147	5.48026645509703e-63	6	dysc
ctp.3	4.7484441436559e-67	-0.448621492543906	0.65	0.822	6.07705881505082e-63	6	ctp
Tis11.4	2.05223064411325e-66	-1.09860473730324	0.02	0.151	2.62644477833614e-62	6	Tis11
Pat1.2	3.68794182449799e-66	-0.810068789738656	0.081	0.249	4.71982794699252e-62	6	Pat1
HnRNP-K.5	4.29059832542902e-65	-1.00143320189235	0.071	0.231	5.49110773688405e-61	6	HnRNP-K
Trf2.3	1.41450639774111e-63	-0.617254073192425	0.25	0.472	1.81028528782908e-59	6	Trf2
RpL30.3	2.78463979179059e-62	-0.514695674018887	0.469	0.688	3.5637820055336e-58	6	RpL30
ps.3	1.07707756326246e-61	-0.938026417498927	0.082	0.244	1.3784438654633e-57	6	ps
SNRPG.4	1.27620460795087e-61	-0.643926869224915	0.22	0.428	1.63328665725552e-57	6	SNRPG
Sh	2.47151165513925e-61	1.14500987861193	0.204	0.102	3.16304061624721e-57	6	Sh
Cpsf6.4	4.71027195909642e-61	-0.619537278465631	0.211	0.421	6.02820605325159e-57	6	Cpsf6
Mnn1.1	2.73683764327772e-60	-0.829446442084936	0.092	0.254	3.50260481586682e-56	6	Mnn1
RpS17.3	1.16124419269699e-59	-0.465348067012074	0.536	0.729	1.48616031781361e-55	6	RpS17
cdi.3	2.69484912423838e-59	-0.528051804016541	0.341	0.568	3.44886790920027e-55	6	cdi
fs(1)h.1	1.12056519744846e-58	-0.519616381732854	0.28	0.506	1.43409933969454e-54	6	fs(1)h
elB.4	3.98660106559309e-58	-0.875497031469344	0.082	0.233	5.10205204374604e-54	6	elB
Sf3b6	1.20392522672967e-56	1.12264109684612	0.254	0.149	1.54078350516863e-52	6	Sf3b6
Eip63E.2	1.26255987656889e-56	-0.578984089886752	0.194	0.39	1.61582413003287e-52	6	Eip63E
ogre.5	2.24202562093483e-56	-0.653793947662782	0.107	0.271	2.86934438967239e-52	6	ogre
Fer2LCH.2	1.65731662284417e-55	-0.533819632847076	0.231	0.438	2.12103381391596e-51	6	Fer2LCH
lncRNA:CR46003.5	2.5541015618769e-55	-0.939509784691364	0.021	0.135	3.26873917889006e-51	6	lncRNA:CR46003
ox.3	3.1410147347712e-55	-0.506860875748436	0.268	0.482	4.01987065756018e-51	6	ox
CG6701.3	3.29817675225761e-55	-0.983640087817942	0.005	0.106	4.22100660753929e-51	6	CG6701
COX8.3	8.05787552281237e-55	-0.494576887480783	0.299	0.521	1.03124690940953e-50	6	COX8
His2Av.5	4.5309748370841e-54	-0.618636526110517	0.119	0.286	5.79874159650023e-50	6	His2Av
RpL23.2	1.48446918073653e-53	-0.393023516242378	0.688	0.828	1.89982365750662e-49	6	RpL23
CG42806.4	1.68904064538157e-53	-0.825490773100824	0.037	0.158	2.16163421795934e-49	6	CG42806
wge.2	6.91352307289947e-53	-0.709301415453139	0.086	0.231	8.84792682869674e-49	6	wge
CG17716	2.79044994682838e-52	1.17076096280573	0.242	0.142	3.57121784195096e-48	6	CG17716
mt:ND4.3	3.0278187484049e-52	-0.650153805431962	0.093	0.243	3.8750024342086e-48	6	mt:ND4
Hsp68.1	1.99658839014992e-51	-1.3728781093087	0.022	0.129	2.55523382171387e-47	6	Hsp68
CG10555.1	3.7914685176747e-51	-0.757792520563487	0.066	0.2	4.85232140892008e-47	6	CG10555
Paf-AHalpha.2	2.29840007877768e-50	-0.584239982108677	0.132	0.293	2.94149242081967e-46	6	Paf-AHalpha
PCNA.5	4.54007160428624e-50	-0.801385662997259	0.021	0.127	5.81038363916554e-46	6	PCNA
Ndf.4	6.71655531634582e-50	-0.566830041052398	0.115	0.272	8.59584749385939e-46	6	Ndf
GstD1.4	1.76805353225164e-49	-0.708443854503136	0.058	0.186	2.26275491057565e-45	6	GstD1
E(Pc).1	3.26446015453105e-49	-0.641460257607476	0.086	0.227	4.17785610576884e-45	6	E(Pc)
CG42258.1	1.49602633195586e-48	-0.78846396351285	0.04	0.155	1.91461449963711e-44	6	CG42258
RpL31.2	2.5159349135537e-48	-0.435853002588178	0.537	0.727	3.21989350236603e-44	6	RpL31
SmD3.3	4.13175738602023e-48	-0.506178437155227	0.131	0.292	5.2878231026287e-44	6	SmD3
Trim9.2	8.95735490841134e-48	-0.935169356937538	0.1	0.236	1.14636228117848e-43	6	Trim9
pcs.2	1.61806831295007e-47	-0.701564711827545	0.062	0.188	2.0708038269135e-43	6	pcs
Atg13.3	5.64173824318696e-47	-0.674816378364163	0.067	0.194	7.22029660363067e-43	6	Atg13
Nrt.3	1.7633033066503e-46	-0.537419030022467	0.284	0.476	2.25667557185105e-42	6	Nrt
RpS28b.2	2.75113477251407e-46	-0.427385526038322	0.547	0.728	3.5209022818635e-42	6	RpS28b
baf.5	5.27614743618509e-46	-0.630404238813339	0.061	0.184	6.75241348882968e-42	6	baf
CG34200.2	7.94034612877212e-46	-0.546291988923164	0.103	0.246	1.01620549756026e-41	6	CG34200
CG45050.3	7.63468542812733e-45	-0.496216207364643	0.327	0.534	9.77087041091736e-41	6	CG45050
Sp1.2	2.44906286837967e-44	-1.44312257652227	0.033	0.133	3.1343106589523e-40	6	Sp1
Bacc.2	4.39679664294877e-44	-0.453206644076722	0.531	0.724	5.62702034364584e-40	6	Bacc
nkd.3	4.92715912950643e-44	-0.622489870567599	0.131	0.277	6.30577825394232e-40	6	nkd
RpL36.2	4.00493805051055e-43	-0.350721982685491	0.665	0.813	5.1255197170434e-39	6	RpL36
AhcyL1.3	4.83433001059341e-43	-0.619689237307113	0.046	0.155	6.18697554755745e-39	6	AhcyL1
CG7637.3	5.14595979059191e-43	-0.552031552131433	0.11	0.251	6.58579933999953e-39	6	CG7637
mspo.2	5.82299135003384e-43	0.707303448956343	0.415	0.31	7.45226432977331e-39	6	mspo
lolal.4	1.45102424091873e-42	-0.426272650685517	0.223	0.407	1.8570208235278e-38	6	lolal
RpL34b.3	2.49440639160435e-42	-0.417132515762644	0.412	0.611	3.19234129997524e-38	6	RpL34b
Fkbp39.5	3.14499695134329e-42	-0.444340242778468	0.116	0.26	4.02496709832914e-38	6	Fkbp39
Nph.6	9.84728233150625e-42	-0.428219023761296	0.243	0.427	1.26025519278617e-37	6	Nph
Bap55.1	2.09425226068438e-41	-0.535231779014931	0.077	0.199	2.68022404322388e-37	6	Bap55
AGO2.3	2.25560266580165e-40	-0.533626078541303	0.067	0.184	2.88672029169295e-36	6	AGO2
alpha-Cat.2	2.44793903980004e-40	-0.430298158498729	0.204	0.374	3.13287238313609e-36	6	alpha-Cat
Mapmodulin.3	6.87078467616199e-40	-0.40350729720114	0.329	0.523	8.79323022855212e-36	6	Mapmodulin
crol.3	8.78344807167286e-40	-0.392243858715644	0.244	0.427	1.12410568421269e-35	6	crol
lncRNA:CR46006.2	1.25803869913411e-39	-0.576699663307791	0.049	0.153	1.61003792715184e-35	6	lncRNA:CR46006
cindr.1	1.89377697286516e-39	-0.50382565314276	0.126	0.265	2.42365576987283e-35	6	cindr
Map205.3	2.66279627556466e-39	-0.501213323169239	0.088	0.21	3.40784667346765e-35	6	Map205
Jafrac1.4	6.25892459219515e-39	-0.427952019593699	0.302	0.486	8.01017169309135e-35	6	Jafrac1
MtnA.1	1.16142354856197e-38	-0.439463111775305	0.25	0.421	1.48638985744961e-34	6	MtnA
tth.3	3.04604628344072e-38	-0.487510243882866	0.065	0.176	3.89833003354744e-34	6	tth
Tm1.2	3.96422972552093e-38	-0.362885049875509	0.194	0.358	5.07342120272168e-34	6	Tm1
Paip2.2	9.70084088203033e-38	-0.541870573278855	0.069	0.18	1.24151361608224e-33	6	Paip2
CG2865.2	1.74280919306239e-37	-0.594634530568237	0.061	0.167	2.23044720528125e-33	6	CG2865
Cp110.1	4.69119046864709e-37	-0.441358291372197	0.104	0.229	6.00378556177455e-33	6	Cp110
osa.2	8.06539788049269e-37	-0.375865859360967	0.148	0.292	1.03220962074545e-32	6	osa
fok.2	1.85984139981536e-36	-0.739719137454681	0.074	0.183	2.3802250234837e-32	6	fok
RpL4.4	2.59359474069181e-36	-0.352563086868969	0.283	0.469	3.31928254913738e-32	6	RpL4
woc.2	3.09828203710846e-36	-0.496494731669793	0.064	0.169	3.9651813510914e-32	6	woc
RpS16.3	3.80085325624064e-36	-0.351359999797989	0.488	0.681	4.86433199733677e-32	6	RpS16
Nop60B.3	1.20909407474604e-35	-0.408888968343843	0.08	0.194	1.54739859685998e-31	6	Nop60B
Rpb10.3	1.56574232738423e-35	-0.429461691007192	0.095	0.215	2.00383703058634e-31	6	Rpb10
tsu.3	1.66533698941344e-35	-0.388975960951142	0.085	0.2	2.13129827905132e-31	6	tsu
mRpL34.3	2.65444545732072e-35	-0.403725072151185	0.078	0.189	3.39715929627906e-31	6	mRpL34
RpL17.3	6.36485594558323e-35	-0.346281899842764	0.529	0.694	8.14574263915742e-31	6	RpL17
RpL26.3	7.46875645294015e-35	-0.326619397749478	0.602	0.751	9.55851450847281e-31	6	RpL26
Wnt4.3	7.6696638663888e-35	-0.815488461531213	0.165	0.296	9.81563581620439e-31	6	Wnt4
ZAP3.1	8.65707846747e-35	-0.541063884764337	0.063	0.164	1.10793290226681e-30	6	ZAP3
RpS26.3	1.11077776449895e-34	-0.312051065341577	0.673	0.802	1.42157338300576e-30	6	RpS26
bel.1	2.84138528239817e-34	-0.357812757074607	0.425	0.62	3.63640488441318e-30	6	bel
E2f1.3	3.78535486841239e-34	-0.367717399374337	0.238	0.405	4.84449716059417e-30	6	E2f1
Sh3beta.2	1.03932955099157e-33	-0.381496913940031	0.128	0.256	1.33013395935902e-29	6	Sh3beta
Ip259.2	1.29622665742066e-33	-0.354316254947062	0.08	0.19	1.65891087616696e-29	6	Ip259
Not1.1	5.99028902724548e-33	-0.349989891284374	0.117	0.242	7.66637189706877e-29	6	Not1
Sar1.1	5.80575675786411e-32	-0.343985268444277	0.101	0.216	7.43020749871449e-28	6	Sar1
RapGAP1.1	3.60458532323446e-31	-0.513840616858647	0.096	0.203	4.61314829667546e-27	6	RapGAP1
CG1440.2	3.9427656327125e-31	-0.435795038501312	0.085	0.19	5.04595145674546e-27	6	CG1440
RhoGAP71E.2	3.94540959099437e-31	-0.35779857624875	0.122	0.243	5.04933519455459e-27	6	RhoGAP71E
UQCR-14.3	4.28093153994666e-31	-0.352917665658851	0.229	0.384	5.47873618482374e-27	6	UQCR-14
dUTPase.5	5.3062952772101e-31	-0.337967268616121	0.096	0.208	6.79099669577349e-27	6	dUTPase
D1.2	9.37040103087017e-31	-0.274500161343031	0.171	0.314	1.19922392393076e-26	6	D1
Hsc70-4.4	1.45556647707686e-30	-0.312983948726992	0.229	0.386	1.86283397736296e-26	6	Hsc70-4
schlank.2	2.98134697628185e-30	-0.28874825523363	0.08	0.183	3.81552786024551e-26	6	schlank
CNBP.6	3.58759597304411e-30	-0.313838838765172	0.607	0.736	4.59140532630185e-26	6	CNBP
Rala.1	7.90480671854562e-30	-0.351222393578338	0.091	0.196	1.01165716383947e-25	6	Rala
CG13887.2	1.45068718161905e-29	-0.345699881625104	0.084	0.186	1.85658945503606e-25	6	CG13887
psq.3	2.11521346322296e-29	-0.282591625281409	0.202	0.347	2.70705019023275e-25	6	psq
Agpat1.3	2.15083925144718e-29	-0.440695369035248	0.086	0.187	2.7526440740021e-25	6	Agpat1
puc.1	9.05074568303148e-29	-0.521201409501157	0.093	0.193	1.15831443251437e-24	6	puc
RpL37A.2	4.44414717860877e-28	-0.293648026644442	0.675	0.808	5.6876195591835e-24	6	RpL37A
CG41128.1	5.84285830873164e-28	-0.269857392686516	0.177	0.313	7.47769006351476e-24	6	CG41128
His3.3A.5	1.22115106078019e-27	-0.270724673503553	0.253	0.407	1.56282912758649e-23	6	His3.3A
RpL35.4	1.24521303004157e-27	-0.275771608306273	0.458	0.635	1.5936236358472e-23	6	RpL35
Gs2	2.45918246754278e-27	-0.43582254805525	0.101	0.202	3.14726172196126e-23	6	Gs2
RpL3.4	2.96247603564897e-27	-0.302624450197389	0.471	0.635	3.79137683042356e-23	6	RpL3
Smr.3	3.19505988384754e-27	-0.266404208632836	0.231	0.382	4.08903763934808e-23	6	Smr
CG9705.2	1.15713319985655e-26	-0.260840088713912	0.243	0.395	1.48089906917641e-22	6	CG9705
sbb.2	6.68280528415403e-26	-0.324912446873546	0.609	0.76	8.55265420266033e-22	6	sbb
RpS23.3	8.73034309320614e-26	-0.302695643543808	0.538	0.693	1.11730930906852e-21	6	RpS23
path.3	1.17856300034371e-25	-0.249331150492562	0.112	0.217	1.50832492783988e-21	6	path
RpL11.3	2.30825982899623e-25	-0.273216954072426	0.531	0.683	2.95411092914938e-21	6	RpL11
B52.4	2.33555352689796e-25	-0.198231222320557	0.187	0.32	2.98904140372401e-21	6	B52
Rack1.3	3.81694794776703e-25	-0.28146741117638	0.336	0.502	4.88492998355224e-21	6	Rack1
CG6770.4	4.06879233710692e-25	-0.357780786747239	0.162	0.281	5.20724043302943e-21	6	CG6770
RpL8.3	8.53691668406009e-25	-0.249421071369442	0.566	0.719	1.09255459722601e-20	6	RpL8
PAN3.1	9.59491817983891e-25	-0.235123534218896	0.223	0.364	1.22795762865578e-20	6	PAN3
RpL28.2	1.0466581679292e-24	-0.274075191931506	0.689	0.818	1.33951312331578e-20	6	RpL28
roh.4	1.74765815557926e-24	-0.234245123416162	0.223	0.365	2.23665290751034e-20	6	roh
ND-MLRQ.2	2.26783185522224e-23	-0.213983533378849	0.177	0.3	2.90237120831342e-19	6	ND-MLRQ
CG43759.4	3.71126967795208e-23	-0.301390035733995	0.145	0.251	4.74968293384307e-19	6	CG43759
RpS3.3	3.78218309569341e-23	-0.23304368870944	0.424	0.599	4.84043792586842e-19	6	RpS3
eEF2.4	1.21846565410279e-22	-0.197273845884685	0.183	0.308	1.55939234412075e-18	6	eEF2
bi.4	2.78942312980479e-22	-0.454479622976869	0.256	0.374	3.56990372152417e-18	6	bi
Tctp.5	4.04390239817356e-22	-0.149174966631262	0.204	0.336	5.17538628918252e-18	6	Tctp
unc-119.1	5.35321512285048e-22	-0.23934975411	0.226	0.356	6.85104471422404e-18	6	unc-119
lqf.2	6.24353350001095e-22	-0.166129666348589	0.251	0.398	7.99047417331402e-18	6	lqf
egh.1	2.25298010245107e-21	-0.174968331215951	0.166	0.279	2.88336393511688e-17	6	egh
SmF.3	2.66448711680893e-21	-0.169409635176629	0.213	0.344	3.41001061209207e-17	6	SmF
RpS18.3	5.66944043615288e-21	-0.208047580941014	0.513	0.675	7.25574987018845e-17	6	RpS18
Vap33.2	7.02615809880347e-21	-0.199455106802978	0.327	0.492	8.99207713484868e-17	6	Vap33
Lk6.1	3.0569378366721e-20	-0.206976570812529	0.316	0.47	3.91226904337296e-16	6	Lk6
lola.4	3.81675956081405e-20	-0.231839261269863	0.437	0.599	4.88468888592982e-16	6	lola
GstZ2.1	4.26408530275004e-20	-0.121885124680448	0.169	0.282	5.45717637045951e-16	6	GstZ2
RpS6.4	7.3859171098236e-20	-0.208772298978135	0.333	0.486	9.45249671715225e-16	6	RpS6
Nap1.5	9.68543179884979e-20	-0.156061394411904	0.164	0.274	1.2395415616168e-15	6	Nap1
mts.3	3.00471390706345e-19	-0.161587903382299	0.295	0.44	3.8454328582598e-15	6	mts
RpL12.3	3.18669866192769e-19	-0.228537685527141	0.546	0.696	4.07833694753505e-15	6	RpL12
Ptp99A.3	4.08650884002476e-19	-0.220673021792949	0.292	0.428	5.22991401346369e-15	6	Ptp99A
Ran.4	6.14824673778484e-19	-0.1864208463432	0.184	0.294	7.86852617501704e-15	6	Ran
Pits	1.19568049326921e-18	-0.182142415240927	0.294	0.436	1.53023189528593e-14	6	Pits
Eno.3	1.63432923572308e-17	-0.144605590086714	0.258	0.388	2.09161455587839e-13	6	Eno
RpL15.3	1.60675443593478e-16	-0.206569104848498	0.641	0.752	2.05632432710934e-12	6	RpL15
ND-MWFE.2	7.84856286398413e-16	-0.117833015067069	0.241	0.363	1.00445907533269e-11	6	ND-MWFE
ATPsynG.2	1.95811989733437e-15	-0.104221309969621	0.269	0.401	2.50600184460852e-11	6	ATPsynG
fax.1	2.21626660534928e-15	-0.232937330016115	0.772	0.875	2.83637800152601e-11	6	fax
RpS20.2	3.15387173674317e-14	-0.200439404144095	0.7	0.801	4.03632504868391e-10	6	RpS20
RpL9.4	1.01704730568252e-13	-0.158984058547088	0.405	0.55	1.30161714181249e-09	6	RpL9
RpS14a.3	1.24398647713401e-13	-0.164444928109829	0.508	0.654	1.5920538934361e-09	6	RpS14a
RpL18.2	2.34981628989386e-13	-0.171471374446871	0.529	0.671	3.00729488780617e-09	6	RpL18
RpL13.4	7.02613001533675e-12	-0.157859473061458	0.502	0.634	8.99204119362797e-08	6	RpL13
RpS9.3	1.18461940938579e-11	-0.168041069710068	0.601	0.717	1.51607592013194e-07	6	RpS9
Fas2.5	3.87849206996538e-11	-0.477511799408616	0.456	0.562	4.96369415114169e-07	6	Fas2
RpL5.4	2.60565116395119e-10	-0.114934982180557	0.464	0.602	3.33471235962474e-06	6	RpL5
RpS27A.3	3.74519943259134e-10	-0.135930496623168	0.705	0.805	4.7931062338304e-06	6	RpS27A
RpS5a.3	1.29997460962293e-09	-0.130951919982709	0.619	0.735	1.66370750539542e-05	6	RpS5a
RpS8.2	2.05953523069905e-08	-0.116786127784471	0.596	0.719	0.000263579318824865	6	RpS8
RpL24.2	1.80515877444319e-06	-0.122156028659701	0.579	0.694	0.0231024219953239	6	RpL24
ct.1	0.000476861146450831	0.229439722878223	0.332	0.433	1	6	ct
pAbp.2	0	-2.09545870832127	0.587	0.937	0	7	pAbp
cib.2	0	-2.4790737946445	0.391	0.889	0	7	cib
His3.3B.6	0	-2.77297441416524	0.168	0.73	0	7	His3.3B
Hsp27.5	0	-2.86216096261881	0.247	0.821	0	7	Hsp27
lncRNA:cherub.4	2.00895163986941e-279	-1.69594773348015	0.327	0.836	2.57105630870487e-275	7	lncRNA:cherub
Thor	8.98351405382003e-270	3.12974895459324	0.239	0.043	1.14971012860789e-265	7	Thor
14-3-3zeta.1	9.53620093897541e-266	-1.1687499009145	0.611	0.913	1.22044299617007e-261	7	14-3-3zeta
lncRNA:CR40469.7	3.55638431394749e-247	-1.744282016883	0.176	0.659	4.55146064498999e-243	7	lncRNA:CR40469
betaTub56D.3	5.07377071883976e-203	-1.06984939496489	0.636	0.879	6.49341176597113e-199	7	betaTub56D
RpL13A.2	5.83478291874255e-196	0.908862787094352	0.883	0.772	7.46735517940671e-192	7	RpL13A
lncRNA:noe.5	7.26736827655092e-196	-2.31736208009503	0.234	0.639	9.30077792032987e-192	7	lncRNA:noe
Hsc70Cb.5	1.56267427698829e-186	-2.20786351675695	0.075	0.472	1.99991053968961e-182	7	Hsc70Cb
ctp.4	2.7894510811178e-182	-1.06003961482538	0.529	0.824	3.56993949361456e-178	7	ctp
His4r	6.77754585347797e-178	1.0266018275681	0.848	0.725	8.6739031832811e-174	7	His4r
RpL31.3	6.26058055916942e-177	1.0201137633666	0.811	0.709	8.01229099962502e-173	7	RpL31
RpL10Ab.2	3.39720078935913e-174	0.958214187769352	0.826	0.717	4.34773757022182e-170	7	RpL10Ab
RpL24.3	9.96650116695136e-174	0.982149589910501	0.802	0.681	1.27551281934643e-169	7	RpL24
Toll-7.5	6.38506038123882e-172	-2.39847111329478	0.068	0.445	8.17160027590944e-168	7	Toll-7
emb.6	1.16367427506144e-168	-1.77198277548155	0.143	0.521	1.48927033722363e-164	7	emb
RpS2.1	4.17785936300909e-163	0.878475358180212	0.871	0.762	5.34682441277903e-159	7	RpS2
trn.6	2.12607910668419e-162	-1.90248702207033	0.198	0.567	2.72095604073443e-158	7	trn
CG42394.1	3.31085603780618e-161	2.40011788993414	0.328	0.118	4.23723355718435e-157	7	CG42394
Usp7.5	4.6392860373096e-159	-1.63058745319969	0.148	0.523	5.93735827054883e-155	7	Usp7
Rbfox1.3	2.27720483016388e-154	-1.00186249444541	0.483	0.806	2.91436674164373e-150	7	Rbfox1
brat.2	2.10302060010924e-151	-1.52327179907124	0.159	0.534	2.69144576401981e-147	7	brat
Hsp26.4	9.11050684875397e-150	-2.6991299068594	0.11	0.444	1.16596266650353e-145	7	Hsp26
SoxN.6	6.70230108813285e-144	-1.79176773590656	0.146	0.493	8.57760493259242e-140	7	SoxN
mt:lrRNA	1.27969996283549e-143	-0.546374134413853	0.511	0.832	1.63776001243686e-139	7	mt:lrRNA
stg.6	8.42874359400106e-143	-2.50778834713479	0.125	0.451	1.07871060516026e-138	7	stg
fz2.6	6.82307407308098e-141	-1.61387888403832	0.222	0.57	8.73217019872904e-137	7	fz2
smt3.3	5.21485100529756e-136	-0.751267419432637	0.669	0.901	6.67396631657982e-132	7	smt3
mamo.5	3.21323613588821e-130	-2.23611700906609	0.074	0.389	4.11229960670973e-126	7	mamo
pros.3	3.87518839543434e-130	-3.06719403978729	0.083	0.4	4.95946610847687e-126	7	pros
Nrg.4	3.52078538690746e-125	-1.26635008625493	0.272	0.6	4.50590113816417e-121	7	Nrg
jim.3	3.59236833201167e-123	-2.14730791367877	0.147	0.467	4.59751299130853e-119	7	jim
PPP4R2r.2	1.82525825376589e-122	-1.72092933677559	0.092	0.403	2.33596551316959e-118	7	PPP4R2r
dsh.5	1.80312479560096e-121	-1.74375333019736	0.075	0.38	2.30763911341011e-117	7	dsh
CG1572	2.73217608444617e-121	2.07826392650223	0.14	0.03	3.49663895287421e-117	7	CG1572
RpS10b.3	4.44498902585037e-120	0.961248721104518	0.712	0.585	5.68869695528331e-116	7	RpS10b
Akap200	2.59641224531863e-119	-1.28294319477171	0.161	0.491	3.32288839155878e-115	7	Akap200
Syp.3	6.95993070720443e-119	-1.58597706918275	0.13	0.446	8.90731931908022e-115	7	Syp
PIG-T.4	1.28493655365281e-118	-1.77927329876619	0.063	0.361	1.64446180136486e-114	7	PIG-T
Pen.7	3.51707487701507e-118	-1.81668617496313	0.158	0.455	4.50115242760388e-114	7	Pen
Cpsf6.5	4.37171700782263e-116	-1.50213045155522	0.112	0.421	5.5949234266114e-112	7	Cpsf6
smog.4	2.17469143267041e-108	-1.22287690431245	0.156	0.469	2.78317009553159e-104	7	smog
Hrb27C.1	5.7694904775737e-108	-0.891198131877471	0.394	0.693	7.38379391319882e-104	7	Hrb27C
Drat.5	1.3990846076634e-106	-1.61944445622947	0.093	0.382	1.79054848088762e-102	7	Drat
E2f1.4	1.64880692371049e-106	-1.46297205838019	0.113	0.407	2.11014310096469e-102	7	E2f1
Antp.1	6.80376027440648e-106	1.62863012382032	0.273	0.103	8.70745239918541e-102	7	Antp
sbb.3	3.16237312233655e-104	-0.824507563591219	0.487	0.763	4.04720512196632e-100	7	sbb
mt:tRNA:Ser-GCT.4	3.81438111558448e-103	-1.9095242160712	0.023	0.276	4.88164495172502e-99	7	mt:tRNA:Ser-GCT
sm.3	1.4698984436662e-101	-1.56401487491463	0.112	0.392	1.881176028204e-97	7	sm
Dg.2	5.40437417226127e-101	-1.85461261684937	0.052	0.313	6.91651806565997e-97	7	Dg
lncRNA:CR45388.6	8.12594364360397e-99	-1.91784398953213	0.155	0.427	1.03995826750844e-94	7	lncRNA:CR45388
Hrb87F.5	3.66035412021398e-98	-1.37291059770708	0.132	0.41	4.68452120304985e-94	7	Hrb87F
alpha-Cat.3	5.40519750518796e-97	-1.36631631061018	0.097	0.375	6.91757176713955e-93	7	alpha-Cat
Rpt2.4	5.88350688200719e-95	-1.60363687266252	0.067	0.323	7.52971210759281e-91	7	Rpt2
Tlk.3	1.33129902994177e-93	-1.09410661014124	0.203	0.493	1.70379649851948e-89	7	Tlk
DIP1.4	1.36832533112415e-92	-1.65954283278927	0.052	0.299	1.75118275877268e-88	7	DIP1
Ldh.5	9.39833392593178e-92	-1.3095087150718	0.13	0.408	1.20279877584075e-87	7	Ldh
Tsp66E	4.34326749961673e-91	2.24837685742998	0.156	0.046	5.55851374600949e-87	7	Tsp66E
Rbp6.6	3.07162961308284e-90	-1.37456445222905	0.195	0.472	3.93107157882341e-86	7	Rbp6
E(spl)mbeta-HLH.7	4.81996381342145e-88	-1.81314522588203	0.076	0.315	6.16858968841678e-84	7	E(spl)mbeta-HLH
osa.3	3.06944060733879e-85	-1.50550983652419	0.057	0.293	3.92827008927218e-81	7	osa
Galphao.2	6.26224687358624e-85	-1.28081394184509	0.132	0.392	8.01442354881567e-81	7	Galphao
tral.5	1.26223990483266e-84	-1.05877769190559	0.184	0.458	1.61541463020484e-80	7	tral
cdi.4	3.63715818862307e-83	-0.959855949646852	0.294	0.565	4.65483504979981e-79	7	cdi
edl.7	4.24503663447298e-82	-1.94292274507867	0.032	0.246	5.43279788479852e-78	7	edl
Top1.2	7.29035016450232e-81	-1.08069172228676	0.152	0.416	9.33019014053008e-77	7	Top1
eEF5.3	4.13013538050818e-79	0.89016041253403	0.634	0.519	5.28574725997437e-75	7	eEF5
MtnA.2	2.10535367380652e-78	-1.00077267023677	0.158	0.422	2.69443163173759e-74	7	MtnA
BtbVII.3	2.19160902037339e-78	-1.38237973823366	0.063	0.291	2.80482122427386e-74	7	BtbVII
trv.3	3.19604429439425e-78	-1.16211597190175	0.151	0.411	4.09029748796577e-74	7	trv
E(spl)mgamma-HLH.6	1.61411395479447e-77	-2.02929650081687	0.037	0.244	2.06574303934596e-73	7	E(spl)mgamma-HLH
feo.6	3.807733758837e-77	-1.5208857556358	0.045	0.259	4.87313766455959e-73	7	feo
Trim9.3	1.63683512262138e-75	-1.91364021538202	0.032	0.236	2.09482158993084e-71	7	Trim9
CtBP.2	2.85676887878948e-75	-0.827759778956424	0.3	0.567	3.65609281107478e-71	7	CtBP
fabp.2	1.24006273406962e-74	-0.47824900096847	0.334	0.607	1.5870322870623e-70	7	fabp
Paf-AHalpha.3	1.35563493492047e-74	-1.34464406027802	0.072	0.292	1.73494158971122e-70	7	Paf-AHalpha
dally.5	2.12243411715464e-74	-1.23730625737799	0.099	0.333	2.71629118313451e-70	7	dally
CG9705.3	9.7471765226618e-74	-1.11091001371227	0.153	0.396	1.24744365137026e-69	7	CG9705
CG14464.4	1.08147419480156e-72	-1.04300350608952	0.17	0.417	1.38407067450704e-68	7	CG14464
AMPdeam.2	1.29679000807042e-72	-0.923177790605505	0.118	0.363	1.65963185232852e-68	7	AMPdeam
Mapmodulin.4	6.74054423486854e-71	-0.849594527822473	0.266	0.522	8.62654851178475e-67	7	Mapmodulin
eIF2beta.5	6.78356570554189e-71	-0.899430492971273	0.247	0.495	8.68160738995251e-67	7	eIF2beta
Jafrac1.5	6.84035393643328e-70	-0.928040612532412	0.241	0.485	8.75428496784732e-66	7	Jafrac1
gro.4	1.95710638005958e-68	-0.881287182779782	0.203	0.455	2.50470474520025e-64	7	gro
Map205.4	7.86061687308692e-67	-1.4413680471988	0.026	0.21	1.00600174741766e-62	7	Map205
rin.2	1.17302540533007e-64	-0.745179147997979	0.319	0.565	1.50123791374143e-60	7	rin
Fas2.6	3.06575282918645e-64	-1.25464212699443	0.32	0.566	3.92355047079282e-60	7	Fas2
dco	8.37337112631893e-64	-1.22772857550037	0.05	0.242	1.0716240367463e-59	7	dco
mt:CoI.1	2.12728425036462e-63	-0.505356421026633	0.513	0.75	2.72249838361665e-59	7	mt:CoI
Sem1.4	9.13686130036258e-63	-0.906562549904683	0.225	0.451	1.1693355092204e-58	7	Sem1
Agpat1.4	9.14099415691482e-62	-1.54822503074548	0.02	0.188	1.16986443220196e-57	7	Agpat1
mask	1.46544118655845e-61	-1.26319447912004	0.045	0.227	1.87547163055751e-57	7	mask
br.2	1.71208395325692e-60	-1.23356032711412	0.076	0.272	2.19112504337821e-56	7	br
Eph.1	2.67987992866421e-60	-1.40495567273141	0.028	0.198	3.42971033270445e-56	7	Eph
mts.4	8.22213295281513e-60	-0.806254342361652	0.206	0.44	1.05226857530128e-55	7	mts
Mcm7.6	2.87293564843029e-59	-1.53806589987109	0.014	0.172	3.67678304286108e-55	7	Mcm7
CG42342	6.21293403353306e-59	1.7298683937927	0.29	0.157	7.95131297611561e-55	7	CG42342
Hsp23.2	6.71336925462836e-59	-1.04809664536906	0.143	0.348	8.59176997207338e-55	7	Hsp23
pre-rRNA:CR45845.1	1.99323541699036e-58	-1.48112392296135	0.019	0.18	2.55094268666426e-54	7	pre-rRNA:CR45845
Unr	2.01263521313925e-58	-0.740197226702013	0.276	0.511	2.57577054577562e-54	7	Unr
mt:tRNA:Arg-TCG.4	7.55271788769132e-58	-1.39163000563369	0.019	0.179	9.66596835266736e-54	7	mt:tRNA:Arg-TCG
Nrt.4	1.53985690594001e-57	-0.749493382927058	0.248	0.473	1.97070886822202e-53	7	Nrt
Toll-6.3	3.83624395260157e-57	-1.02391793904574	0.142	0.348	4.90962501053949e-53	7	Toll-6
Gdi	7.08712559853685e-57	-0.969330749765231	0.096	0.293	9.07010334100746e-53	7	Gdi
Galphai.7	1.1817140093116e-56	-1.05134243494894	0.118	0.317	1.51235758911699e-52	7	Galphai
tna.4	8.53945365408828e-56	-0.561824877601344	0.358	0.598	1.09287927865022e-51	7	tna
Rtnl1	9.52321184847064e-56	1.6829155645388	0.234	0.117	1.21878065236727e-51	7	Rtnl1
nonA	1.59537277660165e-55	-1.20521256553672	0.045	0.214	2.0417580794948e-51	7	nonA
mub.2	2.5813819716032e-55	-1.09566113483437	0.062	0.241	3.30365264725777e-51	7	mub
fne.5	3.33936103927119e-55	-0.814519371393823	0.298	0.52	4.27371425805927e-51	7	fne
lola.5	1.26593791875035e-54	-0.665387722497517	0.369	0.598	1.62014734841669e-50	7	lola
CG10555.2	4.7509268142123e-54	-1.21599691925766	0.036	0.198	6.08023613682891e-50	7	CG10555
tara.2	1.21598386564335e-53	-0.959300204356137	0.101	0.291	1.55621615125035e-49	7	tara
REPTOR-BP	3.11987060816818e-53	1.65641974527731	0.222	0.109	3.99281040433364e-49	7	REPTOR-BP
Dp.5	6.07757341972409e-53	-0.953903138677466	0.105	0.293	7.77807846256289e-49	7	Dp
Pp2C1.3	1.06136430581133e-52	-0.99492742260915	0.066	0.241	1.35833403857734e-48	7	Pp2C1
tai.5	1.29045422470261e-52	-0.769826014468672	0.13	0.337	1.6515233167744e-48	7	tai
tws.3	2.52728278370322e-52	-1.08659290500357	0.047	0.211	3.23441650658338e-48	7	tws
Msp300.4	6.28715600711149e-52	-0.930343747993799	0.149	0.349	8.04630225790128e-48	7	Msp300
Alk.3	1.47946162039678e-50	-0.900271437461983	0.122	0.315	1.8934149817838e-46	7	Alk
CycE.5	1.93847178503537e-50	-1.51780817025406	0.006	0.138	2.48085619048827e-46	7	CycE
Rm62.1	9.61707991565028e-50	-0.751419510723749	0.17	0.372	1.23079388760492e-45	7	Rm62
Ndf.5	1.82758954361282e-49	-0.891828470164148	0.092	0.269	2.33894909791568e-45	7	Ndf
Hsc70-3.1	3.87852397911536e-49	-0.944833766341357	0.089	0.263	4.96373498847184e-45	7	Hsc70-3
CG1440.3	5.00440449777862e-49	-1.11709951932061	0.039	0.19	6.40463687625707e-45	7	CG1440
fru.5	5.00723593793817e-49	-1.28413350586763	0.03	0.176	6.40826055337327e-45	7	fru
mei-P26.2	6.67310539046503e-49	-0.884634537041098	0.151	0.344	8.54024027871715e-45	7	mei-P26
Trf2.4	1.03949622331372e-48	-0.610633716717722	0.245	0.467	1.33034726659689e-44	7	Trf2
grh.6	1.33462357222741e-48	-1.70844147336114	0.026	0.166	1.70805124773664e-44	7	grh
CG12991.3	1.66460793124443e-48	-0.98952857696016	0.081	0.253	2.13036523040662e-44	7	CG12991
wge.3	2.65980979424959e-48	-1.00975999535525	0.065	0.229	3.40402457468062e-44	7	wge
tnc.3	5.35237564542995e-48	-1.6187528276834	0.028	0.168	6.84997035102126e-44	7	tnc
Tsp42Ee	1.0735468440713e-47	1.35105967373486	0.241	0.129	1.37392525104246e-43	7	Tsp42Ee
path.4	1.28093378297503e-47	-1.08370743226506	0.059	0.217	1.63933905545144e-43	7	path
Eip63E.3	1.98092872745567e-47	-0.762117532603931	0.185	0.386	2.53519258539776e-43	7	Eip63E
CG4612.2	1.38852420620958e-46	-1.11897588943048	0.08	0.241	1.77703327910702e-42	7	CG4612
crc.3	2.10256589259661e-46	-0.811670217479513	0.079	0.249	2.69086382934515e-42	7	crc
CG43736.1	2.95262122791304e-46	-0.831074013449255	0.136	0.318	3.7787646474831e-42	7	CG43736
Gbeta13F	2.97333086945724e-46	-0.536180495662714	0.425	0.645	3.80526884673138e-42	7	Gbeta13F
fax.2	5.69283074179092e-46	-0.369755112031515	0.705	0.876	7.28568478334401e-42	7	fax
lolal.5	2.61480080537803e-45	-0.660332486905942	0.203	0.404	3.34642207072281e-41	7	lolal
bi.5	3.39861089427502e-45	-0.759470022369945	0.181	0.375	4.34954222249317e-41	7	bi
Oatp74D.1	3.63835840709798e-45	-1.20521770140859	0.024	0.158	4.65637108940399e-41	7	Oatp74D
wcy.1	4.55700853649177e-45	-1.0181278417154	0.048	0.195	5.83205952500217e-41	7	wcy
Ubr1.3	9.45532516668913e-45	-0.692876111047039	0.083	0.252	1.21009251483287e-40	7	Ubr1
mt:ND4.4	1.74041925678525e-44	-0.83350210937596	0.078	0.24	2.22738856483376e-40	7	mt:ND4
eEF1alpha2.3	4.60120243258413e-44	-1.39990211794497	0.026	0.158	5.88861887322118e-40	7	eEF1alpha2
CG12605.3	7.51202558366275e-44	-1.06925981987622	0.081	0.237	9.61389034197159e-40	7	CG12605
CG46301.6	9.03272862366384e-44	-1.12463766811286	0.084	0.241	1.1560086092565e-39	7	CG46301
RpII215.4	9.89665281863928e-44	-0.697398795341382	0.167	0.353	1.26657362772945e-39	7	RpII215
HnRNP-K.6	1.38889808929669e-43	-1.11978591542334	0.075	0.227	1.7775117746819e-39	7	HnRNP-K
mspo.3	1.67840929070395e-43	-0.963254451958815	0.147	0.326	2.14802821024292e-39	7	mspo
Cp110.2	4.98808906420836e-43	-0.97351815975512	0.075	0.228	6.38375638437385e-39	7	Cp110
Amun.1	5.91664930952637e-43	-1.0675046160012	0.036	0.171	7.57212778633184e-39	7	Amun
AGO2.4	9.88343919381739e-43	-0.88302148531106	0.042	0.182	1.26488254802475e-38	7	AGO2
wds.4	9.95825150570034e-43	-0.892276633742457	0.07	0.222	1.27445702769953e-38	7	wds
Sxl.1	7.19427436323933e-42	-0.867399052756472	0.072	0.224	9.2072323300737e-38	7	Sxl
elB.5	1.38034387169915e-41	-0.794573202597615	0.074	0.229	1.76656408700057e-37	7	elB
ZAP3.2	2.26786205375006e-41	-0.975562862899223	0.033	0.163	2.90240985638933e-37	7	ZAP3
pod1	2.5452370488606e-41	-1.00712782112641	0.055	0.196	3.2573943751318e-37	7	pod1
CG13625.2	4.67921617108894e-41	-1.06213491049259	0.016	0.135	5.98846085575963e-37	7	CG13625
eIF4G2	1.09292823865587e-40	-1.00383515591857	0.039	0.171	1.39872955983179e-36	7	eIF4G2
maf-S	2.45764645473612e-40	1.28117593854454	0.228	0.125	3.14529593277129e-36	7	maf-S
tth.4	3.3928884963409e-40	-0.869022018920762	0.041	0.175	4.34221869761709e-36	7	tth
AhcyL1.4	3.78765545240766e-40	-0.983002901857764	0.028	0.153	4.84744144799132e-36	7	AhcyL1
CG42806.5	6.90129984905259e-40	-0.832097889875194	0.03	0.156	8.83228354681751e-36	7	CG42806
mnd.5	2.54027983079852e-39	-0.795131463894788	0.073	0.22	3.25105012745595e-35	7	mnd
svp.1	3.07939775825877e-39	-1.47518976710284	0.017	0.131	3.94101325101957e-35	7	svp
Sh3beta.3	3.74230923963484e-39	-0.77865325790089	0.099	0.254	4.78940736488467e-35	7	Sh3beta
E(spl)m8-HLH.6	4.43860580803672e-39	-1.02091728882544	0.101	0.249	5.6805277131254e-35	7	E(spl)m8-HLH
Cam.2	7.89767434530357e-39	-0.299265960159914	0.531	0.717	1.01074436271195e-34	7	Cam
Cirl.1	1.81175204577279e-38	-1.02327532861793	0.029	0.149	2.31868026818002e-34	7	Cirl
dsd.1	2.15796720117489e-38	-0.884583664346752	0.043	0.173	2.76176642406363e-34	7	dsd
E(Pc).2	2.30241692432208e-38	-0.77117260392466	0.077	0.224	2.9466331797474e-34	7	E(Pc)
osp.2	5.82560599563934e-38	-1.09261265500019	0.014	0.123	7.45561055321923e-34	7	osp
CycG.3	8.8613151513358e-38	-0.672767363794576	0.124	0.283	1.13407111306796e-33	7	CycG
CG6329.1	1.05470659340095e-37	-0.811295681542249	0.136	0.294	1.34981349823454e-33	7	CG6329
lncRNA:CR46006.3	3.10425943675422e-37	-0.975468233562912	0.032	0.152	3.97283122715805e-33	7	lncRNA:CR46006
Pat1.3	4.0616299154476e-37	-0.62576851439174	0.092	0.244	5.19807396578984e-33	7	Pat1
cathD.2	5.4613949966674e-37	-0.842795379979022	0.052	0.182	6.98949331673494e-33	7	cathD
Sap47.4	8.72573038255939e-37	-0.535611447644107	0.281	0.471	1.11671897435995e-32	7	Sap47
ckn.1	1.15084771650848e-36	-1.0085583325666	0.025	0.137	1.47285490758755e-32	7	ckn
CG9776.2	2.07917037393543e-36	-0.915472218572241	0.025	0.138	2.66092224456256e-32	7	CG9776
Hsp68.2	3.22037500189458e-36	-1.45771900241498	0.019	0.126	4.12143592742469e-32	7	Hsp68
Pp2A-29B.2	3.59305559682254e-36	-0.794425148614345	0.048	0.173	4.59839255281349e-32	7	Pp2A-29B
EndoA	8.45413959306473e-36	-1.00066137971545	0.026	0.138	1.08196078512042e-31	7	EndoA
woc.3	1.46576710549166e-35	-0.87240372772337	0.046	0.168	1.87588874160823e-31	7	woc
ox.4	1.63389876615398e-35	-0.426795265907476	0.28	0.476	2.09106364092386e-31	7	ox
CG5758.1	4.14262021486515e-35	-1.10567176629655	0.02	0.127	5.30172535098442e-31	7	CG5758
barr.3	4.25587444182503e-35	-1.01385187612189	0.012	0.113	5.44666811064767e-31	7	barr
CG12391.1	4.7805430087396e-35	-0.837650670259962	0.046	0.168	6.11813894258494e-31	7	CG12391
CG6700	6.78552912651792e-35	-0.656754428748523	0.066	0.2	8.68412017611764e-31	7	CG6700
zld.1	8.12409123155221e-35	-0.60980865084865	0.142	0.304	1.03972119581405e-30	7	zld
PH4alphaEFB.2	3.00527509933388e-34	-0.960344135502759	0.019	0.123	3.84615107212749e-30	7	PH4alphaEFB
Tis11.5	1.26952530859067e-33	-0.751809944097221	0.034	0.147	1.62473848993434e-29	7	Tis11
egh.2	1.9104418231084e-33	-0.638031275398498	0.128	0.278	2.44498344521413e-29	7	egh
CG17124.5	3.9950154417279e-33	-0.70845534133649	0.148	0.299	5.11282076232337e-29	7	CG17124
Vap33.3	4.04721081761477e-33	-0.480397582413785	0.308	0.489	5.17962040438338e-29	7	Vap33
Obp44a	6.6779130655985e-33	-0.243265590352548	0.562	0.751	8.54639314135296e-29	7	Obp44a
CG33129.3	7.08022459990852e-33	-0.743594324040139	0.088	0.221	9.06127144296293e-29	7	CG33129
bun.2	1.44116516128293e-32	-0.285367088592151	0.223	0.413	1.84440317340989e-28	7	bun
Plc21C	1.70197743546902e-32	-0.994245342045958	0.025	0.126	2.17819072191326e-28	7	Plc21C
Psi	1.49363811569899e-31	-0.891426045278818	0.035	0.141	1.91155806047157e-27	7	Psi
beat-IIa	2.16105563944931e-31	-1.14859156392065	0.027	0.128	2.76571900736722e-27	7	beat-IIa
unc-119.2	2.29680026402822e-31	-0.517078025783208	0.189	0.355	2.93944497790332e-27	7	unc-119
tun	2.52836892626809e-31	-0.870997010854124	0.025	0.126	3.2358065518379e-27	7	tun
Gs2.1	2.9799675190423e-31	-0.629442796722956	0.076	0.201	3.81376243087033e-27	7	Gs2
nocte	3.48285737433014e-31	-0.733471349211586	0.088	0.216	4.45736086766771e-27	7	nocte
Bap55.2	3.58867310908167e-31	-0.784294542429433	0.075	0.197	4.59278384500273e-27	7	Bap55
UQCR-6.4.6	4.69243340860913e-31	-0.389855342589736	0.303	0.481	6.00537627633797e-27	7	UQCR-6.4
shep.5	5.54636573607942e-31	-0.445302723319636	0.4	0.591	7.09823886903444e-27	7	shep
cass	6.29520764181603e-31	-0.772067826477417	0.08	0.204	8.05660673999615e-27	7	cass
mt:ND1.2	1.72792292096213e-30	-0.68793569598778	0.045	0.154	2.21139575424734e-26	7	mt:ND1
eIF4H1.1	3.19552452998672e-30	-0.635641570707003	0.106	0.239	4.089632293477e-26	7	eIF4H1
fkh.2	4.39334195289467e-30	-1.10649557558756	0.033	0.134	5.62259903131459e-26	7	fkh
kis.1	2.62544408513999e-29	-0.818379267371776	0.099	0.222	3.36004334016216e-25	7	kis
ab.3	3.18643549678231e-29	-1.09406890920717	0.066	0.177	4.078000148782e-25	7	ab
baz.7	6.35999142471796e-29	-0.645528024360807	0.039	0.141	8.13951702535405e-25	7	baz
Atg13.4	8.15880291312224e-29	-0.509445196804181	0.071	0.191	1.04416359682138e-24	7	Atg13
Mi-2	1.40719115681833e-28	-0.69629449600406	0.075	0.192	1.8009232424961e-24	7	Mi-2
CG42724	1.97875699473321e-28	-0.739239477029498	0.052	0.159	2.53241320185956e-24	7	CG42724
lqf.3	1.23495210069314e-27	-0.350727170139708	0.225	0.396	1.58049169846708e-23	7	lqf
CASK.2	1.34180709202749e-27	-0.460612613685603	0.127	0.265	1.71724471637678e-23	7	CASK
CG13751.2	1.67164978985346e-27	-0.485730568256011	0.179	0.326	2.13937740105446e-23	7	CG13751
nrv3.6	4.76826362430071e-26	-0.544045157205095	0.246	0.396	6.10242378638005e-22	7	nrv3
IA-2	5.19347135844072e-26	-0.560027662652944	0.132	0.264	6.64660464453243e-22	7	IA-2
Sin3A	7.66096017378781e-26	-0.475319399278452	0.11	0.235	9.80449683041365e-22	7	Sin3A
eEF2.5	1.17727763767203e-25	-0.473046504773517	0.168	0.306	1.50667992069267e-21	7	eEF2
psq.4	1.20798101497871e-25	-0.455111501014191	0.197	0.343	1.54597410296975e-21	7	psq
lid	1.57030641255459e-25	-0.67685705039226	0.056	0.156	2.00967814678736e-21	7	lid
[truncated: 4,129 more rows]
