# Supplementary material for: Single cell RNA-seq analysis reveals temporally-regulated and quiescence-regulated gene expression in Drosophila larval neuroblasts
Source: Neural Dev. 2022 Aug 24;17:7. doi: 10.1186/s13064-022-00163-7 (PMC9404614; doi:10.1186/s13064-022-00163-7)
Supplement: Supplementary file 3 — Additional file 3. [file 13064_2022_163_MOESM3_ESM.csv]

	p_val	avg_log2FC	pct.1	pct.2	p_val_adj	cluster	gene
Obp99a	0	3.83673879034518	0.851	0.42	0	0	Obp99a
CG43085	0	3.82103612416375	0.577	0.093	0	0	CG43085
CG9686	0	3.40639922983922	0.7	0.129	0	0	CG9686
apolpp	0	3.0588790723884	0.381	0.047	0	0	apolpp
CG31869	0	2.95474386753394	0.451	0.062	0	0	CG31869
hoe1	0	2.71566984430945	0.587	0.168	0	0	hoe1
CG8369	0	2.60986227613147	0.624	0.204	0	0	CG8369
wrapper	0	2.60799434655209	0.417	0.058	0	0	wrapper
Picot	0	2.35262198813278	0.411	0.075	0	0	Picot
Npc2a	0	2.16814445566873	0.549	0.197	0	0	Npc2a
Obp44a	0	2.09542664462356	0.999	0.843	0	0	Obp44a
CG6218	0	2.08748952858039	0.42	0.094	0	0	CG6218
bnb	0	2.08736425006401	0.432	0.106	0	0	bnb
santa-maria	0	1.98691407521142	0.456	0.114	0	0	santa-maria
Fer1HCH	0	1.97969399682289	0.615	0.276	0	0	Fer1HCH
MFS9	0	1.77734675059954	0.612	0.258	0	0	MFS9
Fer2LCH	0	1.56712438823247	0.732	0.514	0	0	Fer2LCH
mnd	0	1.43576717343735	0.655	0.26	0	0	mnd
Acbp2	0	1.41496573045657	0.72	0.313	0	0	Acbp2
fabp	0	1.25288370671552	0.936	0.769	0	0	fabp
dally	0	-1.56066696523745	0.2	0.532	0	0	dally
vir-1	0	-1.93658825863985	0.263	0.576	0	0	vir-1
CG6356	2.79695062262479e-300	2.55227970232812	0.308	0.038	3.5795374068352e-296	0	CG6356
MFS3	2.08451931299633e-289	-2.6502409926751	0.055	0.312	2.6677678167727e-285	0	MFS3
Fas2	2.07957668032884e-275	-1.23857579232094	0.392	0.675	2.66144223548484e-271	0	Fas2
CG31663	7.05531329067698e-273	2.10471026400245	0.284	0.033	9.0293899494084e-269	0	CG31663
zyd	1.11812774319606e-258	1.87513663676228	0.343	0.076	1.43097988574232e-254	0	zyd
CG42613	7.7643809063534e-254	1.70218278412974	0.428	0.149	9.93685468395108e-250	0	CG42613
Csas	7.8801678659709e-253	1.86205167341507	0.327	0.068	1.00850388348696e-248	0	Csas
Oatp74D	5.61311560928294e-246	-2.08068109383253	0.23	0.494	7.18366535676031e-242	0	Oatp74D
AhcyL1	2.37069807386163e-244	-1.98129475010692	0.076	0.318	3.03401939492811e-240	0	AhcyL1
CG10361	3.37083957075209e-243	1.77496171411566	0.363	0.098	4.31400048264852e-239	0	CG10361
Hex-A	1.3133623466401e-241	-1.8138810901981	0.247	0.524	1.68084113123e-237	0	Hex-A
Ace	1.0620272612587e-227	1.65920844001609	0.448	0.181	1.35918248895889e-223	0	Ace
Col4a1	2.64423018534399e-220	-2.07742442979999	0.013	0.191	3.38408579120324e-216	0	Col4a1
SoxN	3.11837732254739e-216	1.58067906499378	0.504	0.254	3.99089929739615e-212	0	SoxN
trol	1.64701703793628e-215	-1.8730370831044	0.02	0.203	2.10785240515085e-211	0	trol
CG15890	3.96728084724673e-203	1.72227334795534	0.325	0.094	5.07732602830637e-199	0	CG15890
CG34417	2.60268475177438e-201	-1.74358277888427	0.239	0.479	3.33091594532085e-197	0	CG34417
CG42235	3.37890610661522e-194	1.9548312846862	0.187	0.012	4.32432403524615e-190	0	CG42235
AdamTS-B	5.07465325495648e-191	-1.95788711903036	0.046	0.233	6.4945412356933e-187	0	AdamTS-B
CG5895	4.03311134097136e-183	1.74286299672666	0.216	0.031	5.16157589417515e-179	0	CG5895
alrm	7.39649299338032e-182	-2.81094649151319	0.086	0.284	9.46603173292814e-178	0	alrm
SPARC	7.05736635676962e-177	-1.68354617042749	0.013	0.161	9.03201746339376e-173	0	SPARC
sgg	1.15522010610239e-175	-1.35530496111973	0.149	0.376	1.47845069178983e-171	0	sgg
CG11425	3.0362531918824e-170	2.0255085926346	0.167	0.011	3.88579683497109e-166	0	CG11425
nrv2	3.09950458180385e-169	1.25178057473018	0.449	0.218	3.96674596379257e-165	0	nrv2
CG13252	2.73056937235749e-165	-1.53065852527173	0.129	0.339	3.49458268274312e-161	0	CG13252
CG6126	1.43296517997437e-163	-1.55397874184419	0.007	0.137	1.8339088373312e-159	0	CG6126
CD98hc	2.6344786505933e-162	1.48014676925186	0.363	0.152	3.37160577702931e-158	0	CD98hc
CG3168	7.42780509705152e-160	-1.74805739226366	0.175	0.379	9.50610496320654e-156	0	CG3168
CG5080	2.03112469619388e-159	-1.98512039651913	0.008	0.139	2.59943338618893e-155	0	CG5080
CAH7	6.32916620572896e-158	0.945917759613308	0.519	0.269	8.10006691009192e-154	0	CAH7
svp	2.29172001078714e-155	-1.40538773877634	0.06	0.236	2.93294326980538e-151	0	svp
CG2991	2.64014041102049e-155	-1.42629575067874	0.065	0.242	3.37885169802403e-151	0	CG2991
nolo	3.27567591076438e-152	1.64004631763546	0.188	0.029	4.19221003059625e-148	0	nolo
CG2852	7.65392714378498e-148	0.796948693875896	0.736	0.601	9.79549595861602e-144	0	CG2852
LanB1	1.02689348785377e-146	-1.32333038647319	0.021	0.159	1.31421828575525e-142	0	LanB1
cv-d	3.18910368170512e-145	-1.28782396323433	0.006	0.123	4.08141489184621e-141	0	cv-d
Ama	3.80539066042988e-145	1.02086716893868	0.391	0.168	4.87013896721816e-141	0	Ama
SP1029	3.41419826948559e-137	-1.60034142969908	0.019	0.146	4.36949094528766e-133	0	SP1029
Dys	4.25095020555534e-136	-1.29641499188539	0.031	0.171	5.44036607306973e-132	0	Dys
CG17032	4.82524509471847e-135	-1.31693526748566	0.005	0.113	6.1753486722207e-131	0	CG17032
CG5955	3.94211579431827e-134	1.17321980168862	0.317	0.123	5.04511979356852e-130	0	CG5955
LanA	4.12619716503362e-133	-1.21285546113419	0.005	0.111	5.28070713181002e-129	0	LanA
for	6.683650892791e-133	-1.40131638442578	0.223	0.416	8.55373641259392e-129	0	for
Atpalpha	2.00374401647021e-132	0.781430208238849	0.677	0.513	2.56439159227858e-128	0	Atpalpha
Idgf6	3.70263367029973e-132	1.50539521482834	0.201	0.046	4.73863057124959e-128	0	Idgf6
Pcyt2	3.30317531181789e-131	-1.45465141017771	0.052	0.202	4.22740376406453e-127	0	Pcyt2
CG10960	1.48927683354342e-130	1.4247490937296	0.194	0.043	1.90597649156887e-126	0	CG10960
CG31706	7.73171013036185e-128	1.3531000621003	0.244	0.075	9.89504262483709e-124	0	CG31706
CG43693	4.05273036330323e-127	-1.41319738188461	0.03	0.162	5.18668431895547e-123	0	CG43693
Slc45-1	5.09610192634492e-124	1.68098718496635	0.155	0.024	6.52199124533623e-120	0	Slc45-1
Cyp4g15	2.05261858348983e-117	1.08589137933497	0.304	0.122	2.62694126315029e-113	0	Cyp4g15
rgn	3.33522160613235e-115	-1.17579384169758	0.055	0.196	4.26841661152818e-111	0	rgn
Bsg	6.5648714498986e-114	-0.890276493985832	0.264	0.461	8.40172248158023e-110	0	Bsg
CG7781	3.74085536522824e-113	1.15642877485056	0.356	0.177	4.78754669641911e-109	0	CG7781
sbm	2.40837190364923e-108	-1.20674895365187	0.022	0.133	3.08223436229029e-104	0	sbm
Msr-110	9.95116975186343e-108	1.2269554857671	0.246	0.089	1.27355070484348e-103	0	Msr-110
FASN1	2.63230423216391e-107	1.31225011305318	0.175	0.043	3.36882295632337e-103	0	FASN1
CG15210	3.50684497688403e-105	1.30276805821591	0.153	0.031	4.48806020141618e-101	0	CG15210
CG46339	3.1663550172223e-104	-1.1398248511029	0.019	0.123	4.0523011510411e-100	0	CG46339
CDase	6.8477522926551e-104	1.26479445462381	0.17	0.042	8.76375338414e-100	0	CDase
Liprin-gamma	2.9130432369992e-103	0.868798067170831	0.515	0.341	3.72811273471158e-99	0	Liprin-gamma
CG1607	4.58615159024083e-103	1.17426637345027	0.151	0.03	5.86935680519021e-99	0	CG1607
Proc-R	1.46126108170726e-102	1.32382421451455	0.13	0.02	1.87012193236896e-98	0	Proc-R
bun	3.06518302802852e-98	-0.896909052757864	0.334	0.514	3.9228212392709e-94	0	bun
Invadolysin	1.39167338122611e-95	1.22347804979769	0.189	0.058	1.78106359329318e-91	0	Invadolysin
LamC	5.04059646518447e-91	-1.31367145994712	0.05	0.165	6.45095535614309e-87	0	LamC
Pgi	1.32440330488698e-90	-0.963580766104956	0.211	0.372	1.69497134959435e-86	0	Pgi
CG9705	1.77953731150805e-87	-0.760136861422494	0.214	0.385	2.277451851268e-83	0	CG9705
CG9338	6.04733416765645e-87	-1.41744683500281	0.045	0.155	7.73937826776672e-83	0	CG9338
RabX1	6.79490922791531e-87	1.20901061774311	0.211	0.08	8.69612482988602e-83	0	RabX1
mgl	9.61325719141214e-85	1.01965118388349	0.257	0.114	1.23030465535693e-80	0	mgl
ab	1.1279227979285e-84	-0.91466887842705	0.121	0.266	1.44351559678889e-80	0	ab
nAChRalpha7	5.94200024486292e-83	-1.05762880438276	0.043	0.15	7.60457191337557e-79	0	nAChRalpha7
aay	8.28383992689913e-76	0.814993949680885	0.296	0.15	1.06016583384455e-71	0	aay
Mob2	8.49325948751861e-74	-0.79613702396842	0.099	0.227	1.08696734921263e-69	0	Mob2
SP1173	6.03329475791616e-73	-0.933166436891476	0.064	0.173	7.7214106311811e-69	0	SP1173
CG12065	3.16371758063255e-71	-0.842791821200023	0.112	0.239	4.04892575969354e-67	0	CG12065
CG44325	3.43175396994934e-71	0.738106318847136	0.291	0.153	4.39195873074117e-67	0	CG44325
CG9691	3.160704078261e-70	0.962490972372208	0.184	0.07	4.04506907935843e-66	0	CG9691
fru	1.21428460279967e-68	-0.668593947354599	0.302	0.458	1.55404143466302e-64	0	fru
Nrt	2.0401152033274e-68	0.857100193497391	0.371	0.234	2.61093943721841e-64	0	Nrt
cib	8.60143435939422e-68	-0.577001434645108	0.648	0.751	1.10081156931527e-63	0	cib
Drat	3.86512242413487e-67	-1.23858917292166	0.405	0.532	4.9465836784078e-63	0	Drat
Pfk	1.9868879189984e-66	-0.909055162944314	0.158	0.288	2.54281915873416e-62	0	Pfk
beat-IIIc	1.00660487109457e-65	-0.736173697790786	0.056	0.156	1.28825291402683e-61	0	beat-IIIc
CG5758	1.86326818022557e-65	0.752691577329029	0.507	0.384	2.38461061705268e-61	0	CG5758
atl	1.65560439485589e-63	-0.868364729864461	0.073	0.177	2.11884250453657e-59	0	atl
Socs36E	4.12767896725555e-63	-0.738454025673308	0.103	0.22	5.28260354229365e-59	0	Socs36E
mt:tRNA:Arg-TCG	8.9376086394803e-62	-0.800479714754842	0.139	0.264	1.14383515368069e-57	0	mt:tRNA:Arg-TCG
smt3	5.56055834226194e-59	-0.404257902604026	0.643	0.764	7.11640256642683e-55	0	smt3
CG2865	6.4249857773813e-59	-0.703247322849846	0.074	0.175	8.22269679789259e-55	0	CG2865
h	2.36782233424619e-58	-0.71937657576268	0.1	0.21	3.03033902336827e-54	0	h
stg	7.32782583416518e-57	-0.820734671114475	0.288	0.42	9.37815150256459e-53	0	stg
Akap200	1.69145995485571e-54	0.672689119766337	0.502	0.396	2.16473045022433e-50	0	Akap200
CNBP	3.00030553794351e-54	-0.44311370511584	0.519	0.66	3.8397910274601e-50	0	CNBP
GlyP	7.77986214918333e-52	-0.768796742294181	0.132	0.242	9.95666757852483e-48	0	GlyP
Pen	1.23100287722103e-51	-0.748580320635171	0.353	0.475	1.57543748226747e-47	0	Pen
emb	3.91933193384106e-50	-0.521717596745538	0.282	0.417	5.01596100892978e-46	0	emb
MtnA	4.05819214642513e-49	-0.120449167190563	0.886	0.7	5.19367430899489e-45	0	MtnA
Hsp83	5.31678092058459e-48	-0.569818933243117	0.249	0.376	6.80441622216416e-44	0	Hsp83
mt:tRNA:Ser-GCT	7.71933049816307e-47	-0.579709450472929	0.254	0.38	9.8791991715491e-43	0	mt:tRNA:Ser-GCT
RpL26	1.7728673471832e-46	-0.29443661675121	0.727	0.834	2.26891563092506e-42	0	RpL26
RpL11	7.24573467806254e-46	-0.32463992643973	0.643	0.771	9.27309124098443e-42	0	RpL11
awd	1.06782586049427e-45	-0.303569180526271	0.704	0.817	1.36660353626057e-41	0	awd
RpS18	4.03423235916277e-45	-0.314991479816212	0.665	0.785	5.16301057325651e-41	0	RpS18
egh	5.65758868212481e-45	-0.53411449987881	0.172	0.289	7.24058199538333e-41	0	egh
Rac2	6.9476522929328e-45	-0.576671951298681	0.254	0.377	8.89160540449539e-41	0	Rac2
Hsp27	6.19607536136235e-44	-0.441187804752426	0.443	0.563	7.92973724747154e-40	0	Hsp27
RpL14	2.54702894478155e-43	-0.283296916295883	0.737	0.841	3.25968764353143e-39	0	RpL14
eEF5	9.90745925308819e-43	-0.371453270989452	0.469	0.608	1.26795663521023e-38	0	eEF5
RpL21	4.61842230705996e-42	-0.29416665715338	0.714	0.815	5.91065686857534e-38	0	RpL21
RpL8	5.44495046707707e-42	-0.29710407682442	0.697	0.806	6.96844760776524e-38	0	RpL8
RpS3	7.01114149976253e-41	-0.332497972121435	0.568	0.702	8.97285889139609e-37	0	RpS3
CAH1	2.63957109300535e-40	-0.721764134922512	0.312	0.428	3.37812308482824e-36	0	CAH1
bic	1.95326259732203e-38	-0.371188885717743	0.34	0.472	2.49978547205273e-34	0	bic
bi	2.34837576432525e-38	-0.605608599370158	0.173	0.274	3.00545130318345e-34	0	bi
RpL6	1.56017156438482e-37	-0.299131140302296	0.631	0.742	1.99670756809969e-33	0	RpL6
RpL17	1.99463241561661e-37	-0.257717281226264	0.7	0.805	2.55273056550614e-33	0	RpL17
GstD1	2.22703998250503e-37	-0.479513708002911	0.353	0.474	2.85016576960994e-33	0	GstD1
Jafrac1	2.28626773131447e-37	-0.43413949723764	0.474	0.591	2.92596544253626e-33	0	Jafrac1
Sem1	9.56999418964048e-37	-0.415148020552411	0.303	0.425	1.22476785639019e-32	0	Sem1
His3.3B	1.2912622018113e-36	-0.388143338169261	0.502	0.612	1.6525573658781e-32	0	His3.3B
CG6770	1.31913142127786e-36	-0.50996795528849	0.218	0.327	1.68822439295141e-32	0	CG6770
roh	3.87086134993355e-36	-0.420067534741142	0.41	0.531	4.95392835564496e-32	0	roh
RpL24	5.58603173810643e-36	-0.275396511560902	0.658	0.774	7.14900341842861e-32	0	RpL24
RpS28b	2.24927771369186e-35	-0.254653369184953	0.715	0.82	2.87862561798284e-31	0	RpS28b
Nrg	3.96364227083575e-35	-0.432485648193243	0.56	0.666	5.07266937821559e-31	0	Nrg
Hsc70-4	6.16157669616441e-35	-0.394849330401696	0.299	0.419	7.88558585575121e-31	0	Hsc70-4
RpL7	1.37837327451198e-34	-0.29454815987189	0.668	0.77	1.76404211672044e-30	0	RpL7
tsr	6.03649530950456e-34	-0.292249372734157	0.585	0.702	7.72550669710394e-30	0	tsr
RpS3A	6.34769891455273e-34	-0.283375167014154	0.691	0.792	8.12378507084459e-30	0	RpS3A
RpS24	5.76641651027887e-32	-0.286813690603144	0.6	0.723	7.37985984985489e-28	0	RpS24
CG13887	1.42832240251363e-31	-0.414973277885103	0.21	0.313	1.82796701073695e-27	0	CG13887
RpS17	2.12450528710315e-31	-0.24787731375295	0.701	0.802	2.71894186643462e-27	0	RpS17
eEF1beta	2.73537069138756e-31	-0.336888335307375	0.398	0.52	3.5007274108378e-27	0	eEF1beta
Nap1	1.41308954290305e-30	-0.425037760796604	0.215	0.315	1.80847199700732e-26	0	Nap1
Argk	7.44677427839617e-30	-0.436696804031953	0.458	0.561	9.53038172149142e-26	0	Argk
RpLP0	1.82908228526183e-28	-0.278423141821138	0.568	0.677	2.34085950867809e-24	0	RpLP0
His4r	2.35769613720497e-28	-0.27680987082242	0.445	0.563	3.01737951639492e-24	0	His4r
eIF2beta	1.19344988919256e-27	-0.322201260646237	0.381	0.494	1.52737716818864e-23	0	eIF2beta
Nlp	3.44023656116588e-27	-0.29608014471895	0.275	0.382	4.40281475098009e-23	0	Nlp
RpL23A	4.70405488533861e-27	-0.261712937470382	0.565	0.679	6.02024944225636e-23	0	RpL23A
Eip63E	5.44681845289998e-27	-0.341455667903792	0.335	0.441	6.9708382560214e-23	0	Eip63E
CG13751	5.86573469242535e-27	-0.319154038191854	0.265	0.368	7.50696725936596e-23	0	CG13751
Nph	7.40601471842078e-27	-0.34491123780094	0.259	0.36	9.47821763663492e-23	0	Nph
Trx-2	1.85551670994008e-26	-0.348817211215756	0.293	0.396	2.37469028538131e-22	0	Trx-2
rin	2.37739466582175e-26	-0.307806699939096	0.363	0.472	3.04258969331868e-22	0	rin
RpL4	5.92410514386785e-26	-0.267366164876813	0.465	0.584	7.58166976312207e-22	0	RpL4
RpS10b	2.82846655410824e-25	-0.253077479207875	0.581	0.686	3.61987149594772e-21	0	RpS10b
RpL18	3.59218123656221e-25	-0.230388028611539	0.665	0.768	4.59727354655232e-21	0	RpL18
ps	5.26209603207223e-25	-0.252466050699582	0.458	0.577	6.73443050184604e-21	0	ps
Pdcd4	1.52783590512568e-24	-0.281614056847319	0.262	0.363	1.95532439137985e-20	0	Pdcd4
Usp7	2.25114504965254e-24	-0.296553808540103	0.344	0.448	2.88101543454532e-20	0	Usp7
RpL12	9.51298898600153e-24	-0.214132944449799	0.684	0.786	1.21747233042848e-19	0	RpL12
mts	2.81718993246388e-23	-0.277817382813817	0.314	0.416	3.60543967556727e-19	0	mts
RpL35A	5.11171241923818e-23	-0.23220679760475	0.558	0.663	6.54196955414103e-19	0	RpL35A
RpL13	4.90027772399199e-21	-0.21679084488158	0.641	0.743	6.27137543116495e-17	0	RpL13
MFS3.1	0	3.09728897321672	0.427	0.059	0	1	MFS3
Col4a1.1	0	2.51726607257363	0.272	0.015	0	1	Col4a1
AdamTS-B.1	0	2.43706890529521	0.329	0.044	0	1	AdamTS-B
AhcyL1.1	0	2.39643715969842	0.424	0.08	0	1	AhcyL1
trol.1	0	2.28398622349931	0.288	0.021	0	1	trol
CG3168.1	0	2.16212310694199	0.486	0.172	0	1	CG3168
Hex-A.1	0	2.14951212153163	0.638	0.256	0	1	Hex-A
for.1	0	1.96210681327566	0.544	0.207	0	1	for
sgg.1	0	1.81961710732561	0.491	0.146	0	1	sgg
Oatp74D.1	0	1.80128747880557	0.604	0.239	0	1	Oatp74D
Fas2.1	0	1.48341293076644	0.787	0.403	0	1	Fas2
fabp.1	0	-1.70589511586044	0.722	0.921	0	1	fabp
CG8369.1	0	-2.87231896810118	0.155	0.554	0	1	CG8369
mnd.1	0	-2.89516986040022	0.141	0.623	0	1	mnd
MFS9.1	0	-3.10603550118482	0.124	0.595	0	1	MFS9
Acbp2.1	0	-3.18319370385671	0.144	0.707	0	1	Acbp2
Obp44a.1	0	-3.49211740381663	0.799	0.985	0	1	Obp44a
CG9686.1	0	-3.53905619486202	0.095	0.59	0	1	CG9686
Obp99a.1	0	-3.81587157719383	0.408	0.762	0	1	Obp99a
CG43085.1	0	-3.95190821085495	0.066	0.483	0	1	CG43085
Npc2a.1	1.10071260552916e-304	-2.55863027798	0.147	0.495	1.40869199255622e-300	1	Npc2a
CG6126.1	5.01511680162492e-303	1.96595288662107	0.198	0.007	6.41834648271957e-299	1	CG6126
CG5080.1	3.70744316286808e-285	2.41248444287739	0.198	0.01	4.74478575983856e-281	1	CG5080
santa-maria.1	5.00320559093081e-281	-2.58641688004366	0.072	0.4	6.40310251527324e-277	1	santa-maria
Fer1HCH.1	1.32415645194378e-272	-1.96698764469141	0.248	0.554	1.69465542719765e-268	1	Fer1HCH
hoe1.1	4.8102456158392e-272	-2.38671577608068	0.174	0.493	6.15615233915101e-268	1	hoe1
Pcyt2.1	2.15069257337375e-260	1.90228574602808	0.279	0.05	2.75245635540372e-256	1	Pcyt2
CG31869.1	1.93518330567964e-254	-2.6575823030731	0.063	0.366	2.47664759460881e-250	1	CG31869
SPARC.1	5.0779461452419e-252	1.89717900007924	0.212	0.022	6.49875547668058e-248	1	SPARC
CG13252.1	5.95324712266013e-249	1.75954103506559	0.416	0.14	7.61896566758043e-245	1	CG13252
CG17032.1	2.33297840596244e-246	1.67021898985521	0.163	0.006	2.98574576395073e-242	1	CG17032
CG6218.1	3.46263537700176e-246	-2.41345861562952	0.064	0.362	4.43148075548685e-242	1	CG6218
bnb.1	4.50405061721748e-239	-2.18966086404863	0.074	0.375	5.76428397991493e-235	1	bnb
LanA.1	4.8043528187962e-237	1.54241195003999	0.159	0.006	6.14861073749537e-233	1	LanA
CG34417.1	6.43987118910947e-237	1.3849825601097	0.557	0.256	8.2417471478223e-233	1	CG34417
Drat.1	3.41841137588329e-230	1.8077406821118	0.65	0.379	4.37488287885543e-226	1	Drat
Pen.1	1.19810646735475e-229	1.33940163790378	0.612	0.318	1.5333366569206e-225	1	Pen
svp.1	1.5236666180265e-228	1.63705447228336	0.298	0.07	1.94998853775031e-224	1	svp
Fer2LCH.1	4.93866561656089e-227	-1.47554661109001	0.507	0.688	6.32050425607463e-223	1	Fer2LCH
Cyp4g15.1	1.02062360183045e-224	-2.19658358084862	0.032	0.305	1.30619408562261e-220	1	Cyp4g15
Ace.1	9.50082406868265e-224	-2.15728252924824	0.124	0.415	1.21591546431001e-219	1	Ace
Picot.1	4.81929179374091e-223	-2.21038407182984	0.063	0.343	6.16772963762961e-219	1	Picot
Dys.1	6.370063028799e-222	1.58533819809261	0.228	0.036	8.15240666425696e-218	1	Dys
wrapper.1	1.59254485542688e-221	-2.3127221082545	0.06	0.337	2.03813890597532e-217	1	wrapper
apolpp.1	2.90725934910134e-215	-2.8113728082016	0.043	0.31	3.72071051497989e-211	1	apolpp
CG10361.1	7.19051928097001e-215	-2.12906375014852	0.052	0.325	9.20242657578542e-211	1	CG10361
LanB1.1	4.55674187367253e-214	1.54678006304884	0.208	0.029	5.83171824992611e-210	1	LanB1
nrv2.1	2.47054402114892e-212	-1.76223370216286	0.142	0.433	3.16180223826638e-208	1	nrv2
CG4476	6.42539359881494e-211	1.65139279497491	0.137	0.004	8.22321872776336e-207	1	CG4476
cib.1	1.40935108679284e-210	0.964505119435406	0.83	0.635	1.80368752087748e-206	1	cib
CAH7.1	2.97070267092771e-207	-1.31007998429594	0.186	0.502	3.80190527825328e-203	1	CAH7
CG5687	1.98883049154289e-199	1.53071018341459	0.128	0.003	2.54530526307659e-195	1	CG5687
vkg	2.31559174653324e-199	1.58680792261839	0.137	0.006	2.96349431721324e-195	1	vkg
GLS	4.54407739271279e-194	1.44098614283513	0.149	0.011	5.81551024719383e-190	1	GLS
bun.1	2.3740518677551e-189	1.20591115872055	0.597	0.335	3.03831158035298e-185	1	bun
aay.1	8.49064976660117e-189	-2.14842977893174	0.057	0.306	1.08663335712962e-184	1	aay
dally.1	1.85035164993489e-187	1.04984954794188	0.548	0.266	2.36808004158667e-183	1	dally
CG5955.1	2.39350873686089e-186	-1.9494688312141	0.056	0.305	3.06321248143456e-182	1	CG5955
sbm.1	8.82070985203928e-184	1.50336173367352	0.18	0.025	1.12887444686399e-179	1	sbm
CG2991.1	2.67160338727585e-182	1.48093377909399	0.288	0.083	3.41911801503563e-178	1	CG2991
Csas.1	5.8103204345754e-180	-1.95072288499101	0.044	0.281	7.4360480921696e-176	1	Csas
CG6356.1	2.94391164830076e-179	-2.47551881706133	0.028	0.253	3.76761812749532e-175	1	CG6356
Cht2	3.13775759756891e-176	1.38883135518373	0.147	0.014	4.01570217336869e-172	1	Cht2
stg.1	1.40385730861475e-174	1.32515036801991	0.524	0.269	1.79665658356515e-170	1	stg
rgn.1	1.61760716253072e-174	1.39652213290537	0.249	0.062	2.07021364660682e-170	1	rgn
ab.1	1.28309833820442e-173	1.27937170451987	0.343	0.119	1.64210925323401e-169	1	ab
babos	7.608751251213e-171	1.33849944144282	0.141	0.013	9.7376798513024e-167	1	babos
Bsg.1	2.66416643241368e-170	1.08475886333417	0.53	0.276	3.40960020020302e-166	1	Bsg
CG4409	9.14481323211361e-169	-2.12250825633295	0.066	0.303	1.1703531974459e-164	1	CG4409
Ae2	5.49848944228447e-168	1.33448752598732	0.15	0.017	7.03696678823566e-164	1	Ae2
sog	9.21989244380774e-167	1.5442057492834	0.181	0.031	1.17996183495851e-162	1	sog
smt3.1	1.75789206227928e-166	0.701518079438791	0.836	0.637	2.24975026130502e-162	1	smt3
Atpalpha.1	3.01736644565251e-165	-1.10183199693383	0.467	0.662	3.86162557714608e-161	1	Atpalpha
Msr-110.1	2.91337480221223e-158	-1.87339769195379	0.03	0.238	3.72853707187121e-154	1	Msr-110
cv-d.1	1.11686969973024e-156	1.31292611600204	0.15	0.02	1.42936984171477e-152	1	cv-d
Hsp27.1	2.05584167740502e-155	0.846158341184328	0.671	0.42	2.63106617874295e-151	1	Hsp27
CG31663.1	1.26113966111901e-152	-1.93206738181376	0.029	0.231	1.61400653830011e-148	1	CG31663
CG30203	6.5681670698556e-150	1.29556416505638	0.11	0.006	8.4059402160012e-146	1	CG30203
CG13907	5.6884571278183e-148	1.30675956230853	0.136	0.016	7.28008743218187e-144	1	CG13907
LamC.1	6.96579990477906e-146	1.58879318073127	0.212	0.054	8.91483071813624e-142	1	LamC
Eno	1.23723819302115e-145	-0.884193825393128	0.625	0.736	1.58341743942846e-141	1	Eno
CG46339.1	9.42884529160572e-145	1.30073166342564	0.157	0.026	1.2067036204197e-140	1	CG46339
fru.1	1.02285429806946e-142	0.958955983865629	0.537	0.301	1.3090489306693e-138	1	fru
CG7888	1.14645672898373e-141	-1.85371831550774	0.02	0.204	1.46723532175337e-137	1	CG7888
Gat	8.98531097078358e-141	-3.02775499622323	0.045	0.239	1.14994009804088e-136	1	Gat
CG31706.1	6.01936805732544e-140	-1.86691667318603	0.034	0.226	7.70358723976509e-136	1	CG31706
nAChRalpha7.1	3.02694786315592e-138	1.38742121237863	0.195	0.046	3.87388787526695e-134	1	nAChRalpha7
CG42613.1	2.71201376886039e-132	-1.49762779774133	0.152	0.366	3.47083522138753e-128	1	CG42613
CG5895.1	8.85452748805478e-128	-1.69699677926342	0.015	0.182	1.13320242792125e-123	1	CG5895
CG1552	1.37906209723102e-125	-2.42616169366251	0.015	0.176	1.76492367203626e-121	1	CG1552
zyd.1	8.28291772987999e-124	-1.45276128615452	0.082	0.282	1.06004781107004e-119	1	zyd
beat-IIIc.1	6.98793359718085e-119	1.05847451565781	0.202	0.057	8.94315741767205e-115	1	beat-IIIc
ImpL2	1.63984206867847e-116	1.21521809469101	0.139	0.026	2.09866987949471e-112	1	ImpL2
fax	8.41817408803192e-116	0.747488135372111	0.725	0.543	1.07735791978633e-111	1	fax
Sod3	1.33059098438206e-114	-1.66241396502516	0.012	0.161	1.70289034181217e-110	1	Sod3
Socs36E.1	3.11484359747834e-113	1.01774673186742	0.273	0.105	3.98637683605279e-109	1	Socs36E
CG6723	2.91122950761527e-109	-1.50969736123827	0.01	0.152	3.72579152384603e-105	1	CG6723
CG42235.1	4.33669067375519e-109	-1.7440351259218	0.009	0.15	5.55009672427189e-105	1	CG42235
His3.3B.1	1.19237954636753e-108	0.681456582557333	0.688	0.492	1.52600734344116e-104	1	His3.3B
vir-1.1	2.93552221426652e-107	0.577822501579368	0.562	0.337	3.75688132981829e-103	1	vir-1
CNBP.1	6.25854479022446e-105	0.650975294752488	0.715	0.524	8.00968562252926e-101	1	CNBP
CG9691.1	1.92846159395054e-104	-2.18892774849592	0.029	0.178	2.4680451479379e-100	1	CG9691
sky	5.50925189307164e-104	-1.33353474524326	0.143	0.33	7.05074057275309e-100	1	sky
path	6.27237019301592e-104	1.01438609339886	0.52	0.327	8.02737937302178e-100	1	path
emb.1	5.16532358441177e-103	0.78012061545539	0.486	0.281	6.61058112333018e-99	1	emb
MFS14	5.87091528907575e-103	1.17397800517324	0.171	0.048	7.51359738695914e-99	1	MFS14
mt:tRNA:Ser-GCT.1	8.18584042607676e-103	0.851032696846871	0.45	0.25	1.0476238577293e-98	1	mt:tRNA:Ser-GCT
Invadolysin.1	3.53477790772811e-101	-1.46597818911458	0.027	0.174	4.52380876631043e-97	1	Invadolysin
CG9705.1	3.46776851295869e-100	0.858158140575287	0.425	0.233	4.43805014288453e-96	1	CG9705
CG7607	1.78595377060095e-99	-1.79437989183449	0.07	0.234	2.2856636356151e-95	1	CG7607
CG4829	1.64921298894872e-98	-1.58153989418827	0.041	0.192	2.11066278325658e-94	1	CG4829
kst	8.68901695426568e-98	1.02568323463014	0.154	0.04	1.11202038980692e-93	1	kst
RpL10	1.66204569386436e-97	0.43468610351729	0.886	0.775	2.1270860790076e-93	1	RpL10
nkt	6.9408323482942e-97	-1.97563775355675	0.05	0.202	8.88287723934692e-93	1	nkt
CG44325.1	2.15717072782741e-96	-1.21652732982038	0.106	0.282	2.76074709747351e-92	1	CG44325
CG11425.1	2.53515149849626e-95	-1.80012132182984	0.009	0.134	3.24448688777551e-91	1	CG11425
CG10960.1	3.05786011854495e-94	-1.39708600513177	0.028	0.167	3.91344937971382e-90	1	CG10960
CG15203	1.49973734885709e-93	1.3774089244427	0.159	0.045	1.91936385906731e-89	1	CG15203
GstE2	2.26235807897382e-93	-1.44250905864967	0.017	0.147	2.89536586947069e-89	1	GstE2
Snp	2.05143162123607e-92	0.995251017543726	0.148	0.039	2.62542218885792e-88	1	Snp
mt:tRNA:Arg-TCG.1	2.50824892135242e-91	0.896403253623989	0.31	0.145	3.21005696954683e-87	1	mt:tRNA:Arg-TCG
betaTub56D	1.68188706406517e-90	0.410682899542609	0.931	0.822	2.15247906459061e-86	1	betaTub56D
CG15890.1	2.27296863625261e-90	-1.37566257963349	0.106	0.269	2.90894526067608e-86	1	CG15890
nolo.1	9.34692902134597e-90	-1.49656883466965	0.024	0.155	1.19621997615186e-85	1	nolo
bi.1	1.07102059711591e-88	0.961320973170092	0.335	0.168	1.37069216018894e-84	1	bi
CG32032	1.61231079525624e-87	-1.30587332374608	0.097	0.26	2.06343535576894e-83	1	CG32032
Idgf6.1	5.12005228794353e-87	-1.46831755051734	0.036	0.172	6.55264291811013e-83	1	Idgf6
atl.1	4.72742603580193e-86	1.02936040766215	0.21	0.081	6.05015984061932e-82	1	atl
CG2865.1	8.18194867961056e-86	0.893389156450559	0.211	0.08	1.04712579201656e-81	1	CG2865
Sfxn1-3	8.04456350533875e-84	-1.42683608188335	0.04	0.174	1.02954323741325e-79	1	Sfxn1-3
Tis11	9.14427246412321e-84	0.843135993629025	0.346	0.181	1.17028398995849e-79	1	Tis11
hdly	4.1956380907054e-83	0.826483866361909	0.355	0.187	5.36957762848478e-79	1	hdly
Gs2	1.40948965187411e-82	-2.14085958475078	0.352	0.466	1.80386485646849e-78	1	Gs2
CD98hc.1	1.59949552672717e-82	-1.24262741430032	0.155	0.315	2.04703437510543e-78	1	CD98hc
SP1029.1	7.66285377043768e-82	0.96333025247689	0.15	0.044	9.80692025540615e-78	1	SP1029
awd.1	9.70654966465156e-82	0.429993876833632	0.855	0.712	1.24224422608211e-77	1	awd
Pglym78	1.50640370960623e-81	-1.16206946981404	0.273	0.432	1.92789546755405e-77	1	Pglym78
SP1173.1	3.63976439909399e-81	0.915015633545392	0.2	0.076	4.65817047796049e-77	1	SP1173
wdp	1.28221232237991e-80	0.816042747365688	0.313	0.156	1.64097533018181e-76	1	wdp
CG1537	9.60414231183874e-80	-1.4335301733099	0.148	0.304	1.22913813306912e-75	1	CG1537
Treh	5.60334288446407e-79	-1.29353995966466	0.023	0.141	7.17115822353712e-75	1	Treh
Jafrac1.1	3.18638897115981e-78	0.632437440858831	0.647	0.475	4.07794060529033e-74	1	Jafrac1
elB	3.99192501082885e-78	0.765986689598445	0.39	0.222	5.10886562885876e-74	1	elB
CG7781.1	9.85237899758525e-76	-1.07242875765441	0.163	0.323	1.26090746411096e-71	1	CG7781
SoxN.1	4.5071695376195e-72	-1.13182101770665	0.292	0.432	5.76827557424544e-68	1	SoxN
E(spl)mbeta-HLH	7.46696577389611e-70	0.932898005657806	0.368	0.217	9.55622279743224e-66	1	E(spl)mbeta-HLH
Pgi.1	6.23646911266783e-69	0.84958580176391	0.387	0.239	7.98143317039229e-65	1	Pgi
CG1545	1.80714755814279e-68	-1.32808447494271	0.043	0.16	2.31278744491114e-64	1	CG1545
Eaat1	4.02572705993979e-67	-1.31446022992792	0.033	0.143	5.15212549131094e-63	1	Eaat1
CG10184	6.58371509200331e-66	-1.22189624243897	0.029	0.135	8.42583857474583e-62	1	CG10184
CDase.1	7.92471063659554e-65	-1.13915597415423	0.036	0.145	1.0142044672715e-60	1	CDase
CG17646	5.61538082295888e-64	0.848441778700888	0.207	0.093	7.18656437722278e-60	1	CG17646
CG1607.1	5.87646655442686e-64	-1.06155857900169	0.025	0.127	7.5207018963555e-60	1	CG1607
ImpE1	7.61251788208585e-62	1.19451003912871	0.236	0.118	9.74250038549347e-58	1	ImpE1
CG42342	8.23127363392583e-62	-1.58516908272785	0.148	0.28	1.05343839966983e-57	1	CG42342
RpL19	1.02719922262078e-61	0.327198285964288	0.888	0.778	1.31460956511007e-57	1	RpL19
FASN1.1	8.06267435653081e-61	-1.1400141678901	0.041	0.147	1.03186106414881e-56	1	FASN1
GstE12	1.66739280282305e-60	-1.15662331763987	0.16	0.295	2.13392930905293e-56	1	GstE12
feo	2.66144440128357e-60	0.701879214424116	0.22	0.102	3.40611654476272e-56	1	feo
RpS27A	3.1143228310092e-60	0.333432740851497	0.896	0.79	3.98571035912558e-56	1	RpS27A
RpS4	4.65129334291202e-60	0.33164667476944	0.883	0.779	5.95272522025881e-56	1	RpS4
RpL8.1	2.24124592639629e-59	0.371576736050697	0.832	0.709	2.86834653660198e-55	1	RpL8
Jupiter	2.96642672508882e-59	0.716250736509215	0.24	0.118	3.79643292276867e-55	1	Jupiter
Pdcd4.1	5.49752741465597e-58	0.538851156502181	0.418	0.259	7.03573558527671e-54	1	Pdcd4
Sem1.1	5.69761530097037e-58	0.564734953523405	0.469	0.31	7.29180806218188e-54	1	Sem1
RpL15	6.95365238203454e-58	0.36120647183395	0.853	0.737	8.89928431852781e-54	1	RpL15
Nrg.1	1.31428606458582e-57	0.498183812257645	0.711	0.563	1.68202330545694e-53	1	Nrg
CG45050	1.7046991586278e-57	0.447046074318752	0.617	0.452	2.18167398321186e-53	1	CG45050
pum	2.36776399674135e-57	-0.799646966408424	0.396	0.518	3.03026436302958e-53	1	pum
CG9657	8.6450848385105e-57	-1.25767891329125	0.053	0.16	1.10639795763257e-52	1	CG9657
CG11883	2.3032672982588e-55	-1.03235662548533	0.071	0.184	2.94772148831161e-51	1	CG11883
RpS18.1	5.49980509088033e-55	0.361938505964595	0.81	0.68	7.03865055530865e-51	1	RpS18
Df31	5.53227097166351e-55	0.431313148759919	0.609	0.444	7.08020038953496e-51	1	Df31
CG13887.1	8.11495105182255e-55	0.609124008468473	0.355	0.214	1.03855143561225e-50	1	CG13887
nuf	4.17576796679648e-54	0.729011001362826	0.189	0.086	5.34414784390613e-50	1	nuf
RpS17.1	4.41284004234553e-53	0.33234301450786	0.831	0.71	5.64755268619381e-49	1	RpS17
Hsp83.1	6.10444345129245e-53	0.617331028191177	0.406	0.263	7.81246672896408e-49	1	Hsp83
RpS5a	9.15437850306368e-53	0.356253593493183	0.821	0.695	1.17157736082209e-48	1	RpS5a
Argk.1	1.13487580619459e-52	0.606544234786444	0.6	0.463	1.45241405676784e-48	1	Argk
tral	2.21194416940902e-52	0.551324144769746	0.394	0.247	2.83084614800966e-48	1	tral
lolal	3.65978418025262e-52	0.592383885332075	0.353	0.217	4.6837917938873e-48	1	lolal
Usp7.1	4.31042282989987e-52	0.48922687689481	0.497	0.344	5.51647913770585e-48	1	Usp7
CtBP	2.49156505214462e-51	0.507080365352288	0.492	0.341	3.18870495373469e-47	1	CtBP
RpL26.1	1.05722509914168e-50	0.311031580281963	0.855	0.741	1.35303668188152e-46	1	RpL26
Nlp.1	1.41090186853126e-50	0.466323399776109	0.427	0.278	1.80567221134631e-46	1	Nlp
gro	2.38267080502356e-49	0.538430959482143	0.321	0.189	3.04934209626915e-45	1	gro
RpL21.1	4.76800927451065e-49	0.32712055993441	0.838	0.726	6.10209826951873e-45	1	RpL21
Gprk2	3.13387722558771e-48	0.676596886842056	0.218	0.113	4.01073607330714e-44	1	Gprk2
Dg	3.18098155840812e-48	0.513314666061232	0.273	0.15	4.07102019845072e-44	1	Dg
h.1	1.11403729863257e-47	0.680498362642675	0.224	0.118	1.42574493478996e-43	1	h
Mob2.1	4.02547743518715e-47	0.64033770193336	0.232	0.124	5.15180602155252e-43	1	Mob2
Liprin-gamma.1	3.11002709873931e-46	-0.724829841855737	0.358	0.47	3.98021268096657e-42	1	Liprin-gamma
GlyP.1	8.39081583722977e-46	0.739674782203392	0.258	0.149	1.07385661084867e-41	1	GlyP
sbb	1.14164601557537e-45	0.357810186913289	0.694	0.544	1.46107857073336e-41	1	sbb
nkd	2.58437320896063e-45	0.724610622304433	0.244	0.135	3.30748083282782e-41	1	nkd
eEF5.1	7.79623873701219e-45	0.390273854722205	0.638	0.486	9.9776263356282e-41	1	eEF5
RpL11.1	9.32123358640123e-45	0.332105714662587	0.789	0.663	1.19293147438763e-40	1	RpL11
CG6770.1	1.25345364625059e-44	0.569501114221479	0.357	0.229	1.6041699764715e-40	1	CG6770
mgl.1	2.46590318181061e-44	-0.825323590406596	0.115	0.225	3.15586289208122e-40	1	mgl
Hrb87F	3.19398395867045e-44	0.527649888669752	0.364	0.235	4.08766067030644e-40	1	Hrb87F
Rbfox1	9.40193375066766e-44	0.275476145388606	0.836	0.708	1.20325948141045e-39	1	Rbfox1
roh.1	1.15119183401799e-43	0.467426413235628	0.562	0.422	1.47329530917623e-39	1	roh
Rpt2	2.37980004269176e-43	0.570189658624151	0.327	0.207	3.04566809463691e-39	1	Rpt2
Nph.1	7.0588258375075e-43	0.501175074984853	0.397	0.264	9.0338853068421e-39	1	Nph
Hsc70Cb	4.2904695942448e-42	0.452597257743163	0.481	0.342	5.49094298671449e-38	1	Hsc70Cb
Mapmodulin	5.15615459810777e-42	0.425506019455851	0.489	0.348	6.59884665465832e-38	1	Mapmodulin
RpL7.1	2.542732444616e-41	0.306737034001762	0.798	0.677	3.25418898261956e-37	1	RpL7
RpL3	3.54874593321374e-41	0.301952598681149	0.789	0.661	4.54168504532695e-37	1	RpL3
His3.3A	1.01395573206405e-40	0.48207064343584	0.314	0.195	1.29766054589557e-36	1	His3.3A
mts.1	4.01362050999013e-40	0.441930873203744	0.453	0.319	5.13663152868537e-36	1	mts
msi	5.42140598116579e-40	0.379874598425549	0.436	0.299	6.93831537469597e-36	1	msi
HmgD	4.9558897240801e-39	0.404466479260682	0.461	0.327	6.34254766887771e-35	1	HmgD
RpL17.1	3.30660141802193e-38	0.272095315292048	0.827	0.713	4.23178849478446e-34	1	RpL17
Pfk.1	1.37127994841969e-37	0.598871792407744	0.291	0.185	1.75496407798752e-33	1	Pfk
His4r.1	1.82964111692494e-37	0.337993839667411	0.594	0.457	2.34157470144054e-33	1	His4r
RpS9	1.10116771356884e-36	0.2826144199328	0.827	0.726	1.4092744398254e-32	1	RpS9
ctp	1.34414393738577e-36	0.356281886780104	0.735	0.629	1.72023541106631e-32	1	ctp
Act42A	2.72151322309367e-36	0.46240293771398	0.256	0.152	3.48299262291528e-32	1	Act42A
eIF2beta.1	1.16825072848558e-35	0.41012249843169	0.522	0.394	1.49512728231584e-31	1	eIF2beta
CG13551	8.66640769412235e-35	0.435813042743911	0.377	0.258	1.10912685669378e-30	1	CG13551
bic.1	1.81875857781466e-34	0.373329417385458	0.488	0.361	2.32764722788721e-30	1	bic
crol	1.86571824450633e-34	0.421163080821335	0.355	0.238	2.3877462093192e-30	1	crol
CG14464	4.49435290772533e-34	0.408430841017303	0.38	0.26	5.75187285130688e-30	1	CG14464
CG43759	8.96155491683001e-34	0.426298182377265	0.357	0.243	1.1468997982559e-29	1	CG43759
RpL30	1.76829483156884e-33	0.270083142877628	0.78	0.665	2.2630637254418e-29	1	RpL30
dnc	2.05166046671537e-32	0.448936787792	0.34	0.232	2.62571506530233e-28	1	dnc
shot	6.69994915052519e-32	0.452922338106004	0.359	0.249	8.57459492284214e-28	1	shot
Lsd-2	6.78697789013784e-32	0.382538957637238	0.583	0.454	8.68597430379841e-28	1	Lsd-2
dsh	1.0220360314059e-31	0.45576172381283	0.294	0.193	1.30800171299328e-27	1	dsh
mamo	2.25974685103404e-31	0.366378865918888	0.325	0.215	2.89202401995337e-27	1	mamo
GstD1.1	3.66564134572987e-31	0.431727796100923	0.488	0.373	4.69128779426509e-27	1	GstD1
SNRPG	8.75648986138375e-30	0.421272833351939	0.35	0.244	1.12065557245989e-25	1	SNRPG
hdc	8.82647600983415e-30	0.17590479441283	0.627	0.491	1.12961239973858e-25	1	hdc
Rbp6	1.35562624029565e-29	0.194971316558611	0.447	0.314	1.73493046233037e-25	1	Rbp6
Syp	1.44691341995786e-29	0.321168748247151	0.431	0.311	1.85175979486207e-25	1	Syp
E2f1	1.59004253452399e-29	0.414644423542397	0.343	0.239	2.03493643568381e-25	1	E2f1
RpL4.1	1.65395244681813e-29	0.30133589070967	0.607	0.481	2.11672834143785e-25	1	RpL4
tsr.1	2.27507721420729e-29	0.277158264886739	0.721	0.602	2.91164381874249e-25	1	tsr
RpS3.1	3.25923402029025e-29	0.278599479952212	0.712	0.593	4.17116769916746e-25	1	RpS3
Tlk	5.46003937625371e-29	0.371003160561008	0.409	0.295	6.9877583937295e-25	1	Tlk
RpS6	8.13525569429982e-29	0.310924122398296	0.603	0.483	1.04115002375649e-24	1	RpS6
RpL34b	8.1476691496555e-29	0.275785095267286	0.738	0.626	1.04273869777291e-24	1	RpL34b
Eip63E.1	1.16677443523253e-28	0.369865190377708	0.463	0.348	1.49323792221059e-24	1	Eip63E
RpL12.1	1.64428847996341e-28	0.231810034505622	0.813	0.695	2.10436039665717e-24	1	RpL12
Rm62	6.77617432288478e-28	0.346869469408622	0.342	0.238	8.67214789842794e-24	1	Rm62
eEF1beta.1	8.95241371809136e-28	0.293683127824359	0.542	0.415	1.14572990764133e-23	1	eEF1beta
lncRNA:CR40469	1.76841355524903e-27	0.202409352805539	0.767	0.623	2.26321566800771e-23	1	lncRNA:CR40469
RpL18.1	2.56809938185163e-27	0.240352312270105	0.793	0.676	3.28665358889371e-23	1	RpL18
PIG-T	6.75159384520873e-27	0.313080900413718	0.409	0.295	8.64068980309814e-23	1	PIG-T
RpS30	2.60561207832487e-26	0.217967782135219	0.803	0.695	3.33466233784017e-22	1	RpS30
rin.1	1.09962262469872e-25	0.315880778702192	0.492	0.378	1.40729703508942e-21	1	rin
Ama.1	1.33785237475685e-25	-0.380358931069243	0.219	0.319	1.71218346921382e-21	1	Ama
RpS23	1.78976311180708e-25	0.242544517360653	0.783	0.677	2.2905388304907e-21	1	RpS23
Dsp1	2.67101340606863e-25	0.261934113542427	0.522	0.403	3.41836295708663e-21	1	Dsp1
nrv3	3.58941397537311e-25	0.332187292282252	0.482	0.366	4.5937320056825e-21	1	nrv3
cathD	7.65760800689299e-25	0.347840673913084	0.378	0.276	9.80020672722164e-21	1	cathD
cdi	1.11933678707942e-24	0.361435600501102	0.381	0.277	1.43252722010424e-20	1	cdi
Vap33	2.05502027769086e-24	0.278451231981498	0.501	0.387	2.63001495138876e-20	1	Vap33
Hsc70-4.1	2.71136180066774e-24	0.320092072131073	0.428	0.321	3.47000083249457e-20	1	Hsc70-4
eEF1gamma	5.82511943239133e-24	0.322322085526178	0.425	0.32	7.45498784957442e-20	1	eEF1gamma
RpL27	1.78375027076012e-23	0.205397912928594	0.83	0.718	2.2828435965188e-19	1	RpL27
RpL24.1	1.07001596844022e-22	0.203537727946279	0.785	0.679	1.36940643640979e-18	1	RpL24
RpL23A.1	3.26475278191686e-22	0.236844672550184	0.692	0.584	4.17823061029719e-18	1	RpL23A
RpS16	6.58175324731187e-21	0.223340621081729	0.781	0.675	8.42332780590973e-17	1	RpS16
RpS3A.1	7.98061638247131e-21	0.205538349755993	0.807	0.706	1.02135928462868e-16	1	RpS3A
tna	4.00182479911812e-20	0.2551006071302	0.456	0.352	5.12153537791136e-16	1	tna
RpLP0.1	2.7215005359855e-18	0.188875772476109	0.689	0.587	3.48297638595424e-14	1	RpLP0
aqz	4.05721783985838e-17	0.18058695624937	0.553	0.452	5.19242739145075e-13	1	aqz
Hrb27C	4.88698794984199e-17	0.173153427656534	0.656	0.543	6.25436717820778e-13	1	Hrb27C
RpS24.1	4.36738160788606e-16	0.181146443400645	0.728	0.625	5.58937498177258e-12	1	RpS24
Gat.1	0	4.76502080489012	0.894	0.1	0	2	Gat
alrm.1	0	4.68641332510175	0.867	0.102	0	2	alrm
CG1552.1	0	3.76181859879999	0.713	0.062	0	2	CG1552
CG42342.1	0	3.2630172753207	0.727	0.186	0	2	CG42342
nkt.1	0	3.16025771212851	0.638	0.102	0	2	nkt
CG42489	0	2.98561045072793	0.396	0.041	0	2	CG42489
CG1537.1	0	2.79176613150587	0.747	0.202	0	2	CG1537
CG7607.1	0	2.70775641358738	0.628	0.134	0	2	CG7607
CG9394	0	2.65326330574497	0.338	0.008	0	2	CG9394
Rh50	0	2.61342255607101	0.335	0.004	0	2	Rh50
Gs2.1	0	2.60131911890934	0.976	0.371	0	2	Gs2
CG4409.1	0	2.48806114716844	0.652	0.183	0	2	CG4409
wun2	0	2.45589414289283	0.374	0.022	0	2	wun2
Eaat1.1	0	2.42792239159734	0.462	0.07	0	2	Eaat1
Tre1	0	2.30884301640736	0.29	0.008	0	2	Tre1
MtnA.1	1.34105533651417e-289	-2.99186570372961	0.411	0.843	1.71628261967083e-285	2	MtnA
vir-1.2	1.37018310275665e-282	2.26795136549514	0.798	0.365	1.75356033490795e-278	2	vir-1
OtopLc	3.7707246009428e-277	1.98467984651271	0.324	0.04	4.8257733442866e-273	2	OtopLc
Prosap	3.23388138448711e-276	2.26149851865628	0.598	0.174	4.1387213958666e-272	2	Prosap
Tsp5D	4.79747478650424e-254	1.84115812048682	0.259	0.025	6.13980823176813e-250	2	Tsp5D
CG43693.1	1.0749075325263e-250	1.92484922364931	0.371	0.061	1.37566666012715e-246	2	CG43693
e	1.483002129902e-234	1.75260717075721	0.221	0.019	1.89794612584858e-230	2	e
CG9657.1	4.2139314609405e-211	1.66901796012317	0.425	0.094	5.39298948371166e-207	2	CG9657
Adgf-D	8.67250018607285e-207	1.32152766091238	0.135	0.005	1.1099065738136e-202	2	Adgf-D
CG31705	9.0066271705499e-207	2.29666802298043	0.583	0.213	1.15266814528698e-202	2	CG31705
RapGAP1	8.99443117891789e-193	2.03681481116567	0.628	0.266	1.15110730227791e-188	2	RapGAP1
CG13631	7.05011943826733e-192	1.81757458703234	0.329	0.063	9.02274285709453e-188	2	CG13631
CG34367	7.47022816662497e-191	1.18952377176853	0.107	0.002	9.56039800764663e-187	2	CG34367
CG32195	6.14394709709268e-190	1.76246641571272	0.255	0.036	7.86302349485921e-186	2	CG32195
CG1358	6.00119468296737e-172	1.55068997759746	0.219	0.029	7.68032895526164e-168	2	CG1358
mfas	3.27452369695647e-166	1.59845232139381	0.281	0.052	4.19073542736489e-162	2	mfas
CG9467	4.83082525914614e-157	1.40185877582801	0.189	0.023	6.18249016665523e-153	2	CG9467
CG32982	4.11588750279363e-151	1.74737677010041	0.264	0.051	5.26751282607529e-147	2	CG32982
Treh.1	3.16286304829748e-147	1.59310396453514	0.329	0.08	4.04783212921111e-143	2	Treh
Obp99a.2	1.0401489433605e-140	-3.41808410533393	0.38	0.681	1.33118261771277e-136	2	Obp99a
naz	2.48140819951602e-135	1.32892805372467	0.168	0.021	3.1757062137406e-131	2	naz
CG7888.1	3.79111033826496e-125	1.38400793184737	0.387	0.12	4.85186301091149e-121	2	CG7888
CG6723.1	2.4253586400743e-124	1.44262780133763	0.319	0.085	3.10397398756709e-120	2	CG6723
CG5273	3.6682388263871e-121	1.55524195229955	0.268	0.063	4.69461205001021e-117	2	CG5273
CG9686.2	6.88000753188371e-121	-3.07218985670417	0.11	0.471	8.80503363930477e-117	2	CG9686
Adk1	9.00106843004643e-121	1.25718798807625	0.16	0.022	1.15195673767734e-116	2	Adk1
AANAT1	1.28638520709336e-120	1.22727288459971	0.115	0.01	1.64631578803808e-116	2	AANAT1
CG1545.1	1.14266363574939e-114	1.45540483608782	0.337	0.1	1.46238092103207e-110	2	CG1545
Cyp28a5	1.3747796076012e-111	1.4869702177266	0.215	0.044	1.75944294180801e-107	2	Cyp28a5
KrT95D	1.60324816364054e-111	1.37633373839098	0.266	0.067	2.05183699982716e-107	2	KrT95D
fray	9.17293566398932e-108	1.44258898882495	0.173	0.029	1.17395230627735e-103	2	fray
mbc	2.08849366708314e-106	1.12005596036727	0.123	0.014	2.672854195133e-102	2	mbc
Eno.1	5.54323755652601e-105	0.94299963854587	0.835	0.687	7.09423542484198e-101	2	Eno
CG4829.1	5.38289657118774e-101	1.22095660744285	0.363	0.121	6.88903103180607e-97	2	CG4829
sky.1	8.64431151239284e-100	1.36752007416849	0.518	0.245	1.10629898735604e-95	2	sky
hoe1.2	3.10010212455292e-98	-2.70677063195054	0.111	0.424	3.96751069900283e-94	2	hoe1
sty	6.39720410999482e-98	1.39095638022498	0.296	0.09	8.18714181997138e-94	2	sty
CG2852.1	1.074320489179e-97	-1.36548863369446	0.425	0.701	1.37491536205128e-93	2	CG2852
CAH1.1	4.56405782239089e-97	0.940339199415789	0.646	0.335	5.84108120109587e-93	2	CAH1
capu	1.14134371609024e-94	1.07877648545202	0.14	0.022	1.46069168785229e-90	2	capu
CG34417.2	2.01600304125259e-93	-2.73048795255749	0.071	0.38	2.58008069219507e-89	2	CG34417
CG31676	3.03336752658552e-93	1.1770912913541	0.14	0.022	3.88210376052415e-89	2	CG31676
aay.2	7.39222449091806e-92	1.33405640802964	0.466	0.203	9.46056890347693e-88	2	aay
path.1	3.18747219244298e-89	-2.01031439926627	0.104	0.418	4.07932691188853e-85	2	path
Drat.2	3.82805538552726e-89	-2.37156394068609	0.198	0.493	4.89914528239779e-85	2	Drat
Ama.2	4.17810987433462e-87	-2.49508010495345	0.027	0.316	5.34714501717344e-83	2	Ama
CG43085.2	5.82759449178527e-87	-3.15199829857438	0.085	0.382	7.45815543058679e-83	2	CG43085
Pglym78.1	2.93115779757e-86	1.19336387067556	0.618	0.357	3.75129574933009e-82	2	Pglym78
santa-maria.2	4.95899529324524e-86	-2.65441933681111	0.039	0.326	6.34652217629526e-82	2	santa-maria
NANS	2.43128902728096e-84	1.13831232550525	0.173	0.037	3.11156369711418e-80	2	NANS
Mkp3	1.14518458330626e-83	1.22924827304408	0.443	0.198	1.46560722971536e-79	2	Mkp3
Lsd-2.1	7.11233277146397e-82	-1.64439392261879	0.237	0.522	9.10236348091959e-78	2	Lsd-2
CG8671	8.61430225445707e-81	1.2748134729917	0.346	0.132	1.10245840252542e-76	2	CG8671
Acbp2.2	3.13865531280136e-80	0.905140393873451	0.771	0.506	4.01685106932317e-76	2	Acbp2
CG10126	1.36421552853578e-78	1.01294320846716	0.141	0.027	1.74592303342009e-74	2	CG10126
CG31869.2	2.34390392809409e-78	-2.69673487395252	0.031	0.297	2.99972824717482e-74	2	CG31869
Pen.2	3.23906359875976e-77	-1.91258910737768	0.16	0.437	4.14535359369274e-73	2	Pen
Oatp74D.2	8.57975356088823e-75	-2.43326227197399	0.109	0.379	1.09803686072248e-70	2	Oatp74D
Galphao	1.10224633972771e-74	1.14209535557996	0.568	0.326	1.41065486558353e-70	2	Galphao
GstE2.1	7.5331317368259e-74	1.0975770507938	0.269	0.089	9.64090199678978e-70	2	GstE2
SoxN.2	1.18318142322471e-73	-1.83710065106806	0.14	0.416	1.51423558544298e-69	2	SoxN
CG6218.2	5.41011407215437e-73	-2.29953134010739	0.038	0.294	6.92386398954316e-69	2	CG6218
Cyp4g15.2	1.74695776992314e-72	0.991746804458265	0.434	0.197	2.23575655394763e-68	2	Cyp4g15
Irk2	1.5383419989736e-71	1.08229261256505	0.136	0.027	1.96877009028641e-67	2	Irk2
retm	1.41840433742884e-69	1.17664966936376	0.213	0.063	1.81527387104143e-65	2	retm
CG3376	1.86782556194108e-69	1.02939197438407	0.208	0.059	2.3904431541722e-65	2	CG3376
Fas2.2	1.35497157326359e-68	-1.29605401957263	0.284	0.549	1.73409261946274e-64	2	Fas2
Cyp9f2	9.48998865012912e-67	1.03138278285287	0.14	0.031	1.21452874744352e-62	2	Cyp9f2
wrapper.2	1.21912297481449e-66	-2.25417459499318	0.036	0.274	1.56023358316758e-62	2	wrapper
lncRNA:CR45018	2.57465834255655e-64	1.042290757538	0.172	0.045	3.29504774680388e-60	2	lncRNA:CR45018
pum.1	5.33582765060449e-64	0.944411658072589	0.668	0.459	6.82879222724363e-60	2	pum
ced-6	1.53623882936343e-61	1.07234900495086	0.225	0.074	1.96607845381931e-57	2	ced-6
fok	2.03890763389201e-61	1.12231621805167	0.511	0.288	2.60939398985499e-57	2	fok
CG32354	2.30989572514671e-60	-2.07045156472186	0.023	0.241	2.95620454904276e-56	2	CG32354
Picot.2	5.31906299491911e-60	-2.0000016629749	0.053	0.278	6.80733682089748e-56	2	Picot
CG3168.2	1.07690030324677e-59	-2.19196173858484	0.065	0.292	1.37821700809522e-55	2	CG3168
E(spl)mbeta-HLH.1	1.68594389674066e-59	-1.95496284014202	0.058	0.286	2.15767099904869e-55	2	E(spl)mbeta-HLH
apolpp.2	7.80134280357864e-56	-2.52286568549553	0.037	0.248	9.98415852001994e-52	2	apolpp
Sfxn1-3.1	3.49468870353266e-55	1.18928102388225	0.281	0.116	4.4725026027811e-51	2	Sfxn1-3
Gapdh1	2.95882932922921e-54	0.737414452767874	0.736	0.562	3.78670977554754e-50	2	Gapdh1
Wnt4	1.01745832342424e-53	-1.702595953287	0.094	0.317	1.30214316231834e-49	2	Wnt4
CG32066	1.78372930683668e-53	1.080158686281	0.324	0.148	2.28281676688958e-49	2	CG32066
CG7029	3.82136778818991e-53	0.880544962445903	0.195	0.064	4.89058649532545e-49	2	CG7029
zyd.2	6.78878193138802e-53	-1.99310012549387	0.039	0.239	8.68828311579039e-49	2	zyd
elB.1	8.96963816174957e-53	-1.55836707122257	0.079	0.295	1.14793429194071e-48	2	elB
PyK	3.14946810637058e-51	0.972673615735834	0.523	0.332	4.03068928253307e-47	2	PyK
Sod3.1	4.38971049766441e-51	1.1094612607839	0.251	0.1	5.61795149491091e-47	2	Sod3
GstE1	7.78824719554515e-51	0.92886327237002	0.174	0.054	9.96739876085868e-47	2	GstE1
CG42613.2	5.98211693197417e-50	-1.39077455434793	0.104	0.321	7.65591324954054e-46	2	CG42613
CG17065	3.06730546246029e-49	0.844599998199281	0.143	0.04	3.92553753085668e-45	2	CG17065
MFS9.2	1.98771350600511e-48	0.424665939841985	0.681	0.423	2.54387574498534e-44	2	MFS9
Hsp27.2	9.6716879122112e-48	-1.12182550911772	0.302	0.52	1.23778261900479e-43	2	Hsp27
CG12065.1	1.01234890163509e-47	1.03781692434014	0.322	0.155	1.29560412431259e-43	2	CG12065
CG15209	1.19207622395026e-47	0.971342237668245	0.227	0.088	1.52561915141155e-43	2	CG15209
Idgf4	1.23378392268232e-47	-2.01223100135641	0.041	0.228	1.57899666424883e-43	2	Idgf4
Liprin-gamma.2	4.67812175241604e-47	-1.06076257190369	0.226	0.458	5.98706021874205e-43	2	Liprin-gamma
DOR	6.51979180672062e-46	1.0507660687632	0.267	0.117	8.34402955424105e-42	2	DOR
CG6356.2	7.06795804823596e-46	-2.14652070033413	0.025	0.2	9.04557271013238e-42	2	CG6356
CG3902	1.79688407994202e-44	-1.63365917190224	0.017	0.184	2.2996522455098e-40	2	CG3902
CG31145	2.09187789584056e-44	0.862794678265081	0.168	0.056	2.67718533109676e-40	2	CG31145
Synd	1.49715394656511e-43	0.829695666199258	0.156	0.05	1.91605762081403e-39	2	Synd
Rala	6.16149305932721e-43	1.04377873390279	0.377	0.209	7.88547881732697e-39	2	Rala
CG31663.2	7.11749765477181e-43	-1.75349437927033	0.019	0.184	9.10897349857696e-39	2	CG31663
mnd.2	1.76243551036649e-42	0.899546195065419	0.656	0.452	2.25556496616703e-38	2	mnd
CG15890.2	4.60846517922383e-42	-1.643609080892	0.059	0.236	5.89791373637066e-38	2	CG15890
cib.2	5.11501704818653e-40	-0.884429813785661	0.583	0.708	6.54619881826912e-36	2	cib
scf	9.09413380494987e-40	0.896584482170889	0.232	0.099	1.16386724435748e-35	2	scf
Gapdh2	9.72554556100003e-40	0.511833394843006	0.807	0.702	1.24467532089678e-35	2	Gapdh2
sbb.1	2.4264937441798e-39	-0.788770243912002	0.438	0.607	3.1054266938013e-35	2	sbb
for.2	5.47351052319766e-39	-1.48137085205585	0.148	0.33	7.00499876758837e-35	2	for
GstE12.1	1.37047885791796e-38	0.885675924464696	0.407	0.236	1.75393884236341e-34	2	GstE12
Fer1HCH.2	2.41680094358749e-37	-1.22495598249264	0.319	0.473	3.09302184760327e-33	2	Fer1HCH
AMPdeam	2.72583183307343e-37	-1.17891960377955	0.137	0.319	3.48851957996738e-33	2	AMPdeam
fax.1	2.99055470764666e-37	-0.78106708321661	0.441	0.617	3.8273119148462e-33	2	fax
stg.2	7.36388053494425e-37	-1.33602142810259	0.183	0.367	9.42429430862165e-33	2	stg
dally.2	7.16711807957264e-36	0.837863556819727	0.506	0.337	9.17247771823707e-32	2	dally
CG13124	7.8790581582955e-35	0.82980714598818	0.409	0.244	1.00836186309866e-30	2	CG13124
CAH7.2	2.58517177862825e-34	0.58772122453919	0.573	0.385	3.30850284228843e-30	2	CAH7
CG11883.1	2.14417830756215e-33	0.838428379856927	0.271	0.135	2.74411939801804e-29	2	CG11883
Nrt.1	3.47711829876172e-33	-1.01071219589881	0.149	0.325	4.45001599875525e-29	2	Nrt
CG9328	2.46916285333104e-32	0.831236210347095	0.217	0.099	3.16003461969307e-28	2	CG9328
AdamTS-B.2	3.26944664314842e-32	-1.69071308652882	0.018	0.145	4.18423781390134e-28	2	AdamTS-B
cpo	3.67911649403157e-32	-1.04442563285244	0.128	0.299	4.7085332890616e-28	2	cpo
Tet	2.63989741982496e-31	0.713804885728238	0.369	0.215	3.37854071789198e-27	2	Tet
pyd	3.79330934508277e-31	-1.22520962514685	0.061	0.208	4.85467729983692e-27	2	pyd
Fer2LCH.2	4.21623798665693e-31	-0.86284699720695	0.535	0.642	5.39594137532354e-27	2	Fer2LCH
MFS3.2	5.03026159643234e-31	-1.993476509851	0.05	0.187	6.43772879111411e-27	2	MFS3
ImpE1.1	8.77148400830574e-31	-1.93998666848915	0.036	0.168	1.12257452338297e-26	2	ImpE1
Tollo	9.17913269324357e-31	-1.31535601249307	0.021	0.147	1.17474540208131e-26	2	Tollo
Akap200.1	9.50400950870526e-31	-0.885890798482013	0.314	0.468	1.2163231369241e-26	2	Akap200
shot.1	2.25858188831095e-30	-1.17559325552001	0.141	0.299	2.89053310066035e-26	2	shot
Echs1	3.09683740432803e-30	-1.14846579587803	0.085	0.233	3.96333251005901e-26	2	Echs1
svp.2	1.04613096074785e-29	-1.46154782203683	0.028	0.153	1.3388384035651e-25	2	svp
Tpi	1.18092834776603e-29	0.653989868682318	0.585	0.434	1.51135209947096e-25	2	Tpi
CG8369.2	1.30781145090058e-29	-1.41229462509649	0.309	0.443	1.67373709486256e-25	2	CG8369
Tis11.1	4.7453159071405e-29	-1.07064372524104	0.098	0.247	6.07305529795841e-25	2	Tis11
Aldh	7.55170807621872e-29	-1.05024889081749	0.099	0.248	9.66467599594472e-25	2	Aldh
CG42235.2	1.69828392514684e-28	-1.47490551428383	0.007	0.117	2.17346376740292e-24	2	CG42235
CG43759.1	1.75268510691444e-28	-0.928916031364152	0.139	0.294	2.2430863998291e-24	2	CG43759
Nrg.2	4.57177067159062e-28	-0.647242600356196	0.477	0.623	5.85095210550167e-24	2	Nrg
CG5955.2	1.64642762240044e-27	0.733179210722923	0.358	0.213	2.10709807114808e-23	2	CG5955
AnxB9	3.7945612742577e-27	0.709417333928263	0.478	0.335	4.85627951879501e-23	2	AnxB9
smt3.2	5.44525679576585e-27	-0.573471910388542	0.608	0.709	6.96883964722113e-23	2	smt3
Jafrac1.2	2.20709564759258e-26	-0.712611895691045	0.403	0.542	2.82464100978898e-22	2	Jafrac1
nemy	1.74883310607279e-25	-1.12113555044923	0.034	0.149	2.23815660915196e-21	2	nemy
Pcyt2.2	2.66182863867079e-25	-1.32546573369808	0.024	0.132	3.40660829177087e-21	2	Pcyt2
Idgf6.2	3.78084612163678e-25	-1.33043370216762	0.03	0.14	4.83872686647075e-21	2	Idgf6
Atpalpha.2	3.9501077618089e-25	0.443364097741485	0.721	0.588	5.05534791356303e-21	2	Atpalpha
sgg.2	4.10632777632928e-25	-1.1193810218843	0.131	0.267	5.25527828814621e-21	2	sgg
CG15093	2.89038393815393e-24	-0.969803315381833	0.086	0.216	3.6991133640494e-20	2	CG15093
Rac2.1	3.67402993764298e-24	0.724118706509674	0.433	0.297	4.70202351419548e-20	2	Rac2
Hex-A.2	3.92445790217266e-23	-1.14934388474012	0.252	0.388	5.02252122320057e-19	2	Hex-A
bun.2	7.48267656328918e-23	-0.883407771360547	0.301	0.43	9.57632946569749e-19	2	bun
His3.3B.2	6.20923224560529e-22	-0.599866860153714	0.438	0.566	7.94657542792565e-18	2	His3.3B
AhcyL1.2	6.55911872490391e-22	-1.29828479810172	0.084	0.199	8.39436014413203e-18	2	AhcyL1
wdp.1	9.73683249654732e-22	-1.1026897645206	0.098	0.217	1.24611982290813e-17	2	wdp
CG9932	1.13106000877486e-21	-1.02912832841402	0.04	0.144	1.44753059923007e-17	2	CG9932
hdly.1	1.45135284730338e-21	-0.8945811492248	0.126	0.252	1.85744137397887e-17	2	hdly
RabX1.1	6.78863537843075e-21	-1.14709506721973	0.055	0.16	8.68809555731567e-17	2	RabX1
CD98hc.2	8.89953308398123e-21	-0.970332966688736	0.154	0.277	1.13896224408792e-16	2	CD98hc
Galphai	1.07278314741861e-20	0.584038894640879	0.422	0.294	1.37294787206634e-16	2	Galphai
CG13252.2	1.60437880115514e-20	-1.14748306403033	0.119	0.238	2.05328398971835e-16	2	CG13252
CG13551.1	9.38461103689881e-20	-0.775671546328059	0.182	0.307	1.20104252050231e-15	2	CG13551
ox	9.39231061975492e-20	-0.54894280759033	0.486	0.6	1.20202791311623e-15	2	ox
Cys	9.5792392040524e-20	-1.64753705543078	0.099	0.211	1.22595103333463e-15	2	Cys
Msr-110.2	1.16965723459468e-19	0.474446730325684	0.276	0.162	1.49692732883427e-15	2	Msr-110
tna.1	1.33746949580493e-18	-0.628523307306085	0.263	0.398	1.71169346073114e-14	2	tna
UQCR-14	2.84087036263377e-18	-0.579299341117623	0.344	0.464	3.63574589009871e-14	2	UQCR-14
shep	3.26646729419575e-18	0.362093632869841	0.713	0.61	4.18042484311172e-14	2	shep
stai	3.93317744208324e-18	-0.582176510881356	0.238	0.375	5.03368049037814e-14	2	stai
Rbp6.1	1.06391844470129e-17	-0.634933889359865	0.238	0.368	1.36160282552871e-13	2	Rbp6
Syx1A	1.5438644632707e-17	0.511261939000735	0.372	0.253	1.97583774009384e-13	2	Syx1A
luna	1.83578875660736e-17	0.641521561215969	0.509	0.394	2.34944245070609e-13	2	luna
hdc.1	1.98427428841493e-17	-0.409501281030936	0.419	0.546	2.53947423431343e-13	2	hdc
lncRNA:CR40469.1	6.39051417488351e-17	-0.33366710179416	0.564	0.679	8.17858004101592e-13	2	lncRNA:CR40469
mgl.2	1.21781197116567e-16	-0.897221230231249	0.101	0.201	1.55855576069782e-12	2	mgl
trn	1.36637897551633e-16	-0.751745803185139	0.179	0.296	1.7486918128658e-12	2	trn
CG13887.2	3.78621509815692e-16	-0.768486359681599	0.163	0.268	4.84559808262123e-12	2	CG13887
hts	1.96022893175943e-15	0.463961873560741	0.284	0.183	2.50870098686572e-11	2	hts
Pdp1	2.59561944405883e-15	-0.617606477512994	0.175	0.288	3.32187376450648e-11	2	Pdp1
Gbeta13F	3.71682995335806e-15	0.389660147610775	0.682	0.579	4.75679897430764e-11	2	Gbeta13F
Mapmodulin.1	1.6514774140833e-14	-0.561091720541586	0.297	0.402	2.11356079454381e-10	2	Mapmodulin
mamo.1	2.28971178754588e-14	-0.706562452967318	0.158	0.259	2.93037314570122e-10	2	mamo
msi.1	2.6837001440902e-14	-0.455287535295209	0.232	0.354	3.43459944440664e-10	2	msi
mt:tRNA:Ser-GCT.2	1.01364246070591e-13	-0.545754811136173	0.213	0.323	1.29725962121143e-09	2	mt:tRNA:Ser-GCT
Ten-a	1.30572844703781e-13	-0.512426846679914	0.195	0.303	1.67107126651899e-09	2	Ten-a
CG45050.1	4.85759406999722e-13	-0.42645663437729	0.41	0.514	6.21674889078245e-09	2	CG45050
ct	1.07441918870519e-11	0.285564733572079	0.544	0.426	1.3750416777049e-07	2	ct
PIG-T.1	1.2113288728814e-11	-0.446223578451164	0.238	0.34	1.55025869151361e-07	2	PIG-T
Mdr65	0	3.63154520307521	0.6	0.028	0	3	Mdr65
rost	0	3.37335059711997	0.481	0.022	0	3	rost
CG13877	0	3.03404104179318	0.417	0.025	0	3	CG13877
Swim	0	2.97484674663844	0.484	0.051	0	3	Swim
CG43778	0	2.96743307924565	0.438	0.04	0	3	CG43778
ELOVL	0	2.87650510881699	0.258	0.008	0	3	ELOVL
Sdr	0	2.61522365867632	0.377	0.019	0	3	Sdr
ltl	0	2.34327669531826	0.348	0.021	0	3	ltl
Ance	0	2.20671571062141	0.298	0.013	0	3	Ance
CG10702	2.20095818681344e-288	1.52222286406754	0.194	0.005	2.81678628748384e-284	3	CG10702
atilla	4.02680648702147e-274	3.05459530960823	0.318	0.025	5.15350694209008e-270	3	atilla
Idgf4.1	7.30493755908625e-257	2.94972425263866	0.715	0.182	9.34885908811858e-253	3	Idgf4
CG8180	3.02958441011507e-242	1.97960228000296	0.26	0.017	3.87726212806527e-238	3	CG8180
CG13284	1.75104716596656e-223	2.04511876669702	0.138	0.003	2.240990163004e-219	3	CG13284
CG10226	4.02990341433222e-210	1.94916456581723	0.253	0.02	5.15747038966237e-206	3	CG10226
CG14855	3.39275748400361e-202	1.46884192642661	0.164	0.007	4.34205102802783e-198	3	CG14855
CG9338.1	2.7090982531356e-181	2.65819325574555	0.429	0.078	3.46710394436295e-177	3	CG9338
CG5973	2.21567940859553e-180	1.86690413657076	0.31	0.038	2.83562650712056e-176	3	CG5973
btsz	8.64565318891885e-168	1.4191479948934	0.18	0.012	1.10647069511783e-163	3	btsz
moody	9.99823732254534e-168	1.6683790585452	0.247	0.025	1.27957441253935e-163	3	moody
Cys.1	2.07775361664828e-162	2.5628516086264	0.614	0.177	2.65910907858646e-158	3	Cys
pyr	1.90010395896636e-160	2.14068920604682	0.332	0.051	2.43175304668515e-156	3	pyr
CG34417.3	4.95972150124049e-158	2.02776087956886	0.78	0.326	6.34745157728758e-154	3	CG34417
SP1029.2	5.31754143646333e-149	2.19230789190293	0.355	0.062	6.80538953038577e-145	3	SP1029
bbc	1.93877555708115e-140	1.65487812441166	0.284	0.041	2.48124495795245e-136	3	bbc
CG12926	1.81804542031195e-134	1.70064450963104	0.336	0.06	2.32673452891523e-130	3	CG12926
CG10184.1	7.93375970419144e-133	2.02721889457427	0.396	0.086	1.01536256694242e-128	3	CG10184
CG1648	1.29380815149557e-132	1.86403801201802	0.351	0.067	1.65581567228404e-128	3	CG1648
GstS1	1.03998206125292e-128	2.0369670310195	0.445	0.112	1.33096904199149e-124	3	GstS1
fog	2.84033898706723e-121	1.76104626574815	0.263	0.041	3.63506583564865e-117	3	fog
CG3746	6.82307206301271e-113	1.57453515597504	0.196	0.024	8.73216762624366e-109	3	CG3746
pr	1.51776891776053e-109	1.6789942187864	0.253	0.041	1.94244066094992e-105	3	pr
CG14687	1.9129010022207e-103	1.60844364105781	0.187	0.024	2.44813070264205e-99	3	CG14687
Debcl	1.52980116701352e-102	1.15235505658488	0.131	0.011	1.95783953354391e-98	3	Debcl
Tsp42Ea	3.80162315281169e-102	1.78188850718805	0.156	0.016	4.8653173109684e-98	3	Tsp42Ea
Obp44a.2	9.01471248000944e-102	-2.13314906188871	0.818	0.933	1.15370290319161e-97	3	Obp44a
MtnA.2	4.85984191802407e-100	1.49193397291598	0.941	0.793	6.21962568668721e-96	3	MtnA
GILT1	9.77732087298826e-96	1.4435503830855	0.234	0.04	1.25130152532504e-91	3	GILT1
CG10527	1.76108954545905e-93	1.82332458033891	0.471	0.156	2.25384240027849e-89	3	CG10527
Ntan1	7.01729136621631e-84	1.11779474304954	0.156	0.02	8.98072949048363e-80	3	Ntan1
cpo.1	1.25026719678972e-82	1.54920187719301	0.597	0.265	1.60009195845148e-78	3	cpo
CG32354.1	2.06038176396979e-79	1.57271502433194	0.521	0.203	2.63687658152854e-75	3	CG32354
GstE12.2	1.10074981934931e-75	1.62763178872612	0.55	0.236	1.40873961880325e-71	3	GstE12
Pfk.2	2.45605447676812e-74	1.51796151880329	0.5	0.202	3.14325851936784e-70	3	Pfk
Kaz1-ORFB	2.90931630430973e-74	1.07544208086716	0.145	0.02	3.72334300625559e-70	3	Kaz1-ORFB
CG30195	1.05457952785963e-72	1.22992230637556	0.125	0.015	1.34965087975475e-68	3	CG30195
vvl	8.04491446494942e-69	1.37256705476582	0.389	0.129	1.02958815322423e-64	3	vvl
Gapdh2.1	3.02096229249053e-66	1.108048244294	0.872	0.703	3.86622754192938e-62	3	Gapdh2
loco	4.22079208084735e-64	1.14679805342641	0.185	0.036	5.40176970506844e-60	3	loco
CG14253	3.64664260489204e-62	1.19300746576382	0.18	0.035	4.66697320574084e-58	3	CG14253
slp1	2.5365098312855e-61	1.41276485355517	0.235	0.059	3.24622528207918e-57	3	slp1
CG34446	6.60496308027189e-61	1.61440263445336	0.209	0.048	8.45303175013197e-57	3	CG34446
CG1572	6.55671626698259e-59	1.64336958571041	0.197	0.044	8.39128547848431e-55	3	CG1572
CG34445	6.59032976514938e-59	1.23334404071847	0.189	0.04	8.43430403343817e-55	3	CG34445
CG12171	1.07390715721317e-55	1.54239489777329	0.247	0.07	1.37438637980141e-51	3	CG12171
CG4301	2.84824409722854e-55	1.14271831856646	0.215	0.053	3.64518279563308e-51	3	CG4301
Agpat3	2.46587704588447e-53	1.09216895935148	0.258	0.075	3.15582944332295e-49	3	Agpat3
CG7530	5.39457052073909e-53	0.874604712640291	0.13	0.022	6.90397135244189e-49	3	CG7530
rdgA	2.86399051205056e-51	1.06762824235453	0.192	0.046	3.66533505732231e-47	3	rdgA
CG9336	3.4613256383307e-51	2.50596977055384	0.142	0.028	4.42980455193563e-47	3	CG9336
GstE6	5.84166076588192e-51	1.34294958740059	0.194	0.048	7.47615744817568e-47	3	GstE6
olf186-F	5.55541525640292e-49	0.959872935420806	0.144	0.028	7.10982044514446e-45	3	olf186-F
Pgi.2	6.97093425770386e-49	1.12133202166553	0.529	0.272	8.9214016630094e-45	3	Pgi
CG5390	2.60551308129513e-48	1.12422695898777	0.197	0.05	3.33453564144151e-44	3	CG5390
spin	7.16695307209102e-48	1.05133679317492	0.149	0.031	9.17226654166208e-44	3	spin
Pvf3	1.51279327654022e-47	1.04195098870417	0.19	0.048	1.93607283531617e-43	3	Pvf3
Oatp74D.3	7.99024747922965e-46	1.69929618373913	0.567	0.34	1.02259187239181e-41	3	Oatp74D
Mdh1	1.08211797305318e-45	1.17142658920156	0.49	0.247	1.38489458191345e-41	3	Mdh1
Snap29	1.8593290913982e-45	0.917418242140852	0.147	0.032	2.37956937117141e-41	3	Snap29
mnd.3	6.78672857798916e-44	-1.87050650371806	0.227	0.486	8.68565523411052e-40	3	mnd
GlyP.2	1.3070446637144e-43	1.05997171757631	0.4	0.171	1.67275576062169e-39	3	GlyP
CG6028	2.43424555834489e-40	1.1630179060953	0.324	0.129	3.11534746556979e-36	3	CG6028
SP1173.2	1.09904870973875e-39	1.14211376439919	0.284	0.105	1.40656253872365e-35	3	SP1173
Kr-h2	5.37911509200394e-38	1.11433277638526	0.265	0.096	6.88419149474664e-34	3	Kr-h2
ghi	5.97428898489581e-37	1.02150206589657	0.254	0.091	7.64589504286966e-33	3	ghi
CAH1.2	1.58361812596751e-36	-2.206138114035	0.138	0.378	2.02671447761323e-32	3	CAH1
cv-d.2	2.45431989630208e-35	0.823181911725643	0.182	0.053	3.1410386032874e-31	3	cv-d
CAH7.3	4.32126804906451e-35	-2.01172282464659	0.192	0.415	5.53035884919277e-31	3	CAH7
ogre	2.49149434361598e-34	1.1096004718265	0.611	0.416	3.18861446095973e-30	3	ogre
sick	5.30676272785285e-34	1.12526904480405	0.173	0.051	6.79159493910608e-30	3	sick
CG34250	3.06114326931363e-32	0.989885629465973	0.279	0.113	3.91765115606758e-28	3	CG34250
VhaM9.7-b	8.43694921187194e-32	0.862810389727629	0.379	0.179	1.07976076013537e-27	3	VhaM9.7-b
Atpalpha.3	1.84891442202356e-31	-0.827909745693861	0.391	0.613	2.36624067730576e-27	3	Atpalpha
ATPsynF	7.34695078113237e-31	0.940358812610273	0.692	0.523	9.4026276096932e-27	3	ATPsynF
Gapdh1.1	8.49502775271006e-31	0.908671928791772	0.725	0.571	1.08719365179183e-26	3	Gapdh1
levy	2.42286365024201e-29	0.835048296501351	0.64	0.433	3.10078089957972e-25	3	levy
ct.1	2.98051548701135e-29	-1.12715936502188	0.223	0.449	3.81446372027713e-25	3	ct
CG32032.1	3.83759207812064e-29	1.52808593570049	0.379	0.2	4.9113503415788e-25	3	CG32032
Ald1	4.10305830941695e-29	0.708697506054115	0.772	0.599	5.25109402439182e-25	3	Ald1
CG5793	9.65522838777223e-29	0.788758301829533	0.291	0.124	1.23567612906709e-24	3	CG5793
CG12355	1.20071004386767e-28	1.09925018109295	0.227	0.088	1.53666871414184e-24	3	CG12355
Mmp2	2.90560424298242e-28	0.819686563654347	0.157	0.049	3.71859231016891e-24	3	Mmp2
ND-B17.2	3.90958025473221e-28	0.721437776718551	0.327	0.149	5.00348081000628e-24	3	ND-B17.2
CG9328.1	6.13625051429594e-28	0.856169099430266	0.251	0.103	7.85317340819594e-24	3	CG9328
santa-maria.3	1.0087005080573e-27	0.857038964711976	0.507	0.286	1.29093491021173e-23	3	santa-maria
Vha13	3.27696651351713e-26	0.748072792162247	0.557	0.359	4.19386174399922e-22	3	Vha13
MFS9.3	4.72399344711065e-26	-1.23352795062686	0.261	0.459	6.04576681361221e-22	3	MFS9
Vha36-1	6.06745711661651e-26	0.856669681697394	0.355	0.178	7.76513161784581e-22	3	Vha36-1
COX5A	5.65648104974966e-25	0.808055945840931	0.602	0.419	7.23916444746962e-21	3	COX5A
cype	1.36064301747085e-24	0.677495807200236	0.817	0.694	1.74135093375919e-20	3	cype
Fas2.3	1.00860089146024e-23	0.414335709487061	0.744	0.511	1.29080742089081e-19	3	Fas2
Vha16-1	1.30868363931497e-23	0.740445840116561	0.644	0.476	1.6748533215953e-19	3	Vha16-1
wal	1.9421332612407e-23	0.65906627436873	0.329	0.162	2.48554214773585e-19	3	wal
COX5B	2.27279459596528e-23	0.718931928808486	0.566	0.379	2.90872252391636e-19	3	COX5B
CG4409.2	4.84836327408988e-23	-1.97587776430207	0.066	0.238	6.20493531818022e-19	3	CG4409
CG31548	7.34979800276248e-23	0.711559623892062	0.187	0.073	9.40627148393543e-19	3	CG31548
RFeSP	9.93369219849074e-23	0.806958369281022	0.382	0.208	1.27131392756285e-18	3	RFeSP
wrapper.3	1.07199840871722e-22	-1.61122417361151	0.087	0.26	1.37194356347629e-18	3	wrapper
CG7630	1.29721772088822e-22	0.818864705799276	0.728	0.589	1.66017923919274e-18	3	CG7630
Gs2.2	3.10079572512632e-22	-2.22214909150799	0.28	0.439	3.96839836901667e-18	3	Gs2
lncRNA:cherub	4.022153745225e-22	-0.608545121654122	0.555	0.751	5.14755236313896e-18	3	lncRNA:cherub
ATPsynD	5.08709869303273e-22	0.60767278961852	0.676	0.482	6.51046890734329e-18	3	ATPsynD
ND-13A	8.46148996375571e-22	0.788724363165683	0.249	0.114	1.08290148556146e-17	3	ND-13A
CG31705.1	9.34422437989389e-22	-1.75179368701753	0.09	0.259	1.19587383613882e-17	3	CG31705
vir-1.3	1.77285707111467e-21	-1.48134127989808	0.242	0.417	2.26890247961255e-17	3	vir-1
ATPsynE	2.54559660421783e-21	0.746670669570771	0.555	0.382	3.25785453407797e-17	3	ATPsynE
hoe1.3	2.89255213054016e-21	-1.46256560950521	0.237	0.402	3.70188821666529e-17	3	hoe1
sesB	4.62766432736453e-21	0.643013332037453	0.754	0.633	5.92248480616112e-17	3	sesB
Vha14-1	4.84650492768492e-21	0.752370325171985	0.388	0.219	6.20255700645116e-17	3	Vha14-1
Vha68-2	8.9667536139561e-21	0.618393711193324	0.284	0.138	1.1475651275141e-16	3	Vha68-2
alrm.2	1.08677526560517e-20	-2.86175233365858	0.036	0.185	1.3908549849215e-16	3	alrm
cora	1.11547110380292e-20	0.794267828122435	0.256	0.121	1.42757991864697e-16	3	cora
CG31869.3	1.63692828069779e-20	-1.7322760631244	0.118	0.28	2.09494081363704e-16	3	CG31869
Ace.2	1.86774423709442e-20	-1.44716931247712	0.164	0.333	2.39033907463344e-16	3	Ace
Echs1.1	2.84540217795624e-20	0.717567426010095	0.374	0.21	3.6415457073484e-16	3	Echs1
Ama.3	3.05407640950854e-20	-1.38814833120747	0.131	0.296	3.90860698888903e-16	3	Ama
Fer2LCH.3	3.78436277186676e-20	-0.919884950500615	0.517	0.638	4.84322747543508e-16	3	Fer2LCH
CG7834	4.31998582949254e-20	0.789540926644726	0.322	0.17	5.52871786458456e-16	3	CG7834
CG5955.3	6.08875627658868e-20	-1.61122445907919	0.08	0.236	7.79239028277819e-16	3	CG5955
for.3	8.44537228097953e-20	-1.54474993708026	0.159	0.321	1.08083874451976e-15	3	for
ATPsynB	9.51850990654624e-20	0.75969444803814	0.516	0.34	1.21817889783979e-15	3	ATPsynB
betaggt-II	1.05424667467163e-19	0.776267437758712	0.185	0.077	1.34922489424475e-15	3	betaggt-II
Nrg.3	1.05945410410844e-19	0.691163406203253	0.751	0.601	1.35588936243799e-15	3	Nrg
Cyp4g15.3	1.16818615598115e-19	-1.41487948784816	0.073	0.228	1.49504464242468e-15	3	Cyp4g15
Pgm1	1.18456578752056e-19	0.627356569385464	0.249	0.117	1.51600729486881e-15	3	Pgm1
Pglym78.2	2.04443738961445e-19	0.719548246201113	0.545	0.374	2.61647097122858e-15	3	Pglym78
COX7A	2.08109610544367e-19	0.724375716918123	0.569	0.42	2.66338679574681e-15	3	COX7A
CG1537.2	3.58059346226254e-19	-1.74115283275698	0.111	0.264	4.5824435130036e-15	3	CG1537
CG30069	4.08768998899512e-19	0.813575871258064	0.244	0.117	5.23142564791596e-15	3	CG30069
Trx-2.1	5.66555390949545e-19	0.661290141789226	0.505	0.332	7.25077589337228e-15	3	Trx-2
UQCR-14.1	6.30538128938824e-19	0.655292960751442	0.611	0.444	8.06962697415907e-15	3	UQCR-14
Rip11	7.28248329693042e-19	0.742036795003834	0.268	0.134	9.32012212341155e-15	3	Rip11
egh.1	1.30173352434618e-18	0.844019217016113	0.37	0.218	1.66595856445824e-14	3	egh
Men	3.05229800581031e-18	0.673836782891256	0.287	0.148	3.90633098783603e-14	3	Men
Argk.2	5.29737045423435e-18	-0.791346851375777	0.365	0.513	6.77957470732912e-14	3	Argk
SoxN.3	5.60301816181061e-18	-1.26395253765261	0.247	0.396	7.17074264348522e-14	3	SoxN
Adk2	9.43904303844782e-18	0.690299138956451	0.261	0.131	1.20800872806055e-13	3	Adk2
Pen.3	1.09830861080877e-17	-0.891413349818815	0.253	0.418	1.40561536011306e-13	3	Pen
bnb.2	1.17917822150483e-17	-1.27601137140849	0.135	0.289	1.50911228788188e-13	3	bnb
CG5758.1	1.27965912170095e-17	-0.95629179938866	0.313	0.458	1.63770774395287e-13	3	CG5758
COX4	1.32315860704181e-17	0.689169757059013	0.529	0.367	1.69337838529211e-13	3	COX4
ND-B15	4.12125422293586e-17	0.684381270205672	0.303	0.166	5.27438115451331e-13	3	ND-B15
CG7607.2	4.42491993617404e-17	-1.82565452464673	0.055	0.19	5.66301253431553e-13	3	CG7607
SdhC	4.98595066366372e-17	0.673024659415476	0.304	0.167	6.38101965935682e-13	3	SdhC
apolpp.3	7.09922625160984e-17	-1.92524821492045	0.093	0.234	9.08558975681027e-13	3	apolpp
CG12290	9.34167239476174e-17	-1.41010836966521	0.078	0.216	1.19554723308161e-12	3	CG12290
COX6B	1.16503447221425e-16	0.597730112933845	0.611	0.468	1.4910111175398e-12	3	COX6B
kay	1.56489685333474e-16	0.911449563055577	0.199	0.093	2.0027549928978e-12	3	kay
CD98hc.3	1.66075758515567e-16	-1.27409205333519	0.133	0.273	2.12543755748223e-12	3	CD98hc
Tsp42Ee	1.68835982521911e-16	0.741969025966464	0.382	0.236	2.16076290431541e-12	3	Tsp42Ee
ND-MLRQ	4.27045450740504e-16	0.657489122264218	0.54	0.392	5.46532767857698e-12	3	ND-MLRQ
edl	5.19454467080127e-16	-1.2487706864903	0.088	0.226	6.64797826969147e-12	3	edl
Gabat	5.25087609865547e-16	0.711845358231958	0.555	0.399	6.72007123105927e-12	3	Gabat
nkt.2	7.70879375427949e-16	-1.90632701007309	0.04	0.161	9.86571424672689e-12	3	nkt
Tpi.1	8.08830436060465e-16	0.762746713113362	0.581	0.441	1.03514119207018e-11	3	Tpi
Mpcp2	1.0601929131342e-15	0.507978641996585	0.256	0.132	1.35683489022914e-11	3	Mpcp2
ND-MWFE	1.07842895302622e-15	0.702087852286431	0.566	0.42	1.38017337408296e-11	3	ND-MWFE
CG8369.3	1.26177843969727e-15	-1.05635841007179	0.299	0.437	1.61482404712457e-11	3	CG8369
Pgk	1.34735750617097e-15	0.628477807718444	0.417	0.266	1.72434813639761e-11	3	Pgk
ATPsynG	1.43306177758426e-15	0.636697220866755	0.644	0.496	1.83403246295234e-11	3	ATPsynG
CG15890.3	1.52654534008609e-15	-1.13842166790617	0.09	0.225	1.95367272624217e-11	3	CG15890
ATPsynO	2.07531754208966e-15	0.705085468821731	0.505	0.359	2.65599139036635e-11	3	ATPsynO
UQCR-Q	2.65905725422674e-15	0.662553424890743	0.663	0.54	3.40306147395938e-11	3	UQCR-Q
ATP6AP2	2.88364707918835e-15	0.641587310574879	0.244	0.126	3.69049153194525e-11	3	ATP6AP2
Fim	5.13659993526604e-15	0.700912497092844	0.232	0.119	6.57382059715347e-11	3	Fim
sun	7.49966297968951e-15	0.635481941049334	0.536	0.386	9.59806868140663e-11	3	sun
cib.3	9.60326500123156e-15	-0.519298277413202	0.593	0.701	1.22902585485762e-10	3	cib
CG10361.2	1.12110015941686e-14	-1.32063152102812	0.118	0.247	1.43478398402169e-10	3	CG10361
ND-B12	1.78129943943788e-14	0.567999573067473	0.405	0.257	2.2797070225926e-10	3	ND-B12
Cyt-c1	2.88604248564773e-14	0.546033300879627	0.273	0.15	3.69355717313196e-10	3	Cyt-c1
CG15093.1	3.39193492901668e-14	0.797456996724197	0.324	0.197	4.34099832215554e-10	3	CG15093
ND-SGDH	4.99527506122087e-14	0.532435622396912	0.275	0.151	6.39295302335047e-10	3	ND-SGDH
aay.3	8.55116915034217e-14	-1.42836193411184	0.112	0.235	1.09437862786079e-09	3	aay
ND-B14.5B	9.24026066091069e-14	0.522113209239693	0.32	0.188	1.18256855938335e-09	3	ND-B14.5B
svp.3	9.79635737207671e-14	0.489331327382993	0.253	0.135	1.25373781647838e-09	3	svp
Cyt-c-p	1.13934747282775e-13	0.695698865163486	0.277	0.161	1.45813689572495e-09	3	Cyt-c-p
ATPsyngamma	1.17148254849204e-13	0.56613889464412	0.422	0.28	1.49926336556011e-09	3	ATPsyngamma
fru.2	1.33836646234103e-13	-0.84780803101409	0.249	0.381	1.71284139850405e-09	3	fru
ND-B14.5A	1.45541761151305e-13	0.524866252123989	0.291	0.167	1.86264345921441e-09	3	ND-B14.5A
COX7C	1.47761017337067e-13	0.607105785806553	0.633	0.529	1.89104549987979e-09	3	COX7C
Eno.2	1.47881989648135e-13	0.344458249878226	0.799	0.696	1.89259370351684e-09	3	Eno
CG3902.1	1.58647366193121e-13	0.492039699850025	0.285	0.161	2.03036899253956e-09	3	CG3902
Csas.2	1.62101086707481e-13	-1.20454569311455	0.092	0.213	2.07456970768234e-09	3	Csas
Gat.2	2.25255461008189e-13	-2.37886344389001	0.071	0.184	2.8828193899828e-09	3	Gat
CG4829.2	2.31499965131771e-13	-1.47512948736995	0.043	0.15	2.9627365537564e-09	3	CG4829
Idh3a	2.91259568262453e-13	0.569955558230891	0.299	0.175	3.72753995462287e-09	3	Idh3a
ND-19	4.49403051858451e-13	0.531587108546629	0.234	0.124	5.75146025768446e-09	3	ND-19
zyd.3	5.18411171291129e-13	-1.3410370332548	0.109	0.226	6.63462617018387e-09	3	zyd
ND-B18	5.28862945691303e-13	0.587943396609576	0.26	0.146	6.7683879789573e-09	3	ND-B18
CG14818	5.47582697628617e-13	0.547621444985262	0.237	0.128	7.00796336425104e-09	3	CG14818
flw	6.1058614773407e-13	0.610677036722168	0.234	0.127	7.81428151870063e-09	3	flw
mbl	7.66930775024536e-13	0.636212405040697	0.324	0.199	9.81518005876401e-09	3	mbl
Npc2a.2	8.61906595045993e-13	-0.992986980603825	0.277	0.393	1.10306806033986e-08	3	Npc2a
Vha44	1.06725513137004e-12	0.500695390166319	0.228	0.121	1.36587311712737e-08	3	Vha44
ND-ASHI	1.16031019782408e-12	0.568601119668604	0.22	0.117	1.48496499117525e-08	3	ND-ASHI
Sod1	1.58925397717297e-12	0.535050242823941	0.526	0.387	2.03392723998597e-08	3	Sod1
CG44325.2	2.81440573333574e-12	1.05643578090964	0.337	0.221	3.60187645752308e-08	3	CG44325
ATPsynbeta	3.04592687869745e-12	0.502004998955934	0.531	0.386	3.898177219357e-08	3	ATPsynbeta
scu	3.47947125725163e-12	0.550330236038685	0.341	0.214	4.45302731503064e-08	3	scu
ND-B16.6	4.20287152979029e-12	0.474418577303494	0.28	0.166	5.37883498382562e-08	3	ND-B16.6
ATPsynCF6	4.63089299668742e-12	0.594532679168409	0.5	0.378	5.92661685716056e-08	3	ATPsynCF6
Mdh2	5.36713560748301e-12	0.520776642845762	0.247	0.14	6.86886015045675e-08	3	Mdh2
CG17646.1	7.40927678408014e-12	0.453785384471713	0.227	0.123	9.48239242826576e-08	3	CG17646
sgg.3	9.59415704874276e-12	-1.12840623124399	0.147	0.26	1.2278602190981e-07	3	sgg
dally.3	1.34269246051346e-11	0.450302994784799	0.484	0.346	1.71837781096513e-07	3	dally
UQCR-11	2.07957052439732e-11	0.576096840164	0.476	0.356	2.66143435712369e-07	3	UQCR-11
Vha26	2.92523667213302e-11	0.498363170258313	0.317	0.197	3.74371789299584e-07	3	Vha26
wdp.2	4.15114644615663e-11	-0.931983418049049	0.1	0.211	5.31263722179126e-07	3	wdp
CG2991.2	7.53788486236939e-11	0.487106675664501	0.244	0.141	9.64698504686035e-07	3	CG2991
ND-15	8.28506983800256e-11	0.451884332026646	0.303	0.188	1.06032323786757e-06	3	ND-15
Fer1HCH.3	8.35682096578022e-11	-0.805563006091864	0.362	0.464	1.06950594720055e-06	3	Fer1HCH
ND-PDSW	1.8022839161518e-10	0.422922532211922	0.36	0.235	2.30656295589108e-06	3	ND-PDSW
Inx2	2.148538497576e-10	0.406436912858347	0.256	0.151	2.74969956919777e-06	3	Inx2
Cyt-b5	3.09631518207099e-10	0.495339282446388	0.291	0.182	3.96266417001446e-06	3	Cyt-b5
RapGAP1.1	3.94328218692644e-10	-0.98013083066018	0.201	0.307	5.04661254282846e-06	3	RapGAP1
Hsc70-3	8.09278942875237e-10	-0.836699600286969	0.204	0.311	1.03571519109173e-05	3	Hsc70-3
UQCR-C1	1.01646351499213e-09	0.435984900258132	0.261	0.16	1.30087000648693e-05	3	UQCR-C1
Eip63E.2	1.1112610200248e-09	-0.7032191468827	0.287	0.389	1.42219185342774e-05	3	Eip63E
NP15.6	1.1330893833881e-09	0.463713577963534	0.273	0.172	1.45012779286009e-05	3	NP15.6
stg.3	1.51573417270301e-09	-0.8296066926518	0.246	0.354	1.93983659422531e-05	3	stg
Ssadh	1.54993233930751e-09	0.455849346147012	0.341	0.227	1.98360340784575e-05	3	Ssadh
Nrt.2	1.59464612565369e-09	-0.763405525649453	0.206	0.313	2.04082811161159e-05	3	Nrt
Galphao.1	2.0619918693251e-09	0.316104872495342	0.483	0.343	2.63893719436226e-05	3	Galphao
Ldh	2.30887819485967e-09	0.208146901134507	0.815	0.71	2.9549023137814e-05	3	Ldh
Syp.1	2.38097382979291e-09	-0.679157640274378	0.247	0.354	3.04717030736897e-05	3	Syp
CG9034	2.83165722657036e-09	0.463556556965964	0.32	0.213	3.62395491856475e-05	3	CG9034
ReepB	3.40022497201322e-09	0.426404449445529	0.273	0.171	4.35160791918251e-05	3	ReepB
shep.1	3.65592127459714e-09	-0.414354402702013	0.516	0.626	4.67884804722942e-05	3	shep
hdly.2	8.50994560794121e-09	-0.729531465838486	0.144	0.245	0.000108910283890432	3	hdly
UQCR-C2	1.56635905691858e-08	0.45353400063193	0.303	0.201	0.00020046263210444	3	UQCR-C2
CG34200	1.6245770278162e-08	0.496122859859139	0.365	0.261	0.000207913368019917	3	CG34200
ND-B22	1.98329528705763e-08	0.441539648461623	0.362	0.253	0.000253822130837636	3	ND-B22
CG41128	2.34680760712722e-08	0.432798117414746	0.379	0.268	0.000300344437560141	3	CG41128
RNASEK	5.41023496784605e-08	0.418040232775859	0.486	0.379	0.000692401871184938	3	RNASEK
ATPsyndelta	8.4543024153052e-08	0.357421615571645	0.355	0.248	0.00108198162311076	3	ATPsyndelta
Vha55	1.98436583004897e-07	0.3351772426967	0.405	0.293	0.00253959138929667	3	Vha55
CG6218.3	3.36121040352619e-07	0.405038509609602	0.372	0.264	0.00430167707443282	3	CG6218
