# Supplementary material for: Single cell RNA-seq analysis reveals temporally-regulated and quiescence-regulated gene expression in Drosophila larval neuroblasts
Source: Neural Dev. 2022 Aug 24;17:7. doi: 10.1186/s13064-022-00163-7 (PMC9404614; doi:10.1186/s13064-022-00163-7)
Supplement: Supplementary file 4 — Additional file 4. [file 13064_2022_163_MOESM4_ESM.csv]

	p_val	avg_log2FC	pct.1	pct.2	p_val_adj	cluster	gene
CG12177	5.40503248910398e-297	3.31696185970619	0.515	0.045	6.91736057955527e-293	atlas_1h_alh	CG12177
Cys	1.52539271005831e-275	3.6158567606744	0.774	0.167	1.95219759033263e-271	atlas_1h_alh	Cys
CG12355	2.57558688708178e-220	2.89153932589912	0.491	0.063	3.29623609808726e-216	atlas_1h_alh	CG12355
fabp	9.22974636426487e-197	-2.5162109148387	0.614	0.966	1.18122293969862e-192	atlas_1h_alh	fabp
Npc2a	1.54080847572993e-196	2.41539991714751	0.929	0.515	1.97192668723916e-192	atlas_1h_alh	Npc2a
lncRNA:cherub	5.57698786484736e-195	-5.53343008783354	0.02	0.81	7.13742906943166e-191	atlas_1h_alh	lncRNA:cherub
CG9691	2.53973620056709e-163	2.68055564995453	0.614	0.145	3.25035438948576e-159	atlas_1h_alh	CG9691
CG43085	1.01979791658808e-161	2.95035852509004	0.915	0.547	1.30513737364942e-157	atlas_1h_alh	CG43085
CG6356	1.44363880456551e-159	2.57836601747564	0.741	0.268	1.84756894208294e-155	atlas_1h_alh	CG6356
Tsp42Ea	3.34156190781614e-154	1.80783642043371	0.184	0.006	4.27653092962309e-150	atlas_1h_alh	Tsp42Ea
betaTub56D	4.42471796680186e-152	-2.46823378357037	0.372	0.851	5.66275405391302e-148	atlas_1h_alh	betaTub56D
CG1545	4.70147986428847e-144	2.1995790411144	0.495	0.099	6.01695393031638e-140	atlas_1h_alh	CG1545
cib	9.94768287609687e-138	-4.00757912515547	0.085	0.7	1.27310445448288e-133	atlas_1h_alh	cib
CG8501	1.36483288513347e-128	1.84731115898258	0.202	0.013	1.74671312639382e-124	atlas_1h_alh	CG8501
CG11425	8.67431386987221e-126	2.8747763811951	0.511	0.136	1.11013868906625e-121	atlas_1h_alh	CG11425
Act5C	2.07608998433092e-124	-2.83161760825636	0.162	0.717	2.65697996194671e-120	atlas_1h_alh	Act5C
eEF1alpha1	1.19523260655707e-121	-1.74925785792163	0.515	0.883	1.52965868987174e-117	atlas_1h_alh	eEF1alpha1
cype	9.44030877327869e-121	1.40768812873365	0.937	0.65	1.20817071680421e-116	atlas_1h_alh	cype
mt:CoI	1.69904245940587e-120	-1.61700946512243	0.554	0.914	2.17443453954763e-116	atlas_1h_alh	mt:CoI
Cyt-c-p	6.19687147530345e-119	2.15034095441202	0.501	0.128	7.93075611409335e-115	atlas_1h_alh	Cyt-c-p
CG7630	2.72434801097543e-118	1.58026374111804	0.879	0.54	3.48662058444635e-114	atlas_1h_alh	CG7630
ATPsynF	1.14457977613239e-117	1.65769607666683	0.84	0.464	1.46483319749423e-113	atlas_1h_alh	ATPsynF
Pglym78	2.44685570481302e-117	2.11179725040495	0.739	0.355	3.13148593101971e-113	atlas_1h_alh	Pglym78
Gapdh1	1.59762730101983e-113	1.83730087010369	0.842	0.55	2.04464341984518e-109	atlas_1h_alh	Gapdh1
FBti0062048	5.61972663405662e-112	1.38233856161322	0.109	0.001	7.19212614626566e-108	atlas_1h_alh	FBti0062048
lncRNA:CR40469	6.57902488944265e-112	-2.69101278939573	0.123	0.684	8.4198360535087e-108	atlas_1h_alh	lncRNA:CR40469
mt:lrRNA	1.31248770225652e-104	-1.70069926461006	0.628	0.922	1.67972176134789e-100	atlas_1h_alh	mt:lrRNA
Gapdh2	2.73616395356604e-103	1.5859869002585	0.891	0.698	3.50174262777381e-99	atlas_1h_alh	Gapdh2
COX8	2.65275698484239e-102	1.47139388158924	0.861	0.536	3.39499838920129e-98	atlas_1h_alh	COX8
ana	1.0460626289185e-100	1.97907726455314	0.265	0.037	1.3387509524899e-96	atlas_1h_alh	ana
lncRNA:CR43334	1.01386159461208e-86	2.03108678346875	0.36	0.083	1.29754006878454e-82	atlas_1h_alh	lncRNA:CR43334
CG34136	7.23019996875167e-86	1.45810555318927	0.131	0.008	9.25320992000839e-82	atlas_1h_alh	CG34136
ox	3.16878350535107e-85	1.37491072652199	0.83	0.537	4.0554091301483e-81	atlas_1h_alh	ox
CG9686	8.5039897075416e-85	1.96382028156127	0.842	0.687	1.08834060277117e-80	atlas_1h_alh	CG9686
Tpi	4.06981241895866e-83	1.77140676636169	0.719	0.423	5.20854593378329e-79	atlas_1h_alh	Tpi
Hsp27	1.6155980189998e-81	-3.78357966294044	0.014	0.482	2.06764234471594e-77	atlas_1h_alh	Hsp27
UQCR-Q	4.75193359959249e-79	1.42302367988931	0.782	0.493	6.08152462075847e-75	atlas_1h_alh	UQCR-Q
lncRNA:noe	2.46841843970422e-78	-3.97996554649698	0.016	0.473	3.15908191913346e-74	atlas_1h_alh	lncRNA:noe
Pde6	8.03763888897505e-74	1.76460071143759	0.23	0.039	1.02865702501103e-69	atlas_1h_alh	Pde6
ND-MLRQ	2.30852132360049e-73	1.4245280117639	0.695	0.35	2.95444558994391e-69	atlas_1h_alh	ND-MLRQ
ATPsynG	5.75066342181246e-73	1.30430582150384	0.764	0.445	7.35969904723559e-69	atlas_1h_alh	ATPsynG
ATPsynE	7.87115982260706e-73	1.42876631039476	0.667	0.33	1.00735103409725e-68	atlas_1h_alh	ATPsynE
COX5A	2.62181128386821e-72	1.39401949159662	0.687	0.36	3.35539408109454e-68	atlas_1h_alh	COX5A
levy	3.41314322673283e-72	1.45435365354188	0.703	0.383	4.36814070157267e-68	atlas_1h_alh	levy
mt:ATPase6	3.89902745448599e-71	-1.45216142470645	0.444	0.773	4.98997533625117e-67	atlas_1h_alh	mt:ATPase6
CAH7	1.15842361044286e-70	1.48454233181341	0.776	0.496	1.48255053664478e-66	atlas_1h_alh	CAH7
CG7637	1.48531974241692e-69	1.60674119875225	0.448	0.15	1.90091220634518e-65	atlas_1h_alh	CG7637
Df31	1.54296167186033e-68	-2.64757220413119	0.069	0.489	1.97468234764685e-64	atlas_1h_alh	Df31
UQCR-6.4	6.04135497384981e-66	1.14215498358645	0.832	0.586	7.73172609553299e-62	atlas_1h_alh	UQCR-6.4
CG31706	6.12523113166525e-66	1.74842721672361	0.523	0.219	7.83907080230519e-62	atlas_1h_alh	CG31706
CG14777	1.58318693399221e-65	1.17245831928787	0.129	0.012	2.02616263812323e-61	atlas_1h_alh	CG14777
Sod3	8.42705854264847e-65	1.7152138880796	0.408	0.133	1.07849495228815e-60	atlas_1h_alh	Sod3
bel	5.74485346986832e-63	1.36395728359761	0.709	0.395	7.35226347073747e-59	atlas_1h_alh	bel
Vha13	6.94677406240263e-63	1.2962426107925	0.653	0.325	8.89048144506288e-59	atlas_1h_alh	Vha13
mt:CoII	2.81412363849153e-61	-1.01232191583586	0.741	0.906	3.60151543254146e-57	atlas_1h_alh	mt:CoII
sun	4.20993969082757e-60	1.34921520952824	0.651	0.34	5.38788081632112e-56	atlas_1h_alh	sun
Akap200	2.11360685238551e-59	-2.0649784696852	0.158	0.533	2.70499404968298e-55	atlas_1h_alh	Akap200
MFS9	2.25315537614576e-59	1.128444964185	0.826	0.593	2.88358825039134e-55	atlas_1h_alh	MFS9
CG31869	5.08688995458574e-59	-2.38753327626967	0.101	0.483	6.51020176387884e-55	atlas_1h_alh	CG31869
Ald1	1.98924834278884e-58	1.14995747617885	0.806	0.582	2.54584002910116e-54	atlas_1h_alh	Ald1
His3.3B	4.34766253309651e-58	-2.09524814274743	0.164	0.533	5.56413850985692e-54	atlas_1h_alh	His3.3B
UQCR-11	2.61991698797842e-57	1.25394642457669	0.622	0.306	3.35296976121478e-53	atlas_1h_alh	UQCR-11
Sfxn1-3	9.09307010703882e-57	1.69112878386233	0.398	0.141	1.16373111229883e-52	atlas_1h_alh	Sfxn1-3
CG13631	2.73109050737134e-56	1.53896216764071	0.212	0.042	3.49524963133384e-52	atlas_1h_alh	CG13631
Hex-A	5.10103644072093e-56	1.76556957620571	0.511	0.223	6.52830643683465e-52	atlas_1h_alh	Hex-A
SLC22A	1.13423044370002e-55	1.34829371300499	0.178	0.03	1.45158812184728e-51	atlas_1h_alh	SLC22A
hdc	1.68261380992939e-55	-1.19661060817622	0.133	0.54	2.15340915394763e-51	atlas_1h_alh	hdc
COX7A	4.12337413202354e-55	1.18194044989347	0.671	0.379	5.27709421416373e-51	atlas_1h_alh	COX7A
alphaTub84B	5.42050703181902e-54	-1.20503972178406	0.422	0.745	6.93716489932198e-50	atlas_1h_alh	alphaTub84B
smt3	5.48245984508056e-53	-1.53476721882561	0.386	0.667	7.01645210973411e-49	atlas_1h_alh	smt3
mt:Cyt-b	7.97413913994882e-53	-1.24841911164585	0.509	0.763	1.02053032713065e-48	atlas_1h_alh	mt:Cyt-b
COX5B	2.65496219256893e-52	1.21204501291753	0.64	0.349	3.39782061404972e-48	atlas_1h_alh	COX5B
Syp	3.15711263396488e-52	-2.83433264609206	0.008	0.348	4.04047274894826e-48	atlas_1h_alh	Syp
Pcyt2	7.69968314529679e-52	1.37632909527072	0.196	0.039	9.85405448935083e-48	atlas_1h_alh	Pcyt2
Pen	8.1676907253528e-52	-2.64306211075281	0.034	0.382	1.04530105903065e-47	atlas_1h_alh	Pen
GstE12	4.76886468597789e-51	1.41379659918522	0.503	0.227	6.1031930251145e-47	atlas_1h_alh	GstE12
CG34200	1.62808371279245e-50	1.41423169854325	0.487	0.215	2.08362153563178e-46	atlas_1h_alh	CG34200
CG5758	2.18186443287682e-50	-1.81488271636959	0.192	0.537	2.79235010119576e-46	atlas_1h_alh	CG5758
Cbp53E	5.63592923735406e-50	1.68279689061692	0.4	0.148	7.21286223796572e-46	atlas_1h_alh	Cbp53E
Vha14-1	6.61199115119656e-50	1.42715799687468	0.434	0.172	8.46202627530135e-46	atlas_1h_alh	Vha14-1
Tsp66E	1.01062545018129e-49	1.73095139738149	0.242	0.061	1.29339845114202e-45	atlas_1h_alh	Tsp66E
Cln3	2.59738567972401e-49	1.25667272116543	0.152	0.024	3.32413419291078e-45	atlas_1h_alh	Cln3
Neb-cGP	3.95937744792811e-49	1.18724328616094	0.703	0.449	5.06721125785839e-45	atlas_1h_alh	Neb-cGP
hoip	6.82962223661773e-48	1.4218492940672	0.299	0.091	8.74055053842337e-44	atlas_1h_alh	hoip
Hsc70-3	1.63801037584645e-46	-2.57430329828559	0.024	0.341	2.09632567900829e-42	atlas_1h_alh	Hsc70-3
Nmdmc	1.70853085147286e-46	1.31957804156416	0.218	0.052	2.18657778371496e-42	atlas_1h_alh	Nmdmc
Msp300	5.37889299344622e-46	-1.43730680914437	0.402	0.656	6.88390725301247e-42	atlas_1h_alh	Msp300
ATPsynCF6	6.40147175953029e-45	1.13788560404044	0.618	0.352	8.19260355784687e-41	atlas_1h_alh	ATPsynCF6
Nrt	7.79768878096857e-45	-2.09398090638514	0.075	0.398	9.97948210188357e-41	atlas_1h_alh	Nrt
SdhC	4.94961017214267e-44	1.21092738963515	0.374	0.14	6.33451109830818e-40	atlas_1h_alh	SdhC
pros	6.60824856145444e-44	-3.42900036480907	0.004	0.3	8.45723650894939e-40	atlas_1h_alh	pros
Pgk	1.0146738139416e-43	1.44639620242298	0.479	0.233	1.29857954708246e-39	atlas_1h_alh	Pgk
CG42394	2.14533880788448e-43	1.3894635289694	0.339	0.119	2.74560460633056e-39	atlas_1h_alh	CG42394
ND-MWFE	2.4824362322875e-43	1.16513486613645	0.622	0.369	3.17702189008154e-39	atlas_1h_alh	ND-MWFE
SoxN	2.70279100461531e-43	-1.80551923017977	0.234	0.529	3.45903192770668e-39	atlas_1h_alh	SoxN
CG15093	8.53728870057253e-43	1.52263846888696	0.422	0.189	1.09260220789927e-38	atlas_1h_alh	CG15093
RNASEK	1.47152101345355e-42	1.07803362691306	0.594	0.325	1.88325259301786e-38	atlas_1h_alh	RNASEK
fok	3.63510278456436e-42	1.43618213873937	0.539	0.291	4.65220454368547e-38	atlas_1h_alh	fok
COX6B	2.22984440632215e-41	0.998673103111824	0.671	0.433	2.85375487121108e-37	atlas_1h_alh	COX6B
brat	2.69093993156892e-41	-2.67039896960142	0.016	0.302	3.4438649244219e-37	atlas_1h_alh	brat
Ama	4.65591024994419e-41	-1.88248427300527	0.111	0.416	5.95863393787857e-37	atlas_1h_alh	Ama
Ldh	8.43386372276796e-41	0.721642079181262	0.925	0.715	1.07936587923984e-36	atlas_1h_alh	Ldh
ND-B14.5A	4.28015405594289e-40	1.31129800495261	0.362	0.142	5.47774116079571e-36	atlas_1h_alh	ND-B14.5A
Drat	6.7133479535882e-39	-1.94812140592235	0.131	0.43	8.59174271100218e-35	atlas_1h_alh	Drat
RpL3	1.0540549670339e-38	-1.06318772614484	0.457	0.675	1.34897954680999e-34	atlas_1h_alh	RpL3
CG17734	2.02262979656734e-38	1.05672281665718	0.206	0.054	2.58856161364688e-34	atlas_1h_alh	CG17734
ND-B15	2.15936651175807e-38	1.19957244631495	0.36	0.144	2.76355726174797e-34	atlas_1h_alh	ND-B15
CG14210	1.27892778178772e-37	1.13954092197091	0.166	0.037	1.63677177513193e-33	atlas_1h_alh	CG14210
tsr	1.32999968062871e-37	-1.21349890800705	0.337	0.607	1.70213359126862e-33	atlas_1h_alh	tsr
path	8.8089805074906e-37	-1.83971379043676	0.099	0.383	1.12737332534865e-32	atlas_1h_alh	path
stg	9.66132264488343e-37	-2.30933781458641	0.038	0.31	1.23645607209218e-32	atlas_1h_alh	stg
COX7C	1.67814851706194e-36	0.840149720957363	0.723	0.485	2.14769447213587e-32	atlas_1h_alh	COX7C
ND-15	1.80802131774415e-36	1.11249450047616	0.378	0.156	2.31390568244896e-32	atlas_1h_alh	ND-15
E(spl)mbeta-HLH	2.40254970672594e-36	-2.56119586600369	0.01	0.265	3.07478311466786e-32	atlas_1h_alh	E(spl)mbeta-HLH
Eno	5.67344241856013e-36	0.751938693265649	0.842	0.701	7.26087160727325e-32	atlas_1h_alh	Eno
Grx1	4.36140899862498e-35	1.22259862384646	0.273	0.095	5.58173123644025e-31	atlas_1h_alh	Grx1
sif	6.81230758673631e-35	1.63170882760674	0.234	0.075	8.71839124950513e-31	atlas_1h_alh	sif
mamo	8.4092994100756e-35	-2.67891139798596	0	0.243	1.07622213850147e-30	atlas_1h_alh	mamo
jim	2.00828438793392e-34	-2.08005711321565	0.135	0.403	2.57020235967782e-30	atlas_1h_alh	jim
Ugt49B1	2.7817314722544e-34	1.11729540666073	0.174	0.044	3.56005993819119e-30	atlas_1h_alh	Ugt49B1
CG5254	3.94441717941638e-34	1.1882918133444	0.273	0.097	5.04806510621708e-30	atlas_1h_alh	CG5254
roh	6.33864418263348e-34	0.939871258233111	0.62	0.391	8.11219682493433e-30	atlas_1h_alh	roh
CG8369	7.43411201743574e-34	1.39493605045915	0.739	0.614	9.51417655991426e-30	atlas_1h_alh	CG8369
CG42489	1.08515243525478e-33	1.36725027800233	0.168	0.042	1.38877808663906e-29	atlas_1h_alh	CG42489
CG10527	1.3914191840557e-33	1.23523112467352	0.341	0.144	1.78073827175449e-29	atlas_1h_alh	CG10527
CG14312	4.33932048836622e-33	1.19583325920748	0.127	0.026	5.55346236101109e-29	atlas_1h_alh	CG14312
Acbp2	9.91810012180358e-33	0.924573505741493	0.82	0.711	1.26931845358842e-28	atlas_1h_alh	Acbp2
Hrb87F	1.55833375180322e-32	-2.07196008579407	0.022	0.262	1.99435553555776e-28	atlas_1h_alh	Hrb87F
pre-rRNA:CR45845	2.40396575866333e-32	-2.18773876333084	0.022	0.263	3.07659537793733e-28	atlas_1h_alh	pre-rRNA:CR45845
ND-B16.6	8.28065750471407e-32	1.12669049978873	0.349	0.151	1.05975854745331e-27	atlas_1h_alh	ND-B16.6
CG10208	9.67381083073107e-32	0.991484061084325	0.129	0.027	1.23805431011696e-27	atlas_1h_alh	CG10208
ATPsynO	9.78109990282044e-32	1.05570910903096	0.535	0.315	1.25178516556296e-27	atlas_1h_alh	ATPsynO
Ddc	9.91986666270204e-32	1.50234162630648	0.257	0.093	1.26954453549261e-27	atlas_1h_alh	Ddc
sesB	3.30480017686855e-31	0.876754745612979	0.731	0.584	4.22948326635637e-27	atlas_1h_alh	sesB
COX4	4.3994201410052e-31	1.01525397899737	0.566	0.345	5.63037789645845e-27	atlas_1h_alh	COX4
ND-B14	4.58208863291038e-31	1.07978239259644	0.418	0.202	5.86415703239871e-27	atlas_1h_alh	ND-B14
Jafrac1	5.37385853202507e-31	-1.29763924592779	0.251	0.495	6.87746414928568e-27	atlas_1h_alh	Jafrac1
CG41128	7.75632327196267e-31	1.0135577417722	0.453	0.232	9.92654252345782e-27	atlas_1h_alh	CG41128
Gs1l	1.22686492973598e-30	1.03610256299545	0.127	0.027	1.57014173707611e-26	atlas_1h_alh	Gs1l
lola	1.47069475535579e-30	-1.80475866044416	0.093	0.339	1.88219514790434e-26	atlas_1h_alh	lola
CG4409	1.57188414993368e-30	1.10186935406684	0.463	0.244	2.01169733508512e-26	atlas_1h_alh	CG4409
mRpS14	2.55825867099837e-30	1.11670145983162	0.242	0.084	3.27405944714371e-26	atlas_1h_alh	mRpS14
VhaM9.7-b	2.64701427647583e-30	1.06172979941931	0.345	0.15	3.38764887103376e-26	atlas_1h_alh	VhaM9.7-b
br	2.81993060864256e-30	-2.11847532374133	0.024	0.252	3.60894719294075e-26	atlas_1h_alh	br
CG5065	5.16344996723073e-30	1.20320279979142	0.291	0.115	6.60818326806189e-26	atlas_1h_alh	CG5065
santa-maria	7.31677807180153e-30	-1.40375484337534	0.23	0.477	9.36401257629159e-26	atlas_1h_alh	santa-maria
CG42806	7.55023053530696e-30	-1.7899516128111	0.071	0.31	9.66278503908584e-26	atlas_1h_alh	CG42806
wrapper	4.43161409684345e-29	-1.40964560219329	0.188	0.438	5.67157972114025e-25	atlas_1h_alh	wrapper
ND-13A	6.20405988079772e-29	0.999261919438156	0.265	0.099	7.93995583544493e-25	atlas_1h_alh	ND-13A
mnd	7.24995282515475e-29	0.883101970623646	0.796	0.643	9.27848962563305e-25	atlas_1h_alh	mnd
CG10863	7.98076018638715e-29	1.11848584690753	0.244	0.089	1.02137768865383e-24	atlas_1h_alh	CG10863
Moe	2.95967355467019e-28	-1.87177266417486	0.038	0.26	3.78779021526691e-24	atlas_1h_alh	Moe
eEF2	3.30776783766064e-28	-1.41593817812857	0.145	0.389	4.23328127863808e-24	atlas_1h_alh	eEF2
Hrb27C	4.53045538194564e-28	-1.11093266567211	0.323	0.556	5.79807679781403e-24	atlas_1h_alh	Hrb27C
cathD	6.3709182654098e-28	-1.69891912559397	0.069	0.298	8.15350119607146e-24	atlas_1h_alh	cathD
RabX1	9.39346041463319e-28	-2.11981212779956	0.02	0.228	1.20217506386476e-23	atlas_1h_alh	RabX1
glob1	2.07228608992763e-27	1.01894322082299	0.147	0.039	2.65211173788938e-23	atlas_1h_alh	glob1
ND-ASHI	3.82144536200165e-27	1.10936173105836	0.265	0.104	4.89068577428972e-23	atlas_1h_alh	ND-ASHI
CG30172	8.38870470540796e-27	1.3493165495741	0.277	0.117	1.07358642819811e-22	atlas_1h_alh	CG30172
Hsc70Cb	1.41053921312438e-26	-1.37441051409628	0.129	0.368	1.80520808495659e-22	atlas_1h_alh	Hsc70Cb
CG32354	2.14907266924907e-26	-1.74620296200145	0.016	0.218	2.75038320210496e-22	atlas_1h_alh	CG32354
Liprin-gamma	3.71813938217257e-26	0.898337307635564	0.681	0.501	4.75847478130445e-22	atlas_1h_alh	Liprin-gamma
CG9034	4.85302886412186e-26	0.927809862259939	0.368	0.176	6.21090634030316e-22	atlas_1h_alh	CG9034
AANATL2	7.17338897751226e-26	1.37953083392382	0.206	0.072	9.18050321342019e-22	atlas_1h_alh	AANATL2
Spn43Ab	8.05924051231114e-26	0.98390153812856	0.186	0.06	1.03142160076558e-21	atlas_1h_alh	Spn43Ab
E23	8.83031474742398e-26	0.868373765457875	0.184	0.058	1.13010368137532e-21	atlas_1h_alh	E23
CG13364	9.19727805628362e-26	1.02753333606509	0.497	0.299	1.17706764564318e-21	atlas_1h_alh	CG13364
mt:ND4	2.61050373100383e-25	-1.15440943855165	0.204	0.435	3.3409226749387e-21	atlas_1h_alh	mt:ND4
Gdi	3.06970478517263e-25	-1.49872867332606	0.077	0.293	3.92860818406394e-21	atlas_1h_alh	Gdi
CG9705	3.26553191918076e-25	-1.82855098854907	0.032	0.231	4.17922775016753e-21	atlas_1h_alh	CG9705
PPP4R2r	3.68210933054039e-25	-1.75460107272311	0.042	0.245	4.71236352122559e-21	atlas_1h_alh	PPP4R2r
ATPsynB	5.93561825697081e-25	0.931771283596177	0.501	0.308	7.59640424527125e-21	atlas_1h_alh	ATPsynB
osp	6.2804404368431e-25	-1.7617998896892	0.051	0.255	8.03770767107179e-21	atlas_1h_alh	osp
Argk	6.57456157992641e-25	-1.1998559828313	0.263	0.476	8.41412390998982e-21	atlas_1h_alh	Argk
Ace	8.69617092910363e-25	-1.23945333064234	0.238	0.467	1.11293595550668e-20	atlas_1h_alh	Ace
Eip63E	1.21144606308639e-24	-1.38584866998675	0.131	0.353	1.55040867153796e-20	atlas_1h_alh	Eip63E
pAbp	1.39707809854977e-24	-0.213696062919346	0.727	0.875	1.787980550524e-20	atlas_1h_alh	pAbp
GstD1	4.90749156631254e-24	-1.33841083445395	0.154	0.372	6.28060770656679e-20	atlas_1h_alh	GstD1
mt:tRNA:Ser-GCT	2.00813770307554e-23	-1.56525448079531	0.067	0.271	2.57001463239608e-19	atlas_1h_alh	mt:tRNA:Ser-GCT
sqd	2.30609376375647e-23	-1.17446247374567	0.228	0.442	2.95133879885553e-19	atlas_1h_alh	sqd
CAH1	2.82736686062737e-23	0.891085410816381	0.505	0.295	3.61846410823091e-19	atlas_1h_alh	CAH1
BI-1	4.17982314244575e-23	0.932281993262657	0.158	0.049	5.34933765770207e-19	atlas_1h_alh	BI-1
CtBP	8.65138017440433e-23	-1.33627058255139	0.158	0.366	1.10720363472027e-18	atlas_1h_alh	CtBP
SdhD	8.79419898759127e-23	0.940194800419712	0.232	0.092	1.12548158643193e-18	atlas_1h_alh	SdhD
ATPsyngamma	1.05746981196808e-22	0.973643412238334	0.428	0.248	1.35334986535675e-18	atlas_1h_alh	ATPsyngamma
ND-B12	1.38527370173822e-22	0.96058857522976	0.408	0.227	1.77287328348458e-18	atlas_1h_alh	ND-B12
Rho1	1.48890498356666e-22	-1.36517691796145	0.109	0.317	1.90550059796862e-18	atlas_1h_alh	Rho1
E2f1	2.181595653118e-22	-1.48545864170181	0.057	0.251	2.79200611686042e-18	atlas_1h_alh	E2f1
Cngl	2.69933049439152e-22	1.43189468894886	0.216	0.086	3.45460316672227e-18	atlas_1h_alh	Cngl
Unr	3.53805078618644e-22	-1.21367544679805	0.156	0.371	4.5279973961614e-18	atlas_1h_alh	Unr
ATPsyndelta	4.17993636680642e-22	0.958431347004256	0.406	0.225	5.34948256223886e-18	atlas_1h_alh	ATPsyndelta
CG16743	4.50233660812937e-22	1.19605237058203	0.214	0.085	5.76209039108396e-18	atlas_1h_alh	CG16743
Hsp26	4.83370126305299e-22	-2.15924780273983	0.036	0.216	6.18617087645522e-18	atlas_1h_alh	Hsp26
CG12290	5.10019038188577e-22	-1.70711565564031	0.051	0.237	6.52722365073741e-18	atlas_1h_alh	CG12290
CG14989	5.93804912526778e-22	1.56865425805619	0.406	0.217	7.5995152705177e-18	atlas_1h_alh	CG14989
HDAC4	6.38683514380157e-22	1.00367932262087	0.198	0.074	8.17387161703725e-18	atlas_1h_alh	HDAC4
PIG-T	7.68538920104361e-22	-1.32836087446817	0.119	0.323	9.83576109949561e-18	atlas_1h_alh	PIG-T
CG15210	8.12982810693743e-22	-1.78966909093779	0.004	0.166	1.04045540112585e-17	atlas_1h_alh	CG15210
chic	9.23148373850951e-22	-1.30471019745155	0.105	0.31	1.18144528885445e-17	atlas_1h_alh	chic
CycG	9.27457118521091e-22	-1.32735052649871	0.105	0.307	1.18695962028329e-17	atlas_1h_alh	CycG
ND-18	9.90553289082002e-22	0.993928500681208	0.2	0.075	1.26771009936715e-17	atlas_1h_alh	ND-18
Rpt2	1.04515982476935e-21	-1.51924809681488	0.038	0.22	1.33759554373981e-17	atlas_1h_alh	Rpt2
GLaz	1.07069061402913e-21	0.987676715281723	0.206	0.079	1.37026984783449e-17	atlas_1h_alh	GLaz
mt:ND5	1.33760301982552e-21	-1.52540094982926	0.075	0.268	1.7118643447727e-17	atlas_1h_alh	mt:ND5
Rbfox1	1.55970847815827e-21	-0.702148948271752	0.61	0.715	1.99611491034695e-17	atlas_1h_alh	Rbfox1
RFeSP	1.61820672295603e-21	0.981761935837733	0.36	0.192	2.07098096403913e-17	atlas_1h_alh	RFeSP
ERp60	1.88677995524074e-21	-1.65876511276172	0.03	0.205	2.4147009867171e-17	atlas_1h_alh	ERp60
ATPsynD	1.92161229461624e-21	0.788405564050872	0.602	0.438	2.45927941464986e-17	atlas_1h_alh	ATPsynD
Drep2	2.09564024475085e-21	1.27416084434486	0.224	0.094	2.68200038523213e-17	atlas_1h_alh	Drep2
eIF4A	2.14956113579445e-21	-1.1124232137836	0.192	0.404	2.75100834158974e-17	atlas_1h_alh	eIF4A
Pdp1	2.21058743675408e-21	0.889003132855919	0.434	0.25	2.82910980155787e-17	atlas_1h_alh	Pdp1
Hsp83	2.90351853270875e-21	-1.48227132678247	0.075	0.264	3.71592301816066e-17	atlas_1h_alh	Hsp83
ND-B18	3.06133131361536e-21	0.918286233742303	0.275	0.124	3.91789181516493e-17	atlas_1h_alh	ND-B18
emb	3.19546903108518e-21	-1.18438174310877	0.095	0.299	4.08956126598281e-17	atlas_1h_alh	emb
ND-19	4.08778306770893e-21	0.848368876117675	0.255	0.109	5.23154477005389e-17	atlas_1h_alh	ND-19
shep	4.29597518292571e-21	-0.669113470149745	0.451	0.663	5.49798903910832e-17	atlas_1h_alh	shep
NHP2	5.14483248012721e-21	0.934057349468808	0.198	0.075	6.5843566080668e-17	atlas_1h_alh	NHP2
Msr-110	7.01052860289517e-21	-1.51374343699579	0.075	0.262	8.97207450598524e-17	atlas_1h_alh	Msr-110
Cpsf6	1.229170391153e-20	-1.36384386593832	0.055	0.238	1.57309226659761e-16	atlas_1h_alh	Cpsf6
aqz	3.26865103483678e-20	-0.929446303352957	0.259	0.464	4.18321959438411e-16	atlas_1h_alh	aqz
Mapmodulin	3.59862336738968e-20	-1.14473527122233	0.178	0.375	4.60551818558531e-16	atlas_1h_alh	Mapmodulin
CG10470	5.77438055109925e-20	0.847634895426289	0.253	0.112	7.39005222929682e-16	atlas_1h_alh	CG10470
mRpL42	6.22380416955784e-20	0.961379680947761	0.17	0.061	7.96522457620013e-16	atlas_1h_alh	mRpL42
mt:srRNA	6.26275597359182e-20	-1.86552698382852	0.018	0.178	8.01507509500282e-16	atlas_1h_alh	mt:srRNA
Tet	1.10861844234658e-19	-1.70213577510633	0.036	0.2	1.41880988251516e-15	atlas_1h_alh	Tet
CG12171	1.25945122040068e-19	0.988747842193032	0.174	0.064	1.61184567186879e-15	atlas_1h_alh	CG12171
Toll-7	1.46375495499168e-19	-1.47132768180886	0.091	0.275	1.87331359139835e-15	atlas_1h_alh	Toll-7
pum	1.5577925839002e-19	0.768824796133221	0.628	0.475	1.99366294887548e-15	atlas_1h_alh	pum
CG44325	1.83918347441543e-19	1.05307826073314	0.44	0.278	2.35378701055687e-15	atlas_1h_alh	CG44325
RpL4	2.13505307129424e-19	-0.965821660131542	0.293	0.481	2.73244092064237e-15	atlas_1h_alh	RpL4
hdly	3.62041593226761e-19	-1.26507659905277	0.046	0.217	4.63340831011609e-15	atlas_1h_alh	hdly
Pdcd4	4.15658417414468e-19	-1.2780305465659	0.093	0.277	5.31959642607036e-15	atlas_1h_alh	Pdcd4
GstE2	5.04734888389005e-19	0.835906865142801	0.259	0.117	6.45959710160248e-15	atlas_1h_alh	GstE2
myo	5.11386916035046e-19	-1.67483453000929	0.032	0.192	6.54472975141652e-15	atlas_1h_alh	myo
CG34417	5.67474397447776e-19	-1.22019378710763	0.073	0.254	7.26253733853663e-15	atlas_1h_alh	CG34417
RpII18	6.60138909390075e-19	0.844147436870865	0.281	0.134	8.44845776237417e-15	atlas_1h_alh	RpII18
osa	6.64620867200716e-19	-1.53854696697993	0.016	0.168	8.50581785843477e-15	atlas_1h_alh	osa
eEF1gamma	9.28207379754635e-19	-1.24851361796493	0.141	0.323	1.18791980460998e-14	atlas_1h_alh	eEF1gamma
Tom7	9.29750577388557e-19	0.726953391007789	0.62	0.457	1.18989478894188e-14	atlas_1h_alh	Tom7
Vha36-1	1.49270246975467e-18	0.830884258702385	0.289	0.142	1.91036062079203e-14	atlas_1h_alh	Vha36-1
eff	2.2250167825277e-18	-1.29321394182464	0.129	0.31	2.84757647827895e-14	atlas_1h_alh	eff
Wnt4	3.61430138546946e-18	-1.1693422816213	0.147	0.338	4.62558291312381e-14	atlas_1h_alh	Wnt4
HmgD	4.46804638184891e-18	-1.03127285460051	0.154	0.348	5.71820575949024e-14	atlas_1h_alh	HmgD
Usp7	7.41962243205466e-18	-1.02061848597379	0.17	0.36	9.49563278854355e-14	atlas_1h_alh	Usp7
CNBP	7.94870441763193e-18	-0.854860401131584	0.37	0.533	1.01727519136853e-13	atlas_1h_alh	CNBP
trn	8.39736427598795e-18	-1.31974409707081	0.107	0.287	1.07469468004094e-13	atlas_1h_alh	trn
kis	8.84423875389556e-18	-1.73735505874816	0.016	0.158	1.13188567572355e-13	atlas_1h_alh	kis
Hsp23	1.21570935263563e-17	-1.55041961309234	0.02	0.166	1.55586482950308e-13	atlas_1h_alh	Hsp23
wdp	1.2258608690474e-17	-1.41275688690304	0.032	0.185	1.56885674020686e-13	atlas_1h_alh	wdp
Gabat	1.2486043090906e-17	-0.998506852292198	0.236	0.418	1.59796379477415e-13	atlas_1h_alh	Gabat
crc	1.27862274401424e-17	-1.2242780561953	0.085	0.255	1.63638138778942e-13	atlas_1h_alh	crc
rho	1.29939124736133e-17	-1.89837514212293	0.018	0.159	1.66296091837303e-13	atlas_1h_alh	rho
mt:ND1	1.47835385411558e-17	-1.16662922023365	0.091	0.263	1.89199726249713e-13	atlas_1h_alh	mt:ND1
CG5955	2.54871647445701e-17	0.951358287373865	0.461	0.305	3.26184734401008e-13	atlas_1h_alh	CG5955
UQCR-14	3.18568783495251e-17	0.660869062808887	0.586	0.41	4.07704329117222e-13	atlas_1h_alh	UQCR-14
CD98hc	3.73274288130125e-17	-1.1407665618112	0.208	0.377	4.77716433948935e-13	atlas_1h_alh	CD98hc
Atpalpha	4.72900919256474e-17	0.543599195740188	0.786	0.668	6.05218596464435e-13	atlas_1h_alh	Atpalpha
RpS6	5.0397664808825e-17	-0.832603483382412	0.313	0.491	6.44989314223342e-13	atlas_1h_alh	RpS6
lncRNA:CR45388	6.50131816318888e-17	-1.73376773310311	0.016	0.153	8.32038698524914e-13	atlas_1h_alh	lncRNA:CR45388
sbb	6.7011623297727e-17	-0.868004975905265	0.424	0.574	8.5761475496431e-13	atlas_1h_alh	sbb
CG11752	6.9437172183667e-17	0.935441909166269	0.248	0.121	8.8865692960657e-13	atlas_1h_alh	CG11752
Dg	1.33827029179528e-16	-1.44613427071807	0.026	0.167	1.7127183194396e-12	atlas_1h_alh	Dg
for	1.59744572712533e-16	-1.19659318792377	0.075	0.236	2.044411041575e-12	atlas_1h_alh	for
mRpL34	1.67902698773246e-16	0.809568537134452	0.285	0.146	2.1488187389e-12	atlas_1h_alh	mRpL34
CG5793	2.2530537991877e-16	0.869219203587477	0.255	0.125	2.88345825220042e-12	atlas_1h_alh	CG5793
Hsc70-4	3.55164030386002e-16	-1.11979576472884	0.145	0.313	4.54538926088006e-12	atlas_1h_alh	Hsc70-4
Pdi	4.06708140668901e-16	-1.29606419591344	0.044	0.191	5.20505078428059e-12	atlas_1h_alh	Pdi
CG15019	7.34871927818656e-16	0.746929339823626	0.166	0.066	9.40489093222316e-12	atlas_1h_alh	CG15019
Cisd2	7.86229849435778e-16	0.822416627134859	0.19	0.081	1.00621696130791e-11	atlas_1h_alh	Cisd2
Galphao	1.07267662032428e-15	-1.02122560941682	0.152	0.326	1.37281153869101e-11	atlas_1h_alh	Galphao
Rap1	1.17850495203207e-15	0.748143250291537	0.42	0.262	1.50825063761065e-11	atlas_1h_alh	Rap1
Tsf1	1.99031507866386e-15	-1.71569522547053	0	0.115	2.54720523767401e-11	atlas_1h_alh	Tsf1
Ufm1	2.05491122405855e-15	0.856438122248434	0.176	0.074	2.62987538455013e-11	atlas_1h_alh	Ufm1
yps	2.09974320201381e-15	-1.43556599368975	0.024	0.154	2.68725134993728e-11	atlas_1h_alh	yps
Nlp	2.69458908349703e-15	-1.03386635825175	0.127	0.289	3.4485351090595e-11	atlas_1h_alh	Nlp
ND-PDSW	2.9981314984778e-15	0.706878838716209	0.364	0.21	3.83700869175189e-11	atlas_1h_alh	ND-PDSW
CG7781	4.40213239621365e-15	0.683724854706171	0.501	0.343	5.63384904067423e-11	atlas_1h_alh	CG7781
bi	5.02735352711047e-15	-1.16497657000339	0.044	0.185	6.43400704399598e-11	atlas_1h_alh	bi
RR48373-transposable-element	5.87058592581364e-15	-1.50006279078554	0.016	0.14	7.5131758678563e-11	atlas_1h_alh	RR48373-transposable-element
mub	5.88043405794847e-15	-1.33475301493401	0.036	0.17	7.52577950736245e-11	atlas_1h_alh	mub
ND-B14.5B	6.81792773120677e-15	0.812940707422197	0.307	0.171	8.72558391039842e-11	atlas_1h_alh	ND-B14.5B
Bacc	1.06326279150541e-14	0.678830669250627	0.624	0.482	1.36076372056863e-10	atlas_1h_alh	Bacc
CG32066	1.06345105009771e-14	-1.29064090869205	0.026	0.153	1.36100465391505e-10	atlas_1h_alh	CG32066
ND-B22	1.16604171129086e-14	0.726691567117559	0.378	0.229	1.49230018211004e-10	atlas_1h_alh	ND-B22
CG11267	1.23339838233633e-14	0.703201745938114	0.402	0.25	1.57850324971404e-10	atlas_1h_alh	CG11267
Sh3beta	1.28081332747326e-14	-1.26672217741104	0.065	0.203	1.63918489650028e-10	atlas_1h_alh	Sh3beta
SelT	1.42598791389539e-14	0.722889556897705	0.222	0.106	1.82497933220332e-10	atlas_1h_alh	SelT
CG1677	1.5171663624816e-14	0.819579260935165	0.208	0.098	1.94166951070395e-10	atlas_1h_alh	CG1677
rdx	1.6379299592661e-14	-1.30491690795284	0.048	0.183	2.09622276186876e-10	atlas_1h_alh	rdx
Mob2	1.80078487801327e-14	0.857671929050831	0.196	0.09	2.30464448688138e-10	atlas_1h_alh	Mob2
CG33129	2.45282700498192e-14	-1.14337197527326	0.093	0.241	3.13912800097586e-10	atlas_1h_alh	CG33129
Ork1	2.57162086302214e-14	0.927312690355451	0.192	0.088	3.29116038049573e-10	atlas_1h_alh	Ork1
EMC6	2.79340902390494e-14	0.885914209092	0.228	0.114	3.57500486879354e-10	atlas_1h_alh	EMC6
Map205	2.95740240505752e-14	-1.06562314698587	0.024	0.149	3.78488359799262e-10	atlas_1h_alh	Map205
AMPdeam	4.23062302361235e-14	-0.89672900339771	0.172	0.334	5.41435134561909e-10	atlas_1h_alh	AMPdeam
emc	4.47137241250711e-14	-1.36659453969416	0.028	0.151	5.7224624135266e-10	atlas_1h_alh	emc
CG7888	5.92620365567342e-14	0.72383074363129	0.301	0.167	7.58435543853084e-10	atlas_1h_alh	CG7888
shot	6.26280879997592e-14	-1.1348427843775	0.131	0.282	8.01514270220918e-10	atlas_1h_alh	shot
Rm62	7.21134648580277e-14	-1.06447225838031	0.099	0.248	9.22908123253038e-10	atlas_1h_alh	Rm62
feo	7.62631183972927e-14	-1.30317107231959	0.01	0.12	9.76015389248552e-10	atlas_1h_alh	feo
maf-S	8.00191830629617e-14	0.898162161628996	0.192	0.089	1.02408550483978e-09	atlas_1h_alh	maf-S
Agpat1	8.25989658716711e-14	-1.13910658912629	0.028	0.151	1.05710156522565e-09	atlas_1h_alh	Agpat1
Vap33	8.54946672496939e-14	-0.868080503711545	0.236	0.398	1.09416075146158e-09	atlas_1h_alh	Vap33
vir-1	1.03353255476728e-13	-1.05409439264774	0.123	0.276	1.32271496359116e-09	atlas_1h_alh	vir-1
D1	1.04058770568484e-13	-1.22582036394972	0.055	0.185	1.33174414573546e-09	atlas_1h_alh	D1
puc	1.10423973404454e-13	-1.20595765061954	0.063	0.197	1.4132060116302e-09	atlas_1h_alh	puc
ND-AGGG	1.1960513713185e-13	0.825763161009299	0.263	0.142	1.53070654501341e-09	atlas_1h_alh	ND-AGGG
CG1607	1.6508248620608e-13	-1.21454650432292	0.038	0.161	2.11272565846541e-09	atlas_1h_alh	CG1607
CG9451	1.66337387989313e-13	-1.2467670469438	0.002	0.104	2.12878589148723e-09	atlas_1h_alh	CG9451
RpLP0	1.75789680180518e-13	-0.569957884432791	0.43	0.581	2.24975632695027e-09	atlas_1h_alh	RpLP0
AP-2sigma	1.8081353285738e-13	0.819785543027209	0.198	0.094	2.31405159350875e-09	atlas_1h_alh	AP-2sigma
CG7607	1.93732638900789e-13	-1.25587508554261	0.059	0.19	2.47939031265229e-09	atlas_1h_alh	CG7607
fz2	2.05601697326995e-13	-1.04755792287759	0.192	0.355	2.63129052239088e-09	atlas_1h_alh	fz2
Prosbeta5	2.16927908716491e-13	-1.02910571717159	0.079	0.218	2.77624337575365e-09	atlas_1h_alh	Prosbeta5
RpL8	2.32342623390011e-13	-0.483399314426243	0.598	0.706	2.97352089414536e-09	atlas_1h_alh	RpL8
PH4alphaEFB	2.55439628337959e-13	-1.07945560465569	0.008	0.114	3.26911636346921e-09	atlas_1h_alh	PH4alphaEFB
RapGAP1	2.94087210027747e-13	0.753518602298264	0.406	0.27	3.76372811393511e-09	atlas_1h_alh	RapGAP1
Lam	5.41811014318995e-13	-1.27371200533132	0.016	0.124	6.93409736125449e-09	atlas_1h_alh	Lam
ND-B17.2	5.77026329379645e-13	0.753051552778001	0.253	0.134	7.38478296340069e-09	atlas_1h_alh	ND-B17.2
Ndf	6.51967236384592e-13	-1.18690461344318	0.034	0.152	8.34387669125001e-09	atlas_1h_alh	Ndf
Rpb10	9.07301757727507e-13	0.781755781245062	0.24	0.128	1.16116478953966e-08	atlas_1h_alh	Rpb10
pyd	9.36881249952796e-13	-1.11345046917184	0.107	0.245	1.19902062368959e-08	atlas_1h_alh	pyd
apolpp	9.65463266645979e-13	-1.32318213493982	0.253	0.393	1.23559988865352e-08	atlas_1h_alh	apolpp
eIF4H1	9.99984532825497e-13	-1.15733836194014	0.067	0.194	1.27978020511007e-08	atlas_1h_alh	eIF4H1
ps	1.00056511421955e-12	0.718964779539612	0.57	0.448	1.28052323317818e-08	atlas_1h_alh	ps
GstZ2	1.1519222731408e-12	-1.15151655633717	0.008	0.109	1.4742301251656e-08	atlas_1h_alh	GstZ2
lost	1.51960898076006e-12	-1.08082814641101	0.032	0.146	1.94479557357672e-08	atlas_1h_alh	lost
Jupiter	1.92492131389532e-12	-1.23163734923888	0.024	0.133	2.46351429752322e-08	atlas_1h_alh	Jupiter
CG43736	2.06253969200848e-12	-1.11285974847169	0.061	0.185	2.63963829783245e-08	atlas_1h_alh	CG43736
CG42235	2.50215537770223e-12	-1.30216664281933	0.073	0.198	3.20225845238332e-08	atlas_1h_alh	CG42235
sm	3.52098691519735e-12	-0.982699309806252	0.162	0.303	4.50615905406957e-08	atlas_1h_alh	sm
Ran	3.54406451424027e-12	-1.17810717360622	0.089	0.214	4.5356937653247e-08	atlas_1h_alh	Ran
Syx1A	4.68331936231125e-12	1.02531593018308	0.352	0.234	5.99371211988594e-08	atlas_1h_alh	Syx1A
mgl	4.92497982188323e-12	0.772074816822997	0.376	0.246	6.30298917604616e-08	atlas_1h_alh	mgl
alpha-Cat	5.07974242953434e-12	-0.84545320342885	0.115	0.255	6.50105436131804e-08	atlas_1h_alh	alpha-Cat
CG7834	6.42651736601958e-12	0.748303015918095	0.283	0.165	8.22465692503185e-08	atlas_1h_alh	CG7834
NP15.6	6.82779312211053e-12	0.68403717180922	0.267	0.15	8.73820963767705e-08	atlas_1h_alh	NP15.6
hts	9.33620286537596e-12	-1.01607021234151	0.067	0.19	1.19484724271081e-07	atlas_1h_alh	hts
CG11883	9.41807805261259e-12	-0.989851955171368	0.065	0.188	1.20532562917336e-07	atlas_1h_alh	CG11883
eIF2beta	9.87252760806205e-12	-0.731807796017604	0.248	0.393	1.26348608327978e-07	atlas_1h_alh	eIF2beta
mts	1.02603983196624e-11	-0.740263219092444	0.174	0.327	1.31312577695039e-07	atlas_1h_alh	mts
Taldo	1.17727664889469e-11	0.705941434475021	0.291	0.169	1.50667865525543e-07	atlas_1h_alh	Taldo
Pep	1.18701337904214e-11	-1.2023116998766	0.03	0.135	1.51913972249813e-07	atlas_1h_alh	Pep
Calr	1.88122575336877e-11	-0.949045364395962	0.224	0.361	2.40759271916135e-07	atlas_1h_alh	Calr
Mgstl	2.48401205240927e-11	-0.980665271888078	0.085	0.208	3.17903862467339e-07	atlas_1h_alh	Mgstl
mt:ND3	2.52686254101775e-11	-1.11679614606866	0.03	0.133	3.23387867999452e-07	atlas_1h_alh	mt:ND3
aay	2.82685286240295e-11	-1.03060072245012	0.178	0.307	3.6178062933033e-07	atlas_1h_alh	aay
lncRNA:Hsromega	2.9308377248997e-11	-0.778590128370627	0.293	0.432	3.75088612032663e-07	atlas_1h_alh	lncRNA:Hsromega
26-29-p	2.98903230733087e-11	-1.15447425442453	0.038	0.144	3.82536354692205e-07	atlas_1h_alh	26-29-p
Trf2	3.30684605160715e-11	-0.83682779200744	0.178	0.316	4.23210157684683e-07	atlas_1h_alh	Trf2
Fas2	3.34133486164574e-11	-1.00930169365443	0.257	0.404	4.27624035593422e-07	atlas_1h_alh	Fas2
Dp	3.36550677400263e-11	-0.998093514068902	0.042	0.15	4.30717556936857e-07	atlas_1h_alh	Dp
BtbVII	3.83998144042391e-11	-0.987355352732398	0.044	0.154	4.91440824745452e-07	atlas_1h_alh	BtbVII
RpL7A	6.21834328284058e-11	-0.438369275295974	0.584	0.686	7.95823573337937e-07	atlas_1h_alh	RpL7A
alphaTub84D	6.51649919533933e-11	-1.04942449979499	0.048	0.156	8.33981567019528e-07	atlas_1h_alh	alphaTub84D
mt:tRNA:Arg-TCG	6.64144275038997e-11	-0.875227914866965	0.04	0.148	8.49971843194909e-07	atlas_1h_alh	mt:tRNA:Arg-TCG
CG42342	8.12324248355759e-11	1.05363730738179	0.305	0.196	1.0396125730457e-06	atlas_1h_alh	CG42342
elav	8.33544195066542e-11	-1.24345546749388	0.032	0.132	1.06676986084616e-06	atlas_1h_alh	elav
CG6723	8.97006240756520e-11	0.733313189927798	0.226	0.124	1.14798858692019e-06	atlas_1h_alh	CG6723
smog	1.50302823665322e-10	-0.850638747993516	0.069	0.183	1.92357553726879e-06	atlas_1h_alh	smog
IA-2	1.64298402015831e-10	-0.939011016876103	0.208	0.343	2.1026909489986e-06	atlas_1h_alh	IA-2
Su(var)205	1.8317304565808e-10	-0.96534845419811	0.038	0.14	2.34424863833211e-06	atlas_1h_alh	Su(var)205
RpL7	2.16424357544711e-10	-0.406182884041378	0.57	0.677	2.76979892785721e-06	atlas_1h_alh	RpL7
Picot	2.27544895940721e-10	-0.707717182742003	0.299	0.422	2.91211957824935e-06	atlas_1h_alh	Picot
CG31221	2.45385463822696e-10	0.612521657876133	0.325	0.204	3.14044316600286e-06	atlas_1h_alh	CG31221
B52	3.23411204471033e-10	-1.00196684802951	0.067	0.174	4.13901659482028e-06	atlas_1h_alh	B52
CG10960	3.56546355281254e-10	-0.943167102332168	0.089	0.204	4.56308025488949e-06	atlas_1h_alh	CG10960
wdb	3.65171329897289e-10	-1.07579187482148	0.073	0.18	4.6734626800255e-06	atlas_1h_alh	wdb
dco	3.67746323871164e-10	-1.00515490043823	0.048	0.15	4.70641745290315e-06	atlas_1h_alh	dco
nocte	4.80119795545461e-10	-1.01382946652487	0.051	0.151	6.14457314339081e-06	atlas_1h_alh	nocte
DIP1	5.8577466935877e-10	-0.705799423123428	0.109	0.233	7.49674421845353e-06	atlas_1h_alh	DIP1
Rac1	6.14032545479131e-10	-0.943208773602839	0.067	0.173	7.85838851704191e-06	atlas_1h_alh	Rac1
Eph	6.96660914953879e-10	-0.798676424533823	0.04	0.141	8.91586638957975e-06	atlas_1h_alh	Eph
ctp	7.07224219836306e-10	-0.47852466381118	0.533	0.642	9.05105556546505e-06	atlas_1h_alh	ctp
l(3)neo38	8.06815447760822e-10	-0.891224109317468	0.117	0.236	1.0325624100443e-05	atlas_1h_alh	l(3)neo38
cdi	9.71194007328176e-10	-0.727900219151675	0.158	0.288	1.2429340905786e-05	atlas_1h_alh	cdi
CG1537	1.12559543002314e-09	0.549171374119921	0.352	0.233	1.44053703134361e-05	atlas_1h_alh	CG1537
CG6329	1.41884129962353e-09	-1.03778310085535	0.083	0.19	1.81583309525819e-05	atlas_1h_alh	CG6329
luna	1.51469785465049e-09	0.55398077936439	0.519	0.395	1.93851031438169e-05	atlas_1h_alh	luna
eEF5	1.59464604644576e-09	-0.618411705666835	0.358	0.479	2.04082801024128e-05	atlas_1h_alh	eEF5
Idgf6	1.7068876806467e-09	0.746969710987652	0.297	0.193	2.18447485369165e-05	atlas_1h_alh	Idgf6
CG13887	1.92133708854396e-09	-0.881410439409088	0.109	0.219	2.45892720591856e-05	atlas_1h_alh	CG13887
eEF1beta	2.08241513410821e-09	-0.664016102538536	0.283	0.408	2.66507488863168e-05	atlas_1h_alh	eEF1beta
elB	3.14384260538284e-09	-0.618426820754405	0.131	0.255	4.02348976636895e-05	atlas_1h_alh	elB
CG10361	3.87207169555632e-09	0.587820709497351	0.469	0.353	4.95547735597298e-05	atlas_1h_alh	CG10361
Lsd-2	3.99326605123623e-09	-0.519222240106534	0.382	0.503	5.11058189237212e-05	atlas_1h_alh	Lsd-2
Nrg	6.09267786272467e-09	-0.511474193567975	0.463	0.57	7.79740912871503e-05	atlas_1h_alh	Nrg
Galphai	6.12229778054603e-09	-0.789387219457504	0.158	0.274	7.83531669954281e-05	atlas_1h_alh	Galphai
Oatp74D	7.13730857467298e-09	-0.798207526421382	0.127	0.24	9.13432751386649e-05	atlas_1h_alh	Oatp74D
Ank2	9.46475591204355e-09	-0.948379776744234	0.091	0.194	0.000121129946162333	atlas_1h_alh	Ank2
fne	9.55847198228422e-09	-0.680820099961672	0.218	0.342	0.000122329324429273	atlas_1h_alh	fne
CG13124	1.20559867997949e-08	0.668218770534199	0.339	0.235	0.000154292519063775	atlas_1h_alh	CG13124
kra	1.27195361594323e-08	-0.788945990645683	0.16	0.272	0.000162784623768414	atlas_1h_alh	kra
CG3902	1.3530159943787e-08	0.516939310369737	0.295	0.19	0.000173158986960587	atlas_1h_alh	CG3902
CG15890	1.4214907495978e-08	-0.741411967470004	0.22	0.335	0.000181922386133526	atlas_1h_alh	CG15890
CG13551	1.49120258840106e-08	-0.725961173039044	0.156	0.269	0.000190844107263567	atlas_1h_alh	CG13551
Cyt-b5	1.60884150464266e-08	0.501629687896049	0.273	0.17	0.000205899535764167	atlas_1h_alh	Cyt-b5
lolal	1.72775445692666e-08	-0.713973155201558	0.121	0.231	0.000221118015397473	atlas_1h_alh	lolal
Gs2	1.81212663275748e-08	-1.26915767011342	0.279	0.402	0.000231915966460302	atlas_1h_alh	Gs2
Csas	2.91672350811285e-08	-0.710797410598521	0.224	0.336	0.000373282274568283	atlas_1h_alh	Csas
kuz	3.52649096868511e-08	-0.837100405430406	0.127	0.23	0.000451320314172321	atlas_1h_alh	kuz
nrv3	3.56088306148004e-08	-0.869861826072608	0.271	0.384	0.000455721814208216	atlas_1h_alh	nrv3
tral	4.06276477362377e-08	-0.674330253343633	0.149	0.261	0.00051995263572837	atlas_1h_alh	tral
RpS15Aa	4.88606934447634e-08	-0.429730638326571	0.444	0.558	0.000625319154706081	atlas_1h_alh	RpS15Aa
stai	5.94470780446114e-08	-0.485692202825082	0.246	0.367	0.000760803704814937	atlas_1h_alh	stai
mei-P26	6.70073706055238e-08	-0.628722662412616	0.176	0.287	0.000857560329009494	atlas_1h_alh	mei-P26
chrb	2.97873239766378e-07	-0.619400424864672	0.2	0.306	0.00381218172253011	atlas_1h_alh	chrb
Rack1	3.07448797070943e-07	-0.411598292409709	0.428	0.54	0.00393472970491393	atlas_1h_alh	Rack1
tai	5.9307455605964e-07	-0.559538351544247	0.224	0.331	0.00759016816845127	atlas_1h_alh	tai
tna	2.45413098565444e-05	-0.34573250037771	0.273	0.375	0.314079683544055	atlas_1h_alh	tna
betaTub56D.1	1.44086732526152e-261	0.991175875488171	0.955	0.664	1.84402200286969e-257	atlas_24h_alh	betaTub56D
His3.3B.1	2.43048487898574e-237	1.41769997919432	0.726	0.275	3.11053454812594e-233	atlas_24h_alh	His3.3B
mt:tRNA:Ser-GCT.1	2.97520654212994e-205	1.73449485737897	0.433	0.073	3.80766933261789e-201	atlas_24h_alh	mt:tRNA:Ser-GCT
hoe1	4.22031725919427e-200	1.15869074727602	0.794	0.379	5.40116202831683e-196	atlas_24h_alh	hoe1
Ldh.1	1.14463300383275e-199	0.985497018752257	0.921	0.541	1.46490131830516e-195	atlas_24h_alh	Ldh
cib.1	4.29105041438062e-198	1.28763106596521	0.826	0.469	5.49168632032431e-194	atlas_24h_alh	cib
Hsp27.1	9.19265156798082e-192	1.53993554912656	0.644	0.238	1.17647554767018e-187	atlas_24h_alh	Hsp27
RpL29	8.12555857630604e-183	0.68102728746125	0.983	0.765	1.03990898659565e-178	atlas_24h_alh	RpL29
pAbp.1	1.24839366741097e-161	0.703727580364076	0.951	0.772	1.59769421555256e-157	atlas_24h_alh	pAbp
smt3.1	1.66702458111228e-159	0.976683843180343	0.82	0.464	2.1334580589075e-155	atlas_24h_alh	smt3
Rbfox1.1	1.75488293732784e-157	0.854526213784138	0.868	0.543	2.24589918319216e-153	atlas_24h_alh	Rbfox1
Drat.1	3.63960180767748e-153	1.24782679435172	0.587	0.219	4.65796239346563e-149	atlas_24h_alh	Drat
E(spl)mbeta-HLH.1	4.81216708295594e-141	1.33950601928947	0.391	0.095	6.15861143276701e-137	atlas_24h_alh	E(spl)mbeta-HLH
Toll-7.1	1.06620181320293e-133	1.33207138026532	0.405	0.111	1.36452508053712e-129	atlas_24h_alh	Toll-7
AMPdeam.1	5.30032009195681e-131	1.03920701764764	0.482	0.157	6.78334965368633e-127	atlas_24h_alh	AMPdeam
CG43085.1	6.62172472354428e-131	-2.16079209773105	0.504	0.653	8.47448330119197e-127	atlas_24h_alh	CG43085
CG15890.1	3.18944026079736e-130	1.10182635897478	0.483	0.166	4.08184564576846e-126	atlas_24h_alh	CG15890
DIP1.1	2.19704334256711e-120	1.13756992639632	0.355	0.088	2.81177606981739e-116	atlas_24h_alh	DIP1
Usp7.1	2.66311476595187e-119	0.92345260650094	0.504	0.182	3.4082542774652e-115	atlas_24h_alh	Usp7
osp.1	2.08737440552361e-118	1.1925362841864	0.371	0.103	2.67142176418912e-114	atlas_24h_alh	osp
SoxN.1	1.43065660892073e-116	0.919620931222586	0.662	0.344	1.83095432809674e-112	atlas_24h_alh	SoxN
lncRNA:CR40469.1	6.41019097360951e-116	0.778380684743882	0.805	0.466	8.20376240802545e-112	atlas_24h_alh	lncRNA:CR40469
Jafrac1.1	3.90313997372986e-115	0.837868272470661	0.646	0.3	4.99523853837948e-111	atlas_24h_alh	Jafrac1
PIG-T.1	1.41227194621369e-114	0.930953405536346	0.455	0.156	1.80742563676428e-110	atlas_24h_alh	PIG-T
stg.1	9.05737210241775e-114	1.12380573219723	0.43	0.143	1.15916248166742e-109	atlas_24h_alh	stg
Hsc70Cb.1	1.40188362585422e-113	0.903017193969119	0.505	0.188	1.79413066436823e-109	atlas_24h_alh	Hsc70Cb
Hsp26.1	2.6456592277093e-111	1.47815754467984	0.321	0.079	3.38591467962237e-107	atlas_24h_alh	Hsp26
for.1	8.33424294188009e-110	1.14721230241294	0.348	0.095	1.06661641170181e-105	atlas_24h_alh	for
elB.1	6.4938223301458e-109	1.07952530872873	0.374	0.113	8.31079381812059e-105	atlas_24h_alh	elB
Fas2.1	8.85652387753592e-109	1.1758092856814	0.55	0.232	1.13345792584705e-104	atlas_24h_alh	Fas2
eIF2beta.1	1.259579835205e-107	0.823886396961992	0.539	0.221	1.61201027309537e-103	atlas_24h_alh	eIF2beta
emb.1	6.30816585113647e-104	0.911888620566579	0.42	0.142	8.07319065628445e-100	atlas_24h_alh	emb
sbb.1	8.91714867446373e-104	0.799324343360063	0.722	0.397	1.14121668735787e-99	atlas_24h_alh	sbb
Rpt2.1	6.2159838730357e-103	0.98887447477075	0.323	0.084	7.95521616071108e-99	atlas_24h_alh	Rpt2
santa-maria.1	1.17277741467057e-102	0.847480444710272	0.612	0.298	1.50092053529539e-98	atlas_24h_alh	santa-maria
PPP4R2r.1	7.05277243014891e-100	0.969013598427737	0.351	0.103	9.02613815610457e-96	atlas_24h_alh	PPP4R2r
Hrb87F.1	5.95144368308759e-98	0.835985674660985	0.369	0.113	7.61665762561549e-94	atlas_24h_alh	Hrb87F
dsh	9.4725014195444e-96	1.04073045781788	0.302	0.08	1.21229073167329e-91	atlas_24h_alh	dsh
mt:tRNA:Arg-TCG.1	6.53104776212323e-93	1.17481883653884	0.233	0.044	8.35843492596531e-89	atlas_24h_alh	mt:tRNA:Arg-TCG
Pen.1	1.87582557238619e-92	0.72840984200598	0.499	0.203	2.40068156753985e-88	atlas_24h_alh	Pen
lbk	2.23162357672443e-92	0.842304620186689	0.478	0.198	2.85603185349193e-88	atlas_24h_alh	lbk
Eip63E.1	3.98150987233282e-92	0.788986225588317	0.475	0.192	5.09553633461154e-88	atlas_24h_alh	Eip63E
CG9691.1	1.97022846207084e-88	-2.26901905078025	0.092	0.278	2.52149838575826e-84	atlas_24h_alh	CG9691
RpL8.1	3.00308616386291e-88	0.580090218036034	0.84	0.551	3.84334967251176e-84	atlas_24h_alh	RpL8
Wnt4.1	1.76568782563756e-87	0.94567910395075	0.455	0.187	2.25972727925094e-83	atlas_24h_alh	Wnt4
trn.1	3.04808577808688e-87	0.973605882930071	0.396	0.145	3.90094017879559e-83	atlas_24h_alh	trn
CG14464	3.68350757941766e-86	0.771685207049244	0.384	0.139	4.71415300013872e-82	atlas_24h_alh	CG14464
RpL3.1	5.57276458902882e-86	0.583312074983941	0.805	0.505	7.13202412103909e-82	atlas_24h_alh	RpL3
CG42806.1	2.35930829346134e-85	0.79706919491404	0.416	0.161	3.01944275397182e-81	atlas_24h_alh	CG42806
CG31869.1	6.91632534940928e-83	0.750984318325657	0.591	0.309	8.851513182174e-79	atlas_24h_alh	CG31869
lncRNA:roX2	1.33533891236964e-80	-2.17948408223935	0.043	0.198	1.70896674005066e-76	atlas_24h_alh	lncRNA:roX2
cdi.1	1.30395401801892e-78	0.770783485027193	0.397	0.156	1.66880035226062e-74	atlas_24h_alh	cdi
14-3-3zeta	3.97255879619561e-78	0.501241457715837	0.961	0.84	5.08408074737114e-74	atlas_24h_alh	14-3-3zeta
Trf2.1	4.23435452847461e-78	0.72303154356537	0.429	0.177	5.4191269255418e-74	atlas_24h_alh	Trf2
tna.1	1.73814467624669e-74	0.651032146368418	0.499	0.231	2.22447755666052e-70	atlas_24h_alh	tna
RpS21	3.85816388821951e-73	0.451800153437708	0.938	0.704	4.93767814414333e-69	atlas_24h_alh	RpS21
Sem1	6.03882087690812e-73	0.630287356320953	0.425	0.18	7.72848295826701e-69	atlas_24h_alh	Sem1
dally	2.63410206376717e-72	0.863785179877852	0.299	0.1	3.37112382120923e-68	atlas_24h_alh	dally
tai.1	3.97876413472648e-72	0.634596730773765	0.447	0.196	5.09202233962294e-68	atlas_24h_alh	tai
Agpat1.1	2.89510396944301e-71	0.902395605875241	0.223	0.056	3.70515406009317e-67	atlas_24h_alh	Agpat1
rho.1	2.91460032972284e-71	1.1629228768458	0.232	0.062	3.73010550197929e-67	atlas_24h_alh	rho
Cpsf6.1	4.98147369208332e-71	0.687053589661035	0.327	0.116	6.37529003112823e-67	atlas_24h_alh	Cpsf6
fz2.1	1.25113406462638e-70	0.898772220125358	0.462	0.218	1.60120137590885e-66	atlas_24h_alh	fz2
Tlk	1.35111503903618e-70	0.631711618352009	0.423	0.181	1.7291570269585e-66	atlas_24h_alh	Tlk
Trim9	3.28384321997761e-70	1.19898428632226	0.2	0.045	4.20266255292735e-66	atlas_24h_alh	Trim9
Pp2C1	9.85182605787009e-70	0.815718301238187	0.211	0.05	1.26083669888621e-65	atlas_24h_alh	Pp2C1
smog.1	2.81013999148948e-69	0.767985156926448	0.266	0.081	3.59641716110824e-65	atlas_24h_alh	smog
RpS4	1.70907623627409e-67	0.443061328562314	0.891	0.642	2.18727576718358e-63	atlas_24h_alh	RpS4
tara	6.38164597735496e-67	0.860978958973603	0.19	0.041	8.16723052181888e-63	atlas_24h_alh	tara
lolal.1	1.09036317142504e-66	0.682382436377243	0.323	0.12	1.39544678678976e-62	atlas_24h_alh	lolal
BtbVII.1	1.37199464734137e-66	0.839534805225461	0.226	0.062	1.75587874966749e-62	atlas_24h_alh	BtbVII
hdly.1	4.65917717304068e-65	0.748361056318158	0.298	0.106	5.96281494605746e-61	atlas_24h_alh	hdly
rdx.1	6.5078820126708e-65	0.79320044716239	0.259	0.084	8.32878739981609e-61	atlas_24h_alh	rdx
tral.1	7.15627709528813e-65	0.659725054875431	0.357	0.145	9.15860342654975e-61	atlas_24h_alh	tral
Swip-1	1.72578448119431e-64	0.865670842731832	0.187	0.042	2.20865897903248e-60	atlas_24h_alh	Swip-1
RpS17	2.14794090878993e-64	0.488374063335951	0.831	0.568	2.74893477506935e-60	atlas_24h_alh	RpS17
edl	2.39282515589603e-63	0.635986980676863	0.308	0.114	3.06233763451574e-59	atlas_24h_alh	edl
E2f1.1	4.5997835001837e-63	0.604266378640755	0.337	0.131	5.8868029235351e-59	atlas_24h_alh	E2f1
RpL10	5.38922538568861e-63	0.425721436363401	0.889	0.64	6.89713064860428e-59	atlas_24h_alh	RpL10
RpII215	6.90933970956598e-63	0.712477392177257	0.266	0.089	8.84257296030254e-59	atlas_24h_alh	RpII215
Dp.1	6.11728293554462e-62	0.761679334941179	0.218	0.062	7.82889870091001e-58	atlas_24h_alh	Dp
RpL30	2.66162280203943e-61	0.48684909560495	0.8	0.509	3.40634486205006e-57	atlas_24h_alh	RpL30
Ubr1	2.78797296709388e-60	0.675348537565474	0.253	0.083	3.56804780328675e-56	atlas_24h_alh	Ubr1
CG42258	3.26642162121219e-60	0.758361907991283	0.246	0.081	4.18036639082736e-56	atlas_24h_alh	CG42258
PH4alphaEFB.1	6.78791846990633e-60	0.809653080189775	0.172	0.038	8.68717805778612e-56	atlas_24h_alh	PH4alphaEFB
Nrg.1	1.04605402935938e-59	0.494809204845136	0.7	0.419	1.33873994677413e-55	atlas_24h_alh	Nrg
RpL19	1.54728933614441e-59	0.427288090207368	0.888	0.652	1.98022089239762e-55	atlas_24h_alh	RpL19
CG45050	2.53876658814493e-59	0.455017343718319	0.594	0.32	3.24911347950788e-55	atlas_24h_alh	CG45050
RpS30	3.51616344748332e-59	0.490997582139965	0.816	0.553	4.49998598008915e-55	atlas_24h_alh	RpS30
Csas.1	4.3193182436324e-59	0.607274002663801	0.441	0.211	5.52786348820074e-55	atlas_24h_alh	Csas
rdgB	4.37276556679528e-59	0.740928893050011	0.236	0.076	5.59626537238459e-55	atlas_24h_alh	rdgB
Sh3beta.1	4.98337853952693e-59	0.67123422878166	0.279	0.102	6.37772785488657e-55	atlas_24h_alh	Sh3beta
Ace.1	7.84531081406118e-59	0.712360099531309	0.569	0.326	1.00404287798355e-54	atlas_24h_alh	Ace
CG9705.1	2.34135823208163e-58	0.54900859891961	0.308	0.119	2.99647026541807e-54	atlas_24h_alh	CG9705
CG12991	4.72637745392342e-58	0.745660625908872	0.205	0.058	6.0488178655312e-54	atlas_24h_alh	CG12991
CtBP.1	5.70117152933393e-58	0.4936327413517	0.468	0.228	7.29635932324156e-54	atlas_24h_alh	CtBP
RpL4.1	1.36276862397453e-57	0.481149195082673	0.599	0.33	1.74407128496261e-53	atlas_24h_alh	RpL4
bi.1	1.56283362335006e-57	0.848347565820243	0.256	0.089	2.00011447116341e-53	atlas_24h_alh	bi
alpha-Cat.1	2.19973740182264e-57	0.576251365379776	0.342	0.143	2.81522392685261e-53	atlas_24h_alh	alpha-Cat
Bap55	4.66282213369298e-57	0.828491989742663	0.156	0.032	5.96747976670027e-53	atlas_24h_alh	Bap55
RpS14a	1.97638099662805e-56	0.466253418661136	0.76	0.486	2.52937239948458e-52	atlas_24h_alh	RpS14a
ctp.1	2.09398893069777e-56	0.475171137089292	0.763	0.5	2.67988703350701e-52	atlas_24h_alh	ctp
RpS6.1	1.23749898388972e-55	0.448172838202388	0.61	0.34	1.58375119958207e-51	atlas_24h_alh	RpS6
CG1440	8.04529673233128e-55	0.621135120258058	0.271	0.101	1.02963707580376e-50	atlas_24h_alh	CG1440
Liprin-gamma.1	1.24165235494115e-54	0.401132111698394	0.656	0.373	1.58906668385369e-50	atlas_24h_alh	Liprin-gamma
feo.1	1.44325991254106e-53	0.690658926444726	0.176	0.045	1.84708403607004e-49	atlas_24h_alh	feo
sky	2.87639529307053e-53	0.547665147110083	0.415	0.202	3.68121069607167e-49	atlas_24h_alh	sky
Toll-6	5.18346179729657e-53	0.817639452237574	0.27	0.104	6.63379440818015e-49	atlas_24h_alh	Toll-6
trv	6.94927364054853e-53	0.74783031438669	0.385	0.186	8.893680405174e-49	atlas_24h_alh	trv
pre-rRNA:CR45845.1	8.00079972565057e-53	0.670430350042407	0.339	0.145	1.02394234888876e-48	atlas_24h_alh	pre-rRNA:CR45845
RpL32	8.95691473906824e-53	0.423097466185753	0.895	0.667	1.14630594830595e-48	atlas_24h_alh	RpL32
fru	1.93132705794081e-52	0.523404005212476	0.406	0.197	2.47171236875265e-48	atlas_24h_alh	fru
RabX1.1	2.17200936865513e-52	0.592660326669863	0.299	0.121	2.77973759000484e-48	atlas_24h_alh	RabX1
puc.1	8.85099227519238e-52	0.599317009263597	0.268	0.102	1.13274999137912e-47	atlas_24h_alh	puc
Gdi.1	2.60998766950755e-51	0.408125897355622	0.376	0.172	3.34026221943577e-47	atlas_24h_alh	Gdi
Imp	3.46921458710595e-51	0.535266465793372	0.69	0.436	4.4399008285782e-47	atlas_24h_alh	Imp
Nrt.1	5.680135613982e-51	0.435471079299846	0.489	0.251	7.26943755877416e-47	atlas_24h_alh	Nrt
RpL26	1.76203633501386e-50	0.391451303387964	0.852	0.6	2.25505410155073e-46	atlas_24h_alh	RpL26
Map205.1	4.80233091180678e-50	0.612283645129851	0.209	0.068	6.14602310093032e-46	atlas_24h_alh	Map205
Picot.1	6.62153153153679e-50	0.468245023639908	0.528	0.294	8.47423605406078e-46	atlas_24h_alh	Picot
Ndf.1	2.08555934809213e-49	0.52736208777558	0.213	0.07	2.66909885368831e-45	atlas_24h_alh	Ndf
CG32354.1	2.52621186706975e-49	0.572379484493129	0.285	0.116	3.23304594747587e-45	atlas_24h_alh	CG32354
SmD3	3.26656617364475e-49	0.614219078933974	0.216	0.074	4.18055138903055e-45	atlas_24h_alh	SmD3
RpL36A	6.12132597263835e-49	0.411599308157669	0.863	0.634	7.83407297978257e-45	atlas_24h_alh	RpL36A
gro	1.20054387557633e-48	0.559665888966005	0.271	0.109	1.53645605196259e-44	atlas_24h_alh	gro
vir-1.1	2.92514257943595e-48	0.495513656210395	0.356	0.168	3.74359747316213e-44	atlas_24h_alh	vir-1
lncRNA:roX1	5.64426399927979e-48	-1.23328748711264	0.239	0.377	7.22352906627828e-44	atlas_24h_alh	lncRNA:roX1
Paf-AHalpha	1.62178219407648e-47	0.626234987035818	0.193	0.061	2.07555685197908e-43	atlas_24h_alh	Paf-AHalpha
Top1	1.74403232917122e-47	0.540295318303007	0.34	0.158	2.23201257487333e-43	atlas_24h_alh	Top1
Rack1.1	2.33007028145788e-46	0.406500498528672	0.662	0.397	2.9820239462098e-42	atlas_24h_alh	Rack1
CG12290.1	4.33864319717758e-46	0.587461060358658	0.305	0.137	5.55259556374787e-42	atlas_24h_alh	CG12290
Eph.1	1.09207167735631e-45	0.537889974631898	0.198	0.066	1.3976333326806e-41	atlas_24h_alh	Eph
Fer2LCH	1.14256855561246e-45	0.377504958554725	0.836	0.627	1.46225923747283e-41	atlas_24h_alh	Fer2LCH
SNRPG	2.92751052084781e-45	0.469181590174854	0.331	0.154	3.74662796458103e-41	atlas_24h_alh	SNRPG
CG34417.1	3.49195800803991e-45	0.561503371353469	0.326	0.151	4.46900785868948e-41	atlas_24h_alh	CG34417
mspo	3.71708029343522e-45	0.613098198743727	0.31	0.14	4.7571193595384e-41	atlas_24h_alh	mspo
Mapmodulin.1	4.61326025967294e-45	0.378689980994794	0.467	0.248	5.90405048032943e-41	atlas_24h_alh	Mapmodulin
mts.1	5.24202354175025e-45	0.406293931413143	0.417	0.21	6.70874172873197e-41	atlas_24h_alh	mts
Alk	7.28116294171338e-45	0.683964928908709	0.304	0.14	9.31843233280479e-41	atlas_24h_alh	Alk
ZAP3	1.06854274301654e-44	0.650961649080753	0.138	0.033	1.36752100251257e-40	atlas_24h_alh	ZAP3
Paip2	1.39915723255727e-44	0.53160725397439	0.217	0.08	1.79064142622679e-40	atlas_24h_alh	Paip2
RpS26	2.00013424631172e-44	0.352669814843012	0.904	0.673	2.55977180842974e-40	atlas_24h_alh	RpS26
Mnn1	2.16180286863417e-44	0.478006845470315	0.214	0.077	2.76667531127801e-40	atlas_24h_alh	Mnn1
His3.3A	4.48314751523905e-44	0.476671383766442	0.27	0.114	5.73753219000293e-40	atlas_24h_alh	His3.3A
Dg.1	6.45639512711452e-44	0.558178458009527	0.225	0.085	8.26289448368116e-40	atlas_24h_alh	Dg
AGO2	6.6439633716262e-44	0.623594320691338	0.171	0.053	8.50294432300721e-40	atlas_24h_alh	AGO2
Chchd2	9.93280242801699e-44	0.431003418427732	0.346	0.167	1.27120005473761e-39	atlas_24h_alh	Chchd2
RpL17	2.2786203639103e-43	0.35300634867724	0.828	0.569	2.9161783417324e-39	atlas_24h_alh	RpL17
Sap47	2.9589234913485e-43	0.608217632553266	0.477	0.273	3.78683028422781e-39	atlas_24h_alh	Sap47
RpS9	4.54993958003749e-43	0.387202811226217	0.839	0.598	5.82301267453198e-39	atlas_24h_alh	RpS9
RpL11	4.68760831876573e-43	0.372233205724174	0.774	0.51	5.99920112635638e-39	atlas_24h_alh	RpL11
RpL34b	1.13772591733728e-42	0.368684720858746	0.746	0.482	1.45606162900825e-38	atlas_24h_alh	RpL34b
wge	1.21319808965714e-42	0.555289977620841	0.184	0.062	1.55265091514321e-38	atlas_24h_alh	wge
Fum1	1.79845436853782e-42	0.51986399013649	0.223	0.086	2.3016619008547e-38	atlas_24h_alh	Fum1
Unr.1	2.76412847328263e-42	0.313455015364714	0.462	0.242	3.53753162010711e-38	atlas_24h_alh	Unr
osa.1	1.13752673739842e-41	0.424537037763205	0.223	0.085	1.45580671852249e-37	atlas_24h_alh	osa
RpL15	1.32629896218869e-41	0.344540463385735	0.85	0.602	1.69739741180908e-37	atlas_24h_alh	RpL15
RpL12	1.48841037590617e-41	0.371669742288411	0.808	0.558	1.90486759908471e-37	atlas_24h_alh	RpL12
beat-IIa	2.56260087750739e-41	0.981134941425216	0.16	0.05	3.27961660303395e-37	atlas_24h_alh	beat-IIa
egh	2.68209029951663e-41	0.523302672858694	0.243	0.101	3.43253916532138e-37	atlas_24h_alh	egh
Vha55	4.67859645901649e-41	0.338347940758942	0.359	0.176	5.98766774824931e-37	atlas_24h_alh	Vha55
Ctl1	4.82748971392549e-41	0.657993670974966	0.139	0.038	6.17822133588185e-37	atlas_24h_alh	Ctl1
Ptp99A	8.4134614832596e-41	0.34997199937858	0.33	0.157	1.07675480062756e-36	atlas_24h_alh	Ptp99A
CG32369	1.44457214175807e-40	0.519095297562184	0.237	0.098	1.84876342702197e-36	atlas_24h_alh	CG32369
RpS18	1.98311203864046e-40	0.36592668145512	0.792	0.537	2.53798678705206e-36	atlas_24h_alh	RpS18
CG13751	3.57142877127521e-40	0.367736600373539	0.352	0.176	4.57071454147801e-36	atlas_24h_alh	CG13751
dpr9	3.69900069104993e-40	0.763055113952638	0.18	0.063	4.7339810844057e-36	atlas_24h_alh	dpr9
lncRNA:CR45388.1	4.14224280424395e-40	0.714474521159973	0.206	0.077	5.30124234087141e-36	atlas_24h_alh	lncRNA:CR45388
CG11883.1	5.58445285843164e-40	0.479392112614424	0.248	0.105	7.14698276822082e-36	atlas_24h_alh	CG11883
CG13887.1	7.3666064494825e-40	0.433120971130783	0.287	0.132	9.4277829340477e-36	atlas_24h_alh	CG13887
Atf3	1.08702559415788e-39	0.721654306497649	0.169	0.057	1.39117535540325e-35	atlas_24h_alh	Atf3
bun	1.2266795760522e-39	0.34620026110974	0.434	0.233	1.5699045214316e-35	atlas_24h_alh	bun
EndoA	2.02552403498356e-39	0.53373624525666	0.171	0.057	2.59226565997196e-35	atlas_24h_alh	EndoA
Pal2	2.81915975229017e-39	0.644537579517539	0.141	0.04	3.60796065098095e-35	atlas_24h_alh	Pal2
B52.1	6.61385892913766e-39	0.425348955006478	0.233	0.097	8.46441665751037e-35	atlas_24h_alh	B52
sm.1	8.258995544723e-39	0.329938045857058	0.385	0.196	1.05698624981365e-34	atlas_24h_alh	sm
CG4409.1	1.81924676124631e-38	-1.34103683824944	0.208	0.317	2.32827200504303e-34	atlas_24h_alh	CG4409
MESK2	2.10930235006095e-38	0.37154596994057	0.349	0.176	2.699485147608e-34	atlas_24h_alh	MESK2
dco.1	1.11677160550035e-37	0.450083824172874	0.203	0.079	1.42924430071934e-33	atlas_24h_alh	dco
CG15771	1.55835128610453e-37	0.496935084650739	0.18	0.066	1.99437797595657e-33	atlas_24h_alh	CG15771
zyd	2.77408309692769e-37	0.349412647513045	0.441	0.243	3.55027154744806e-33	atlas_24h_alh	zyd
Hsp83.1	4.73877609538312e-37	0.356619519586375	0.331	0.164	6.06468564687131e-33	atlas_24h_alh	Hsp83
Sar1	5.65824252093995e-37	0.401187073222868	0.26	0.118	7.24141877829895e-33	atlas_24h_alh	Sar1
CG13252	6.04309717749716e-37	0.497150315161215	0.187	0.071	7.73395576776086e-33	atlas_24h_alh	CG13252
RpL23	7.10701147970701e-37	0.330551272268315	0.901	0.702	9.09555329172903e-33	atlas_24h_alh	RpL23
wdp.1	7.74286978931187e-37	0.524756519160545	0.239	0.105	9.90932475636133e-33	atlas_24h_alh	wdp
RpL27	8.58682630582066e-37	0.341707938076475	0.821	0.597	1.09894203061893e-32	atlas_24h_alh	RpL27
kud	1.90686969583771e-36	0.458830705680584	0.236	0.103	2.4404118367331e-32	atlas_24h_alh	kud
CG12605	2.15641623253433e-36	0.462362929812091	0.155	0.051	2.75978149439743e-32	atlas_24h_alh	CG12605
RpS27	2.16752749560064e-36	0.297335792698819	0.954	0.795	2.77400168886969e-32	atlas_24h_alh	RpS27
RpS16	2.28502498797521e-36	0.343560121241987	0.786	0.544	2.92437497961067e-32	atlas_24h_alh	RpS16
Galphao.1	2.82397757430292e-36	0.417222441721576	0.402	0.219	3.61412649959287e-32	atlas_24h_alh	Galphao
dsd	8.06749626915713e-36	0.475007789404633	0.165	0.058	1.03247817252673e-31	atlas_24h_alh	dsd
Dsp1	9.19911229812671e-36	0.27806266022871	0.511	0.294	1.17730239191426e-31	atlas_24h_alh	Dsp1
RpL36	1.1057790709725e-35	0.329683313231115	0.888	0.683	1.41517605503061e-31	atlas_24h_alh	RpL36
Pits	1.6200058186156e-35	0.307685926261542	0.319	0.159	2.07328344666425e-31	atlas_24h_alh	Pits
fok.1	5.10381256854681e-35	0.25986167817872	0.403	0.219	6.5318593252262e-31	atlas_24h_alh	fok
par-1	6.28956805565098e-35	0.350618364684419	0.362	0.192	8.04938919762212e-31	atlas_24h_alh	par-1
mt:ND1.1	7.37970539297482e-35	0.303845399152502	0.33	0.167	9.44454696192917e-31	atlas_24h_alh	mt:ND1
bic	8.80467048324191e-35	0.27118878901486	0.436	0.242	1.1268217284453e-30	atlas_24h_alh	bic
Nph	9.36617028704388e-35	0.315740666158451	0.342	0.175	1.19868247333588e-30	atlas_24h_alh	Nph
CG17124	1.50360064521301e-34	0.429270165150379	0.232	0.101	1.92430810574361e-30	atlas_24h_alh	CG17124
Pat1	1.59469776331909e-34	0.488306837943419	0.167	0.061	2.04089419749577e-30	atlas_24h_alh	Pat1
crol	1.69589046200865e-34	0.361555301457051	0.315	0.16	2.17040061327867e-30	atlas_24h_alh	crol
CG15210.1	1.82448420834656e-34	0.389977296720822	0.214	0.09	2.33497488984193e-30	atlas_24h_alh	CG15210
RpS3	2.26585994157915e-34	0.308360899782234	0.689	0.446	2.89984755323299e-30	atlas_24h_alh	RpS3
Prosbeta5.1	5.88820984728101e-34	0.358110541621837	0.277	0.134	7.53573096255023e-30	atlas_24h_alh	Prosbeta5
eEF1beta.1	6.81927080435585e-34	0.297418746426102	0.501	0.293	8.72730277541462e-30	atlas_24h_alh	eEF1beta
UQCR-14.1	9.12865211739521e-34	0.311345750407474	0.532	0.317	1.16828489798424e-29	atlas_24h_alh	UQCR-14
CG10555	2.70096671056382e-33	0.37497305924626	0.155	0.054	3.45669719617958e-29	atlas_24h_alh	CG10555
RpS15	8.54818936563014e-33	0.289574000430172	0.9	0.705	1.09399727501335e-28	atlas_24h_alh	RpS15
RpS13	9.95204657058035e-33	0.299492649862136	0.896	0.696	1.27366292010287e-28	atlas_24h_alh	RpS13
Vap33.1	1.46632736728003e-32	0.204655988441252	0.488	0.278	1.87660576464498e-28	atlas_24h_alh	Vap33
ab	4.23924993251012e-32	0.485798625235073	0.174	0.068	5.42539206362645e-28	atlas_24h_alh	ab
SmF	4.65201053305543e-32	0.337423129157558	0.234	0.106	5.95364308020434e-28	atlas_24h_alh	SmF
lqf	1.73482268613795e-31	0.241629531600162	0.456	0.263	2.22022607371935e-27	atlas_24h_alh	lqf
RpS23	2.64482012734033e-31	0.311941093088912	0.779	0.551	3.38484079897015e-27	atlas_24h_alh	RpS23
awd	2.79088712202386e-31	0.291679638910912	0.821	0.585	3.57177733876613e-27	atlas_24h_alh	awd
ps.1	5.19242952410534e-31	0.246958140190868	0.567	0.347	6.64527130495001e-27	atlas_24h_alh	ps
E(Pc)	6.82160542409149e-31	0.443236040117696	0.17	0.068	8.73029062175229e-27	atlas_24h_alh	E(Pc)
Pdp1.1	1.21800990678522e-30	0.31938253160931	0.343	0.187	1.55880907870372e-26	atlas_24h_alh	Pdp1
endos	1.4427999517082e-30	0.312703950176527	0.234	0.109	1.84649537819615e-26	atlas_24h_alh	endos
CG43759	1.48930628146782e-30	0.352141928386118	0.342	0.187	1.90601417902252e-26	atlas_24h_alh	CG43759
Tm1	3.50823874202544e-30	0.2679545175113	0.501	0.303	4.48984394204416e-26	atlas_24h_alh	Tm1
sgg	5.26623080251659e-30	0.303530406519174	0.206	0.091	6.73972218106074e-26	atlas_24h_alh	sgg
RpS27A	8.78465852542467e-30	0.272624087471909	0.889	0.677	1.12426059808385e-25	atlas_24h_alh	RpS27A
dnc	3.59886276692325e-29	0.310182332851711	0.298	0.158	4.60582456910837e-25	atlas_24h_alh	dnc
tow	5.28621189083619e-29	0.299779356595424	0.273	0.14	6.76529397789216e-25	atlas_24h_alh	tow
mt:ND4.1	7.44722957225353e-29	0.245347278199892	0.516	0.314	9.53096440657007e-25	atlas_24h_alh	mt:ND4
lola.1	9.08175411577132e-29	0.244337894735734	0.405	0.23	1.16228289173641e-24	atlas_24h_alh	lola
Rm62.1	2.31065031854298e-28	0.216700096381103	0.308	0.162	2.9571702776713e-24	atlas_24h_alh	Rm62
cpo	2.39119215606931e-28	0.271266927005107	0.331	0.18	3.0602477213375e-24	atlas_24h_alh	cpo
fax	3.19566541377418e-28	0.316301013985538	0.654	0.459	4.0898125965482e-24	atlas_24h_alh	fax
Pdcd4.1	3.97152747435839e-28	0.189400714640807	0.339	0.183	5.08276086168387e-24	atlas_24h_alh	Pdcd4
ND-39	4.75919720820589e-28	0.298445953573944	0.257	0.131	6.0908205870619e-24	atlas_24h_alh	ND-39
Rab7	6.28161263285836e-28	0.275333107747546	0.198	0.09	8.03920784753213e-24	atlas_24h_alh	Rab7
slgA	7.02789580908485e-28	0.248119019612516	0.214	0.101	8.9943010564668e-24	atlas_24h_alh	slgA
MtnA	8.29668945831199e-28	0.149348342245763	0.942	0.83	1.06181031687477e-23	atlas_24h_alh	MtnA
p23	8.34380250338355e-28	0.193634151867379	0.409	0.237	1.06783984438303e-23	atlas_24h_alh	p23
Nlp.1	9.59380905207563e-28	0.154102334987618	0.354	0.195	1.22781568248464e-23	atlas_24h_alh	Nlp
tsr.1	1.25654751593217e-27	0.218510183358759	0.707	0.46	1.60812951088999e-23	atlas_24h_alh	tsr
RpL7.1	1.35912536949558e-27	0.233921448980666	0.784	0.55	1.73940864788045e-23	atlas_24h_alh	RpL7
unc-119	1.91148449562125e-27	0.387672514939482	0.223	0.109	2.44631785749608e-23	atlas_24h_alh	unc-119
PAN3	2.46246114580474e-27	0.245559454659416	0.249	0.125	3.15145777440091e-23	atlas_24h_alh	PAN3
RpS8	3.99149800403085e-27	0.27892407378008	0.827	0.608	5.10831914555869e-23	atlas_24h_alh	RpS8
dUTPase	1.66586780440379e-26	0.267920684163689	0.188	0.085	2.13197761607597e-22	atlas_24h_alh	dUTPase
CG32767	2.29782966619871e-26	0.175699085770622	0.245	0.122	2.9407624068011e-22	atlas_24h_alh	CG32767
CycG.1	2.89800215269611e-26	0.169938308100011	0.37	0.209	3.70886315502049e-22	atlas_24h_alh	CycG
crc.1	3.11999743839102e-26	0.174483042408989	0.312	0.169	3.99297272165282e-22	atlas_24h_alh	crc
RpL37A	4.79831417770181e-26	0.278750593509636	0.869	0.681	6.14088248462278e-22	atlas_24h_alh	RpL37A
PCB	8.69907824886366e-26	0.252642544404965	0.245	0.126	1.11330803428957e-21	atlas_24h_alh	PCB
msi	1.35279143860951e-25	0.135242086934514	0.39	0.226	1.73130248313245e-21	atlas_24h_alh	msi
D1.1	1.36529361853515e-25	0.228080969988389	0.231	0.116	1.74730277300129e-21	atlas_24h_alh	D1
Nacalpha	2.27938253819691e-25	0.183091938030405	0.413	0.245	2.91715377238441e-21	atlas_24h_alh	Nacalpha
RpL18	2.47077147209544e-25	0.251701222660892	0.779	0.548	3.16209332998774e-21	atlas_24h_alh	RpL18
RpL23A	3.47550377839197e-25	0.231032406597164	0.677	0.452	4.44794973558605e-21	atlas_24h_alh	RpL23A
cathD.1	4.70655031126456e-25	0.12745239193826	0.355	0.201	6.02344308835638e-21	atlas_24h_alh	cathD
Sxl	4.85959332701772e-25	0.25335162564179	0.192	0.089	6.21930753991728e-21	atlas_24h_alh	Sxl
Rbp6	5.44272678890152e-25	0.363997776541351	0.4	0.247	6.96560174443617e-21	atlas_24h_alh	Rbp6
CG6770	1.04318119339035e-24	0.247933967579282	0.281	0.155	1.33506329130097e-20	atlas_24h_alh	CG6770
Hsc70-4.1	1.64595396839839e-24	0.174553187556907	0.376	0.22	2.10649188875626e-20	atlas_24h_alh	Hsc70-4
RpS15Aa.1	1.69685054993386e-24	0.235062081868444	0.66	0.435	2.17162933380535e-20	atlas_24h_alh	RpS15Aa
CG4612	1.90998978050215e-24	0.250951209830334	0.217	0.109	2.44440492108665e-20	atlas_24h_alh	CG4612
CNBP.1	2.01124470783367e-24	0.199141510969969	0.622	0.414	2.57399097708553e-20	atlas_24h_alh	CNBP
GstD1.1	2.4228590734963e-24	0.211791839478169	0.44	0.266	3.10077504226056e-20	atlas_24h_alh	GstD1
eEF2.1	2.44176378537179e-24	0.1560887499636	0.459	0.276	3.12496929251881e-20	atlas_24h_alh	eEF2
CG42668	3.45458926597174e-24	0.24448064664196	0.228	0.117	4.42118334259064e-20	atlas_24h_alh	CG42668
gb	3.79490923443925e-24	0.230747333314675	0.226	0.115	4.85672483823535e-20	atlas_24h_alh	gb
wts	4.5716698053539e-24	0.220411130342207	0.241	0.126	5.85082301689192e-20	atlas_24h_alh	wts
Ten-a	6.09703312412776e-24	0.190247376679887	0.412	0.248	7.80298299225871e-20	atlas_24h_alh	Ten-a
chic.1	1.0051276223139e-23	0.157026006042484	0.369	0.215	1.28636233103733e-19	atlas_24h_alh	chic
Sarm	1.05926228529984e-23	0.275972316436145	0.237	0.124	1.35564387272674e-19	atlas_24h_alh	Sarm
stai.1	1.07967612125669e-23	0.215555740338654	0.442	0.27	1.38176949998431e-19	atlas_24h_alh	stai
Ip259	1.76635337086494e-23	0.207877201517622	0.215	0.109	2.26057904403296e-19	atlas_24h_alh	Ip259
aqz.1	1.79658072585979e-23	0.141145825449124	0.545	0.346	2.29926401295537e-19	atlas_24h_alh	aqz
CG42613	7.54909081304923e-23	0.194774834312406	0.523	0.333	9.6613264225404e-19	atlas_24h_alh	CG42613
Tis11	7.83695195813425e-23	0.208300694452676	0.253	0.137	1.00297311160202e-18	atlas_24h_alh	Tis11
shi	8.39237111455357e-23	0.118383179379169	0.263	0.142	1.07405565524057e-18	atlas_24h_alh	shi
CASK	1.01115907370863e-22	0.266782257239805	0.225	0.117	1.29408138253231e-18	atlas_24h_alh	CASK
RpL13	5.70755972551937e-22	0.233931216779761	0.756	0.524	7.30453493671969e-18	atlas_24h_alh	RpL13
RpL22	7.26743727133442e-22	0.223322544676649	0.215	0.113	9.30086621985379e-18	atlas_24h_alh	RpL22
ATPsynD.1	1.43429256719455e-21	0.12114103029114	0.554	0.347	1.83560762749559e-17	atlas_24h_alh	ATPsynD
Pgi	1.56244521325991e-21	0.109480023356206	0.271	0.149	1.99961738393004e-17	atlas_24h_alh	Pgi
RpL21	2.78591415759703e-21	0.209844049071954	0.819	0.609	3.56541293889268e-17	atlas_24h_alh	RpL21
Cp110	3.56416887397749e-21	0.195052994295143	0.245	0.134	4.5614233249164e-17	atlas_24h_alh	Cp110
ND-B12.1	4.0536144405736e-21	0.147753761231468	0.306	0.177	5.18781576104609e-17	atlas_24h_alh	ND-B12
hth	5.99186789242706e-21	0.124513410478053	0.343	0.204	7.66839252872816e-17	atlas_24h_alh	hth
RpLP0.1	8.25296366016558e-21	0.14109131823689	0.683	0.453	1.05621428922799e-16	atlas_24h_alh	RpLP0
Mgstl.1	9.98647683648877e-21	0.140229091669392	0.254	0.14	1.27806930553383e-16	atlas_24h_alh	Mgstl
Rala	1.09473518200635e-20	0.189902383416164	0.247	0.138	1.40104208593173e-16	atlas_24h_alh	Rala
Fkbp39	1.3505053769575e-20	0.195686911859794	0.217	0.116	1.72837678143021e-16	atlas_24h_alh	Fkbp39
mt:ATPase6.1	2.28547919548832e-20	0.178377259149339	0.849	0.64	2.92495627438595e-16	atlas_24h_alh	mt:ATPase6
RpL35A	2.68738435905319e-20	0.206245790683258	0.661	0.454	3.43931450271627e-16	atlas_24h_alh	RpL35A
RpL24	3.60761345246797e-20	0.218761644668078	0.769	0.547	4.6170236964685e-16	atlas_24h_alh	RpL24
mamo.1	5.95181186693989e-20	0.243943433365473	0.281	0.163	7.61712882730967e-16	atlas_24h_alh	mamo
UQCR-C2	1.08761964942659e-19	0.154670687198357	0.261	0.15	1.39193562733615e-15	atlas_24h_alh	UQCR-C2
RpL9	2.05467510708554e-19	0.204465735833401	0.657	0.452	2.62957320204808e-15	atlas_24h_alh	RpL9
CG17776	4.87120125160571e-19	0.158498084415986	0.242	0.138	6.23416336180499e-15	atlas_24h_alh	CG17776
RpL31	1.81065922427452e-18	0.200464582324011	0.755	0.542	2.31728167522653e-14	atlas_24h_alh	RpL31
RpL7A.1	6.76407472957108e-18	0.143719613856073	0.787	0.566	8.65666283890507e-14	atlas_24h_alh	RpL7A
lncRNA:cherub.1	1.25631937697187e-17	0.411045800605977	0.845	0.641	1.6078375386486e-13	atlas_24h_alh	lncRNA:cherub
RpS11	3.49656851392836e-17	0.203173429389519	0.877	0.687	4.47490838412552e-13	atlas_24h_alh	RpS11
luna.1	5.63709058377897e-17	0.11441189897717	0.484	0.325	7.21434852912032e-13	atlas_24h_alh	luna
Rac2	6.66161952618603e-17	0.124897191528567	0.313	0.195	8.52554066961288e-13	atlas_24h_alh	Rac2
CG6218	7.51500193492013e-17	0.158164052609562	0.502	0.337	9.61769947631079e-13	atlas_24h_alh	CG6218
RpS5a	7.59115408221184e-17	0.165975832806631	0.797	0.587	9.71515899441471e-13	atlas_24h_alh	RpS5a
RpS24	1.55237081100484e-16	0.175598189525999	0.703	0.495	1.986724163924e-12	atlas_24h_alh	RpS24
blw	1.74572799509624e-16	0.108570431635758	0.529	0.353	2.23418268812417e-12	atlas_24h_alh	blw
RpL18A	1.62641672883935e-15	0.17015719862811	0.847	0.661	2.08148812956861e-11	atlas_24h_alh	RpL18A
RpL35	1.9302517369559e-15	0.170896739422472	0.727	0.519	2.47033617295616e-11	atlas_24h_alh	RpL35
Nap1	2.34472094620751e-15	0.10381952007742	0.267	0.163	3.00077386695637e-11	atlas_24h_alh	Nap1
RpS19a	3.96231298865638e-15	0.149762121733362	0.724	0.512	5.07096816288243e-11	atlas_24h_alh	RpS19a
Lsd-2.1	9.06740685617778e-15	0.205941438356605	0.571	0.414	1.16044672945363e-10	atlas_24h_alh	Lsd-2
RpL28	3.50146119823937e-14	0.180222361027306	0.879	0.698	4.48117004150674e-10	atlas_24h_alh	RpL28
sta	1.96123094167881e-13	0.105141386728253	0.837	0.627	2.50998335916054e-09	atlas_24h_alh	sta
RpLP1	1.60295361794201e-12	0.132718092070172	0.95	0.831	2.05146004024218e-08	atlas_24h_alh	RpLP1
RpL14	1.72038285606976e-12	0.143371437984317	0.835	0.639	2.20174597919808e-08	atlas_24h_alh	RpL14
RpL40	1.69186201578505e-10	0.128251501284177	0.865	0.681	2.16524500780171e-06	atlas_24h_alh	RpL40
RpS7	9.82468944949969e-10	0.109718816850004	0.855	0.677	1.25736375574697e-05	atlas_24h_alh	RpS7
RpS25	2.29191459398802e-09	0.129911229476594	0.955	0.854	2.93319229738587e-05	atlas_24h_alh	RpS25
chrb.1	3.17110502668002e-09	-0.119571685385445	0.352	0.242	4.05838021314509e-05	atlas_24h_alh	chrb
levy.1	9.57539634830486e-08	-0.120209737462825	0.479	0.34	0.00122545922465606	atlas_24h_alh	levy
wrapper.1	2.00476908146226e-07	-0.110145510672666	0.485	0.348	0.00256570347045541	atlas_24h_alh	wrapper
brat.1	2.92050915669728e-07	-0.340669003357918	0.329	0.227	0.00373766761874118	atlas_24h_alh	brat
COX4.1	1.01279953192507e-05	-0.157649042804312	0.42	0.306	0.129618084095771	atlas_24h_alh	COX4
porin	3.11117734739131e-05	-0.123402976100214	0.486	0.357	0.39816847691914	atlas_24h_alh	porin
bel.1	0.000145866546686539	-0.220354199622465	0.485	0.357	1	atlas_24h_alh	bel
Ama.1	0.000208141588345712	-0.248867174690775	0.449	0.331	1	atlas_24h_alh	Ama
His4r	0.000240391744938758	-0.172543480309784	0.511	0.378	1	atlas_24h_alh	His4r
hdc.1	0.000338276927351255	-0.133165830914179	0.569	0.441	1	atlas_24h_alh	hdc
eEF5.1	0.000445747561932747	-0.14246903095869	0.537	0.4	1	atlas_24h_alh	eEF5
sun.1	0.00104912918536778	-0.22413165321727	0.416	0.315	1	atlas_24h_alh	sun
COX5B.1	0.0010870302048079	-0.172587517779592	0.424	0.323	1	atlas_24h_alh	COX5B
CG8369.1	0.00449105529820481	-0.256217050105206	0.699	0.548	1	atlas_24h_alh	CG8369
cype.1	0.00803867335964526	-0.119099278740855	0.769	0.577	1	atlas_24h_alh	cype
ATPsynG.1	0.0120886558952495	-0.16275191942204	0.533	0.41	1	atlas_24h_alh	ATPsynG
RpL27A	0.0137659644286435	-0.141473919265121	0.847	0.732	1	atlas_24h_alh	RpL27A
Npc2a.1	0.0151250181155086	-0.705128271540302	0.6	0.497	1	atlas_24h_alh	Npc2a
Ldh.2	0	-1.47947649799985	0.462	0.922	0	atlas_48h_alh	Ldh
RpL29.1	3.94044178028148e-237	-0.841355304143224	0.727	0.979	5.04297739040424e-233	atlas_48h_alh	RpL29
hoe1.1	6.94197787500497e-191	-1.30665899189036	0.346	0.758	8.88434328443137e-187	atlas_48h_alh	hoe1
mt:tRNA:Ser-GCT.2	9.2125905304805e-143	-1.50381004573077	0.074	0.38	1.17902733609089e-138	atlas_48h_alh	mt:tRNA:Ser-GCT
His3.3B.2	3.40781461428986e-131	-1.0865823932557	0.298	0.646	4.36132114336816e-127	atlas_48h_alh	His3.3B
Rbfox1.2	2.66513349844306e-105	-0.715835742366463	0.529	0.831	3.41083785130743e-101	atlas_48h_alh	Rbfox1
RpS21.1	4.29161747320865e-105	-0.600819700068067	0.666	0.931	5.49241204221243e-101	atlas_48h_alh	RpS21
Liprin-gamma.2	4.84891152765048e-105	-0.840831233053385	0.311	0.66	6.20563697308709e-101	atlas_48h_alh	Liprin-gamma
pAbp.2	5.81909956397782e-105	-0.686167505763373	0.782	0.919	7.44728362197882e-101	atlas_48h_alh	pAbp
CG15890.2	2.91813363886148e-102	-0.978344330804958	0.155	0.445	3.73462743101493e-98	atlas_48h_alh	CG15890
AMPdeam.2	2.88243279726119e-93	-0.872301051401715	0.154	0.437	3.68893749393487e-89	atlas_48h_alh	AMPdeam
ox.1	2.16778284771493e-92	-0.746679984075434	0.362	0.702	2.77432848850557e-88	atlas_48h_alh	ox
betaTub56D.2	1.08288621212633e-91	-0.609638376943805	0.723	0.872	1.38587777427928e-87	atlas_48h_alh	betaTub56D
DIP1.2	7.79169859630365e-91	-1.0275029240574	0.084	0.32	9.97181586354941e-87	atlas_48h_alh	DIP1
fok.2	9.76154838325191e-91	-1.05204301585142	0.154	0.422	1.24928296208858e-86	atlas_48h_alh	fok
lncRNA:roX2.1	2.10348643140213e-90	2.19162010119311	0.217	0.051	2.69204193490845e-86	atlas_48h_alh	lncRNA:roX2
Toll-7.2	3.89499114491909e-88	-1.07994553152803	0.115	0.36	4.98480966726745e-84	atlas_48h_alh	Toll-7
Drat.2	3.87425938983162e-84	-0.92425894598896	0.237	0.522	4.95827716710651e-80	atlas_48h_alh	Drat
lbk.1	5.01856764594886e-83	-0.804525026009167	0.178	0.453	6.42276287328535e-79	atlas_48h_alh	lbk
Hsp27.2	1.70716290919004e-82	-1.10194268441939	0.284	0.554	2.18482709118142e-78	atlas_48h_alh	Hsp27
elB.2	4.80412942535942e-82	-0.985914509886298	0.109	0.34	6.14832483857498e-78	atlas_48h_alh	elB
Fas2.2	1.22281663677744e-78	-0.997324508631222	0.227	0.508	1.56496073174776e-74	atlas_48h_alh	Fas2
Usp7.2	2.17615631362541e-78	-0.720917850314925	0.184	0.456	2.7850448501778e-74	atlas_48h_alh	Usp7
smt3.2	4.08740510226191e-78	-0.691506929758384	0.48	0.758	5.23106104987479e-74	atlas_48h_alh	smt3
E(spl)mbeta-HLH.2	3.4711784431384e-77	-0.961794186046542	0.112	0.336	4.44241417152853e-73	atlas_48h_alh	E(spl)mbeta-HLH
eIF2beta.2	7.7662533651612e-77	-0.675544960310964	0.216	0.497	9.9392510567333e-73	atlas_48h_alh	eIF2beta
COX8.1	9.60958587055906e-77	-0.688080506898932	0.38	0.691	1.22983479971415e-72	atlas_48h_alh	COX8
UQCR-6.4.1	1.81414950661774e-76	-0.635888045320609	0.414	0.742	2.32174853856938e-72	atlas_48h_alh	UQCR-6.4
dsh.1	3.81214606628161e-75	-0.917422149627868	0.074	0.275	4.87878453562721e-71	atlas_48h_alh	dsh
apolpp.1	1.02694308296377e-72	1.95721867034158	0.456	0.328	1.31428175757704e-68	atlas_48h_alh	apolpp
for.2	3.26574093193425e-72	-0.928414581772548	0.099	0.309	4.17949524468945e-68	atlas_48h_alh	for
CG14464.1	2.92567215510279e-71	-0.670149436709647	0.127	0.358	3.74427522410056e-67	atlas_48h_alh	CG14464
ND-MWFE.1	1.41766887389279e-70	-0.651882079197975	0.229	0.502	1.81433262480799e-66	atlas_48h_alh	ND-MWFE
Sfxn1-3.1	2.51865868121773e-70	-1.04579475300718	0.057	0.236	3.22337938022245e-66	atlas_48h_alh	Sfxn1-3
PIG-T.2	3.94546862941747e-70	-0.67418739474072	0.163	0.407	5.04941075192848e-66	atlas_48h_alh	PIG-T
osp.2	4.56489616068585e-70	-0.888629575128846	0.113	0.325	5.84215410644575e-66	atlas_48h_alh	osp
Hsp26.2	2.41625572359143e-67	-1.14337294255058	0.087	0.281	3.09232407505231e-63	atlas_48h_alh	Hsp26
sbb.2	7.63354759543549e-67	-0.61883823873811	0.392	0.68	9.76941421263834e-63	atlas_48h_alh	sbb
mt:tRNA:Arg-TCG.2	1.65986658616679e-65	-1.02661155284883	0.044	0.205	2.12429725697625e-61	atlas_48h_alh	mt:tRNA:Arg-TCG
UQCR-14.2	3.29563789062578e-65	-0.602296437265798	0.262	0.539	4.21775737242288e-61	atlas_48h_alh	UQCR-14
Pdp1.2	4.69886762443637e-65	-0.737390978448285	0.137	0.356	6.01361078575367e-61	atlas_48h_alh	Pdp1
Hsc70Cb.2	8.06189794847941e-65	-0.637448324822897	0.2	0.451	1.0317616994464e-60	atlas_48h_alh	Hsc70Cb
CG42258.1	2.74858922280984e-63	-0.865209967781914	0.063	0.235	3.51764448735204e-59	atlas_48h_alh	CG42258
lncRNA:noe.1	3.72169865445713e-63	1.23366970755789	0.522	0.373	4.76302993797423e-59	atlas_48h_alh	lncRNA:noe
trv.1	1.05357815753714e-62	-0.894871319566292	0.158	0.376	1.34836932601603e-58	atlas_48h_alh	trv
edl.1	1.09219409352963e-62	-0.760829219287388	0.098	0.292	1.39779000089922e-58	atlas_48h_alh	edl
RpS30.1	1.66612383977961e-62	-0.514160528715969	0.52	0.801	2.13230529014995e-58	atlas_48h_alh	RpS30
CG34232	1.97247049273545e-62	2.23956431167154	0.158	0.037	2.52436773660283e-58	atlas_48h_alh	CG34232
lncRNA:roX1.1	1.9935544728428e-62	1.33545438100481	0.402	0.242	2.55135101434422e-58	atlas_48h_alh	lncRNA:roX1
emb.2	2.28124094993134e-62	-0.678077868544977	0.151	0.374	2.91953216772213e-58	atlas_48h_alh	emb
Jafrac1.2	3.02684393015502e-62	-0.580766535821165	0.31	0.589	3.8737548618124e-58	atlas_48h_alh	Jafrac1
Rpt2.2	4.04509752727657e-61	-0.706545267745452	0.094	0.283	5.17691581540855e-57	atlas_48h_alh	Rpt2
dally.1	6.81953492921608e-61	-0.832931198868828	0.091	0.276	8.72764080241073e-57	atlas_48h_alh	dally
cib.2	9.92435960537617e-61	-0.83888777741018	0.547	0.72	1.27011954229604e-56	atlas_48h_alh	cib
tna.2	7.86841349038455e-59	-0.587977312097063	0.223	0.467	1.00699955849941e-54	atlas_48h_alh	tna
RpS26.1	2.15073010713524e-58	-0.444686089622035	0.645	0.891	2.75250439111169e-54	atlas_48h_alh	RpS26
RpL8.2	2.39154372933613e-58	-0.47356799325584	0.541	0.806	3.06069766480438e-54	atlas_48h_alh	RpL8
Sem1.1	4.72620408135739e-58	-0.530647788944235	0.17	0.397	6.04859598332118e-54	atlas_48h_alh	Sem1
stg.2	6.39029192082958e-57	-0.759000249749004	0.164	0.374	8.1782956002777e-53	atlas_48h_alh	stg
RpL32.1	6.98491519243175e-57	-0.460846382483969	0.639	0.881	8.93929446327415e-53	atlas_48h_alh	RpL32
cype.2	1.52932009732333e-56	-0.566445203155845	0.504	0.793	1.9572238605544e-52	atlas_48h_alh	cype
Neb-cGP.1	2.17911685793601e-56	-0.562619992941037	0.308	0.584	2.78883375478651e-52	atlas_48h_alh	Neb-cGP
ps.2	4.52176223976507e-56	-0.558983632586132	0.302	0.567	5.78695131445134e-52	atlas_48h_alh	ps
PPP4R2r.2	1.17531132097977e-55	-0.654831924147309	0.116	0.307	1.50416342858991e-51	atlas_48h_alh	PPP4R2r
Tlk.1	1.3587950628002e-55	-0.539523400871293	0.172	0.395	1.7389859213717e-51	atlas_48h_alh	Tlk
mt:srRNA.1	2.40727867592701e-55	1.85068515604197	0.244	0.109	3.08083524945139e-51	atlas_48h_alh	mt:srRNA
cdi.2	4.88501613017726e-55	-0.619069944629643	0.155	0.363	6.25184364340085e-51	atlas_48h_alh	cdi
Toll-6.1	5.58972484411295e-55	-0.939213586543191	0.088	0.258	7.15372985549575e-51	atlas_48h_alh	Toll-6
SoxN.2	1.64851319127728e-54	-0.59736596901999	0.366	0.601	2.10976718219666e-50	atlas_48h_alh	SoxN
levy.2	2.06928053973972e-54	-0.599262849475753	0.266	0.511	2.64826523475889e-50	atlas_48h_alh	levy
santa-maria.2	6.17229525353553e-54	-0.574568709179142	0.312	0.558	7.89930346547478e-50	atlas_48h_alh	santa-maria
tai.2	9.84350249815353e-54	-0.512803556170542	0.19	0.415	1.25977144971369e-49	atlas_48h_alh	tai
CG45050.1	4.84043849024778e-53	-0.457098686293255	0.299	0.57	6.19479317981911e-49	atlas_48h_alh	CG45050
trn.2	1.14792238425367e-52	-0.72080537742942	0.153	0.354	1.46911106736785e-48	atlas_48h_alh	trn
Ubr1.1	1.16277284289117e-52	-0.682471249284706	0.074	0.235	1.48811668433212e-48	atlas_48h_alh	Ubr1
Trf2.2	1.20936240439933e-52	-0.543820874728857	0.177	0.394	1.54774200515026e-48	atlas_48h_alh	Trf2
Wnt4.2	1.71719358250496e-52	-0.71676299957252	0.195	0.411	2.19766434688985e-48	atlas_48h_alh	Wnt4
RpII215.1	1.7211279534447e-52	-0.646689181185155	0.082	0.246	2.20269955481853e-48	atlas_48h_alh	RpII215
Pp2C1.1	2.31977188405874e-52	-0.728084934270869	0.048	0.189	2.96884405721837e-48	atlas_48h_alh	Pp2C1
Imp.1	2.38592190668192e-52	-0.607864658838534	0.412	0.67	3.05350285617152e-48	atlas_48h_alh	Imp
sky.1	6.68091623483189e-52	-0.574777341627463	0.184	0.397	8.55023659733785e-48	atlas_48h_alh	sky
Chchd2.1	7.00609125875368e-52	-0.57318483506389	0.142	0.338	8.96639559295297e-48	atlas_48h_alh	Chchd2
Trim9.1	7.68784707528588e-52	-1.10472674952477	0.044	0.179	9.83890668695087e-48	atlas_48h_alh	Trim9
ND-B12.2	2.05117262679373e-51	-0.579907681936147	0.131	0.32	2.62509072777062e-47	atlas_48h_alh	ND-B12
ATPsynD.2	3.86264107342967e-51	-0.45389522717911	0.296	0.561	4.9434080457753e-47	atlas_48h_alh	ATPsynD
CG12991.1	7.80374407742476e-51	-0.695352690414	0.05	0.19	9.9872316702882e-47	atlas_48h_alh	CG12991
rdgB.1	1.03109852344985e-50	-0.709585704190572	0.068	0.219	1.31959989031112e-46	atlas_48h_alh	rdgB
Eip63E.2	2.82869550301999e-50	-0.515881913039596	0.204	0.426	3.62016450476498e-46	atlas_48h_alh	Eip63E
RpL30.1	4.83599925215097e-50	-0.438368843695827	0.488	0.773	6.18911184290281e-46	atlas_48h_alh	RpL30
CG12177.1	7.96911702213378e-50	-1.56547869999781	0.021	0.13	1.01988759649268e-45	atlas_48h_alh	CG12177
RpL23.1	9.04703898007362e-49	-0.407586669806776	0.671	0.894	1.15784004866982e-44	atlas_48h_alh	RpL23
Hrb87F.2	1.33927816398659e-48	-0.483158414318984	0.132	0.319	1.71400819427004e-44	atlas_48h_alh	Hrb87F
Mnn1.1	2.04073261805386e-48	-0.684907820439071	0.062	0.205	2.61172960458534e-44	atlas_48h_alh	Mnn1
RpL19.1	2.41455000685687e-48	-0.390989571831097	0.636	0.866	3.09014109877543e-44	atlas_48h_alh	RpL19
Ptp99A.1	2.7099928116206e-48	-0.60152034632141	0.135	0.321	3.46824880031205e-44	atlas_48h_alh	Ptp99A
CG12355.1	4.2516124735231e-48	-1.20441217317237	0.031	0.147	5.44121364361486e-44	atlas_48h_alh	CG12355
RpL10.1	7.89425927733324e-48	-0.369649775016117	0.623	0.864	1.01030730231311e-43	atlas_48h_alh	RpL10
fru.1	1.39502222532986e-47	-0.544682741532857	0.184	0.386	1.78534944397716e-43	atlas_48h_alh	fru
SNRPG.1	3.77489216259924e-47	-0.530651335389707	0.135	0.319	4.83110698969451e-43	atlas_48h_alh	SNRPG
gro.1	6.18898919391776e-47	-0.589448393879374	0.096	0.257	7.92066837037595e-43	atlas_48h_alh	gro
Npc2a.2	8.31506190052228e-47	-0.792888364047252	0.409	0.647	1.06416162202884e-42	atlas_48h_alh	Npc2a
lolal.2	1.05973320623236e-46	-0.527305850421685	0.12	0.294	1.35624655733618e-42	atlas_48h_alh	lolal
smog.2	3.63688951475106e-46	-0.588939528013181	0.083	0.238	4.65449120097841e-42	atlas_48h_alh	smog
RpS17.1	6.03036204063458e-46	-0.410306035455168	0.555	0.803	7.71765733960414e-42	atlas_48h_alh	RpS17
CG6356.1	6.08074626565655e-46	-1.00036871189785	0.2	0.384	7.78213907078725e-42	atlas_48h_alh	CG6356
RpS4.1	6.33779368656573e-46	-0.365241189906504	0.631	0.863	8.11110836006682e-42	atlas_48h_alh	RpS4
CG17124.1	8.71885650845831e-46	-0.698471829305384	0.079	0.229	1.11583925595249e-41	atlas_48h_alh	CG17124
tral.2	1.10185788829083e-45	-0.512157796357063	0.144	0.328	1.4101577254346e-41	atlas_48h_alh	tral
tara.1	1.73774425602283e-45	-0.679945737445326	0.043	0.168	2.22396509885802e-41	atlas_48h_alh	tara
CG32369.1	2.19840496709234e-45	-0.647771466851124	0.081	0.229	2.81351867688478e-41	atlas_48h_alh	CG32369
tow.1	5.81703146904079e-45	-0.536137371497339	0.11	0.274	7.44463687407841e-41	atlas_48h_alh	tow
CG7630.1	3.00193868095429e-44	-0.504399325701339	0.415	0.677	3.8418811238853e-40	atlas_48h_alh	CG7630
Agpat1.2	4.23530093327744e-44	-0.676027905443848	0.062	0.196	5.42033813440847e-40	atlas_48h_alh	Agpat1
mRpL34.1	4.94605234823713e-44	-0.591234169909511	0.074	0.216	6.32995779527389e-40	atlas_48h_alh	mRpL34
fz2.2	5.2317899197716e-44	-0.689210434210504	0.223	0.423	6.6956447393237e-40	atlas_48h_alh	fz2
CG34200.1	5.43506538299798e-44	-0.559365350484294	0.135	0.31	6.95579667716082e-40	atlas_48h_alh	CG34200
RpL17.1	7.60473276510682e-44	-0.37113612128121	0.541	0.811	9.73253699278371e-40	atlas_48h_alh	RpL17
egh.1	1.35012719676071e-43	-0.602916657624604	0.085	0.233	1.72789278641436e-39	atlas_48h_alh	egh
RpS27.1	2.3070386961552e-43	-0.349155566206699	0.775	0.945	2.95254812333943e-39	atlas_48h_alh	RpS27
RpL11.1	2.36946093902357e-43	-0.392476701933804	0.483	0.755	3.03243610976237e-39	atlas_48h_alh	RpL11
BtbVII.2	2.95744580406476e-43	-0.637548995003769	0.065	0.2	3.78493914004208e-39	atlas_48h_alh	BtbVII
Top1.1	3.8577359131831e-43	-0.482584405259394	0.145	0.323	4.93713042169173e-39	atlas_48h_alh	Top1
Hex-A.1	5.66834513063567e-43	-0.77863094564248	0.147	0.318	7.25434809818754e-39	atlas_48h_alh	Hex-A
myo.1	2.0126204919869e-42	1.51854498655862	0.248	0.131	2.57575170564484e-38	atlas_48h_alh	myo
Swip-1.1	5.8667335747702e-42	-0.660755907180448	0.046	0.164	7.5082456289909e-38	atlas_48h_alh	Swip-1
mspo.1	1.26179858669592e-41	-0.627657684514692	0.129	0.294	1.61484983125343e-37	atlas_48h_alh	mspo
CG42806.2	1.57839447941077e-41	-0.47197977260064	0.179	0.367	2.02002925474991e-37	atlas_48h_alh	CG42806
CG7637.1	2.31223731735092e-41	-0.637024432131934	0.091	0.234	2.95920131874571e-37	atlas_48h_alh	CG7637
ND-B14.1	2.4897413076866e-41	-0.457198650993198	0.123	0.288	3.18637092557731e-37	atlas_48h_alh	ND-B14
RpS14a.1	6.8095495354859e-41	-0.388253688065037	0.468	0.734	8.71486149551485e-37	atlas_48h_alh	RpS14a
CG1440.1	1.07732841844486e-40	-0.513194719298751	0.099	0.248	1.37876490992574e-36	atlas_48h_alh	CG1440
Csas.2	1.29893531167605e-40	-0.447902520199922	0.208	0.41	1.66237741188301e-36	atlas_48h_alh	Csas
rho.2	1.72853586016106e-40	-0.840824619446748	0.071	0.201	2.21218019383413e-36	atlas_48h_alh	rho
Fer2LCH.1	1.77393139625554e-40	-0.375056157306132	0.609	0.819	2.27027740092784e-36	atlas_48h_alh	Fer2LCH
Sap47.1	2.19212462888462e-40	-0.579177654570946	0.255	0.46	2.80548110004654e-36	atlas_48h_alh	Sap47
bel.2	2.80080509092634e-40	-0.421965672903521	0.286	0.517	3.58447035536753e-36	atlas_48h_alh	bel
ND-B22.1	2.82797670812702e-40	-0.39406397063217	0.14	0.312	3.61924459106096e-36	atlas_48h_alh	ND-B22
Nrg.2	2.99721010049264e-40	-0.375347477823275	0.41	0.667	3.83582948661048e-36	atlas_48h_alh	Nrg
RpL36.1	8.54967468395584e-40	-0.363289333019188	0.655	0.878	1.09418736605267e-35	atlas_48h_alh	RpL36
Bap55.1	1.05284105406077e-39	-0.656575002631687	0.033	0.138	1.34742598098697e-35	atlas_48h_alh	Bap55
Cyt-c-p.1	1.55198438779154e-39	-0.724674841529152	0.081	0.214	1.98622961949562e-35	atlas_48h_alh	Cyt-c-p
Dp.2	1.99537147514414e-39	-0.552521743985816	0.066	0.193	2.55367641388947e-35	atlas_48h_alh	Dp
RpS13.1	2.77012889325929e-39	-0.34951707660267	0.671	0.885	3.54521095759324e-35	atlas_48h_alh	RpS13
CG15771.1	3.41636267793716e-39	-0.595329559055451	0.054	0.172	4.37226095522398e-35	atlas_48h_alh	CG15771
Dsp1.1	6.07226636802574e-39	-0.325597234645086	0.27	0.497	7.77128649779934e-35	atlas_48h_alh	Dsp1
CG13751.1	6.13204712453122e-39	-0.393926504111377	0.162	0.337	7.84779390997505e-35	atlas_48h_alh	CG13751
RpL26.1	1.48745835037824e-38	-0.347267130192106	0.584	0.827	1.90364919681407e-34	atlas_48h_alh	RpL26
rdx.2	2.03515613121308e-38	-0.532620610764521	0.091	0.229	2.60459281672649e-34	atlas_48h_alh	rdx
beat-IIa.1	3.20068577441897e-38	-0.973179395835901	0.042	0.149	4.0962376541014e-34	atlas_48h_alh	beat-IIa
zyd.1	4.95981147051006e-38	-0.453510912925879	0.227	0.424	6.34756671995878e-34	atlas_48h_alh	zyd
awd.1	6.69861576919082e-38	-0.353389240004162	0.552	0.81	8.57288846141042e-34	atlas_48h_alh	awd
Cpsf6.2	7.78307829018591e-38	-0.412651936974508	0.129	0.289	9.96078359577992e-34	atlas_48h_alh	Cpsf6
CG5955.1	2.30086567298802e-37	-0.470576908015024	0.208	0.394	2.94464788829006e-33	atlas_48h_alh	CG5955
ATPsynG.2	4.63616481400533e-37	-0.445388989033888	0.338	0.566	5.93336372896402e-33	atlas_48h_alh	ATPsynG
RpL24.1	5.70680373732522e-37	-0.362915424302263	0.508	0.765	7.30356742302881e-33	atlas_48h_alh	RpL24
CG43759.1	7.29614429755191e-37	-0.466287687999741	0.164	0.335	9.33760547200693e-33	atlas_48h_alh	CG43759
SmD3.1	1.09618635836992e-36	-0.52364432077816	0.072	0.197	1.40289930144182e-32	atlas_48h_alh	SmD3
RpL3.2	1.30662096013198e-36	-0.352677833280111	0.515	0.756	1.67221350477691e-32	atlas_48h_alh	RpL3
ctp.2	1.99266629668609e-36	-0.362741917015007	0.493	0.73	2.55021432649886e-32	atlas_48h_alh	ctp
Vha55.1	3.58756338743168e-36	-0.315177098782812	0.165	0.341	4.59136362323506e-32	atlas_48h_alh	Vha55
sun.2	4.92755651148511e-36	-0.407769921553233	0.247	0.45	6.30628682339865e-32	atlas_48h_alh	sun
Alk.1	5.0173274885725e-36	-0.656733478617277	0.135	0.284	6.42117571987508e-32	atlas_48h_alh	Alk
PH4alphaEFB.2	1.20105976441768e-35	-0.588222324107326	0.044	0.149	1.53711628650174e-31	atlas_48h_alh	PH4alphaEFB
cpo.1	1.83786327289114e-35	-0.419354844821557	0.158	0.325	2.35209741664609e-31	atlas_48h_alh	cpo
RpS15.1	2.25066756783976e-35	-0.339223525259378	0.682	0.889	2.88040435332132e-31	atlas_48h_alh	RpS15
Slc45-1	2.89066833653655e-35	1.57982448371523	0.215	0.113	3.69947733709948e-31	atlas_48h_alh	Slc45-1
Paf-AHalpha.1	3.82128837282586e-35	-0.48708756336989	0.06	0.175	4.89048485954253e-31	atlas_48h_alh	Paf-AHalpha
roh.1	5.04543196678572e-35	-0.348409241402157	0.283	0.5	6.45714383109237e-31	atlas_48h_alh	roh
alpha-Cat.2	6.08428274887726e-35	-0.386387643398209	0.148	0.31	7.78666506201312e-31	atlas_48h_alh	alpha-Cat
dpr9.1	1.31326528830324e-34	-0.738131369314232	0.057	0.167	1.68071691597049e-30	atlas_48h_alh	dpr9
hdly.2	1.39499355648804e-34	-0.491830960994523	0.118	0.262	1.7853127535934e-30	atlas_48h_alh	hdly
CG13364.1	1.44290742837247e-34	-0.354019191846592	0.207	0.392	1.84663292683109e-30	atlas_48h_alh	CG13364
RpL34b.1	2.94940899175388e-34	-0.31342904825507	0.465	0.72	3.77465362764662e-30	atlas_48h_alh	RpL34b
Pen.2	3.47106950236452e-34	-0.329371944344162	0.238	0.433	4.44227474912612e-30	atlas_48h_alh	Pen
ND-39.1	6.57376254538243e-34	-0.391959646686776	0.112	0.252	8.41310130558044e-30	atlas_48h_alh	ND-39
hoip.1	7.41778847136427e-34	-0.550155299437313	0.048	0.151	9.49328568565199e-30	atlas_48h_alh	hoip
Sh3beta.2	8.52208563992813e-34	-0.410845194342473	0.11	0.249	1.090656520198e-29	atlas_48h_alh	Sh3beta
His3.3A.1	9.07073925298252e-34	-0.346716426319003	0.11	0.251	1.1608732095967e-29	atlas_48h_alh	His3.3A
ATPsynF.1	9.43621676221839e-34	-0.462330237480632	0.363	0.589	1.20764702122871e-29	atlas_48h_alh	ATPsynF
CG41128.1	1.56443323291878e-33	-0.371148952253463	0.156	0.317	2.00216165148945e-29	atlas_48h_alh	CG41128
Nph.1	3.74298437638147e-33	-0.303094707089767	0.162	0.327	4.790271404893e-29	atlas_48h_alh	Nph
Ten-a.1	5.50719753573924e-33	-0.317563016520305	0.22	0.408	7.04811140623908e-29	atlas_48h_alh	Ten-a
Pits.1	9.87590018302696e-33	-0.287598855464875	0.147	0.305	1.26391770542379e-28	atlas_48h_alh	Pits
crol.1	1.09502421923558e-32	-0.329831163154225	0.147	0.302	1.4014119957777e-28	atlas_48h_alh	crol
luna.2	1.10136527738705e-32	-0.331826477626944	0.286	0.489	1.40952728199994e-28	atlas_48h_alh	luna
sta.1	1.26056173627412e-32	-0.335664124798162	0.598	0.828	1.61326691008362e-28	atlas_48h_alh	sta
COX5B.2	1.41784148962955e-32	-0.374447542698859	0.258	0.455	1.8145535384279e-28	atlas_48h_alh	COX5B
ND-B14.5B.1	1.70561555630402e-32	-0.422219338120843	0.105	0.237	2.18284678895789e-28	atlas_48h_alh	ND-B14.5B
bi.2	2.59623046030225e-32	-0.613972729948645	0.098	0.226	3.32265574309482e-28	atlas_48h_alh	bi
mgl.1	1.00966535406991e-31	-0.383510138549914	0.165	0.321	1.29216972013867e-27	atlas_48h_alh	mgl
CG1161	1.29134136153475e-31	-0.434030466844099	0.065	0.175	1.65265867449217e-27	atlas_48h_alh	CG1161
nAChRalpha6	1.29590200139647e-31	-0.583898159139421	0.175	0.329	1.6584953813872e-27	atlas_48h_alh	nAChRalpha6
Tom7.1	2.38494864303808e-31	-0.286918115057568	0.333	0.567	3.05225727336013e-27	atlas_48h_alh	Tom7
RpL36A.1	2.58465515606044e-31	-0.317621816905393	0.619	0.841	3.30784166872615e-27	atlas_48h_alh	RpL36A
Rack1.2	2.58887275153915e-31	-0.307075678961068	0.391	0.628	3.3132393474198e-27	atlas_48h_alh	Rack1
Pat1.1	2.59501155179519e-31	-0.469509108632306	0.054	0.157	3.32109578398748e-27	atlas_48h_alh	Pat1
RpS3.1	3.1892243000699e-31	-0.300699895793489	0.426	0.668	4.08156925922945e-27	atlas_48h_alh	RpS3
dnc.1	4.19426652658154e-31	-0.355303698962662	0.143	0.289	5.36782230071906e-27	atlas_48h_alh	dnc
CAH7.1	5.08923949601911e-31	-0.405253887439047	0.398	0.605	6.51320870700526e-27	atlas_48h_alh	CAH7
RpL12.1	6.0311297326936e-31	-0.312685187963833	0.545	0.782	7.71863983190127e-27	atlas_48h_alh	RpL12
Sar1.1	6.44603416562103e-31	-0.341491420082016	0.112	0.244	8.24963452516179e-27	atlas_48h_alh	Sar1
E2f1.2	7.5456721406436e-31	-0.30977776623103	0.146	0.297	9.65695120559568e-27	atlas_48h_alh	E2f1
Paip2.1	8.53000102030353e-31	-0.39768117153374	0.08	0.197	1.09166953057845e-26	atlas_48h_alh	Paip2
Picot.2	1.0710716359752e-30	-0.301625636848856	0.292	0.495	1.37075747972106e-26	atlas_48h_alh	Picot
RpS9.1	1.96610253431398e-30	-0.331025969797792	0.588	0.812	2.51621802341503e-26	atlas_48h_alh	RpS9
RpL15.1	2.09751461707591e-30	-0.300364599784433	0.586	0.826	2.68439920693374e-26	atlas_48h_alh	RpL15
COX7C.1	2.29513763579231e-30	-0.324436926583267	0.371	0.599	2.937317146287e-26	atlas_48h_alh	COX7C
ND-B15.1	4.63222365242814e-30	-0.391555527082819	0.091	0.211	5.92831983037753e-26	atlas_48h_alh	ND-B15
msi.1	6.13414603060551e-30	-0.305643167786985	0.207	0.38	7.85048008996893e-26	atlas_48h_alh	msi
RapGAP1.1	8.41669357403228e-30	-0.310989164346418	0.186	0.348	1.07716844360465e-25	atlas_48h_alh	RapGAP1
Fum1.1	8.47041494228127e-30	-0.359490124157807	0.085	0.203	1.08404370431316e-25	atlas_48h_alh	Fum1
UQCR-Q.1	9.90230599869728e-30	-0.379028136226988	0.382	0.611	1.26729712171328e-25	atlas_48h_alh	UQCR-Q
RpL27.1	1.5966281116335e-29	-0.306607384076405	0.578	0.802	2.04336465726855e-25	atlas_48h_alh	RpL27
UQCR-C2.1	2.05632558423935e-29	-0.288049402339014	0.126	0.262	2.63168548270952e-25	atlas_48h_alh	UQCR-C2
RpS6.2	2.58673040024353e-29	-0.25460926956337	0.345	0.568	3.31049756623167e-25	atlas_48h_alh	RpS6
Eno.1	3.04805645595254e-29	-0.321548284411374	0.576	0.809	3.90090265232807e-25	atlas_48h_alh	Eno
puc.2	4.19453341645391e-29	-0.345440357634043	0.11	0.238	5.36816386637772e-25	atlas_48h_alh	puc
RpL4.2	5.17888560640654e-29	-0.263518344879553	0.338	0.555	6.62793779907909e-25	atlas_48h_alh	RpL4
bun.1	5.75681349190828e-29	-0.237145624180953	0.228	0.409	7.36756990694422e-25	atlas_48h_alh	bun
RpS16.1	9.56101357670617e-29	-0.291656321194277	0.524	0.765	1.22361851754686e-24	atlas_48h_alh	RpS16
RpL31.1	3.14269694915614e-28	-0.29754034525528	0.51	0.747	4.02202355553003e-24	atlas_48h_alh	RpL31
COX4.2	3.40677669528873e-28	-0.272691536821994	0.254	0.441	4.35999281463052e-24	atlas_48h_alh	COX4
ATPsynCF6.1	5.32904753209004e-28	-0.345177617497387	0.266	0.45	6.82011503156884e-24	atlas_48h_alh	ATPsynCF6
unc-119.1	5.43591716342485e-28	-0.410585121522598	0.097	0.215	6.95688678575113e-24	atlas_48h_alh	unc-119
Ndf.2	5.78634847160737e-28	-0.273672821138104	0.077	0.187	7.40536877396311e-24	atlas_48h_alh	Ndf
Eph.2	7.4078429644303e-28	-0.355571958157795	0.071	0.176	9.4805574258779e-24	atlas_48h_alh	Eph
Dhit	1.11758139346241e-27	-0.428998968082367	0.095	0.212	1.4302806673532e-23	atlas_48h_alh	Dhit
Cp110.1	1.4305644984213e-27	-0.299779501268228	0.115	0.243	1.83083644507957e-23	atlas_48h_alh	Cp110
par-1.1	1.8349631091746e-27	-0.271355083226964	0.186	0.341	2.34838578712166e-23	atlas_48h_alh	par-1
RpL13.1	2.2459241484548e-27	-0.292538972325405	0.497	0.742	2.87433372519245e-23	atlas_48h_alh	RpL13
Map205.2	2.44582197479109e-27	-0.382571997597061	0.077	0.182	3.13016296333763e-23	atlas_48h_alh	Map205
CtBP.2	4.66772018236622e-27	-0.216132724179185	0.242	0.424	5.97374828939229e-23	atlas_48h_alh	CtBP
CG17776.1	5.48849476571785e-27	-0.25737587770817	0.116	0.242	7.02417560116571e-23	atlas_48h_alh	CG17776
Ace.2	1.91069168439341e-26	-0.458176919680686	0.343	0.521	2.44530321768669e-22	atlas_48h_alh	Ace
vir-1.2	1.91120976984164e-26	-0.262712152149993	0.177	0.323	2.44596626344333e-22	atlas_48h_alh	vir-1
CG6770.1	2.45200575047888e-26	-0.344048702769486	0.141	0.273	3.13807695946287e-22	atlas_48h_alh	CG6770
lncRNA:CR40469.2	3.19745890793847e-26	-0.377269037886157	0.536	0.708	4.09210791037966e-22	atlas_48h_alh	lncRNA:CR40469
fax.1	3.54945840652624e-26	-0.366416901298691	0.447	0.635	4.54259686867228e-22	atlas_48h_alh	fax
Rpb10.1	4.50772284499366e-26	-0.408951748130384	0.077	0.179	5.76898369702288e-22	atlas_48h_alh	Rpb10
CG9705.2	6.98576304534982e-26	-0.212512888291748	0.136	0.269	8.9403795454387e-22	atlas_48h_alh	CG9705
CG31869.2	1.15442899741893e-25	-0.369688301685074	0.352	0.521	1.47743823089675e-21	atlas_48h_alh	CG31869
MESK2.1	1.17140054849188e-25	-0.224525080969411	0.176	0.325	1.49915842195991e-21	atlas_48h_alh	MESK2
mts.2	1.18651849855509e-25	-0.229775644907767	0.217	0.382	1.51850637445081e-21	atlas_48h_alh	mts
Nacalpha.1	1.41174825165143e-25	-0.194364026625245	0.228	0.401	1.8067554124635e-21	atlas_48h_alh	Nacalpha
COX5A.1	1.54735751825328e-25	-0.328905138694408	0.282	0.462	1.98030815186055e-21	atlas_48h_alh	COX5A
RpS8.1	2.1215588789198e-25	-0.272018668130891	0.589	0.809	2.71517105324156e-21	atlas_48h_alh	RpS8
Rbp6.1	2.29338278556996e-25	-0.426645901878051	0.232	0.389	2.93507128897244e-21	atlas_48h_alh	Rbp6
CG42613.1	2.88113927603729e-25	-0.23749586531084	0.312	0.511	3.68728204547253e-21	atlas_48h_alh	CG42613
Trx-2	3.68559963370324e-25	-0.205685079676736	0.2	0.359	4.71683041121341e-21	atlas_48h_alh	Trx-2
kud.1	8.10550037122745e-25	-0.305181073819433	0.104	0.217	1.03734193750969e-20	atlas_48h_alh	kud
Ih	1.07841158161351e-24	-0.298929758375275	0.101	0.212	1.38015114214897e-20	atlas_48h_alh	Ih
RpL35A.1	1.89130731342162e-24	-0.267134193786386	0.428	0.649	2.42049509971699e-20	atlas_48h_alh	RpL35A
ND-MLRQ.1	2.28444826826798e-24	-0.29591003129949	0.277	0.451	2.92363689372936e-20	atlas_48h_alh	ND-MLRQ
lqf.1	3.6124819933416e-24	-0.157954828384893	0.253	0.436	4.62325445507858e-20	atlas_48h_alh	lqf
CG6218.1	3.8116272887227e-24	-0.32701755983113	0.314	0.495	4.87812060410731e-20	atlas_48h_alh	CG6218
bic.1	6.44799452770384e-24	-0.128543889611743	0.237	0.412	8.25214339655537e-20	atlas_48h_alh	bic
CG13887.2	9.98928544702062e-24	-0.229358141029789	0.136	0.262	1.2784287515097e-19	atlas_48h_alh	CG13887
fs(1)h	1.23976037586449e-23	-0.148136248345187	0.207	0.364	1.58664532903137e-19	atlas_48h_alh	fs(1)h
RpS18.1	1.42709481237418e-23	-0.253189175851865	0.525	0.764	1.82639594087647e-19	atlas_48h_alh	RpS18
Tom20	1.49949506281646e-23	-0.234470145073615	0.099	0.206	1.9190537813925e-19	atlas_48h_alh	Tom20
ATPsyndelta.1	1.71592476445145e-23	-0.236396046265082	0.161	0.296	2.19604051354496e-19	atlas_48h_alh	ATPsyndelta
ND-ACP	2.61472022542616e-23	-0.212402408104284	0.149	0.279	3.3463189445004e-19	atlas_48h_alh	ND-ACP
Rala.1	3.29342231599619e-23	-0.229694361660367	0.124	0.241	4.21492188001193e-19	atlas_48h_alh	Rala
RpII18.1	7.02762352918082e-23	-0.290392553006552	0.088	0.188	8.99395259264561e-19	atlas_48h_alh	RpII18
sesB.1	1.85285441105189e-22	-0.291863687272031	0.465	0.688	2.37128307526421e-18	atlas_48h_alh	sesB
B52.2	2.63502676097012e-22	-0.199005057440763	0.103	0.209	3.37230724868956e-18	atlas_48h_alh	B52
CG8369.2	2.64465729219863e-22	-0.403792235485816	0.51	0.705	3.38463240255581e-18	atlas_48h_alh	CG8369
Cbp53E.1	2.73432766420562e-22	-0.603942661967437	0.108	0.212	3.49939254465035e-18	atlas_48h_alh	Cbp53E
p23.1	4.97797947294799e-22	-0.127140555677109	0.228	0.39	6.37081812947884e-18	atlas_48h_alh	p23
CG11883.2	7.50509504785795e-22	-0.257313440772867	0.113	0.222	9.6050206422486e-18	atlas_48h_alh	CG11883
CG17896	1.49662115053748e-21	-0.270643461133392	0.116	0.224	1.91537574845787e-17	atlas_48h_alh	CG17896
PAN3.1	1.52442577759428e-21	-0.173421131417421	0.121	0.234	1.95096011016516e-17	atlas_48h_alh	PAN3
Gdi.2	2.97699055912621e-21	-0.106311360447189	0.191	0.334	3.80995251756973e-17	atlas_48h_alh	Gdi
Dg.2	3.00267023474182e-21	-0.267434009002641	0.097	0.197	3.84281736642259e-17	atlas_48h_alh	Dg
RpS24.1	3.04393687562611e-21	-0.231703101369928	0.469	0.692	3.8956304134263e-17	atlas_48h_alh	RpS24
RpS11.1	3.75471670964909e-21	-0.235044559194238	0.665	0.865	4.80528644500891e-17	atlas_48h_alh	RpS11
CG42668.1	3.86467697582863e-21	-0.192257548293602	0.11	0.217	4.94601359366549e-17	atlas_48h_alh	CG42668
Acbp1	5.88753429427049e-21	-0.21214149651123	0.123	0.234	7.53486638980738e-17	atlas_48h_alh	Acbp1
COX6B.1	1.05555175323319e-20	-0.212281444763038	0.338	0.534	1.35089513378783e-16	atlas_48h_alh	COX6B
RabX1.2	1.09800126946782e-20	-0.229479163101419	0.142	0.259	1.40522202466492e-16	atlas_48h_alh	RabX1
sm.2	1.15808128066233e-20	-0.10378876493191	0.203	0.353	1.48211242299165e-16	atlas_48h_alh	sm
CG34417.2	1.16726730360979e-20	-0.303844615464643	0.167	0.29	1.4938686951598e-16	atlas_48h_alh	CG34417
CASK.1	1.45345079970858e-20	-0.24244934456778	0.11	0.215	1.86012633346704e-16	atlas_48h_alh	CASK
RpL18A.1	1.63754774733472e-20	-0.235692006725764	0.64	0.835	2.09573360703898e-16	atlas_48h_alh	RpL18A
Rac2.1	1.83438426420106e-20	-0.189900117713498	0.177	0.308	2.34764498132452e-16	atlas_48h_alh	Rac2
Tis11.1	3.09021144802826e-20	-0.165499899956758	0.13	0.242	3.95485261118657e-16	atlas_48h_alh	Tis11
Mapmodulin.2	6.84112133334696e-20	-0.126727044946121	0.262	0.426	8.75526708241744e-16	atlas_48h_alh	Mapmodulin
RpL35.1	8.02386057577143e-20	-0.225184762509856	0.491	0.717	1.02689367648723e-15	atlas_48h_alh	RpL35
CG8860	9.85935474038146e-20	-0.167559892891948	0.203	0.344	1.26180021967402e-15	atlas_48h_alh	CG8860
Smr	1.26158042531391e-19	-0.101072720795499	0.209	0.353	1.61457062831675e-15	atlas_48h_alh	Smr
CG12290.2	1.46571925832175e-19	-0.265180540212307	0.154	0.269	1.87582750680017e-15	atlas_48h_alh	CG12290
mRpL33	1.52407544646918e-19	-0.212642036780158	0.108	0.209	1.95051175639126e-15	atlas_48h_alh	mRpL33
PCB.1	1.76789224998724e-19	-0.177818726319127	0.124	0.23	2.26254850153368e-15	atlas_48h_alh	PCB
Tm1.1	1.88208621767565e-19	-0.14066681895217	0.299	0.476	2.4086939413813e-15	atlas_48h_alh	Tm1
CG32354.2	2.01772711622178e-19	-0.245306277119465	0.137	0.247	2.58228716334063e-15	atlas_48h_alh	CG32354
SmF.1	2.64799360864399e-19	-0.14519603116641	0.11	0.213	3.38890222034258e-15	atlas_48h_alh	SmF
eEF1beta.2	3.4029981066669e-19	-0.132695935818669	0.295	0.47	4.35515697691229e-15	atlas_48h_alh	eEF1beta
RpS2	3.62513188286956e-19	-0.2375240466075	0.628	0.807	4.63944378369646e-15	atlas_48h_alh	RpS2
Nap1.1	6.72382729995477e-19	-0.16457569305598	0.147	0.263	8.60515417848212e-15	atlas_48h_alh	Nap1
pre-rRNA:CR45845.2	7.10301200093674e-19	-0.303125247366879	0.17	0.294	9.09043475879884e-15	atlas_48h_alh	pre-rRNA:CR45845
RNASEK.1	1.55223818482932e-18	-0.170116888687216	0.259	0.41	1.98655442894457e-14	atlas_48h_alh	RNASEK
Pde9	1.66523298199275e-18	-0.146484455483923	0.13	0.236	2.13116517035432e-14	atlas_48h_alh	Pde9
CG15093.1	2.85303202607087e-18	-0.271252851216455	0.145	0.253	3.6513103869655e-14	atlas_48h_alh	CG15093
MFS9.1	3.44789331775768e-18	-0.196395034706746	0.504	0.688	4.41261386806628e-14	atlas_48h_alh	MFS9
Vha14-1.1	6.40369942055643e-18	-0.254101047164588	0.134	0.236	8.19545451842812e-14	atlas_48h_alh	Vha14-1
RFeSP.1	6.50117862400604e-18	-0.165881333766435	0.143	0.25	8.32020840300293e-14	atlas_48h_alh	RFeSP
Vha13.1	6.72616560755443e-18	-0.1974253514624	0.265	0.414	8.60814674454816e-14	atlas_48h_alh	Vha13
Pglym78.1	7.0956320359295e-18	-0.391107156952509	0.299	0.449	9.08098987958257e-14	atlas_48h_alh	Pglym78
RpL14.1	9.33186194262545e-18	-0.207493468521174	0.618	0.822	1.19429169141721e-13	atlas_48h_alh	RpL14
CG11267.1	1.14966048300222e-17	-0.126301105618852	0.189	0.314	1.47133548614625e-13	atlas_48h_alh	CG11267
RpS25.1	2.41536297491286e-17	-0.196594788111129	0.837	0.953	3.09118153529348e-13	atlas_48h_alh	RpS25
RpL18.1	5.39935261365892e-17	-0.196232126813833	0.537	0.754	6.91009147496069e-13	atlas_48h_alh	RpL18
RpL21.1	6.1258665695039e-17	-0.176600139825781	0.591	0.802	7.83988403565109e-13	atlas_48h_alh	RpL21
Mdh1	7.33182294026506e-17	-0.139659471770134	0.175	0.292	9.38326699895122e-13	atlas_48h_alh	Mdh1
ATPsyngamma.1	1.16050724337252e-16	-0.113690313315596	0.191	0.314	1.48521717006816e-12	atlas_48h_alh	ATPsyngamma
Galphao.2	1.43259992738364e-16	-0.187192369894563	0.233	0.366	1.83344138706559e-12	atlas_48h_alh	Galphao
Prosbeta5.2	2.23062865229983e-16	-0.124733618061744	0.145	0.249	2.85475854921333e-12	atlas_48h_alh	Prosbeta5
Cam	3.99751479078865e-16	-0.231157442080524	0.506	0.707	5.11601942925131e-12	atlas_48h_alh	Cam
ATPsynE.1	4.23238250286298e-16	-0.18548934387651	0.274	0.416	5.41660312716404e-12	atlas_48h_alh	ATPsynE
RpLP2	9.92523336280553e-16	-0.171713797301851	0.793	0.931	1.27023136577185e-11	atlas_48h_alh	RpLP2
RpS23.1	1.06014856271159e-15	-0.188152138944885	0.546	0.75	1.3567781305583e-11	atlas_48h_alh	RpS23
RpL23A.1	1.80582934593019e-15	-0.134304644845312	0.443	0.651	2.31110039692146e-11	atlas_48h_alh	RpL23A
RpS19a.1	1.86914384131679e-15	-0.16023902705886	0.488	0.711	2.39213028811722e-11	atlas_48h_alh	RpS19a
Pgk.1	1.36884993166523e-14	-0.179403798412309	0.19	0.299	1.75185414254516e-10	atlas_48h_alh	Pgk
RpLP1.1	1.67610385456001e-14	-0.162426721109558	0.823	0.939	2.1450777130659e-10	atlas_48h_alh	RpLP1
RpL7.2	7.27910880882877e-14	-0.127210014647507	0.546	0.754	9.31580345353906e-10	atlas_48h_alh	RpL7
RpS15Aa.2	2.76440376268646e-13	-0.12247030174675	0.434	0.629	3.53788393548613e-09	atlas_48h_alh	RpS15Aa
RpS27A.1	6.00027262653807e-13	-0.152530537547444	0.674	0.861	7.67914890744342e-09	atlas_48h_alh	RpS27A
Syx1A.1	1.58162768710805e-12	-0.113435489888203	0.184	0.286	2.02416711396089e-08	atlas_48h_alh	Syx1A
RpL6	3.14835250914987e-12	-0.110427167968975	0.508	0.719	4.02926154121e-08	atlas_48h_alh	RpL6
RpL37A.1	4.38890912486638e-12	-0.187063576037836	0.68	0.843	5.616925898004e-08	atlas_48h_alh	RpL37A
RpS7.1	7.53168038553756e-12	-0.138115421140388	0.657	0.844	9.63904455741097e-08	atlas_48h_alh	RpS7
RpL28.1	1.34242955782981e-11	-0.157632991457091	0.685	0.863	1.71804134811059e-07	atlas_48h_alh	RpL28
RpS20	2.63200394843532e-11	-0.175192790885498	0.675	0.847	3.36843865320753e-07	atlas_48h_alh	RpS20
mnd.1	3.08584822991475e-11	-0.143797286286879	0.542	0.735	3.9492685646449e-07	atlas_48h_alh	mnd
RpL9.1	1.30926782227022e-10	-0.100918693141593	0.448	0.631	1.67560095894142e-06	atlas_48h_alh	RpL9
RpS5a.1	3.54168353866903e-10	-0.101859871042444	0.58	0.771	4.53264659278862e-06	atlas_48h_alh	RpS5a
RpL40.1	5.89243169259026e-10	-0.138779148965593	0.667	0.848	7.54113408017702e-06	atlas_48h_alh	RpL40
Gapdh1.1	4.8162969672813e-09	-0.281558307952342	0.481	0.64	6.1638968587266e-05	atlas_48h_alh	Gapdh1
RpS28b	7.61555527287625e-09	-0.12854635452372	0.602	0.794	9.74638763822702e-05	atlas_48h_alh	RpS28b
Ald1.1	3.44988890883849e-08	-0.124146123504677	0.504	0.669	0.00044151678255315	atlas_48h_alh	Ald1
Tpi.1	5.26631365055481e-08	-0.14657006840626	0.368	0.504	0.000673982820998004	atlas_48h_alh	Tpi
CycG.2	7.67118889956803e-08	0.113752387673623	0.23	0.332	0.000981758755366716	atlas_48h_alh	CycG
HmgZ	8.34891089357585e-08	0.148125856667747	0.257	0.373	0.00106849361615984	atlas_48h_alh	HmgZ
RpS29	1.71002965016623e-07	-0.192182463214497	0.785	0.914	0.00218849594628275	atlas_48h_alh	RpS29
alphaTub84B.1	9.88798220125418e-07	0.298274499107163	0.658	0.759	0.0126546396211651	atlas_48h_alh	alphaTub84B
ct	1.27334827906085e-06	0.11436221190875	0.378	0.528	0.0162963112754207	atlas_48h_alh	ct
fne.1	3.65998281233395e-06	0.149161493210469	0.27	0.374	0.0468404600322499	atlas_48h_alh	fne
ATPsynbeta	8.89090433774685e-06	0.14558428998618	0.297	0.416	0.113785793714484	atlas_48h_alh	ATPsynbeta
Lk6	2.03823550836909e-05	0.184929744008874	0.274	0.378	0.260853380361077	atlas_48h_alh	Lk6
eEF2.2	3.45498109436957e-05	0.139685744975883	0.303	0.415	0.442168480457418	atlas_48h_alh	eEF2
RpL38	0.000592672275608637	-0.137227518854068	0.74	0.874	1	atlas_48h_alh	RpL38
eIF4A.1	0.00268330219277987	0.247397754308742	0.321	0.431	1	atlas_48h_alh	eIF4A
pum.1	0.00775528097572341	0.151769774597378	0.413	0.54	1	atlas_48h_alh	pum
nrv2	0.00947564722641746	0.146918611299975	0.382	0.497	1	atlas_48h_alh	nrv2
lncRNA:Hsromega.1	0.0435102819460899	0.265253696509478	0.361	0.462	1	atlas_48h_alh	lncRNA:Hsromega
