# Supplementary material for: Single cell RNA-seq analysis reveals temporally-regulated and quiescence-regulated gene expression in Drosophila larval neuroblasts
Source: Neural Dev. 2022 Aug 24;17:7. doi: 10.1186/s13064-022-00163-7 (PMC9404614; doi:10.1186/s13064-022-00163-7)
Supplement: Supplementary file 5 — Additional file 5. [file 13064_2022_163_MOESM5_ESM.csv]

	p_val	avg_log2FC	pct.1	pct.2	p_val_adj	cluster	gene
atilla	6.12942619287969e-58	3.31013487032673	0.821	0.158	7.84443964164743e-54	atlas_1h_alh	atilla
CG13284	3.77754677965488e-47	3.640777194393	0.5	0.023	4.83450436860232e-43	atlas_1h_alh	CG13284
betaTub56D	1.2190481390644e-46	-2.35297890808409	0.514	0.966	1.56013780837462e-42	atlas_1h_alh	betaTub56D
Cys	7.10834069961625e-46	2.91041687173764	0.936	0.513	9.09725442736888e-42	atlas_1h_alh	Cys
CG7630	1.85799046552174e-43	1.90235930436978	0.95	0.659	2.37785619777472e-39	atlas_1h_alh	CG7630
cype	9.13614403649196e-41	1.60851588487463	0.964	0.769	1.16924371379024e-36	atlas_1h_alh	cype
lncRNA:cherub	1.08676657254067e-40	-4.95776419200378	0.014	0.73	1.39084385953755e-36	atlas_1h_alh	lncRNA:cherub
cib	2.85583872517377e-40	-4.35095752489223	0.093	0.753	3.65490240047739e-36	atlas_1h_alh	cib
ELOVL	1.51088606673593e-39	3.11670445338411	0.65	0.133	1.93363198820864e-35	atlas_1h_alh	ELOVL
CG12355	2.77232307863825e-37	2.86823420638419	0.593	0.11	3.54801907604124e-33	atlas_1h_alh	CG12355
UQCR-6.4	7.31761799896373e-37	1.7943704167184	0.9	0.613	9.36508751507378e-33	atlas_1h_alh	UQCR-6.4
ATPsynF	2.48141192982587e-35	1.85643659732355	0.893	0.627	3.17571098779115e-31	atlas_1h_alh	ATPsynF
UQCR-Q	2.59956746185165e-32	1.69025378188943	0.9	0.586	3.32692643767774e-28	atlas_1h_alh	UQCR-Q
CG7637	4.23720132006319e-32	2.30044595726014	0.636	0.162	5.42277024941687e-28	atlas_1h_alh	CG7637
ox	1.80210190556045e-28	1.66485332261178	0.871	0.625	2.30633001873627e-24	atlas_1h_alh	ox
mt:CoI	4.25401845594313e-28	-1.67047653030937	0.621	0.899	5.44429281991602e-24	atlas_1h_alh	mt:CoI
Swim	4.69075625980155e-27	-3.22013280291642	0.079	0.613	6.00322986129402e-23	atlas_1h_alh	Swim
eEF1alpha1	7.22032863026215e-27	-1.54991470957498	0.664	0.911	9.24057658100949e-23	atlas_1h_alh	eEF1alpha1
ATPsynE	1.63575527741315e-26	1.60047576612868	0.814	0.471	2.09343960403335e-22	atlas_1h_alh	ATPsynE
UQCR-11	3.88296653530684e-26	1.71893648505263	0.779	0.38	4.96942057188569e-22	atlas_1h_alh	UQCR-11
ND-MWFE	4.52355637408752e-26	1.72649478788539	0.814	0.485	5.78924744755721e-22	atlas_1h_alh	ND-MWFE
COX8	4.80827004441433e-25	1.69464918578783	0.843	0.632	6.15362400284146e-21	atlas_1h_alh	COX8
Act5C	5.14470783672871e-25	-1.90380105468839	0.421	0.799	6.58419708944541e-21	atlas_1h_alh	Act5C
Cyt-c-p	5.8692508521461e-25	1.84524047948109	0.6	0.174	7.51146724057658e-21	atlas_1h_alh	Cyt-c-p
Pglym78	2.37835912530283e-24	1.84631649608334	0.793	0.467	3.04382400856256e-20	atlas_1h_alh	Pglym78
COX5A	1.40073818179698e-23	1.43200178958938	0.836	0.529	1.79266472506377e-19	atlas_1h_alh	COX5A
sun	4.32625966923568e-23	1.57830140358804	0.779	0.46	5.53674712468782e-19	atlas_1h_alh	sun
CG6218	4.86676048665307e-23	2.00333141719484	0.679	0.275	6.2284800708186e-19	atlas_1h_alh	CG6218
mt:lrRNA	8.33237655127196e-23	-1.51055952998749	0.571	0.929	1.06637755103178e-18	atlas_1h_alh	mt:lrRNA
Oatp74D	1.32705689084682e-22	-3.06276941844656	0.257	0.666	1.69836740890576e-18	atlas_1h_alh	Oatp74D
Hsp27	1.53540515093658e-22	-3.57449854931657	0.057	0.526	1.96501151216864e-18	atlas_1h_alh	Hsp27
UQCR-14	2.22447007722375e-22	1.30435689430062	0.85	0.535	2.84687680483095e-18	atlas_1h_alh	UQCR-14
COX7A	2.30217897451131e-22	1.43857888546083	0.807	0.492	2.94632865157958e-18	atlas_1h_alh	COX7A
CG5254	4.37924337495501e-22	2.18161689709198	0.371	0.059	5.60455567126742e-18	atlas_1h_alh	CG5254
ATPsynO	5.87231149864848e-22	1.61069299862465	0.764	0.423	7.51538425597033e-18	atlas_1h_alh	ATPsynO
Tpi	7.25374942623675e-22	1.6705810875165	0.8	0.513	9.2833485156978e-18	atlas_1h_alh	Tpi
levy	1.70834756159177e-21	1.38569638359371	0.829	0.581	2.18634320932514e-17	atlas_1h_alh	levy
Neb-cGP	1.8322308041142e-21	1.56773453175169	0.771	0.506	2.34488898310536e-17	atlas_1h_alh	Neb-cGP
Npc2a	2.86902813606525e-21	2.52511239783019	0.557	0.188	3.6717822085363e-17	atlas_1h_alh	Npc2a
Gapdh2	1.60059901006559e-20	1.10980595345103	0.964	0.842	2.04844661308194e-16	atlas_1h_alh	Gapdh2
lncRNA:CR40469	4.29148113700872e-20	-1.85611133676308	0.25	0.696	5.49223755914377e-16	atlas_1h_alh	lncRNA:CR40469
lncRNA:noe	9.66417587526462e-20	-3.62553813081652	0.036	0.469	1.23682122851637e-15	atlas_1h_alh	lncRNA:noe
ATPsynG	1.43510240997497e-19	1.40204057335357	0.829	0.586	1.83664406428597e-15	atlas_1h_alh	ATPsynG
CG34200	2.31939132592605e-19	1.58916328923167	0.636	0.277	2.96835701892016e-15	atlas_1h_alh	CG34200
COX4	2.50373264674127e-19	1.37333536560711	0.779	0.451	3.20427704129948e-15	atlas_1h_alh	COX4
COX7C	4.01524537766365e-19	1.31459035941035	0.821	0.574	5.13871103433393e-15	atlas_1h_alh	COX7C
ND-MLRQ	4.29864961447332e-19	1.42084647609315	0.757	0.471	5.50141177660295e-15	atlas_1h_alh	ND-MLRQ
Tsp66E	7.74422233891841e-19	1.83082218450377	0.421	0.103	9.91105574934778e-15	atlas_1h_alh	Tsp66E
bel	1.47796495510275e-18	1.55104573896776	0.721	0.426	1.8914995495405e-14	atlas_1h_alh	bel
COX5B	1.97570735637446e-18	1.3139038132646	0.757	0.506	2.52851027468804e-14	atlas_1h_alh	COX5B
Gapdh1	2.81236991387694e-18	1.29352806099578	0.879	0.677	3.59927101577971e-14	atlas_1h_alh	Gapdh1
Akap200	7.12845551687884e-18	-2.59365246474421	0.079	0.478	9.12299737050154e-14	atlas_1h_alh	Akap200
Tsp42Ea	1.74292891913828e-17	2.61178518507051	0.371	0.087	2.23060043071318e-13	atlas_1h_alh	Tsp42Ea
Hex-A	2.77553132578892e-17	1.88792441471689	0.621	0.27	3.55212499074467e-13	atlas_1h_alh	Hex-A
Df31	4.54190790310273e-17	-2.23791800515389	0.121	0.51	5.81273373439088e-13	atlas_1h_alh	Df31
Eglp2	5.28068790576508e-17	1.83412693197409	0.229	0.021	6.75822438179815e-13	atlas_1h_alh	Eglp2
CG15093	6.51209645500285e-17	2.00458277419343	0.557	0.249	8.33418104311265e-13	atlas_1h_alh	CG15093
SdhC	6.52769383516773e-17	1.66534158285956	0.557	0.224	8.35414257024766e-13	atlas_1h_alh	SdhC
CG9034	1.22892955513653e-16	1.44681848071291	0.579	0.236	1.57278404466373e-12	atlas_1h_alh	CG9034
mt:Cyt-b	2.50352553298814e-16	-1.33615063399578	0.529	0.796	3.20401197711822e-12	atlas_1h_alh	mt:Cyt-b
14-3-3zeta	2.97799523099558e-16	-0.999078328154131	0.764	0.931	3.81123829662814e-12	atlas_1h_alh	14-3-3zeta
CG34136	6.63514657819666e-16	1.51681969076689	0.164	0.005	8.49166059077608e-12	atlas_1h_alh	CG34136
mt:ATPase6	7.60984778708269e-16	-1.42365368926688	0.479	0.757	9.73908319790843e-12	atlas_1h_alh	mt:ATPase6
GstE6	8.87567742601508e-16	1.83035384623078	0.414	0.124	1.13590919698141e-11	atlas_1h_alh	GstE6
ND-B15	1.81820652287758e-15	1.53709040733823	0.543	0.224	2.32694070797872e-11	atlas_1h_alh	ND-B15
roh	2.44596386651781e-15	1.29130199747406	0.743	0.497	3.13034455636949e-11	atlas_1h_alh	roh
CG7888	3.90639668664441e-15	1.87798874390741	0.3	0.059	4.99940647956752e-11	atlas_1h_alh	CG7888
sesB	4.07179230494791e-15	1.08846991071366	0.871	0.719	5.21107979187234e-11	atlas_1h_alh	sesB
CG9628	5.81003326152329e-15	1.83200889850874	0.257	0.039	7.43568056809751e-11	atlas_1h_alh	CG9628
mamo	8.40625955683341e-15	-2.92019897015151	0	0.332	1.07583309808354e-10	atlas_1h_alh	mamo
CG3746	1.25319999846158e-14	1.36450059552667	0.421	0.124	1.60384535803112e-10	atlas_1h_alh	CG3746
Syp	1.43546708559766e-14	-2.59062857715372	0	0.327	1.83711077614789e-10	atlas_1h_alh	Syp
ATPsynB	1.57317646695631e-14	1.29841229659112	0.721	0.451	2.01335124241068e-10	atlas_1h_alh	ATPsynB
path	2.46609368588359e-14	-2.29081325981468	0.15	0.49	3.15610669919382e-10	atlas_1h_alh	path
Vha13	3.01287791041485e-14	1.11682504339567	0.75	0.497	3.85588114974893e-10	atlas_1h_alh	Vha13
His3.3B	3.58119057611298e-14	-2.19132113600984	0.243	0.558	4.5832076993094e-10	atlas_1h_alh	His3.3B
hoip	7.68384660138078e-14	1.63154973138868	0.386	0.117	9.83378688044712e-10	atlas_1h_alh	hoip
Vha36-3	1.24307114839165e-13	1.70564094961914	0.2	0.023	1.59088245571163e-09	atlas_1h_alh	Vha36-3
Vha14-1	1.4700640436813e-13	1.34871521363572	0.621	0.314	1.88138796310333e-09	atlas_1h_alh	Vha14-1
Moe	1.656101039559e-13	-2.05468307010396	0.093	0.43	2.1194781104276e-09	atlas_1h_alh	Moe
E(spl)mbeta-HLH	1.96909589079626e-13	-2.82881720966223	0.007	0.314	2.52004892104105e-09	atlas_1h_alh	E(spl)mbeta-HLH
ND-B16.6	1.97381298256872e-13	1.42739296797854	0.5	0.211	2.52608585509145e-09	atlas_1h_alh	ND-B16.6
CG43085	2.07938945326699e-13	1.94977995017897	0.486	0.197	2.66120262229109e-09	atlas_1h_alh	CG43085
ND-13A	3.84945476595128e-13	1.50779542155735	0.471	0.178	4.92653220946445e-09	atlas_1h_alh	ND-13A
Pen	4.07696948457948e-13	-2.87043009707792	0.021	0.327	5.21770554636482e-09	atlas_1h_alh	Pen
stg	4.46640053895607e-13	-2.64179156702681	0.014	0.32	5.71609940975597e-09	atlas_1h_alh	stg
ND-19	4.7620626595059e-13	1.73469922140906	0.436	0.169	6.09448779163565e-09	atlas_1h_alh	ND-19
CG41128	5.10647252165626e-13	1.44001909344991	0.579	0.314	6.53526353321569e-09	atlas_1h_alh	CG41128
CG44325	8.76244950435112e-13	1.28650808062215	0.571	0.263	1.12141828756686e-08	atlas_1h_alh	CG44325
ND-30	1.57409524374685e-12	1.46765721819857	0.357	0.11	2.01452709294721e-08	atlas_1h_alh	ND-30
pros	1.62383019322713e-12	-3.91973719119468	0.007	0.295	2.07817788129208e-08	atlas_1h_alh	pros
alphaTub84B	2.48146194194334e-12	-0.943333934984588	0.65	0.867	3.17577499329909e-08	atlas_1h_alh	alphaTub84B
mRpL34	4.4109237856891e-12	1.41088745605295	0.443	0.172	5.64510026092491e-08	atlas_1h_alh	mRpL34
tsr	4.60593695526106e-12	-1.03843844339674	0.436	0.744	5.8946781153431e-08	atlas_1h_alh	tsr
RNASEK	5.90241308487111e-12	1.10241994678264	0.686	0.423	7.55390826601804e-08	atlas_1h_alh	RNASEK
Drep2	6.7090035310874e-12	1.38589682862543	0.336	0.096	8.58618271908566e-08	atlas_1h_alh	Drep2
CG17127	1.65956732843514e-11	2.2399217467171	0.171	0.021	2.1239142669313e-07	atlas_1h_alh	CG17127
COX6B	2.00375803115704e-11	1.00744579910435	0.75	0.568	2.56440952827479e-07	atlas_1h_alh	COX6B
RpL3	2.19246287440699e-11	-0.870940291906912	0.493	0.744	2.80591398666607e-07	atlas_1h_alh	RpL3
CG5773	2.31364036837625e-11	1.6591185863573	0.1	0	2.96099694344793e-07	atlas_1h_alh	CG5773
Tsp42Ej	2.52402187764991e-11	1.43603022940269	0.136	0.009	3.23024319901635e-07	atlas_1h_alh	Tsp42Ej
emb	2.5334744389388e-11	-1.8987849944295	0.079	0.371	3.24234058695387e-07	atlas_1h_alh	emb
Snap29	2.59200343583419e-11	1.44216258862128	0.314	0.094	3.31724599718059e-07	atlas_1h_alh	Snap29
CG13255	2.87745688755736e-11	1.34556136052583	0.143	0.011	3.6825693246959e-07	atlas_1h_alh	CG13255
Gabat	3.18053384456259e-11	-1.434122758739	0.371	0.616	4.0704472142712e-07	atlas_1h_alh	Gabat
GstS1	3.74445447157197e-11	-1.53315512535919	0.207	0.522	4.7921528327178e-07	atlas_1h_alh	GstS1
CAH2	3.99200702635153e-11	1.76691259248896	0.236	0.048	5.10897059232468e-07	atlas_1h_alh	CAH2
brat	4.44645790291161e-11	-2.22355083462694	0.029	0.295	5.69057682414628e-07	atlas_1h_alh	brat
smt3	5.93054734367585e-11	-1.32842850256281	0.457	0.68	7.58991449043636e-07	atlas_1h_alh	smt3
CG42342	7.09112220944895e-11	1.29486617351607	0.407	0.153	9.07521820365276e-07	atlas_1h_alh	CG42342
ND-B14.5A	9.13775477293427e-11	1.08536264708977	0.493	0.227	1.16944985584013e-06	atlas_1h_alh	ND-B14.5A
lncRNA:CR43334	9.19712511124726e-11	1.5004407976287	0.314	0.096	1.17704807173742e-06	atlas_1h_alh	lncRNA:CR43334
Hrb87F	9.89334414304689e-11	-1.9922072027363	0.036	0.3	1.26615018342714e-06	atlas_1h_alh	Hrb87F
cathD	1.03349588456458e-10	-2.0175684482026	0.05	0.318	1.32266803306575e-06	atlas_1h_alh	cathD
ATPsynCF6	1.31799018093435e-10	1.08533616243213	0.664	0.449	1.68676383355978e-06	atlas_1h_alh	ATPsynCF6
CG12171	1.39761109741756e-10	1.31212055873517	0.443	0.185	1.78866268247499e-06	atlas_1h_alh	CG12171
Ald1	1.56567379293256e-10	0.927652243842913	0.864	0.744	2.00374932019509e-06	atlas_1h_alh	Ald1
Ance	1.72818171990776e-10	1.63262708701827	0.486	0.238	2.21172696513795e-06	atlas_1h_alh	Ance
CG34117	1.90518766120791e-10	1.56012414289046	0.286	0.085	2.43825916881388e-06	atlas_1h_alh	CG34117
pre-rRNA:CR45845	2.23976945264782e-10	-2.39190176994184	0.021	0.272	2.86645694549868e-06	atlas_1h_alh	pre-rRNA:CR45845
Hsc70Cb	2.57989152723333e-10	-1.7184595377225	0.136	0.412	3.30174517655321e-06	atlas_1h_alh	Hsc70Cb
CG13252	2.6819086679328e-10	-2.03721382973343	0.086	0.357	3.4323067132204e-06	atlas_1h_alh	CG13252
SoxN	3.52013074935766e-10	-2.11528977207504	0.05	0.309	4.50506333302793e-06	atlas_1h_alh	SoxN
RFeSP	3.84734693914463e-10	1.39911585932366	0.564	0.325	4.9238346127173e-06	atlas_1h_alh	RFeSP
Cbp53E	3.92386904068356e-10	2.42937083752459	0.386	0.156	5.02176759826682e-06	atlas_1h_alh	Cbp53E
ND-B12	4.55273205202474e-10	1.19374191530056	0.586	0.348	5.82658648018127e-06	atlas_1h_alh	ND-B12
CG5758	4.5980831053694e-10	-1.81889755508238	0.107	0.38	5.88462675825176e-06	atlas_1h_alh	CG5758
eEF1gamma	4.828297709183e-10	-1.74695174366922	0.157	0.423	6.1792554082124e-06	atlas_1h_alh	eEF1gamma
CG17778	6.77729120823295e-10	1.33776088923337	0.121	0.009	8.67357728829653e-06	atlas_1h_alh	CG17778
l(3)87Df	6.78600460138866e-10	1.01967266309163	0.179	0.03	8.6847286888572e-06	atlas_1h_alh	l(3)87Df
sif	7.03216306360031e-10	1.7680975919428	0.271	0.078	8.99976228879568e-06	atlas_1h_alh	sif
hdc	8.15115712853707e-10	-1.22549343623528	0.264	0.558	1.04318508931017e-05	atlas_1h_alh	hdc
ND-B14.5B	8.44207705211281e-10	1.16862409878408	0.507	0.261	1.0804170211294e-05	atlas_1h_alh	ND-B14.5B
Rpb10	1.28897663158391e-09	1.11483272969806	0.371	0.14	1.64963229310109e-05	atlas_1h_alh	Rpb10
ND-PDSW	1.7415276779909e-09	1.12190823699205	0.543	0.3	2.22880712229275e-05	atlas_1h_alh	ND-PDSW
SpdS	1.76213784590174e-09	1.1619286689268	0.2	0.041	2.25518401518505e-05	atlas_1h_alh	SpdS
Fas2	1.90669042204906e-09	0.630229397574554	0.864	0.705	2.44018240213839e-05	atlas_1h_alh	Fas2
Hsp83	2.01915817951301e-09	-1.55683313754286	0.064	0.325	2.58411863814075e-05	atlas_1h_alh	Hsp83
CG14312	2.25842605856851e-09	1.38699035389831	0.171	0.03	2.89033366975598e-05	atlas_1h_alh	CG14312
ATPsynD	2.62807022822985e-09	0.94432828920584	0.771	0.648	3.36340427808857e-05	atlas_1h_alh	ATPsynD
Gdi	2.90037789360735e-09	-1.61588147231721	0.1	0.355	3.71190362823869e-05	atlas_1h_alh	Gdi
jim	3.29656338781902e-09	-2.1783102041641	0.136	0.391	4.21894182373078e-05	atlas_1h_alh	jim
CG14210	3.34288661084139e-09	0.94180933089183	0.25	0.066	4.27822628455481e-05	atlas_1h_alh	CG14210
VhaM9.7-a	3.60843701887519e-09	1.10419230219783	0.171	0.03	4.61807769675647e-05	atlas_1h_alh	VhaM9.7-a
GstD1	3.76277619284018e-09	-1.71504673379627	0.2	0.455	4.81560097159687e-05	atlas_1h_alh	GstD1
RpII18	3.96337315382341e-09	1.09773171678855	0.371	0.146	5.0723249622632e-05	atlas_1h_alh	RpII18
Hsc70-3	5.07283428230285e-09	-2.00999137462972	0.036	0.259	6.49221331449119e-05	atlas_1h_alh	Hsc70-3
mRpS14	5.13693162236922e-09	1.33634901019733	0.35	0.135	6.57424509030813e-05	atlas_1h_alh	mRpS14
GstE7	7.32668459339263e-09	1.33155030096503	0.136	0.018	9.37669094262389e-05	atlas_1h_alh	GstE7
ND-B17.2	7.7487032568585e-09	1.07921772875582	0.507	0.27	9.91679042812751e-05	atlas_1h_alh	ND-B17.2
Tsf1	7.75241439425967e-09	-2.51004064343009	0	0.204	9.92153994177353e-05	atlas_1h_alh	Tsf1
CG10340	7.8734280151004e-09	0.869099112645747	0.15	0.023	0.000100764131737255	atlas_1h_alh	CG10340
ND-13B	9.38072257362977e-09	1.31311954282682	0.386	0.162	0.000120054487497314	atlas_1h_alh	ND-13B
RpL38	1.04553011258967e-08	0.544646659175464	0.914	0.803	0.000133806943809226	atlas_1h_alh	RpL38
CG11752	1.0600301153028e-08	1.32064925191496	0.357	0.149	0.000135662654156453	atlas_1h_alh	CG11752
Sfxn1-3	1.24399611784597e-08	1.22330387307238	0.214	0.055	0.000159206623161928	atlas_1h_alh	Sfxn1-3
CG15209	1.50074080686886e-08	-1.62147493816431	0.007	0.208	0.000192064808463077	atlas_1h_alh	CG15209
Sdr	1.51129308966948e-08	-1.25897981518722	0.171	0.444	0.0001934152896159	atlas_1h_alh	Sdr
VhaM9.7-b	1.58461143620872e-08	1.00159628383725	0.571	0.318	0.000202798571605992	atlas_1h_alh	VhaM9.7-b
CG32032	1.63145817903796e-08	1.42921491750702	0.557	0.323	0.000208794017753278	atlas_1h_alh	CG32032
SdhD	1.74741766175761e-08	1.37994003784564	0.35	0.146	0.000223634512351739	atlas_1h_alh	SdhD
eEF2	1.8090646248425e-08	-1.23309775623451	0.236	0.485	0.000231524090687343	atlas_1h_alh	eEF2
CG7394	1.99692922164023e-08	1.21413832585781	0.186	0.041	0.000255567001785517	atlas_1h_alh	CG7394
CG13364	2.01434225564991e-08	1.0337193603207	0.586	0.375	0.000257795521878075	atlas_1h_alh	CG13364
Idgf4	2.06936603597398e-08	0.870779529677352	0.829	0.68	0.00026483746528395	atlas_1h_alh	Idgf4
pck	2.28329085711574e-08	1.29450436068673	0.2	0.05	0.000292215563893672	atlas_1h_alh	pck
Pkc53E	2.31749289058498e-08	1.35044335994595	0.207	0.053	0.000296592740137065	atlas_1h_alh	Pkc53E
mRpL42	2.56825564209274e-08	0.996361347112201	0.314	0.114	0.000328685357075029	atlas_1h_alh	mRpL42
CG15019	2.57633835561636e-08	1.38886363796852	0.271	0.092	0.000329719782751782	atlas_1h_alh	CG15019
NHP2	2.83219155345365e-08	1.07611412406288	0.264	0.085	0.000362463875010998	atlas_1h_alh	NHP2
Prosbeta5	2.97549942625122e-08	-1.58893471103467	0.093	0.32	0.000380804416571631	atlas_1h_alh	Prosbeta5
NP15.6	3.16378959783169e-08	1.1958108656072	0.436	0.222	0.0004049017927305	atlas_1h_alh	NP15.6
Rpt2	4.50129531361068e-08	-1.45350672205961	0.057	0.281	0.000576075774235895	atlas_1h_alh	Rpt2
ghi	4.94168188562578e-08	1.24249939086523	0.414	0.204	0.000632436447722387	atlas_1h_alh	ghi
Bacc	5.01167734901036e-08	0.980534502508005	0.657	0.501	0.000641394467126346	atlas_1h_alh	Bacc
CG15673	5.18753935416985e-08	1.13668610177117	0.164	0.034	0.000663901286546658	atlas_1h_alh	CG15673
Eno	5.29233522753434e-08	0.591936274481157	0.893	0.771	0.000677313062419845	atlas_1h_alh	Eno
CG10863	5.45282035971268e-08	1.44873386877682	0.264	0.092	0.000697851949636029	atlas_1h_alh	CG10863
ND-SGDH	6.1855734210423e-08	1.12525273580149	0.443	0.222	0.000791629686424993	atlas_1h_alh	ND-SGDH
CG11000	6.23419329522826e-08	1.13935665390534	0.193	0.048	0.000797852057923312	atlas_1h_alh	CG11000
CG30195	6.34133613615427e-08	1.05711487178651	0.257	0.082	0.000811564198705023	atlas_1h_alh	CG30195
CG14543	6.47585008290079e-08	1.04623360008357	0.143	0.025	0.000828779293609642	atlas_1h_alh	CG14543
CG18622	6.86658737624322e-08	0.914725117570813	0.164	0.034	0.000878785852411608	atlas_1h_alh	CG18622
Acbp1	7.05993711242285e-08	1.04208466337019	0.429	0.206	0.000903530751647876	atlas_1h_alh	Acbp1
su(r)	7.1403231449354e-08	0.894831093995953	0.114	0.014	0.000913818556088832	atlas_1h_alh	su(r)
mRpL23	7.22586008648645e-08	1.23633594655088	0.243	0.078	0.000924765573868536	atlas_1h_alh	mRpL23
Eip78C	7.22913546250043e-08	0.546226635326416	0.121	0.016	0.000925184756490805	atlas_1h_alh	Eip78C
mRpL55	7.3867222086408e-08	0.983714662223832	0.257	0.082	0.00094535270826185	atlas_1h_alh	mRpL55
lola	7.38977024499172e-08	-1.37943476439593	0.114	0.35	0.00094574279595404	atlas_1h_alh	lola
Rdh	7.39563392167169e-08	1.17526717629513	0.143	0.025	0.000946493229295543	atlas_1h_alh	Rdh
CG9286	7.79537560642793e-08	0.752136130664198	0.114	0.014	0.000997652170110646	atlas_1h_alh	CG9286
CG32066	7.92337194368366e-08	-1.65247729268113	0.043	0.249	0.00101403314135263	atlas_1h_alh	CG32066
mt:srRNA	9.36005821750936e-08	-1.93785411651808	0.007	0.19	0.00119790025067685	atlas_1h_alh	mt:srRNA
ATPsyngamma	1.015603525096e-07	0.968140543736753	0.579	0.373	0.00129976939141786	atlas_1h_alh	ATPsyngamma
CG30069	1.12050063415564e-07	-1.60382427381217	0.079	0.297	0.00143401671159239	atlas_1h_alh	CG30069
Hsc70-4	1.14386671386744e-07	-1.12284676831093	0.236	0.474	0.00146392062040755	atlas_1h_alh	Hsc70-4
mt:ND4	1.17259081208648e-07	-1.34749487959806	0.25	0.467	0.00150068172130827	atlas_1h_alh	mt:ND4
egh	1.18397120362621e-07	1.05534415786483	0.521	0.323	0.00151524634640083	atlas_1h_alh	egh
Msp300	1.30309113645679e-07	-1.32370994515771	0.586	0.735	0.0016676960364374	atlas_1h_alh	Msp300
CG2852	1.34015424190995e-07	-0.87651350835664	0.614	0.783	0.00171512939879636	atlas_1h_alh	CG2852
RpL8	1.43131532375287e-07	-0.673707492516356	0.621	0.783	0.00183179735133892	atlas_1h_alh	RpL8
mRpL20	1.44880058027213e-07	1.07619930307623	0.221	0.066	0.00185417498263227	atlas_1h_alh	mRpL20
cold	1.59635305093163e-07	1.28301938600479	0.221	0.069	0.00204301263458229	atlas_1h_alh	cold
myo	1.7626681050761e-07	-1.81811119796359	0.014	0.195	0.0022558626408764	atlas_1h_alh	myo
SdhB	1.86414637451091e-07	1.12002798200017	0.321	0.135	0.00238573453009906	atlas_1h_alh	SdhB
Tim8	2.07457894215051e-07	1.11065362317522	0.307	0.121	0.00265504613016423	atlas_1h_alh	Tim8
RpL4	2.1454237555279e-07	-1.0342322818655	0.364	0.57	0.00274571332232461	atlas_1h_alh	RpL4
chic	2.2365048419359e-07	-1.10252121586684	0.186	0.421	0.00286227889670956	atlas_1h_alh	chic
ND-18	2.36283148744823e-07	1.29728146573416	0.314	0.135	0.00302395173763625	atlas_1h_alh	ND-18
GstE12	2.81100328876877e-07	0.758181761213025	0.693	0.506	0.00359752200896627	atlas_1h_alh	GstE12
dpr13	2.89522889437816e-07	1.20169883168274	0.171	0.041	0.00370531393902517	atlas_1h_alh	dpr13
ERp60	2.92708461438899e-07	-1.45769052852719	0.036	0.227	0.00374608288949503	atlas_1h_alh	ERp60
Pde6	2.99636196166214e-07	0.881685386890377	0.171	0.041	0.00383474403853521	atlas_1h_alh	Pde6
betaggt-II	3.0989463761606e-07	1.29815562505848	0.321	0.142	0.00396603157221034	atlas_1h_alh	betaggt-II
CG11267	3.22611028914679e-07	1.02733378106714	0.521	0.318	0.00412877594805007	atlas_1h_alh	CG11267
CG7834	3.31110308995154e-07	1.1009502951261	0.486	0.27	0.00423754973451999	atlas_1h_alh	CG7834
mRpS33	3.8800634208898e-07	1.06135646306861	0.207	0.062	0.00496570516605476	atlas_1h_alh	mRpS33
PPP4R2r	3.99175668273861e-07	-1.71689863403749	0.064	0.259	0.00510865020256887	atlas_1h_alh	PPP4R2r
CG8839	5.52439272202108e-07	-1.52459445582697	0.007	0.172	0.00707011780564258	atlas_1h_alh	CG8839
rgn	5.80187653667187e-07	-1.71348610529957	0.05	0.236	0.00742524159163266	atlas_1h_alh	rgn
Rack1	6.02143113103182e-07	-0.853286626213257	0.493	0.643	0.00770622756149452	atlas_1h_alh	Rack1
maf-S	6.07804162771842e-07	1.14213608040818	0.286	0.112	0.00777867767515403	atlas_1h_alh	maf-S
Trx-2	6.09300648690267e-07	0.779831535542338	0.65	0.46	0.00779782970193804	atlas_1h_alh	Trx-2
Map205	6.60795909745302e-07	-1.56266327594223	0.036	0.215	0.00845686605292037	atlas_1h_alh	Map205
Gs2	6.84189938425841e-07	-1.6197334948379	0.121	0.332	0.00875626283197391	atlas_1h_alh	Gs2
His4r	6.88878786354814e-07	0.859560301891989	0.693	0.522	0.00881627070776891	atlas_1h_alh	His4r
ND-20	7.01569158470297e-07	0.989914493861139	0.321	0.142	0.00897868209010287	atlas_1h_alh	ND-20
Galphao	7.24107827870793e-07	-1.11052392865109	0.321	0.535	0.00926713198109041	atlas_1h_alh	Galphao
hts	7.2717421459206e-07	-1.56967114681721	0.1	0.297	0.00930637559834918	atlas_1h_alh	hts
CG1545	7.39292125444294e-07	0.965341718959316	0.221	0.073	0.00946146062143608	atlas_1h_alh	CG1545
CG12107	7.46507983503457e-07	1.02163775605567	0.214	0.069	0.00955380917287725	atlas_1h_alh	CG12107
CG13877	7.65521339891193e-07	1.019894004161	0.579	0.366	0.00979714210792748	atlas_1h_alh	CG13877
CG9705	7.7244864476229e-07	-1.42941226685091	0.121	0.323	0.00988579775566779	atlas_1h_alh	CG9705
RpS15Ab	7.863510369354e-07	1.3527130580032	0.214	0.071	0.0100637205706993	atlas_1h_alh	RpS15Ab
Gs1l	8.02955778428891e-07	0.960859796291617	0.164	0.041	0.0102762280523329	atlas_1h_alh	Gs1l
ubl	8.28321031117651e-07	1.05886250617306	0.264	0.101	0.0106008525562437	atlas_1h_alh	ubl
Nmdmc	8.38434034135891e-07	1.00883489843672	0.207	0.066	0.0107302787688711	atlas_1h_alh	Nmdmc
Wnt4	9.3220671347844e-07	-1.72652959488153	0.171	0.373	0.0119303815190971	atlas_1h_alh	Wnt4
Stacl	9.32412781311938e-07	1.28750209792274	0.157	0.039	0.0119330187752302	atlas_1h_alh	Stacl
ND-B22	9.37652816447585e-07	1.1076177471394	0.507	0.316	0.0120000807448962	atlas_1h_alh	ND-B22
Cngl	9.96492083294659e-07	1.24434994690541	0.229	0.08	0.012753105682005	atlas_1h_alh	Cngl
Rap1	9.98372409754849e-07	0.7716298910143	0.514	0.309	0.0127771701000426	atlas_1h_alh	Rap1
ND-23	1.03592177705281e-06	0.893564604372943	0.264	0.101	0.0132577269027218	atlas_1h_alh	ND-23
26-29-p	1.10551790429777e-06	-1.40778186102726	0.014	0.176	0.0141484181392028	atlas_1h_alh	26-29-p
RpS6	1.14803560604871e-06	-0.832356177305308	0.321	0.545	0.0146925596862113	atlas_1h_alh	RpS6
mt:ND3	1.25262769919264e-06	-1.25435859376405	0.029	0.204	0.0160311292942674	atlas_1h_alh	mt:ND3
RpLP0-like	1.40648475533974e-06	1.13907118084774	0.171	0.048	0.018000191898838	atlas_1h_alh	RpLP0-like
EMC6	1.41090050146114e-06	1.34542150392031	0.3	0.135	0.0180567046176997	atlas_1h_alh	EMC6
MsrA	1.46890308971551e-06	1.21072801074291	0.186	0.055	0.0187990217421791	atlas_1h_alh	MsrA
hdly	1.53915353229244e-06	-1.70854510710823	0.021	0.183	0.0196980869062786	atlas_1h_alh	hdly
porin	1.67275844329567e-06	0.830079227518952	0.636	0.49	0.021407962557298	atlas_1h_alh	porin
Ugt49B1	1.84462686887837e-06	1.17896992890269	0.179	0.053	0.0236075346679054	atlas_1h_alh	Ugt49B1
kune	2.00668403793226e-06	1.23744939352605	0.221	0.078	0.025681542317457	atlas_1h_alh	kune
ND-B18	2.10148850235451e-06	1.10396606176008	0.4	0.215	0.026894849853133	atlas_1h_alh	ND-B18
HDAC4	2.3098500580454e-06	1.17900185834986	0.25	0.096	0.0295614610428651	atlas_1h_alh	HDAC4
BI-1	2.40611911637544e-06	1.08020324370909	0.193	0.062	0.0307935124513729	atlas_1h_alh	BI-1
Pgk	2.57140565102708e-06	1.13344237396573	0.529	0.382	0.0329088495218446	atlas_1h_alh	Pgk
CG14989	2.7370217065254e-06	1.42382380459753	0.4	0.206	0.035028403800112	atlas_1h_alh	CG14989
CG31869	2.78140470519092e-06	-1.64171537002985	0.007	0.153	0.0355964174170334	atlas_1h_alh	CG31869
ND-B14	3.08354691263906e-06	0.924815053473445	0.443	0.254	0.0394632333879547	atlas_1h_alh	ND-B14
trn	3.10236278699285e-06	-1.41992270115037	0.107	0.304	0.0397040389479345	atlas_1h_alh	trn
CG1673	3.23203151409068e-06	1.1133986001293	0.221	0.08	0.0413635393173325	atlas_1h_alh	CG1673
ATPCL	3.26329849175364e-06	-1.18976035783701	0.036	0.206	0.0417636940974631	atlas_1h_alh	ATPCL
CG8668	3.3730188882145e-06	0.829377883312714	0.164	0.046	0.0431678957313691	atlas_1h_alh	CG8668
Fib	3.45626174302579e-06	0.92144609867711	0.171	0.05	0.044233237787244	atlas_1h_alh	Fib
SP1029	3.54632362887585e-06	1.14846329836313	0.5	0.309	0.0453858498023531	atlas_1h_alh	SP1029
pAbp	3.61752976893493e-06	-0.277352880755369	0.771	0.883	0.0462971459828292	atlas_1h_alh	pAbp
ps	3.64506462328198e-06	0.558641702300883	0.714	0.526	0.0466495370487628	atlas_1h_alh	ps
lost	3.67112094221776e-06	-1.49548123791884	0.079	0.256	0.0469830058185029	atlas_1h_alh	lost
Prosalpha6	3.67263475050837e-06	-1.2132038431419	0.064	0.245	0.0470023795370061	atlas_1h_alh	Prosalpha6
CG15922	3.74871836558102e-06	0.769942211029013	0.193	0.062	0.0479760976427059	atlas_1h_alh	CG15922
Pdp1	3.76887063102588e-06	0.822468384120658	0.493	0.3	0.0482340063358692	atlas_1h_alh	Pdp1
mt:ND1	3.90704540911826e-06	-1.21901581748261	0.114	0.304	0.0500023671458955	atlas_1h_alh	mt:ND1
CG15771	4.03800960278128e-06	1.09875004013648	0.314	0.146	0.0516784468963948	atlas_1h_alh	CG15771
Adi1	4.05915050706143e-06	0.957925813426298	0.157	0.043	0.0519490081893722	atlas_1h_alh	Adi1
mRpL27	4.37615121858831e-06	0.833537652507401	0.171	0.05	0.0560059832954932	atlas_1h_alh	mRpL27
atl	5.45749628646791e-06	-1.08595469898	0.057	0.231	0.0698450374742164	atlas_1h_alh	atl
CG7006	5.57565003607437e-06	0.881687889400347	0.143	0.037	0.0713571691616797	atlas_1h_alh	CG7006
CG17996	5.6685358601574e-06	0.89095918193979	0.221	0.082	0.0725459219382944	atlas_1h_alh	CG17996
sqd	5.79508269659785e-06	-0.994214893355494	0.357	0.522	0.0741654683510592	atlas_1h_alh	sqd
CNBP	5.94698556633433e-06	-0.962300977947376	0.436	0.593	0.0761095212779468	atlas_1h_alh	CNBP
br	5.96615938543823e-06	-1.29648308201565	0.079	0.259	0.0763549078148385	atlas_1h_alh	br
ATPsyndelta	6.02929810780306e-06	0.874510825483954	0.493	0.311	0.0771629571836636	atlas_1h_alh	ATPsyndelta
Tet	6.16505263500018e-06	-1.37124047399344	0.036	0.197	0.0789003436227323	atlas_1h_alh	Tet
CG1677	6.46281537246375e-06	1.0199002151727	0.236	0.092	0.082711111136791	atlas_1h_alh	CG1677
GstT1	6.90239680184856e-06	1.34243349681917	0.229	0.092	0.0883368742700579	atlas_1h_alh	GstT1
lncRNA:CR45388	7.05603783684222e-06	-1.6386515913376	0.014	0.158	0.0903031722359067	atlas_1h_alh	lncRNA:CR45388
Ubi-p63E	7.31177310798771e-06	-1.46282230397546	0.036	0.19	0.0935760722360267	atlas_1h_alh	Ubi-p63E
Cpsf6	7.58791040706806e-06	-1.65046566503884	0.057	0.215	0.0971100773896571	atlas_1h_alh	Cpsf6
Hsp23	7.61202662429976e-06	-1.5580749074004	0.029	0.181	0.0974187167377883	atlas_1h_alh	Hsp23
ND-AGGG	7.6993672112757e-06	1.06406012016443	0.379	0.213	0.0985365015699064	atlas_1h_alh	ND-AGGG
Rpe	7.78177156150856e-06	1.12773599823206	0.186	0.062	0.0995911124441866	atlas_1h_alh	Rpe
CG14855	7.9400776662444e-06	-1.2742198803855	0.043	0.204	0.101617113972596	atlas_1h_alh	CG14855
CycG	8.50722027687826e-06	-1.1020021106826	0.229	0.41	0.108875405103488	atlas_1h_alh	CycG
CG17333	9.36594454029125e-06	1.1364204435593	0.164	0.05	0.119865358226647	atlas_1h_alh	CG17333
Pdi	9.61585627920973e-06	-1.41195593099643	0.057	0.217	0.123063728661326	atlas_1h_alh	Pdi
CG10470	9.97187140215827e-06	0.788493915612473	0.3	0.14	0.127620010204822	atlas_1h_alh	CG10470
cdc14	1.02935526703101e-05	0.782444784137515	0.214	0.078	0.131736887074629	atlas_1h_alh	cdc14
Xbp1	1.03739241091237e-05	-1.21342093168075	0.029	0.178	0.132765480748565	atlas_1h_alh	Xbp1
pasi1	1.07087749688288e-05	1.31719296829629	0.2	0.073	0.137050902051071	atlas_1h_alh	pasi1
CG12848	1.10411024402494e-05	0.963967037632169	0.243	0.101	0.141304029030312	atlas_1h_alh	CG12848
CG43778	1.17060001050482e-05	-1.09312849135854	0.3	0.483	0.149813389344407	atlas_1h_alh	CG43778
Ubi-p5E	1.2160905817209e-05	-1.39727205134224	0.029	0.172	0.155635272648641	atlas_1h_alh	Ubi-p5E
Gclm	1.24342265750275e-05	0.842288546949839	0.136	0.034	0.159133231707202	atlas_1h_alh	Gclm
RpS17	1.25129514765126e-05	-0.519464265127269	0.614	0.769	0.160140752996409	atlas_1h_alh	RpS17
CG34446	1.34099855617636e-05	0.777506020835324	0.343	0.167	0.171620995219451	atlas_1h_alh	CG34446
Agpat1	1.40409985635865e-05	-1.4683168228714	0.021	0.16	0.17969669961678	atlas_1h_alh	Agpat1
bun	1.48516654156804e-05	-1.06130442943964	0.279	0.455	0.190071613989878	atlas_1h_alh	bun
CG31549	1.54800721608468e-05	0.892195512558184	0.257	0.112	0.198113963514517	atlas_1h_alh	CG31549
eIF2beta	1.55260395206734e-05	-1.10693600421576	0.293	0.451	0.198702253785578	atlas_1h_alh	eIF2beta
GstE2	1.68318626498027e-05	1.29989387838362	0.193	0.071	0.215414178192175	atlas_1h_alh	GstE2
ND-15	1.71373771302021e-05	0.990262725951888	0.421	0.265	0.219324152512326	atlas_1h_alh	ND-15
CG30285	1.72229478345201e-05	1.15143016991056	0.214	0.082	0.220419286386188	atlas_1h_alh	CG30285
Fdx2	1.72793251490346e-05	0.775952398561759	0.186	0.064	0.221140803257345	atlas_1h_alh	Fdx2
nAChRalpha6	1.78732372603634e-05	1.32923573304504	0.421	0.252	0.22874169045813	atlas_1h_alh	nAChRalpha6
feo	1.96993867677797e-05	-1.3770781023036	0	0.119	0.252112751854044	atlas_1h_alh	feo
EMC4	1.97167095692477e-05	0.881785527365386	0.229	0.094	0.252334449067232	atlas_1h_alh	EMC4
Mtpalpha	1.99594648896305e-05	-1.30771276948486	0.029	0.169	0.255441231657491	atlas_1h_alh	Mtpalpha
Tom7	2.03499265745533e-05	0.82799668601382	0.629	0.526	0.260438360301133	atlas_1h_alh	Tom7
eff	2.10479244925738e-05	-1.12512696179262	0.193	0.373	0.269371337655959	atlas_1h_alh	eff
Taldo	2.1228033938957e-05	1.05543548567684	0.343	0.185	0.271676378350772	atlas_1h_alh	Taldo
Mob2	2.12490174723906e-05	0.774756028599746	0.386	0.206	0.271944925611655	atlas_1h_alh	Mob2
wdp	2.21697889232503e-05	-1.42407215080426	0.007	0.13	0.283728958639757	atlas_1h_alh	wdp
Mapmodulin	2.29359021085136e-05	-1.03405286805031	0.2	0.38	0.293533675184757	atlas_1h_alh	Mapmodulin
osa	2.30711168239796e-05	-1.32792215632445	0.029	0.167	0.295264153113291	atlas_1h_alh	osa
CG42806	2.55934870487452e-05	-1.09584854913533	0.193	0.375	0.327545447249841	atlas_1h_alh	CG42806
Fum1	2.73071755661113e-05	-1.26599277531421	0.071	0.222	0.349477232895093	atlas_1h_alh	Fum1
Bap55	2.9619868242777e-05	-1.18012340655816	0.014	0.142	0.37907507377106	atlas_1h_alh	Bap55
mRpS24	3.05329963096202e-05	0.426708087367353	0.186	0.064	0.390761286770519	atlas_1h_alh	mRpS24
E2f1	3.15042089044303e-05	-1.28329937186838	0.121	0.281	0.403190865558899	atlas_1h_alh	E2f1
mt:ND5	3.22561861820774e-05	-1.24997060172736	0.107	0.268	0.412814670758227	atlas_1h_alh	mt:ND5
moody	3.58550389557772e-05	-0.986807023427631	0.121	0.288	0.458872788556037	atlas_1h_alh	moody
CG44085	3.59285081863134e-05	-1.18444879481638	0	0.112	0.459813047768439	atlas_1h_alh	CG44085
mRpS17	3.83393547242905e-05	0.781331163234409	0.157	0.05	0.49066706176147	atlas_1h_alh	mRpS17
Hrb27C	4.08689882455153e-05	-0.780038835618889	0.421	0.593	0.523041311566105	atlas_1h_alh	Hrb27C
Dhit	4.19545145560779e-05	0.98372721906211	0.286	0.14	0.536933877288685	atlas_1h_alh	Dhit
dco	4.26819140609581e-05	-1.32505876859551	0.036	0.169	0.546243136152141	atlas_1h_alh	dco
Myd88	4.31330318351139e-05	0.847817906732719	0.257	0.119	0.552016541425787	atlas_1h_alh	Myd88
Jafrac1	4.41020964076473e-05	-0.766953999064953	0.529	0.638	0.56441862982507	atlas_1h_alh	Jafrac1
CG10184	4.84876359917566e-05	0.991526004164696	0.514	0.359	0.620544765422501	atlas_1h_alh	CG10184
CG3902	4.90655728004741e-05	1.02787256730439	0.4	0.249	0.627941200700467	atlas_1h_alh	CG3902
Hsp26	5.2354873438061e-05	-1.96920975553233	0.05	0.185	0.670037670260304	atlas_1h_alh	Hsp26
RpS14a	5.52017692332827e-05	-0.579965507125098	0.586	0.693	0.706472242647552	atlas_1h_alh	RpS14a
Liprin-gamma	5.5686327854871e-05	0.574916153482476	0.571	0.421	0.712673623886639	atlas_1h_alh	Liprin-gamma
PIG-T	5.90515067332618e-05	-1.18210780451917	0.164	0.323	0.755741183172284	atlas_1h_alh	PIG-T
HSPC300	5.91506561921979e-05	0.727896787986133	0.193	0.073	0.757010097947749	atlas_1h_alh	HSPC300
CG6357	6.0479778886302e-05	-1.49771135061206	0.007	0.121	0.774020210186893	atlas_1h_alh	CG6357
bou	6.18998730666207e-05	1.18362481715124	0.193	0.078	0.792194575506611	atlas_1h_alh	bou
rost	6.20796304474572e-05	0.712883417577521	0.607	0.442	0.794495110466558	atlas_1h_alh	rost
Dg	6.31319679135279e-05	-1.38969575587577	0.057	0.197	0.80796292535733	atlas_1h_alh	Dg
Idh	6.33058979287553e-05	-1.27243578025361	0.114	0.263	0.810188881692211	atlas_1h_alh	Idh
DENR	6.34123118423561e-05	0.567477430424097	0.15	0.048	0.811550766958473	atlas_1h_alh	DENR
ND-ACP	6.41680784582716e-05	0.811848063441865	0.45	0.291	0.82122306810896	atlas_1h_alh	ND-ACP
CG6878	6.61453752287875e-05	0.775174878851324	0.314	0.16	0.846528512178023	atlas_1h_alh	CG6878
Syx1A	6.66817527433344e-05	1.03952746694111	0.393	0.243	0.853393071609194	atlas_1h_alh	Syx1A
Cyt-b5	6.79021662736336e-05	0.732540916599463	0.421	0.249	0.869011923969963	atlas_1h_alh	Cyt-b5
eIF4H1	6.85433845828356e-05	-1.21217783149928	0.079	0.224	0.87721823589113	atlas_1h_alh	eIF4H1
Rm62	6.89877366135882e-05	-1.00448069750221	0.143	0.309	0.882905053180702	atlas_1h_alh	Rm62
AGO2	6.95078935514679e-05	-1.22756215562622	0.029	0.153	0.889562021671687	atlas_1h_alh	AGO2
slp1	7.20821972150885e-05	-1.14366863123788	0.114	0.275	0.922507959958702	atlas_1h_alh	slp1
TER94	7.60194939176502e-05	-1.09989289612055	0.007	0.119	0.972897483158087	atlas_1h_alh	TER94
RpL37A	7.63657666436781e-05	-0.518923884534733	0.743	0.854	0.977329081505793	atlas_1h_alh	RpL37A
mthl3	7.95211151920851e-05	-1.12999979275363	0	0.103	1	atlas_1h_alh	mthl3
CG30172	7.97637486346833e-05	1.12809942596509	0.271	0.137	1	atlas_1h_alh	CG30172
CG33129	8.80375267324421e-05	-1.11145703502175	0.121	0.275	1	atlas_1h_alh	CG33129
CG13887	8.87834396661498e-05	-0.677000566047164	0.214	0.391	1	atlas_1h_alh	CG13887
Mcm7	9.26316152667472e-05	-1.05592444619064	0.007	0.114	1	atlas_1h_alh	Mcm7
CG3609	9.56868987074559e-05	1.23433976530626	0.2	0.087	1	atlas_1h_alh	CG3609
Jheh2	9.68826861229009e-05	-0.872116872356791	0	0.101	1	atlas_1h_alh	Jheh2
tws	9.83672675745574e-05	-1.43888941062841	0.029	0.149	1	atlas_1h_alh	tws
ogre	0.000102226056337111	0.705881287017053	0.7	0.584	1	atlas_1h_alh	ogre
CG9743	0.000102377745567805	1.18268260884373	0.186	0.076	1	atlas_1h_alh	CG9743
Tom20	0.000102996918415028	0.839912589158334	0.307	0.16	1	atlas_1h_alh	Tom20
Toll-7	0.000104960477391923	-1.25650277605847	0.107	0.256	1	atlas_1h_alh	Toll-7
Fer1HCH	0.000107353410879894	0.895486262152813	0.479	0.325	1	atlas_1h_alh	Fer1HCH
eIF4A	0.000109727410588184	-0.844756789200685	0.336	0.499	1	atlas_1h_alh	eIF4A
mRpL14	0.000111537586037437	0.623514167184088	0.157	0.055	1	atlas_1h_alh	mRpL14
Grx1	0.000113707048902002	0.676854568719512	0.229	0.101	1	atlas_1h_alh	Grx1
Vha26	0.000116481685136026	-1.00996794086022	0.193	0.355	1	atlas_1h_alh	Vha26
Jupiter	0.000123820581092798	-1.6374510277716	0.029	0.146	1	atlas_1h_alh	Jupiter
bi	0.000124449933489489	-1.03311306231212	0.05	0.185	1	atlas_1h_alh	bi
RpL7A	0.000125387629350727	-0.394796053556408	0.636	0.764	1	atlas_1h_alh	RpL7A
Unr	0.000130855826387635	-0.933243409308058	0.229	0.389	1	atlas_1h_alh	Unr
CG5903	0.000135342807037549	0.822605065134355	0.286	0.144	1	atlas_1h_alh	CG5903
CG11279	0.000145909272508572	1.02360164518379	0.207	0.092	1	atlas_1h_alh	CG11279
Oda	0.000164225070466277	0.709767497528317	0.614	0.458	1	atlas_1h_alh	Oda
Debcl	0.000169784807841735	0.917658730405395	0.221	0.103	1	atlas_1h_alh	Debcl
OstDelta	0.000172265355656725	-1.03607531476065	0.007	0.108	1	atlas_1h_alh	OstDelta
CG5793	0.000173457984669325	0.900668490001532	0.407	0.254	1	atlas_1h_alh	CG5793
Arc1	0.00017433698657337	-2.30506334458603	0.021	0.13	1	atlas_1h_alh	Arc1
Rpn5	0.000179083882804743	-1.06893121381475	0.007	0.108	1	atlas_1h_alh	Rpn5
fok	0.000213424489216306	0.921861558097993	0.436	0.284	1	atlas_1h_alh	fok
Stt3B	0.000215393718324693	-1.1269612395577	0.014	0.117	1	atlas_1h_alh	Stt3B
CG44774	0.000216669249115269	0.756419016997862	0.236	0.112	1	atlas_1h_alh	CG44774
yps	0.000217544005661157	-1.42541681809563	0.057	0.178	1	atlas_1h_alh	yps
Nop56	0.000226426963044629	0.719472913038745	0.221	0.101	1	atlas_1h_alh	Nop56
sick	0.000227741371346932	-1.20924323343282	0.071	0.206	1	atlas_1h_alh	sick
Prosalpha5	0.000233555340020355	-0.821762678397944	0.05	0.178	1	atlas_1h_alh	Prosalpha5
Mdh2	0.00023571764051585	0.859798626860428	0.357	0.213	1	atlas_1h_alh	Mdh2
Surf4	0.000244754628060362	-0.93860536044396	0.014	0.117	1	atlas_1h_alh	Surf4
CG13698	0.000251563751158364	0.601358773152123	0.164	0.064	1	atlas_1h_alh	CG13698
dsh	0.000268667794198669	-1.2205322132245	0.1	0.233	1	atlas_1h_alh	dsh
mts	0.000269328338444804	-0.984910139859209	0.279	0.419	1	atlas_1h_alh	mts
Vha68-2	0.000269609222330318	-0.897743432007386	0.171	0.32	1	atlas_1h_alh	Vha68-2
tara	0.000278515443586274	-1.19425828999923	0.021	0.126	1	atlas_1h_alh	tara
nonA	0.000292244741672184	-1.02576436161743	0.014	0.114	1	atlas_1h_alh	nonA
eIF3b	0.000294456890388461	-1.15120734038196	0.036	0.146	1	atlas_1h_alh	eIF3b
blow	0.000301033398448646	-1.15304552232002	0.021	0.126	1	atlas_1h_alh	blow
HINT1	0.000309699614007568	-0.869595205259436	0.121	0.265	1	atlas_1h_alh	HINT1
CG32354	0.000310679251847762	0.511470184568038	0.629	0.487	1	atlas_1h_alh	CG32354
Eip63E	0.000315968200414829	-0.966277168038699	0.179	0.323	1	atlas_1h_alh	Eip63E
ND-B14.7	0.000319899616978892	1.01338701715861	0.271	0.146	1	atlas_1h_alh	ND-B14.7
Nap1	0.0003218577538161	0.89794197605419	0.4	0.263	1	atlas_1h_alh	Nap1
B52	0.000323483037190771	-1.21701977430915	0.114	0.245	1	atlas_1h_alh	B52
Lk6	0.00032508248800911	-0.788098981653308	0.314	0.462	1	atlas_1h_alh	Lk6
CG30423	0.000326901486942783	0.864923936595642	0.279	0.151	1	atlas_1h_alh	CG30423
mt:tRNA:Ser-GCT	0.000333307309943641	-0.95132306432294	0.157	0.309	1	atlas_1h_alh	mt:tRNA:Ser-GCT
CG4301	0.000336646237337763	1.01511699206616	0.314	0.183	1	atlas_1h_alh	CG4301
vir-1	0.000364261917492414	-0.833999977570229	0.129	0.279	1	atlas_1h_alh	vir-1
RpL36A	0.000373738832916498	-0.468146588285967	0.679	0.78	1	atlas_1h_alh	RpL36A
CG9932	0.000379490216134394	0.341443734448664	0.264	0.133	1	atlas_1h_alh	CG9932
Mdr65	0.000382856987893847	-0.671835973471843	0.507	0.629	1	atlas_1h_alh	Mdr65
Cisd2	0.000400945829270265	0.809159078831123	0.271	0.142	1	atlas_1h_alh	Cisd2
Clic	0.00040383888876821	-1.2931658231398	0.043	0.156	1	atlas_1h_alh	Clic
Arf79F	0.000406938231639709	-1.08931202395513	0.057	0.176	1	atlas_1h_alh	Arf79F
kay	0.000422647861761318	-1.40267143908202	0.1	0.231	1	atlas_1h_alh	kay
Rho1	0.000430098788783587	-1.09559668873761	0.2	0.336	1	atlas_1h_alh	Rho1
nmo	0.000454240120935145	0.872773857004893	0.379	0.247	1	atlas_1h_alh	nmo
N	0.000488852150098562	-1.10373084345514	0.036	0.144	1	atlas_1h_alh	N
Sod1	0.000490205115419283	0.510745082461503	0.621	0.497	1	atlas_1h_alh	Sod1
Ace	0.000494111047020443	-1.31816416746361	0.071	0.192	1	atlas_1h_alh	Ace
Uch	0.000525813926187547	-0.992910364828723	0.029	0.133	1	atlas_1h_alh	Uch
Ama	0.000538490065855547	-0.68878325584033	0.043	0.16	1	atlas_1h_alh	Ama
eEF1beta	0.000557245046547793	-0.802886872494259	0.386	0.508	1	atlas_1h_alh	eEF1beta
Flo1	0.000572244367843363	-1.02283773211148	0.057	0.172	1	atlas_1h_alh	Flo1
sbb	0.000600753908688294	-0.666521605688072	0.464	0.606	1	atlas_1h_alh	sbb
kis	0.000677736043883243	-1.25905573862102	0.057	0.169	1	atlas_1h_alh	kis
P32	0.000684486474161827	0.694350705550282	0.207	0.098	1	atlas_1h_alh	P32
eEF5	0.000708383829552722	-0.590618382912671	0.486	0.616	1	atlas_1h_alh	eEF5
Frq1	0.000710016297947909	0.87409602192969	0.186	0.085	1	atlas_1h_alh	Frq1
Trf2	0.000712158021424544	-0.944922420082726	0.207	0.348	1	atlas_1h_alh	Trf2
Rac1	0.000742413849096797	-1.09238479863422	0.086	0.201	1	atlas_1h_alh	Rac1
sdt	0.00074737323361409	0.768724107020456	0.193	0.089	1	atlas_1h_alh	sdt
CG34132	0.000754575045704342	0.830830063886614	0.307	0.178	1	atlas_1h_alh	CG34132
Sh3beta	0.000801492351914493	-0.904547698536521	0.086	0.208	1	atlas_1h_alh	Sh3beta
ND-ASHI	0.000898866446164471	0.926711081531144	0.314	0.19	1	atlas_1h_alh	ND-ASHI
CtBP	0.000916991346621101	-0.777637842643953	0.221	0.359	1	atlas_1h_alh	CtBP
CG46339	0.000948553593362251	0.514900941230141	0.2	0.094	1	atlas_1h_alh	CG46339
rdgA	0.000954962689003482	-1.06418849789836	0.1	0.22	1	atlas_1h_alh	rdgA
CG31548	0.000961097321177115	0.678064076199154	0.279	0.158	1	atlas_1h_alh	CG31548
Ufm1	0.000961305055641303	0.713499204330815	0.2	0.098	1	atlas_1h_alh	Ufm1
PHGPx	0.000964635887388905	-0.785162322616297	0.136	0.268	1	atlas_1h_alh	PHGPx
alt	0.000972636609494403	-0.832581465328757	0.036	0.137	1	atlas_1h_alh	alt
DIP1	0.000990758380064112	-1.08517571716286	0.121	0.243	1	atlas_1h_alh	DIP1
mask	0.000998816457109814	-0.931544662667954	0.057	0.167	1	atlas_1h_alh	mask
Fdh	0.00104609189861053	-0.728856965302116	0.071	0.19	1	atlas_1h_alh	Fdh
CkIalpha	0.00112078962341948	-1.06766235548645	0.05	0.153	1	atlas_1h_alh	CkIalpha
alpha-Cat	0.00114576514027756	-1.04460630301243	0.143	0.263	1	atlas_1h_alh	alpha-Cat
flw	0.00117296094937213	0.886110124902587	0.321	0.206	1	atlas_1h_alh	flw
CG9917	0.00117530616557599	-1.1415423428778	0.05	0.151	1	atlas_1h_alh	CG9917
vsg	0.00119972450744997	-1.054813448548	0.064	0.172	1	atlas_1h_alh	vsg
CG16711	0.00120226838512049	0.6816274182824	0.193	0.092	1	atlas_1h_alh	CG16711
CG8180	0.00121196285086255	0.793637956931127	0.357	0.229	1	atlas_1h_alh	CG8180
AP-2sigma	0.00127295394984774	0.723638198670711	0.25	0.137	1	atlas_1h_alh	AP-2sigma
eIF3c	0.00131867014773652	-0.846015166121191	0.057	0.165	1	atlas_1h_alh	eIF3c
para	0.00132092478052235	0.838774479777285	0.236	0.126	1	atlas_1h_alh	para
CG13124	0.00135628275331167	0.309072051772309	0.421	0.272	1	atlas_1h_alh	CG13124
beta-Spec	0.00142061797841737	-1.24646569511066	0.086	0.195	1	atlas_1h_alh	beta-Spec
CG17776	0.00142825840295913	0.63684124513866	0.393	0.256	1	atlas_1h_alh	CG17776
Nrt	0.00143996251185743	-0.887174012041411	0.114	0.236	1	atlas_1h_alh	Nrt
CG9686	0.00150838015991256	0.717278609352012	0.457	0.332	1	atlas_1h_alh	CG9686
Arf102F	0.00155152708807021	0.715642771079453	0.229	0.119	1	atlas_1h_alh	Arf102F
stai	0.00157658596162168	-0.4764749054142	0.229	0.382	1	atlas_1h_alh	stai
Pdcd4	0.00159260243804067	-0.801617245683728	0.186	0.314	1	atlas_1h_alh	Pdcd4
mub	0.00160082464056648	-0.915928114191112	0.057	0.16	1	atlas_1h_alh	mub
Prosbeta3	0.00168707369513032	-0.875499831586115	0.079	0.188	1	atlas_1h_alh	Prosbeta3
SPARC	0.0016884578751928	-0.743093923972968	0.064	0.172	1	atlas_1h_alh	SPARC
dally	0.0017212632728771	-0.530667206188269	0.371	0.522	1	atlas_1h_alh	dally
CG14253	0.00174985260885097	0.721518800576096	0.264	0.153	1	atlas_1h_alh	CG14253
fz2	0.00177714856267964	-0.950837851005392	0.229	0.352	1	atlas_1h_alh	fz2
CG14483	0.00184357509431641	0.687322825636166	0.243	0.133	1	atlas_1h_alh	CG14483
Prosalpha7	0.00192318090190854	-0.811111667784633	0.057	0.16	1	atlas_1h_alh	Prosalpha7
Ent2	0.00199306257575228	-0.893266967760587	0.071	0.178	1	atlas_1h_alh	Ent2
Tctp	0.00204720896197988	-0.618524336125052	0.371	0.487	1	atlas_1h_alh	Tctp
Nedd8	0.00208846008462876	0.580987252668161	0.257	0.144	1	atlas_1h_alh	Nedd8
Usp7	0.00215173701783372	-0.762817056363846	0.293	0.407	1	atlas_1h_alh	Usp7
chrb	0.00224080239212551	-0.873359231766521	0.25	0.362	1	atlas_1h_alh	chrb
Syb	0.00227125903631619	0.593216519895556	0.25	0.142	1	atlas_1h_alh	Syb
CG31221	0.00234769600614155	0.70743468099084	0.314	0.195	1	atlas_1h_alh	CG31221
AMPdeam	0.00236457678056721	-0.93119398226783	0.143	0.259	1	atlas_1h_alh	AMPdeam
RpS18	0.0024319564027819	-0.397466737415114	0.657	0.762	1	atlas_1h_alh	RpS18
Vha36-1	0.0025336863016076	0.740419333814073	0.443	0.327	1	atlas_1h_alh	Vha36-1
CG12065	0.00264020365239297	-0.713618872330079	0.164	0.279	1	atlas_1h_alh	CG12065
Snp	0.00273658628279586	-0.831198531762506	0.079	0.181	1	atlas_1h_alh	Snp
HmgZ	0.00280484155946804	0.653573601284497	0.457	0.341	1	atlas_1h_alh	HmgZ
Pfk	0.00282419407083776	-0.659501440923054	0.421	0.526	1	atlas_1h_alh	Pfk
Calr	0.00294679451157196	-0.585779301877578	0.293	0.416	1	atlas_1h_alh	Calr
osp	0.00299377768423924	-0.826542060971704	0.15	0.265	1	atlas_1h_alh	osp
HmgD	0.0029952186261853	-0.713035211799902	0.257	0.38	1	atlas_1h_alh	HmgD
Galphai	0.00304303214350573	-0.771169644299994	0.171	0.288	1	atlas_1h_alh	Galphai
l(2)k09913	0.00312655268853589	-0.929262296848017	0.114	0.22	1	atlas_1h_alh	l(2)k09913
RpS15Aa	0.00312873771403003	-0.457829744361085	0.457	0.581	1	atlas_1h_alh	RpS15Aa
CG40045	0.00327238440438184	0.669339908389978	0.243	0.142	1	atlas_1h_alh	CG40045
shot	0.0034073643465554	-1.17252836077261	0.157	0.268	1	atlas_1h_alh	shot
Acbp2	0.00343046349535446	-0.518272699581118	0.35	0.492	1	atlas_1h_alh	Acbp2
nrv2	0.00354584104416614	-0.900684876028579	0.186	0.307	1	atlas_1h_alh	nrv2
Rip11	0.0036635498186877	-0.691507993271686	0.179	0.297	1	atlas_1h_alh	Rip11
dlg1	0.00373246499367448	0.616764571259258	0.257	0.151	1	atlas_1h_alh	dlg1
CG8036	0.00385702562862975	-0.735950826576005	0.136	0.245	1	atlas_1h_alh	CG8036
Argk	0.00391861546573498	-0.934950604798329	0.286	0.391	1	atlas_1h_alh	Argk
RpS14b	0.00398550227372574	-0.761641872890593	0.143	0.252	1	atlas_1h_alh	RpS14b
vvl	0.00405390101942616	0.557941318428931	0.479	0.359	1	atlas_1h_alh	vvl
CG3625	0.00407750805511566	0.568638728013636	0.236	0.135	1	atlas_1h_alh	CG3625
Cyt-c1	0.00436876850908227	0.803505954461611	0.357	0.247	1	atlas_1h_alh	Cyt-c1
ND-24	0.00440749035961136	0.564335868603598	0.236	0.135	1	atlas_1h_alh	ND-24
rin	0.00469720930105278	-0.503614755668936	0.286	0.419	1	atlas_1h_alh	rin
svp	0.00479357387065015	-0.985730650710438	0.171	0.277	1	atlas_1h_alh	svp
CG42394	0.00490386186232829	0.587402039212162	0.286	0.181	1	atlas_1h_alh	CG42394
crc	0.00524020058480074	-0.740263894842346	0.229	0.334	1	atlas_1h_alh	crc
CG3168	0.00530621336740078	0.525078030280076	0.429	0.307	1	atlas_1h_alh	CG3168
Nlp	0.00538227210419286	-0.61208002155467	0.229	0.348	1	atlas_1h_alh	Nlp
Aldh	0.00576234419666656	-0.843269122699678	0.221	0.325	1	atlas_1h_alh	Aldh
Men	0.00622927475942308	-0.714324739963664	0.207	0.314	1	atlas_1h_alh	Men
shep	0.00655140479908149	-0.384192420400189	0.393	0.556	1	atlas_1h_alh	shep
UQCR-C2	0.00678771864171472	0.576182106276347	0.386	0.277	1	atlas_1h_alh	UQCR-C2
SP1173	0.0069866982304636	-0.383124567379918	0.193	0.314	1	atlas_1h_alh	SP1173
RpL23A	0.00699919007597976	-0.310097652262659	0.55	0.673	1	atlas_1h_alh	RpL23A
ltl	0.00753139068812101	-0.471080050220885	0.25	0.38	1	atlas_1h_alh	ltl
Prps	0.00803592994467019	0.593817135535135	0.286	0.183	1	atlas_1h_alh	Prps
cora	0.00810814558605121	-0.927641722062646	0.179	0.281	1	atlas_1h_alh	cora
CG17896	0.00823570618748186	0.610435759949529	0.321	0.213	1	atlas_1h_alh	CG17896
lncRNA:Hsromega	0.00845734306251526	-0.66978522994521	0.336	0.444	1	atlas_1h_alh	lncRNA:Hsromega
schlank	0.00846783833568188	0.472021984707372	0.421	0.307	1	atlas_1h_alh	schlank
Vap33	0.00854687545136457	-0.487337193436598	0.4	0.503	1	atlas_1h_alh	Vap33
tow	0.0090827759131656	0.60194561675021	0.307	0.201	1	atlas_1h_alh	tow
Scsalpha1	0.0101074308464598	0.526020106433277	0.293	0.19	1	atlas_1h_alh	Scsalpha1
Drat	0.0110336270494074	-0.232777837772384	0.357	0.497	1	atlas_1h_alh	Drat
CG1648	0.0119924806877697	-0.59371140620213	0.271	0.378	1	atlas_1h_alh	CG1648
RpL10Ab	0.0123093091480367	-0.313799614761072	0.671	0.799	1	atlas_1h_alh	RpL10Ab
Not1	0.0140158120475636	0.391496426035616	0.307	0.201	1	atlas_1h_alh	Not1
lqf	0.0168161122409462	-0.39877585900651	0.343	0.449	1	atlas_1h_alh	lqf
RpLP0	0.0213236168549908	-0.319612144462969	0.536	0.65	1	atlas_1h_alh	RpLP0
Sem1	0.0220999272615664	-0.493772641092737	0.307	0.41	1	atlas_1h_alh	Sem1
Chchd2	0.0227282273521565	0.485679675161047	0.4	0.297	1	atlas_1h_alh	Chchd2
Cyp1	0.0229819492704717	-0.335641385383537	0.564	0.686	1	atlas_1h_alh	Cyp1
RpS20	0.0379263357589421	0.140266919759234	0.879	0.776	1	atlas_1h_alh	RpS20
cib.1	1.17510037364184e-37	1.98678635410383	0.85	0.371	1.50389345818683e-33	atlas_24h_alh	cib
His3.3B.1	3.44795153144386e-31	2.06282608093406	0.715	0.281	4.41268836994185e-27	atlas_24h_alh	His3.3B
betaTub56D.1	2.13901608150349e-27	0.958803332024106	0.989	0.742	2.73751278110817e-23	atlas_24h_alh	betaTub56D
lncRNA:cherub.1	2.31359913126923e-27	2.01089665653263	0.801	0.345	2.96094416819837e-23	atlas_24h_alh	lncRNA:cherub
lncRNA:CR40469.1	1.75315346963878e-26	1.34409915107315	0.805	0.4	2.24368581044371e-22	atlas_24h_alh	lncRNA:CR40469
Hsp27.1	2.19059524659351e-26	2.13612223644306	0.637	0.219	2.80352379659038e-22	atlas_24h_alh	Hsp27
smt3.1	2.08014333098155e-25	1.49681959970666	0.79	0.484	2.66216743499018e-21	atlas_24h_alh	smt3
stg.1	3.2714877115759e-23	1.9880372014118	0.442	0.077	4.18684997327484e-19	atlas_24h_alh	stg
emb.1	2.67378165847855e-22	1.58822962095233	0.502	0.126	3.42190576652085e-18	atlas_24h_alh	emb
SoxN.1	4.69442466470449e-20	1.73686900293826	0.423	0.094	6.00792468588881e-16	atlas_24h_alh	SoxN
Idgf4.1	5.21279228370935e-20	-1.46805326950798	0.614	0.803	6.67133156469122e-16	atlas_24h_alh	Idgf4
Cys.1	2.72233460929078e-19	-2.17345587006068	0.498	0.716	3.48404383297034e-15	atlas_24h_alh	Cys
Pen.1	9.41451796352461e-19	1.34899307451651	0.431	0.1	1.20487000897188e-14	atlas_24h_alh	Pen
Hsc70Cb.1	1.35760964094457e-17	1.32815313018687	0.524	0.19	1.73746881848086e-13	atlas_24h_alh	Hsc70Cb
E(spl)mbeta-HLH.1	9.70738165134421e-17	1.42092057354213	0.401	0.1	1.24235070373903e-12	atlas_24h_alh	E(spl)mbeta-HLH
RpL36A.1	1.11488741852475e-16	0.821167608785376	0.903	0.629	1.42683291822797e-12	atlas_24h_alh	RpL36A
E2f1.1	1.65801876797587e-16	1.54060650469558	0.401	0.106	2.12193241925551e-12	atlas_24h_alh	E2f1
ATPsynF.1	1.92621053490726e-16	-1.30300030583926	0.614	0.758	2.46516424257431e-12	atlas_24h_alh	ATPsynF
mt:tRNA:Ser-GCT.1	2.02589201744308e-16	1.45346768158709	0.442	0.126	2.59273660392366e-12	atlas_24h_alh	mt:tRNA:Ser-GCT
14-3-3zeta.1	2.71991055931443e-16	0.797594329974214	0.963	0.829	3.4809415338106e-12	atlas_24h_alh	14-3-3zeta
brat.1	7.10816369373575e-16	1.31247764911521	0.386	0.097	9.09702789524302e-12	atlas_24h_alh	brat
trn.1	2.69304382726026e-15	1.60658870223446	0.412	0.123	3.44655749012768e-11	atlas_24h_alh	trn
Gapdh1.1	3.09981376083092e-15	-1.15858843554032	0.644	0.797	3.96714165111141e-11	atlas_24h_alh	Gapdh1
pAbp.1	7.50329777467902e-15	0.667444320393911	0.94	0.784	9.60272049203422e-11	atlas_24h_alh	pAbp
Hrb87F.1	1.11405409333188e-14	1.43221030513179	0.382	0.11	1.42576642864615e-10	atlas_24h_alh	Hrb87F
dsh.1	1.9952656479727e-14	1.5247336686775	0.337	0.084	2.55354097627547e-10	atlas_24h_alh	dsh
atilla.1	4.76332236302741e-14	-2.06355301466607	0.176	0.442	6.09609996020247e-10	atlas_24h_alh	atilla
Toll-7.1	5.52332259268168e-14	1.48680236482629	0.36	0.1	7.06874825411401e-10	atlas_24h_alh	Toll-7
PPP4R2r.1	6.25406351975154e-14	1.52392635015061	0.348	0.094	8.00395049257803e-10	atlas_24h_alh	PPP4R2r
Ldh	8.16178609308199e-14	0.694016080659055	0.925	0.719	1.04454538419263e-09	atlas_24h_alh	Ldh
RpL8.1	5.12993709768621e-13	0.682077799477256	0.869	0.635	6.56529349761881e-09	atlas_24h_alh	RpL8
Jafrac1.1	6.75079478633405e-13	0.915334412529719	0.742	0.5	8.63966716755031e-09	atlas_24h_alh	Jafrac1
Agpat1.1	1.62795974439439e-12	1.36904939792089	0.232	0.035	2.08346288087594e-08	atlas_24h_alh	Agpat1
RpL3.1	1.68293837184135e-12	0.645570067901415	0.816	0.568	2.15382452828256e-08	atlas_24h_alh	RpL3
Cpsf6.1	1.89567826487366e-12	1.51513972004309	0.296	0.074	2.42608904338531e-08	atlas_24h_alh	Cpsf6
Rbfox1	1.89615058945034e-12	0.800814717437432	0.813	0.623	2.42669352437855e-08	atlas_24h_alh	Rbfox1
COX5A.1	3.61577493070816e-12	-1.11539619185913	0.524	0.671	4.62746875632031e-08	atlas_24h_alh	COX5A
PIG-T.1	4.83955422045257e-12	1.01416909085085	0.427	0.161	6.19366149133519e-08	atlas_24h_alh	PIG-T
RpS6.1	1.17465186759981e-11	0.790133554360703	0.64	0.361	1.50331946015424e-07	atlas_24h_alh	RpS6
AMPdeam.1	1.30836011831121e-11	1.23618873433044	0.36	0.119	1.67443927941468e-07	atlas_24h_alh	AMPdeam
CG13284.1	1.69316104907137e-11	-2.51043883896356	0.037	0.226	2.16690751060153e-07	atlas_24h_alh	CG13284
DIP1.1	1.8942940047119e-11	1.11331105823858	0.337	0.106	2.4243174672303e-07	atlas_24h_alh	DIP1
CG14464	2.08284398157418e-11	1.10404737615398	0.434	0.184	2.66562372761864e-07	atlas_24h_alh	CG14464
alpha-Cat.1	2.34619095741605e-11	1.33993628150147	0.356	0.129	3.00265518730106e-07	atlas_24h_alh	alpha-Cat
RpL29	2.46838778015731e-11	0.458804322860233	0.978	0.858	3.15904268104532e-07	atlas_24h_alh	RpL29
mt:tRNA:Arg-TCG	2.49613457272344e-11	1.12535958061668	0.322	0.097	3.19455302617145e-07	atlas_24h_alh	mt:tRNA:Arg-TCG
Hsp26.1	2.98663920338621e-11	1.92901381714403	0.258	0.061	3.82230085249368e-07	atlas_24h_alh	Hsp26
dally.1	4.16588390994639e-11	0.944668766510586	0.625	0.365	5.33149822794939e-07	atlas_24h_alh	dally
pros.1	4.48900797368118e-11	1.10089289486944	0.352	0.116	5.74503240471717e-07	atlas_24h_alh	pros
sbb.1	5.23272720355636e-11	0.892075392054781	0.708	0.455	6.69684427511142e-07	atlas_24h_alh	sbb
ATPsynE.1	5.99318836017459e-11	-1.10266400313552	0.472	0.626	7.67008246335144e-07	atlas_24h_alh	ATPsynE
Tpi.1	6.36020569278224e-11	-1.38428020447438	0.517	0.639	8.13979124562271e-07	atlas_24h_alh	Tpi
slp1.1	6.37404917934347e-11	1.15405349674263	0.363	0.126	8.15750813972377e-07	atlas_24h_alh	slp1
Nrt.1	7.29622511836911e-11	1.1957614427772	0.326	0.103	9.33770890648879e-07	atlas_24h_alh	Nrt
eIF2beta.1	7.46685195357826e-11	0.851328275583065	0.554	0.29	9.55607713018946e-07	atlas_24h_alh	eIF2beta
Pp2C1	9.74316663296409e-11	1.52804780752181	0.21	0.039	1.24693046568674e-06	atlas_24h_alh	Pp2C1
Wnt4.1	1.11474531350528e-10	1.28182133927363	0.457	0.21	1.42665105222405e-06	atlas_24h_alh	Wnt4
Pglym78.1	1.3390675135218e-10	-1.33686182801845	0.472	0.61	1.71373860380519e-06	atlas_24h_alh	Pglym78
Drat.1	1.55213286770297e-10	0.593828034463583	0.618	0.329	1.98641964408626e-06	atlas_24h_alh	Drat
mamo.1	3.0155794005848e-10	1.05289783303439	0.382	0.139	3.85933851686842e-06	atlas_24h_alh	mamo
fz2.1	3.04226989897676e-10	1.25500755201885	0.449	0.213	3.89349701671046e-06	atlas_24h_alh	fz2
CG31869.1	3.24438213426543e-10	1.08269421700464	0.21	0.039	4.15216025543289e-06	atlas_24h_alh	CG31869
UQCR-11.1	4.90518204861346e-10	-1.20714013529134	0.378	0.561	6.27765198581551e-06	atlas_24h_alh	UQCR-11
bi.1	5.22858305415394e-10	1.16669065412844	0.255	0.065	6.69154059270621e-06	atlas_24h_alh	bi
Galphao.1	5.37579921718449e-10	0.828424767546112	0.629	0.358	6.8799478381527e-06	atlas_24h_alh	Galphao
Tlk	5.8237838191914e-10	1.109986281868	0.404	0.177	7.45327853180115e-06	atlas_24h_alh	Tlk
elB	8.45100139296065e-10	1.20035037071485	0.371	0.155	1.0815591582711e-05	atlas_24h_alh	elB
Rpt2.1	8.60477051342557e-10	0.860052911073841	0.345	0.126	1.1012385303082e-05	atlas_24h_alh	Rpt2
osa.1	9.56009236065933e-10	1.01056691481072	0.228	0.052	1.22350062031718e-05	atlas_24h_alh	osa
hdly.1	1.26311604165298e-09	1.25291598475536	0.24	0.061	1.61653591010749e-05	atlas_24h_alh	hdly
mt:ND3.1	1.62283773437164e-09	0.717648931529243	0.266	0.071	2.07690773244883e-05	atlas_24h_alh	mt:ND3
Trf2.1	2.08194470264626e-09	1.00903948647373	0.438	0.206	2.66447283044668e-05	atlas_24h_alh	Trf2
lolal	2.34667575808827e-09	1.17713588037992	0.337	0.135	3.00327563520137e-05	atlas_24h_alh	lolal
CG42806.1	2.58139841740188e-09	0.82672269337061	0.461	0.219	3.30367369459093e-05	atlas_24h_alh	CG42806
for	2.66256710409092e-09	0.997069032862359	0.258	0.074	3.40755337981556e-05	atlas_24h_alh	for
Swip-1	3.3421991497837e-09	1.13336994752736	0.199	0.042	4.27734647189318e-05	atlas_24h_alh	Swip-1
tara.1	4.46378469941578e-09	1.16544570188299	0.18	0.032	5.71275165831231e-05	atlas_24h_alh	tara
RpS17.1	8.91418786113673e-09	0.55288912005136	0.831	0.645	0.000114083776246828	atlas_24h_alh	RpS17
Usp7.1	8.93781372719387e-09	0.780517865689249	0.506	0.271	0.000114386140080627	atlas_24h_alh	Usp7
cdi	9.74194641963604e-09	0.939826390567155	0.446	0.226	0.000124677430278502	atlas_24h_alh	cdi
gro	9.98756630125206e-09	1.1837037922562	0.341	0.145	0.000127820873523424	atlas_24h_alh	gro
Eip63E.1	1.01264943039009e-08	0.875003891066176	0.404	0.187	0.000129598874101323	atlas_24h_alh	Eip63E
AGO2.1	1.07579138109392e-08	1.13502839793619	0.206	0.052	0.0001376797809524	atlas_24h_alh	AGO2
RpS14a.1	1.09168020565849e-08	0.554570542426791	0.775	0.574	0.000139713232720174	atlas_24h_alh	RpS14a
mt:ND1.1	1.12187992111832e-08	0.892706460239771	0.371	0.161	0.000143578192304723	atlas_24h_alh	mt:ND1
CG12355.1	1.18252735146075e-08	-1.77550828990622	0.131	0.31	0.000151339850439947	atlas_24h_alh	CG12355
fax	1.20847559454386e-08	0.405860210869219	0.73	0.445	0.000154660706589724	atlas_24h_alh	fax
feo.1	1.27646749002787e-08	0.894223947466499	0.165	0.026	0.000163362309373767	atlas_24h_alh	feo
mt:ATPase6.1	2.17364244994721e-08	0.652544103352796	0.787	0.606	0.000278182760744244	atlas_24h_alh	mt:ATPase6
BtbVII	2.19045991928359e-08	1.18524183497169	0.236	0.074	0.000280335060469914	atlas_24h_alh	BtbVII
CtBP.1	2.94553696325725e-08	0.847653646082787	0.442	0.226	0.000376969820557663	atlas_24h_alh	CtBP
Unr.1	3.09456634359991e-08	0.847222619077695	0.472	0.245	0.000396042600653916	atlas_24h_alh	Unr
Fum1.1	3.21666367229194e-08	0.973785184429723	0.281	0.103	0.000411668616779923	atlas_24h_alh	Fum1
AhcyL1	3.57769816067356e-08	1.04250223930091	0.202	0.052	0.000457873810603002	atlas_24h_alh	AhcyL1
fne	3.84726982245262e-08	0.647124844941703	0.457	0.216	0.000492373591877487	atlas_24h_alh	fne
Cyt-c-p.1	4.18799596158393e-08	-1.28691385181153	0.18	0.361	0.000535979723163511	atlas_24h_alh	Cyt-c-p
fru	4.98683862151043e-08	0.885287147440537	0.356	0.158	0.000638215606780905	atlas_24h_alh	fru
COX7A.1	6.2371343529955e-08	-0.904037062045473	0.513	0.616	0.000798228454496364	atlas_24h_alh	COX7A
pre-rRNA:CR45845.1	6.27968626562481e-08	0.926774517669146	0.315	0.123	0.000803674248274663	atlas_24h_alh	pre-rRNA:CR45845
smog	6.45317163274782e-08	0.944438576220138	0.251	0.084	0.000825876905559066	atlas_24h_alh	smog
ELOVL.1	6.56748242877771e-08	-2.00510846915522	0.169	0.335	0.000840506401234971	atlas_24h_alh	ELOVL
bun.1	6.76715934503994e-08	0.863413199060169	0.524	0.316	0.000866061052978211	atlas_24h_alh	bun
Sod1.1	1.2194671766746e-07	-0.949908330889097	0.461	0.584	0.00156067409270816	atlas_24h_alh	Sod1
RpS23	1.27212946642402e-07	0.560436141389907	0.794	0.619	0.00162807129112946	atlas_24h_alh	RpS23
RpL27	1.33699668145962e-07	0.523318138856537	0.858	0.648	0.00171108835293202	atlas_24h_alh	RpL27
Hrb27C.1	1.48598703234156e-07	0.643334975014558	0.674	0.445	0.00190176620399072	atlas_24h_alh	Hrb27C
Syp.1	1.50249037910772e-07	0.308010757337648	0.363	0.148	0.00192288718718206	atlas_24h_alh	Syp
Sxl	1.72650158857559e-07	0.961379772694194	0.247	0.087	0.00220957673305904	atlas_24h_alh	Sxl
tai	1.88581848168467e-07	0.668545174581206	0.464	0.245	0.00241347049286003	atlas_24h_alh	tai
lncRNA:noe.1	1.89121392950852e-07	0.964844646168348	0.483	0.261	0.00242037558698501	atlas_24h_alh	lncRNA:noe
ctp	1.91101380473807e-07	0.618941379049251	0.757	0.577	0.00244571546730378	atlas_24h_alh	ctp
Gdi.1	1.93337522598014e-07	0.587176914486999	0.408	0.194	0.00247433361420938	atlas_24h_alh	Gdi
Map205.1	1.99321077592242e-07	0.855757898123897	0.262	0.094	0.00255091115102551	atlas_24h_alh	Map205
mt:CoI.1	2.05057623241118e-07	0.404868774264468	0.906	0.768	0.00262432746223983	atlas_24h_alh	mt:CoI
ATPsynO.1	2.0604167257719e-07	-1.02935814279358	0.446	0.558	0.00263692132564288	atlas_24h_alh	ATPsynO
tna	2.1225101103993e-07	0.808931915464927	0.491	0.281	0.00271638843928902	atlas_24h_alh	tna
mspo	2.1488113013028e-07	0.897539266430463	0.307	0.123	0.00275004870340733	atlas_24h_alh	mspo
chic.1	2.23518458259009e-07	0.603873497364938	0.479	0.265	0.0028605892287988	atlas_24h_alh	chic
Rack1.1	2.34839392844922e-07	0.582118743747623	0.723	0.506	0.00300547454962932	atlas_24h_alh	Rack1
RpII215	2.43365295816237e-07	0.972396132426279	0.277	0.113	0.0031145890558562	atlas_24h_alh	RpII215
CG1440	2.58151864534042e-07	0.839627582460093	0.262	0.097	0.00330382756230667	atlas_24h_alh	CG1440
mt:ND4.1	2.79839473710378e-07	0.666797764499312	0.528	0.316	0.00358138558454541	atlas_24h_alh	mt:ND4
Oatp74D.1	2.84636438555891e-07	0.599685601647295	0.678	0.471	0.00364277714063829	atlas_24h_alh	Oatp74D
Df31.1	3.23857867017518e-07	0.390756700193183	0.547	0.303	0.00414473298209019	atlas_24h_alh	Df31
ATPsynB.1	3.25373916296221e-07	-1.01555354813842	0.453	0.571	0.00416413538075904	atlas_24h_alh	ATPsynB
CG10226	3.45869911014152e-07	0.698454422151453	0.356	0.165	0.00442644312115912	atlas_24h_alh	CG10226
Bap55.1	3.5315282886742e-07	0.871273864834944	0.184	0.048	0.00451964990384525	atlas_24h_alh	Bap55
Sdr.1	3.97501402307029e-07	0.551166116141467	0.498	0.274	0.00508722294672536	atlas_24h_alh	Sdr
CG9705.1	4.03436853152659e-07	0.707305232839592	0.378	0.184	0.00516318484664774	atlas_24h_alh	CG9705
Mcm7.1	4.21330873715679e-07	0.670706391422367	0.154	0.032	0.00539219252181325	atlas_24h_alh	Mcm7
RpS21	5.6974542558769e-07	0.345180401303327	0.94	0.79	0.00729160195667125	atlas_24h_alh	RpS21
CG1545.1	5.71504626498379e-07	-1.29488423615269	0.041	0.168	0.00731411620992625	atlas_24h_alh	CG1545
rdgB	6.86709308934822e-07	0.936584508473578	0.187	0.055	0.00878850573574785	atlas_24h_alh	rdgB
RpL10	7.89317143908666e-07	0.408527125355951	0.918	0.729	0.0101016808077431	atlas_24h_alh	RpL10
PH4alphaEFB	8.97923591159565e-07	0.988244308269637	0.146	0.032	0.0114916261196601	atlas_24h_alh	PH4alphaEFB
Mnn1	9.33630511438023e-07	0.840933322100206	0.24	0.09	0.0119486032853838	atlas_24h_alh	Mnn1
trv	9.90772786320655e-07	1.02967550101959	0.39	0.206	0.0126799101193317	atlas_24h_alh	trv
CG13252.1	9.98660857256668e-07	0.697632167133702	0.397	0.2	0.0127808616511708	atlas_24h_alh	CG13252
Vha14-1.1	1.12344740924003e-06	-1.08162679359836	0.303	0.461	0.0143778799434539	atlas_24h_alh	Vha14-1
hdc.1	1.15053479417419e-06	0.600899462821659	0.607	0.384	0.0147245442958413	atlas_24h_alh	hdc
CG9628.1	1.19118547837051e-06	-1.45213292181157	0.03	0.145	0.0152447917521857	atlas_24h_alh	CG9628
Ace.1	1.3258849310887e-06	1.02931837943213	0.243	0.094	0.0169686753480732	atlas_24h_alh	Ace
Akap200.1	1.39046171502132e-06	0.470149646901144	0.498	0.281	0.0177951290288429	atlas_24h_alh	Akap200
CG12239	1.41752931943168e-06	0.653350604216813	0.18	0.048	0.0181415402300866	atlas_24h_alh	CG12239
RpL7A.1	1.43775388316275e-06	0.346265821164617	0.824	0.655	0.0184003741967168	atlas_24h_alh	RpL7A
Sem1.1	1.49932750108669e-06	0.671655063983834	0.494	0.29	0.0191883933589074	atlas_24h_alh	Sem1
CG7637.1	1.51252770237063e-06	-1.28146593356672	0.195	0.348	0.0193573295349393	atlas_24h_alh	CG7637
Sap47	1.51451147718938e-06	0.536008529248391	0.506	0.297	0.0193827178850697	atlas_24h_alh	Sap47
CG12991	1.54848737980406e-06	1.11819492580292	0.255	0.106	0.0198175414867324	atlas_24h_alh	CG12991
mt:ND5.1	1.55543058967079e-06	0.715037593769463	0.322	0.148	0.0199064006866068	atlas_24h_alh	mt:ND5
EndoA	1.60572978972539e-06	0.748988965851838	0.21	0.071	0.0205501298489055	atlas_24h_alh	EndoA
stai.1	1.65273070804137e-06	0.454741945366556	0.461	0.245	0.0211516476015134	atlas_24h_alh	stai
svp.1	1.69981315191267e-06	0.906157847170471	0.345	0.171	0.0217542087181783	atlas_24h_alh	svp
lncRNA:CR45388.1	2.09023236961268e-06	0.865831724954771	0.195	0.061	0.0267507938663031	atlas_24h_alh	lncRNA:CR45388
CG9034.1	2.26551593120713e-06	-1.11206673302842	0.236	0.39	0.0289940728875888	atlas_24h_alh	CG9034
RpL37A.1	2.45515663299834e-06	0.477263590362078	0.906	0.758	0.0314210945891127	atlas_24h_alh	RpL37A
Mapmodulin.1	2.81631867427502e-06	0.648240090228354	0.438	0.248	0.0360432463933717	atlas_24h_alh	Mapmodulin
g	3.16322731591777e-06	0.862821158281307	0.139	0.032	0.0404829831891156	atlas_24h_alh	g
Ubr1	3.46626870849837e-06	1.01524274745695	0.24	0.103	0.0443613069313621	atlas_24h_alh	Ubr1
Sp1	3.72218388331886e-06	1.08799634839757	0.127	0.026	0.0476365093387148	atlas_24h_alh	Sp1
SmF	4.1422969105726e-06	0.754505835880942	0.277	0.123	0.0530131158615082	atlas_24h_alh	SmF
CG45050	4.24537144267564e-06	0.503306677545972	0.596	0.381	0.0543322637233628	atlas_24h_alh	CG45050
ZAP3	4.81965607994325e-06	0.716348554861299	0.142	0.035	0.0616819585111137	atlas_24h_alh	ZAP3
Imp	5.06408487168481e-06	0.61055664888073	0.685	0.481	0.0648101581878222	atlas_24h_alh	Imp
sm	5.06610188302376e-06	0.769771376764594	0.363	0.194	0.0648359718989381	atlas_24h_alh	sm
Rm62.1	6.0683465648182e-06	0.404206996272172	0.367	0.184	0.0776626993365434	atlas_24h_alh	Rm62
lola.1	6.61245718817713e-06	0.762435518102579	0.39	0.21	0.0846262270942909	atlas_24h_alh	lola
CG12391	6.64719325934728e-06	0.728014561512836	0.146	0.039	0.0850707793331264	atlas_24h_alh	CG12391
CG3746.1	7.06316667887307e-06	-0.802015699978269	0.116	0.265	0.0903944071562175	atlas_24h_alh	CG3746
lncRNA:roX2	7.18884949144129e-06	-1.62553460287022	0.041	0.148	0.0920028957914656	atlas_24h_alh	lncRNA:roX2
Alk	7.52923369851758e-06	0.791059648786167	0.311	0.155	0.096359132873628	atlas_24h_alh	Alk
Tet.1	8.10031398395191e-06	0.38411719978119	0.236	0.09	0.103667818366616	atlas_24h_alh	Tet
zld	8.20298927977663e-06	0.754871640428896	0.199	0.071	0.104981856802581	atlas_24h_alh	zld
CG32032.1	8.58374978989736e-06	-1.05599150337035	0.296	0.452	0.109854829811106	atlas_24h_alh	CG32032
osp.1	8.82338510167286e-06	0.713842818811164	0.322	0.165	0.112921682531209	atlas_24h_alh	osp
CG10555	9.63789302572517e-06	0.931035983842171	0.157	0.048	0.123345754943231	atlas_24h_alh	CG10555
Tsp42Ea.1	1.02905671493269e-05	-1.91751100433604	0.09	0.213	0.131698678377086	atlas_24h_alh	Tsp42Ea
cathD.1	1.03712361489014e-05	0.668122031849322	0.341	0.177	0.13273108023364	atlas_24h_alh	cathD
Hsp23.1	1.13947159010861e-05	0.50787634717127	0.217	0.081	0.145829574102099	atlas_24h_alh	Hsp23
D1	1.20314736247159e-05	0.563440287910947	0.232	0.097	0.153978799449114	atlas_24h_alh	D1
Ama.1	1.28908762780082e-05	0.198120822585644	0.202	0.071	0.164977434605949	atlas_24h_alh	Ama
wge	1.3285389939812e-05	1.06137498512214	0.169	0.058	0.170026420449714	atlas_24h_alh	wge
Dp	1.3393958246156e-05	0.822958798925704	0.228	0.097	0.171415877634304	atlas_24h_alh	Dp
Sh3beta.1	1.34768464156137e-05	0.689630305815564	0.255	0.113	0.172476680427025	atlas_24h_alh	Sh3beta
dUTPase	1.39752574976109e-05	0.383304015608733	0.172	0.055	0.178855345454425	atlas_24h_alh	dUTPase
nonA.1	1.49087117223121e-05	0.778154105090857	0.146	0.042	0.19080169262215	atlas_24h_alh	nonA
CG44325.1	1.58669052517267e-05	-1.0942768449252	0.258	0.406	0.203064653411598	atlas_24h_alh	CG44325
Pdcd4.1	1.65806199170159e-05	0.739112360524347	0.367	0.21	0.212198773697969	atlas_24h_alh	Pdcd4
Toll-6	1.73906080051042e-05	0.884466594061337	0.292	0.145	0.222565001249324	atlas_24h_alh	Toll-6
His3.3A	1.90841245146429e-05	0.578622043670882	0.348	0.19	0.2442386255384	atlas_24h_alh	His3.3A
Hrb98DE	2.09978427533319e-05	0.749512179701529	0.165	0.055	0.268730391557142	atlas_24h_alh	Hrb98DE
CG14253.1	2.13036363689436e-05	-1.26761862871965	0.112	0.239	0.27264393824974	atlas_24h_alh	CG14253
ATPsyngamma.1	2.18250476856674e-05	-0.962965130653506	0.367	0.471	0.279316960281171	atlas_24h_alh	ATPsyngamma
RpL4.1	2.31527004404946e-05	0.393103437928472	0.614	0.439	0.29630826023745	atlas_24h_alh	RpL4
RpL19	2.47341199589713e-05	0.287580987608441	0.895	0.768	0.316547267234915	atlas_24h_alh	RpL19
CG9686.1	2.62001478212688e-05	-0.930603846561985	0.288	0.426	0.335309491816598	atlas_24h_alh	CG9686
Pits	2.64189998176652e-05	0.720561804415777	0.315	0.165	0.33811035966648	atlas_24h_alh	Pits
Jupiter.1	2.70239402275438e-05	0.162010428737464	0.18	0.065	0.345852387032106	atlas_24h_alh	Jupiter
Ndf	2.72070114071895e-05	0.603846241130196	0.217	0.09	0.348195331989212	atlas_24h_alh	Ndf
CG9932.1	2.85651261573627e-05	-1.16842832723169	0.097	0.223	0.365576484561928	atlas_24h_alh	CG9932
CG12605	2.991471950965e-05	1.04445592161093	0.154	0.052	0.3828485802845	atlas_24h_alh	CG12605
CG7888.1	3.20014211786994e-05	-1.28831445169057	0.06	0.168	0.409554188244994	atlas_24h_alh	CG7888
CG5254.1	3.21072566505435e-05	-1.31451950367072	0.075	0.187	0.410908670613656	atlas_24h_alh	CG5254
tsr.1	3.21950321371789e-05	0.31136787234103	0.787	0.568	0.412032021291616	atlas_24h_alh	tsr
RpL35	3.26596751438682e-05	0.381139343871602	0.783	0.584	0.417978522491226	atlas_24h_alh	RpL35
Ten-a	3.28225228591126e-05	0.482612618879241	0.315	0.158	0.420062647550923	atlas_24h_alh	Ten-a
Tsp66E.1	3.49322174218939e-05	-1.30961700826989	0.116	0.235	0.447062518565399	atlas_24h_alh	Tsp66E
l(3)neo38	3.57136771879783e-05	0.550865155928914	0.33	0.174	0.457063640651746	atlas_24h_alh	l(3)neo38
hoe1	3.67047796180829e-05	0.623942559403174	0.315	0.171	0.469747769552225	atlas_24h_alh	hoe1
dnc	3.72329698523501e-05	0.517656799653953	0.337	0.181	0.476507548170377	atlas_24h_alh	dnc
SmD3	4.25673793992734e-05	0.747116858842808	0.236	0.11	0.544777321551901	atlas_24h_alh	SmD3
RpS5a	4.31503737467313e-05	0.40308740776151	0.794	0.619	0.552238483210667	atlas_24h_alh	RpS5a
CG32264	4.40358699677975e-05	0.594033066970703	0.21	0.087	0.563571063847872	atlas_24h_alh	CG32264
GstE6.1	4.46218317798319e-05	-1.15218688880807	0.127	0.252	0.571070203118288	atlas_24h_alh	GstE6
slgA	4.53414306570948e-05	0.705261390874093	0.255	0.123	0.580279629549499	atlas_24h_alh	slgA
RpL26	5.17557510470679e-05	0.31707274886689	0.846	0.684	0.662370101900375	atlas_24h_alh	RpL26
mask.1	5.25255446548713e-05	0.477411599740073	0.206	0.084	0.672221920493043	atlas_24h_alh	mask
atl.1	5.30375643659671e-05	0.57183886355547	0.262	0.126	0.678774748755647	atlas_24h_alh	atl
SdhC.1	5.3709301386993e-05	-1.05194001872577	0.24	0.361	0.687371639150737	atlas_24h_alh	SdhC
tws.1	5.78136576613995e-05	0.546209842513668	0.18	0.068	0.739899190750591	atlas_24h_alh	tws
eIF4H1.1	5.81517423108692e-05	0.567221827526374	0.262	0.126	0.744225998094505	atlas_24h_alh	eIF4H1
Paf-AHalpha	6.0767763395479e-05	0.706959232152149	0.206	0.087	0.77770583593534	atlas_24h_alh	Paf-AHalpha
hpRNA:CR18854	6.32553898874872e-05	0.486077786077403	0.169	0.061	0.809542479780061	atlas_24h_alh	hpRNA:CR18854
aqz	6.37667171462225e-05	0.395861183092928	0.584	0.406	0.816086446037355	atlas_24h_alh	aqz
CG13877.1	6.50661464943982e-05	-0.975413692893572	0.345	0.481	0.832716542835309	atlas_24h_alh	CG13877
CG42258	7.62012228934897e-05	0.582907552173183	0.345	0.194	0.975223250590881	atlas_24h_alh	CG42258
tth	8.02591655600679e-05	0.591092111032866	0.184	0.074	1	atlas_24h_alh	tth
aru	8.62714763973591e-05	0.474047537580142	0.157	0.055	1	atlas_24h_alh	aru
Paip2	8.79736464130544e-05	0.646254643388742	0.24	0.116	1	atlas_24h_alh	Paip2
RpL30	9.06692348260479e-05	0.398385989462773	0.79	0.645	1	atlas_24h_alh	RpL30
RpS4	9.17976427209908e-05	0.296339668476374	0.884	0.752	1	atlas_24h_alh	RpS4
CG30285.1	9.3307169925217e-05	-1.20192068487392	0.06	0.161	1	atlas_24h_alh	CG30285
lncRNA:roX1	9.39714047430996e-05	-1.26412709928679	0.191	0.316	1	atlas_24h_alh	lncRNA:roX1
RpS16	9.84482590495217e-05	0.323023385075701	0.783	0.626	1	atlas_24h_alh	RpS16
CG43778.1	9.87809613320591e-05	0.391870755167335	0.539	0.352	1	atlas_24h_alh	CG43778
Hsp83.1	0.000101491699140613	0.404511661620608	0.348	0.187	1	atlas_24h_alh	Hsp83
ND-B16.6.1	0.000101915615821661	-0.898909511040114	0.213	0.339	1	atlas_24h_alh	ND-B16.6
beat-IIa	0.000106470785581009	0.965902904343703	0.202	0.09	1	atlas_24h_alh	beat-IIa
ND-30.1	0.00010751276549816	-0.99684060713687	0.109	0.223	1	atlas_24h_alh	ND-30
RpL15	0.000113494879607324	0.29550186183058	0.865	0.729	1	atlas_24h_alh	RpL15
lbk	0.000115215838215343	0.679722054685508	0.322	0.187	1	atlas_24h_alh	lbk
Sar1	0.000121247944068941	0.424281049007255	0.341	0.194	1	atlas_24h_alh	Sar1
Prosbeta5.1	0.000123966227605316	0.426433629271209	0.345	0.197	1	atlas_24h_alh	Prosbeta5
CG43085.1	0.000126028662972455	-1.57985856076401	0.206	0.319	1	atlas_24h_alh	CG43085
RpS26	0.00013793799681561	0.281874035225752	0.925	0.803	1	atlas_24h_alh	RpS26
unc-119	0.000138575157446734	0.76314908416107	0.266	0.142	1	atlas_24h_alh	unc-119
mts.1	0.000139576285604559	0.522321441172096	0.468	0.313	1	atlas_24h_alh	mts
Dg.1	0.00014116325389383	0.601286708752781	0.228	0.106	1	atlas_24h_alh	Dg
Pdi.1	0.000196185095306503	0.494403600494916	0.243	0.123	1	atlas_24h_alh	Pdi
dco.1	0.000201858821672741	0.594262801474318	0.195	0.087	1	atlas_24h_alh	dco
RFeSP.1	0.000212553683775722	-0.994053895199925	0.326	0.432	1	atlas_24h_alh	RFeSP
Gug	0.000220958631621562	0.508325137267709	0.202	0.094	1	atlas_24h_alh	Gug
Top1	0.000228668480195451	0.630834550832085	0.371	0.232	1	atlas_24h_alh	Top1
Snap29.1	0.000230057171292333	-1.1013471151103	0.094	0.194	1	atlas_24h_alh	Snap29
ghi.1	0.000233745937567503	-1.0141270461432	0.191	0.31	1	atlas_24h_alh	ghi
mub.1	0.000235800030726327	0.739504248477126	0.191	0.087	1	atlas_24h_alh	mub
Rbp6	0.000261386364492669	0.559941325802833	0.427	0.281	1	atlas_24h_alh	Rbp6
Rab7	0.000276081327206505	0.428502005720152	0.251	0.129	1	atlas_24h_alh	Rab7
SNRPG	0.000279536653997598	0.502510147273612	0.33	0.194	1	atlas_24h_alh	SNRPG
ERp60.1	0.000284112028090405	0.262366684778773	0.247	0.123	1	atlas_24h_alh	ERp60
crol	0.000295491447528294	0.471293738718197	0.341	0.2	1	atlas_24h_alh	crol
RpL18	0.000309952995365872	0.285220853288199	0.79	0.623	1	atlas_24h_alh	RpL18
CG12171.1	0.000312652064828672	-0.947412827149227	0.187	0.3	1	atlas_24h_alh	CG12171
Tm1	0.000318947757594821	0.475688010305981	0.584	0.416	1	atlas_24h_alh	Tm1
RpS30	0.000321998822178357	0.361338644386232	0.787	0.655	1	atlas_24h_alh	RpS30
ND-B14.5A.1	0.000349511851921811	-0.752196783568746	0.228	0.345	1	atlas_24h_alh	ND-B14.5A
Ref1	0.000356703356765188	0.257128045605565	0.176	0.074	1	atlas_24h_alh	Ref1
dpr9	0.000359535920703136	0.7485481746089	0.187	0.084	1	atlas_24h_alh	dpr9
VhaM9.7-b.1	0.000368015252146737	-0.746252264958964	0.315	0.435	1	atlas_24h_alh	VhaM9.7-b
CG2865	0.000368755369521947	0.586352697410078	0.195	0.094	1	atlas_24h_alh	CG2865
rgn.1	0.000377839290437215	0.679758845654278	0.255	0.135	1	atlas_24h_alh	rgn
RpS18.1	0.000385337265232386	0.267021210490133	0.835	0.652	1	atlas_24h_alh	RpS18
RpL34b	0.000390486323286049	0.335911596249989	0.757	0.594	1	atlas_24h_alh	RpL34b
RpS27A	0.000391356520840822	0.236740810646702	0.88	0.742	1	atlas_24h_alh	RpS27A
tral	0.000405556371276406	0.5553947106091	0.303	0.177	1	atlas_24h_alh	tral
CG13124.1	0.000446811109571173	-0.656874972179289	0.243	0.365	1	atlas_24h_alh	CG13124
SP1173.1	0.000449944310275766	0.404016567723294	0.36	0.219	1	atlas_24h_alh	SP1173
br.1	0.000481224017858557	0.367181965497226	0.281	0.158	1	atlas_24h_alh	br
sgg	0.000481300875168861	0.602103559191283	0.202	0.1	1	atlas_24h_alh	sgg
ND-20.1	0.000519421823921939	-0.956880956610375	0.131	0.232	1	atlas_24h_alh	ND-20
hoip.1	0.000554994351220513	-1.01160802327009	0.127	0.229	1	atlas_24h_alh	hoip
SdhD.1	0.000561946776610503	-1.12989295388734	0.142	0.242	1	atlas_24h_alh	SdhD
mt:lrRNA.1	0.000603787938711578	0.118209019792525	0.948	0.752	1	atlas_24h_alh	mt:lrRNA
par-1	0.000605534080834672	0.391003315814496	0.326	0.2	1	atlas_24h_alh	par-1
Mob2.1	0.000613233144566105	-0.950864429711007	0.191	0.3	1	atlas_24h_alh	Mob2
CG8180.1	0.000630164704189557	-0.957730009415933	0.202	0.31	1	atlas_24h_alh	CG8180
CAH7	0.000638053723596199	0.419269949066588	0.255	0.139	1	atlas_24h_alh	CAH7
ltl.1	0.000650376168728875	0.268656017316783	0.438	0.271	1	atlas_24h_alh	ltl
CG5028	0.000654376377174922	0.343899500906456	0.217	0.11	1	atlas_24h_alh	CG5028
msi	0.000708169123400607	0.258164689671776	0.408	0.252	1	atlas_24h_alh	msi
Gs2.1	0.000727224833195197	0.464860482103451	0.356	0.216	1	atlas_24h_alh	Gs2
Prosalpha6.1	0.000765771134562237	0.457606719061068	0.266	0.145	1	atlas_24h_alh	Prosalpha6
Su(var)205	0.000815285846570734	0.39525001811788	0.195	0.094	1	atlas_24h_alh	Su(var)205
ena	0.000888939059371793	0.413887071824067	0.195	0.094	1	atlas_24h_alh	ena
Taldo.1	0.000925489135240425	-1.03236958231065	0.169	0.271	1	atlas_24h_alh	Taldo
kud	0.0010938248404519	0.472321033717177	0.247	0.139	1	atlas_24h_alh	kud
Galphai.1	0.00114582810449027	0.254100145781869	0.33	0.2	1	atlas_24h_alh	Galphai
CycG.1	0.00116646849339515	0.28369821184467	0.442	0.3	1	atlas_24h_alh	CycG
Hsc70-3.1	0.00120245891253657	0.365198597976621	0.266	0.152	1	atlas_24h_alh	Hsc70-3
Ptp99A	0.00120288355549211	0.171075761331758	0.322	0.197	1	atlas_24h_alh	Ptp99A
RpL17	0.00136928952905886	0.229756824543258	0.839	0.7	1	atlas_24h_alh	RpL17
RpS9	0.00137798918301655	0.261781711392061	0.805	0.703	1	atlas_24h_alh	RpS9
jim.1	0.00142714389172529	0.647401298822117	0.401	0.268	1	atlas_24h_alh	jim
CG32066.1	0.00159186163838327	0.172936938846603	0.262	0.145	1	atlas_24h_alh	CG32066
RpL9	0.00164134355042182	0.259648361436035	0.712	0.548	1	atlas_24h_alh	RpL9
Fkbp39	0.00169538069412607	0.454710903179561	0.247	0.142	1	atlas_24h_alh	Fkbp39
RpLP0.1	0.00174123226987903	0.228172246953756	0.719	0.539	1	atlas_24h_alh	RpLP0
mt:Cyt-b.1	0.00177002360196707	0.105698043547415	0.813	0.661	1	atlas_24h_alh	mt:Cyt-b
shi	0.0018796850935015	0.347534298579776	0.27	0.158	1	atlas_24h_alh	shi
sqd.1	0.00197418059779715	0.299079937758301	0.562	0.413	1	atlas_24h_alh	sqd
ATPCL.1	0.0022325072449322	0.145486222800251	0.221	0.116	1	atlas_24h_alh	ATPCL
CG13887.1	0.00229162637224478	0.238169229841337	0.423	0.284	1	atlas_24h_alh	CG13887
eEF2.1	0.00230213057648508	0.110509647385818	0.509	0.352	1	atlas_24h_alh	eEF2
Scsalpha1.1	0.00236901307243202	-0.763083160698678	0.161	0.261	1	atlas_24h_alh	Scsalpha1
rdgA.1	0.00247739242266715	0.166749167692178	0.247	0.142	1	atlas_24h_alh	rdgA
CNBP.1	0.00293554490423216	0.318647769401306	0.622	0.497	1	atlas_24h_alh	CNBP
mei-P26	0.00302088957912872	0.168726976706834	0.303	0.184	1	atlas_24h_alh	mei-P26
CG33129.1	0.00324255423095637	0.327410793287537	0.3	0.184	1	atlas_24h_alh	CG33129
Vha55	0.00374439103890002	0.300065274773952	0.476	0.345	1	atlas_24h_alh	Vha55
Nlp.1	0.00408476320242265	0.156500131266488	0.39	0.258	1	atlas_24h_alh	Nlp
PCB	0.00418263991935289	0.185227642297576	0.27	0.161	1	atlas_24h_alh	PCB
HmgD.1	0.00421652068083856	0.150901816237436	0.416	0.294	1	atlas_24h_alh	HmgD
HINT1.1	0.0044665109103267	0.314195145706646	0.288	0.181	1	atlas_24h_alh	HINT1
Pfk.1	0.00522651083889513	0.250839817287996	0.581	0.432	1	atlas_24h_alh	Pfk
Nph	0.00569612550310515	0.195067581720833	0.371	0.248	1	atlas_24h_alh	Nph
Acbp2.1	0.00583746768761981	0.267654656898215	0.532	0.394	1	atlas_24h_alh	Acbp2
chrb.1	0.00615963151403612	0.225084439016714	0.397	0.281	1	atlas_24h_alh	chrb
PAN3	0.0064122786909298	0.283318333247085	0.296	0.19	1	atlas_24h_alh	PAN3
nrv2.1	0.0081987473966953	0.491856828385206	0.333	0.229	1	atlas_24h_alh	nrv2
Fas2.1	0.00863776158384204	0.223012418034908	0.846	0.655	1	atlas_24h_alh	Fas2
IA-2	0.00898537822168578	0.41819010362419	0.322	0.216	1	atlas_24h_alh	IA-2
tow.1	0.00947979088408101	0.230965651309477	0.281	0.181	1	atlas_24h_alh	tow
RpL32	0.00979184278879368	0.25879382072748	0.91	0.784	1	atlas_24h_alh	RpL32
Bsg	0.0123263103610624	0.254508276889156	0.438	0.31	1	atlas_24h_alh	Bsg
bic	0.0132393305807522	0.210504680890478	0.528	0.4	1	atlas_24h_alh	bic
GstD1.1	0.0136567373674903	0.186706200097024	0.464	0.332	1	atlas_24h_alh	GstD1
RpL7	0.0153308472357514	0.101057688502167	0.813	0.632	1	atlas_24h_alh	RpL7
RpL12	0.0158268010858307	0.188033516220709	0.801	0.665	1	atlas_24h_alh	RpL12
CG8860	0.0198248179497627	0.219467687550169	0.393	0.29	1	atlas_24h_alh	CG8860
Nacalpha	0.0254121866874387	0.222937446474174	0.487	0.374	1	atlas_24h_alh	Nacalpha
Gbeta13F	0.0323735373053653	0.119926457948447	0.618	0.497	1	atlas_24h_alh	Gbeta13F
RpL36	0.043655436419199	0.23149255794305	0.888	0.784	1	atlas_24h_alh	RpL36
Ldh.1	6.69715753357555e-27	-1.44236913883398	0.582	0.912	8.57102221146998e-23	atlas_48h_alh	Ldh
eEF1alpha1.1	1.48419281226036e-24	1.18287539635834	0.924	0.821	1.89946996113081e-20	atlas_48h_alh	eEF1alpha1
RpL29.1	6.74864884336632e-18	-0.721530216211775	0.794	0.963	8.63692078974021e-14	atlas_48h_alh	RpL29
Fas2.2	1.59879337813344e-17	-1.05695535302011	0.482	0.853	2.04613576533518e-13	atlas_48h_alh	Fas2
Act5C.1	1.6585128425791e-16	1.09135135103962	0.818	0.661	2.12256473593273e-12	atlas_48h_alh	Act5C
UQCR-6.4.1	3.3857851971536e-15	-1.31329802220128	0.482	0.767	4.33312789531718e-11	atlas_48h_alh	UQCR-6.4
RpS21.1	1.53961362009383e-14	-0.715862423488448	0.706	0.924	1.97039751099608e-10	atlas_48h_alh	RpS21
cype.1	3.71715834553484e-14	-1.08798011060862	0.647	0.887	4.75721925061548e-10	atlas_48h_alh	cype
CG30069.1	6.09872768872557e-14	2.03802954101427	0.424	0.17	7.80515169603099e-10	atlas_48h_alh	CG30069
Msp300.1	7.5918696557984e-13	1.40942593820783	0.776	0.666	9.71607478549079e-09	atlas_48h_alh	Msp300
CG2852.1	3.54561409886784e-12	1.16482868076646	0.818	0.71	4.53767692373107e-08	atlas_48h_alh	CG2852
ox.1	4.23341179555526e-12	-1.0323423835707	0.488	0.767	5.41792041595162e-08	atlas_48h_alh	ox
atilla.2	7.75005487131114e-12	-2.50519055299943	0.129	0.398	9.918520224304e-08	atlas_48h_alh	atilla
Swim.1	9.23410398631401e-12	1.31295748212974	0.635	0.42	1.18178062816847e-07	atlas_48h_alh	Swim
CG6357.1	1.52669133882672e-11	2.02816152656896	0.218	0.042	1.95385957543044e-07	atlas_48h_alh	CG6357
COX8.1	1.8379070778737e-11	-1.22256191549208	0.524	0.749	2.35215347826276e-07	atlas_48h_alh	COX8
CG14464.1	1.88375098596371e-11	-1.32283521794954	0.094	0.386	2.41082451183636e-07	atlas_48h_alh	CG14464
CG6218.1	4.63525926893516e-11	-1.48217391200556	0.165	0.459	5.93220481238322e-07	atlas_48h_alh	CG6218
ELOVL.2	1.01669583582243e-10	-2.11447056573861	0.076	0.334	1.30116733068555e-06	atlas_48h_alh	ELOVL
Neb-cGP.1	1.49739061733977e-10	-1.19453924260285	0.382	0.649	1.91636051207144e-06	atlas_48h_alh	Neb-cGP
UQCR-14.1	1.80504998812235e-10	-0.913704220606764	0.424	0.69	2.31010297479898e-06	atlas_48h_alh	UQCR-14
myo.1	3.48642096870253e-10	1.63513926665277	0.288	0.093	4.4619215557455e-06	atlas_48h_alh	myo
CG13284.2	5.66039816078623e-10	-2.4980187040869	0	0.197	7.24417756617421e-06	atlas_48h_alh	CG13284
elB.1	8.66528844446004e-10	-1.49444168015536	0.082	0.327	1.108983615122e-05	atlas_48h_alh	elB
Eip74EF	1.0568302146623e-09	1.39517677234469	0.129	0.012	1.35253130872481e-05	atlas_48h_alh	Eip74EF
CG7630.1	1.25975295951347e-09	-1.12448626810537	0.576	0.794	1.61223183758534e-05	atlas_48h_alh	CG7630
ND-MWFE.1	2.83928786831136e-09	-1.02313900920953	0.371	0.646	3.63372061386488e-05	atlas_48h_alh	ND-MWFE
sun.1	3.05860775418916e-09	-1.05826130194495	0.347	0.617	3.91440620381129e-05	atlas_48h_alh	sun
Npc2a.1	3.22659487944592e-09	-1.95448205098567	0.112	0.346	4.12939612671489e-05	atlas_48h_alh	Npc2a
CG7637.2	5.58655716990509e-09	-1.53138190308242	0.112	0.346	7.14967586604453e-05	atlas_48h_alh	CG7637
Liprin-gamma.1	6.7009134204902e-09	-0.647195695112666	0.241	0.548	8.57582899554336e-05	atlas_48h_alh	Liprin-gamma
COX7C.1	6.75677146243209e-09	-0.893963305583252	0.453	0.71	8.64731611762059e-05	atlas_48h_alh	COX7C
Cyp1.1	8.28848486459784e-09	0.821093712921478	0.747	0.619	0.000106076029297123	atlas_48h_alh	Cyp1
CG12355.2	8.37431421240995e-09	-1.93522174662112	0.076	0.29	0.000107174473290422	atlas_48h_alh	CG12355
RpL36A.2	1.04537330099426e-08	-0.664986465097351	0.588	0.826	0.000133786875061246	atlas_48h_alh	RpL36A
ATPsynG.1	1.18692755331827e-08	-0.924446470012614	0.471	0.717	0.000151902988273672	atlas_48h_alh	ATPsynG
GstS1.1	1.23112271616597e-08	1.30164518176298	0.559	0.398	0.000157559085214921	atlas_48h_alh	GstS1
CG34200.1	1.45364450123386e-08	-1.13239163144272	0.188	0.437	0.00018603742326791	atlas_48h_alh	CG34200
mt:tRNA:Ser-GCT.2	1.94375527560212e-08	-1.18063621011681	0.1	0.344	0.000248761800171559	atlas_48h_alh	mt:tRNA:Ser-GCT
mRpL34.1	2.21995394949817e-08	-0.959957531132581	0.076	0.305	0.000284109706456775	atlas_48h_alh	mRpL34
fax.1	2.27756923046451e-08	-0.832180594194863	0.388	0.656	0.000291483310114849	atlas_48h_alh	fax
His3.3B.2	2.39971424172924e-08	-1.22144725202228	0.312	0.553	0.000307115428656508	atlas_48h_alh	His3.3B
Toll-6.1	3.614215287001e-08	-1.34944738113615	0.065	0.275	0.000462547272430389	atlas_48h_alh	Toll-6
unc-119.1	3.70522945424995e-08	-1.15575775137587	0.053	0.26	0.000474195265554909	atlas_48h_alh	unc-119
RpS27	3.96778349138999e-08	-0.51450794161439	0.782	0.919	0.00050779693122809	atlas_48h_alh	RpS27
UQCR-Q.1	4.23410553019707e-08	-0.897887889317559	0.512	0.725	0.000541880825754621	atlas_48h_alh	UQCR-Q
msi.1	4.65476853883845e-08	-1.00930544511273	0.147	0.398	0.000595717277600545	atlas_48h_alh	msi
CG34232	5.04484083406372e-08	2.35984123469479	0.129	0.02	0.000645638729943474	atlas_48h_alh	CG34232
trv.1	5.11063430502616e-08	-1.49793128498057	0.124	0.361	0.000654058978357248	atlas_48h_alh	trv
nAChRalpha6.1	7.68260263124209e-08	-1.44137459111983	0.129	0.361	0.000983219484746362	atlas_48h_alh	nAChRalpha6
CG11426	7.76010386903501e-08	1.49026843519775	0.271	0.106	0.0009931380931591	atlas_48h_alh	CG11426
bel.1	8.84382841946365e-08	-1.00107081945925	0.329	0.568	0.00113183316112296	atlas_48h_alh	bel
SP1029.1	9.41408906828493e-08	-1.02230267233476	0.176	0.43	0.00120481511895911	atlas_48h_alh	SP1029
gro.1	9.97243813895148e-08	-1.18681600800077	0.088	0.297	0.00127627263302301	atlas_48h_alh	gro
RpL32.1	1.04988803417301e-07	-0.515411513987375	0.7	0.902	0.00134364670613462	atlas_48h_alh	RpL32
tow.2	1.21599158293387e-07	-1.02658329264232	0.076	0.29	0.00155622602783877	atlas_48h_alh	tow
Imp.1	1.37313369138342e-07	-0.897261248962078	0.4	0.649	0.00175733649823251	atlas_48h_alh	Imp
CG31075	1.46756936049556e-07	1.22003271732557	0.124	0.02	0.00187819526756222	atlas_48h_alh	CG31075
smt3.2	1.62355348703168e-07	-0.944362412253881	0.506	0.676	0.00207782375270314	atlas_48h_alh	smt3
Hex-A.1	1.72354392368649e-07	-1.26943464901789	0.182	0.428	0.00220579151353397	atlas_48h_alh	Hex-A
ND-B15.1	2.15363999796932e-07	-1.08896176989754	0.147	0.366	0.00275622846940114	atlas_48h_alh	ND-B15
COX4.1	2.49677541660904e-07	-0.713060278282788	0.347	0.607	0.00319537317817625	atlas_48h_alh	COX4
CG41128.1	2.64466857428792e-07	-1.09531088617305	0.224	0.442	0.00338464684137368	atlas_48h_alh	CG41128
Arf79F.1	2.79390340857988e-07	1.34851717356456	0.259	0.101	0.00357563758230053	atlas_48h_alh	Arf79F
E2f1.2	3.34207847552728e-07	-1.03894203591371	0.094	0.305	0.00427719203297982	atlas_48h_alh	E2f1
zfh2	3.68955870087477e-07	1.47995472611219	0.224	0.079	0.00472189722537953	atlas_48h_alh	zfh2
rost.1	4.02777966685407e-07	-0.63690920921347	0.294	0.56	0.00515475241763984	atlas_48h_alh	rost
ND-19.1	4.62021451342835e-07	-1.36963760004525	0.1	0.29	0.0059129505342856	atlas_48h_alh	ND-19
dsh.2	7.75713650228366e-07	-1.06269066205037	0.071	0.256	0.00992758329562263	atlas_48h_alh	dsh
Dhit.1	8.97607878213395e-07	-1.13581294088739	0.053	0.226	0.011487585625375	atlas_48h_alh	Dhit
His3.3A.1	1.1189520230393e-06	-0.979920309096082	0.124	0.322	0.0143203479908569	atlas_48h_alh	His3.3A
mt:tRNA:Arg-TCG.1	1.15546166391966e-06	-0.931654668262813	0.071	0.256	0.0147875983748438	atlas_48h_alh	mt:tRNA:Arg-TCG
Alk.1	1.27136291755746e-06	-1.26516548921319	0.094	0.283	0.0162709026189004	atlas_48h_alh	Alk
Bacc.1	1.45234709136252e-06	-0.784854598173014	0.382	0.604	0.0185871380752575	atlas_48h_alh	Bacc
mspo.1	1.99503031053824e-06	-0.916681130726111	0.076	0.263	0.0255323979142684	atlas_48h_alh	mspo
CG8839.1	2.08766225062912e-06	1.25049347516632	0.229	0.091	0.0267179014835514	atlas_48h_alh	CG8839
tna.1	2.18330497982982e-06	-0.926807728711525	0.224	0.442	0.027941937131862	atlas_48h_alh	tna
ND-B14.5B.1	2.31273791356618e-06	-0.718970610284057	0.171	0.383	0.02959841981782	atlas_48h_alh	ND-B14.5B
Ptp99A.1	2.36458727824832e-06	-1.13387174553305	0.118	0.312	0.0302619879870219	atlas_48h_alh	Ptp99A
CG42342.1	2.46332039120842e-06	-0.951001961044754	0.088	0.268	0.0315255743666854	atlas_48h_alh	CG42342
COX5B.1	3.89905793274078e-06	-0.740288037363803	0.429	0.624	0.0499001434232165	atlas_48h_alh	COX5B
CG14207	3.95159297731805e-06	1.270055873916	0.282	0.133	0.0505724869237165	atlas_48h_alh	CG14207
Ten-a.1	4.01599534793251e-06	-0.888784848887027	0.1	0.285	0.0513967084628402	atlas_48h_alh	Ten-a
Drat.2	4.02983907802447e-06	-0.561637648903155	0.306	0.528	0.0515738805205571	atlas_48h_alh	Drat
be	4.29570759175103e-06	1.31726535060921	0.153	0.044	0.0549764657592297	atlas_48h_alh	be
RpL23	4.52315644382618e-06	-0.439480684248755	0.782	0.904	0.0578873561680874	atlas_48h_alh	RpL23
RpL27.1	4.62678737812744e-06	-0.514706169388262	0.588	0.811	0.059213624865275	atlas_48h_alh	RpL27
Toll-7.2	4.74018908258558e-06	-0.980725455770367	0.094	0.273	0.0606649398789302	atlas_48h_alh	Toll-7
Pp2C1.1	5.08377161620543e-06	-1.28298682999898	0.024	0.157	0.0650621091441971	atlas_48h_alh	Pp2C1
Tsf1.1	5.11763282977414e-06	1.7186962942022	0.253	0.113	0.0654954649554494	atlas_48h_alh	Tsf1
RpS26.1	5.30577670820631e-06	-0.455386963246347	0.782	0.892	0.0679033303116243	atlas_48h_alh	RpS26
AMPdeam.2	5.54615705419492e-06	-0.867356298103523	0.1	0.285	0.0709797179795866	atlas_48h_alh	AMPdeam
CG5254.2	5.70173874420383e-06	-1.23867379862646	0.035	0.177	0.0729708524483206	atlas_48h_alh	CG5254
lolal.1	5.95442920013662e-06	-0.961279258909697	0.106	0.28	0.0762047849033485	atlas_48h_alh	lolal
RpS30.1	6.05138308745625e-06	-0.4964319359172	0.588	0.769	0.0774456007532651	atlas_48h_alh	RpS30
mt:srRNA.1	6.18107128922384e-06	1.47553498395097	0.241	0.106	0.0791053503594867	atlas_48h_alh	mt:srRNA
Tlk.1	6.5390911319975e-06	-0.7218798399889	0.141	0.342	0.0836872883073039	atlas_48h_alh	Tlk
Cbp53E.1	6.91081653799568e-06	-1.52372763100493	0.088	0.263	0.0884446300532687	atlas_48h_alh	Cbp53E
fne.1	7.12111369802797e-06	-0.765342493392555	0.176	0.391	0.0911360131073619	atlas_48h_alh	fne
Moe.1	7.5090973257092e-06	0.966207301382434	0.459	0.302	0.0961014275744263	atlas_48h_alh	Moe
Sap47.1	7.73531912720121e-06	-0.74394196859889	0.241	0.457	0.0989966141899211	atlas_48h_alh	Sap47
roh.1	7.76457982435216e-06	-0.77337937199111	0.406	0.619	0.099371092592059	atlas_48h_alh	roh
Mnn1.1	7.9751363100467e-06	-0.938504802923197	0.053	0.204	0.102065794495978	atlas_48h_alh	Mnn1
Ubr1.1	8.59130791372806e-06	-0.995453750606181	0.059	0.211	0.109951558679892	atlas_48h_alh	Ubr1
SNRPG.1	9.79271692568719e-06	-0.96681697966654	0.135	0.307	0.125327191214945	atlas_48h_alh	SNRPG
lncRNA:CR31451	1.0151601009015e-05	-0.953644043708258	0.018	0.145	0.129920189713374	atlas_48h_alh	lncRNA:CR31451
CG12991.1	1.04987949798472e-05	-1.01869485046317	0.065	0.221	0.134363578152085	atlas_48h_alh	CG12991
Pits.1	1.05945722895278e-05	-1.03433394871894	0.112	0.285	0.135589336161377	atlas_48h_alh	Pits
moody.1	1.27801414920275e-05	1.32473605795603	0.341	0.209	0.163560250814967	atlas_48h_alh	moody
emb.2	1.36772507613072e-05	-0.745404960384142	0.165	0.356	0.17504145524321	atlas_48h_alh	emb
dpr9.1	1.41433484240687e-05	-1.1455554067062	0.035	0.172	0.181006573131231	atlas_48h_alh	dpr9
CG14687	1.61299612468304e-05	1.4223732533283	0.282	0.147	0.206431244036935	atlas_48h_alh	CG14687
crol.1	1.73647840904302e-05	-0.643442003890026	0.135	0.319	0.222234506789326	atlas_48h_alh	crol
Rbp6.1	1.76353988879437e-05	-0.805278607405408	0.212	0.405	0.225697834967903	atlas_48h_alh	Rbp6
dally.2	1.96565759311416e-05	-0.788397329994977	0.359	0.538	0.251564858766751	atlas_48h_alh	dally
trn.2	2.0504859251502e-05	-1.03736758903177	0.135	0.307	0.262421188700723	atlas_48h_alh	trn
alpha-Cat.2	2.13071159323148e-05	-0.928035564169734	0.118	0.283	0.272688469701765	atlas_48h_alh	alpha-Cat
DIP1.2	2.17343566348142e-05	-0.582891609853267	0.094	0.263	0.278156296212352	atlas_48h_alh	DIP1
beat-IIa.1	2.3835575572073e-05	-1.43175956975664	0.047	0.182	0.30504769617139	atlas_48h_alh	beat-IIa
CG17124	2.5096956377604e-05	-0.948830919645569	0.124	0.29	0.321190847720576	atlas_48h_alh	CG17124
RpL30.1	3.02297326293236e-05	-0.498460138644305	0.576	0.769	0.386880118190083	atlas_48h_alh	RpL30
CG31549.1	3.03312870949083e-05	-0.958587547541439	0.053	0.187	0.388179812240636	atlas_48h_alh	CG31549
CG5973	3.13272390376257e-05	-0.764913336921636	0.182	0.364	0.400926005203534	atlas_48h_alh	CG5973
CG31650	3.13768615288711e-05	-0.734862658106504	0.029	0.152	0.401561073846492	atlas_48h_alh	CG31650
CG15093.1	3.16718008319441e-05	-1.15255716148298	0.206	0.373	0.40533570704722	atlas_48h_alh	CG15093
smog.1	3.42927482649602e-05	-0.707581105852234	0.059	0.204	0.438878592294961	atlas_48h_alh	smog
SoxN.2	3.6193019470251e-05	-0.837151674850611	0.129	0.295	0.463198263180273	atlas_48h_alh	SoxN
for.1	3.62461207466687e-05	-0.749715073266181	0.059	0.201	0.463877853315865	atlas_48h_alh	for
Nrt.2	3.65410996572067e-05	-0.844367558109922	0.094	0.253	0.467652993412931	atlas_48h_alh	Nrt
rdgB.1	3.71004048090863e-05	-0.840677771952385	0.029	0.152	0.474810980746686	atlas_48h_alh	rdgB
BtbVII.1	3.76121451974689e-05	-0.796406166032686	0.053	0.189	0.481360234237208	atlas_48h_alh	BtbVII
RpS15	3.86596052196346e-05	-0.379389199254876	0.747	0.904	0.494765627600884	atlas_48h_alh	RpS15
ND-B22.1	4.28932279912625e-05	-0.761444718301342	0.229	0.418	0.548947531832177	atlas_48h_alh	ND-B22
stg.2	5.22362843565376e-05	-0.951842157436711	0.129	0.295	0.668519967194968	atlas_48h_alh	stg
tai.1	5.43027838381345e-05	-0.616286336910284	0.212	0.403	0.694967027560446	atlas_48h_alh	tai
CG42613	5.62392466305917e-05	-0.798806357391299	0.106	0.263	0.719749878378313	atlas_48h_alh	CG42613
CG45050.1	5.8414484208792e-05	-0.496836989244303	0.329	0.543	0.74758856890412	atlas_48h_alh	CG45050
Jafrac1.2	5.90844251561262e-05	-0.544688656846858	0.476	0.668	0.756162473148102	atlas_48h_alh	Jafrac1
Rab11	6.04529211559525e-05	1.06081829189434	0.171	0.066	0.77367648495388	atlas_48h_alh	Rab11
CG31221.1	6.38052258068977e-05	-0.989407814364138	0.112	0.27	0.816579279876676	atlas_48h_alh	CG31221
ND-42	6.41116921689827e-05	-1.04020797327492	0.071	0.204	0.820501436378641	atlas_48h_alh	ND-42
para.1	7.43171078327209e-05	-0.985450935304962	0.059	0.192	0.951110346043162	atlas_48h_alh	para
lbk.1	7.4658931222554e-05	-0.814775473551491	0.135	0.297	0.955485001786247	atlas_48h_alh	lbk
CG8860.1	7.67401629630719e-05	-0.748502329386532	0.218	0.388	0.982120605601394	atlas_48h_alh	CG8860
sbb.2	7.72873170929601e-05	-0.592605570055104	0.447	0.624	0.989123084155703	atlas_48h_alh	sbb
Rap1.1	7.76620298687672e-05	-0.73027705328707	0.241	0.408	0.993918658260482	atlas_48h_alh	Rap1
fz2.2	7.8858063646029e-05	-0.878896606121941	0.2	0.373	1	atlas_48h_alh	fz2
cdi.1	8.96109299180273e-05	-0.594186540099213	0.2	0.381	1	atlas_48h_alh	cdi
CG12605.1	0.000100963862620653	-1.03432553580906	0.024	0.13	1	atlas_48h_alh	CG12605
sif.1	0.000109861277245834	-1.08780781790548	0.041	0.16	1	atlas_48h_alh	sif
cora.1	0.000110615293192602	1.20699103899859	0.341	0.221	1	atlas_48h_alh	cora
ND-MLRQ.1	0.0001214366190488	-0.75512659932342	0.424	0.59	1	atlas_48h_alh	ND-MLRQ
Calr.1	0.000122924653847138	0.86061537470406	0.471	0.351	1	atlas_48h_alh	Calr
CG11752.1	0.000124571188117762	-0.834777103138085	0.1	0.241	1	atlas_48h_alh	CG11752
CG16711.1	0.000137737390527423	-0.676505834839845	0.035	0.15	1	atlas_48h_alh	CG16711
Tsp66E.2	0.000140234321857834	-0.65637186195855	0.082	0.221	1	atlas_48h_alh	Tsp66E
jeb	0.000140385588263777	-0.834525014642923	0.076	0.214	1	atlas_48h_alh	jeb
Drep2.1	0.000147826115118289	-0.868240592484511	0.065	0.192	1	atlas_48h_alh	Drep2
PIG-T.2	0.000156381343669351	-0.393213247458086	0.159	0.337	1	atlas_48h_alh	PIG-T
Dsp1	0.000157102980481312	-0.518953443438989	0.288	0.484	1	atlas_48h_alh	Dsp1
Rpb10.1	0.000160983453058332	-0.563621310205356	0.094	0.238	1	atlas_48h_alh	Rpb10
RpII215.1	0.000176719357787245	-0.716707394819257	0.094	0.229	1	atlas_48h_alh	RpII215
ND-18.1	0.000183262760451454	-0.968466654610932	0.088	0.216	1	atlas_48h_alh	ND-18
CG10226.1	0.000194618400637311	-0.532073251837714	0.141	0.3	1	atlas_48h_alh	CG10226
CG30172.1	0.000204415489160357	-0.791883965414021	0.076	0.209	1	atlas_48h_alh	CG30172
Cyt-c-p.2	0.00021144533411986	-0.704846022310665	0.165	0.324	1	atlas_48h_alh	Cyt-c-p
RpL35.1	0.00022237053546049	-0.467138651255301	0.524	0.74	1	atlas_48h_alh	RpL35
fru.1	0.000234425957589799	-0.50906526458959	0.141	0.295	1	atlas_48h_alh	fru
Frq1.1	0.000241250094951393	-1.00582249188007	0.035	0.14	1	atlas_48h_alh	Frq1
Agpat1.2	0.000271920526657189	-0.68402395669971	0.047	0.16	1	atlas_48h_alh	Agpat1
bru3	0.000284135447049418	-0.773285903882378	0.088	0.224	1	atlas_48h_alh	bru3
lncRNA:CR43334.1	0.000302880212886185	-0.68896530083696	0.065	0.184	1	atlas_48h_alh	lncRNA:CR43334
CG32369	0.000304324690857249	-0.568435634277885	0.059	0.177	1	atlas_48h_alh	CG32369
egh.1	0.000311575477459284	-0.695198019421519	0.259	0.418	1	atlas_48h_alh	egh
Cam	0.000319374429021261	-0.57394840011515	0.594	0.764	1	atlas_48h_alh	Cam
Rdl	0.000325860669620127	-0.806227021088593	0.076	0.201	1	atlas_48h_alh	Rdl
ND-B12.1	0.000336475955509862	-0.630376155181126	0.288	0.455	1	atlas_48h_alh	ND-B12
Oatp74D.2	0.000337307725391309	0.655746542640527	0.647	0.533	1	atlas_48h_alh	Oatp74D
CG1440.1	0.000339346543218749	-0.659238986925867	0.082	0.211	1	atlas_48h_alh	CG1440
Rbfox1.1	0.000351535693287375	-0.440699749645109	0.612	0.752	1	atlas_48h_alh	Rbfox1
shot.1	0.000354789341052296	1.02340417083088	0.324	0.206	1	atlas_48h_alh	shot
ND-13A.1	0.000368664188517692	-0.720237077212519	0.147	0.292	1	atlas_48h_alh	ND-13A
kay.1	0.000377330268923482	1.04673726667342	0.282	0.165	1	atlas_48h_alh	kay
eff.1	0.000379037534926157	1.01438212017369	0.406	0.297	1	atlas_48h_alh	eff
CG2865.1	0.000387516357057145	-0.418363753747498	0.059	0.174	1	atlas_48h_alh	CG2865
Cys.2	0.000388099358992985	-1.44444549172557	0.535	0.649	1	atlas_48h_alh	Cys
path.1	0.000404711388490178	1.04636410676381	0.488	0.373	1	atlas_48h_alh	path
ATPsynD.1	0.000423378906360434	-0.474287920758529	0.559	0.727	1	atlas_48h_alh	ATPsynD
ND-SGDH.1	0.000424834512935877	-0.632294447697788	0.171	0.319	1	atlas_48h_alh	ND-SGDH
Swip-1.1	0.00044574989673177	-0.689041887979439	0.041	0.145	1	atlas_48h_alh	Swip-1
Clic.1	0.00046281651559046	1.08588949968672	0.2	0.098	1	atlas_48h_alh	Clic
Sxl.1	0.000470785335096058	-0.672424312430256	0.076	0.197	1	atlas_48h_alh	Sxl
Cpsf6.2	0.000478959896370376	-0.774391704781925	0.088	0.214	1	atlas_48h_alh	Cpsf6
CG13364.1	0.000487310034829621	-0.428186789749514	0.3	0.479	1	atlas_48h_alh	CG13364
Pdp1.1	0.000522516753952901	-0.643272058138321	0.235	0.393	1	atlas_48h_alh	Pdp1
sdt.1	0.00052476108074074	-0.733637088467388	0.041	0.145	1	atlas_48h_alh	sdt
Hsp26.2	0.000527501620228156	-1.15410427197599	0.071	0.187	1	atlas_48h_alh	Hsp26
AhcyL1.1	0.000539090924135694	-0.69444706816206	0.047	0.152	1	atlas_48h_alh	AhcyL1
ctp.1	0.000578844237137576	-0.423338346103163	0.559	0.703	1	atlas_48h_alh	ctp
SdhC.2	0.000583964507702301	-0.718097674557869	0.2	0.349	1	atlas_48h_alh	SdhC
PPP4R2r.2	0.000584547144371613	-0.751204373394363	0.118	0.251	1	atlas_48h_alh	PPP4R2r
sick.1	0.000586223766362873	1.34526831034805	0.247	0.143	1	atlas_48h_alh	sick
cpo	0.00058890592754378	-0.513065218220715	0.482	0.646	1	atlas_48h_alh	cpo
Sar1.1	0.000603403402299494	-0.284595063924176	0.153	0.307	1	atlas_48h_alh	Sar1
EndoA.1	0.000604217747870107	-0.636368768879627	0.059	0.167	1	atlas_48h_alh	EndoA
EMC4.1	0.000621491898069003	-0.728880365353673	0.053	0.157	1	atlas_48h_alh	EMC4
slp1.2	0.000639188280218267	-0.598492304885261	0.135	0.278	1	atlas_48h_alh	slp1
Tim8.1	0.00064002018238243	-0.67821094927918	0.082	0.201	1	atlas_48h_alh	Tim8
Top1.1	0.000657156071592536	-0.638484411661707	0.194	0.339	1	atlas_48h_alh	Top1
Usp7.2	0.000666380102964718	-0.36817626969605	0.253	0.432	1	atlas_48h_alh	Usp7
Hsc70Cb.2	0.000689128414912509	-0.504275953016646	0.235	0.391	1	atlas_48h_alh	Hsc70Cb
CG15771.1	0.000691589386437431	-0.649933465336205	0.1	0.224	1	atlas_48h_alh	CG15771
CG2991	0.0007108088457711	-0.627247003696556	0.147	0.285	1	atlas_48h_alh	CG2991
ATPsynO.2	0.000735194358739307	-0.663210879569735	0.388	0.555	1	atlas_48h_alh	ATPsynO
fok.1	0.000742913074742722	-0.636059587134529	0.212	0.366	1	atlas_48h_alh	fok
Trf2.2	0.000752554310898357	-0.539958972800433	0.206	0.359	1	atlas_48h_alh	Trf2
CG34446.1	0.000760129493566068	-0.593960297526548	0.118	0.248	1	atlas_48h_alh	CG34446
SmB	0.000791743826564424	-0.540606158625031	0.053	0.157	1	atlas_48h_alh	SmB
dnc.1	0.00079551190620196	-0.478137912857449	0.153	0.295	1	atlas_48h_alh	dnc
mRpL55.1	0.000809284122462586	-0.823032863618789	0.053	0.155	1	atlas_48h_alh	mRpL55
CG14989.1	0.000966170468945172	-0.849000783235779	0.153	0.295	1	atlas_48h_alh	CG14989
RpS23.1	0.00108196519441252	-0.359439330507523	0.582	0.749	1	atlas_48h_alh	RpS23
hoip.2	0.00114264742616697	-0.717870060886419	0.1	0.216	1	atlas_48h_alh	hoip
mRpL42.1	0.00119589552870197	-0.486670752252825	0.082	0.197	1	atlas_48h_alh	mRpL42
CG3625.1	0.00121660353783257	-0.71267246978069	0.082	0.192	1	atlas_48h_alh	CG3625
COX7A.2	0.00124818875554872	-0.566181964526839	0.459	0.614	1	atlas_48h_alh	COX7A
fs(1)h	0.00129954799733627	-0.412766924819577	0.229	0.378	1	atlas_48h_alh	fs(1)h
RpII18.1	0.00137323761473353	-0.309279598154365	0.112	0.238	1	atlas_48h_alh	RpII18
bi.2	0.00144388395321187	-0.691202058719489	0.076	0.184	1	atlas_48h_alh	bi
CG17776.1	0.00146115435910424	-0.448938119621974	0.188	0.332	1	atlas_48h_alh	CG17776
sta	0.00148336824576541	-0.312209846098403	0.753	0.87	1	atlas_48h_alh	sta
Tsp42Ea.2	0.00148739504329601	-1.21633334852706	0.082	0.187	1	atlas_48h_alh	Tsp42Ea
ND-13B.1	0.00151724543495661	-0.627432499838738	0.129	0.253	1	atlas_48h_alh	ND-13B
Chchd2.1	0.00156811531443747	-0.443818869247834	0.218	0.366	1	atlas_48h_alh	Chchd2
nkd	0.00157709137725862	-0.76821853317796	0.065	0.165	1	atlas_48h_alh	nkd
ND-15.1	0.00158320921553528	-0.623705481920311	0.218	0.339	1	atlas_48h_alh	ND-15
RpL10.1	0.00166725184389289	-0.282955138830407	0.718	0.857	1	atlas_48h_alh	RpL10
UQCR-11.2	0.00169770203732907	-0.608744541471331	0.382	0.516	1	atlas_48h_alh	UQCR-11
RpL12.1	0.00171749013759133	-0.254457747391258	0.606	0.779	1	atlas_48h_alh	RpL12
Sem1.2	0.00187126222064412	-0.433295370699096	0.276	0.43	1	atlas_48h_alh	Sem1
RpL36.1	0.00189525844908152	-0.299802601878781	0.718	0.88	1	atlas_48h_alh	RpL36
maf-S.1	0.00189803989537351	-0.872012657436736	0.082	0.184	1	atlas_48h_alh	maf-S
GstE6.2	0.00195828281796021	-0.849862780823526	0.118	0.226	1	atlas_48h_alh	GstE6
levy.1	0.00199476389610437	-0.515229936806813	0.553	0.678	1	atlas_48h_alh	levy
SmF.1	0.00200062402582127	-0.465652223173048	0.112	0.229	1	atlas_48h_alh	SmF
tral.1	0.00215758698139677	-0.333927247654673	0.141	0.275	1	atlas_48h_alh	tral
sm.1	0.0021897631392097	-0.370229272831355	0.171	0.314	1	atlas_48h_alh	sm
schlank.1	0.00219520830155697	-0.327220108338298	0.229	0.378	1	atlas_48h_alh	schlank
Trx-2.1	0.00220180990746105	-0.417181931271863	0.394	0.553	1	atlas_48h_alh	Trx-2
eIF2beta.2	0.00223017709670669	-0.233988852166467	0.288	0.464	1	atlas_48h_alh	eIF2beta
Gug.1	0.00225452943931359	-0.131992142334399	0.071	0.174	1	atlas_48h_alh	Gug
Nrg	0.00244182382448366	-0.344225057880426	0.641	0.799	1	atlas_48h_alh	Nrg
ND-B14.1	0.00251015249955536	-0.323243349999688	0.2	0.342	1	atlas_48h_alh	ND-B14
ND-39	0.00252258049338348	-0.183777762709041	0.188	0.339	1	atlas_48h_alh	ND-39
Tm1.1	0.00255987731363881	-0.293698024447997	0.371	0.545	1	atlas_48h_alh	Tm1
CG32767	0.00264111420914108	-0.661738396349609	0.1	0.206	1	atlas_48h_alh	CG32767
CASK	0.00278608202991549	-0.481351453949354	0.094	0.199	1	atlas_48h_alh	CASK
CG42258.1	0.00285129439028042	-0.351737493843667	0.171	0.302	1	atlas_48h_alh	CG42258
RpL11	0.00293548484897837	-0.315169179072285	0.641	0.784	1	atlas_48h_alh	RpL11
bic.1	0.0029685547272879	-0.297681922119502	0.341	0.509	1	atlas_48h_alh	bic
RpL8.2	0.00316499216953235	-0.305630397297764	0.647	0.784	1	atlas_48h_alh	RpL8
ps.1	0.00317684506444066	-0.255589145970599	0.453	0.622	1	atlas_48h_alh	ps
CtBP.2	0.00320845995027891	-0.445619177256221	0.229	0.366	1	atlas_48h_alh	CtBP
par-1.1	0.00321921932465654	-0.191937264929523	0.165	0.297	1	atlas_48h_alh	par-1
Tom7.1	0.00325590223618834	-0.461915616108115	0.447	0.595	1	atlas_48h_alh	Tom7
nSyb	0.0032729670643603	-0.431252267470494	0.094	0.204	1	atlas_48h_alh	nSyb
CG3168.1	0.00329997934569796	-0.592338571263405	0.247	0.373	1	atlas_48h_alh	CG3168
RpL31	0.00369562645139232	-0.389302929468183	0.641	0.764	1	atlas_48h_alh	RpL31
ND-B17.2.1	0.00372764100230727	-0.329350472684275	0.229	0.369	1	atlas_48h_alh	ND-B17.2
Tom20.1	0.00394662752301236	-0.423661549165856	0.118	0.229	1	atlas_48h_alh	Tom20
Eip63E.2	0.00399800274116486	-0.350336568782291	0.194	0.327	1	atlas_48h_alh	Eip63E
RpS11	0.00403589674331395	-0.269217998583053	0.735	0.862	1	atlas_48h_alh	RpS11
ATPsyndelta.1	0.00406904349190705	-0.383634983620345	0.259	0.396	1	atlas_48h_alh	ATPsyndelta
flw.1	0.00410792361368073	-0.454415963307146	0.153	0.268	1	atlas_48h_alh	flw
endos	0.00416981206676321	-0.49007830115825	0.129	0.241	1	atlas_48h_alh	endos
ATPsynE.2	0.00420264886295442	-0.558303340641509	0.471	0.59	1	atlas_48h_alh	ATPsynE
lncRNA:noe.2	0.00434795434799455	0.351670714182812	0.447	0.329	1	atlas_48h_alh	lncRNA:noe
Pen.2	0.0043704830772835	-0.167279314069055	0.165	0.29	1	atlas_48h_alh	Pen
RpL34b.1	0.00437653852521609	-0.315798141218045	0.576	0.708	1	atlas_48h_alh	RpL34b
RpS6.2	0.00444522181637124	-0.331462578166008	0.394	0.531	1	atlas_48h_alh	RpS6
Gbeta13F.1	0.00467979912993876	-0.409560935328421	0.453	0.595	1	atlas_48h_alh	Gbeta13F
CG32354.1	0.0047220845727054	-0.312287004292966	0.406	0.57	1	atlas_48h_alh	CG32354
IA-2.1	0.00475300386190552	-0.368236879243714	0.176	0.302	1	atlas_48h_alh	IA-2
Not1.1	0.00478169034578708	-0.225105505001404	0.141	0.263	1	atlas_48h_alh	Not1
RpS3	0.00483856603644494	-0.299384086989746	0.547	0.715	1	atlas_48h_alh	RpS3
ND-AGGG.1	0.00485120473135853	-0.558564014078741	0.176	0.285	1	atlas_48h_alh	ND-AGGG
Rala	0.00565040484479509	-0.203214554567339	0.153	0.273	1	atlas_48h_alh	Rala
Paip2.1	0.00592495782913842	-0.252290694007884	0.1	0.204	1	atlas_48h_alh	Paip2
CG17646	0.00596495730817823	-0.242929390777478	0.147	0.26	1	atlas_48h_alh	CG17646
UQCR-C1	0.00602137579300946	-0.476314649299583	0.182	0.295	1	atlas_48h_alh	UQCR-C1
CG43085.2	0.00669627157642017	-0.539452667341305	0.182	0.302	1	atlas_48h_alh	CG43085
RpL26.1	0.00680762304561637	-0.209228507688643	0.665	0.799	1	atlas_48h_alh	RpL26
Roc1a	0.00742421375498157	-0.236483996982045	0.159	0.273	1	atlas_48h_alh	Roc1a
mRpL33	0.00746819062278176	-0.475341471322733	0.159	0.265	1	atlas_48h_alh	mRpL33
Cp110	0.00775998107634106	-0.218096908627316	0.147	0.26	1	atlas_48h_alh	Cp110
ND-B16.6.2	0.00778201619635562	-0.556444278277471	0.206	0.312	1	atlas_48h_alh	ND-B16.6
nmo.1	0.00782577549556148	-0.262303187548242	0.188	0.317	1	atlas_48h_alh	nmo
RpL13	0.00826531160705027	-0.260105983565107	0.635	0.789	1	atlas_48h_alh	RpL13
Obp99a	0.00844353716514221	-0.510135246090107	0.465	0.607	1	atlas_48h_alh	Obp99a
brat.2	0.00855477116462147	-0.292080994381502	0.153	0.263	1	atlas_48h_alh	brat
CG9034.2	0.00893555540033169	-0.334106191718134	0.235	0.354	1	atlas_48h_alh	CG9034
RpS5a.1	0.00930038437657012	-0.251545802128987	0.606	0.74	1	atlas_48h_alh	RpS5a
chinmo	0.00931503694767786	-0.257404973127313	0.229	0.356	1	atlas_48h_alh	chinmo
svp.2	0.00981752953619832	-0.377549010192384	0.171	0.285	1	atlas_48h_alh	svp
shi.1	0.0100846174676909	-0.277652423088593	0.135	0.241	1	atlas_48h_alh	shi
l(3)neo38.1	0.0102409206581744	-0.210557717707522	0.165	0.28	1	atlas_48h_alh	l(3)neo38
CG42806.2	0.0105915652476558	-0.210195539515776	0.241	0.369	1	atlas_48h_alh	CG42806
Pglym78.2	0.0107794177151894	-0.648327690253948	0.459	0.582	1	atlas_48h_alh	Pglym78
mei-P26.1	0.0109387223702129	-0.112436720970122	0.159	0.273	1	atlas_48h_alh	mei-P26
RNASEK.1	0.0114655111184437	-0.31051991370447	0.394	0.526	1	atlas_48h_alh	RNASEK
Bsg.1	0.011479467752115	-0.324247604219226	0.276	0.408	1	atlas_48h_alh	Bsg
ND-ACP.1	0.0119833861268294	-0.215844310133249	0.241	0.366	1	atlas_48h_alh	ND-ACP
Ance.1	0.0123215459353845	-0.612172269415311	0.224	0.329	1	atlas_48h_alh	Ance
CG44242	0.0128040800516529	-0.382356076710203	0.188	0.295	1	atlas_48h_alh	CG44242
RpS14a.2	0.0139122207368701	-0.212202247009251	0.565	0.71	1	atlas_48h_alh	RpS14a
Unr.2	0.0139714462402845	-0.336502046084329	0.259	0.388	1	atlas_48h_alh	Unr
mnd	0.0144532340176582	-0.234966259181558	0.153	0.258	1	atlas_48h_alh	mnd
Wnt4.2	0.0146018625906872	-0.443921138951066	0.241	0.359	1	atlas_48h_alh	Wnt4
ND-PDSW.1	0.0147455662508011	-0.362684642321164	0.276	0.393	1	atlas_48h_alh	ND-PDSW
RpL22	0.0151875253359025	-0.19342766562289	0.153	0.258	1	atlas_48h_alh	RpL22
RpL18.1	0.0161328518642108	-0.145237802698428	0.594	0.744	1	atlas_48h_alh	RpL18
RpS4.1	0.0168924092770374	-0.242405809627376	0.735	0.845	1	atlas_48h_alh	RpS4
RpL24	0.0169765460669479	-0.225211188262125	0.671	0.818	1	atlas_48h_alh	RpL24
Eno.1	0.0170326421731313	-0.264965518544525	0.729	0.83	1	atlas_48h_alh	Eno
HmgZ.1	0.017857353036118	-0.247104784331933	0.282	0.405	1	atlas_48h_alh	HmgZ
Mpcp2	0.0188619770562081	-0.220177640505196	0.182	0.287	1	atlas_48h_alh	Mpcp2
porin.1	0.0202190278220239	-0.351546647623542	0.435	0.563	1	atlas_48h_alh	porin
CG11267.1	0.0203133395174604	-0.268937510706888	0.288	0.4	1	atlas_48h_alh	CG11267
Fer2LCH	0.0217302942774279	-0.211640891695097	0.424	0.558	1	atlas_48h_alh	Fer2LCH
CG7834.1	0.022863304018007	-0.379244972844736	0.241	0.356	1	atlas_48h_alh	CG7834
stai.2	0.0232659092898643	-0.164752062916666	0.259	0.381	1	atlas_48h_alh	stai
RpL35A	0.0233577819207922	-0.24307899610059	0.541	0.69	1	atlas_48h_alh	RpL35A
CG13751	0.0235060322361995	-0.140779693782034	0.294	0.437	1	atlas_48h_alh	CG13751
Cyt-b5.1	0.0262296205681749	-0.231754385594489	0.218	0.322	1	atlas_48h_alh	Cyt-b5
aqz.1	0.0303095346312866	-0.193255360572436	0.4	0.526	1	atlas_48h_alh	aqz
RpL38.1	0.0307100848394259	-0.343658055706409	0.753	0.862	1	atlas_48h_alh	RpL38
Galphao.2	0.0331560147425354	-0.203786798869191	0.388	0.523	1	atlas_48h_alh	Galphao
RpL19.1	0.0392329885169959	-0.152763179287509	0.753	0.857	1	atlas_48h_alh	RpL19
His4r.1	0.0479462976490766	-0.188185926932608	0.482	0.597	1	atlas_48h_alh	His4r
Vha13.1	0.048912687344751	-0.306950311815303	0.482	0.59	1	atlas_48h_alh	Vha13
