# Supplementary material for: Single cell RNA-seq analysis reveals temporally-regulated and quiescence-regulated gene expression in Drosophila larval neuroblasts
Source: Neural Dev. 2022 Aug 24;17:7. doi: 10.1186/s13064-022-00163-7 (PMC9404614; doi:10.1186/s13064-022-00163-7)
Supplement: Supplementary file 6 — Additional file 6. [file 13064_2022_163_MOESM6_ESM.csv]

	p_val	avg_log2FC	pct.1	pct.2	p_val_adj	cluster	gene
atilla	3.12498063769078e-146	3.35344092667048	0.571	0.036	3.99935022011667e-142	atlas_1h_alh	atilla
Cys	3.23167551937913e-143	5.07710823722079	0.849	0.107	4.13589832970141e-139	atlas_1h_alh	Cys
prc	3.11327744607562e-137	3.21446554000651	0.521	0.031	3.98437247548758e-133	atlas_1h_alh	prc
CG12355	1.19773674652306e-136	3.11281258774412	0.58	0.041	1.53286348820021e-132	atlas_1h_alh	CG12355
Vha36-3	1.17276543640848e-129	2.78013249126291	0.37	0.013	1.50090520551557e-125	atlas_1h_alh	Vha36-3
lncRNA:CR43432	5.99817049788639e-111	1.79778948870518	0.16	0	7.67645860319501e-107	atlas_1h_alh	lncRNA:CR43432
CG18417	1.06638384200141e-82	3.4184493268968	0.261	0.011	1.3647580409934e-78	atlas_1h_alh	CG18417
Cyt-c-p	4.19379881933824e-72	2.73969915431556	0.664	0.121	5.36722372898908e-68	atlas_1h_alh	Cyt-c-p
hoip	2.05753633906816e-64	2.19666627982918	0.672	0.128	2.63323500673943e-60	atlas_1h_alh	hoip
ATPsynF	8.29380084716358e-61	2.37555933893351	0.941	0.557	1.06144063241999e-56	atlas_1h_alh	ATPsynF
CG15203	3.22079780511528e-60	2.80748763548828	0.681	0.14	4.12197703098653e-56	atlas_1h_alh	CG15203
cype	1.53210164532645e-58	2.16310352686887	1	0.74	1.96078368568879e-54	atlas_1h_alh	cype
Ac78C	2.09428023754268e-58	2.08892053096198	0.538	0.085	2.68025984800712e-54	atlas_1h_alh	Ac78C
CG7630	1.03387889506964e-57	2.39690610367592	0.966	0.62	1.32315820991012e-53	atlas_1h_alh	CG7630
cib	1.64972262206023e-56	-5.38035314277671	0.042	0.859	2.11131501171268e-52	atlas_1h_alh	cib
ND-B15	1.75159027877499e-55	1.9874209184647	0.714	0.163	2.24168523877623e-51	atlas_1h_alh	ND-B15
lncRNA:CR46488	4.48917356296013e-55	1.01028629307788	0.101	0.001	5.74524432587638e-51	atlas_1h_alh	lncRNA:CR46488
CG7637	2.49245482154499e-54	2.21259957962863	0.782	0.227	3.18984368061328e-50	atlas_1h_alh	CG7637
ND-13A	2.22502984569616e-53	1.95927701732441	0.571	0.104	2.84759319652195e-49	atlas_1h_alh	ND-13A
l(2)01289	2.06707312663475e-52	1.13206286731951	0.16	0.006	2.64544018746716e-48	atlas_1h_alh	l(2)01289
COX8	3.12574778718826e-52	1.99105331232311	0.958	0.634	4.00033201804353e-48	atlas_1h_alh	COX8
UQCR-6.4	3.65577744344749e-52	2.04775066164566	0.966	0.582	4.6786639721241e-48	atlas_1h_alh	UQCR-6.4
betaTub56D	4.94095168824145e-52	-2.45353818326849	0.571	0.944	6.3234299706114e-48	atlas_1h_alh	betaTub56D
UQCR-11	6.24300629853146e-52	2.13042809068313	0.882	0.36	7.98979946086056e-48	atlas_1h_alh	UQCR-11
CG5254	8.39793070240968e-52	1.77759271024656	0.252	0.02	1.07476717129439e-47	atlas_1h_alh	CG5254
levy	1.87474650160959e-51	1.91874415153283	0.933	0.46	2.39930057275995e-47	atlas_1h_alh	levy
ATPsynE	2.1937012135774e-51	2.06714002959983	0.908	0.407	2.80749881313635e-47	atlas_1h_alh	ATPsynE
Hex-A	2.59765685876147e-51	2.72319625921358	0.975	0.628	3.32448124784293e-47	atlas_1h_alh	Hex-A
Vha14-1	4.36235487896882e-51	2.20055096803559	0.756	0.223	5.58294177410429e-47	atlas_1h_alh	Vha14-1
ND-MLRQ	5.31309759792858e-51	2.10764885730855	0.899	0.408	6.799702305829e-47	atlas_1h_alh	ND-MLRQ
lncRNA:cherub	8.35464023965148e-51	-4.97862903169935	0.034	0.821	1.0692268578706e-46	atlas_1h_alh	lncRNA:cherub
ND-B14.5A	1.13541561462685e-50	2.17349854663367	0.664	0.16	1.45310490359945e-46	atlas_1h_alh	ND-B14.5A
sun	1.50482985444535e-50	2.00979104875988	0.908	0.417	1.92588124771916e-46	atlas_1h_alh	sun
SdhC	2.24373227074884e-49	1.79139679927377	0.664	0.154	2.87152856010437e-45	atlas_1h_alh	SdhC
CG11791	3.30488884523697e-49	2.24536892484548	0.529	0.103	4.22959674413427e-45	atlas_1h_alh	CG11791
VhaM9.7-b	3.43941677476003e-49	2.107450108837	0.689	0.176	4.40176558833789e-45	atlas_1h_alh	VhaM9.7-b
ox	1.81765693776549e-48	1.95832925719509	0.958	0.644	2.32623734895228e-44	atlas_1h_alh	ox
ATPsynG	5.57963181463991e-48	1.838498833939	0.933	0.532	7.14081279637616e-44	atlas_1h_alh	ATPsynG
betaggt-II	6.57137498643168e-48	2.03848705761607	0.563	0.116	8.41004570763526e-44	atlas_1h_alh	betaggt-II
Vha13	7.40944004933325e-48	2.08174596753027	0.857	0.341	9.48260137513669e-44	atlas_1h_alh	Vha13
COX5B	7.50694884898729e-48	1.98504721303529	0.866	0.37	9.60739313693393e-44	atlas_1h_alh	COX5B
CG13907	1.16268483489118e-47	1.95977292052911	0.58	0.12	1.48800405169373e-43	atlas_1h_alh	CG13907
mRpS14	1.28894023115655e-47	2.14691806000521	0.513	0.097	1.64958570783415e-43	atlas_1h_alh	mRpS14
SP1029	3.19672106223415e-47	2.15982538706	0.605	0.134	4.09116361544726e-43	atlas_1h_alh	SP1029
RNASEK	6.11329422114557e-47	2.09072415400234	0.891	0.417	7.8237939442221e-43	atlas_1h_alh	RNASEK
ND-AGGG	1.14860059191057e-46	1.9111318157216	0.706	0.187	1.46997903752714e-42	atlas_1h_alh	ND-AGGG
ATPsynCF6	3.70945129425126e-46	1.88578861403127	0.874	0.365	4.74735576638277e-42	atlas_1h_alh	ATPsynCF6
roh	3.95261911783632e-44	1.76907490663282	0.933	0.55	5.05856194700692e-40	atlas_1h_alh	roh
CG34200	7.95050759923874e-43	1.93921249790306	0.807	0.279	1.01750596255057e-38	atlas_1h_alh	CG34200
UQCR-Q	1.57127083286886e-42	1.88341319140489	0.899	0.574	2.01091241190557e-38	atlas_1h_alh	UQCR-Q
Neb-cGP	5.03927682087589e-41	1.8725662113308	0.933	0.556	6.44926647535697e-37	atlas_1h_alh	Neb-cGP
Hsp27	1.65637282782293e-39	-4.71639950253692	0	0.696	2.11982594504778e-35	atlas_1h_alh	Hsp27
Act5C	2.79179419586905e-39	-2.96773599489141	0.202	0.784	3.57293821187321e-35	atlas_1h_alh	Act5C
fabp	3.41562539106938e-39	-4.03170574428602	0.084	0.744	4.37131737549059e-35	atlas_1h_alh	fabp
CG2846	3.54645644502507e-38	1.79227293576004	0.345	0.052	4.53875495834309e-34	atlas_1h_alh	CG2846
COX7A	3.75737969550448e-38	1.65805900580314	0.857	0.424	4.80869453430664e-34	atlas_1h_alh	COX7A
mRpL42	5.65644086003688e-38	1.69336360908124	0.42	0.076	7.2391130126752e-34	atlas_1h_alh	mRpL42
CG31710	2.83769979601359e-37	1.48584645008123	0.193	0.016	3.63168819893819e-33	atlas_1h_alh	CG31710
ND-MWFE	3.26566189624758e-37	1.77995574514908	0.891	0.46	4.17939409481765e-33	atlas_1h_alh	ND-MWFE
COX5A	4.99738486455491e-37	1.77259156460736	0.849	0.455	6.39565314965738e-33	atlas_1h_alh	COX5A
ND-B14.7	5.00293092827806e-37	1.66899197403295	0.42	0.078	6.40275100201027e-33	atlas_1h_alh	ND-B14.7
CG31200	1.12937180586839e-35	1.00481582116214	0.134	0.008	1.44537003715037e-31	atlas_1h_alh	CG31200
ND-B14	3.54776465294545e-34	1.74802873349762	0.664	0.216	4.54042920283959e-30	atlas_1h_alh	ND-B14
ND-B18	2.04593061219224e-33	1.51574799178892	0.563	0.146	2.61838199748363e-29	atlas_1h_alh	ND-B18
ND-B14.5B	2.07688884462072e-33	1.71439467987556	0.63	0.189	2.6580023433456e-29	atlas_1h_alh	ND-B14.5B
His3.3B	3.7475887576427e-33	-3.15033094544965	0.168	0.708	4.79616409203113e-29	atlas_1h_alh	His3.3B
smt3	6.80805673800636e-33	-1.92001881339675	0.571	0.847	8.71295101330054e-29	atlas_1h_alh	smt3
su(r)	1.15163937376888e-32	1.36188719026633	0.168	0.014	1.47386807054941e-28	atlas_1h_alh	su(r)
Pen	1.2704004566194e-32	-4.11480154996574	0.025	0.633	1.6258585043815e-28	atlas_1h_alh	Pen
Tina-1	1.45438006080348e-32	1.93102928525238	0.462	0.11	1.86131560181629e-28	atlas_1h_alh	Tina-1
CG15027	8.24885135268664e-32	0.970752495074861	0.151	0.012	1.05568799611684e-27	atlas_1h_alh	CG15027
Abd-B	1.05175008270244e-31	1.15196465332906	0.109	0.005	1.34602975584258e-27	atlas_1h_alh	Abd-B
Fdx2	1.1018425305513e-31	1.29701595596145	0.311	0.05	1.41013807059956e-27	atlas_1h_alh	Fdx2
CG9034	1.13940897005193e-31	1.80378358046007	0.672	0.243	1.45821559987246e-27	atlas_1h_alh	CG9034
geko	3.00171286152911e-31	1.03480909490839	0.118	0.007	3.84159212018495e-27	atlas_1h_alh	geko
bel	4.9098230271453e-31	1.43125102859004	0.866	0.505	6.28359151014055e-27	atlas_1h_alh	bel
SdhD	5.89605272124364e-31	1.44003900544948	0.462	0.107	7.54576827264761e-27	atlas_1h_alh	SdhD
Ugt49B1	8.25207107478349e-31	1.46472653370379	0.218	0.026	1.05610005615079e-26	atlas_1h_alh	Ugt49B1
Df31	7.40986125609906e-30	-3.30429923706368	0.076	0.629	9.48314043555558e-26	atlas_1h_alh	Df31
lncRNA:CR43334	1.32738515498109e-29	1.72553686465757	0.513	0.139	1.6987875213448e-25	atlas_1h_alh	lncRNA:CR43334
CG5567	1.39788992231881e-29	1.54939980431875	0.286	0.046	1.78901952258361e-25	atlas_1h_alh	CG5567
CG34132	2.51428251140928e-29	1.60159567529212	0.513	0.136	3.21777875810159e-25	atlas_1h_alh	CG34132
ND-15	4.02419424426921e-29	1.57329803279914	0.63	0.205	5.15016379381573e-25	atlas_1h_alh	ND-15
mRpL23	1.91254375247023e-28	1.08541181431793	0.336	0.062	2.4476734944114e-24	atlas_1h_alh	mRpL23
Sfxn1-3	8.21515374898889e-28	1.3974659914814	0.235	0.033	1.0513753767956e-23	atlas_1h_alh	Sfxn1-3
Gs1l	8.74826080441388e-28	1.21747773891962	0.277	0.045	1.11960241774889e-23	atlas_1h_alh	Gs1l
EMC6	1.05440087237124e-27	1.62757432262474	0.445	0.111	1.34942223646072e-23	atlas_1h_alh	EMC6
l(2)37Cg	1.13583705286589e-27	1.33662097745709	0.244	0.036	1.45364426025777e-23	atlas_1h_alh	l(2)37Cg
alphaTub84B	1.2413327787468e-27	-2.00221734246035	0.37	0.765	1.58865769024015e-23	atlas_1h_alh	alphaTub84B
CG7394	1.25194260008483e-27	1.54788530182772	0.319	0.061	1.60223613958856e-23	atlas_1h_alh	CG7394
UQCR-14	1.59928977215117e-27	1.35192232127572	0.866	0.495	2.04677105039906e-23	atlas_1h_alh	UQCR-14
CG6126	1.68304515801684e-27	1.58271436805638	0.58	0.185	2.15396119322995e-23	atlas_1h_alh	CG6126
lncRNA:CR40469	1.78445062253329e-27	-1.67653292709632	0.277	0.785	2.28373990671811e-23	atlas_1h_alh	lncRNA:CR40469
CG12171	2.57092960336988e-27	1.51353937989729	0.294	0.052	3.29027570639277e-23	atlas_1h_alh	CG12171
COX7C	2.7505521717146e-27	1.43737241830228	0.882	0.57	3.52015666936034e-23	atlas_1h_alh	COX7C
RpI12	4.60934024311554e-27	1.38682221574309	0.151	0.014	5.89903364313927e-23	atlas_1h_alh	RpI12
COX6B	2.12337713243735e-26	1.38817652940832	0.832	0.481	2.71749805409332e-22	atlas_1h_alh	COX6B
eEF1alpha1	4.32721462491795e-26	-1.16905728349872	0.824	0.924	5.53796927696999e-22	atlas_1h_alh	eEF1alpha1
mRpL34	1.11328203478932e-25	1.52940895988668	0.613	0.213	1.42477834812337e-21	atlas_1h_alh	mRpL34
CG13364	1.35143371084473e-25	1.65769345383663	0.773	0.359	1.72956486313908e-21	atlas_1h_alh	CG13364
ND-B12	1.6999178304633e-25	1.43140480421964	0.689	0.272	2.17555483942693e-21	atlas_1h_alh	ND-B12
Ugt49C1	2.24516162571169e-25	0.991636902482192	0.193	0.025	2.87335784858582e-21	atlas_1h_alh	Ugt49C1
Pkcdelta	3.4746493502182e-25	0.776526887734786	0.134	0.012	4.44685623840925e-21	atlas_1h_alh	Pkcdelta
CanA1	5.70176833371811e-25	1.0462371191199	0.143	0.014	7.29712311349243e-21	atlas_1h_alh	CanA1
CG41128	9.36045660434864e-25	1.58323511978792	0.697	0.297	1.19795123622454e-20	atlas_1h_alh	CG41128
CG17029	1.03959868418177e-24	1.28907388689851	0.218	0.032	1.33047839601583e-20	atlas_1h_alh	CG17029
Gapdh2	1.99689756765616e-24	1.79135008461964	0.891	0.645	2.55562950708635e-20	atlas_1h_alh	Gapdh2
CG32365	3.13248125418158e-24	0.983138725021007	0.168	0.02	4.00894950910159e-20	atlas_1h_alh	CG32365
CG10470	3.61151980847498e-24	1.28368818581532	0.403	0.1	4.62202305088629e-20	atlas_1h_alh	CG10470
mt:CoI	1.08686945881681e-23	-1.31745745638872	0.697	0.901	1.39097553339375e-19	atlas_1h_alh	mt:CoI
CG7006	1.44286832334196e-23	1.27873807067776	0.227	0.036	1.84658288021304e-19	atlas_1h_alh	CG7006
olf186-M	1.78517985080074e-23	1.29673540439583	0.176	0.023	2.28467317305479e-19	atlas_1h_alh	olf186-M
CG11267	1.85782559702266e-23	1.38946588429412	0.689	0.314	2.3776451990696e-19	atlas_1h_alh	CG11267
Nmdmc	4.4368697358314e-23	1.21962313827006	0.235	0.039	5.67830588791702e-19	atlas_1h_alh	Nmdmc
ND-B16.6	4.87541758880802e-23	1.20991015631458	0.504	0.154	6.2395594301565e-19	atlas_1h_alh	ND-B16.6
CG5390	5.13387494312779e-23	1.49375936098402	0.37	0.092	6.57033315221494e-19	atlas_1h_alh	CG5390
Oat	6.58353247865644e-23	1.4494982746032	0.294	0.061	8.42560486618451e-19	atlas_1h_alh	Oat
Mob2	1.47952410528342e-22	1.48982189363842	0.597	0.219	1.89349494994172e-18	atlas_1h_alh	Mob2
ctp	1.80495555375788e-22	-1.75562600911292	0.412	0.747	2.30998211769933e-18	atlas_1h_alh	ctp
SLIRP2	2.83532199506019e-22	0.961697266068882	0.193	0.028	3.62864508927804e-18	atlas_1h_alh	SLIRP2
CAH1	2.84809083004639e-22	1.86871176823232	0.739	0.398	3.64498664429337e-18	atlas_1h_alh	CAH1
Myd88	4.90834067421009e-22	1.18799151118853	0.378	0.095	6.28169439485407e-18	atlas_1h_alh	Myd88
mRpS18C	6.52996472836409e-22	1.24872324890092	0.185	0.026	8.35704885936036e-18	atlas_1h_alh	mRpS18C
CG11752	6.61378612005338e-22	1.35604745464323	0.429	0.124	8.46432347644431e-18	atlas_1h_alh	CG11752
ND-19	7.00509222127263e-22	1.2341158588032	0.429	0.121	8.96511702478471e-18	atlas_1h_alh	ND-19
CG14210	7.25166046343426e-22	1.23170023685148	0.252	0.047	9.28067506110316e-18	atlas_1h_alh	CG14210
Mrp4	9.66391414026092e-22	0.771823636788107	0.109	0.009	1.23678773167059e-17	atlas_1h_alh	Mrp4
CG15093	9.73639360832429e-22	1.73196183718599	0.538	0.201	1.24606365399334e-17	atlas_1h_alh	CG15093
pr	1.36060953745567e-21	1.34168252022017	0.218	0.037	1.74130808603577e-17	atlas_1h_alh	pr
Tim8	1.51452169826402e-21	1.06095717734197	0.353	0.085	1.93828486943829e-17	atlas_1h_alh	Tim8
COX4	1.79933335703444e-21	1.46443668496914	0.689	0.356	2.30278683033268e-17	atlas_1h_alh	COX4
ND-18	2.27052238624092e-21	1.20612968659278	0.336	0.08	2.90581454991113e-17	atlas_1h_alh	ND-18
CG3301	4.22990475764773e-21	0.926691894755283	0.143	0.016	5.41343210883757e-17	atlas_1h_alh	CG3301
lncRNA:noe	6.53560881574918e-21	-3.53370396709109	0.025	0.487	8.3642721623958e-17	atlas_1h_alh	lncRNA:noe
Fas2	6.68968890668626e-21	1.33754929739715	0.908	0.783	8.56146386277708e-17	atlas_1h_alh	Fas2
CG1542	1.41825397667823e-20	1.03255360158853	0.16	0.021	1.8150814393528e-16	atlas_1h_alh	CG1542
Obp44a	1.50992220636627e-20	-1.42578562847575	0.487	0.811	1.93239843970756e-16	atlas_1h_alh	Obp44a
CG10550	1.8470483710948e-20	1.33661590368426	0.269	0.056	2.36385250532713e-16	atlas_1h_alh	CG10550
mRpL20	2.00606386508576e-20	1.1667633665363	0.261	0.052	2.56736053453676e-16	atlas_1h_alh	mRpL20
ND-ASHI	3.01037552859261e-20	1.25348110140279	0.403	0.115	3.85267860149282e-16	atlas_1h_alh	ND-ASHI
CG12848	4.24742265560118e-20	1.40183461194729	0.319	0.079	5.43585151463839e-16	atlas_1h_alh	CG12848
Syp	4.25474983731914e-20	-3.16845932615952	0	0.447	5.44522884180104e-16	atlas_1h_alh	Syp
GstE6	4.90528547028498e-20	1.25752348033257	0.218	0.039	6.27778434487072e-16	atlas_1h_alh	GstE6
Jafrac1	6.81316447143702e-20	-1.96341854328694	0.319	0.661	8.71948789054509e-16	atlas_1h_alh	Jafrac1
Gapdh1	7.97660703007599e-20	1.66723495089145	0.773	0.505	1.02084616770913e-15	atlas_1h_alh	Gapdh1
mt:ATPase6	1.04615032337472e-19	-1.49402682349513	0.504	0.787	1.33886318385496e-15	atlas_1h_alh	mt:ATPase6
ND-B17.2	1.37251633380302e-19	1.18244715910954	0.471	0.154	1.75654640400111e-15	atlas_1h_alh	ND-B17.2
Grx1	1.82803414892285e-19	1.34718066459229	0.269	0.059	2.33951810379146e-15	atlas_1h_alh	Grx1
Rpb10	2.0991843597545e-19	1.34894187908668	0.521	0.185	2.6865361436138e-15	atlas_1h_alh	Rpb10
CG4301	2.52426233734486e-19	0.937350813889417	0.235	0.045	3.23055093933395e-15	atlas_1h_alh	CG4301
Coa8	2.8100611999701e-19	1.09447326599866	0.168	0.025	3.59631632372174e-15	atlas_1h_alh	Coa8
ND-SGDH	4.09496650254697e-19	1.26014939942667	0.471	0.159	5.24073812995961e-15	atlas_1h_alh	ND-SGDH
l(3)87Df	4.20654115597477e-19	1.32670616800896	0.185	0.03	5.38353137141651e-15	atlas_1h_alh	l(3)87Df
mRpL24	4.40543733183035e-19	1.03741617091626	0.218	0.041	5.63807869727648e-15	atlas_1h_alh	mRpL24
Ald1	6.3702773072898e-19	1.31250060442018	0.857	0.574	8.15268089786948e-15	atlas_1h_alh	Ald1
AdenoK	7.46103347556954e-19	0.856546064530624	0.143	0.019	9.54863064203389e-15	atlas_1h_alh	AdenoK
ND-PDSW	1.19303166564064e-18	1.12411556606657	0.597	0.241	1.52684192568689e-14	atlas_1h_alh	ND-PDSW
ATPsynO	1.61346949133511e-18	1.31802509516107	0.723	0.4	2.06491825501067e-14	atlas_1h_alh	ATPsynO
nkt	1.64325784920412e-18	0.96431093375609	0.227	0.044	2.10304139541143e-14	atlas_1h_alh	nkt
CG3527	3.03213713552255e-18	1.04997565326524	0.185	0.031	3.88052910604176e-14	atlas_1h_alh	CG3527
CG11279	6.0373783473937e-18	1.04073105218614	0.286	0.068	7.72663680899446e-14	atlas_1h_alh	CG11279
ND-13B	6.88127491950935e-18	1.17338440830805	0.412	0.128	8.80665564198807e-14	atlas_1h_alh	ND-13B
Pglym78	6.92771630127757e-18	1.54144781223565	0.58	0.263	8.86609132237504e-14	atlas_1h_alh	Pglym78
CG6878	7.66663006276742e-18	1.15128326353018	0.353	0.098	9.81175315432974e-14	atlas_1h_alh	CG6878
CG12811	8.10010105120986e-18	1.06703594014116	0.227	0.046	1.03665093253384e-13	atlas_1h_alh	CG12811
CG8993	1.15983041673209e-17	1.0556208116915	0.294	0.073	1.48435096733373e-13	atlas_1h_alh	CG8993
SpdS	1.26227841872703e-17	0.975124218314109	0.185	0.032	1.61546392028686e-13	atlas_1h_alh	SpdS
stg	1.77178113829937e-17	-2.36210509241114	0.118	0.54	2.26752550079553e-13	atlas_1h_alh	stg
dve	1.89629200573941e-17	1.28414657228806	0.202	0.039	2.4268745089453e-13	atlas_1h_alh	dve
CG1673	3.10011832545289e-17	1.21286014804357	0.227	0.048	3.96753143291461e-13	atlas_1h_alh	CG1673
Acbp1	4.24586810282043e-17	1.05530035725382	0.521	0.192	5.43386199798958e-13	atlas_1h_alh	Acbp1
CG14253	5.44947351400714e-17	1.19878125107167	0.294	0.076	6.97423620322633e-13	atlas_1h_alh	CG14253
CG13365	5.72524244869024e-17	1.01169868037448	0.277	0.067	7.32716528583376e-13	atlas_1h_alh	CG13365
CG7834	7.76791274327337e-17	1.31900081125908	0.462	0.167	9.94137472884126e-13	atlas_1h_alh	CG7834
RpII18	1.12938769797626e-16	1.17109371094407	0.462	0.167	1.44539037587002e-12	atlas_1h_alh	RpII18
mRpL55	1.28328775652626e-16	1.00763420742984	0.319	0.086	1.6423516708023e-12	atlas_1h_alh	mRpL55
Tom7	1.39117729466436e-16	1.15319667777308	0.857	0.551	1.78042870171145e-12	atlas_1h_alh	Tom7
Uhg2	1.47353258093597e-16	1.12380968272002	0.252	0.059	1.88582699708185e-12	atlas_1h_alh	Uhg2
MagR	1.68611783829579e-16	0.880882709920843	0.118	0.015	2.15789360945095e-12	atlas_1h_alh	MagR
MtnA	2.07325883664583e-16	-1.70307662127918	0.445	0.765	2.65335665913934e-12	atlas_1h_alh	MtnA
CG31548	2.16118074596214e-16	1.08258462068267	0.328	0.093	2.76587911868234e-12	atlas_1h_alh	CG31548
CG7272	2.72834411969062e-16	0.765744495788869	0.168	0.029	3.49173480438006e-12	atlas_1h_alh	CG7272
NP15.6	3.50627989671576e-16	1.09345433088401	0.487	0.181	4.48733701181682e-12	atlas_1h_alh	NP15.6
ghi	3.81962363257358e-16	1.14580645231994	0.328	0.095	4.88835432496766e-12	atlas_1h_alh	ghi
Akap200	4.25863121122462e-16	-2.61924366974832	0.067	0.439	5.45019622412526e-12	atlas_1h_alh	Akap200
Cks85A	4.39906490479212e-16	0.90193838422989	0.168	0.029	5.62992326515296e-12	atlas_1h_alh	Cks85A
CG1545	4.66441433309727e-16	1.12893377876898	0.193	0.038	5.96951746349789e-12	atlas_1h_alh	CG1545
jim	4.70867627485393e-16	-2.80445375085607	0.076	0.444	6.02616389655806e-12	atlas_1h_alh	jim
CG30109	4.91840793383756e-16	0.620403827349216	0.118	0.015	6.29457847372531e-12	atlas_1h_alh	CG30109
CG1628	5.6237387511174e-16	0.941245235042999	0.151	0.024	7.19726085368005e-12	atlas_1h_alh	CG1628
ubl	6.77805864913563e-16	1.10783578979426	0.336	0.099	8.67455945916378e-12	atlas_1h_alh	ubl
Cisd2	1.48235860700097e-15	0.923150062236031	0.353	0.105	1.89712254523984e-11	atlas_1h_alh	Cisd2
alc	1.52086192576814e-15	0.839592600819389	0.185	0.035	1.94639909259807e-11	atlas_1h_alh	alc
CG11790	2.19138703270237e-15	1.43034026066972	0.303	0.089	2.8045371244525e-11	atlas_1h_alh	CG11790
QC	2.44163365882148e-15	0.994048163056651	0.134	0.02	3.12480275655973e-11	atlas_1h_alh	QC
wal	2.6435294289292e-15	1.34266957877963	0.437	0.165	3.38318896314359e-11	atlas_1h_alh	wal
CG6028	2.75327202832213e-15	1.11548145039129	0.37	0.12	3.52363754184666e-11	atlas_1h_alh	CG6028
nuf	3.10588910642621e-15	1.0907102992613	0.479	0.179	3.97491687840426e-11	atlas_1h_alh	nuf
CG34117	3.51627216564336e-15	1.12052040342397	0.286	0.079	4.50012511759037e-11	atlas_1h_alh	CG34117
hdc	3.91318741540395e-15	-1.32047327887784	0.319	0.638	5.00809725423397e-11	atlas_1h_alh	hdc
tsr	7.11642078769917e-15	-1.19335222002027	0.462	0.731	9.1075953240974e-11	atlas_1h_alh	tsr
CG3902	8.46207918503463e-15	1.27399721627626	0.387	0.133	1.08297689410073e-10	atlas_1h_alh	CG3902
brat	9.49075910775386e-15	-2.65524519440709	0.017	0.369	1.21462735061034e-10	atlas_1h_alh	brat
mRpL36	1.09820979303073e-14	0.976958514722189	0.21	0.047	1.40548889312073e-10	atlas_1h_alh	mRpL36
Ufm1	1.22697108624849e-14	1.05282587205524	0.294	0.084	1.57027759618082e-10	atlas_1h_alh	Ufm1
Pgk	1.23966569901413e-14	1.28769878338619	0.529	0.249	1.58652416159828e-10	atlas_1h_alh	Pgk
CG14817	1.49191657307276e-14	0.903700751989281	0.269	0.071	1.90935483021852e-10	atlas_1h_alh	CG14817
CG13877	2.37850130552946e-14	1.1657294068094	0.185	0.039	3.04400597081661e-10	atlas_1h_alh	CG13877
CG34228	2.9235107116007e-14	1.07719059582095	0.185	0.039	3.74150900870658e-10	atlas_1h_alh	CG34228
CG15019	3.23747969764148e-14	1.08205972545852	0.328	0.101	4.14332651704156e-10	atlas_1h_alh	CG15019
GstD1	3.74136849939862e-14	-1.97874593023098	0.151	0.5	4.78820340553035e-10	atlas_1h_alh	GstD1
Gadd45	3.75793049120146e-14	0.853482598551095	0.126	0.019	4.80939944263963e-10	atlas_1h_alh	Gadd45
CG5793	4.56773426709037e-14	1.15079526936143	0.319	0.099	5.84578631502225e-10	atlas_1h_alh	CG5793
mamo	5.67073841219964e-14	-2.9138937033213	0	0.337	7.2574110199331e-10	atlas_1h_alh	mamo
Oatp74D	8.80325192692675e-14	-2.02631953822354	0.345	0.615	1.12664018160809e-09	atlas_1h_alh	Oatp74D
emb	9.10201057145284e-14	-1.76498437880641	0.168	0.498	1.16487531293453e-09	atlas_1h_alh	emb
MFS3	9.73537303849804e-14	0.943495025918162	0.748	0.417	1.24593304146698e-09	atlas_1h_alh	MFS3
Hrb87F	1.40850864782503e-13	-2.38523122041223	0.042	0.375	1.80260936748648e-09	atlas_1h_alh	Hrb87F
E(spl)mbeta-HLH	1.56506226231746e-13	-2.75589496496485	0.042	0.379	2.00296668331388e-09	atlas_1h_alh	E(spl)mbeta-HLH
Vha36-1	1.59985227507173e-13	1.24460657512308	0.471	0.201	2.0474909416368e-09	atlas_1h_alh	Vha36-1
bbg	1.81735067981099e-13	1.00963659998579	0.185	0.041	2.3258454000221e-09	atlas_1h_alh	bbg
CG31549	2.06382456569662e-13	0.940870578073728	0.261	0.073	2.64128267917853e-09	atlas_1h_alh	CG31549
CG14543	2.22394264365335e-13	0.969405204470705	0.16	0.032	2.84620179534756e-09	atlas_1h_alh	CG14543
Adi1	2.29103986950476e-13	0.88010405959002	0.168	0.034	2.93207282499219e-09	atlas_1h_alh	Adi1
Cyt-c1	2.30594552102576e-13	1.13496810942437	0.387	0.142	2.95114907780877e-09	atlas_1h_alh	Cyt-c1
CG17996	3.28498648994728e-13	1.02590912488686	0.235	0.061	4.20412570983453e-09	atlas_1h_alh	CG17996
vir-1	3.82447851617221e-13	1.31124015310533	0.807	0.556	4.8945676049972e-09	atlas_1h_alh	vir-1
Bsg	4.59867641750146e-13	1.09366927886954	0.79	0.522	5.88538607911836e-09	atlas_1h_alh	Bsg
Snap29	4.87558462582158e-13	0.83593783602433	0.176	0.038	6.23977320412646e-09	atlas_1h_alh	Snap29
Glut4EF	5.74126457517284e-13	0.734886643461967	0.21	0.051	7.3476704033062e-09	atlas_1h_alh	Glut4EF
GstE12	9.88868987589544e-13	0.976841669227119	0.403	0.152	1.2655545303171e-08	atlas_1h_alh	GstE12
sgg	9.96009903455329e-13	-1.86809153689897	0.21	0.504	1.27469347444213e-08	atlas_1h_alh	sgg
CG3609	1.00561993252364e-12	0.712644529696634	0.185	0.042	1.28699238964375e-08	atlas_1h_alh	CG3609
ATPsyndelta	1.08811972878053e-12	1.05135634552366	0.546	0.259	1.39257562889332e-08	atlas_1h_alh	ATPsyndelta
kri	1.13580430674898e-12	0.817329256049335	0.126	0.022	1.45360235177734e-08	atlas_1h_alh	kri
ND-B22	1.20433270779047e-12	0.83831424835766	0.58	0.27	1.54130499943024e-08	atlas_1h_alh	ND-B22
CG5758	1.23149460606667e-12	-2.28505315813478	0.084	0.396	1.57606679684413e-08	atlas_1h_alh	CG5758
EMC4	1.40472360068896e-12	0.761252844010179	0.244	0.066	1.79776526416173e-08	atlas_1h_alh	EMC4
HmgD	1.46557507530576e-12	-1.82807360302883	0.16	0.471	1.87564298137631e-08	atlas_1h_alh	HmgD
NHP2	1.46817945743907e-12	1.18983298115214	0.336	0.118	1.87897606963052e-08	atlas_1h_alh	NHP2
fax	1.66294990389647e-12	-1.09802783741775	0.546	0.731	2.1282432870067e-08	atlas_1h_alh	fax
CG9065	1.991804957814e-12	1.01150497792134	0.227	0.061	2.54911198501036e-08	atlas_1h_alh	CG9065
CG12107	2.08224194389346e-12	0.940256759634532	0.227	0.06	2.66485323979485e-08	atlas_1h_alh	CG12107
CG44242	2.21421518063958e-12	0.951592956495775	0.437	0.177	2.83375258818253e-08	atlas_1h_alh	CG44242
wdp	2.35780539893612e-12	-2.44172090592505	0.017	0.325	3.01751934955844e-08	atlas_1h_alh	wdp
sbb	2.42641715064394e-12	-1.20023462846991	0.571	0.699	3.10532866939412e-08	atlas_1h_alh	sbb
CG15922	2.52259689773522e-12	0.906177461353648	0.218	0.057	3.22841950972153e-08	atlas_1h_alh	CG15922
CG16985	2.90583640940222e-12	0.966234809775282	0.202	0.051	3.71888943675296e-08	atlas_1h_alh	CG16985
ATPsynB	3.37408170969829e-12	1.28469561371252	0.588	0.365	4.31814977207187e-08	atlas_1h_alh	ATPsynB
CRIF	5.03627836638178e-12	0.601405913096657	0.193	0.046	6.44542905329541e-08	atlas_1h_alh	CRIF
flw	6.02393120504442e-12	1.10484106703321	0.395	0.154	7.70942715621585e-08	atlas_1h_alh	flw
sesB	6.99044103919624e-12	1.05556039740121	0.815	0.691	8.94636644196335e-08	atlas_1h_alh	sesB
fru	8.64176623662351e-12	-1.50236772583197	0.277	0.547	1.10597324296308e-07	atlas_1h_alh	fru
CG10674	1.00532046481593e-11	0.725127566113966	0.252	0.074	1.28660913087143e-07	atlas_1h_alh	CG10674
Tpi	1.06062361028435e-11	1.39061007731899	0.605	0.379	1.35738609644191e-07	atlas_1h_alh	Tpi
RFeSP	1.12678593312107e-11	1.09072759508782	0.462	0.206	1.44206063720835e-07	atlas_1h_alh	RFeSP
CG5323	1.14638412403614e-11	0.869805401033044	0.151	0.032	1.46714240194145e-07	atlas_1h_alh	CG5323
CNBP	1.46831981952173e-11	-1.13947794706198	0.605	0.72	1.8791557050239e-07	atlas_1h_alh	CNBP
ND-30	1.50556071323351e-11	1.05189253557973	0.345	0.124	1.92681660079625e-07	atlas_1h_alh	ND-30
ATPsynD	1.56703256122436e-11	0.889596232672958	0.731	0.553	2.00548827185493e-07	atlas_1h_alh	ATPsynD
Pdcd4	1.83233409260854e-11	-1.6166264643699	0.134	0.429	2.34502117172041e-07	atlas_1h_alh	Pdcd4
CG17776	1.8856490111429e-11	0.863265410086728	0.529	0.245	2.41325360446069e-07	atlas_1h_alh	CG17776
mRpS33	2.01850884552666e-11	0.958332889041819	0.218	0.061	2.58328762050502e-07	atlas_1h_alh	mRpS33
pros	2.13160959962104e-11	-2.98007114336467	0.025	0.316	2.72803396559501e-07	atlas_1h_alh	pros
Toll-7	2.18728813831937e-11	-2.22831569071821	0.067	0.362	2.79929135942112e-07	atlas_1h_alh	Toll-7
SoxN	2.45246684906922e-11	-2.55722356910615	0.017	0.303	3.13866707343879e-07	atlas_1h_alh	SoxN
Hsc70-3	2.76433443788523e-11	-2.26853941044654	0.05	0.334	3.53779521360552e-07	atlas_1h_alh	Hsc70-3
foxo	2.85718586839434e-11	0.933618308248164	0.16	0.036	3.65662647437108e-07	atlas_1h_alh	foxo
Argk	2.94607423113468e-11	-1.48345063562537	0.37	0.609	3.77038580100617e-07	atlas_1h_alh	Argk
ND-42	3.87678846888768e-11	0.957061359226991	0.277	0.092	4.96151388248245e-07	atlas_1h_alh	ND-42
mRpS26	3.9974020648954e-11	0.643405658634181	0.185	0.046	5.11587516265313e-07	atlas_1h_alh	mRpS26
ATPsyngamma	4.70159569525521e-11	1.08466663964905	0.563	0.3	6.01710217078761e-07	atlas_1h_alh	ATPsyngamma
mRpL21	4.77547206585924e-11	0.796438791613275	0.151	0.033	6.11164914988666e-07	atlas_1h_alh	mRpL21
Gs2	5.54820228634129e-11	-2.34579428723774	0.067	0.364	7.10058928605958e-07	atlas_1h_alh	Gs2
bou	6.12010743526559e-11	0.725695989889802	0.185	0.047	7.8325134956529e-07	atlas_1h_alh	bou
Rpb12	6.69048850651679e-11	1.28373339509743	0.261	0.087	8.56248719064019e-07	atlas_1h_alh	Rpb12
chic	6.81153527229553e-11	-1.74320874843311	0.109	0.401	8.71740284148382e-07	atlas_1h_alh	chic
CG42376	7.24936078863395e-11	0.912859502857663	0.168	0.041	9.27773193729373e-07	atlas_1h_alh	CG42376
bi	8.39274390746923e-11	-2.21994845635233	0.059	0.345	1.07410336527791e-06	atlas_1h_alh	bi
ND-20	8.66408044021808e-11	0.984982168184543	0.328	0.12	1.10882901473911e-06	atlas_1h_alh	ND-20
mRpS16	9.70530757890742e-11	0.944484571625168	0.244	0.076	1.24208526394857e-06	atlas_1h_alh	mRpS16
mRpL28	9.71932409133113e-11	0.784695839799973	0.176	0.044	1.24387909720856e-06	atlas_1h_alh	mRpL28
CG7945	1.23230507160103e-10	0.652472467880178	0.218	0.063	1.57710403063499e-06	atlas_1h_alh	CG7945
olf186-F	1.3686620886855e-10	0.974059438232199	0.202	0.056	1.7516137410997e-06	atlas_1h_alh	olf186-F
CG17734	1.38770697552093e-10	0.910398739532913	0.286	0.098	1.77598738727168e-06	atlas_1h_alh	CG17734
Liprin-gamma	1.39756730477167e-10	0.903181742853323	0.639	0.349	1.78860663664678e-06	atlas_1h_alh	Liprin-gamma
Unr	1.45361432370931e-10	-1.74831646836011	0.202	0.45	1.86033561148318e-06	atlas_1h_alh	Unr
Pdp1	1.6490974110086e-10	0.692788806358461	0.613	0.307	2.11051486660881e-06	atlas_1h_alh	Pdp1
trn	1.92370809777752e-10	-2.07586894677611	0.067	0.355	2.46196162353566e-06	atlas_1h_alh	trn
CG32354	2.03017515852192e-10	-2.4769643624308	0.008	0.273	2.59821816787635e-06	atlas_1h_alh	CG32354
RpL3	2.03146051743295e-10	-0.740949718729654	0.655	0.794	2.5998631702107e-06	atlas_1h_alh	RpL3
mRpS17	2.06135827624533e-10	0.628573019245499	0.176	0.045	2.63812632193877e-06	atlas_1h_alh	mRpS17
Hsp83	2.12748197777753e-10	-1.84753664275828	0.143	0.415	2.72275143515968e-06	atlas_1h_alh	Hsp83
ND-24	2.43897931629476e-10	0.783895765789146	0.277	0.094	3.12140572899403e-06	atlas_1h_alh	ND-24
san	2.47213659539255e-10	0.674339632801732	0.168	0.042	3.16384041478338e-06	atlas_1h_alh	san
fz2	2.72227919437132e-10	-1.99222576491605	0.16	0.429	3.48397291295642e-06	atlas_1h_alh	fz2
ATP6AP2	2.9417974819537e-10	0.797118903421786	0.336	0.126	3.76491241740435e-06	atlas_1h_alh	ATP6AP2
CG3337	2.95151843341764e-10	0.601652188952808	0.126	0.026	3.7773532910879e-06	atlas_1h_alh	CG3337
sif	4.14263912661505e-10	1.3317485451436	0.218	0.068	5.30174955424194e-06	atlas_1h_alh	sif
Pdhb	4.24565209089543e-10	0.792580862653285	0.227	0.07	5.43358554592797e-06	atlas_1h_alh	Pdhb
Nrt	4.98013877471236e-10	-2.20102162984109	0.017	0.276	6.37358160387687e-06	atlas_1h_alh	Nrt
CG12929	5.22016691135405e-10	0.999949011506879	0.143	0.033	6.68076961315092e-06	atlas_1h_alh	CG12929
Rpt2	5.33959481868399e-10	-1.96466279320317	0.076	0.338	6.83361344895177e-06	atlas_1h_alh	Rpt2
CG9921	5.44761185527333e-10	0.813933559251012	0.168	0.043	6.97185365237881e-06	atlas_1h_alh	CG9921
msi	5.82478503848975e-10	0.979590230444069	0.689	0.428	7.45455989225919e-06	atlas_1h_alh	msi
Tet	6.38240658904067e-10	-2.08204990459134	0.025	0.283	8.16820395265425e-06	atlas_1h_alh	Tet
UQCR-C1	8.27162193660339e-10	0.849537480524071	0.387	0.164	1.0586021754465e-05	atlas_1h_alh	UQCR-C1
Oda	9.88548431861793e-10	0.910706201704661	0.697	0.45	1.26514428309672e-05	atlas_1h_alh	Oda
PIG-T	1.23306166958379e-09	-1.62383827699651	0.168	0.419	1.57807232473334e-05	atlas_1h_alh	PIG-T
CG16758	1.2724390682805e-09	0.708605044823568	0.143	0.034	1.62846751958538e-05	atlas_1h_alh	CG16758
HDAC4	1.31263289444567e-09	1.02409057316497	0.294	0.111	1.67990757831157e-05	atlas_1h_alh	HDAC4
Fib	1.65887297479379e-09	0.668621706755353	0.21	0.064	2.12302563314109e-05	atlas_1h_alh	Fib
Uhg4	1.67913488211524e-09	0.768998009592395	0.16	0.041	2.14895682213109e-05	atlas_1h_alh	Uhg4
Gip	1.70921593068935e-09	0.668547334808481	0.143	0.034	2.18745454809624e-05	atlas_1h_alh	Gip
edl	1.71920194954866e-09	-2.10756232397044	0.017	0.271	2.20023465503237e-05	atlas_1h_alh	edl
mRpL12	2.19312625706084e-09	0.886206846187232	0.261	0.091	2.80676298378647e-05	atlas_1h_alh	mRpL12
Ae2	2.3163967789623e-09	1.00590011033985	0.345	0.143	2.96452459771595e-05	atlas_1h_alh	Ae2
CG17896	3.06018492302806e-09	0.836323993563192	0.311	0.12	3.91642466449132e-05	atlas_1h_alh	CG17896
CtBP	3.55301404535341e-09	-1.41580024221169	0.286	0.501	4.54714737524329e-05	atlas_1h_alh	CtBP
Wnt4	4.35846477232362e-09	-2.61008061764995	0.067	0.317	5.57796321561977e-05	atlas_1h_alh	Wnt4
CG13220	4.92824540915915e-09	0.606440403771014	0.286	0.105	6.30716847464188e-05	atlas_1h_alh	CG13220
Eip63E	4.95674437267424e-09	-1.49594318849235	0.244	0.473	6.34364144814849e-05	atlas_1h_alh	Eip63E
Sod1	5.21724875116752e-09	0.806062636226654	0.588	0.334	6.67703495174419e-05	atlas_1h_alh	Sod1
CG6218	5.56176084316969e-09	1.26170684947449	0.193	0.06	7.11794152708856e-05	atlas_1h_alh	CG6218
ND-ACP	5.99780711816961e-09	0.758548436335586	0.521	0.267	7.67599354983347e-05	atlas_1h_alh	ND-ACP
CG11444	6.07654322636297e-09	0.971192683718885	0.185	0.055	7.77676002109933e-05	atlas_1h_alh	CG11444
ND-23	6.10053507248845e-09	0.679685473106265	0.193	0.058	7.80746478577072e-05	atlas_1h_alh	ND-23
Idgf4	6.4419809393786e-09	1.03890307633383	0.395	0.182	8.24444720621673e-05	atlas_1h_alh	Idgf4
Ama	6.58958372108779e-09	-2.60673828829392	0	0.226	8.43334924624815e-05	atlas_1h_alh	Ama
Col4a1	6.68867850756108e-09	-2.21753437994753	0.042	0.282	8.56017075397667e-05	atlas_1h_alh	Col4a1
Cchl	6.89136286816757e-09	0.787420776577764	0.21	0.068	8.81956619868086e-05	atlas_1h_alh	Cchl
CG9705	6.97594170078431e-09	-1.41715252456553	0.176	0.436	8.92781018866376e-05	atlas_1h_alh	CG9705
lola	7.54000556591737e-09	-1.67435918163161	0.143	0.382	9.64969912326105e-05	atlas_1h_alh	lola
VhaPPA1-1	9.80035282048102e-09	0.600183259152098	0.252	0.088	0.000125424915396516	atlas_1h_alh	VhaPPA1-1
ltl	1.05262751987917e-08	0.798257266283022	0.16	0.044	0.000134715269994136	atlas_1h_alh	ltl
RpL8	1.19804325725669e-08	-0.629263214965614	0.731	0.836	0.000153325576063711	atlas_1h_alh	RpL8
Hrb27C	1.31606184847563e-08	-0.904341681611278	0.521	0.662	0.000168429595367911	atlas_1h_alh	Hrb27C
br	1.32433349562776e-08	-1.92616109079516	0.05	0.284	0.000169488200770441	atlas_1h_alh	br
ImpE1	1.34510777429768e-08	-2.91346858050105	0.017	0.242	0.000172146892954617	atlas_1h_alh	ImpE1
Dg	1.45704184287675e-08	-1.88274578898361	0.05	0.281	0.000186472215051366	atlas_1h_alh	Dg
SdhB	1.57769573577398e-08	0.788295053128473	0.244	0.087	0.000201913500264354	atlas_1h_alh	SdhB
CG30197	1.59328426050345e-08	1.59147992071107	0.319	0.139	0.000203908519659231	atlas_1h_alh	CG30197
osp	1.62384716570693e-08	-1.95215793599379	0.042	0.269	0.000207819960267172	atlas_1h_alh	osp
Jupiter	1.71395125320983e-08	-2.11454489402743	0.025	0.247	0.000219351481385794	atlas_1h_alh	Jupiter
His4r	1.89122592998827e-08	0.617756024527158	0.824	0.586	0.000242039094519899	atlas_1h_alh	His4r
Gdi	2.02009079868857e-08	-1.49736014372314	0.109	0.349	0.000258531220416163	atlas_1h_alh	Gdi
ct	2.08093069201102e-08	-1.52275274903214	0.151	0.4	0.000266317509963571	atlas_1h_alh	ct
mRpL33	2.30518038384085e-08	0.820499175428145	0.437	0.213	0.000295016985523952	atlas_1h_alh	mRpL33
mRpL17	2.37614893054712e-08	0.708308107484013	0.134	0.034	0.000304099540131421	atlas_1h_alh	mRpL17
maf-S	2.44856385208672e-08	0.897758004761493	0.252	0.093	0.000313367201790059	atlas_1h_alh	maf-S
Cpsf6	2.50160383529147e-08	-1.74247227240618	0.092	0.322	0.000320155258840602	atlas_1h_alh	Cpsf6
Trx-2	2.78882373560726e-08	0.815551868138405	0.622	0.376	0.000356913661683017	atlas_1h_alh	Trx-2
Hsp23	3.11167534715341e-08	-2.06645035914118	0.008	0.22	0.000398232210928694	atlas_1h_alh	Hsp23
CG9743	3.28415079901888e-08	0.97255933834081	0.244	0.091	0.000420305619258436	atlas_1h_alh	CG9743
Pfdn5	3.52488121901263e-08	0.765162383291599	0.361	0.16	0.000451114298409237	atlas_1h_alh	Pfdn5
GstT1	3.58356941167521e-08	0.454740731025191	0.202	0.065	0.000458625213306194	atlas_1h_alh	GstT1
Mdh2	3.96859731370688e-08	0.805488540568486	0.37	0.169	0.000507901084208207	atlas_1h_alh	Mdh2
mRpS24	3.97392440433752e-08	0.906048332845415	0.151	0.043	0.000508582845267116	atlas_1h_alh	mRpS24
PDCD-5	4.11402741712938e-08	0.686946560377808	0.185	0.058	0.000526513228844218	atlas_1h_alh	PDCD-5
Rap1	4.17026311769805e-08	0.728724178592148	0.571	0.321	0.000533710273802996	atlas_1h_alh	Rap1
CG31126	4.55293785400464e-08	0.655858262077949	0.151	0.042	0.000582684986555514	atlas_1h_alh	CG31126
PPP4R2r	5.16517434618628e-08	-1.58411618108822	0.076	0.305	0.00066103901282492	atlas_1h_alh	PPP4R2r
CG40228	5.32331337888844e-08	0.565091380629015	0.176	0.054	0.000681277646230143	atlas_1h_alh	CG40228
QIL1	5.49606294967522e-08	0.778567170176687	0.303	0.125	0.000703386136299434	atlas_1h_alh	QIL1
Pitslre	5.94434263370573e-08	0.765709416613553	0.294	0.122	0.000760756970261659	atlas_1h_alh	Pitslre
RpS14a	6.107629974987e-08	-0.723244767294516	0.588	0.725	0.000781654484198836	atlas_1h_alh	RpS14a
CG31705	6.71460120593688e-08	-1.96924027198087	0.025	0.237	0.000859334662335802	atlas_1h_alh	CG31705
AMPdeam	6.97240459585777e-08	-1.42898526990012	0.109	0.341	0.000892328340177877	atlas_1h_alh	AMPdeam
SelT	7.702923609309e-08	0.752055459389489	0.311	0.133	0.000985820163519366	atlas_1h_alh	SelT
Cngl	8.40950642706492e-08	1.08986783185477	0.235	0.089	0.00107624863253577	atlas_1h_alh	Cngl
CG12065	9.01993526221241e-08	-1.95882124827959	0.017	0.219	0.00115437131485794	atlas_1h_alh	CG12065
mRpS21	9.24805348188917e-08	0.537623315226486	0.235	0.085	0.00118356588461218	atlas_1h_alh	mRpS21
mRpL14	9.33013318672743e-08	0.591079435260531	0.202	0.068	0.00119407044523738	atlas_1h_alh	mRpL14
Hsp26	1.08898742181759e-07	-2.20413967385355	0.042	0.259	0.00139368610244215	atlas_1h_alh	Hsp26
CG42806	1.1391319250054e-07	-2.0117343331557	0.059	0.269	0.00145786103762191	atlas_1h_alh	CG42806
Dhpr	1.19578558616541e-07	0.457507030901242	0.143	0.04	0.00153036639317449	atlas_1h_alh	Dhpr
mt:tRNA:Arg-TCG	1.19665472506378e-07	-1.51520860919953	0.092	0.318	0.00153147871713663	atlas_1h_alh	mt:tRNA:Arg-TCG
mRpL18	1.29920635300201e-07	0.866542274722085	0.143	0.041	0.00166272429057197	atlas_1h_alh	mRpL18
Vha16-1	1.31203980419951e-07	0.675038535337947	0.731	0.498	0.00167914854141453	atlas_1h_alh	Vha16-1
rdx	1.3163475831365e-07	-1.85079129400368	0.017	0.221	0.0016846616368981	atlas_1h_alh	rdx
cathD	1.42034853164859e-07	-1.52024944932095	0.185	0.385	0.00181776205080387	atlas_1h_alh	cathD
mge	1.575057729123e-07	0.511780472980386	0.193	0.065	0.00201575888173161	atlas_1h_alh	mge
Glo1	1.70787682734941e-07	0.643107675069154	0.378	0.174	0.00218574076364177	atlas_1h_alh	Glo1
aqz	1.7748485103544e-07	-1.01584686574572	0.387	0.559	0.00227145112355157	atlas_1h_alh	aqz
CG5080	1.80722988464341e-07	0.766222166467047	0.395	0.191	0.00231289280636664	atlas_1h_alh	CG5080
PH4alphaEFB	1.84189614362601e-07	-1.55593093046578	0.017	0.217	0.00235725868461257	atlas_1h_alh	PH4alphaEFB
feo	1.95415428917821e-07	-1.70508663917269	0.025	0.227	0.00250092665929027	atlas_1h_alh	feo
pdm3	2.11972386455573e-07	0.472871971403391	0.252	0.096	0.00271282260185842	atlas_1h_alh	pdm3
pre-rRNA:CR45845	2.27099898528975e-07	-1.69734156178022	0.076	0.291	0.00290642450137382	atlas_1h_alh	pre-rRNA:CR45845
CG34417	2.27344441552909e-07	0.775768379188145	0.756	0.55	0.00290955416299413	atlas_1h_alh	CG34417
Arf102F	2.41992606643167e-07	0.752235249229217	0.252	0.099	0.00309702137981924	atlas_1h_alh	Arf102F
ND-B17	2.42941943343443e-07	0.637399816841427	0.227	0.085	0.00310917099090938	atlas_1h_alh	ND-B17
puc	2.46418779340959e-07	-1.65673922577627	0.059	0.268	0.0031536675380056	atlas_1h_alh	puc
CG5535	2.69551740447108e-07	0.658472511864236	0.176	0.058	0.00344972317424209	atlas_1h_alh	CG5535
Tret1-1	2.85219211831843e-07	0.550995968376412	0.252	0.099	0.00365023547302392	atlas_1h_alh	Tret1-1
osa	2.98398166975506e-07	-1.61220478354024	0.025	0.222	0.00381889974095253	atlas_1h_alh	osa
Map205	3.49535278974057e-07	-1.59364857013111	0.025	0.222	0.00447335250030998	atlas_1h_alh	Map205
Tim9a	3.86653057252105e-07	0.831350947567909	0.218	0.082	0.00494838582671245	atlas_1h_alh	Tim9a
CG31635	4.7488693618249e-07	0.674103452201637	0.176	0.06	0.0060776030092635	atlas_1h_alh	CG31635
Ldh	4.95458361146956e-07	0.46637037583187	0.849	0.659	0.00634087610595874	atlas_1h_alh	Ldh
dnc	4.9646718153078e-07	0.661532949347762	0.563	0.333	0.00635378698923092	atlas_1h_alh	dnc
Vha44	5.63491523225255e-07	0.79703998938643	0.277	0.12	0.00721156451423681	atlas_1h_alh	Vha44
Mapmodulin	5.65768158569115e-07	-1.0120185248129	0.303	0.497	0.00724070089336753	atlas_1h_alh	Mapmodulin
SelG	5.89219013479855e-07	0.525305228865643	0.21	0.077	0.00754082493451518	atlas_1h_alh	SelG
stai	6.3331466147134e-07	-1.25509581900284	0.21	0.42	0.00810516103751021	atlas_1h_alh	stai
Act42A	6.5304285800661e-07	-1.56232992725241	0.067	0.263	0.0083576424967686	atlas_1h_alh	Act42A
nAChRalpha7	6.56699261646211e-07	1.59101372300942	0.361	0.19	0.00840443715054821	atlas_1h_alh	nAChRalpha7
D1	6.70773276326044e-07	-1.62322316423216	0.067	0.262	0.00858455639042071	atlas_1h_alh	D1
mRpL30	6.98790451597404e-07	0.733968499222421	0.176	0.061	0.00894312019954357	atlas_1h_alh	mRpL30
lncRNA:CR45388	7.34177486323131e-07	-2.04181983707873	0	0.174	0.00939600346996343	atlas_1h_alh	lncRNA:CR45388
Cyt-b5	7.46621300369284e-07	0.647379411461429	0.345	0.163	0.00955525940212609	atlas_1h_alh	Cyt-b5
Usp7	7.61794932611977e-07	-1.05051537242428	0.328	0.504	0.00974945154756809	atlas_1h_alh	Usp7
mt:Cyt-b	9.67260228126938e-07	-0.753751246833933	0.647	0.749	0.0123789963995686	atlas_1h_alh	mt:Cyt-b
mt:tRNA:Ser-GCT	9.91139357064524e-07	-1.10594006376129	0.252	0.459	0.0126846014917118	atlas_1h_alh	mt:tRNA:Ser-GCT
GlyP	1.03062651893029e-06	0.579090783128764	0.479	0.251	0.0131899581892699	atlas_1h_alh	GlyP
lost	1.04391275217654e-06	-1.54693841682687	0.025	0.209	0.0133599954023553	atlas_1h_alh	lost
CG9932	1.11474988732957e-06	0.554423993089864	0.286	0.124	0.0142665690580438	atlas_1h_alh	CG9932
CG3420	1.19764351080772e-06	0.784214388905967	0.151	0.049	0.0153274416513172	atlas_1h_alh	CG3420
Rpb5	1.38416055737354e-06	0.741918721897718	0.151	0.049	0.0177144868132666	atlas_1h_alh	Rpb5
Moe	1.4223345721897e-06	-1.50538641239049	0.092	0.284	0.0182030378548837	atlas_1h_alh	Moe
Echs1	1.48511901938126e-06	0.776763691902636	0.403	0.215	0.0190065532100413	atlas_1h_alh	Echs1
Galphao	1.63265895916791e-06	-1.3724214261935	0.134	0.335	0.0208947693594309	atlas_1h_alh	Galphao
Eno	1.7850174190774e-06	0.603682692783956	0.782	0.621	0.0228446529293526	atlas_1h_alh	Eno
rgn	1.83096509440807e-06	-1.49334194782792	0.067	0.257	0.0234326912782344	atlas_1h_alh	rgn
E2f1	1.86082011052596e-06	-1.36186073303108	0.16	0.352	0.0238147757745112	atlas_1h_alh	E2f1
CG30172	1.97147723590847e-06	0.7785822182	0.261	0.113	0.0252309656651566	atlas_1h_alh	CG30172
DIP1	1.99475969835192e-06	-1.44245863833164	0.109	0.299	0.0255289346195079	atlas_1h_alh	DIP1
l(3)neo38	2.09251726594495e-06	-1.54033453244391	0.067	0.254	0.0267800359695634	atlas_1h_alh	l(3)neo38
RpL4	2.1296363971872e-06	-0.798148350704347	0.479	0.611	0.0272550866112018	atlas_1h_alh	RpL4
RpL24-like	2.18330028259217e-06	0.825865893481962	0.328	0.156	0.0279418770166146	atlas_1h_alh	RpL24-like
CG3566	2.25989098420892e-06	0.710320881611465	0.277	0.124	0.0289220848159057	atlas_1h_alh	CG3566
CG14818	2.34576308830013e-06	0.53532316736267	0.311	0.142	0.0300210760040651	atlas_1h_alh	CG14818
NaPi-III	2.51133640264669e-06	0.767855172733828	0.168	0.06	0.0321400832810723	atlas_1h_alh	NaPi-III
RpL19	2.51201802449119e-06	-0.469636933628395	0.756	0.893	0.0321488066774383	atlas_1h_alh	RpL19
AGO2	2.90581036752816e-06	-1.52259774435683	0.025	0.197	0.0371885610836254	atlas_1h_alh	AGO2
Tsp66E	2.97072208145779e-06	1.14155999036216	0.176	0.066	0.0380193011984968	atlas_1h_alh	Tsp66E
tara	3.02023990492248e-06	-1.57301307129288	0.025	0.195	0.0386530303031979	atlas_1h_alh	tara
sqd	3.06324281203979e-06	-1.0555211490007	0.37	0.513	0.0392033815084852	atlas_1h_alh	sqd
CG8034	3.49754322429533e-06	0.75063063768525	0.193	0.074	0.0447615581845316	atlas_1h_alh	CG8034
Tom20	3.94729736538364e-06	0.601666761543849	0.387	0.198	0.0505175116821799	atlas_1h_alh	Tom20
Pep	4.09401254923212e-06	-1.53124651188193	0.042	0.214	0.0523951726050727	atlas_1h_alh	Pep
Dak1	4.35296836921985e-06	0.335662465443353	0.168	0.059	0.0557092891892756	atlas_1h_alh	Dak1
hdly	4.44858944830041e-06	-1.26798297385966	0.176	0.361	0.0569330477593487	atlas_1h_alh	hdly
robl	4.66737050838691e-06	0.48368895756008	0.294	0.135	0.0597330077663356	atlas_1h_alh	robl
Su(var)205	5.32695032506963e-06	-1.36505311626627	0.025	0.193	0.0681743102602412	atlas_1h_alh	Su(var)205
chrb	5.33540329317207e-06	-1.20443123029716	0.202	0.387	0.0682824913460162	atlas_1h_alh	chrb
mt:ND1	6.53954935031833e-06	-1.17130597126732	0.109	0.301	0.0836931525853739	atlas_1h_alh	mt:ND1
Ndf	6.56207508352808e-06	-1.40052962732596	0.059	0.229	0.0839814369189924	atlas_1h_alh	Ndf
Tim23	7.00090956804037e-06	0.655147369022132	0.227	0.097	0.0895976406517807	atlas_1h_alh	Tim23
CG11699	7.37098106170729e-06	0.350702259873432	0.252	0.107	0.09433381562773	atlas_1h_alh	CG11699
P32	7.39056823609999e-06	0.580863858796693	0.21	0.086	0.0945844922856077	atlas_1h_alh	P32
Fum1	7.59481260223526e-06	-1.45591829263872	0.067	0.236	0.0971984116834068	atlas_1h_alh	Fum1
RpS6	7.69188873652937e-06	-0.735160835207545	0.479	0.607	0.0984407920501028	atlas_1h_alh	RpS6
CG3224	7.89312371393443e-06	0.384591360833157	0.185	0.07	0.101016197290933	atlas_1h_alh	CG3224
Drep2	8.07772647969028e-06	0.926612418637536	0.21	0.09	0.103378743487076	atlas_1h_alh	Drep2
ERp60	8.6512935086162e-06	-1.50881925696066	0.05	0.214	0.11071925432327	atlas_1h_alh	ERp60
shep	8.66212795147699e-06	-0.711081293531367	0.412	0.572	0.110857913523003	atlas_1h_alh	shep
cdi	9.86491831692095e-06	-0.980498448912883	0.21	0.387	0.126251224619954	atlas_1h_alh	cdi
CG10863	1.01364552887272e-05	0.537484274843234	0.16	0.058	0.12972635478513	atlas_1h_alh	CG10863
eEF2	1.02078240312179e-05	-1.06211852351037	0.277	0.436	0.130639731951527	atlas_1h_alh	eEF2
Hsc70-4	1.06473479449396e-05	-1.05969118556915	0.277	0.433	0.136264758999337	atlas_1h_alh	Hsc70-4
mRpL54	1.09026415637805e-05	0.634591976035836	0.16	0.058	0.139532006733263	atlas_1h_alh	mRpL54
hrm	1.17849303058132e-05	0.687892520963693	0.244	0.11	0.150823538053798	atlas_1h_alh	hrm
tws	1.20897435435775e-05	-1.51566982128611	0.025	0.176	0.154724537870705	atlas_1h_alh	tws
Tlk	1.24751681082306e-05	-1.14271083735446	0.252	0.416	0.159657201449136	atlas_1h_alh	Tlk
B52	1.3525874015764e-05	-1.26419997673723	0.092	0.264	0.173104135653748	atlas_1h_alh	B52
Got1	1.48637549175967e-05	0.493564770896593	0.235	0.102	0.190226335435402	atlas_1h_alh	Got1
CG11858	1.49426242099001e-05	0.664189420564443	0.185	0.074	0.191235704638301	atlas_1h_alh	CG11858
Hsc70Cb	1.54236531189582e-05	-0.931738437478745	0.319	0.489	0.197391912616427	atlas_1h_alh	Hsc70Cb
eEF1gamma	1.60179193158402e-05	-0.88353842902962	0.244	0.432	0.204997331404123	atlas_1h_alh	eEF1gamma
Trf2	1.61414752225026e-05	-1.02058173177132	0.244	0.411	0.206578599897589	atlas_1h_alh	Trf2
EMC5	1.66091721077145e-05	0.693568760897769	0.252	0.119	0.21256418463453	atlas_1h_alh	EMC5
Mcm7	1.71489524192602e-05	-1.3108724954618	0.008	0.152	0.219472293061693	atlas_1h_alh	Mcm7
smog	1.73785898617414e-05	-1.48164826867081	0.05	0.207	0.222411193050566	atlas_1h_alh	smog
mrva	1.83246865608688e-05	0.644844204604776	0.319	0.165	0.234519338605999	atlas_1h_alh	mrva
sm	2.06297640755027e-05	-1.05707651144107	0.126	0.307	0.264019720638283	atlas_1h_alh	sm
mt:ND5	2.07016802735413e-05	-1.42602287476732	0.092	0.253	0.264940104140782	atlas_1h_alh	mt:ND5
Nlp	2.13272992731175e-05	-0.990520057458525	0.277	0.433	0.272946776097358	atlas_1h_alh	Nlp
Rbp1	2.39677680510412e-05	0.703828084599556	0.218	0.096	0.306739495517226	atlas_1h_alh	Rbp1
Roc1a	2.42562009267993e-05	0.761889282243808	0.395	0.225	0.310430859461177	atlas_1h_alh	Roc1a
Dp	2.70400845434113e-05	-1.32302066769865	0.076	0.235	0.346059001986577	atlas_1h_alh	Dp
alpha-Cat	2.75208862063635e-05	-1.25715654855177	0.168	0.326	0.35221230166904	atlas_1h_alh	alpha-Cat
Pkc53E	2.75467450616035e-05	1.06354622050361	0.185	0.08	0.352543243298402	atlas_1h_alh	Pkc53E
CG14483	2.75615937604622e-05	0.651172423635708	0.218	0.098	0.352733276946395	atlas_1h_alh	CG14483
l(2)37Cc	3.04397987518139e-05	0.605380261864261	0.227	0.103	0.389568544425714	atlas_1h_alh	l(2)37Cc
mub	3.18735135145603e-05	-1.3748103892534	0.042	0.191	0.407917225959343	atlas_1h_alh	mub
CG8860	3.19860396920498e-05	0.515060509716017	0.555	0.347	0.409357335978853	atlas_1h_alh	CG8860
Trim9	3.32732068748328e-05	-1.4414673039434	0.034	0.182	0.42583050158411	atlas_1h_alh	Trim9
kis	3.57259786579855e-05	-1.35994102216858	0.017	0.156	0.457221074864899	atlas_1h_alh	kis
dsh	3.77997723343969e-05	-1.24504368831311	0.143	0.301	0.483761486335611	atlas_1h_alh	dsh
Rpe	4.05131630910411e-05	0.453329311425351	0.168	0.067	0.518487461239144	atlas_1h_alh	Rpe
Marf	4.08718271696814e-05	0.657536371923306	0.311	0.164	0.523077644117582	atlas_1h_alh	Marf
CG5687	4.33275102806439e-05	0.421655616578444	0.261	0.123	0.554505476571681	atlas_1h_alh	CG5687
yps	4.40639697310436e-05	-1.36483910990604	0.05	0.197	0.563930684617896	atlas_1h_alh	yps
Mmp2	5.46360640615503e-05	0.668161485772773	0.21	0.094	0.699232347859721	atlas_1h_alh	Mmp2
hth	5.59143910758061e-05	-1.22121256038294	0.168	0.322	0.715592376988167	atlas_1h_alh	hth
Taf10	5.82741556726354e-05	0.409650205282339	0.168	0.068	0.745792644298388	atlas_1h_alh	Taf10
CG6610	5.94016777999576e-05	0.652265825571101	0.185	0.08	0.760222672483857	atlas_1h_alh	CG6610
hts	6.45679022513093e-05	-1.32579024120216	0.042	0.182	0.826340013012256	atlas_1h_alh	hts
CG11151	6.66177981828722e-05	0.460901687570155	0.21	0.093	0.852574581144398	atlas_1h_alh	CG11151
scu	6.78215461790115e-05	0.458491719254776	0.412	0.239	0.867980147998989	atlas_1h_alh	scu
Cam	6.81656836871001e-05	-0.385955447875382	0.605	0.708	0.872384419827507	atlas_1h_alh	Cam
Bap55	6.89173364353795e-05	-1.16482812399746	0.017	0.147	0.882004071699987	atlas_1h_alh	Bap55
CG43313	7.10956504921964e-05	0.611875070069918	0.235	0.112	0.90988213499913	atlas_1h_alh	CG43313
Shmt	7.12967200172535e-05	0.541142214215	0.176	0.075	0.91245542278081	atlas_1h_alh	Shmt
woc	8.10930840572613e-05	-1.24007989683215	0.008	0.13	1	atlas_1h_alh	woc
Rm62	8.21983445569931e-05	-0.981627965289616	0.185	0.349	1	atlas_1h_alh	Rm62
CG6770	8.26263245645594e-05	-1.06397732290027	0.202	0.361	1	atlas_1h_alh	CG6770
fne	8.40786801205079e-05	-0.94896252935913	0.185	0.344	1	atlas_1h_alh	fne
Vrp1	9.65938116533344e-05	-1.69290812612641	0.008	0.127	1	atlas_1h_alh	Vrp1
vkg	9.83856771774046e-05	-1.50083291411914	0.017	0.142	1	atlas_1h_alh	vkg
Lk6	9.97945812250334e-05	-0.849993707964524	0.319	0.451	1	atlas_1h_alh	Lk6
mt:srRNA	0.000103311102892915	-1.38168262402564	0.008	0.128	1	atlas_1h_alh	mt:srRNA
Cp110	0.000109904738643274	0.529702949698848	0.395	0.229	1	atlas_1h_alh	Cp110
pcs	0.000111023204065427	0.555147483956769	0.286	0.15	1	atlas_1h_alh	pcs
CG45050	0.0001159646151634	-0.478842586051613	0.513	0.62	1	atlas_1h_alh	CG45050
RpS15Ab	0.00011863271820652	0.6196074016782	0.252	0.126	1	atlas_1h_alh	RpS15Ab
ksh	0.0001232962352281	0.368097641151971	0.218	0.101	1	atlas_1h_alh	ksh
Chmp1	0.000124051084564555	0.380528089452187	0.193	0.085	1	atlas_1h_alh	Chmp1
CG43736	0.000127410584683714	-1.13898321165387	0.076	0.221	1	atlas_1h_alh	CG43736
CG6329	0.000133293613231451	-1.38419428401162	0.059	0.192	1	atlas_1h_alh	CG6329
porin	0.000137133724670623	0.733109841515057	0.588	0.48	1	atlas_1h_alh	porin
atl	0.000139426322802176	-1.17071626223097	0.076	0.216	1	atlas_1h_alh	atl
UQCR-C2	0.000143671800968829	0.452221085733607	0.353	0.199	1	atlas_1h_alh	UQCR-C2
Lam	0.000144061132244006	-1.25758679374959	0.034	0.16	1	atlas_1h_alh	Lam
Cbp53E	0.000152500294478281	0.629467302940291	0.277	0.147	1	atlas_1h_alh	Cbp53E
CAH7	0.000155502182763025	-1.95294311235538	0.059	0.191	1	atlas_1h_alh	CAH7
ALiX	0.00015988243426069	-1.20539203868284	0.025	0.147	1	atlas_1h_alh	ALiX
Pcyt2	0.000161304728088678	0.409794229260083	0.462	0.273	1	atlas_1h_alh	Pcyt2
ZAP3	0.000169804104133242	-1.00853401097139	0.017	0.136	1	atlas_1h_alh	ZAP3
CG33129	0.000181952907726168	-1.12840327521011	0.126	0.265	1	atlas_1h_alh	CG33129
wts	0.000184446044392886	-1.26185689608107	0.042	0.167	1	atlas_1h_alh	wts
h	0.000190257933351235	-1.31347411812089	0.092	0.229	1	atlas_1h_alh	h
CG13252	0.000194177029671894	-1.19534575359364	0.303	0.422	1	atlas_1h_alh	CG13252
daw	0.000195562698052625	0.506429229985407	0.193	0.088	1	atlas_1h_alh	daw
Agpat1	0.000198539570046235	-1.04598834670422	0.042	0.171	1	atlas_1h_alh	Agpat1
CG6287	0.000198800957808173	0.606988254216972	0.269	0.14	1	atlas_1h_alh	CG6287
nonA	0.000205694214401541	-1.2749278491756	0.034	0.154	1	atlas_1h_alh	nonA
dUTPase	0.000205696602580233	-1.28738589510111	0.076	0.209	1	atlas_1h_alh	dUTPase
Klp10A	0.00021325452933226	-1.12310120554808	0	0.104	1	atlas_1h_alh	Klp10A
CG32066	0.000219615133527786	-1.33692139670254	0.034	0.153	1	atlas_1h_alh	CG32066
CG43658	0.000222897352877833	0.362517628224038	0.261	0.13	1	atlas_1h_alh	CG43658
Hsp68	0.000223509506169062	-1.56018192431295	0	0.103	1	atlas_1h_alh	Hsp68
Cse1	0.000228817185964226	-1.15209114091635	0	0.103	1	atlas_1h_alh	Cse1
Pfdn1	0.000249543836927524	0.297967148124991	0.227	0.108	1	atlas_1h_alh	Pfdn1
Npl4	0.000257270609849206	-1.1015750312073	0	0.102	1	atlas_1h_alh	Npl4
Sf3b5	0.000270845199305758	0.503301390448223	0.235	0.118	1	atlas_1h_alh	Sf3b5
nrv3	0.000283766485485681	0.44451164581998	0.655	0.477	1	atlas_1h_alh	nrv3
hoe1	0.000296771843995673	-1.13074502599652	0.05	0.179	1	atlas_1h_alh	hoe1
Idh	0.00030664874843232	-1.17177697298984	0.025	0.14	1	atlas_1h_alh	Idh
CG30069	0.000313225833446066	-1.18161655061569	0.017	0.13	1	atlas_1h_alh	CG30069
eEF1beta	0.00032266772068274	-0.65558808341917	0.445	0.546	1	atlas_1h_alh	eEF1beta
CG1440	0.000329914202226428	-1.01863676927716	0.101	0.238	1	atlas_1h_alh	CG1440
Sxl	0.000357223450103311	-1.15605984012775	0.059	0.182	1	atlas_1h_alh	Sxl
tna	0.000389471653641782	-0.798220602269745	0.328	0.461	1	atlas_1h_alh	tna
CG44774	0.000390614860565818	0.491355113610977	0.252	0.132	1	atlas_1h_alh	CG44774
Atf3	0.000391256939047528	-1.23547550171993	0.05	0.168	1	atlas_1h_alh	Atf3
GstZ2	0.000395819989248853	-1.17556172970166	0.008	0.11	1	atlas_1h_alh	GstZ2
eIF4H1	0.000398456760888816	-1.04505276446616	0.092	0.225	1	atlas_1h_alh	eIF4H1
RpL10Ab	0.000401735866106683	-0.371641427695728	0.697	0.833	1	atlas_1h_alh	RpL10Ab
pod1	0.000422868851883096	-1.11144028513368	0.017	0.123	1	atlas_1h_alh	pod1
Fer2LCH	0.000432697080876171	-0.624499420477174	0.395	0.511	1	atlas_1h_alh	Fer2LCH
Sh3beta	0.000448373131612897	-1.03881332090029	0.151	0.284	1	atlas_1h_alh	Sh3beta
wge	0.000487118204012818	-1.13209810471911	0.059	0.179	1	atlas_1h_alh	wge
Sec61beta	0.000512458402565142	0.409908062605057	0.261	0.139	1	atlas_1h_alh	Sec61beta
Prosbeta5	0.000518179592444476	-1.03409114774388	0.168	0.293	1	atlas_1h_alh	Prosbeta5
mspo	0.000519862896615844	-1.28863426038736	0.118	0.247	1	atlas_1h_alh	mspo
Mdh1	0.000522677328054778	0.623545008502488	0.395	0.249	1	atlas_1h_alh	Mdh1
cass	0.000532723381639194	-1.09707361076437	0.042	0.157	1	atlas_1h_alh	cass
alt	0.000541489918458249	-1.12254681574566	0.059	0.178	1	atlas_1h_alh	alt
RpL10	0.000552987460398076	-0.274766162373768	0.773	0.89	1	atlas_1h_alh	RpL10
CG13887	0.000561881066078036	-0.942078766003089	0.235	0.359	1	atlas_1h_alh	CG13887
Nop60B	0.00058080088984261	0.436107729744363	0.328	0.189	1	atlas_1h_alh	Nop60B
gro	0.000645117804939253	-0.934961630051716	0.193	0.326	1	atlas_1h_alh	gro
Pfdn6	0.000653269992703533	0.528791361869137	0.244	0.13	1	atlas_1h_alh	Pfdn6
RpS5a	0.000654114356055858	-0.338686127855904	0.714	0.825	1	atlas_1h_alh	RpS5a
nemy	0.000677782492515356	0.179562542963222	0.202	0.096	1	atlas_1h_alh	nemy
mask	0.000719451452745931	-0.924966285243164	0.076	0.202	1	atlas_1h_alh	mask
eEF5	0.000725973293549659	-0.549554133122525	0.529	0.64	1	atlas_1h_alh	eEF5
shot	0.000726385784384907	-0.880973303457949	0.227	0.365	1	atlas_1h_alh	shot
Mnt	0.000732477498528572	-1.14714340421082	0.025	0.127	1	atlas_1h_alh	Mnt
mt:ND4	0.000753452594233266	-0.755588225132149	0.311	0.436	1	atlas_1h_alh	mt:ND4
Pp2C1	0.000759844312188939	-0.870397716473283	0.076	0.201	1	atlas_1h_alh	Pp2C1
Prosbeta1	0.000834831044366148	-1.22271184692129	0.084	0.198	1	atlas_1h_alh	Prosbeta1
CkIIbeta	0.000850496186036692	-0.983095295390284	0.076	0.196	1	atlas_1h_alh	CkIIbeta
Pdi	0.000867195616930454	-1.12711382556832	0.042	0.149	1	atlas_1h_alh	Pdi
KdelR	0.000884076251543787	-0.964832629345927	0.059	0.171	1	atlas_1h_alh	KdelR
NK7.1	0.00091054209553874	0.367175101716637	0.269	0.147	1	atlas_1h_alh	NK7.1
CycG	0.00091158597922841	-0.86482446043137	0.286	0.396	1	atlas_1h_alh	CycG
eff	0.000943488408156388	-1.182705326023	0.227	0.333	1	atlas_1h_alh	eff
babos	0.00103078152847301	-1.25616918520372	0.042	0.145	1	atlas_1h_alh	babos
mt:ND3	0.00103330830911312	-1.10117929308647	0.034	0.134	1	atlas_1h_alh	mt:ND3
Mi-2	0.00106367340580646	-1.06872257775773	0.034	0.134	1	atlas_1h_alh	Mi-2
nrv2	0.00109780430052193	-1.13079730778944	0.042	0.146	1	atlas_1h_alh	nrv2
cpo	0.00113257096437473	0.413118403810289	0.471	0.318	1	atlas_1h_alh	cpo
Npc2a	0.00114930763139786	0.536593619854219	0.261	0.144	1	atlas_1h_alh	Npc2a
CG32267	0.00125668981045594	0.514231553948956	0.227	0.123	1	atlas_1h_alh	CG32267
CG2852	0.00126864029487208	-0.421262207983307	0.521	0.636	1	atlas_1h_alh	CG2852
tyf	0.00132592229789558	-1.1048594014182	0.059	0.165	1	atlas_1h_alh	tyf
tral	0.00133403570399196	-0.692975707099872	0.286	0.399	1	atlas_1h_alh	tral
26-29-p	0.00134730548125105	-1.057858926095	0.042	0.144	1	atlas_1h_alh	26-29-p
VhaAC45	0.00141726058716233	0.354314084440275	0.336	0.203	1	atlas_1h_alh	VhaAC45
alrm	0.0014473544401403	-1.02896565795192	0.042	0.146	1	atlas_1h_alh	alrm
luna	0.00145272970741349	-0.891622487706759	0.261	0.38	1	atlas_1h_alh	luna
Tapdelta	0.0014696829914079	0.289243434229111	0.336	0.199	1	atlas_1h_alh	Tapdelta
CG9338	0.00149438953030365	0.380726407879819	0.261	0.146	1	atlas_1h_alh	CG9338
SPARC	0.00149440511028603	0.639047133242861	0.336	0.208	1	atlas_1h_alh	SPARC
CG17032	0.00167514425445363	0.423870058856117	0.277	0.16	1	atlas_1h_alh	CG17032
ND-39	0.00182382559527169	0.496878198858095	0.328	0.204	1	atlas_1h_alh	ND-39
Atg13	0.00192217837386069	-0.880590000925749	0.076	0.187	1	atlas_1h_alh	Atg13
Rho1	0.0019889849164953	-0.87359898424566	0.176	0.286	1	atlas_1h_alh	Rho1
cl	0.00204893148712225	0.314726343374187	0.269	0.154	1	atlas_1h_alh	cl
CG12290	0.00223701567984052	0.41871602769715	0.319	0.192	1	atlas_1h_alh	CG12290
CG17765	0.0023998201847166	0.264732734654123	0.235	0.129	1	atlas_1h_alh	CG17765
CG9922	0.00243102200084741	0.28669394645894	0.244	0.137	1	atlas_1h_alh	CG9922
Paf-AHalpha	0.00244824740004504	-1.12961129349464	0.092	0.192	1	atlas_1h_alh	Paf-AHalpha
Syb	0.00271429445316447	0.214727887875792	0.244	0.136	1	atlas_1h_alh	Syb
endos	0.00280052665420395	-0.913147051185745	0.143	0.246	1	atlas_1h_alh	endos
CG4612	0.00320050034436062	-1.01550955858834	0.118	0.218	1	atlas_1h_alh	CG4612
Jwa	0.0032065040624668	0.253482459656917	0.227	0.125	1	atlas_1h_alh	Jwa
CG12991	0.00328322349160991	-0.731335862993467	0.059	0.16	1	atlas_1h_alh	CG12991
CG30423	0.0034889365477851	0.197412328884369	0.227	0.126	1	atlas_1h_alh	CG30423
IA-2	0.00353989991156452	-1.01786486524367	0.202	0.309	1	atlas_1h_alh	IA-2
elB	0.00386054101454953	-0.693820086261927	0.294	0.395	1	atlas_1h_alh	elB
Idh3a	0.00429104101930555	0.287322750768912	0.336	0.208	1	atlas_1h_alh	Idh3a
RpL26	0.00505756110720204	-0.240412307234023	0.756	0.86	1	atlas_1h_alh	RpL26
Tim17b	0.00546744656813712	0.273473557863318	0.286	0.173	1	atlas_1h_alh	Tim17b
Yeti	0.00549032671526715	0.327818820407178	0.277	0.171	1	atlas_1h_alh	Yeti
PAN3	0.00555285714670745	-0.727716411328546	0.16	0.263	1	atlas_1h_alh	PAN3
nAChRalpha6	0.00625897265752436	0.818682432505934	0.361	0.25	1	atlas_1h_alh	nAChRalpha6
Cht2	0.00692403442654131	0.214713217538818	0.244	0.144	1	atlas_1h_alh	Cht2
Xrp1	0.00697806909927706	0.20771547155849	0.336	0.214	1	atlas_1h_alh	Xrp1
AnxB9	0.00724001978858435	0.500475693966086	0.403	0.287	1	atlas_1h_alh	AnxB9
Vha55	0.00745962905113129	0.464952454926888	0.479	0.344	1	atlas_1h_alh	Vha55
Fis1	0.00764841613527403	0.441051256351538	0.261	0.16	1	atlas_1h_alh	Fis1
Pits	0.00862274781536692	-0.56182335479693	0.21	0.313	1	atlas_1h_alh	Pits
Ptp99A	0.00873218211571154	-0.484454883451109	0.185	0.299	1	atlas_1h_alh	Ptp99A
baf	0.010777344658088	0.25692358247615	0.269	0.167	1	atlas_1h_alh	baf
Chchd2	0.0139783714761621	0.463090257390416	0.42	0.308	1	atlas_1h_alh	Chchd2
CG17646	0.0151279642814278	0.101817883163481	0.319	0.203	1	atlas_1h_alh	CG17646
LanB1	0.0177339266774249	0.15755928420417	0.311	0.204	1	atlas_1h_alh	LanB1
CG13751	0.019318362105135	0.354737326648332	0.496	0.377	1	atlas_1h_alh	CG13751
Pfk	0.0194422687930881	0.291388244136487	0.412	0.288	1	atlas_1h_alh	Pfk
Nacalpha	0.0209585049600343	0.42714328538392	0.529	0.421	1	atlas_1h_alh	Nacalpha
Cyp1	0.0243439452778724	-0.307230926679786	0.563	0.663	1	atlas_1h_alh	Cyp1
RpL5	0.0257344910775353	-0.243781633757245	0.63	0.744	1	atlas_1h_alh	RpL5
ATPsynbeta	0.0323535681340221	0.248056499837893	0.571	0.421	1	atlas_1h_alh	ATPsynbeta
His3.3B.1	2.06303813336153e-167	1.48628078091983	0.859	0.353	2.64027620307608e-163	atlas_24h_alh	His3.3B
betaTub56D.1	2.15037784162911e-107	0.761741505207908	0.986	0.823	2.75205356171693e-103	atlas_24h_alh	betaTub56D
Hsp27.1	1.44836397920889e-97	1.12720719276758	0.803	0.412	1.85361622059154e-93	atlas_24h_alh	Hsp27
cib.1	9.17342866501683e-97	0.915775959917321	0.936	0.622	1.17401540054885e-92	atlas_24h_alh	cib
smt3.1	6.05144027924931e-91	0.830068596622756	0.93	0.655	7.74463326938326e-87	atlas_24h_alh	smt3
pAbp	5.33711236104609e-88	0.600860161343932	0.985	0.831	6.83043639966679e-84	atlas_24h_alh	pAbp
lncRNA:CR40469.1	3.01402239868136e-85	0.856457563726515	0.891	0.521	3.85734586583241e-81	atlas_24h_alh	lncRNA:CR40469
mt:tRNA:Ser-GCT.1	5.39857069988063e-85	1.17495368539734	0.587	0.183	6.90909078170722e-81	atlas_24h_alh	mt:tRNA:Ser-GCT
for	6.17680847777696e-79	0.926969770328534	0.68	0.281	7.90507948985895e-75	atlas_24h_alh	for
Rbfox1	3.27242033255818e-78	0.708928771620707	0.93	0.654	4.18804354160796e-74	atlas_24h_alh	Rbfox1
Toll-7.1	1.30442108676463e-76	1.34107300096879	0.467	0.124	1.66939810684137e-72	atlas_24h_alh	Toll-7
sgg.1	9.92516481619584e-74	1.08208106267498	0.617	0.248	1.27022259317674e-69	atlas_24h_alh	sgg
lncRNA:roX2	4.38684278899675e-70	-2.24721290249972	0.044	0.236	5.61428140135804e-66	atlas_24h_alh	lncRNA:roX2
Drat	3.47754975043275e-64	0.907301108127561	0.769	0.418	4.45056817060383e-60	atlas_24h_alh	Drat
E(spl)mbeta-HLH.1	1.49487647586376e-62	1.02975495466133	0.475	0.153	1.91314291381043e-58	atlas_24h_alh	E(spl)mbeta-HLH
Ldh.1	1.97772387195766e-62	0.834598835868303	0.787	0.425	2.53109101133142e-58	atlas_24h_alh	Ldh
sbb.1	2.5955643414164e-59	0.736967780779453	0.799	0.49	3.32180324414471e-55	atlas_24h_alh	sbb
mt:tRNA:Arg-TCG.1	1.12189447384395e-58	1.08866929799413	0.409	0.114	1.43580054762549e-54	atlas_24h_alh	mt:tRNA:Arg-TCG
AMPdeam.1	9.78508531253657e-58	0.93857687953894	0.434	0.133	1.25229521829843e-53	atlas_24h_alh	AMPdeam
Usp7.1	1.22591793874944e-54	0.775655664631573	0.612	0.272	1.56892977801153e-50	atlas_24h_alh	Usp7
dsh.1	2.36708932771858e-54	1.03186618716995	0.387	0.113	3.02940092161424e-50	atlas_24h_alh	dsh
SoxN.1	2.47042140602598e-52	1.15121806605119	0.383	0.115	3.16164531543204e-48	atlas_24h_alh	SoxN
dally	2.95975171860784e-51	0.728623588159549	0.66	0.332	3.78789024947432e-47	atlas_24h_alh	dally
stg.1	4.15660624476258e-51	0.85053965505553	0.634	0.31	5.31962467204715e-47	atlas_24h_alh	stg
trn.1	5.05964394476034e-50	0.932975060633387	0.441	0.154	6.47533232050428e-46	atlas_24h_alh	trn
PPP4R2r.1	4.55846878699089e-49	0.9652792316379	0.386	0.121	5.83392835359094e-45	atlas_24h_alh	PPP4R2r
osp.1	7.23629861983016e-49	1.03261754426533	0.345	0.096	9.26101497365864e-45	atlas_24h_alh	osp
elB.1	6.21318083795983e-48	0.831302197067465	0.489	0.198	7.951628836421e-44	atlas_24h_alh	elB
fz2.1	2.24071683336277e-47	0.819327496867964	0.516	0.228	2.86766940333767e-43	atlas_24h_alh	fz2
hdly.1	1.0827298497129e-46	0.938130472550735	0.445	0.177	1.38567766166257e-42	atlas_24h_alh	hdly
Wnt4.1	1.73846963585599e-46	1.1232941375427	0.393	0.14	2.22489343996849e-42	atlas_24h_alh	Wnt4
RpL29	1.81808823841727e-46	0.369163127374904	0.995	0.888	2.32678932752643e-42	atlas_24h_alh	RpL29
Hrb87F.1	4.0417044805474e-46	0.800290887399134	0.459	0.175	5.17257339420456e-42	atlas_24h_alh	Hrb87F
bun	6.54304872630449e-46	0.727861886567011	0.7	0.399	8.37379375992449e-42	atlas_24h_alh	bun
DIP1.1	9.24614629239278e-46	0.848467690577542	0.377	0.123	1.18332180250043e-41	atlas_24h_alh	DIP1
bi.1	1.6700359290277e-45	0.941097278510311	0.425	0.159	2.13731198196966e-41	atlas_24h_alh	bi
Rpt2.1	2.55326436797557e-45	0.843823963870166	0.417	0.153	3.26766773813513e-41	atlas_24h_alh	Rpt2
tna.1	3.52823321504009e-45	0.703603248816993	0.56	0.251	4.5154328686083e-41	atlas_24h_alh	tna
PIG-T.1	3.63958521345126e-45	0.708697966555492	0.509	0.214	4.65794115617493e-41	atlas_24h_alh	PIG-T
tai	6.7510478557705e-44	0.655171272907221	0.519	0.223	8.63999104581509e-40	atlas_24h_alh	tai
emb.1	9.7558624041291e-44	0.655512963557382	0.589	0.284	1.24855527048044e-39	atlas_24h_alh	emb
Galphao.1	1.08190593480646e-43	0.826596877739028	0.415	0.155	1.38462321536531e-39	atlas_24h_alh	Galphao
trv	2.81710440757978e-43	1.0552559475315	0.418	0.163	3.6053302208206e-39	atlas_24h_alh	trv
ctp.1	4.23695609032822e-41	0.518466168152517	0.829	0.549	5.42245640440205e-37	atlas_24h_alh	ctp
Pp2C1.1	1.00905928497727e-40	0.986161111021463	0.264	0.063	1.29139407291391e-36	atlas_24h_alh	Pp2C1
PH4alphaEFB.1	2.33639115768195e-40	0.90527127291784	0.28	0.072	2.99011340360137e-36	atlas_24h_alh	PH4alphaEFB
lncRNA:cherub.1	2.52324069838523e-40	0.789522189362374	0.883	0.616	3.22924344579342e-36	atlas_24h_alh	lncRNA:cherub
cdi.1	6.95607558490791e-40	0.717121384948227	0.468	0.207	8.90238553356515e-36	atlas_24h_alh	cdi
Jafrac1.1	5.42807981268275e-39	0.547060846997142	0.751	0.449	6.94685654427139e-35	atlas_24h_alh	Jafrac1
fne.1	1.52496306872564e-38	0.754803916532959	0.422	0.175	1.95164773535507e-34	atlas_24h_alh	fne
CG2991	1.54488977482634e-38	0.840232567340978	0.367	0.135	1.97714993382276e-34	atlas_24h_alh	CG2991
fru.1	1.72358349099019e-38	0.643582539822358	0.635	0.346	2.20584215176924e-34	atlas_24h_alh	fru
Alk	3.31470289270662e-38	0.991932740791971	0.315	0.104	4.24215676208593e-34	atlas_24h_alh	Alk
lbk	3.57465827844726e-38	0.664813292418278	0.437	0.184	4.57484766475681e-34	atlas_24h_alh	lbk
Sap47	3.04743767866947e-37	0.826459776122382	0.49	0.237	3.90011074116118e-33	atlas_24h_alh	Sap47
mamo.1	3.66387626426795e-37	0.809492899206164	0.404	0.169	4.68902884301013e-33	atlas_24h_alh	mamo
Trim9.1	5.30372399103738e-37	1.10851326260977	0.238	0.057	6.78770596372964e-33	atlas_24h_alh	Trim9
mspo.1	3.17574647999567e-36	0.90938373934045	0.312	0.105	4.06432034509845e-32	atlas_24h_alh	mspo
RpS14a.1	3.81526743931449e-36	0.494362829312962	0.812	0.541	4.88277926883468e-32	atlas_24h_alh	RpS14a
Agpat1.1	4.03588450456523e-36	1.00241987513728	0.225	0.051	5.16512498894258e-32	atlas_24h_alh	Agpat1
Imp	5.22755696046836e-36	0.511028640914509	0.713	0.429	6.69022739800741e-32	atlas_24h_alh	Imp
Fas2.1	5.59067335840002e-36	0.376994075153996	0.887	0.59	7.15494376408034e-32	atlas_24h_alh	Fas2
gro.1	6.63328132074496e-36	0.73612138401681	0.4	0.167	8.4892734342894e-32	atlas_24h_alh	gro
E2f1.1	3.8438335622009e-35	0.682441591074761	0.426	0.185	4.91933819290471e-31	atlas_24h_alh	E2f1
sm.1	7.69001877886348e-35	0.725813381217638	0.377	0.15	9.84168603318949e-31	atlas_24h_alh	sm
Trf2.1	1.09974433386376e-34	0.613909761597944	0.492	0.235	1.40745279847883e-30	atlas_24h_alh	Trf2
h.1	1.19861175693228e-34	0.928138675797651	0.289	0.096	1.53398332652194e-30	atlas_24h_alh	h
svp	1.68717052399182e-34	0.888447713538993	0.371	0.156	2.15924083660473e-30	atlas_24h_alh	svp
pre-rRNA:CR45845.1	2.70649001848755e-34	0.751261977480861	0.359	0.134	3.46376592566037e-30	atlas_24h_alh	pre-rRNA:CR45845
CG6770.1	4.2282729194257e-34	0.790809008732584	0.434	0.2	5.41134368228101e-30	atlas_24h_alh	CG6770
Eip63E.1	6.34970645758792e-34	0.552039276826323	0.556	0.286	8.12635432442102e-30	atlas_24h_alh	Eip63E
AhcyL1	7.15572803778036e-34	0.703892745930215	0.508	0.265	9.1579007427513e-30	atlas_24h_alh	AhcyL1
Tlk.1	8.64666909589168e-34	0.580481819119426	0.496	0.24	1.10660071089222e-29	atlas_24h_alh	Tlk
smog.1	4.7008333782237e-33	0.813687148547946	0.263	0.078	6.01612655745069e-29	atlas_24h_alh	smog
SP1173	5.91258713400798e-33	1.00125950802232	0.261	0.082	7.56692901410342e-29	atlas_24h_alh	SP1173
Cam.1	1.75650536976294e-32	0.484617578365375	0.791	0.531	2.24797557222261e-28	atlas_24h_alh	Cam
BtbVII	6.34332468626446e-32	0.758106042897934	0.295	0.105	8.11818693348126e-28	atlas_24h_alh	BtbVII
Bap55.1	8.94204370305376e-32	0.865284607464668	0.194	0.041	1.14440275311682e-27	atlas_24h_alh	Bap55
lolal	1.38824181631321e-31	0.628435897101934	0.431	0.203	1.77667187651765e-27	atlas_24h_alh	lolal
rdgB	1.50556290729813e-31	0.986443998020194	0.19	0.041	1.92681940876014e-27	atlas_24h_alh	rdgB
RpL3.1	6.20678450663413e-31	0.419791738798375	0.874	0.621	7.94344281159036e-27	atlas_24h_alh	RpL3
Sem1	6.67697990311882e-31	0.496636314857712	0.561	0.293	8.54519888001146e-27	atlas_24h_alh	Sem1
lncRNA:roX1	1.32864792926318e-30	-1.26253987876252	0.194	0.344	1.70040361987102e-26	atlas_24h_alh	lncRNA:roX1
Toll-6	2.13358692880172e-30	0.925987764984679	0.256	0.084	2.73056455148044e-26	atlas_24h_alh	Toll-6
CG42258	2.82127769001893e-30	0.752465954401266	0.258	0.084	3.61067118768622e-26	atlas_24h_alh	CG42258
tara.1	3.09090073151797e-30	0.668162791707094	0.248	0.074	3.9557347561967e-26	atlas_24h_alh	tara
eIF2beta	6.90360186337175e-30	0.468943565422097	0.612	0.346	8.83522966474316e-26	atlas_24h_alh	eIF2beta
Hsc70Cb.1	7.93515104598634e-30	0.453114433640512	0.576	0.301	1.01554063086533e-25	atlas_24h_alh	Hsc70Cb
RpS4	1.39668371620244e-29	0.348966748831012	0.943	0.765	1.78747581999589e-25	atlas_24h_alh	RpS4
LamC	1.7771551285851e-29	0.917331031885254	0.272	0.097	2.27440313356321e-25	atlas_24h_alh	LamC
Unr.1	2.26930634320609e-29	0.461277020401727	0.527	0.272	2.90425825803516e-25	atlas_24h_alh	Unr
Nrt.1	3.0396744173007e-29	0.691159302594363	0.333	0.136	3.89017531926143e-25	atlas_24h_alh	Nrt
Dg.1	3.13907192151124e-29	0.650787535242716	0.341	0.139	4.01738424515008e-25	atlas_24h_alh	Dg
Mapmodulin.1	3.56489681205845e-29	0.467901562503066	0.58	0.314	4.5623549400724e-25	atlas_24h_alh	Mapmodulin
Liprin-gamma.1	4.04306036477036e-29	0.55853346211854	0.434	0.211	5.17430865483311e-25	atlas_24h_alh	Liprin-gamma
wge.1	4.11250691244577e-29	0.690871918854433	0.229	0.068	5.2631863465481e-25	atlas_24h_alh	wge
Dp.1	7.42230814642945e-29	0.622023610199793	0.291	0.108	9.49906996580041e-25	atlas_24h_alh	Dp
Fer2LCH.1	8.99750442670225e-29	0.504837000378662	0.593	0.337	1.15150061652935e-24	atlas_24h_alh	Fer2LCH
feo.1	9.21769831553169e-29	0.655627789702379	0.281	0.099	1.17968103042175e-24	atlas_24h_alh	feo
CG12991.1	1.56762049231901e-28	0.807338634739313	0.208	0.056	2.00624070606987e-24	atlas_24h_alh	CG12991
CG14464	2.64344251618384e-28	0.507571237425408	0.458	0.228	3.38307773221208e-24	atlas_24h_alh	CG14464
Pits.1	4.25634994289544e-28	0.51560935621858	0.381	0.17	5.44727665691759e-24	atlas_24h_alh	Pits
Ptp99A.1	5.92361288962848e-28	0.572002491309276	0.364	0.16	7.58103977614653e-24	atlas_24h_alh	Ptp99A
ab	7.76896329345709e-28	0.585486366688693	0.416	0.199	9.94271922296638e-24	atlas_24h_alh	ab
RpS17	1.86350561612088e-27	0.383012921638624	0.902	0.689	2.3849144875115e-23	atlas_24h_alh	RpS17
mts	2.81218657727366e-27	0.477905607051442	0.535	0.296	3.59903638159483e-23	atlas_24h_alh	mts
Top1	1.73644053063435e-26	0.50900122927566	0.411	0.204	2.22229659110584e-22	atlas_24h_alh	Top1
mt:ND4.1	3.24663758015979e-26	0.453703773971055	0.511	0.275	4.1550467750885e-22	atlas_24h_alh	mt:ND4
RpS6.1	3.72390514457262e-26	0.451290842509187	0.691	0.429	4.76585380402404e-22	atlas_24h_alh	RpS6
brat.1	4.49522030005958e-26	0.40125141017828	0.433	0.206	5.75298294001625e-22	atlas_24h_alh	brat
CG12239	4.63500407439612e-26	1.36733569466436	0.16	0.034	5.93187821441216e-22	atlas_24h_alh	CG12239
CG1440.1	4.94563783547504e-26	0.547030678576308	0.293	0.116	6.32942730184095e-22	atlas_24h_alh	CG1440
RpL4.1	5.74175944006788e-26	0.415164008136248	0.698	0.425	7.34830373139887e-22	atlas_24h_alh	RpL4
RpL8.1	8.48273464997514e-26	0.354955834869169	0.903	0.69	1.08562038050382e-21	atlas_24h_alh	RpL8
RpII215	1.04420782626067e-25	0.563697246082411	0.331	0.143	1.3363771760484e-21	atlas_24h_alh	RpII215
Atf3.1	1.20521345592935e-25	0.672163448859866	0.213	0.067	1.54243218089838e-21	atlas_24h_alh	Atf3
Gdi.1	1.45097124977824e-25	0.496971800209884	0.412	0.199	1.85695300546619e-21	atlas_24h_alh	Gdi
Ten-a	1.57243714556895e-25	0.559906630880361	0.331	0.146	2.01240505889914e-21	atlas_24h_alh	Ten-a
Rbp6	2.51628518215068e-25	0.621439901091099	0.523	0.299	3.22034177611644e-21	atlas_24h_alh	Rbp6
crol	4.97370883805857e-25	0.537882045548185	0.424	0.22	6.36535257094735e-21	atlas_24h_alh	crol
beat-IIa	5.08700191346506e-25	1.32384936409095	0.168	0.043	6.51034504885258e-21	atlas_24h_alh	beat-IIa
CG45050.1	5.76839295291572e-25	0.385782668695082	0.705	0.441	7.38238930114154e-21	atlas_24h_alh	CG45050
Hsp26.1	8.77443361185087e-25	0.946167036657081	0.311	0.133	1.12295201364467e-20	atlas_24h_alh	Hsp26
Cpsf6.1	9.94645934394202e-25	0.472157211751156	0.383	0.179	1.2729478668377e-20	atlas_24h_alh	Cpsf6
CG17124	1.0282035015954e-24	0.717428966220956	0.232	0.083	1.3158948413418e-20	atlas_24h_alh	CG17124
AGO2.1	1.38181370640013e-24	0.639478326112848	0.243	0.088	1.76844518145089e-20	atlas_24h_alh	AGO2
ps	1.99265277739538e-24	0.404678087584416	0.663	0.403	2.5501970245106e-20	atlas_24h_alh	ps
lncRNA:CR45388.1	2.37738255687857e-24	0.768224568883311	0.216	0.071	3.04257419629319e-20	atlas_24h_alh	lncRNA:CR45388
hoe1.1	5.25260826024351e-24	0.784402954182963	0.224	0.077	6.72228805145964e-20	atlas_24h_alh	hoe1
Map205.1	9.83332406779333e-24	0.504387102447492	0.27	0.107	1.25846881419619e-19	atlas_24h_alh	Map205
tral.1	1.77397933828904e-23	0.37325813888557	0.469	0.249	2.27033875714232e-19	atlas_24h_alh	tral
kst	3.45343223806435e-23	0.719528194762499	0.2	0.065	4.41970257827476e-19	atlas_24h_alh	kst
Npl4.1	4.86554084348026e-23	0.748809521748724	0.134	0.026	6.22691917148603e-19	atlas_24h_alh	Npl4
CG12605	8.63756389629775e-23	0.799760561997016	0.151	0.036	1.10543542744819e-18	atlas_24h_alh	CG12605
woc.1	9.41525669155097e-23	0.698176093333966	0.166	0.045	1.20496455138469e-18	atlas_24h_alh	woc
CG2865	1.45168422610171e-22	0.486315185437683	0.264	0.107	1.85786547256496e-18	atlas_24h_alh	CG2865
aqz.1	2.5138923712441e-22	0.377424100956708	0.633	0.395	3.2172794567182e-18	atlas_24h_alh	aqz
chinmo	2.94223848308933e-22	0.505068943626095	0.409	0.218	3.76547681065773e-18	atlas_24h_alh	chinmo
Sh3beta.1	3.41021629351381e-22	0.421047796755786	0.34	0.16	4.36439481243897e-18	atlas_24h_alh	Sh3beta
jeb	8.62471297101282e-22	0.931900929433824	0.19	0.064	1.10379076603022e-17	atlas_24h_alh	jeb
Mnn1	1.16672689137194e-21	0.556032123710331	0.251	0.102	1.49317707557781e-17	atlas_24h_alh	Mnn1
cathD.1	1.30105317902152e-21	0.383376182029397	0.447	0.242	1.66508785851174e-17	atlas_24h_alh	cathD
mt:ND5.1	1.6374595759956e-21	0.390442285899874	0.303	0.136	2.09562076535916e-17	atlas_24h_alh	mt:ND5
Oatp74D.1	1.65167493395526e-21	0.37556100296207	0.677	0.464	2.11381358047594e-17	atlas_24h_alh	Oatp74D
edl.1	1.8398208753539e-21	0.398022155900589	0.319	0.149	2.35460275627792e-17	atlas_24h_alh	edl
Roc2	2.23372963482201e-21	0.663860929191484	0.157	0.044	2.85872718664521e-17	atlas_24h_alh	Roc2
rdx.1	2.41805321695354e-21	0.62111134714416	0.265	0.113	3.09462450705715e-17	atlas_24h_alh	rdx
CG13252.1	2.48635930643777e-21	0.422125852633231	0.487	0.281	3.18204264037906e-17	atlas_24h_alh	CG13252
osa.1	2.83699880377129e-21	0.442846360307263	0.268	0.112	3.6307910690665e-17	atlas_24h_alh	osa
mt:ND1.1	2.91687060264763e-21	0.360197527443031	0.357	0.17	3.73301099726844e-17	atlas_24h_alh	mt:ND1
Swip-1	3.62841344426436e-21	0.719976710129058	0.152	0.041	4.64364352596953e-17	atlas_24h_alh	Swip-1
dpr9	5.13088138666263e-21	0.775995456664243	0.169	0.052	6.56650199865083e-17	atlas_24h_alh	dpr9
cass.1	6.78936700797313e-21	0.582916170388525	0.195	0.068	8.68903189680402e-17	atlas_24h_alh	cass
egh	7.14287335454308e-21	0.511269426969176	0.355	0.181	9.14144931914423e-17	atlas_24h_alh	egh
nAChRalpha6.1	2.13726957646463e-20	0.572288551697617	0.306	0.149	2.73527760395944e-16	atlas_24h_alh	nAChRalpha6
RpL15	6.79819541403945e-20	0.292152839274295	0.92	0.719	8.70033049088769e-16	atlas_24h_alh	RpL15
Pat1	7.53571118893774e-20	0.511372565128601	0.246	0.104	9.64420317960252e-16	atlas_24h_alh	Pat1
Vap33	1.29734549900318e-19	0.323232019394228	0.578	0.35	1.66034276962427e-15	atlas_24h_alh	Vap33
RpS26	1.40460140985525e-19	0.281063086290561	0.94	0.781	1.79760888433274e-15	atlas_24h_alh	RpS26
His3.3A	1.53192152784766e-19	0.371015644701345	0.375	0.194	1.96055317133944e-15	atlas_24h_alh	His3.3A
CtBP.1	2.82525072879763e-19	0.351661682251941	0.568	0.345	3.61575588271521e-15	atlas_24h_alh	CtBP
ALiX.1	2.96496936464613e-19	0.567535023005924	0.183	0.065	3.79456779287412e-15	atlas_24h_alh	ALiX
LanA	3.0841570824854e-19	0.61670386868658	0.201	0.077	3.94710423416481e-15	atlas_24h_alh	LanA
Pal2	3.31106426255216e-19	0.708760482056045	0.156	0.047	4.23750004321425e-15	atlas_24h_alh	Pal2
GstZ2.1	3.55213570603045e-19	0.555901774971598	0.141	0.037	4.54602327657778e-15	atlas_24h_alh	GstZ2
dsd	3.58233770810813e-19	0.585186168088454	0.175	0.06	4.58467579883679e-15	atlas_24h_alh	dsd
fax.1	4.2796098673354e-19	0.343874910538252	0.79	0.595	5.47704470821584e-15	atlas_24h_alh	fax
lola.1	6.37815447120018e-19	0.312759078451902	0.44	0.244	8.16276209224199e-15	atlas_24h_alh	lola
Tis11	8.01699988689755e-19	0.359245194026548	0.409	0.223	1.02601564552515e-14	atlas_24h_alh	Tis11
l(3)neo38.1	8.18093300505569e-19	0.37923279217721	0.3	0.143	1.04699580598703e-14	atlas_24h_alh	l(3)neo38
B52.1	1.22821186123804e-18	0.425703631511723	0.311	0.153	1.57186554001244e-14	atlas_24h_alh	B52
wds	1.39985302736244e-18	0.625533365086074	0.187	0.071	1.79153190441845e-14	atlas_24h_alh	wds
Rack1	2.61085381875828e-18	0.323742998368918	0.713	0.48	3.34137071724684e-14	atlas_24h_alh	Rack1
Ubr1	3.41692099810505e-18	0.362453828271722	0.281	0.134	4.37297549337484e-14	atlas_24h_alh	Ubr1
Pp2A-29B	4.98897600171185e-18	0.491494641678189	0.229	0.1	6.38489148699083e-14	atlas_24h_alh	Pp2A-29B
Dhit	6.38274434444283e-18	0.459467611048113	0.226	0.097	8.16863621201794e-14	atlas_24h_alh	Dhit
nSyb	7.19109424877322e-18	0.606087106906705	0.209	0.085	9.20316241957997e-14	atlas_24h_alh	nSyb
Rm62.1	7.38503970115044e-18	0.323666549368105	0.404	0.221	9.45137380953233e-14	atlas_24h_alh	Rm62
RpL34b	7.51085800807096e-18	0.270704408937194	0.818	0.58	9.61239607872922e-14	atlas_24h_alh	RpL34b
CG42806.1	1.43937516363816e-17	0.49049538922348	0.313	0.161	1.84211233442412e-13	atlas_24h_alh	CG42806
alpha-Cat.1	1.80502436062619e-17	0.306003148279218	0.379	0.203	2.3100701767294e-13	atlas_24h_alh	alpha-Cat
ZAP3.1	1.83419828501179e-17	0.474593823888004	0.169	0.059	2.34740696515808e-13	atlas_24h_alh	ZAP3
SK	2.02938747671056e-17	0.579749009098792	0.163	0.057	2.59721009269417e-13	atlas_24h_alh	SK
lncRNA:noe.1	3.82281823881719e-17	0.219984271988081	0.544	0.328	4.89244278203824e-13	atlas_24h_alh	lncRNA:noe
Mcm7.1	3.99779077455971e-17	0.420089111635577	0.186	0.071	5.11637263328151e-13	atlas_24h_alh	Mcm7
Paf-AHalpha.1	5.79141171482284e-17	0.40648846464434	0.232	0.104	7.41184871263027e-13	atlas_24h_alh	Paf-AHalpha
pros.1	7.47059295035811e-17	0.746373794378832	0.359	0.2	9.56086485786831e-13	atlas_24h_alh	pros
Vha55.1	1.24752713799069e-16	0.303501828000236	0.408	0.23	1.59658523120049e-12	atlas_24h_alh	Vha55
RpS21	1.37013147970161e-16	0.204029550086492	0.967	0.843	1.75349426772212e-12	atlas_24h_alh	RpS21
CASK	1.47691170614596e-16	0.409742723934745	0.304	0.157	1.8901516015256e-12	atlas_24h_alh	CASK
wdp.1	1.90447165278873e-16	0.219400571161871	0.373	0.199	2.43734282123902e-12	atlas_24h_alh	wdp
CG8369	1.98442548565158e-16	0.537502057991593	0.194	0.079	2.53966773653689e-12	atlas_24h_alh	CG8369
mt:ND3.1	2.32812439898869e-16	0.437164116037024	0.166	0.061	2.97953360582573e-12	atlas_24h_alh	mt:ND3
CG12054	2.33725258817568e-16	0.544481964977595	0.158	0.057	2.99121586234723e-12	atlas_24h_alh	CG12054
Sxl.1	2.41505016945627e-16	0.402599119737101	0.219	0.097	3.09078120687014e-12	atlas_24h_alh	Sxl
AdamTS-B	2.7815054514449e-16	0.378869533055356	0.386	0.219	3.55977067675919e-12	atlas_24h_alh	AdamTS-B
mt:ATPase6.1	3.19835959594586e-16	0.234557037637199	0.85	0.634	4.09326061089151e-12	atlas_24h_alh	mt:ATPase6
CG42613	3.21135879946384e-16	0.509727270031809	0.19	0.078	4.10989699155383e-12	atlas_24h_alh	CG42613
inaE	3.45101257369237e-16	0.405028636518873	0.175	0.068	4.4166058918115e-12	atlas_24h_alh	inaE
E(Pc)	3.49033034364611e-16	0.330027651736407	0.196	0.081	4.4669247737983e-12	atlas_24h_alh	E(Pc)
fs(1)h	4.33319283568258e-16	0.245373005405004	0.445	0.258	5.54562019110657e-12	atlas_24h_alh	fs(1)h
Eph	5.04387506189461e-16	0.3722763696575	0.231	0.105	6.45515130421272e-12	atlas_24h_alh	Eph
stai.1	5.61066229295856e-16	0.273340468566987	0.478	0.282	7.18052560252837e-12	atlas_24h_alh	stai
tow	9.77222502884996e-16	0.402482264990385	0.265	0.134	1.25064935919222e-11	atlas_24h_alh	tow
Ndf.1	1.23819331161021e-15	0.339075936002056	0.269	0.133	1.58463980019875e-11	atlas_24h_alh	Ndf
RpL10.1	2.51637240574266e-15	0.233164119189917	0.939	0.78	3.22045340486946e-11	atlas_24h_alh	RpL10
ImpE1.1	2.64509070015005e-15	-0.843754397928161	0.198	0.307	3.38518707805203e-11	atlas_24h_alh	ImpE1
dco	3.42541721519728e-15	0.313902999745693	0.267	0.133	4.38384895200948e-11	atlas_24h_alh	dco
CG9705.1	3.92234163571393e-15	0.196325256201374	0.493	0.296	5.01981282538668e-11	atlas_24h_alh	CG9705
Pen.1	4.77700437736326e-15	0.158637656330589	0.69	0.459	6.11361020214950e-11	atlas_24h_alh	Pen
CG13887.1	7.88338846871774e-15	0.224925612001067	0.413	0.239	1.0089160562265e-10	atlas_24h_alh	CG13887
RpL26.1	1.5631270695615e-14	0.23076007017527	0.919	0.731	2.0004900236248e-10	atlas_24h_alh	RpL26
CG4612.1	2.51300388384196e-14	0.342366003563465	0.256	0.132	3.21614237054094e-10	atlas_24h_alh	CG4612
wcy	3.61755066150672e-14	0.354685671814812	0.18	0.077	4.62974133659631e-10	atlas_24h_alh	wcy
SmD3	3.78357872461708e-14	0.323183549817583	0.29	0.158	4.84222405176494e-10	atlas_24h_alh	SmD3
CG32354.1	4.74686492909272e-14	0.345007848903984	0.311	0.17	6.07503773625286e-10	atlas_24h_alh	CG32354
Paip2	5.59984031463389e-14	0.333692840034816	0.232	0.115	7.16667563466845e-10	atlas_24h_alh	Paip2
Chchd2.1	6.00967886418914e-14	0.229085830354774	0.363	0.209	7.69118701038926e-10	atlas_24h_alh	Chchd2
hth.1	6.04918492854839e-14	0.224065203726799	0.369	0.213	7.74174687155623e-10	atlas_24h_alh	hth
Pdcd4.1	6.25572508103502e-14	0.169744212651073	0.483	0.291	8.00607695870861e-10	atlas_24h_alh	Pdcd4
RpL19.1	1.09952932531549e-13	0.21317813855116	0.938	0.789	1.40717763053877e-09	atlas_24h_alh	RpL19
br.1	1.23074614243481e-13	0.249904447884179	0.323	0.182	1.57510891308807e-09	atlas_24h_alh	br
chic.1	1.39451191806097e-13	0.171094423237647	0.452	0.269	1.78469635273443e-09	atlas_24h_alh	chic
unc-119	1.66941543471529e-13	0.220301151481203	0.279	0.145	2.13651787334862e-09	atlas_24h_alh	unc-119
Appl	2.11048896014255e-13	0.364162255718707	0.189	0.085	2.70100377119044e-09	atlas_24h_alh	Appl
Atg13.1	3.4018851453596e-13	0.220758810613334	0.221	0.107	4.35373260903122e-09	atlas_24h_alh	Atg13
RpL11	4.23489615439608e-13	0.238770917791107	0.856	0.654	5.4198200983961e-09	atlas_24h_alh	RpL11
CG32767	4.81838489525441e-13	0.231565396376484	0.266	0.139	6.16656898894659e-09	atlas_24h_alh	CG32767
slgA	5.36524110257771e-13	0.354937446795854	0.214	0.106	6.86643556307896e-09	atlas_24h_alh	slgA
RpL7A	5.47114441956135e-13	0.209961155396143	0.861	0.64	7.00197062815461e-09	atlas_24h_alh	RpL7A
cpo.1	5.89868362750364e-13	0.289716188446328	0.373	0.224	7.54913530647915e-09	atlas_24h_alh	cpo
dnc.1	6.82783204735439e-13	0.177308926532955	0.394	0.235	8.73825945420414e-09	atlas_24h_alh	dnc
PAN3.1	7.00905322941491e-13	0.210283966284396	0.305	0.17	8.9701863230052e-09	atlas_24h_alh	PAN3
Dsp1	8.68032598850791e-13	0.185942205682937	0.589	0.391	1.11090812000924e-08	atlas_24h_alh	Dsp1
luna.1	1.14780157275881e-12	0.257756010281204	0.431	0.266	1.46895645281673e-08	atlas_24h_alh	luna
Sar1	1.9543173642641e-12	0.303483496271451	0.276	0.155	2.5011353627852e-08	atlas_24h_alh	Sar1
CG32369	2.39873751354779e-12	0.280422018352149	0.197	0.095	3.06990426983847e-08	atlas_24h_alh	CG32369
Hsc70-3.1	3.04255446445127e-12	0.161211969633477	0.375	0.225	3.89386120360474e-08	atlas_24h_alh	Hsc70-3
Pdp1.1	3.26699193444323e-12	0.290758699593068	0.366	0.221	4.18109627770044e-08	atlas_24h_alh	Pdp1
nmo	4.24699835940474e-12	0.314309241121222	0.264	0.147	5.43530850036619e-08	atlas_24h_alh	nmo
RpL30	6.21943786498821e-12	0.227819248232851	0.848	0.644	7.95963657961191e-08	atlas_24h_alh	RpL30
Ggamma1	6.56624871241593e-12	0.232767056943279	0.33	0.196	8.40348510214991e-08	atlas_24h_alh	Ggamma1
RpL32	7.16518108088978e-12	0.208249614108277	0.935	0.8	9.16999874732274e-08	atlas_24h_alh	RpL32
SNRPG	7.93119497162806e-12	0.178407127184878	0.403	0.248	1.01503433246896e-07	atlas_24h_alh	SNRPG
Nrg	8.02889340890392e-12	0.206068272794542	0.787	0.567	1.02753777847152e-07	atlas_24h_alh	Nrg
RpS9	9.16000995835278e-12	0.209897441684373	0.892	0.698	1.17229807446999e-07	atlas_24h_alh	RpS9
RpL23A	1.00723938573054e-11	0.195948063599207	0.769	0.54	1.28906496585795e-07	atlas_24h_alh	RpL23A
Gbeta13F	1.51329288856051e-11	0.235766678806716	0.692	0.483	1.93671223877974e-07	atlas_24h_alh	Gbeta13F
D1.1	1.93583938273592e-11	0.146707394677404	0.298	0.17	2.47748724202543e-07	atlas_24h_alh	D1
MtnA.1	2.18354517363284e-11	0.253954298703365	0.806	0.65	2.79450111321531e-07	atlas_24h_alh	MtnA
CG6329.1	2.30091800430918e-11	0.289038866493792	0.223	0.118	2.94471486191489e-07	atlas_24h_alh	CG6329
msi.1	2.43715992255039e-11	0.148133136374372	0.495	0.323	3.11907726887998e-07	atlas_24h_alh	msi
par-1	2.68604581071009e-11	0.219733497791069	0.292	0.168	3.43760142854678e-07	atlas_24h_alh	par-1
CG31221	3.25068579105331e-11	0.523961375905462	0.225	0.124	4.16022767539002e-07	atlas_24h_alh	CG31221
Ggamma30A	5.16788830842507e-11	0.207643331352786	0.28	0.161	6.6138634571224e-07	atlas_24h_alh	Ggamma30A
trol	6.59294577426295e-11	0.26403906332553	0.331	0.205	8.43765200190173e-07	atlas_24h_alh	trol
puc.1	6.78261474921753e-11	0.164396092970678	0.302	0.179	8.68039035604859e-07	atlas_24h_alh	puc
RpL18	7.8099054842052e-11	0.205050400928998	0.858	0.663	9.99511703868582e-07	atlas_24h_alh	RpL18
jim.1	7.85153289192566e-11	0.223659429103421	0.487	0.32	1.00483917950865e-06	atlas_24h_alh	jim
mask.1	9.14717479846152e-11	0.111426502975765	0.234	0.126	1.17065543070711e-06	atlas_24h_alh	mask
IA-2.1	1.09503212558065e-10	0.367913453983796	0.35	0.218	1.40142211431811e-06	atlas_24h_alh	IA-2
shi	1.25344472528887e-10	0.199160059477476	0.262	0.147	1.6041585594247e-06	atlas_24h_alh	shi
Act5C.1	1.7600547898444e-10	-0.488221590723543	0.801	0.69	2.25251812004286e-06	atlas_24h_alh	Act5C
Hsp23.1	2.20498111600019e-10	0.124515317199554	0.25	0.139	2.82193483225705e-06	atlas_24h_alh	Hsp23
RpS3	2.21932771193921e-10	0.196084774051513	0.783	0.571	2.84029560573979e-06	atlas_24h_alh	RpS3
CG13751.1	4.99288066190754e-10	0.13743530861659	0.432	0.279	6.38988867110927e-06	atlas_24h_alh	CG13751
Pgi	7.71194697865769e-10	0.215205952960618	0.439	0.289	9.86974974328611e-06	atlas_24h_alh	Pgi
AGO1	8.23077781780107e-10	0.117904461563468	0.286	0.17	1.05337494512218e-05	atlas_24h_alh	AGO1
RpS16	8.4801490433833e-10	0.199001187182485	0.85	0.646	1.08528947457219e-05	atlas_24h_alh	RpS16
Cp110.1	1.48782878699948e-09	0.197989355538216	0.271	0.163	1.90412328160194e-05	atlas_24h_alh	Cp110
atl.1	1.52576609778886e-09	0.189670356700274	0.246	0.143	1.95267545195018e-05	atlas_24h_alh	atl
Prosbeta5.1	1.93896190422144e-09	0.130253157505764	0.331	0.206	2.48148344502261e-05	atlas_24h_alh	Prosbeta5
beat-IIIc	2.63450737944555e-09	0.173646707609252	0.237	0.135	3.37164254421441e-05	atlas_24h_alh	beat-IIIc
Tm1	4.11736129604351e-09	0.135410887511683	0.508	0.346	5.26939898667648e-05	atlas_24h_alh	Tm1
RpL13A	5.01752910857295e-09	-0.359618064994259	0.899	0.784	6.42143375315166e-05	atlas_24h_alh	RpL13A
nkd	6.77919035651471e-09	0.133616776072769	0.28	0.171	8.67600781826752e-05	atlas_24h_alh	nkd
CG12065.1	8.04606367753364e-09	0.166006339805159	0.246	0.146	0.000102973522945076	atlas_24h_alh	CG12065
RpS18	8.13599654181495e-09	0.174207166504846	0.868	0.698	0.000104124483742148	atlas_24h_alh	RpS18
fok	1.0090636549457e-08	0.14658821197736	0.278	0.172	0.00012913996655995	atlas_24h_alh	fok
bic	1.98693673762318e-08	0.152752946735458	0.547	0.372	0.000254288163681015	atlas_24h_alh	bic
RpS30	2.24950556003247e-08	0.18626110101242	0.863	0.685	0.000287891721572956	atlas_24h_alh	RpS30
RpL12	7.12445652694184e-08	0.15080121905372	0.874	0.691	0.000911787946318017	atlas_24h_alh	RpL12
RpL17	1.00245065842452e-07	0.144727308368781	0.888	0.704	0.00128293635265169	atlas_24h_alh	RpL17
futsch	1.93172039011428e-07	0.132849699122124	0.28	0.18	0.00247221575526826	atlas_24h_alh	futsch
CNBP.1	4.52187035956462e-07	0.127661688604054	0.78	0.59	0.0057870896861708	atlas_24h_alh	CNBP
RpS23	4.85169135301126e-07	0.150016050086513	0.847	0.655	0.00620919459358381	atlas_24h_alh	RpS23
ATPsynD.1	7.94789962265673e-07	0.106818338595533	0.623	0.433	0.0101717219370761	atlas_24h_alh	ATPsynD
RpL36A	1.23825264285902e-06	0.149500929780277	0.9	0.753	0.0158471573233097	atlas_24h_alh	RpL36A
RpS27A	1.95964328044572e-06	0.106729030600832	0.94	0.812	0.0250795147031443	atlas_24h_alh	RpS27A
RpS2	5.47215709002176e-05	-0.296447979640271	0.87	0.759	0.700326664380984	atlas_24h_alh	RpS2
RpS20	6.72338913257576e-05	-0.174208360798428	0.921	0.814	0.860459341187046	atlas_24h_alh	RpS20
RpL23	0.000154233106506955	0.107402587303728	0.946	0.82	1	atlas_24h_alh	RpL23
lncRNA:Hsromega	0.000234616413896365	-0.14367604446473	0.483	0.355	1	atlas_24h_alh	lncRNA:Hsromega
RpS3A	0.000246911829400243	-0.304648052104202	0.851	0.721	1	atlas_24h_alh	RpS3A
Syp.1	0.000254977992399081	-0.129042334979055	0.48	0.335	1	atlas_24h_alh	Syp
Obp99a	0.000286418048556482	-0.132232446221325	0.448	0.33	1	atlas_24h_alh	Obp99a
UQCR-6.4.1	0.000556012321787145	-0.205150096197255	0.662	0.465	1	atlas_24h_alh	UQCR-6.4
CG13364.1	0.000708455101152664	-0.188833468235562	0.411	0.299	1	atlas_24h_alh	CG13364
ox.1	0.00132560113468826	-0.198886931539477	0.728	0.513	1	atlas_24h_alh	ox
cype.1	0.00402196607136782	-0.480991634837005	0.791	0.665	1	atlas_24h_alh	cype
eEF1gamma.1	0.00625275574465869	-0.151985409079093	0.464	0.349	1	atlas_24h_alh	eEF1gamma
Tctp	0.0111582637970625	-0.120492389763526	0.446	0.341	1	atlas_24h_alh	Tctp
sqd.1	0.025982404886821	-0.162226412089232	0.552	0.421	1	atlas_24h_alh	sqd
RpL37a	0.0261025800421003	-0.160434496181799	0.893	0.782	1	atlas_24h_alh	RpL37a
Akap200.1	0.0273182769026893	-0.192517542151656	0.466	0.348	1	atlas_24h_alh	Akap200
14-3-3epsilon	0.0344727315113828	-0.119290482301857	0.701	0.529	1	atlas_24h_alh	14-3-3epsilon
path	0.0382177308531911	-0.316475866802614	0.564	0.44	1	atlas_24h_alh	path
His3.3B.2	3.95950647407779e-123	-1.30008542532293	0.375	0.824	5.06737638552476e-119	atlas_48h_alh	His3.3B
pAbp.1	6.31097113291528e-87	-0.687210920793367	0.825	0.98	8.07678085590498e-83	atlas_48h_alh	pAbp
Ldh.2	5.46488911636445e-82	-1.03754233052214	0.375	0.79	6.99396509112322e-78	atlas_48h_alh	Ldh
for.1	3.40225871049124e-77	-0.965986173290749	0.261	0.669	4.35421069768669e-73	atlas_48h_alh	for
mt:tRNA:Ser-GCT.2	1.09605020422959e-73	-1.10829194135359	0.175	0.571	1.40272505137303e-69	atlas_48h_alh	mt:tRNA:Ser-GCT
lncRNA:roX2.1	8.24801757779321e-69	2.30009105439881	0.244	0.05	1.05558128960598e-64	atlas_48h_alh	lncRNA:roX2
Drat.1	1.53928552656026e-62	-1.03001677435255	0.402	0.758	1.96997761689182e-58	atlas_48h_alh	Drat
Fas2.2	3.36923648979497e-62	-0.814874249633105	0.554	0.888	4.31194885963961e-58	atlas_48h_alh	Fas2
betaTub56D.2	7.2986559011433e-62	-0.583867958098035	0.852	0.965	9.34081982228319e-58	atlas_48h_alh	betaTub56D
Toll-7.2	1.98543123693793e-60	-1.19030255518583	0.13	0.447	2.54095489703317e-56	atlas_48h_alh	Toll-7
Hsp27.2	6.53493474484431e-60	-0.908401990804039	0.46	0.763	8.36340948645175e-56	atlas_48h_alh	Hsp27
Rbfox1.1	8.30805358668994e-59	-0.626635319359323	0.642	0.922	1.06326469802458e-54	atlas_48h_alh	Rbfox1
smt3.2	6.0122295213887e-58	-0.678586213806598	0.664	0.912	7.69445134147326e-54	atlas_48h_alh	smt3
sgg.2	1.37736314786315e-56	-0.942878182461208	0.253	0.597	1.76274935663526e-52	atlas_48h_alh	sgg
lncRNA:CR40469.2	2.92971085095829e-56	-0.720875020158431	0.55	0.86	3.74944394705641e-52	atlas_48h_alh	lncRNA:CR40469
RpL29.1	1.4399043544893e-55	-0.432890424247041	0.876	0.995	1.8427895928754e-51	atlas_48h_alh	RpL29
cib.2	6.51659796534461e-52	-0.691478817832335	0.689	0.891	8.33994207604804e-48	atlas_48h_alh	cib
mt:tRNA:Arg-TCG.2	1.00685836469918e-47	-0.975821836855619	0.117	0.393	1.28857733514201e-43	atlas_48h_alh	mt:tRNA:Arg-TCG
dally.1	8.19778355879678e-47	-0.6757225796082	0.313	0.651	1.04915233985481e-42	atlas_48h_alh	dally
dsh.2	1.28336129505081e-46	-0.940323302563206	0.11	0.375	1.64244578540603e-42	atlas_48h_alh	dsh
AMPdeam.2	1.31402875497723e-46	-0.825158857730127	0.136	0.418	1.68169400061986e-42	atlas_48h_alh	AMPdeam
E(spl)mbeta-HLH.2	5.51265919326933e-46	-0.846653174557201	0.166	0.453	7.05510123554609e-42	atlas_48h_alh	E(spl)mbeta-HLH
Liprin-gamma.2	3.91696026517934e-45	-0.854523562739307	0.161	0.444	5.01292574737652e-41	atlas_48h_alh	Liprin-gamma
Usp7.2	7.60600044540829e-45	-0.688194929975365	0.266	0.598	9.73415937003352e-41	atlas_48h_alh	Usp7
sbb.2	4.76521003098991e-44	-0.63316799798918	0.481	0.787	6.09851579766088e-40	atlas_48h_alh	sbb
elB.2	1.88959579033708e-43	-0.789228807351047	0.187	0.48	2.41830469247339e-39	atlas_48h_alh	elB
tai.1	6.69758197267688e-42	-0.635401678540963	0.206	0.511	8.57156540863188e-38	atlas_48h_alh	tai
trv.1	1.039148566993e-40	-1.03197036001989	0.152	0.41	1.32990233603765e-36	atlas_48h_alh	trv
bun.1	1.11259112304204e-40	-0.686134634350266	0.383	0.692	1.42389411926921e-36	atlas_48h_alh	bun
tna.2	3.08495344134924e-39	-0.639232117702909	0.242	0.549	3.94812341423876e-35	atlas_48h_alh	tna
SoxN.2	1.1407140265134e-38	-0.978394836129525	0.126	0.365	1.45988581113184e-34	atlas_48h_alh	SoxN
PPP4R2r.2	1.53737307690075e-38	-0.840875913861249	0.126	0.371	1.96753006381758e-34	atlas_48h_alh	PPP4R2r
hdly.2	2.70415046065796e-38	-0.838844799530102	0.177	0.432	3.46077175955006e-34	atlas_48h_alh	hdly
osp.2	6.69265728357491e-38	-0.886256401328302	0.102	0.33	8.56526279151917e-34	atlas_48h_alh	osp
trn.2	2.53016025483065e-37	-0.776298019785377	0.164	0.422	3.23809909413227e-33	atlas_48h_alh	trn
DIP1.2	4.61419795528556e-37	-0.729629592709236	0.125	0.364	5.90525054317446e-33	atlas_48h_alh	DIP1
Pp2C1.2	2.25922336603572e-35	-0.933377838294425	0.061	0.254	2.89135406385251e-31	atlas_48h_alh	Pp2C1
Wnt4.2	2.84077188590066e-35	-0.947635191050348	0.149	0.377	3.63561985957566e-31	atlas_48h_alh	Wnt4
lncRNA:roX1.1	2.91736626257444e-35	1.35263751384295	0.36	0.194	3.73364534284277e-31	atlas_48h_alh	lncRNA:roX1
svp.1	3.23459945681013e-35	-0.887395146835391	0.139	0.368	4.1396403848256e-31	atlas_48h_alh	svp
fz2.2	4.20681547065711e-35	-0.663574784049611	0.235	0.499	5.38388243934697e-31	atlas_48h_alh	fz2
Galphao.2	4.54660057178845e-35	-0.712385017112469	0.158	0.401	5.81873941177485e-31	atlas_48h_alh	Galphao
Imp.1	4.96218251143444e-35	-0.511786663114453	0.407	0.708	6.35060117813379e-31	atlas_48h_alh	Imp
CG2991.1	8.25386743912464e-35	-0.774263314423931	0.127	0.359	1.05632995485917e-30	atlas_48h_alh	CG2991
Alk.1	1.09045333338448e-34	-0.924832439458679	0.097	0.307	1.39556217606545e-30	atlas_48h_alh	Alk
lbk.1	2.86218476720115e-34	-0.602416235926302	0.174	0.429	3.66302406506403e-30	atlas_48h_alh	lbk
Sap47.1	3.2197738680402e-34	-0.778888825128567	0.225	0.483	4.12066659631785e-30	atlas_48h_alh	Sap47
AhcyL1.1	9.81188993858515e-34	-0.681329417736705	0.243	0.505	1.25572567434013e-29	atlas_48h_alh	AhcyL1
PIG-T.2	1.1687190548651e-33	-0.571085835104698	0.22	0.492	1.49572664641635e-29	atlas_48h_alh	PIG-T
stg.2	1.31830909961139e-33	-0.678241128275584	0.332	0.608	1.68717198568266e-29	atlas_48h_alh	stg
Rpt2.2	1.63091690217615e-33	-0.690308212135109	0.162	0.4	2.08724745140504e-29	atlas_48h_alh	Rpt2
bi.2	4.45582030095609e-33	-0.777464338931288	0.17	0.406	5.7025588211636e-29	atlas_48h_alh	bi
cdi.2	2.37032233656639e-32	-0.633451088684647	0.207	0.455	3.03353852633767e-28	atlas_48h_alh	cdi
fne.2	4.11351562033399e-32	-0.676710604224664	0.174	0.41	5.26447729090344e-28	atlas_48h_alh	fne
Hrb87F.2	9.7299539356501e-32	-0.625892158800658	0.191	0.438	1.2452395046845e-27	atlas_48h_alh	Hrb87F
PH4alphaEFB.2	3.73117499276294e-31	-0.780277394655633	0.079	0.267	4.77515775573801e-27	atlas_48h_alh	PH4alphaEFB
mspo.2	7.1564126659199e-31	-0.806612980258069	0.104	0.302	9.15877692984429e-27	atlas_48h_alh	mspo
gro.2	1.09688744207434e-30	-0.658399061722597	0.163	0.39	1.40379654836674e-26	atlas_48h_alh	gro
SP1173.1	2.71795152992728e-30	-0.976736830123007	0.077	0.254	3.47843436800094e-26	atlas_48h_alh	SP1173
Agpat1.2	2.8618231962395e-30	-0.929908200339857	0.052	0.216	3.66256132654731e-26	atlas_48h_alh	Agpat1
Trim9.2	3.10405142949642e-30	-1.00311766381334	0.059	0.227	3.97256501946952e-26	atlas_48h_alh	Trim9
emb.2	1.31069577910174e-29	-0.507392194882516	0.298	0.568	1.67742845809441e-25	atlas_48h_alh	emb
Toll-6.1	2.20030133957868e-29	-0.889424836335021	0.075	0.251	2.81594565439279e-25	atlas_48h_alh	Toll-6
ps.1	2.4293728171209e-29	-0.491811069609404	0.368	0.665	3.10911133135133e-25	atlas_48h_alh	ps
BtbVII.1	2.58567105293263e-29	-0.693527351197544	0.097	0.289	3.30914181354318e-25	atlas_48h_alh	BtbVII
Sem1.1	2.85077397927705e-29	-0.479039295324192	0.279	0.554	3.64842053867877e-25	atlas_48h_alh	Sem1
rdgB.1	6.15544701940447e-29	-0.970661832165548	0.037	0.185	7.87774109543384e-25	atlas_48h_alh	rdgB
h.2	7.22721878241055e-29	-0.824145414025695	0.096	0.279	9.24939459772901e-25	atlas_48h_alh	h
Rbp6.1	1.97573481426923e-28	-0.664350451420295	0.27	0.525	2.52854541530176e-24	atlas_48h_alh	Rbp6
CG42258.1	3.90097708766462e-28	-0.716527324609862	0.078	0.252	4.99247047679318e-24	atlas_48h_alh	CG42258
sm.2	5.00342139798453e-28	-0.634886306140461	0.153	0.364	6.4033787051406e-24	atlas_48h_alh	sm
lolal.1	5.79171342616391e-28	-0.562399941631496	0.195	0.423	7.41223484280457e-24	atlas_48h_alh	lolal
CG6770.2	5.83680060938312e-28	-0.702864839693891	0.199	0.422	7.46993741988851e-24	atlas_48h_alh	CG6770
Trf2.2	8.84030332240679e-28	-0.520598884928673	0.233	0.48	1.13138201920162e-23	atlas_48h_alh	Trf2
E2f1.2	2.50204319068651e-27	-0.562599628484931	0.188	0.413	3.20211487544059e-23	atlas_48h_alh	E2f1
CG17124.1	2.61212850007646e-27	-0.815590173418848	0.068	0.231	3.34300205439785e-23	atlas_48h_alh	CG17124
CG14464.1	5.17751898787326e-27	-0.473604451374038	0.214	0.453	6.6261888006802e-23	atlas_48h_alh	CG14464
RpS14a.2	5.31767916121748e-27	-0.425808458943851	0.535	0.801	6.80556579052613e-23	atlas_48h_alh	RpS14a
Tlk.2	7.47219833474606e-27	-0.474306854480803	0.238	0.484	9.562919428808e-23	atlas_48h_alh	Tlk
Top1.1	1.58223616431564e-26	-0.490330014379359	0.187	0.408	2.02494584309115e-22	atlas_48h_alh	Top1
fru.2	2.19626729993079e-26	-0.511823113068258	0.354	0.617	2.81078289045143e-22	atlas_48h_alh	fru
Cam.2	2.24778134676328e-26	-0.458728490497767	0.522	0.782	2.87671056758765e-22	atlas_48h_alh	Cam
LamC.1	2.338665531188e-26	-0.86701020985785	0.093	0.264	2.9930241468144e-22	atlas_48h_alh	LamC
nAChRalpha6.2	2.34180706267752e-26	-0.839962446176007	0.125	0.309	2.99704467881469e-22	atlas_48h_alh	nAChRalpha6
smog.2	2.56462612536283e-26	-0.690260528858493	0.082	0.253	3.28220851523936e-22	atlas_48h_alh	smog
mts.1	6.1250948847194e-26	-0.459676345943559	0.28	0.53	7.83889643346389e-22	atlas_48h_alh	mts
pre-rRNA:CR45845.2	8.29700207404099e-26	-0.610416088893498	0.141	0.345	1.06185032543577e-21	atlas_48h_alh	pre-rRNA:CR45845
Bap55.2	9.98212676941834e-26	-0.771656977336811	0.044	0.185	1.27751258395016e-21	atlas_48h_alh	Bap55
ImpE1.2	2.18920069842032e-25	1.04795738551362	0.34	0.189	2.80173905383833e-21	atlas_48h_alh	ImpE1
eIF2beta.1	6.26011034412e-25	-0.39625501070739	0.335	0.604	8.01168921840477e-21	atlas_48h_alh	eIF2beta
crol.1	9.08061174575848e-25	-0.526140510686243	0.205	0.42	1.16213669122217e-20	atlas_48h_alh	crol
Pits.2	1.0055649150436e-24	-0.467922854414481	0.165	0.372	1.28692197827279e-20	atlas_48h_alh	Pits
ab.1	1.01375231975852e-24	-0.540772979351184	0.193	0.408	1.29740021882695e-20	atlas_48h_alh	ab
CG2865.1	1.21696361866963e-24	-0.519220100055187	0.092	0.263	1.5574700391734e-20	atlas_48h_alh	CG2865
Ptp99A.2	1.35802438794358e-24	-0.538608111520832	0.157	0.355	1.73799961169019e-20	atlas_48h_alh	Ptp99A
CG12991.2	1.41164588061864e-24	-0.758489800010758	0.055	0.2	1.80662439801573e-20	atlas_48h_alh	CG12991
egh.1	2.5770421986837e-24	-0.568915627994901	0.159	0.356	3.2980986058754e-20	atlas_48h_alh	egh
Eip63E.2	2.8963735698857e-24	-0.417462110008641	0.291	0.54	3.70677889473972e-20	atlas_48h_alh	Eip63E
wge.2	3.80018662005564e-24	-0.590946081462238	0.069	0.221	4.86347883634721e-20	atlas_48h_alh	wge
mamo.2	4.98470753742632e-24	-0.617573073745625	0.189	0.384	6.3794287063982e-20	atlas_48h_alh	mamo
UQCR-14.1	7.02926345390102e-24	-0.421654235355321	0.331	0.584	8.99605136830252e-20	atlas_48h_alh	UQCR-14
Ten-a.1	7.33211528201691e-24	-0.538702979528975	0.139	0.324	9.38364113792524e-20	atlas_48h_alh	Ten-a
RpII215.1	8.79177209480544e-24	-0.520851431183872	0.135	0.325	1.1251709926932e-19	atlas_48h_alh	RpII215
Fer2LCH.2	8.96776977241008e-24	-0.448583671771895	0.33	0.584	1.14769517547304e-19	atlas_48h_alh	Fer2LCH
Hsc70Cb.2	2.47141263463398e-23	-0.360477184687438	0.299	0.563	3.16291388980457e-19	atlas_48h_alh	Hsc70Cb
ctp.2	3.23451880641807e-23	-0.366877259776209	0.565	0.809	4.13953716845385e-19	atlas_48h_alh	ctp
tara.2	4.24942118891952e-23	-0.532469263762346	0.08	0.237	5.4384092375792e-19	atlas_48h_alh	tara
Dp.2	1.13649406920008e-22	-0.502693655052569	0.112	0.28	1.45448510976226e-18	atlas_48h_alh	Dp
Jafrac1.2	1.14192559699711e-22	-0.385371003454522	0.464	0.729	1.4614363790369e-18	atlas_48h_alh	Jafrac1
Pdp1.2	2.3079213396e-22	-0.468600621436924	0.176	0.379	2.95367773042008e-18	atlas_48h_alh	Pdp1
beat-IIa.1	2.82705981031821e-22	-1.26868297844417	0.041	0.163	3.61807114524525e-18	atlas_48h_alh	beat-IIa
CG12239.1	3.26836660464376e-22	-1.28321169948706	0.034	0.154	4.18285558062308e-18	atlas_48h_alh	CG12239
UQCR-6.4.2	5.93676944719936e-22	-0.460256324093095	0.407	0.677	7.59787753852575e-18	atlas_48h_alh	UQCR-6.4
Vha55.2	8.51535393809008e-22	-0.422377519120837	0.201	0.412	1.08979499699677e-17	atlas_48h_alh	Vha55
mt:ND4.2	1.19238095643414e-21	-0.379270418474654	0.27	0.501	1.52600914804441e-17	atlas_48h_alh	mt:ND4
Mnn1.1	1.30732133704861e-21	-0.557297752127681	0.092	0.248	1.67310984715481e-17	atlas_48h_alh	Mnn1
dpr9.1	1.3547583663668e-21	-0.764622019034804	0.044	0.167	1.73381975727623e-17	atlas_48h_alh	dpr9
Mapmodulin.2	1.37381295783644e-21	-0.368362041242587	0.315	0.566	1.75820582343907e-17	atlas_48h_alh	Mapmodulin
RpS4.1	1.45382113978742e-21	-0.298835282527065	0.758	0.937	1.86060029469995e-17	atlas_48h_alh	RpS4
Dhit.1	1.49912297536317e-21	-0.575382125187451	0.08	0.227	1.91857758386979e-17	atlas_48h_alh	Dhit
chinmo.1	2.07897760562993e-21	-0.472257839328175	0.205	0.405	2.66067553968519e-17	atlas_48h_alh	chinmo
CG1440.2	4.11607600790704e-21	-0.450574741899044	0.118	0.283	5.26775407491943e-17	atlas_48h_alh	CG1440
dnc.2	5.16615358447633e-21	-0.33132082104569	0.197	0.402	6.61164335741281e-17	atlas_48h_alh	dnc
feo.2	6.80406734439732e-21	-0.511075957053074	0.108	0.269	8.70784538735969e-17	atlas_48h_alh	feo
Ubr1.1	7.53483455209715e-21	-0.383211231404028	0.117	0.282	9.64308125977393e-17	atlas_48h_alh	Ubr1
RpL3.2	7.59002444822103e-21	-0.345151685994025	0.617	0.863	9.71371328883328e-17	atlas_48h_alh	RpL3
Atf3.2	7.89951058357983e-21	-0.562176245229949	0.069	0.205	1.01097936448655e-16	atlas_48h_alh	Atf3
msi.2	8.61993754562945e-21	-0.393525220464984	0.281	0.505	1.10317960708966e-16	atlas_48h_alh	msi
Dg.2	1.5407183183874e-20	-0.495944786544801	0.15	0.326	1.97181130387219e-16	atlas_48h_alh	Dg
Bsg.1	3.11697619753937e-20	-0.360372462643184	0.357	0.606	3.98910613761088e-16	atlas_48h_alh	Bsg
RpS17.1	3.26291209887273e-20	-0.333635570023192	0.677	0.897	4.17587490413731e-16	atlas_48h_alh	RpS17
kst.1	3.98434992282369e-20	-0.64115809635075	0.063	0.194	5.09917103122975e-16	atlas_48h_alh	kst
Pat1.1	4.75705835722998e-20	-0.506533443758985	0.094	0.243	6.08808328558293e-16	atlas_48h_alh	Pat1
ox.2	5.46283413991793e-20	-0.414264629234523	0.461	0.739	6.99133513226696e-16	atlas_48h_alh	ox
RpS26.1	5.75028138586298e-20	-0.300150630964148	0.771	0.937	7.35921011762744e-16	atlas_48h_alh	RpS26
CG12605.1	5.96616665863683e-20	-0.77644203269647	0.035	0.145	7.63550008972341e-16	atlas_48h_alh	CG12605
RpS6.2	8.70577164319544e-20	-0.378982362693437	0.423	0.68	1.11416465489615e-15	atlas_48h_alh	RpS6
CG45050.2	1.04737485686613e-19	-0.340491704269055	0.433	0.696	1.34043034181728e-15	atlas_48h_alh	CG45050
Nrt.2	1.16943533199027e-19	-0.521952805482321	0.15	0.317	1.49664333788115e-15	atlas_48h_alh	Nrt
jeb.1	1.25193105119071e-19	-0.89746720879663	0.061	0.185	1.60222135931387e-15	atlas_48h_alh	jeb
Unr.2	1.84096001035413e-19	-0.308553499956927	0.28	0.511	2.35606062125121e-15	atlas_48h_alh	Unr
Drak	2.22197146656524e-19	-0.710065122098882	0.03	0.134	2.84367908291019e-15	atlas_48h_alh	Drak
tral.2	2.29916438860414e-19	-0.301466113586408	0.245	0.46	2.94247058453557e-15	atlas_48h_alh	tral
hoe1.2	3.31267136277295e-19	-0.689529269339469	0.08	0.215	4.23955681007682e-15	atlas_48h_alh	hoe1
RpL4.2	3.38642492878368e-19	-0.334152593311531	0.419	0.687	4.33394662385736e-15	atlas_48h_alh	RpL4
LanA.1	3.69830022068725e-19	-0.589862833643651	0.069	0.198	4.73308462243554e-15	atlas_48h_alh	LanA
Roc2.1	3.95024710317916e-19	-0.62080951486439	0.042	0.152	5.05552624264868e-15	atlas_48h_alh	Roc2
His3.3A.1	4.31907799754649e-19	-0.349022058542649	0.183	0.371	5.52755602125999e-15	atlas_48h_alh	His3.3A
RpS21.1	4.67523747101899e-19	-0.229590203627041	0.83	0.967	5.98336891541011e-15	atlas_48h_alh	RpS21
SK.1	1.1512052686878e-18	-0.623068234476705	0.048	0.161	1.47331250286664e-14	atlas_48h_alh	SK
cpo.2	2.83853850807216e-18	-0.394513356128246	0.196	0.378	3.63276158263075e-14	atlas_48h_alh	cpo
Chchd2.2	2.95992628483171e-18	-0.338902471506114	0.185	0.366	3.78811365932763e-14	atlas_48h_alh	Chchd2
AGO2.2	4.38967426793902e-18	-0.506168750847696	0.095	0.232	5.61790512810836e-14	atlas_48h_alh	AGO2
tow.1	5.91597420864176e-18	-0.401063055996463	0.118	0.266	7.57126379221972e-14	atlas_48h_alh	tow
Sh3beta.2	1.02428183512842e-17	-0.317031395963074	0.161	0.33	1.31087589259735e-13	atlas_48h_alh	Sh3beta
Tis11.1	1.08127197452351e-17	-0.32461360146846	0.214	0.403	1.38381187299519e-13	atlas_48h_alh	Tis11
Swip-1.1	1.1219337581836e-17	-0.635244350745784	0.042	0.146	1.43585082372337e-13	atlas_48h_alh	Swip-1
RpL8.2	1.41408005837401e-17	-0.289421965686456	0.686	0.895	1.80973965870706e-13	atlas_48h_alh	RpL8
woc.2	1.4232083504723e-17	-0.589005677141777	0.05	0.158	1.82142204693445e-13	atlas_48h_alh	woc
Gdi.2	1.62956873897023e-17	-0.360460430053487	0.209	0.397	2.0855220721341e-13	atlas_48h_alh	Gdi
lncRNA:CR45388.2	1.82922071528645e-17	-0.608431693172245	0.079	0.206	2.3410366714236e-13	atlas_48h_alh	lncRNA:CR45388
fs(1)h.1	2.12896629001412e-17	-0.255360325419948	0.239	0.444	2.72465105796007e-13	atlas_48h_alh	fs(1)h
Hsp26.2	2.67452212129762e-17	-0.783435470808435	0.144	0.297	3.4228534108367e-13	atlas_48h_alh	Hsp26
Vap33.1	3.35870941879073e-17	-0.291659365298429	0.34	0.571	4.29847631416837e-13	atlas_48h_alh	Vap33
vir-1.1	3.81287086570214e-17	-0.445873511304376	0.411	0.63	4.8797121339256e-13	atlas_48h_alh	vir-1
wds.1	5.15039774319608e-17	-0.570318916292415	0.067	0.183	6.59147903174235e-13	atlas_48h_alh	wds
RpL34b.1	5.18991493175066e-17	-0.266736922379126	0.559	0.815	6.6420531296545e-13	atlas_48h_alh	RpL34b
Cpsf6.2	7.25567427811513e-17	-0.320044116403525	0.189	0.368	9.28581194113174e-13	atlas_48h_alh	Cpsf6
CG42613.1	8.46137388523366e-17	-0.594019518474252	0.071	0.188	1.0828866298322e-12	atlas_48h_alh	CG42613
Map205.2	1.00647834592303e-16	-0.36192928865315	0.117	0.258	1.28809098711229e-12	atlas_48h_alh	Map205
CG13252.2	1.30172162241952e-16	-0.304968429097091	0.278	0.478	1.6659433323725e-12	atlas_48h_alh	CG13252
cass.2	1.34004949547474e-16	-0.480919953199725	0.071	0.188	1.71499534430857e-12	atlas_48h_alh	cass
nSyb.1	1.52782399544444e-16	-0.58026258664352	0.082	0.204	1.9553091493698e-12	atlas_48h_alh	nSyb
CG31650	1.97034887090366e-16	-0.570841582152613	0.052	0.157	2.52165248498251e-12	atlas_48h_alh	CG31650
SP1029.1	2.43091455377477e-16	-0.627667760527347	0.07	0.186	3.11108444592094e-12	atlas_48h_alh	SP1029
dsd.1	2.97684383439746e-16	-0.508618946361133	0.06	0.17	3.80976473926187e-12	atlas_48h_alh	dsd
mt:ND5.2	5.23139284764705e-16	-0.255300224562238	0.141	0.293	6.6951365664187e-12	atlas_48h_alh	mt:ND5
Nrg.1	6.15265068702757e-16	-0.293562765088358	0.542	0.786	7.87416234925788e-12	atlas_48h_alh	Nrg
Pal2.1	9.9792179868567e-16	-0.615786923439001	0.049	0.15	1.27714031795792e-11	atlas_48h_alh	Pal2
Pp2A-29B.1	1.02966335208209e-15	-0.418510378663674	0.098	0.223	1.31776315799466e-11	atlas_48h_alh	Pp2A-29B
mt:ND1.2	1.9618582026708e-15	-0.242655189316911	0.177	0.345	2.51078612777809e-11	atlas_48h_alh	mt:ND1
aqz.2	2.39638891578065e-15	-0.273622001469235	0.396	0.621	3.06689853441608e-11	atlas_48h_alh	aqz
CG8369.1	3.90467817242408e-15	-0.515063093941847	0.076	0.189	4.99720712506834e-11	atlas_48h_alh	CG8369
slgA.1	5.72775691629262e-15	-0.350997036573467	0.092	0.214	7.33038330147129e-11	atlas_48h_alh	slgA
ATPsynD.2	7.35587102187989e-15	-0.317250115475715	0.399	0.628	9.41404373380188e-11	atlas_48h_alh	ATPsynD
brat.2	7.39401360456139e-15	-0.210773603692576	0.228	0.412	9.46285861111766e-11	atlas_48h_alh	brat
dysc	7.45929945046041e-15	-0.578113950687162	0.056	0.157	9.54641143669923e-11	atlas_48h_alh	dysc
Cp110.2	7.78044645099975e-15	-0.320469946821021	0.136	0.277	9.95741536798947e-11	atlas_48h_alh	Cp110
RpL15.1	9.19504250107811e-15	-0.251184366042742	0.712	0.913	1.17678153928798e-10	atlas_48h_alh	RpL15
RpL32.1	1.08076175931116e-14	-0.24179812133762	0.783	0.935	1.38315889956642e-10	atlas_48h_alh	RpL32
cathD.2	1.08736596300852e-14	-0.241906275658872	0.249	0.434	1.39161095945831e-10	atlas_48h_alh	cathD
ALiX.2	1.10619273007761e-14	-0.45542731037142	0.069	0.175	1.41570545595332e-10	atlas_48h_alh	ALiX
Rack1.1	1.18313594389214e-14	-0.268255673924562	0.469	0.705	1.51417738099316e-10	atlas_48h_alh	Rack1
CASK.1	1.19634281401519e-14	-0.345268717568231	0.153	0.298	1.53107953337664e-10	atlas_48h_alh	CASK
osa.2	1.35729191819317e-14	-0.297437954884582	0.122	0.256	1.73706219690362e-10	atlas_48h_alh	osa
lncRNA:cherub.2	1.42825029244029e-14	-0.567159007682261	0.683	0.841	1.82787472426508e-10	atlas_48h_alh	lncRNA:cherub
CG13364.2	1.75207151871483e-14	-0.268261263648458	0.244	0.429	2.24230112965124e-10	atlas_48h_alh	CG13364
rdx.2	1.90801293420939e-14	-0.467152608436345	0.125	0.252	2.44187495320117e-10	atlas_48h_alh	rdx
CG32767.1	2.76306114124359e-14	-0.26431531644443	0.127	0.265	3.53616564856355e-10	atlas_48h_alh	CG32767
Sar1.1	4.7042591338253e-14	-0.310388077706366	0.14	0.277	6.02051083946961e-10	atlas_48h_alh	Sar1
Paf-AHalpha.2	1.30092179659066e-13	-0.294076970904592	0.105	0.225	1.66491971527672e-09	atlas_48h_alh	Paf-AHalpha
inaE.1	1.33888708605436e-13	-0.305188428513892	0.068	0.17	1.71350769273237e-09	atlas_48h_alh	inaE
edl.2	1.49252618586151e-13	-0.226586709661874	0.164	0.304	1.91013501266556e-09	atlas_48h_alh	edl
Trx-2.1	1.55234022242345e-13	-0.1802620743013	0.26	0.439	1.98668501665753e-09	atlas_48h_alh	Trx-2
CG13751.2	2.15380064777769e-13	-0.213485578070096	0.254	0.435	2.75643406902589e-09	atlas_48h_alh	CG13751
B52.2	2.24284153489187e-13	-0.303315952821149	0.161	0.3	2.87038859635462e-09	atlas_48h_alh	B52
AdamTS-B.1	2.53443470414054e-13	-0.279302210544557	0.216	0.379	3.24356953435906e-09	atlas_48h_alh	AdamTS-B
Eph.1	2.67935445499529e-13	-0.294638239289843	0.106	0.225	3.42903783150297e-09	atlas_48h_alh	Eph
Ggamma1.1	2.78735088741721e-13	-0.249916221038262	0.181	0.33	3.56725166571655e-09	atlas_48h_alh	Ggamma1
SmD3.1	2.95380637766754e-13	-0.27231684930003	0.151	0.287	3.78028140213891e-09	atlas_48h_alh	SmD3
Rm62.2	3.11267629694404e-13	-0.220721559996349	0.226	0.393	3.98360312482899e-09	atlas_48h_alh	Rm62
Marf.1	3.89975652580473e-13	-0.313540227220191	0.091	0.202	4.99090840172489e-09	atlas_48h_alh	Marf
ND-B12.1	4.6646048378536e-13	-0.30826085872931	0.185	0.33	5.96976127148504e-09	atlas_48h_alh	ND-B12
E(Pc).1	4.75610080050034e-13	-0.221178748965829	0.083	0.19	6.08685780448033e-09	atlas_48h_alh	E(Pc)
l(3)neo38.2	5.07909104146264e-13	-0.236394259826073	0.152	0.289	6.50022071486389e-09	atlas_48h_alh	l(3)neo38
Rdl	5.25428117993442e-13	-0.424148570898215	0.081	0.184	6.72442905408007e-09	atlas_48h_alh	Rdl
CG32369.1	6.23161658806593e-13	-0.269803570054214	0.087	0.195	7.97522290940678e-09	atlas_48h_alh	CG32369
Paip2.1	7.67467952757477e-13	-0.275841898967249	0.111	0.228	9.82205485939019e-09	atlas_48h_alh	Paip2
nmo.1	8.5109966864514e-13	-0.295951168881216	0.136	0.263	1.08923735593205e-08	atlas_48h_alh	nmo
CG31221.1	1.37894077338541e-12	-0.515439014799176	0.112	0.225	1.76476840177864e-08	atlas_48h_alh	CG31221
alpha-Cat.2	1.4281541414796e-12	-0.180044584507147	0.207	0.369	1.82775167026559e-08	atlas_48h_alh	alpha-Cat
dco.1	1.68982358627044e-12	-0.22153511391143	0.132	0.26	2.16263622570891e-08	atlas_48h_alh	dco
RpL11.1	2.20336829158386e-12	-0.236920886998396	0.641	0.852	2.81987073956902e-08	atlas_48h_alh	RpL11
Sxl.2	2.29736379830543e-12	-0.287863118755561	0.101	0.211	2.94016618907129e-08	atlas_48h_alh	Sxl
Hex-A.1	4.01944785233247e-12	-0.453397615689997	0.512	0.695	5.1440893614151e-08	atlas_48h_alh	Hex-A
REPTOR	4.11235077636752e-12	-0.228295925879213	0.09	0.196	5.26298652359515e-08	atlas_48h_alh	REPTOR
CtBP.2	5.94789845659255e-12	-0.216017083383925	0.352	0.554	7.61212044474714e-08	atlas_48h_alh	CtBP
unc-119.1	7.80643757809267e-12	-0.176820761979857	0.143	0.273	9.990678812443e-08	atlas_48h_alh	unc-119
lola.2	8.01664138080746e-12	-0.160361628119598	0.256	0.425	1.02596976391574e-07	atlas_48h_alh	lola
Oatp74D.2	8.76185685008969e-12	-0.207175808959604	0.478	0.66	1.12134243967448e-07	atlas_48h_alh	Oatp74D
Pcyt2.1	9.42575540747613e-12	-0.173702389257752	0.182	0.322	1.2063081770488e-07	atlas_48h_alh	Pcyt2
Dsp1.1	9.72282547406214e-12	-0.142926201074644	0.374	0.587	1.24432720417047e-07	atlas_48h_alh	Dsp1
SNRPG.1	1.06747526006982e-11	-0.148657765323177	0.234	0.401	1.36615483783736e-07	atlas_48h_alh	SNRPG
RpL26.2	1.12861244055775e-11	-0.208465885476309	0.729	0.911	1.44439820142581e-07	atlas_48h_alh	RpL26
CG34417.1	1.29773581963663e-11	-0.223123628867338	0.42	0.616	1.66084230197097e-07	atlas_48h_alh	CG34417
RpL10.2	1.31980662758158e-11	-0.206081608720901	0.781	0.931	1.68908852197891e-07	atlas_48h_alh	RpL10
ND-39.1	1.37783176933607e-11	-0.22607609287252	0.127	0.244	1.7633490983963e-07	atlas_48h_alh	ND-39
CG34200.1	2.35634670648398e-11	-0.198857738972869	0.198	0.341	3.01565251495819e-07	atlas_48h_alh	CG34200
CG4612.2	2.58502917583725e-11	-0.237166282272766	0.133	0.249	3.30832033923652e-07	atlas_48h_alh	CG4612
CG42806.2	2.65505209393515e-11	-0.325192776147091	0.173	0.3	3.3979356698182e-07	atlas_48h_alh	CG42806
CG13887.2	3.57871596859706e-11	-0.12166452092459	0.239	0.404	4.58004069661051e-07	atlas_48h_alh	CG13887
Pgi.1	4.45222914482417e-11	-0.217318008779722	0.27	0.44	5.69796285954597e-07	atlas_48h_alh	Pgi
mRpL33.1	5.21343836987457e-11	-0.17480210639083	0.137	0.256	6.67215842576548e-07	atlas_48h_alh	mRpL33
ND-MWFE.1	7.42614655190831e-11	-0.193882064566175	0.337	0.535	9.50398235713226e-07	atlas_48h_alh	ND-MWFE
Neb-cGP.1	1.002825600938e-10	-0.240415682875173	0.417	0.635	1.28341620408045e-06	atlas_48h_alh	Neb-cGP
Ndf.2	1.23034817571523e-10	-0.204074775040611	0.141	0.259	1.57459959528035e-06	atlas_48h_alh	Ndf
Idh3a.1	1.63186113782994e-10	-0.247173400717824	0.134	0.246	2.08845588419476e-06	atlas_48h_alh	Idh3a
trol.1	1.78088692998805e-10	-0.19909636838833	0.196	0.328	2.27917909299871e-06	atlas_48h_alh	trol
fax.2	1.87342785789162e-10	-0.23167920044765	0.6	0.778	2.3976129725297e-06	atlas_48h_alh	fax
stai.2	2.20898930590302e-10	-0.146491067866544	0.291	0.465	2.82706451369468e-06	atlas_48h_alh	stai
CG1161	2.2848573912802e-10	-0.134962488620052	0.105	0.207	2.92416048936041e-06	atlas_48h_alh	CG1161
PAN3.2	3.31541514356329e-10	-0.126980099329169	0.171	0.298	4.2430683007323e-06	atlas_48h_alh	PAN3
Atg13.2	4.03012388070578e-10	-0.122932221060678	0.111	0.214	5.15775254252725e-06	atlas_48h_alh	Atg13
UQCR-C2.1	4.92454342653321e-10	-0.104152568265466	0.127	0.237	6.3024306772772e-06	atlas_48h_alh	UQCR-C2
ND-B14.1	5.3972403581617e-10	-0.197442598446782	0.152	0.266	6.90738821037535e-06	atlas_48h_alh	ND-B14
eIF1A	8.28198929096553e-10	-0.162357371320885	0.14	0.251	1.05992898945777e-05	atlas_48h_alh	eIF1A
CG41128.1	1.21167976404456e-09	-0.179682744904117	0.216	0.352	1.55070776202423e-05	atlas_48h_alh	CG41128
Gbeta13F.1	1.22053090662794e-09	-0.198544630312526	0.469	0.687	1.56203545430244e-05	atlas_48h_alh	Gbeta13F
par-1.1	1.2294333756557e-09	-0.139876849287209	0.165	0.287	1.57342883416417e-05	atlas_48h_alh	par-1
Ip259	1.45277440893624e-09	-0.145850382688292	0.134	0.24	1.8592606885566e-05	atlas_48h_alh	Ip259
luna.2	1.45533655603292e-09	-0.160374536384339	0.267	0.422	1.86253972441093e-05	atlas_48h_alh	luna
shi.1	1.45715682312981e-09	-0.143798609641476	0.144	0.258	1.86486930224154e-05	atlas_48h_alh	shi
COX8.1	1.70229979180854e-09	-0.280169066553007	0.505	0.706	2.17860327355656e-05	atlas_48h_alh	COX8
Tm1.1	3.01146796625682e-09	-0.139286461108434	0.332	0.506	3.85407670321548e-05	atlas_48h_alh	Tm1
RpL30.1	3.08765855013903e-09	-0.187078190254866	0.632	0.843	3.95158541246793e-05	atlas_48h_alh	RpL30
RpL23A.1	3.27205081107173e-09	-0.158340681865248	0.533	0.76	4.1875706280096e-05	atlas_48h_alh	RpL23A
pros.2	3.44101033809305e-09	-0.551750330707791	0.22	0.342	4.40380503069148e-05	atlas_48h_alh	pros
Ggamma30A.1	5.78963306454504e-09	-0.141631896215297	0.162	0.273	7.40957239600474e-05	atlas_48h_alh	Ggamma30A
bic.1	6.23913155450103e-09	-0.173772664373723	0.356	0.545	7.98484056345042e-05	atlas_48h_alh	bic
Not1	6.84335917586797e-09	-0.140715939801341	0.138	0.241	8.75813107327583e-05	atlas_48h_alh	Not1
RpL19.2	8.09327555973466e-09	-0.159126683060922	0.793	0.929	0.000103577740613484	atlas_48h_alh	RpL19
SmD2	9.17724611218282e-09	-0.136366326469519	0.143	0.246	0.000117450395743716	atlas_48h_alh	SmD2
mbl	1.52197167752708e-08	-0.171289096801442	0.134	0.235	0.000194781935289916	atlas_48h_alh	mbl
RpL7A.1	1.56600054660683e-08	-0.146138222113314	0.632	0.853	0.000200416749954742	atlas_48h_alh	RpL7A
RpS30.1	2.38056246744484e-08	-0.18478203930013	0.668	0.862	0.000304664384583591	atlas_48h_alh	RpS30
RpL18.1	3.53921181119516e-08	-0.180886802573077	0.656	0.851	0.000452948327596757	atlas_48h_alh	RpL18
IA-2.2	4.29263410272796e-08	-0.263540541075478	0.22	0.342	0.000549371312467124	atlas_48h_alh	IA-2
RpS9.1	7.47181722298424e-08	-0.157789772288171	0.695	0.884	0.000956243168197523	atlas_48h_alh	RpS9
nkd.1	9.90569780290005e-08	-0.105461182104379	0.17	0.275	0.00126773120481515	atlas_48h_alh	nkd
RpS16.1	1.48513307167353e-07	-0.167471095087443	0.631	0.846	0.00190067330512778	atlas_48h_alh	RpS16
CG32354.2	1.79233518805291e-07	-0.159160991288296	0.189	0.296	0.00229383057367011	atlas_48h_alh	CG32354
RpL13A.1	2.18965762841377e-07	0.335872103435186	0.775	0.897	0.00280232383284394	atlas_48h_alh	RpL13A
RpS3.1	2.54702972835328e-07	-0.148770077788009	0.565	0.775	0.00325968864634653	atlas_48h_alh	RpS3
COX4.1	2.57771413375548e-07	-0.1188398632663	0.275	0.407	0.00329895854838026	atlas_48h_alh	COX4
RpL12.1	2.64682562895042e-07	-0.148409858074305	0.676	0.872	0.00338740743993074	atlas_48h_alh	RpL12
RpL17.1	3.23296234416141e-07	-0.142060005346338	0.692	0.884	0.00413754520805778	atlas_48h_alh	RpL17
RpS18.1	7.34157014995685e-07	-0.154057747162351	0.685	0.865	0.00939574147791478	atlas_48h_alh	RpS18
Eno.1	8.33366194923816e-07	-0.109072388058039	0.491	0.685	0.010665420562635	atlas_48h_alh	Eno
RpS27	8.39001396998603e-07	-0.127929935514272	0.86	0.969	0.0107375398787881	atlas_48h_alh	RpS27
RpL36A.1	8.62563352732241e-07	-0.157077361869283	0.734	0.901	0.0110390857882672	atlas_48h_alh	RpL36A
COX7C.1	4.97982609782147e-06	-0.110669024056834	0.448	0.638	0.0637318143999191	atlas_48h_alh	COX7C
RpL23.1	5.75132354758257e-06	-0.141166087071796	0.806	0.945	0.0736054387619617	atlas_48h_alh	RpL23
RpL24	9.92520446163935e-06	-0.109438395793807	0.643	0.846	0.12702276670006	atlas_48h_alh	RpL24
RpL13	5.51167754723228e-05	-0.100419018895706	0.609	0.811	0.705384492494787	atlas_48h_alh	RpL13
RpS23.1	6.29254228626425e-05	-0.112782949449493	0.646	0.842	0.805319561796099	atlas_48h_alh	RpS23
RpS3A.1	0.000133559819820459	0.301694571356128	0.724	0.843	1	atlas_48h_alh	RpS3A
Galphai	0.000207548051432043	0.104174650941663	0.271	0.385	1	atlas_48h_alh	Galphai
RpS20.1	0.000472223720256718	0.159986248643968	0.809	0.917	1	atlas_48h_alh	RpS20
cype.2	0.000487146016322584	-0.186177504624338	0.626	0.802	1	atlas_48h_alh	cype
ATPsynC	0.000588617134572469	0.205414707577582	0.783	0.892	1	atlas_48h_alh	ATPsynC
Rap1.1	0.000685786277800718	0.102321978117901	0.258	0.36	1	atlas_48h_alh	Rap1
alphaTub84B.1	0.00110813339888857	0.30835162771263	0.677	0.784	1	atlas_48h_alh	alphaTub84B
Obp99a.1	0.00116472496740124	0.169170657106651	0.324	0.445	1	atlas_48h_alh	Obp99a
RpL10Ab.1	0.00339144579763447	0.23088566363228	0.743	0.865	1	atlas_48h_alh	RpL10Ab
CG13551	0.00428822709288852	0.170648101745384	0.302	0.41	1	atlas_48h_alh	CG13551
lncRNA:Hsromega.1	0.00540315808555858	0.241655725991381	0.351	0.478	1	atlas_48h_alh	lncRNA:Hsromega
eEF5.1	0.00572259127826495	0.380195874184504	0.559	0.669	1	atlas_48h_alh	eEF5
COX5B.1	0.00582099186431244	0.120251788735091	0.316	0.418	1	atlas_48h_alh	COX5B
mt:Cyt-b.1	0.00660146529023955	0.297373127741955	0.667	0.779	1	atlas_48h_alh	mt:Cyt-b
14-3-3epsilon.1	0.00707152908436981	0.105923684189309	0.51	0.701	1	atlas_48h_alh	14-3-3epsilon
Hsc70-4.1	0.00744996411583563	0.129752429275557	0.343	0.464	1	atlas_48h_alh	Hsc70-4
RpS2.1	0.00773386330646799	0.178272980608724	0.758	0.865	1	atlas_48h_alh	RpS2
CG7630.1	0.00827795856585778	-0.122841373276675	0.52	0.681	1	atlas_48h_alh	CG7630
pum	0.01981998251552	0.169230012476089	0.32	0.429	1	atlas_48h_alh	pum
Nlp.1	0.0255124855658242	0.176548151580323	0.346	0.462	1	atlas_48h_alh	Nlp
Tctp.1	0.0394792797587134	0.181840228379517	0.336	0.443	1	atlas_48h_alh	Tctp
RpL5.1	0.0417774685406174	0.100046946568296	0.602	0.799	1	atlas_48h_alh	RpL5
