# Supplementary material for: Single cell RNA-seq analysis reveals temporally-regulated and quiescence-regulated gene expression in Drosophila larval neuroblasts
Source: Neural Dev. 2022 Aug 24;17:7. doi: 10.1186/s13064-022-00163-7 (PMC9404614; doi:10.1186/s13064-022-00163-7)
Supplement: Supplementary file 7 — Additional file 7. [file 13064_2022_163_MOESM7_ESM.csv]

	p_val	avg_log2FC	pct.1	pct.2	p_val_adj	cluster	gene
Fas2	1.30440244300264e-27	0.983763673693683	0.838	0.412	1.66937424655478e-23	atlas_24h_alh	Fas2
cib	2.78063356672021e-19	0.601029198159348	0.985	0.869	3.55865483868852e-15	atlas_24h_alh	cib
Imp	1.56354314927635e-17	1.02294825255455	0.917	0.633	2.00102252244387e-13	atlas_24h_alh	Imp
Rbp6	3.4895287867382e-16	0.658304256889951	0.643	0.256	4.46589894126755e-12	atlas_24h_alh	Rbp6
BtbVII	7.23660541484369e-16	0.51111624564749	0.546	0.19	9.26140760991695e-12	atlas_24h_alh	BtbVII
RpL34b	2.38284452195483e-15	0.382699807380974	0.99	0.889	3.04956441919779e-11	atlas_24h_alh	RpL34b
RpLP0	4.16534205520706e-15	0.413057081132297	0.981	0.792	5.330804762254e-11	atlas_24h_alh	RpLP0
Rack1	4.99452956681118e-15	0.442212324740526	0.971	0.73	6.39199893960495e-11	atlas_24h_alh	Rack1
SoxN	1.19216387661676e-14	0.499562717808404	0.965	0.837	1.52573132929413e-10	atlas_24h_alh	SoxN
Roc2	1.234279897931e-14	0.436831884096795	0.6	0.232	1.5796314133721e-10	atlas_24h_alh	Roc2
beat-IIa	1.725716307337e-14	0.653104477324031	0.285	0.052	2.20857173012989e-10	atlas_24h_alh	beat-IIa
SP1173	1.79456556877899e-14	0.532225730716155	0.505	0.18	2.29668501492335e-10	atlas_24h_alh	SP1173
mspo	1.82184480786415e-14	0.565106497611319	0.437	0.138	2.33159698510454e-10	atlas_24h_alh	mspo
CG14817	2.07087350519703e-14	0.474176253956564	0.617	0.253	2.65030391195116e-10	atlas_24h_alh	CG14817
fru	2.39169449370876e-14	0.478410302119569	0.959	0.74	3.06089061304848e-10	atlas_24h_alh	fru
CG32369	2.39268548480696e-14	0.492537069915811	0.252	0.035	3.06215888345595e-10	atlas_24h_alh	CG32369
Pat1	2.55397512109417e-14	0.485882504752547	0.753	0.353	3.26857735997632e-10	atlas_24h_alh	Pat1
Ldh	2.79642437758159e-14	0.835290475345673	0.837	0.484	3.57886391842892e-10	atlas_24h_alh	Ldh
Rbfox1	3.50373183534392e-14	0.491944611397846	0.965	0.723	4.48407600287314e-10	atlas_24h_alh	Rbfox1
chinmo	6.72547335208624e-14	0.458953560355616	0.795	0.412	8.60726079599997e-10	atlas_24h_alh	chinmo
mt:tRNA:Arg-TCG	6.98721954407696e-14	0.455841468889164	0.62	0.263	8.94224357250969e-10	atlas_24h_alh	mt:tRNA:Arg-TCG
RpS10b	1.08569716649674e-13	0.433263039799308	0.967	0.747	1.38947523368252e-09	atlas_24h_alh	RpS10b
dally	3.48757114435156e-13	0.522888879467392	0.606	0.27	4.46339355054113e-09	atlas_24h_alh	dally
RpS19a	8.58345565181026e-13	0.387961235538493	0.98	0.813	1.09851065431868e-08	atlas_24h_alh	RpS19a
CG42258	1.61122291669846e-12	0.34755613031602	0.413	0.135	2.06204308879069e-08	atlas_24h_alh	CG42258
Alk	1.6924260611095e-12	0.497731946551977	0.381	0.121	2.16596687300794e-08	atlas_24h_alh	Alk
Toll-7	1.78118741832588e-12	0.625567696786002	0.798	0.478	2.27956365797346e-08	atlas_24h_alh	Toll-7
Pp2C1	2.04589675989678e-12	0.37193466288912	0.646	0.277	2.6183386733159e-08	atlas_24h_alh	Pp2C1
sbb	2.23461210033148e-12	0.454082231571959	0.959	0.747	2.85985656600423e-08	atlas_24h_alh	sbb
DIP1	2.66002729639936e-12	0.388828854441725	0.705	0.336	3.40430293393189e-08	atlas_24h_alh	DIP1
trv	2.82915397791032e-12	0.537186738574043	0.549	0.235	3.62075126092962e-08	atlas_24h_alh	trv
luna	3.37604655716336e-12	0.369416789780724	0.311	0.08	4.32066438385767e-08	atlas_24h_alh	luna
Ten-a	3.3784963879029e-12	0.359518954375561	0.518	0.208	4.32379967723813e-08	atlas_24h_alh	Ten-a
nSyb	5.64138632927103e-12	0.509698619444253	0.381	0.128	7.21984622420106e-08	atlas_24h_alh	nSyb
lbk	6.22659942953287e-12	0.444410086113081	0.681	0.318	7.96880194991616e-08	atlas_24h_alh	lbk
wge	7.01513373403883e-12	0.404238344876982	0.53	0.208	8.97796815282289e-08	atlas_24h_alh	wge
mt:tRNA:Ser-GCT	9.81993706446287e-12	0.439282350710198	0.766	0.394	1.25675554550996e-07	atlas_24h_alh	mt:tRNA:Ser-GCT
Trf2	1.25785093387586e-11	0.390453281059085	0.969	0.799	1.60979762517432e-07	atlas_24h_alh	Trf2
Mnn1	1.9153284760262e-11	0.392738973559478	0.655	0.308	2.45123738361834e-07	atlas_24h_alh	Mnn1
kst	3.41982995671406e-11	0.339131800322724	0.389	0.131	4.37669837860265e-07	atlas_24h_alh	kst
Sap47	3.55673083466116e-11	0.50543382544191	0.793	0.446	4.55190412219935e-07	atlas_24h_alh	Sap47
CG12991	4.65025340345958e-11	0.451019457372847	0.303	0.087	5.95139430574757e-07	atlas_24h_alh	CG12991
dpr9	6.05957338985717e-11	0.419709085500984	0.297	0.083	7.75504202433921e-07	atlas_24h_alh	dpr9
Toll-6	6.58078270892864e-11	0.406119830114815	0.48	0.201	8.42208571088688e-07	atlas_24h_alh	Toll-6
Pal2	9.16895085382421e-11	0.401349906479113	0.252	0.059	1.17344233027242e-06	atlas_24h_alh	Pal2
rdx	9.95732086957656e-11	0.6345796435105	0.408	0.163	1.27433792488841e-06	atlas_24h_alh	rdx
CG42806	1.09482428140698e-10	0.532916316324507	0.87	0.606	1.40115611534465e-06	atlas_24h_alh	CG42806
Pex7	1.11909400250706e-10	0.385706887220857	0.748	0.426	1.43221650440853e-06	atlas_24h_alh	Pex7
tai	1.14082345402593e-10	0.431141058553454	0.902	0.592	1.46002585646239e-06	atlas_24h_alh	tai
CG14989	1.65575573707383e-10	0.519866530474384	0.364	0.128	2.11903619230708e-06	atlas_24h_alh	CG14989
cpo	1.99639799566887e-10	0.359148716549029	0.339	0.111	2.55499015485701e-06	atlas_24h_alh	cpo
nAChRalpha6	2.00532633365916e-10	0.359651497560273	0.447	0.18	2.56641664181699e-06	atlas_24h_alh	nAChRalpha6
CG17078	2.64015703086415e-10	0.37957640938514	0.274	0.076	3.37887296809994e-06	atlas_24h_alh	CG17078
TfIIS	3.19440013184449e-10	0.22046699249925	0.443	0.17	4.08819328873458e-06	atlas_24h_alh	TfIIS
fz2	3.76591952085302e-10	0.455254785203403	0.645	0.322	4.8196238027877e-06	atlas_24h_alh	fz2
AhcyL1	5.01786016978296e-10	0.378228570801465	0.617	0.287	6.42185744528823e-06	atlas_24h_alh	AhcyL1
eEF1beta	6.42357843507761e-10	0.296533105198058	0.971	0.827	8.22089568121233e-06	atlas_24h_alh	eEF1beta
RpL18	6.85207537387066e-10	0.299728269909933	0.988	0.879	8.76928606347967e-06	atlas_24h_alh	RpL18
Chchd2	7.7292972019077e-10	0.33940824619052	0.664	0.332	9.89195455900147e-06	atlas_24h_alh	Chchd2
for	7.76451974452624e-10	0.402581514755371	0.295	0.093	9.93703236904468e-06	atlas_24h_alh	for
mRpL27	9.63755367157928e-10	0.231228586941103	0.483	0.197	1.23341411888872e-05	atlas_24h_alh	mRpL27
eIF2Bgamma	9.92531049499154e-10	0.336801047854117	0.31	0.1	1.27024123714902e-05	atlas_24h_alh	eIF2Bgamma
not	1.07563590848568e-09	0.291017439706279	0.339	0.118	1.37659883567998e-05	atlas_24h_alh	not
RapGAP1	1.18295829819762e-09	0.469922186932088	0.279	0.087	1.51395003003332e-05	atlas_24h_alh	RapGAP1
dsh	1.28934347474697e-09	0.391680438998912	0.897	0.567	1.65010177898117e-05	atlas_24h_alh	dsh
Rtnl1	1.32474109475474e-09	0.246402618634465	0.37	0.135	1.69540365306712e-05	atlas_24h_alh	Rtnl1
CG1440	1.33198901070997e-09	0.343375029945183	0.559	0.253	1.70467953590662e-05	atlas_24h_alh	CG1440
hoe1	1.36656106805801e-09	0.426623867119894	0.24	0.062	1.74892485490064e-05	atlas_24h_alh	hoe1
GstD1	1.4003200486453e-09	0.32867933266997	0.71	0.401	1.79212959825625e-05	atlas_24h_alh	GstD1
Mnt	1.48775164398219e-09	0.218196825618568	0.352	0.128	1.90402455396841e-05	atlas_24h_alh	Mnt
CstF64	1.52632829757578e-09	0.33770203427841	0.271	0.08	1.95339495523748e-05	atlas_24h_alh	CstF64
mt:ATPase6	1.77819499082559e-09	0.29222824969344	0.98	0.862	2.27573394925859e-05	atlas_24h_alh	mt:ATPase6
chrb	1.78671858612407e-09	0.451365431301343	0.828	0.516	2.28664244652159e-05	atlas_24h_alh	chrb
CG7879	1.80684399820479e-09	0.33758749554277	0.195	0.038	2.31239894890249e-05	atlas_24h_alh	CG7879
CG3663	2.17449139001192e-09	0.281879772004386	0.263	0.076	2.78291408093726e-05	atlas_24h_alh	CG3663
dnc	2.75875262103826e-09	0.360377492428641	0.287	0.093	3.53065160440476e-05	atlas_24h_alh	dnc
ken	2.83861049017994e-09	0.256780232312459	0.389	0.149	3.63285370533228e-05	atlas_24h_alh	ken
CG16903	3.35232513593772e-09	0.230934123818583	0.565	0.256	4.29030570897309e-05	atlas_24h_alh	CG16903
RabX1	4.03290953259261e-09	0.241722079423918	0.358	0.131	5.16131761981203e-05	atlas_24h_alh	RabX1
osp	4.09949258515414e-09	0.351811549582512	0.197	0.042	5.24653061048027e-05	atlas_24h_alh	osp
mRpL30	4.4541250581652e-09	0.243648507212026	0.451	0.187	5.70038924943983e-05	atlas_24h_alh	mRpL30
Ank2	4.66762704767574e-09	0.238824044851043	0.333	0.121	5.97362909561542e-05	atlas_24h_alh	Ank2
Fum1	5.0376259427568e-09	0.24406726237491	0.547	0.249	6.44715368154015e-05	atlas_24h_alh	Fum1
ps	5.10631479991599e-09	0.357120294372937	0.764	0.426	6.53506168093249e-05	atlas_24h_alh	ps
VhaAC45	5.74528449584314e-09	0.30939043290948	0.307	0.107	7.35281509778005e-05	atlas_24h_alh	VhaAC45
Crtc	6.55274174385053e-09	0.164248062119625	0.38	0.145	8.3861988837799e-05	atlas_24h_alh	Crtc
bun	6.63692382927281e-09	0.29812793263734	0.833	0.481	8.49393511670334e-05	atlas_24h_alh	bun
Naa20A	7.32489578829065e-09	0.175839140000775	0.32	0.111	9.37440162985437e-05	atlas_24h_alh	Naa20A
AP-2mu	7.50377166825044e-09	0.294890861051136	0.272	0.087	9.60332698102692e-05	atlas_24h_alh	AP-2mu
mRpS18B	7.56420987169162e-09	0.247638385058618	0.409	0.166	9.68067579379093e-05	atlas_24h_alh	mRpS18B
Xrp1	8.24286447501579e-09	0.207366190644201	0.41	0.163	0.000105492179551252	atlas_24h_alh	Xrp1
CG8441	8.91123299399091e-09	0.276103054175491	0.464	0.201	0.000114045959857096	atlas_24h_alh	CG8441
ALiX	9.07851452989888e-09	0.306984010459623	0.426	0.18	0.000116186828953646	atlas_24h_alh	ALiX
CG32264	9.31937269316719e-09	0.279433389564939	0.298	0.104	0.000119269331727154	atlas_24h_alh	CG32264
Uhg5	9.4937165030156e-09	0.299939171828257	0.279	0.093	0.000121500583805594	atlas_24h_alh	Uhg5
RhoGAP68F	1.14836693745597e-08	0.236177432028977	0.419	0.173	0.000146968000655615	atlas_24h_alh	RhoGAP68F
Liprin-gamma	1.25149351294865e-08	0.322051356001721	0.543	0.263	0.000160166139787168	atlas_24h_alh	Liprin-gamma
CG13954	1.27883215271922e-08	0.319786494458042	0.169	0.031	0.000163664938905005	atlas_24h_alh	CG13954
AMPdeam	1.32488183022362e-08	0.310993764823176	0.852	0.522	0.000169558376632019	atlas_24h_alh	AMPdeam
tara	1.35354894150942e-08	0.235262827240923	0.448	0.197	0.000173227193534376	atlas_24h_alh	tara
Rip11	1.43269910381405e-08	0.243194895655397	0.422	0.18	0.000183356831306122	atlas_24h_alh	Rip11
Msp300	1.59776091780716e-08	0.257749846913953	0.518	0.242	0.00020448144226096	atlas_24h_alh	Msp300
fabp	1.68138759770075e-08	0.32066693692832	0.951	0.73	0.000215183984753742	atlas_24h_alh	fabp
Diap2	1.70577157120804e-08	0.256803243991337	0.306	0.107	0.000218304645683205	atlas_24h_alh	Diap2
CG12239	1.77524991822002e-08	0.506863263969416	0.307	0.111	0.000227196484533798	atlas_24h_alh	CG12239
CG30423	1.89703897794706e-08	0.18589566029406	0.394	0.159	0.000242783048397664	atlas_24h_alh	CG30423
bi	1.9304015709957e-08	0.448820330019535	0.496	0.253	0.00024705279305603	atlas_24h_alh	bi
Phb2	1.94783280154006e-08	0.25927455082038	0.624	0.304	0.000249283641941097	atlas_24h_alh	Phb2
Spred	2.33180869742187e-08	0.190518502756342	0.199	0.048	0.000298424877096051	atlas_24h_alh	Spred
CG42342	2.43712570893224e-08	0.271082048251843	0.505	0.235	0.000311903348229149	atlas_24h_alh	CG42342
CG46301	2.45093456400368e-08	0.502460133034114	0.541	0.266	0.000313670605501191	atlas_24h_alh	CG46301
Trim9	2.53922858341631e-08	0.36696067447798	0.301	0.111	0.000324970474105619	atlas_24h_alh	Trim9
Rdl	2.62511319049706e-08	0.336892514069253	0.294	0.107	0.000335961986119814	atlas_24h_alh	Rdl
elB	2.74919444347034e-08	0.348445150705276	0.537	0.28	0.000351841904875334	atlas_24h_alh	elB
Bap55	2.78710727346888e-08	0.345449085740641	0.782	0.46	0.000356693988858547	atlas_24h_alh	Bap55
Vha14-1	3.23777143750749e-08	0.226837323644806	0.387	0.156	0.000414369988572208	atlas_24h_alh	Vha14-1
kek1	3.24095517788434e-08	0.198977686320259	0.234	0.069	0.000414777443665637	atlas_24h_alh	kek1
CG4360	3.56532974921089e-08	0.141787593774503	0.37	0.145	0.000456290901304009	atlas_24h_alh	CG4360
CG17124	3.66365493542309e-08	0.281314141771229	0.29	0.104	0.000468874558635447	atlas_24h_alh	CG17124
AP-1sigma	3.67105356957591e-08	0.254426417304373	0.189	0.045	0.000469821435834325	atlas_24h_alh	AP-1sigma
Agpat1	3.79385489526813e-08	0.314628421225018	0.381	0.163	0.000485537549496415	atlas_24h_alh	Agpat1
CG42668	4.0514298095109e-08	0.319524712634805	0.156	0.028	0.000518501987021205	atlas_24h_alh	CG42668
Gbs-76A	4.19059189989212e-08	0.246607189214245	0.188	0.045	0.000536311951348193	atlas_24h_alh	Gbs-76A
CG31650	4.26860328272502e-08	0.169135875551979	0.571	0.27	0.000546295848123148	atlas_24h_alh	CG31650
Galphao	4.3423269278581e-08	0.204158053478491	0.563	0.28	0.000555731000227279	atlas_24h_alh	Galphao
tutl	4.37243798319336e-08	0.331352026331722	0.167	0.035	0.000559584613089086	atlas_24h_alh	tutl
mamo	4.89202041856778e-08	0.506345489071684	0.303	0.125	0.000626080773168305	atlas_24h_alh	mamo
Ilp5	5.56066422899674e-08	0.264441030084622	0.218	0.062	0.000711653808027003	atlas_24h_alh	Ilp5
CG2915	6.25669619057652e-08	0.166064235779126	0.367	0.149	0.000800731978469983	atlas_24h_alh	CG2915
HnRNP-K	6.48305740316732e-08	0.296009314459104	0.939	0.744	0.000829701686457353	atlas_24h_alh	HnRNP-K
ab	6.51080818795191e-08	0.293770182188246	0.211	0.059	0.000833253231894086	atlas_24h_alh	ab
Ggamma30A	6.95674981812946e-08	0.244134874913572	0.345	0.138	0.000890324841724208	atlas_24h_alh	Ggamma30A
CG10038	7.00595441651487e-08	0.169685011266107	0.279	0.097	0.000896622046225573	atlas_24h_alh	CG10038
tun	7.46789828002364e-08	0.269670738242078	0.263	0.09	0.000955741621877426	atlas_24h_alh	tun
SK	7.55787621775943e-08	0.304426951017122	0.178	0.042	0.000967256998348851	atlas_24h_alh	SK
Rgk1	7.81272589983573e-08	0.312439567447269	0.151	0.028	0.000999872660660976	atlas_24h_alh	Rgk1
Plc21C	7.94108901959271e-08	0.232083699214989	0.275	0.097	0.00101630057272747	atlas_24h_alh	Plc21C
7B2	8.10732514904247e-08	0.289301217534214	0.164	0.035	0.00103757547257446	atlas_24h_alh	7B2
Zcchc7	8.47136337630766e-08	0.220806637874579	0.352	0.142	0.00108416508489985	atlas_24h_alh	Zcchc7
QIL1	8.73690886305342e-08	0.206061476226963	0.456	0.204	0.00111814959629358	atlas_24h_alh	QIL1
CG2852	9.43046878764667e-08	0.273900085738469	0.843	0.509	0.00120691139544302	atlas_24h_alh	CG2852
Prosbeta5	9.70667658607121e-08	0.419143535880635	0.891	0.612	0.00124226046948539	atlas_24h_alh	Prosbeta5
UBL3	1.03850551682077e-07	0.203527963298345	0.263	0.09	0.00132907936042722	atlas_24h_alh	UBL3
CG32856	1.04008732899045e-07	0.239073139909742	0.339	0.138	0.00133110376364198	atlas_24h_alh	CG32856
CG32813	1.07230182209771e-07	0.17030683875878	0.202	0.055	0.00137233187192065	atlas_24h_alh	CG32813
CG8461	1.0861659950827e-07	0.178805309721107	0.279	0.1	0.00139007524050684	atlas_24h_alh	CG8461
l(2)37Cc	1.12082681204012e-07	0.178648036371379	0.479	0.225	0.00143443415404895	atlas_24h_alh	l(2)37Cc
CG34417	1.13254399092507e-07	0.320275675167297	0.167	0.038	0.0014494297995859	atlas_24h_alh	CG34417
fok	1.23065832750266e-07	0.197209028025185	0.231	0.073	0.0015749965275379	atlas_24h_alh	fok
Echs1	1.2966274589524e-07	0.188495332800806	0.231	0.073	0.00165942382196729	atlas_24h_alh	Echs1
mt:ATPase8	1.30997045161913e-07	0.191448122057674	0.38	0.159	0.00167650018398217	atlas_24h_alh	mt:ATPase8
Pdp1	1.34234769206547e-07	0.181166602103488	0.332	0.131	0.00171793657630539	atlas_24h_alh	Pdp1
Gug	1.44504203702053e-07	0.20147819044584	0.536	0.253	0.00184936479897888	atlas_24h_alh	Gug
Hers	1.45506602425012e-07	0.261072669396719	0.661	0.349	0.0018621934978353	atlas_24h_alh	Hers
IscU	1.55314867522199e-07	0.199545709756962	0.288	0.107	0.0019877196745491	atlas_24h_alh	IscU
sm	1.68053565250829e-07	0.306334571363253	0.441	0.208	0.00215074952808011	atlas_24h_alh	sm
GluRIB	1.91709415361011e-07	0.338068448703094	0.195	0.055	0.00245349709779022	atlas_24h_alh	GluRIB
Pitslre	2.03032655311607e-07	0.163191106839763	0.329	0.131	0.00259841192267794	atlas_24h_alh	Pitslre
dpr14	2.18315010889117e-07	0.296959335153306	0.195	0.055	0.00279399550935892	atlas_24h_alh	dpr14
CG1307	2.21143987788839e-07	0.128228862824186	0.39	0.17	0.00283020075572156	atlas_24h_alh	CG1307
CG15771	2.25729326599489e-07	0.158493004647403	0.303	0.114	0.00288888392182025	atlas_24h_alh	CG15771
CG18004	2.25872395749102e-07	0.201562252944562	0.319	0.128	0.00289071492079701	atlas_24h_alh	CG18004
fne	2.27147963801009e-07	0.263082800340565	0.619	0.332	0.00290703964072531	atlas_24h_alh	fne
CG11590	2.2726119325697e-07	0.258854623721977	0.194	0.055	0.0029084887513027	atlas_24h_alh	CG11590
alpha-PheRS	2.43705573513868e-07	0.176808631242271	0.297	0.114	0.00311894392983048	atlas_24h_alh	alpha-PheRS
CG2182	2.46460100856232e-07	0.130831502662083	0.266	0.097	0.00315419637075806	atlas_24h_alh	CG2182
CG1578	2.70275256906502e-07	0.165983642532474	0.41	0.18	0.00345898273788941	atlas_24h_alh	CG1578
snRNA:U12	2.74749391458598e-07	0.183947469592445	0.297	0.114	0.00351624271188714	atlas_24h_alh	snRNA:U12
ttk	2.82482815442443e-07	0.274057965845005	0.15	0.031	0.00361521507203238	atlas_24h_alh	ttk
Dp	2.86269371324887e-07	0.282502083594191	0.92	0.706	0.0036636754142159	atlas_24h_alh	Dp
Eip63E	2.8820018803688e-07	0.266933804041556	0.694	0.388	0.00368838600649599	atlas_24h_alh	Eip63E
Ilp2	2.92491825763654e-07	0.222780906222272	0.189	0.052	0.00374331038612325	atlas_24h_alh	Ilp2
CG17233	3.04815173203837e-07	0.300069657254614	0.192	0.055	0.0039010245866627	atlas_24h_alh	CG17233
RpS14b	3.06341494467234e-07	0.212203790835105	0.661	0.353	0.00392055844619166	atlas_24h_alh	RpS14b
FBXO11	3.13726500233433e-07	0.220846940896925	0.188	0.052	0.00401507174998748	atlas_24h_alh	FBXO11
Pgi	3.21866509380542e-07	0.146101931897354	0.453	0.211	0.00411924758705218	atlas_24h_alh	Pgi
l(2)k14505	3.28331804357676e-07	0.229840778984035	0.38	0.17	0.00420199043216954	atlas_24h_alh	l(2)k14505
Thor	3.36152060705153e-07	0.284292259100482	0.162	0.038	0.00430207407290455	atlas_24h_alh	Thor
Gs1l	3.37354912173689e-07	0.265203176391809	0.268	0.1	0.00431746816599888	atlas_24h_alh	Gs1l
RSG7	3.4192025617752e-07	0.260083510983215	0.143	0.028	0.0043758954385599	atlas_24h_alh	RSG7
Tlk	3.43890584195013e-07	0.224703405690433	0.916	0.668	0.00440111169652777	atlas_24h_alh	Tlk
CG3918	3.45174385845036e-07	0.163890207719625	0.277	0.104	0.00441754179004477	atlas_24h_alh	CG3918
CG16711	3.52959344503741e-07	0.224130898123117	0.239	0.083	0.00451717369095888	atlas_24h_alh	CG16711
Bka	3.76949533340596e-07	0.210188644109873	0.199	0.059	0.00482420012769294	atlas_24h_alh	Bka
Sh3beta	3.81696090612688e-07	0.177014408875225	0.572	0.28	0.00488494656766118	atlas_24h_alh	Sh3beta
mbo	3.82121143997438e-07	0.162269869609555	0.367	0.159	0.00489038640087921	atlas_24h_alh	mbo
Brd8	3.93298332093781e-07	0.210686712021786	0.346	0.149	0.0050334320541362	atlas_24h_alh	Brd8
CG3226	4.08529849468032e-07	0.184182371408741	0.552	0.273	0.00522836501349187	atlas_24h_alh	CG3226
CycK	4.09268385350431e-07	0.158904521459759	0.322	0.131	0.00523781679571482	atlas_24h_alh	CycK
Dg	4.17458842448117e-07	0.180486379497961	0.434	0.201	0.005342638265651	atlas_24h_alh	Dg
stai	4.27345400579458e-07	0.166230713672604	0.549	0.273	0.0054691664366159	atlas_24h_alh	stai
CG32052	4.30172042528825e-07	0.2862065801772	0.16	0.038	0.0055053418002839	atlas_24h_alh	CG32052
rb	4.63916405389094e-07	0.167916766439852	0.498	0.239	0.00593720215616963	atlas_24h_alh	rb
svp	4.65593232400208e-07	0.614011259450233	0.831	0.554	0.00595866218825786	atlas_24h_alh	svp
CG7206	4.7484429438748e-07	0.239610930739554	0.147	0.031	0.00607705727957097	atlas_24h_alh	CG7206
SmE	4.86534286414474e-07	-0.529940295322713	0.878	0.775	0.00622666579753244	atlas_24h_alh	SmE
sgg	5.02632819034433e-07	0.14876691576038	0.368	0.163	0.00643269481800268	atlas_24h_alh	sgg
CG31221	5.08939255933099e-07	0.307889336876065	0.434	0.208	0.0065134045974318	atlas_24h_alh	CG31221
zda	5.16100080529571e-07	0.148476630306583	0.451	0.211	0.00660504883061745	atlas_24h_alh	zda
Rlb1	5.47999093846411e-07	0.130342016912682	0.333	0.138	0.00701329240304637	atlas_24h_alh	Rlb1
Kdm4B	5.63865858858838e-07	0.131421095093822	0.3	0.118	0.00721635526167541	atlas_24h_alh	Kdm4B
CG46466	5.67440874539009e-07	0.252258618505876	0.125	0.021	0.00726210831235024	atlas_24h_alh	CG46466
Eph	5.68798075996079e-07	0.209111108694035	0.52	0.256	0.00727947777659782	atlas_24h_alh	Eph
jeb	6.13625678953706e-07	0.236080986013263	0.291	0.118	0.00785318143924953	atlas_24h_alh	jeb
ImpL2	6.2074733924934e-07	0.262946242528853	0.132	0.024	0.00794432444771306	atlas_24h_alh	ImpL2
Hrb87F	6.2714145683687e-07	0.287999048540193	0.9	0.612	0.00802615636459826	atlas_24h_alh	Hrb87F
Ubr1	6.40902089782329e-07	0.197703969088234	0.827	0.512	0.00820226494503424	atlas_24h_alh	Ubr1
Uck	6.44861945980317e-07	0.158083749844269	0.245	0.087	0.0082529431846561	atlas_24h_alh	Uck
par-1	6.47511928301634e-07	0.226132627421426	0.213	0.069	0.00828685765840431	atlas_24h_alh	par-1
barr	6.58452189797063e-07	0.127203675659362	0.421	0.19	0.00842687112502281	atlas_24h_alh	barr
Rpe	6.62728514184473e-07	0.193643543086568	0.194	0.059	0.00848159952453288	atlas_24h_alh	Rpe
NC2alpha	6.99033078172518e-07	0.224677069737911	0.291	0.118	0.00894622533445189	atlas_24h_alh	NC2alpha
Drak	7.07024199987368e-07	0.125015866762891	0.483	0.232	0.00904849571143834	atlas_24h_alh	Drak
Hmx	7.2402320295377e-07	0.323239519991172	0.198	0.062	0.00926604895140235	atlas_24h_alh	Hmx
CG5131	7.37076992184504e-07	0.132642404967471	0.262	0.097	0.00943311134597728	atlas_24h_alh	CG5131
PPP4R2r	7.51499334219931e-07	0.287619169468078	0.917	0.73	0.00961768847934668	atlas_24h_alh	PPP4R2r
Pde9	7.82499692228532e-07	0.179359070363525	0.156	0.038	0.0100144310611408	atlas_24h_alh	Pde9
Paics	8.16296510267648e-07	0.240715089632733	0.137	0.028	0.0104469627384054	atlas_24h_alh	Paics
Xe7	8.20641725269145e-07	0.163873986161603	0.223	0.076	0.0105025727999945	atlas_24h_alh	Xe7
Pcd	8.34338056611842e-07	0.151634763075867	0.376	0.166	0.0106778584485184	atlas_24h_alh	Pcd
Sema1a	8.41639090057534e-07	0.213514388290857	0.309	0.128	0.0107712970745563	atlas_24h_alh	Sema1a
Lsm12a	8.95801383780875e-07	0.165439706284191	0.402	0.183	0.0114644661096276	atlas_24h_alh	Lsm12a
PHGPx	9.06345386726271e-07	0.178830128071767	0.552	0.28	0.0115994082593228	atlas_24h_alh	PHGPx
Dgp-1	9.16776810525268e-07	0.274937010294897	0.148	0.035	0.0117329096211024	atlas_24h_alh	Dgp-1
RpL9	9.34781014851446e-07	0.221277390497102	0.974	0.806	0.0119633274280688	atlas_24h_alh	RpL9
mab-21	9.46128681341957e-07	0.3985244986405	0.188	0.059	0.0121085548638144	atlas_24h_alh	mab-21
CG32066	9.77056298286913e-07	0.110328438826758	0.47	0.225	0.0125043665054759	atlas_24h_alh	CG32066
Appl	9.86045108907484e-07	0.231097560398069	0.31	0.131	0.012619405303798	atlas_24h_alh	Appl
CG2017	1.00327645475121e-06	0.201048096036367	0.204	0.066	0.012839932067906	atlas_24h_alh	CG2017
LTV1	1.04497025770491e-06	0.174443014540854	0.215	0.073	0.0133735293581074	atlas_24h_alh	LTV1
rdgB	1.05125736191408e-06	0.196546880776471	0.323	0.138	0.0134539917177764	atlas_24h_alh	rdgB
PSR	1.09136481790774e-06	0.231838908951161	0.22	0.076	0.0139672869395832	atlas_24h_alh	PSR
IA-2	1.12146445454305e-06	0.423038660014894	0.563	0.298	0.014352502089242	atlas_24h_alh	IA-2
Ggamma1	1.13692471061831e-06	0.231242569584029	0.636	0.336	0.0145503624464931	atlas_24h_alh	Ggamma1
vir-1	1.1703321259098e-06	0.230234189578391	0.197	0.062	0.0149779105473937	atlas_24h_alh	vir-1
RpL4	1.19926051696822e-06	0.270002450352001	0.971	0.813	0.0153481360961593	atlas_24h_alh	RpL4
CCT2	1.2731605330915e-06	0.135679070048997	0.454	0.218	0.016293908502505	atlas_24h_alh	CCT2
JhI-21	1.29424985685294e-06	0.127503156089459	0.229	0.08	0.016563809668004	atlas_24h_alh	JhI-21
Tfb1	1.30618913150602e-06	0.220169261418587	0.147	0.035	0.016716608505014	atlas_24h_alh	Tfb1
XNP	1.33180683970393e-06	0.200778895244968	0.527	0.266	0.0170444639345309	atlas_24h_alh	XNP
klu	1.33603190362457e-06	0.141761151240807	0.6	0.311	0.0170985363025873	atlas_24h_alh	klu
Pkc53E	1.34154227861048e-06	0.188293148952038	0.166	0.045	0.0171690580816569	atlas_24h_alh	Pkc53E
Arp3	1.36293023974315e-06	0.111182200119739	0.215	0.073	0.0174427812082328	atlas_24h_alh	Arp3
Mekk1	1.36590902834989e-06	0.149133832711211	0.249	0.093	0.0174809037448219	atlas_24h_alh	Mekk1
cpx	1.41598337379024e-06	0.224834101915752	0.24	0.09	0.0181217552177675	atlas_24h_alh	cpx
olf413	1.43493013239085e-06	0.110573992759123	0.245	0.09	0.0183642358343381	atlas_24h_alh	olf413
TfIIEalpha	1.55614260604289e-06	0.213549249114547	0.176	0.052	0.0199155130721369	atlas_24h_alh	TfIIEalpha
CG8389	1.68940838144373e-06	0.18470303487336	0.195	0.062	0.0216210484657169	atlas_24h_alh	CG8389
Ccdc58	1.72099314963001e-06	0.17151363420603	0.515	0.256	0.0220252703289649	atlas_24h_alh	Ccdc58
scaf6	1.75821013528422e-06	0.189116454686552	0.17	0.048	0.0225015733113675	atlas_24h_alh	scaf6
MED22	1.75884291952716e-06	0.126778346504495	0.502	0.249	0.0225096716841086	atlas_24h_alh	MED22
CASK	1.79109078075133e-06	0.189242953840387	0.325	0.142	0.0229223798120555	atlas_24h_alh	CASK
grsm	1.83362467921207e-06	0.264540714065833	0.13	0.028	0.0234667286445561	atlas_24h_alh	grsm
Bdbt	1.83579764862919e-06	0.130991840055278	0.275	0.111	0.0234945383071564	atlas_24h_alh	Bdbt
Nup43	1.86348544694148e-06	0.129054188899323	0.279	0.114	0.0238488867499571	atlas_24h_alh	Nup43
Tpi	1.91591810762872e-06	0.120914350977188	0.606	0.311	0.0245199199414324	atlas_24h_alh	Tpi
Gs2	1.91597797250624e-06	0.145389505966818	0.424	0.201	0.0245206860921349	atlas_24h_alh	Gs2
CG13630	1.93865543070028e-06	0.20932801936612	0.163	0.045	0.0248109122021022	atlas_24h_alh	CG13630
eca	1.99042708753694e-06	0.112346054150983	0.38	0.173	0.0254734858662977	atlas_24h_alh	eca
CG4069	2.04069395634536e-06	0.143890301004515	0.396	0.183	0.0261168012533079	atlas_24h_alh	CG4069
mt:ND1	2.13849867599896e-06	0.237746406967754	0.694	0.391	0.0273685060554347	atlas_24h_alh	mt:ND1
Sdc	2.15684027792388e-06	0.22101924847509	0.316	0.138	0.0276032418768698	atlas_24h_alh	Sdc
E23	2.18008400207892e-06	0.298420780151707	0.13	0.028	0.027900715058606	atlas_24h_alh	E23
CG4390	2.18075995803635e-06	0.179123671416031	0.44	0.211	0.0279093659429492	atlas_24h_alh	CG4390
Con	2.23862525506303e-06	0.258544743143906	0.154	0.042	0.0286499260142966	atlas_24h_alh	Con
CG2865	2.27215206246809e-06	0.2577960806841	0.585	0.318	0.0290790020954666	atlas_24h_alh	CG2865
PH4alphaEFB	2.2856770081249e-06	0.162497645907636	0.301	0.128	0.0292520943499824	atlas_24h_alh	PH4alphaEFB
CG30116	2.28706816749359e-06	0.25910978761709	0.143	0.035	0.0292698984075829	atlas_24h_alh	CG30116
lid	2.36843017050124e-06	0.19961723578862	0.389	0.183	0.0303111693220749	atlas_24h_alh	lid
CG12708	2.42015217589229e-06	0.101160284489559	0.489	0.239	0.0309731075470695	atlas_24h_alh	CG12708
Mgstl	2.4442034499936e-06	0.15466813926367	0.186	0.059	0.0312809157530181	atlas_24h_alh	Mgstl
Tspo	2.49950010321652e-06	0.164331200155693	0.271	0.111	0.031988602320965	atlas_24h_alh	Tspo
HisRS	2.524182637347e-06	0.144312682186813	0.21	0.073	0.0323044893927669	atlas_24h_alh	HisRS
ATPsyngamma	2.81124752020075e-06	0.203753431246685	0.721	0.398	0.0359783457635292	atlas_24h_alh	ATPsyngamma
Spase25	2.81709521373131e-06	0.123130333491534	0.464	0.228	0.0360531845453333	atlas_24h_alh	Spase25
pum	2.89891431101438e-06	0.144415494319368	0.796	0.464	0.037100305352362	atlas_24h_alh	pum
sty	3.05558160059483e-06	0.14817694163352	0.247	0.097	0.0391053333244127	atlas_24h_alh	sty
CG30159	3.07670555319314e-06	0.12766898112692	0.247	0.097	0.0393756776697658	atlas_24h_alh	CG30159
wake	3.22364094721813e-06	0.196409159859415	0.213	0.076	0.0412561568424976	atlas_24h_alh	wake
disco-r	3.25301484281761e-06	0.349493913353236	0.207	0.076	0.0416320839583797	atlas_24h_alh	disco-r
Kyat	3.26412883300842e-06	0.146487725709001	0.278	0.114	0.0417743208048417	atlas_24h_alh	Kyat
Mpcp2	3.27511443513418e-06	0.122092102687329	0.45	0.215	0.0419149145408473	atlas_24h_alh	Mpcp2
lncRNA:CR45919	3.38927222690291e-06	0.239505996606557	0.291	0.128	0.0433759059599035	atlas_24h_alh	lncRNA:CR45919
mRpL2	3.40596524115832e-06	0.140006397329147	0.29	0.125	0.0435895431563442	atlas_24h_alh	mRpL2
Prps	3.70063615661026e-06	0.138513323277771	0.646	0.349	0.0473607415322982	atlas_24h_alh	Prps
ND-ASHI	3.75067247193903e-06	0.109454308696961	0.491	0.246	0.0480011062958758	atlas_24h_alh	ND-ASHI
CG12091	3.77809509438808e-06	0.201376948121605	0.157	0.045	0.0483520610179787	atlas_24h_alh	CG12091
Mtch	3.81714062247639e-06	0.131526320327234	0.239	0.093	0.0488517656864529	atlas_24h_alh	Mtch
Stoml2	3.85173846505314e-06	0.174040536438888	0.287	0.121	0.04929454887575	atlas_24h_alh	Stoml2
CG11883	3.88802710171747e-06	0.164711389700133	0.14	0.035	0.0497589708477801	atlas_24h_alh	CG11883
Task6	3.93959420042881e-06	0.144927720187208	0.622	0.329	0.0504189265770879	atlas_24h_alh	Task6
yip2	3.9780363935044e-06	0.206204855226702	0.146	0.038	0.0509109097640693	atlas_24h_alh	yip2
CG6340	3.98219702653134e-06	0.142996717440028	0.178	0.055	0.0509641575455481	atlas_24h_alh	CG6340
CG8009	4.06588828475802e-06	0.118759027936469	0.297	0.128	0.0520352382683331	atlas_24h_alh	CG8009
CG1622	4.16642660502611e-06	0.107392598786129	0.381	0.18	0.0533219276911241	atlas_24h_alh	CG1622
hdc	4.25760035478187e-06	0.181786162329137	0.888	0.602	0.0544887693404984	atlas_24h_alh	hdc
CG2921	4.37033964326434e-06	0.15595397608808	0.198	0.069	0.0559316067544971	atlas_24h_alh	CG2921
cathD	4.53256731660452e-06	0.203885480798733	0.64	0.349	0.0580077965179046	atlas_24h_alh	cathD
CG6523	4.78235670428721e-06	0.10826772748769	0.437	0.211	0.0612046011014677	atlas_24h_alh	CG6523
g	4.84690547721384e-06	0.202643168464748	0.208	0.076	0.0620306962973828	atlas_24h_alh	g
wmd	4.98925475325665e-06	0.139160233498692	0.287	0.121	0.0638524823321786	atlas_24h_alh	wmd
CG5641	5.06776254581975e-06	0.142587119261716	0.376	0.176	0.0648572250614012	atlas_24h_alh	CG5641
Usp5	5.30540230302011e-06	0.185779286588581	0.179	0.059	0.0678985386740513	atlas_24h_alh	Usp5
Dcp-1	5.45902776003894e-06	0.145403095654754	0.18	0.059	0.0698646372729783	atlas_24h_alh	Dcp-1
RpL35A	5.67418212368153e-06	0.17284553410829	0.981	0.844	0.0726181828188763	atlas_24h_alh	RpL35A
CG2147	5.70650886180372e-06	0.108071688555633	0.144	0.038	0.0730319004133641	atlas_24h_alh	CG2147
CG18428	5.72705083577103e-06	0.119977442876326	0.173	0.055	0.0732947965961976	atlas_24h_alh	CG18428
Klp67A	5.77733307266153e-06	0.207306949389565	0.137	0.035	0.0739383086639223	atlas_24h_alh	Klp67A
CG1234	5.85904620676784e-06	0.1231505011404	0.272	0.114	0.0749840733542148	atlas_24h_alh	CG1234
CG32767	5.93726644278694e-06	0.122989164022542	0.559	0.291	0.0759851359347873	atlas_24h_alh	CG32767
dysc	6.30853120873739e-06	0.199199032682642	0.201	0.073	0.0807365824094212	atlas_24h_alh	dysc
Npl4	6.33628623449516e-06	0.225106357343291	0.524	0.28	0.081091791229069	atlas_24h_alh	Npl4
CG5532	6.5551133324048e-06	0.102534827063347	0.237	0.093	0.0838923404281166	atlas_24h_alh	CG5532
CG9601	6.55894669159198e-06	0.199976047689559	0.352	0.166	0.0839413997589941	atlas_24h_alh	CG9601
Ocrl	6.86946381745122e-06	0.111016406722318	0.358	0.166	0.0879153979357407	atlas_24h_alh	Ocrl
RpL34a	7.00468425086108e-06	0.255793822227168	0.84	0.557	0.0896459490425201	atlas_24h_alh	RpL34a
Prosap	7.08831379053205e-06	0.165531029769597	0.201	0.073	0.0907162398912292	atlas_24h_alh	Prosap
CG9588	7.09875352312878e-06	0.171796910137618	0.23	0.09	0.0908498475890022	atlas_24h_alh	CG9588
snmRNA:CR43701	7.21154415092416e-06	0.159979907373945	0.148	0.042	0.0922933420435273	atlas_24h_alh	snmRNA:CR43701
BTBD9	7.22966421979504e-06	0.168963901012388	0.223	0.087	0.0925252426849369	atlas_24h_alh	BTBD9
sip2	7.84587362094517e-06	0.17370825372677	0.192	0.069	0.100411490600856	atlas_24h_alh	sip2
ND-19	7.94454763651911e-06	0.16276733500727	0.464	0.239	0.101674320652172	atlas_24h_alh	ND-19
AGO2	8.03578482158235e-06	0.195440323418407	0.687	0.391	0.102841974146611	atlas_24h_alh	AGO2
Ip259	8.28667116077127e-06	0.201977225102679	0.728	0.426	0.106052817515551	atlas_24h_alh	Ip259
inc	8.36590498443744e-06	0.114414493535475	0.367	0.173	0.10706685199083	atlas_24h_alh	inc
MFS9	8.8476384891113e-06	0.147218064279727	0.217	0.083	0.113232077383646	atlas_24h_alh	MFS9
CG2991	8.98030155485422e-06	0.149983062869024	0.178	0.059	0.114929899299024	atlas_24h_alh	CG2991
Fak	8.98145763751865e-06	0.148973356883601	0.201	0.073	0.114944694844964	atlas_24h_alh	Fak
eIF3b	9.06736544705813e-06	0.114535188017635	0.418	0.208	0.11604414299145	atlas_24h_alh	eIF3b
CG42613	9.3303002765038e-06	0.168719427990714	0.278	0.121	0.119409182938696	atlas_24h_alh	CG42613
OtopLa	9.58426165318621e-06	0.2040197047909	0.163	0.052	0.122659380637477	atlas_24h_alh	OtopLa
DNApol-alpha60	9.91633249538993e-06	0.167329290396164	0.393	0.197	0.126909223276	atlas_24h_alh	DNApol-alpha60
Trxr-1	1.002417375339e-05	0.13658296037446	0.578	0.301	0.128289375695885	atlas_24h_alh	Trxr-1
Inx2	1.02663932323349e-05	0.155958305181951	0.279	0.125	0.131389300587422	atlas_24h_alh	Inx2
DOR	1.05248746540966e-05	0.223273862910898	0.175	0.059	0.134697345823128	atlas_24h_alh	DOR
Nrt	1.05746907024182e-05	0.184023842352857	0.699	0.415	0.135334891609548	atlas_24h_alh	Nrt
mthl1	1.07721579222164e-05	0.204652713683014	0.189	0.069	0.137862077088525	atlas_24h_alh	mthl1
ver	1.07946466285332e-05	0.207026578558849	0.138	0.038	0.138149887551968	atlas_24h_alh	ver
AdipoR	1.1194749448063e-05	0.158989156521928	0.307	0.138	0.143270403436311	atlas_24h_alh	AdipoR
Max	1.1359869108026e-05	0.175600965010483	0.178	0.062	0.145383604844517	atlas_24h_alh	Max
norpA	1.17353142068737e-05	0.128963666728792	0.157	0.048	0.15018855121957	atlas_24h_alh	norpA
Ptpmeg2	1.20335483142642e-05	0.119355974212778	0.214	0.083	0.154005351325953	atlas_24h_alh	Ptpmeg2
noc	1.25563876037371e-05	0.118059043018213	0.48	0.249	0.160696648552627	atlas_24h_alh	noc
tth	1.27249723185844e-05	0.187935368743041	0.582	0.322	0.162854195733243	atlas_24h_alh	tth
Jheh2	1.32420323353478e-05	0.128718552227846	0.311	0.145	0.169471529827782	atlas_24h_alh	Jheh2
Dhit	1.33415438811189e-05	0.126776238868708	0.256	0.111	0.170745078590559	atlas_24h_alh	Dhit
CG5938	1.33609810234213e-05	0.154470757715394	0.179	0.062	0.170993835137745	atlas_24h_alh	CG5938
Rpt2	1.33924056621181e-05	0.224828457963642	0.897	0.633	0.171396007663788	atlas_24h_alh	Rpt2
prtp	1.38843784963612e-05	0.105366530038017	0.275	0.121	0.177692275996431	atlas_24h_alh	prtp
Cirl	1.40252920853624e-05	0.116857197994078	0.396	0.197	0.179495688108469	atlas_24h_alh	Cirl
CG31140	1.4039089363378e-05	0.184534790335077	0.154	0.048	0.179672265672512	atlas_24h_alh	CG31140
CG4281	1.43407554876815e-05	0.133070113677524	0.258	0.111	0.183532988731348	atlas_24h_alh	CG4281
rhea	1.44432986547585e-05	0.139934194998721	0.217	0.087	0.184845336183599	atlas_24h_alh	rhea
RpII33	1.49476643901164e-05	0.149762548793829	0.262	0.114	0.19130020886471	atlas_24h_alh	RpII33
pico	1.49602731629366e-05	0.15981869725157	0.143	0.042	0.191461575939263	atlas_24h_alh	pico
CG32095	1.57736331511488e-05	0.125005807637865	0.266	0.118	0.201870957068402	atlas_24h_alh	CG32095
CG16717	1.60987138952988e-05	0.170191308294544	0.201	0.076	0.206031340432034	atlas_24h_alh	CG16717
Pfdn1	1.62886442499399e-05	0.104921984969803	0.543	0.291	0.208462069110731	atlas_24h_alh	Pfdn1
CG16985	1.63290667322786e-05	0.11423198850323	0.172	0.059	0.208979396039702	atlas_24h_alh	CG16985
Aldh	1.85431064222811e-05	0.107850061428727	0.576	0.315	0.237314675992354	atlas_24h_alh	Aldh
NC2beta	1.99537874090316e-05	0.152544486129746	0.204	0.08	0.255368571260786	atlas_24h_alh	NC2beta
CG18766	2.02043364026289e-05	0.162815568317135	0.159	0.052	0.258575097280844	atlas_24h_alh	CG18766
CG34150	2.02834200970907e-05	0.127327957833951	0.205	0.08	0.259587210402566	atlas_24h_alh	CG34150
mib2	2.08045273354726e-05	0.13740079550281	0.194	0.073	0.266256340839378	atlas_24h_alh	mib2
mRpS33	2.08660831003959e-05	0.136071864511728	0.607	0.339	0.267044131518866	atlas_24h_alh	mRpS33
jim	2.10082274001711e-05	0.222938233522825	0.463	0.253	0.26886329426739	atlas_24h_alh	jim
jdp	2.13966301857552e-05	0.183635065456696	0.175	0.062	0.273834073117294	atlas_24h_alh	jdp
MRG15	2.16545442687795e-05	0.133654128541098	0.445	0.228	0.27713485755184	atlas_24h_alh	MRG15
Hlc	2.17160159991679e-05	0.120635347976839	0.288	0.131	0.277921572757351	atlas_24h_alh	Hlc
gus	2.22761415834003e-05	0.134954385938526	0.175	0.062	0.285090059984357	atlas_24h_alh	gus
Adf1	2.40397039966811e-05	0.123762899868194	0.287	0.131	0.307660131749524	atlas_24h_alh	Adf1
Ace	2.46055978951535e-05	0.231329084226088	0.179	0.066	0.314902441862174	atlas_24h_alh	Ace
nero	2.49890890964382e-05	0.115133054235498	0.175	0.062	0.319810362256216	atlas_24h_alh	nero
CCT6	2.50020784452291e-05	0.144938099863432	0.598	0.329	0.319976599942042	atlas_24h_alh	CCT6
lncRNA:CR31044	2.5224234391844e-05	0.116070212455319	0.236	0.1	0.322819751746819	atlas_24h_alh	lncRNA:CR31044
nmo	2.56475243975139e-05	0.173506444527664	0.643	0.37	0.328237017239383	atlas_24h_alh	nmo
trr	2.59412701902996e-05	0.106334556448048	0.157	0.052	0.331996375895455	atlas_24h_alh	trr
lncRNA:CR31451	2.67530103407915e-05	0.120300070750914	0.211	0.087	0.34238502634145	atlas_24h_alh	lncRNA:CR31451
CG3760	2.78787194646053e-05	0.133040768551155	0.412	0.208	0.356791851708019	atlas_24h_alh	CG3760
CG31125	2.81715329800008e-05	0.143598245142626	0.179	0.066	0.36053927907805	atlas_24h_alh	CG31125
wry	2.85738672682334e-05	0.172791867648691	0.166	0.059	0.365688353298851	atlas_24h_alh	wry
Cbp53E	2.94028328031699e-05	0.131087256346126	0.344	0.17	0.376297454214968	atlas_24h_alh	Cbp53E
CG5758	3.03306170063811e-05	0.122516093215635	0.185	0.069	0.388171236447666	atlas_24h_alh	CG5758
CG9776	3.14821142851164e-05	0.172579051250677	0.638	0.353	0.402908098620919	atlas_24h_alh	CG9776
jigr1	3.19215818121744e-05	0.248217734636984	0.946	0.74	0.408532404032209	atlas_24h_alh	jigr1
lncRNA:CR42862	3.2212006824241e-05	0.102863482429941	0.218	0.09	0.412249263336636	atlas_24h_alh	lncRNA:CR42862
tnc	3.34745968294461e-05	0.19655972312871	0.166	0.059	0.428407890223251	atlas_24h_alh	tnc
CG5110	3.36101630884479e-05	0.107377090798228	0.15	0.048	0.430142867205956	atlas_24h_alh	CG5110
fkh	3.48380057507842e-05	0.20406224056955	0.243	0.111	0.445856797598536	atlas_24h_alh	fkh
CG33332	3.48536741054379e-05	0.109799861752643	0.172	0.062	0.446057321201395	atlas_24h_alh	CG33332
CG4004	3.4869301196808e-05	0.131404271784826	0.183	0.069	0.446257316716749	atlas_24h_alh	CG4004
Sh	3.60241125859026e-05	0.247293893919957	0.164	0.059	0.461036592874382	atlas_24h_alh	Sh
eIF3e	3.79869062356386e-05	0.105582756319396	0.591	0.318	0.486156426003703	atlas_24h_alh	eIF3e
CG9596	3.80910293854382e-05	0.101443246214003	0.16	0.055	0.487488994074838	atlas_24h_alh	CG9596
sdk	3.91337245863361e-05	0.140646107185913	0.268	0.121	0.50083340725593	atlas_24h_alh	sdk
egh	3.98983146242837e-05	0.107771774800311	0.611	0.339	0.510618630561583	atlas_24h_alh	egh
bic	4.066719776775e-05	0.178256860637782	0.965	0.82	0.520458797031664	atlas_24h_alh	bic
MCTS1	4.24735715436934e-05	0.111626480553483	0.272	0.125	0.543576768616188	atlas_24h_alh	MCTS1
CG5522	4.39105088489581e-05	0.104693442429058	0.204	0.083	0.561966692248965	atlas_24h_alh	CG5522
eIF1A	4.53733154563796e-05	0.121438290559739	0.726	0.419	0.580687691210746	atlas_24h_alh	eIF1A
Ndf	4.63163265392019e-05	0.223854946885517	0.779	0.488	0.592756347048706	atlas_24h_alh	Ndf
lncRNA:CR43264	4.69655185720767e-05	0.10859753836339	0.419	0.225	0.601064706685437	atlas_24h_alh	lncRNA:CR43264
IntS11	4.76481879386973e-05	0.263796865750756	0.656	0.408	0.609801509239449	atlas_24h_alh	IntS11
Sp1	4.79826804266325e-05	0.387577437963283	0.239	0.114	0.614082344100042	atlas_24h_alh	Sp1
Sms	4.85984200932687e-05	0.100988738546976	0.215	0.09	0.621962580353653	atlas_24h_alh	Sms
trx	4.86139202097791e-05	0.142427397232768	0.282	0.135	0.622160950844752	atlas_24h_alh	trx
pr	4.94367577830624e-05	0.150410503488602	0.173	0.066	0.632691626107633	atlas_24h_alh	pr
Chrac-16	5.12115912511033e-05	0.11273943762779	0.515	0.28	0.65540594483162	atlas_24h_alh	Chrac-16
CG13690	5.25851285052589e-05	0.101074782111888	0.541	0.301	0.672984474610303	atlas_24h_alh	CG13690
slgA	5.30582531835379e-05	0.124701609942236	0.533	0.291	0.679039524242918	atlas_24h_alh	slgA
Duba	5.65886888924013e-05	0.108100284617799	0.229	0.1	0.724222040444952	atlas_24h_alh	Duba
Gdh	5.87006904441261e-05	0.12787684804016	0.607	0.349	0.751251436303926	atlas_24h_alh	Gdh
CG42674	5.88498692143508e-05	0.132767908568576	0.263	0.125	0.753160626205261	atlas_24h_alh	CG42674
MFS3	5.97744501334925e-05	0.160237708279194	0.207	0.087	0.764993412808437	atlas_24h_alh	MFS3
KrT95D	6.04206800067107e-05	0.100509025815174	0.213	0.09	0.773263862725883	atlas_24h_alh	KrT95D
Idh3a	6.05056977607943e-05	0.165551679464684	0.667	0.384	0.774351919942646	atlas_24h_alh	Idh3a
PAN3	6.23196832039337e-05	0.13158580100335	0.846	0.536	0.797567305643944	atlas_24h_alh	PAN3
lgs	6.34666667075052e-05	0.120000329832033	0.243	0.111	0.812246400522651	atlas_24h_alh	lgs
Fas3	6.49798875603715e-05	0.221088328387859	0.164	0.062	0.831612600997635	atlas_24h_alh	Fas3
Drep2	6.51305843812025e-05	0.132279117004988	0.173	0.066	0.833541218910629	atlas_24h_alh	Drep2
CG9674	6.67989653754276e-05	0.109590286744401	0.25	0.114	0.854893158874723	atlas_24h_alh	CG9674
CG14464	6.71659475591772e-05	0.140466351724191	0.934	0.696	0.859589796862349	atlas_24h_alh	CG14464
ATPsynD	6.90499827709916e-05	0.218448457250557	0.955	0.803	0.883701679503151	atlas_24h_alh	ATPsynD
CG3792	7.00854628010312e-05	0.115402228235101	0.39	0.204	0.896953752927597	atlas_24h_alh	CG3792
MtnA	7.66307179732738e-05	0.275080819040775	0.697	0.422	0.980719928621958	atlas_24h_alh	MtnA
nrv3	7.90849607195327e-05	0.120103591805746	0.518	0.294	1	atlas_24h_alh	nrv3
eff	8.00446886143642e-05	-0.427051551306174	0.891	0.754	1	atlas_24h_alh	eff
FBti0019148	8.14083656862299e-05	0.128301969758768	0.277	0.131	1	atlas_24h_alh	FBti0019148
CG44422	8.28340053060906e-05	0.170563005481031	0.159	0.059	1	atlas_24h_alh	CG44422
Fer2LCH	8.33934501780801e-05	0.217119289077285	0.937	0.713	1	atlas_24h_alh	Fer2LCH
mrva	8.70587783636562e-05	0.101452191083752	0.224	0.1	1	atlas_24h_alh	mrva
grn	8.82199433449675e-05	0.34837029802453	0.21	0.097	1	atlas_24h_alh	grn
Rpb10	8.89401729532657e-05	-0.412479460523312	0.849	0.702	1	atlas_24h_alh	Rpb10
tex	9.1388401846247e-05	0.143956585690475	0.186	0.076	1	atlas_24h_alh	tex
CG12605	0.000104708142474826	0.154156299745282	0.221	0.1	1	atlas_24h_alh	CG12605
rogdi	0.000108891065669669	0.136091787872605	0.221	0.1	1	atlas_24h_alh	rogdi
aop	0.000109838137972262	0.123993940430206	0.213	0.093	1	atlas_24h_alh	aop
psq	0.000121251190179694	0.132515121983265	0.774	0.471	1	atlas_24h_alh	psq
scrt	0.000123046615521677	0.168551238363555	0.215	0.097	1	atlas_24h_alh	scrt
Map205	0.000123276168123839	0.151121304446308	0.68	0.401	1	atlas_24h_alh	Map205
lncRNA:CR43650	0.0001303234456486	0.139364607007446	0.493	0.28	1	atlas_24h_alh	lncRNA:CR43650
Fer1HCH	0.000142736492844646	0.123151442697796	0.571	0.332	1	atlas_24h_alh	Fer1HCH
Swip-1	0.000147660230390745	0.12352836514521	0.166	0.066	1	atlas_24h_alh	Swip-1
qkr58E-2	0.000148874549161791	0.122210688038629	0.614	0.353	1	atlas_24h_alh	qkr58E-2
slp1	0.000158220035233432	0.357853031557827	0.207	0.097	1	atlas_24h_alh	slp1
eEF1alpha2	0.000163138816035762	0.191271917277639	0.183	0.08	1	atlas_24h_alh	eEF1alpha2
Scamp	0.00016356226436705	0.11472571608935	0.175	0.073	1	atlas_24h_alh	Scamp
lwr	0.000164678004668873	0.138516746218342	0.737	0.45	1	atlas_24h_alh	lwr
CG2246	0.00016877723589119	0.104118083809128	0.559	0.315	1	atlas_24h_alh	CG2246
Prosalpha6	0.000174344728969912	0.143947035086194	0.817	0.519	1	atlas_24h_alh	Prosalpha6
CG3198	0.000183075868810781	0.133184722890106	0.742	0.464	1	atlas_24h_alh	CG3198
mRpL24	0.000188078993268668	0.101338166638413	0.176	0.073	1	atlas_24h_alh	mRpL24
Ih	0.00019185561336869	0.1885597438477	0.21	0.097	1	atlas_24h_alh	Ih
CG2924	0.000213798809731087	0.105324743428266	0.263	0.128	1	atlas_24h_alh	CG2924
RpS15Aa	0.00021388511224137	0.201256035095241	0.983	0.862	1	atlas_24h_alh	RpS15Aa
CG33303	0.000216557472451556	0.107836776233889	0.253	0.125	1	atlas_24h_alh	CG33303
REPTOR	0.000251157494704779	0.122818455490755	0.215	0.1	1	atlas_24h_alh	REPTOR
RpL22	0.000252890615026	0.131707207016958	0.664	0.394	1	atlas_24h_alh	RpL22
RanGAP	0.000255132294000307	-0.125704111903677	0.445	0.235	1	atlas_24h_alh	RanGAP
crol	0.000255583781708849	0.15661802929965	0.796	0.512	1	atlas_24h_alh	crol
osa	0.000277780412393306	0.198934886473539	0.655	0.412	1	atlas_24h_alh	osa
Ptp99A	0.000278282267505667	0.154954997369481	0.732	0.457	1	atlas_24h_alh	Ptp99A
Sar1	0.000286338764440738	0.133435258293734	0.672	0.394	1	atlas_24h_alh	Sar1
Usp7	0.000286820099141182	0.132144764560268	0.99	0.872	1	atlas_24h_alh	Usp7
shep	0.000307864057104917	0.11491179903818	0.878	0.616	1	atlas_24h_alh	shep
cdi	0.0003101242242727	0.174275486290706	0.876	0.616	1	atlas_24h_alh	cdi
Su(var)205	0.000349097408098519	-0.435174202725071	0.825	0.685	1	atlas_24h_alh	Su(var)205
Mi-2	0.000384299019158979	0.123623596997967	0.584	0.349	1	atlas_24h_alh	Mi-2
Nop56	0.000394567070577416	-0.51897747657579	0.745	0.633	1	atlas_24h_alh	Nop56
WRNexo	0.000394622342634395	0.1109150891165	0.301	0.159	1	atlas_24h_alh	WRNexo
vls	0.000400842187121456	-0.117177098365762	0.205	0.093	1	atlas_24h_alh	vls
Pp1alpha-96A	0.000420638411424023	-0.122224920415088	0.377	0.197	1	atlas_24h_alh	Pp1alpha-96A
tna	0.000451765253373879	0.176957841138741	0.904	0.664	1	atlas_24h_alh	tna
Top1	0.000699653765672754	0.170547632830065	0.841	0.581	1	atlas_24h_alh	Top1
ct	0.000759327570756019	0.171483457831613	0.894	0.692	1	atlas_24h_alh	ct
mira	0.00082967421844841	-0.393481896587664	0.837	0.696	1	atlas_24h_alh	mira
Pits	0.00100141762439916	0.100912634604271	0.815	0.519	1	atlas_24h_alh	Pits
lin-52	0.00101206311935109	-0.113361199706287	0.224	0.111	1	atlas_24h_alh	lin-52
Nedd8	0.00103173803228832	-0.381233102342786	0.776	0.654	1	atlas_24h_alh	Nedd8
CG13220	0.00103458600389647	-0.10751307275838	0.274	0.145	1	atlas_24h_alh	CG13220
CG45050	0.00109428196781708	0.146699581132409	0.942	0.751	1	atlas_24h_alh	CG45050
CG11808	0.00111901563699884	-0.103902872772943	0.243	0.125	1	atlas_24h_alh	CG11808
NUCB1	0.00115923197552293	-0.137414934023883	0.31	0.166	1	atlas_24h_alh	NUCB1
mRpS28	0.00116183381444516	-0.127584078053572	0.325	0.176	1	atlas_24h_alh	mRpS28
Prx3	0.0011942007494384	-0.109998256417879	0.344	0.187	1	atlas_24h_alh	Prx3
CG11122	0.00125789112770828	-0.163473953984942	0.245	0.125	1	atlas_24h_alh	CG11122
baf	0.00126492870191734	-0.398100893665378	0.761	0.63	1	atlas_24h_alh	baf
Snx3	0.00129333762577684	-0.180338767393318	0.265	0.138	1	atlas_24h_alh	Snx3
CG5554	0.00160251356524447	-0.126527273588738	0.365	0.204	1	atlas_24h_alh	CG5554
how	0.00163448180435537	-0.109979148839506	0.256	0.135	1	atlas_24h_alh	how
Cwc25	0.0016953852368384	-0.1062685852385	0.483	0.277	1	atlas_24h_alh	Cwc25
koi	0.001920385928025	-0.198592562579011	0.31	0.17	1	atlas_24h_alh	koi
E(spl)mgamma-HLH	0.00193158163388017	-0.27377746314187	0.934	0.834	1	atlas_24h_alh	E(spl)mgamma-HLH
Rm62	0.00193383403963762	0.136169004282391	0.891	0.64	1	atlas_24h_alh	Rm62
Ankle2	0.00195383334451321	-0.113983274338093	0.227	0.118	1	atlas_24h_alh	Ankle2
ytr	0.00199694162288004	-0.415813989246598	0.753	0.647	1	atlas_24h_alh	ytr
eEF5	0.00204008951215788	0.104051419949393	0.978	0.858	1	atlas_24h_alh	eEF5
CG6700	0.00211629172307081	-0.110849048818565	0.489	0.284	1	atlas_24h_alh	CG6700
smog	0.00216781086353397	0.129977104081835	0.975	0.855	1	atlas_24h_alh	smog
Nacalpha	0.00227614772612833	0.146154439008706	0.913	0.675	1	atlas_24h_alh	Nacalpha
Set	0.00231769983093039	-0.607571579049051	0.757	0.623	1	atlas_24h_alh	Set
yps	0.00235705052130632	-0.325684034443701	0.894	0.744	1	atlas_24h_alh	yps
Arpc1	0.00236695028108827	-0.119596136818708	0.22	0.114	1	atlas_24h_alh	Arpc1
upSET	0.00246626345050506	-0.10091693067321	0.268	0.145	1	atlas_24h_alh	upSET
CG5515	0.00250353407098629	-0.151111883893133	0.383	0.218	1	atlas_24h_alh	CG5515
Srp19	0.00253886083516012	-0.145596019202944	0.421	0.239	1	atlas_24h_alh	Srp19
Ssb-c31a	0.00255312938496187	-0.447378452480438	0.83	0.685	1	atlas_24h_alh	Ssb-c31a
mRpL18	0.00255361263921305	-0.108688473461799	0.287	0.156	1	atlas_24h_alh	mRpL18
eIF5B	0.0028379920883575	-0.137880873657672	0.392	0.221	1	atlas_24h_alh	eIF5B
Rbm13	0.00284247818343672	-0.116262425953422	0.259	0.142	1	atlas_24h_alh	Rbm13
CG12384	0.00292541787027271	-0.118868508202514	0.346	0.197	1	atlas_24h_alh	CG12384
Bsg	0.0029393007824575	0.116795274514626	0.93	0.716	1	atlas_24h_alh	Bsg
trn	0.00300228169380669	0.220602962828229	0.895	0.716	1	atlas_24h_alh	trn
CG8036	0.00302660238053389	-0.114970732634402	0.394	0.225	1	atlas_24h_alh	CG8036
CG10638	0.00323222758017054	-0.174568500752428	0.348	0.197	1	atlas_24h_alh	CG10638
RpII18	0.00325383784350197	-0.398251998349144	0.796	0.644	1	atlas_24h_alh	RpII18
Hsp60A	0.00327511364443551	-0.111469513337888	0.396	0.232	1	atlas_24h_alh	Hsp60A
CycT	0.00337661202920217	-0.118508866151821	0.329	0.187	1	atlas_24h_alh	CycT
aqz	0.00350699631575641	0.142284852719828	0.967	0.841	1	atlas_24h_alh	aqz
Obp44a	0.00358839158870599	0.239045256357558	0.949	0.758	1	atlas_24h_alh	Obp44a
CSN7	0.00370485305166016	-0.108266855645817	0.575	0.336	1	atlas_24h_alh	CSN7
Tom40	0.00396600413473528	-0.131177573517311	0.332	0.187	1	atlas_24h_alh	Tom40
sun	0.00408362261661985	-0.249014386173199	0.924	0.82	1	atlas_24h_alh	sun
feo	0.00409289125293415	0.157175971945275	0.876	0.661	1	atlas_24h_alh	feo
deltaCOP	0.00418568770791443	-0.133369345856579	0.246	0.135	1	atlas_24h_alh	deltaCOP
CaMKII	0.00431112906157494	-0.150423179223706	0.269	0.149	1	atlas_24h_alh	CaMKII
wts	0.0044781437303492	-0.105802685983284	0.425	0.249	1	atlas_24h_alh	wts
Oda	0.00474806922343683	-0.104094685875333	0.56	0.336	1	atlas_24h_alh	Oda
pont	0.0050470961700488	-0.106749684592862	0.344	0.197	1	atlas_24h_alh	pont
kdn	0.00514951034329311	-0.104213710587461	0.3	0.17	1	atlas_24h_alh	kdn
G9a	0.00520408368338836	-0.116424996752916	0.233	0.128	1	atlas_24h_alh	G9a
Pfdn2	0.00526237820288112	-0.143569172527373	0.572	0.339	1	atlas_24h_alh	Pfdn2
ERp60	0.00534272311129493	-0.11330949642308	0.585	0.349	1	atlas_24h_alh	ERp60
mRpL16	0.00535184616396839	-0.124531286594467	0.422	0.246	1	atlas_24h_alh	mRpL16
SMC2	0.00535406000982077	-0.175016892092211	0.408	0.239	1	atlas_24h_alh	SMC2
CG44242	0.00541290469621086	-0.379575195271817	0.713	0.609	1	atlas_24h_alh	CG44242
Prosbeta6	0.00553386029729292	-0.12635087034193	0.617	0.37	1	atlas_24h_alh	Prosbeta6
NAT1	0.00559279200436573	-0.165780078387609	0.464	0.27	1	atlas_24h_alh	NAT1
mod(mdg4)	0.00570436713973594	-0.116650827655672	0.293	0.166	1	atlas_24h_alh	mod(mdg4)
larp	0.00572012259831816	-0.128165614499462	0.397	0.232	1	atlas_24h_alh	larp
borr	0.00594003012393813	-0.113232389971989	0.328	0.187	1	atlas_24h_alh	borr
Uhg2	0.00594597962470788	-0.113982136380199	0.263	0.149	1	atlas_24h_alh	Uhg2
HUWE1	0.00595947719455515	-0.136393655212768	0.284	0.163	1	atlas_24h_alh	HUWE1
fs(1)h	0.00630130663625172	-0.287373244565934	0.917	0.81	1	atlas_24h_alh	fs(1)h
Cisd2	0.00657048699549263	-0.115173279363312	0.502	0.298	1	atlas_24h_alh	Cisd2
CG14483	0.0066049936605222	-0.172306425878446	0.36	0.208	1	atlas_24h_alh	CG14483
CG3776	0.00661457640834019	-0.176777690410743	0.335	0.194	1	atlas_24h_alh	CG3776
hang	0.00671827595451141	-0.152982314554333	0.419	0.246	1	atlas_24h_alh	hang
CG17202	0.00693203397485121	-0.109044829049543	0.485	0.291	1	atlas_24h_alh	CG17202
CG10077	0.00707615347804049	-0.125632829408218	0.253	0.145	1	atlas_24h_alh	CG10077
mRpL23	0.00729405797668421	-0.121712598391646	0.325	0.19	1	atlas_24h_alh	mRpL23
RhoGEF4	0.00729657593959579	-0.111553396226731	0.341	0.201	1	atlas_24h_alh	RhoGEF4
Act42A	0.00739094783865502	-0.310595447939036	0.891	0.747	1	atlas_24h_alh	Act42A
eIF4E1	0.0074718586495003	-0.143265162909273	0.444	0.27	1	atlas_24h_alh	eIF4E1
ATPsynbeta	0.00760471317737057	-0.300795252273651	0.891	0.751	1	atlas_24h_alh	ATPsynbeta
apt	0.00779695937509453	-0.125587900636342	0.25	0.145	1	atlas_24h_alh	apt
SERCA	0.00781733665823943	-0.126268595989209	0.3	0.176	1	atlas_24h_alh	SERCA
Tim8	0.00794774184100087	-0.15283306756253	0.389	0.235	1	atlas_24h_alh	Tim8
swm	0.00805780693344633	-0.138972794142384	0.311	0.183	1	atlas_24h_alh	swm
lolal	0.00849625097047923	0.166660543219964	0.936	0.768	1	atlas_24h_alh	lolal
stau	0.00867050690970674	-0.573216501528044	0.661	0.54	1	atlas_24h_alh	stau
wac	0.00871931612275833	-0.102700043821629	0.4	0.242	1	atlas_24h_alh	wac
CG40045	0.00873321061949655	-0.105727757245096	0.595	0.36	1	atlas_24h_alh	CG40045
Rpb5	0.00880681944690324	-0.154969469584434	0.419	0.253	1	atlas_24h_alh	Rpb5
Ufm1	0.00885331771336636	-0.182383101611217	0.37	0.218	1	atlas_24h_alh	Ufm1
CG3662	0.00900452180142775	-0.148057892468917	0.249	0.142	1	atlas_24h_alh	CG3662
Art1	0.00910502564134932	-0.154870965249134	0.479	0.287	1	atlas_24h_alh	Art1
Vps60	0.00925047713926633	-0.158181081379456	0.29	0.17	1	atlas_24h_alh	Vps60
CG3436	0.00927569834283876	-0.171750733193568	0.313	0.183	1	atlas_24h_alh	CG3436
Sf3b6	0.00963963515278271	-0.204168249795061	0.45	0.266	1	atlas_24h_alh	Sf3b6
pit	0.00982555476346671	-0.11299753469876	0.298	0.176	1	atlas_24h_alh	pit
Dhod	0.00996794749390759	-0.158828036287812	0.239	0.138	1	atlas_24h_alh	Dhod
ssp3	0.0100291888188609	-0.108079685115577	0.249	0.145	1	atlas_24h_alh	ssp3
zetaCOP	0.0101251805781211	-0.104077176918344	0.371	0.221	1	atlas_24h_alh	zetaCOP
Arf79F	0.0101864685534963	-0.262530289002827	0.514	0.304	1	atlas_24h_alh	Arf79F
CG33181	0.0103089771950994	-0.110903678469241	0.387	0.235	1	atlas_24h_alh	CG33181
mRpL50	0.0104352772528289	-0.115574565099705	0.345	0.208	1	atlas_24h_alh	mRpL50
mEFTu1	0.0104498197716163	-0.209838460536756	0.41	0.246	1	atlas_24h_alh	mEFTu1
bip2	0.0105517435314147	-0.183226787844234	0.371	0.221	1	atlas_24h_alh	bip2
Iswi	0.0105549934262907	-0.168591704725152	0.306	0.183	1	atlas_24h_alh	Iswi
SpdS	0.0106791936345845	-0.119931123059387	0.425	0.256	1	atlas_24h_alh	SpdS
ND-20	0.010834457894555	-0.142093630706752	0.488	0.294	1	atlas_24h_alh	ND-20
mRpS35	0.0108821133288987	-0.136529915530557	0.374	0.225	1	atlas_24h_alh	mRpS35
eIF4B	0.0110711769917199	-0.22731427302168	0.443	0.263	1	atlas_24h_alh	eIF4B
Ppa	0.0115533292733516	-0.114169127328394	0.298	0.18	1	atlas_24h_alh	Ppa
CG11123	0.0115837065308873	-0.100841611881383	0.408	0.253	1	atlas_24h_alh	CG11123
Nup133	0.0117386312511607	-0.164347051261246	0.277	0.163	1	atlas_24h_alh	Nup133
CG18081	0.0118747042717127	-0.205311354752346	0.294	0.176	1	atlas_24h_alh	CG18081
Nxt1	0.0120935703122364	-0.101625138219747	0.59	0.36	1	atlas_24h_alh	Nxt1
Dak1	0.0122180295998812	-0.11082559798191	0.408	0.253	1	atlas_24h_alh	Dak1
janA	0.0123945828570453	-0.130226770084217	0.706	0.426	1	atlas_24h_alh	janA
CSN6	0.0124201408167781	-0.142699532910925	0.425	0.26	1	atlas_24h_alh	CSN6
MED26	0.0128540575726952	-0.172464107396368	0.434	0.266	1	atlas_24h_alh	MED26
shot	0.0134398695232521	-0.163977579783623	0.544	0.329	1	atlas_24h_alh	shot
CG8677	0.0137473364553491	-0.187959119305754	0.306	0.183	1	atlas_24h_alh	CG8677
nab	0.0138665586706864	-0.148916519175726	0.277	0.166	1	atlas_24h_alh	nab
Chc	0.014104744429111	-0.166622551881753	0.341	0.204	1	atlas_24h_alh	Chc
CaBP1	0.0142393525449719	-0.132400788958699	0.246	0.145	1	atlas_24h_alh	CaBP1
poly	0.0142996543520387	-0.106803701296559	0.275	0.166	1	atlas_24h_alh	poly
mRpL47	0.0144630870938016	-0.121877858829884	0.252	0.149	1	atlas_24h_alh	mRpL47
Pdk1	0.0148264706802126	-0.197640675690264	0.415	0.253	1	atlas_24h_alh	Pdk1
Pfdn4	0.0150178940677087	-0.160215559216661	0.397	0.242	1	atlas_24h_alh	Pfdn4
COX5B	0.0151442862119912	-0.218336943469319	0.914	0.761	1	atlas_24h_alh	COX5B
Pdi	0.0151550971699916	-0.139266880185246	0.275	0.166	1	atlas_24h_alh	Pdi
RPA3	0.0154193440418911	-0.132554439055243	0.608	0.377	1	atlas_24h_alh	RPA3
Uch	0.0155953869426856	-0.127072126276039	0.543	0.332	1	atlas_24h_alh	Uch
udd	0.0156660513323988	-0.156086395695261	0.29	0.176	1	atlas_24h_alh	udd
Sod2	0.0162207501375875	-0.155405176775158	0.512	0.315	1	atlas_24h_alh	Sod2
Cpsf6	0.0163917003640764	0.113016447337568	0.901	0.675	1	atlas_24h_alh	Cpsf6
gb	0.0166277353481647	-0.123813531666289	0.258	0.156	1	atlas_24h_alh	gb
CSN5	0.0166314659273457	-0.136146341191621	0.336	0.204	1	atlas_24h_alh	CSN5
Parp	0.0168622811440463	-0.208592754392451	0.373	0.228	1	atlas_24h_alh	Parp
lig	0.0169902326425473	-0.207463443883103	0.344	0.208	1	atlas_24h_alh	lig
CG6843	0.0173765705366832	-0.129220152766874	0.291	0.176	1	atlas_24h_alh	CG6843
Sec61beta	0.0174764529569151	-0.100681975042412	0.568	0.349	1	atlas_24h_alh	Sec61beta
Rpn10	0.0177428838985044	-0.155844146772083	0.447	0.277	1	atlas_24h_alh	Rpn10
RR48373-transposable-element	0.0177568095540879	-0.17480179143495	0.45	0.277	1	atlas_24h_alh	RR48373-transposable-element
Nup62	0.0180352373726947	-0.142822059545208	0.335	0.208	1	atlas_24h_alh	Nup62
mRpL44	0.0181719669329396	-0.187096978509343	0.301	0.183	1	atlas_24h_alh	mRpL44
sno	0.0190629751617393	-0.135397014241412	0.29	0.176	1	atlas_24h_alh	sno
CG30122	0.0190651097844172	-0.197521595169339	0.459	0.28	1	atlas_24h_alh	CG30122
PMCA	0.0190950818916016	-0.155018760748696	0.294	0.18	1	atlas_24h_alh	PMCA
CG8963	0.0200421781729877	-0.20494029642246	0.278	0.166	1	atlas_24h_alh	CG8963
Saf-B	0.0200688765569252	-0.118520359944821	0.252	0.152	1	atlas_24h_alh	Saf-B
Snr1	0.0202521792762352	-0.111743161538987	0.445	0.277	1	atlas_24h_alh	Snr1
mud	0.020795719654571	-0.125990624706434	0.329	0.204	1	atlas_24h_alh	mud
CG17266	0.0208105100700489	-0.139501772251913	0.284	0.173	1	atlas_24h_alh	CG17266
Rbp1	0.0208414896183077	-0.195974364640709	0.473	0.287	1	atlas_24h_alh	Rbp1
CG8108	0.0214311045601354	-0.11871526396413	0.559	0.353	1	atlas_24h_alh	CG8108
Taf11	0.0215917957100327	-0.115909386880992	0.277	0.173	1	atlas_24h_alh	Taf11
ND-13A	0.021845692263222	-0.112731979728276	0.52	0.322	1	atlas_24h_alh	ND-13A
Rrp40	0.0221017816773905	-0.108223062167727	0.338	0.211	1	atlas_24h_alh	Rrp40
pav	0.0223937162291562	-0.120576696243144	0.268	0.163	1	atlas_24h_alh	pav
Ubc4	0.0231780990295827	-0.209621370918466	0.45	0.28	1	atlas_24h_alh	Ubc4
128up	0.0231884878994074	-0.150529906876015	0.279	0.173	1	atlas_24h_alh	128up
Nipped-B	0.023409460202125	-0.172396066185413	0.317	0.197	1	atlas_24h_alh	Nipped-B
Tsp42Ee	0.0238010979088506	-0.104648234974096	0.575	0.346	1	atlas_24h_alh	Tsp42Ee
pnut	0.0240841435788385	-0.216286334751087	0.444	0.277	1	atlas_24h_alh	pnut
CG1910	0.0241572955085153	-0.162047951360726	0.479	0.291	1	atlas_24h_alh	CG1910
Phf5a	0.0243723429300701	-0.423702248023476	0.725	0.574	1	atlas_24h_alh	Phf5a
Slbp	0.0243763851522482	-0.167270123711489	0.307	0.19	1	atlas_24h_alh	Slbp
Glo1	0.0252106934399106	-0.112611082801741	0.555	0.356	1	atlas_24h_alh	Glo1
Syb	0.0252999119609697	-0.14882159505814	0.387	0.242	1	atlas_24h_alh	Syb
EMC10	0.0258008048872279	-0.15485642221661	0.376	0.232	1	atlas_24h_alh	EMC10
Moe	0.0261954441872181	-0.272960653085325	0.825	0.696	1	atlas_24h_alh	Moe
skd	0.0269718909054135	-0.113725170302233	0.374	0.239	1	atlas_24h_alh	skd
P32	0.0271041113635747	-0.129754848224449	0.447	0.277	1	atlas_24h_alh	P32
Xpc	0.0276255952428407	-0.105507212383381	0.381	0.239	1	atlas_24h_alh	Xpc
east	0.028423902770206	-0.124377253765311	0.555	0.349	1	atlas_24h_alh	east
aurB	0.0284409173765432	-0.15374618681972	0.496	0.311	1	atlas_24h_alh	aurB
Claspin	0.0284866339657356	-0.192117705978821	0.304	0.19	1	atlas_24h_alh	Claspin
Prosbeta4	0.0287860022703679	-0.100315225033964	0.613	0.384	1	atlas_24h_alh	Prosbeta4
eIF3a	0.0289102739033531	-0.166948745640372	0.317	0.197	1	atlas_24h_alh	eIF3a
eIF3g1	0.0298085318328756	-0.182844756744781	0.607	0.377	1	atlas_24h_alh	eIF3g1
Map60	0.030365164219881	-0.221430055589023	0.266	0.166	1	atlas_24h_alh	Map60
Rpt4	0.0325846284832165	-0.11938138504616	0.437	0.273	1	atlas_24h_alh	Rpt4
flw	0.0327849837328276	-0.12734023849425	0.512	0.318	1	atlas_24h_alh	flw
CG13551	0.0329518507810426	-0.189576998751195	0.927	0.796	1	atlas_24h_alh	CG13551
Eb1	0.0330829144999537	-0.250547903939915	0.499	0.304	1	atlas_24h_alh	Eb1
Uev1A	0.0331470690219582	-0.186513497642994	0.504	0.311	1	atlas_24h_alh	Uev1A
shrb	0.034554839195649	-0.171182200733673	0.326	0.208	1	atlas_24h_alh	shrb
CG13029	0.0357735833979884	-0.204336663357656	0.288	0.18	1	atlas_24h_alh	CG13029
CG13365	0.0364064139561617	-0.113533313494107	0.389	0.246	1	atlas_24h_alh	CG13365
dnk	0.0370497774757218	-0.257871483702922	0.339	0.215	1	atlas_24h_alh	dnk
p120ctn	0.0377221838035377	-0.185486487967906	0.311	0.197	1	atlas_24h_alh	p120ctn
CG1677	0.0384185562633241	-0.207185041228907	0.44	0.273	1	atlas_24h_alh	CG1677
Fkbp59	0.0385199189005077	-0.150846363104974	0.54	0.339	1	atlas_24h_alh	Fkbp59
snRNP-U1-70K	0.0389741751811852	-0.192843188237333	0.489	0.308	1	atlas_24h_alh	snRNP-U1-70K
Prosalpha4	0.0402851596296293	-0.119448125666618	0.541	0.343	1	atlas_24h_alh	Prosalpha4
CG1789	0.0411325541371012	-0.128630643510284	0.284	0.183	1	atlas_24h_alh	CG1789
Arf102F	0.0433916000733847	-0.205609987986852	0.396	0.249	1	atlas_24h_alh	Arf102F
Caf1-55	0.0449690224402277	-0.137374388899644	0.314	0.201	1	atlas_24h_alh	Caf1-55
Hat1	0.0450035252416992	-0.310326093117357	0.757	0.626	1	atlas_24h_alh	Hat1
Rpn13	0.045189721038587	-0.150530690480499	0.402	0.26	1	atlas_24h_alh	Rpn13
EloC	0.0452120925211177	-0.196652609124725	0.549	0.346	1	atlas_24h_alh	EloC
RNASEK	0.0456370634082894	-0.286231460048661	0.798	0.644	1	atlas_24h_alh	RNASEK
Rrp1	0.0459776865276625	-0.225848312989027	0.566	0.353	1	atlas_24h_alh	Rrp1
CG10465	0.0465425838811718	-0.166982217295495	0.373	0.239	1	atlas_24h_alh	CG10465
GCS2beta	0.0472527718166618	-0.152883260264248	0.472	0.304	1	atlas_24h_alh	GCS2beta
spt4	0.0478505024829165	-0.250728963608606	0.45	0.284	1	atlas_24h_alh	spt4
DnaJ-1	0.0481698042604577	-0.154531263274369	0.362	0.232	1	atlas_24h_alh	DnaJ-1
Akr1B	0.0483393796662732	-0.28284919937036	0.351	0.221	1	atlas_24h_alh	Akr1B
HSPC300	0.0485774558012618	-0.240606463751845	0.392	0.253	1	atlas_24h_alh	HSPC300
grp	0.0485841860544977	-0.160261502325236	0.288	0.187	1	atlas_24h_alh	grp
Rpn3	0.0488526278344619	-0.123667940582666	0.412	0.27	1	atlas_24h_alh	Rpn3
kud	0.0489284348027392	-0.273366724839033	0.854	0.692	1	atlas_24h_alh	kud
Fas2.1	1.30440244300264e-27	-0.983763673693683	0.412	0.838	1.66937424655478e-23	atlas_48h_alh	Fas2
cib.1	2.78063356672021e-19	-0.601029198159348	0.869	0.985	3.55865483868852e-15	atlas_48h_alh	cib
Imp.1	1.56354314927635e-17	-1.02294825255455	0.633	0.917	2.00102252244387e-13	atlas_48h_alh	Imp
Rbp6.1	3.4895287867382e-16	-0.658304256889951	0.256	0.643	4.46589894126755e-12	atlas_48h_alh	Rbp6
BtbVII.1	7.23660541484369e-16	-0.51111624564749	0.19	0.546	9.26140760991695e-12	atlas_48h_alh	BtbVII
RpL34b.1	2.38284452195483e-15	-0.382699807380974	0.889	0.99	3.04956441919779e-11	atlas_48h_alh	RpL34b
RpLP0.1	4.16534205520706e-15	-0.413057081132297	0.792	0.981	5.330804762254e-11	atlas_48h_alh	RpLP0
Rack1.1	4.99452956681118e-15	-0.442212324740526	0.73	0.971	6.39199893960495e-11	atlas_48h_alh	Rack1
SoxN.1	1.19216387661676e-14	-0.499562717808404	0.837	0.965	1.52573132929413e-10	atlas_48h_alh	SoxN
Roc2.1	1.234279897931e-14	-0.436831884096795	0.232	0.6	1.5796314133721e-10	atlas_48h_alh	Roc2
beat-IIa.1	1.725716307337e-14	-0.653104477324031	0.052	0.285	2.20857173012989e-10	atlas_48h_alh	beat-IIa
SP1173.1	1.79456556877899e-14	-0.532225730716155	0.18	0.505	2.29668501492335e-10	atlas_48h_alh	SP1173
mspo.1	1.82184480786415e-14	-0.565106497611319	0.138	0.437	2.33159698510454e-10	atlas_48h_alh	mspo
CG14817.1	2.07087350519703e-14	-0.474176253956564	0.253	0.617	2.65030391195116e-10	atlas_48h_alh	CG14817
fru.1	2.39169449370876e-14	-0.478410302119569	0.74	0.959	3.06089061304848e-10	atlas_48h_alh	fru
CG32369.1	2.39268548480696e-14	-0.492537069915811	0.035	0.252	3.06215888345595e-10	atlas_48h_alh	CG32369
Pat1.1	2.55397512109417e-14	-0.485882504752547	0.353	0.753	3.26857735997632e-10	atlas_48h_alh	Pat1
Ldh.1	2.79642437758159e-14	-0.835290475345673	0.484	0.837	3.57886391842892e-10	atlas_48h_alh	Ldh
Rbfox1.1	3.50373183534392e-14	-0.491944611397846	0.723	0.965	4.48407600287314e-10	atlas_48h_alh	Rbfox1
chinmo.1	6.72547335208624e-14	-0.458953560355616	0.412	0.795	8.60726079599997e-10	atlas_48h_alh	chinmo
mt:tRNA:Arg-TCG.1	6.98721954407696e-14	-0.455841468889164	0.263	0.62	8.94224357250969e-10	atlas_48h_alh	mt:tRNA:Arg-TCG
RpS10b.1	1.08569716649674e-13	-0.433263039799308	0.747	0.967	1.38947523368252e-09	atlas_48h_alh	RpS10b
dally.1	3.48757114435156e-13	-0.522888879467392	0.27	0.606	4.46339355054113e-09	atlas_48h_alh	dally
RpS19a.1	8.58345565181026e-13	-0.387961235538493	0.813	0.98	1.09851065431868e-08	atlas_48h_alh	RpS19a
CG42258.1	1.61122291669846e-12	-0.34755613031602	0.135	0.413	2.06204308879069e-08	atlas_48h_alh	CG42258
Alk.1	1.6924260611095e-12	-0.497731946551977	0.121	0.381	2.16596687300794e-08	atlas_48h_alh	Alk
Toll-7.1	1.78118741832588e-12	-0.625567696786002	0.478	0.798	2.27956365797346e-08	atlas_48h_alh	Toll-7
Pp2C1.1	2.04589675989678e-12	-0.37193466288912	0.277	0.646	2.6183386733159e-08	atlas_48h_alh	Pp2C1
sbb.1	2.23461210033148e-12	-0.454082231571959	0.747	0.959	2.85985656600423e-08	atlas_48h_alh	sbb
DIP1.1	2.66002729639936e-12	-0.388828854441725	0.336	0.705	3.40430293393189e-08	atlas_48h_alh	DIP1
trv.1	2.82915397791032e-12	-0.537186738574043	0.235	0.549	3.62075126092962e-08	atlas_48h_alh	trv
luna.1	3.37604655716336e-12	-0.369416789780724	0.08	0.311	4.32066438385767e-08	atlas_48h_alh	luna
Ten-a.1	3.3784963879029e-12	-0.359518954375561	0.208	0.518	4.32379967723813e-08	atlas_48h_alh	Ten-a
nSyb.1	5.64138632927103e-12	-0.509698619444253	0.128	0.381	7.21984622420106e-08	atlas_48h_alh	nSyb
lbk.1	6.22659942953287e-12	-0.444410086113081	0.318	0.681	7.96880194991616e-08	atlas_48h_alh	lbk
wge.1	7.01513373403883e-12	-0.404238344876982	0.208	0.53	8.97796815282289e-08	atlas_48h_alh	wge
mt:tRNA:Ser-GCT.1	9.81993706446287e-12	-0.439282350710198	0.394	0.766	1.25675554550996e-07	atlas_48h_alh	mt:tRNA:Ser-GCT
Trf2.1	1.25785093387586e-11	-0.390453281059085	0.799	0.969	1.60979762517432e-07	atlas_48h_alh	Trf2
Mnn1.1	1.9153284760262e-11	-0.392738973559478	0.308	0.655	2.45123738361834e-07	atlas_48h_alh	Mnn1
kst.1	3.41982995671406e-11	-0.339131800322724	0.131	0.389	4.37669837860265e-07	atlas_48h_alh	kst
Sap47.1	3.55673083466116e-11	-0.50543382544191	0.446	0.793	4.55190412219935e-07	atlas_48h_alh	Sap47
CG12991.1	4.65025340345958e-11	-0.451019457372847	0.087	0.303	5.95139430574757e-07	atlas_48h_alh	CG12991
dpr9.1	6.05957338985717e-11	-0.419709085500984	0.083	0.297	7.75504202433921e-07	atlas_48h_alh	dpr9
Toll-6.1	6.58078270892864e-11	-0.406119830114815	0.201	0.48	8.42208571088688e-07	atlas_48h_alh	Toll-6
Pal2.1	9.16895085382421e-11	-0.401349906479113	0.059	0.252	1.17344233027242e-06	atlas_48h_alh	Pal2
rdx.1	9.95732086957656e-11	-0.6345796435105	0.163	0.408	1.27433792488841e-06	atlas_48h_alh	rdx
CG42806.1	1.09482428140698e-10	-0.532916316324507	0.606	0.87	1.40115611534465e-06	atlas_48h_alh	CG42806
Pex7.1	1.11909400250706e-10	-0.385706887220857	0.426	0.748	1.43221650440853e-06	atlas_48h_alh	Pex7
tai.1	1.14082345402593e-10	-0.431141058553454	0.592	0.902	1.46002585646239e-06	atlas_48h_alh	tai
CG14989.1	1.65575573707383e-10	-0.519866530474384	0.128	0.364	2.11903619230708e-06	atlas_48h_alh	CG14989
cpo.1	1.99639799566887e-10	-0.359148716549029	0.111	0.339	2.55499015485701e-06	atlas_48h_alh	cpo
nAChRalpha6.1	2.00532633365916e-10	-0.359651497560273	0.18	0.447	2.56641664181699e-06	atlas_48h_alh	nAChRalpha6
CG17078.1	2.64015703086415e-10	-0.37957640938514	0.076	0.274	3.37887296809994e-06	atlas_48h_alh	CG17078
TfIIS.1	3.19440013184449e-10	-0.22046699249925	0.17	0.443	4.08819328873458e-06	atlas_48h_alh	TfIIS
fz2.1	3.76591952085302e-10	-0.455254785203403	0.322	0.645	4.8196238027877e-06	atlas_48h_alh	fz2
AhcyL1.1	5.01786016978296e-10	-0.378228570801465	0.287	0.617	6.42185744528823e-06	atlas_48h_alh	AhcyL1
eEF1beta.1	6.42357843507761e-10	-0.296533105198058	0.827	0.971	8.22089568121233e-06	atlas_48h_alh	eEF1beta
RpL18.1	6.85207537387066e-10	-0.299728269909933	0.879	0.988	8.76928606347967e-06	atlas_48h_alh	RpL18
Chchd2.1	7.7292972019077e-10	-0.33940824619052	0.332	0.664	9.89195455900147e-06	atlas_48h_alh	Chchd2
for.1	7.76451974452624e-10	-0.402581514755371	0.093	0.295	9.93703236904468e-06	atlas_48h_alh	for
mRpL27.1	9.63755367157928e-10	-0.231228586941103	0.197	0.483	1.23341411888872e-05	atlas_48h_alh	mRpL27
eIF2Bgamma.1	9.92531049499154e-10	-0.336801047854117	0.1	0.31	1.27024123714902e-05	atlas_48h_alh	eIF2Bgamma
not.1	1.07563590848568e-09	-0.291017439706279	0.118	0.339	1.37659883567998e-05	atlas_48h_alh	not
RapGAP1.1	1.18295829819762e-09	-0.469922186932088	0.087	0.279	1.51395003003332e-05	atlas_48h_alh	RapGAP1
dsh.1	1.28934347474697e-09	-0.391680438998912	0.567	0.897	1.65010177898117e-05	atlas_48h_alh	dsh
Rtnl1.1	1.32474109475474e-09	-0.246402618634465	0.135	0.37	1.69540365306712e-05	atlas_48h_alh	Rtnl1
CG1440.1	1.33198901070997e-09	-0.343375029945183	0.253	0.559	1.70467953590662e-05	atlas_48h_alh	CG1440
hoe1.1	1.36656106805801e-09	-0.426623867119894	0.062	0.24	1.74892485490064e-05	atlas_48h_alh	hoe1
GstD1.1	1.4003200486453e-09	-0.32867933266997	0.401	0.71	1.79212959825625e-05	atlas_48h_alh	GstD1
Mnt.1	1.48775164398219e-09	-0.218196825618568	0.128	0.352	1.90402455396841e-05	atlas_48h_alh	Mnt
CstF64.1	1.52632829757578e-09	-0.33770203427841	0.08	0.271	1.95339495523748e-05	atlas_48h_alh	CstF64
mt:ATPase6.1	1.77819499082559e-09	-0.29222824969344	0.862	0.98	2.27573394925859e-05	atlas_48h_alh	mt:ATPase6
chrb.1	1.78671858612407e-09	-0.451365431301343	0.516	0.828	2.28664244652159e-05	atlas_48h_alh	chrb
CG7879.1	1.80684399820479e-09	-0.33758749554277	0.038	0.195	2.31239894890249e-05	atlas_48h_alh	CG7879
CG3663.1	2.17449139001192e-09	-0.281879772004386	0.076	0.263	2.78291408093726e-05	atlas_48h_alh	CG3663
dnc.1	2.75875262103826e-09	-0.360377492428641	0.093	0.287	3.53065160440476e-05	atlas_48h_alh	dnc
ken.1	2.83861049017994e-09	-0.256780232312459	0.149	0.389	3.63285370533228e-05	atlas_48h_alh	ken
CG16903.1	3.35232513593772e-09	-0.230934123818583	0.256	0.565	4.29030570897309e-05	atlas_48h_alh	CG16903
RabX1.1	4.03290953259261e-09	-0.241722079423918	0.131	0.358	5.16131761981203e-05	atlas_48h_alh	RabX1
osp.1	4.09949258515414e-09	-0.351811549582512	0.042	0.197	5.24653061048027e-05	atlas_48h_alh	osp
mRpL30.1	4.4541250581652e-09	-0.243648507212026	0.187	0.451	5.70038924943983e-05	atlas_48h_alh	mRpL30
Ank2.1	4.66762704767574e-09	-0.238824044851043	0.121	0.333	5.97362909561542e-05	atlas_48h_alh	Ank2
Fum1.1	5.0376259427568e-09	-0.24406726237491	0.249	0.547	6.44715368154015e-05	atlas_48h_alh	Fum1
ps.1	5.10631479991599e-09	-0.357120294372937	0.426	0.764	6.53506168093249e-05	atlas_48h_alh	ps
VhaAC45.1	5.74528449584314e-09	-0.30939043290948	0.107	0.307	7.35281509778005e-05	atlas_48h_alh	VhaAC45
Crtc.1	6.55274174385053e-09	-0.164248062119625	0.145	0.38	8.3861988837799e-05	atlas_48h_alh	Crtc
bun.1	6.63692382927281e-09	-0.29812793263734	0.481	0.833	8.49393511670334e-05	atlas_48h_alh	bun
Naa20A.1	7.32489578829065e-09	-0.175839140000775	0.111	0.32	9.37440162985437e-05	atlas_48h_alh	Naa20A
AP-2mu.1	7.50377166825044e-09	-0.294890861051136	0.087	0.272	9.60332698102692e-05	atlas_48h_alh	AP-2mu
mRpS18B.1	7.56420987169162e-09	-0.247638385058618	0.166	0.409	9.68067579379093e-05	atlas_48h_alh	mRpS18B
Xrp1.1	8.24286447501579e-09	-0.207366190644201	0.163	0.41	0.000105492179551252	atlas_48h_alh	Xrp1
CG8441.1	8.91123299399091e-09	-0.276103054175491	0.201	0.464	0.000114045959857096	atlas_48h_alh	CG8441
ALiX.1	9.07851452989888e-09	-0.306984010459623	0.18	0.426	0.000116186828953646	atlas_48h_alh	ALiX
CG32264.1	9.31937269316719e-09	-0.279433389564939	0.104	0.298	0.000119269331727154	atlas_48h_alh	CG32264
Uhg5.1	9.4937165030156e-09	-0.299939171828257	0.093	0.279	0.000121500583805594	atlas_48h_alh	Uhg5
RhoGAP68F.1	1.14836693745597e-08	-0.236177432028977	0.173	0.419	0.000146968000655615	atlas_48h_alh	RhoGAP68F
Liprin-gamma.1	1.25149351294865e-08	-0.322051356001721	0.263	0.543	0.000160166139787168	atlas_48h_alh	Liprin-gamma
CG13954.1	1.27883215271922e-08	-0.319786494458042	0.031	0.169	0.000163664938905005	atlas_48h_alh	CG13954
AMPdeam.1	1.32488183022362e-08	-0.310993764823176	0.522	0.852	0.000169558376632019	atlas_48h_alh	AMPdeam
tara.1	1.35354894150942e-08	-0.235262827240923	0.197	0.448	0.000173227193534376	atlas_48h_alh	tara
Rip11.1	1.43269910381405e-08	-0.243194895655397	0.18	0.422	0.000183356831306122	atlas_48h_alh	Rip11
Msp300.1	1.59776091780716e-08	-0.257749846913953	0.242	0.518	0.00020448144226096	atlas_48h_alh	Msp300
fabp.1	1.68138759770075e-08	-0.32066693692832	0.73	0.951	0.000215183984753742	atlas_48h_alh	fabp
Diap2.1	1.70577157120804e-08	-0.256803243991337	0.107	0.306	0.000218304645683205	atlas_48h_alh	Diap2
CG12239.1	1.77524991822002e-08	-0.506863263969416	0.111	0.307	0.000227196484533798	atlas_48h_alh	CG12239
CG30423.1	1.89703897794706e-08	-0.18589566029406	0.159	0.394	0.000242783048397664	atlas_48h_alh	CG30423
bi.1	1.9304015709957e-08	-0.448820330019535	0.253	0.496	0.00024705279305603	atlas_48h_alh	bi
Phb2.1	1.94783280154006e-08	-0.25927455082038	0.304	0.624	0.000249283641941097	atlas_48h_alh	Phb2
Spred.1	2.33180869742187e-08	-0.190518502756342	0.048	0.199	0.000298424877096051	atlas_48h_alh	Spred
CG42342.1	2.43712570893224e-08	-0.271082048251843	0.235	0.505	0.000311903348229149	atlas_48h_alh	CG42342
CG46301.1	2.45093456400368e-08	-0.502460133034114	0.266	0.541	0.000313670605501191	atlas_48h_alh	CG46301
Trim9.1	2.53922858341631e-08	-0.36696067447798	0.111	0.301	0.000324970474105619	atlas_48h_alh	Trim9
Rdl.1	2.62511319049706e-08	-0.336892514069253	0.107	0.294	0.000335961986119814	atlas_48h_alh	Rdl
elB.1	2.74919444347034e-08	-0.348445150705276	0.28	0.537	0.000351841904875334	atlas_48h_alh	elB
Bap55.1	2.78710727346888e-08	-0.345449085740641	0.46	0.782	0.000356693988858547	atlas_48h_alh	Bap55
Vha14-1.1	3.23777143750749e-08	-0.226837323644806	0.156	0.387	0.000414369988572208	atlas_48h_alh	Vha14-1
kek1.1	3.24095517788434e-08	-0.198977686320259	0.069	0.234	0.000414777443665637	atlas_48h_alh	kek1
CG4360.1	3.56532974921089e-08	-0.141787593774503	0.145	0.37	0.000456290901304009	atlas_48h_alh	CG4360
CG17124.1	3.66365493542309e-08	-0.281314141771229	0.104	0.29	0.000468874558635447	atlas_48h_alh	CG17124
AP-1sigma.1	3.67105356957591e-08	-0.254426417304373	0.045	0.189	0.000469821435834325	atlas_48h_alh	AP-1sigma
Agpat1.1	3.79385489526813e-08	-0.314628421225018	0.163	0.381	0.000485537549496415	atlas_48h_alh	Agpat1
CG42668.1	4.0514298095109e-08	-0.319524712634805	0.028	0.156	0.000518501987021205	atlas_48h_alh	CG42668
Gbs-76A.1	4.19059189989212e-08	-0.246607189214245	0.045	0.188	0.000536311951348193	atlas_48h_alh	Gbs-76A
CG31650.1	4.26860328272502e-08	-0.169135875551979	0.27	0.571	0.000546295848123148	atlas_48h_alh	CG31650
Galphao.1	4.3423269278581e-08	-0.204158053478491	0.28	0.563	0.000555731000227279	atlas_48h_alh	Galphao
tutl.1	4.37243798319336e-08	-0.331352026331722	0.035	0.167	0.000559584613089086	atlas_48h_alh	tutl
mamo.1	4.89202041856778e-08	-0.506345489071684	0.125	0.303	0.000626080773168305	atlas_48h_alh	mamo
Ilp5.1	5.56066422899674e-08	-0.264441030084622	0.062	0.218	0.000711653808027003	atlas_48h_alh	Ilp5
CG2915.1	6.25669619057652e-08	-0.166064235779126	0.149	0.367	0.000800731978469983	atlas_48h_alh	CG2915
HnRNP-K.1	6.48305740316732e-08	-0.296009314459104	0.744	0.939	0.000829701686457353	atlas_48h_alh	HnRNP-K
ab.1	6.51080818795191e-08	-0.293770182188246	0.059	0.211	0.000833253231894086	atlas_48h_alh	ab
Ggamma30A.1	6.95674981812946e-08	-0.244134874913572	0.138	0.345	0.000890324841724208	atlas_48h_alh	Ggamma30A
CG10038.1	7.00595441651487e-08	-0.169685011266107	0.097	0.279	0.000896622046225573	atlas_48h_alh	CG10038
tun.1	7.46789828002364e-08	-0.269670738242078	0.09	0.263	0.000955741621877426	atlas_48h_alh	tun
SK.1	7.55787621775943e-08	-0.304426951017122	0.042	0.178	0.000967256998348851	atlas_48h_alh	SK
Rgk1.1	7.81272589983573e-08	-0.312439567447269	0.028	0.151	0.000999872660660976	atlas_48h_alh	Rgk1
Plc21C.1	7.94108901959271e-08	-0.232083699214989	0.097	0.275	0.00101630057272747	atlas_48h_alh	Plc21C
7B2.1	8.10732514904247e-08	-0.289301217534214	0.035	0.164	0.00103757547257446	atlas_48h_alh	7B2
Zcchc7.1	8.47136337630766e-08	-0.220806637874579	0.142	0.352	0.00108416508489985	atlas_48h_alh	Zcchc7
QIL1.1	8.73690886305342e-08	-0.206061476226963	0.204	0.456	0.00111814959629358	atlas_48h_alh	QIL1
CG2852.1	9.43046878764667e-08	-0.273900085738469	0.509	0.843	0.00120691139544302	atlas_48h_alh	CG2852
Prosbeta5.1	9.70667658607121e-08	-0.419143535880635	0.612	0.891	0.00124226046948539	atlas_48h_alh	Prosbeta5
UBL3.1	1.03850551682077e-07	-0.203527963298345	0.09	0.263	0.00132907936042722	atlas_48h_alh	UBL3
CG32856.1	1.04008732899045e-07	-0.239073139909742	0.138	0.339	0.00133110376364198	atlas_48h_alh	CG32856
CG32813.1	1.07230182209771e-07	-0.17030683875878	0.055	0.202	0.00137233187192065	atlas_48h_alh	CG32813
CG8461.1	1.0861659950827e-07	-0.178805309721107	0.1	0.279	0.00139007524050684	atlas_48h_alh	CG8461
l(2)37Cc.1	1.12082681204012e-07	-0.178648036371379	0.225	0.479	0.00143443415404895	atlas_48h_alh	l(2)37Cc
CG34417.1	1.13254399092507e-07	-0.320275675167297	0.038	0.167	0.0014494297995859	atlas_48h_alh	CG34417
fok.1	1.23065832750266e-07	-0.197209028025185	0.073	0.231	0.0015749965275379	atlas_48h_alh	fok
Echs1.1	1.2966274589524e-07	-0.188495332800806	0.073	0.231	0.00165942382196729	atlas_48h_alh	Echs1
mt:ATPase8.1	1.30997045161913e-07	-0.191448122057674	0.159	0.38	0.00167650018398217	atlas_48h_alh	mt:ATPase8
Pdp1.1	1.34234769206547e-07	-0.181166602103488	0.131	0.332	0.00171793657630539	atlas_48h_alh	Pdp1
Gug.1	1.44504203702053e-07	-0.20147819044584	0.253	0.536	0.00184936479897888	atlas_48h_alh	Gug
Hers.1	1.45506602425012e-07	-0.261072669396719	0.349	0.661	0.0018621934978353	atlas_48h_alh	Hers
IscU.1	1.55314867522199e-07	-0.199545709756962	0.107	0.288	0.0019877196745491	atlas_48h_alh	IscU
sm.1	1.68053565250829e-07	-0.306334571363253	0.208	0.441	0.00215074952808011	atlas_48h_alh	sm
GluRIB.1	1.91709415361011e-07	-0.338068448703094	0.055	0.195	0.00245349709779022	atlas_48h_alh	GluRIB
Pitslre.1	2.03032655311607e-07	-0.163191106839763	0.131	0.329	0.00259841192267794	atlas_48h_alh	Pitslre
dpr14.1	2.18315010889117e-07	-0.296959335153306	0.055	0.195	0.00279399550935892	atlas_48h_alh	dpr14
CG1307.1	2.21143987788839e-07	-0.128228862824186	0.17	0.39	0.00283020075572156	atlas_48h_alh	CG1307
CG15771.1	2.25729326599489e-07	-0.158493004647403	0.114	0.303	0.00288888392182025	atlas_48h_alh	CG15771
CG18004.1	2.25872395749102e-07	-0.201562252944562	0.128	0.319	0.00289071492079701	atlas_48h_alh	CG18004
fne.1	2.27147963801009e-07	-0.263082800340565	0.332	0.619	0.00290703964072531	atlas_48h_alh	fne
CG11590.1	2.2726119325697e-07	-0.258854623721977	0.055	0.194	0.0029084887513027	atlas_48h_alh	CG11590
alpha-PheRS.1	2.43705573513868e-07	-0.176808631242271	0.114	0.297	0.00311894392983048	atlas_48h_alh	alpha-PheRS
CG2182.1	2.46460100856232e-07	-0.130831502662083	0.097	0.266	0.00315419637075806	atlas_48h_alh	CG2182
CG1578.1	2.70275256906502e-07	-0.165983642532474	0.18	0.41	0.00345898273788941	atlas_48h_alh	CG1578
snRNA:U12.1	2.74749391458598e-07	-0.183947469592445	0.114	0.297	0.00351624271188714	atlas_48h_alh	snRNA:U12
ttk.1	2.82482815442443e-07	-0.274057965845005	0.031	0.15	0.00361521507203238	atlas_48h_alh	ttk
Dp.1	2.86269371324887e-07	-0.282502083594191	0.706	0.92	0.0036636754142159	atlas_48h_alh	Dp
Eip63E.1	2.8820018803688e-07	-0.266933804041556	0.388	0.694	0.00368838600649599	atlas_48h_alh	Eip63E
Ilp2.1	2.92491825763654e-07	-0.222780906222272	0.052	0.189	0.00374331038612325	atlas_48h_alh	Ilp2
CG17233.1	3.04815173203837e-07	-0.300069657254614	0.055	0.192	0.0039010245866627	atlas_48h_alh	CG17233
RpS14b.1	3.06341494467234e-07	-0.212203790835105	0.353	0.661	0.00392055844619166	atlas_48h_alh	RpS14b
FBXO11.1	3.13726500233433e-07	-0.220846940896925	0.052	0.188	0.00401507174998748	atlas_48h_alh	FBXO11
Pgi.1	3.21866509380542e-07	-0.146101931897354	0.211	0.453	0.00411924758705218	atlas_48h_alh	Pgi
l(2)k14505.1	3.28331804357676e-07	-0.229840778984035	0.17	0.38	0.00420199043216954	atlas_48h_alh	l(2)k14505
Thor.1	3.36152060705153e-07	-0.284292259100482	0.038	0.162	0.00430207407290455	atlas_48h_alh	Thor
Gs1l.1	3.37354912173689e-07	-0.265203176391809	0.1	0.268	0.00431746816599888	atlas_48h_alh	Gs1l
RSG7.1	3.4192025617752e-07	-0.260083510983215	0.028	0.143	0.0043758954385599	atlas_48h_alh	RSG7
Tlk.1	3.43890584195013e-07	-0.224703405690433	0.668	0.916	0.00440111169652777	atlas_48h_alh	Tlk
CG3918.1	3.45174385845036e-07	-0.163890207719625	0.104	0.277	0.00441754179004477	atlas_48h_alh	CG3918
CG16711.1	3.52959344503741e-07	-0.224130898123117	0.083	0.239	0.00451717369095888	atlas_48h_alh	CG16711
Bka.1	3.76949533340596e-07	-0.210188644109873	0.059	0.199	0.00482420012769294	atlas_48h_alh	Bka
Sh3beta.1	3.81696090612688e-07	-0.177014408875225	0.28	0.572	0.00488494656766118	atlas_48h_alh	Sh3beta
mbo.1	3.82121143997438e-07	-0.162269869609555	0.159	0.367	0.00489038640087921	atlas_48h_alh	mbo
Brd8.1	3.93298332093781e-07	-0.210686712021786	0.149	0.346	0.0050334320541362	atlas_48h_alh	Brd8
CG3226.1	4.08529849468032e-07	-0.184182371408741	0.273	0.552	0.00522836501349187	atlas_48h_alh	CG3226
CycK.1	4.09268385350431e-07	-0.158904521459759	0.131	0.322	0.00523781679571482	atlas_48h_alh	CycK
Dg.1	4.17458842448117e-07	-0.180486379497961	0.201	0.434	0.005342638265651	atlas_48h_alh	Dg
stai.1	4.27345400579458e-07	-0.166230713672604	0.273	0.549	0.0054691664366159	atlas_48h_alh	stai
CG32052.1	4.30172042528825e-07	-0.2862065801772	0.038	0.16	0.0055053418002839	atlas_48h_alh	CG32052
rb.1	4.63916405389094e-07	-0.167916766439852	0.239	0.498	0.00593720215616963	atlas_48h_alh	rb
svp.1	4.65593232400208e-07	-0.614011259450233	0.554	0.831	0.00595866218825786	atlas_48h_alh	svp
CG7206.1	4.7484429438748e-07	-0.239610930739554	0.031	0.147	0.00607705727957097	atlas_48h_alh	CG7206
SmE.1	4.86534286414474e-07	0.529940295322713	0.775	0.878	0.00622666579753244	atlas_48h_alh	SmE
sgg.1	5.02632819034433e-07	-0.14876691576038	0.163	0.368	0.00643269481800268	atlas_48h_alh	sgg
CG31221.1	5.08939255933099e-07	-0.307889336876065	0.208	0.434	0.0065134045974318	atlas_48h_alh	CG31221
zda.1	5.16100080529571e-07	-0.148476630306583	0.211	0.451	0.00660504883061745	atlas_48h_alh	zda
Rlb1.1	5.47999093846411e-07	-0.130342016912682	0.138	0.333	0.00701329240304637	atlas_48h_alh	Rlb1
Kdm4B.1	5.63865858858838e-07	-0.131421095093822	0.118	0.3	0.00721635526167541	atlas_48h_alh	Kdm4B
CG46466.1	5.67440874539009e-07	-0.252258618505876	0.021	0.125	0.00726210831235024	atlas_48h_alh	CG46466
Eph.1	5.68798075996079e-07	-0.209111108694035	0.256	0.52	0.00727947777659782	atlas_48h_alh	Eph
jeb.1	6.13625678953706e-07	-0.236080986013263	0.118	0.291	0.00785318143924953	atlas_48h_alh	jeb
ImpL2.1	6.2074733924934e-07	-0.262946242528853	0.024	0.132	0.00794432444771306	atlas_48h_alh	ImpL2
Hrb87F.1	6.2714145683687e-07	-0.287999048540193	0.612	0.9	0.00802615636459826	atlas_48h_alh	Hrb87F
Ubr1.1	6.40902089782329e-07	-0.197703969088234	0.512	0.827	0.00820226494503424	atlas_48h_alh	Ubr1
Uck.1	6.44861945980317e-07	-0.158083749844269	0.087	0.245	0.0082529431846561	atlas_48h_alh	Uck
par-1.1	6.47511928301634e-07	-0.226132627421426	0.069	0.213	0.00828685765840431	atlas_48h_alh	par-1
barr.1	6.58452189797063e-07	-0.127203675659362	0.19	0.421	0.00842687112502281	atlas_48h_alh	barr
Rpe.1	6.62728514184473e-07	-0.193643543086568	0.059	0.194	0.00848159952453288	atlas_48h_alh	Rpe
NC2alpha.1	6.99033078172518e-07	-0.224677069737911	0.118	0.291	0.00894622533445189	atlas_48h_alh	NC2alpha
Drak.1	7.07024199987368e-07	-0.125015866762891	0.232	0.483	0.00904849571143834	atlas_48h_alh	Drak
Hmx.1	7.2402320295377e-07	-0.323239519991172	0.062	0.198	0.00926604895140235	atlas_48h_alh	Hmx
CG5131.1	7.37076992184504e-07	-0.132642404967471	0.097	0.262	0.00943311134597728	atlas_48h_alh	CG5131
PPP4R2r.1	7.51499334219931e-07	-0.287619169468078	0.73	0.917	0.00961768847934668	atlas_48h_alh	PPP4R2r
Pde9.1	7.82499692228532e-07	-0.179359070363525	0.038	0.156	0.0100144310611408	atlas_48h_alh	Pde9
Paics.1	8.16296510267648e-07	-0.240715089632733	0.028	0.137	0.0104469627384054	atlas_48h_alh	Paics
Xe7.1	8.20641725269145e-07	-0.163873986161603	0.076	0.223	0.0105025727999945	atlas_48h_alh	Xe7
Pcd.1	8.34338056611842e-07	-0.151634763075867	0.166	0.376	0.0106778584485184	atlas_48h_alh	Pcd
Sema1a.1	8.41639090057534e-07	-0.213514388290857	0.128	0.309	0.0107712970745563	atlas_48h_alh	Sema1a
Lsm12a.1	8.95801383780875e-07	-0.165439706284191	0.183	0.402	0.0114644661096276	atlas_48h_alh	Lsm12a
PHGPx.1	9.06345386726271e-07	-0.178830128071767	0.28	0.552	0.0115994082593228	atlas_48h_alh	PHGPx
Dgp-1.1	9.16776810525268e-07	-0.274937010294897	0.035	0.148	0.0117329096211024	atlas_48h_alh	Dgp-1
RpL9.1	9.34781014851446e-07	-0.221277390497102	0.806	0.974	0.0119633274280688	atlas_48h_alh	RpL9
mab-21.1	9.46128681341957e-07	-0.3985244986405	0.059	0.188	0.0121085548638144	atlas_48h_alh	mab-21
CG32066.1	9.77056298286913e-07	-0.110328438826758	0.225	0.47	0.0125043665054759	atlas_48h_alh	CG32066
Appl.1	9.86045108907484e-07	-0.231097560398069	0.131	0.31	0.012619405303798	atlas_48h_alh	Appl
CG2017.1	1.00327645475121e-06	-0.201048096036367	0.066	0.204	0.012839932067906	atlas_48h_alh	CG2017
LTV1.1	1.04497025770491e-06	-0.174443014540854	0.073	0.215	0.0133735293581074	atlas_48h_alh	LTV1
rdgB.1	1.05125736191408e-06	-0.196546880776471	0.138	0.323	0.0134539917177764	atlas_48h_alh	rdgB
PSR.1	1.09136481790774e-06	-0.231838908951161	0.076	0.22	0.0139672869395832	atlas_48h_alh	PSR
IA-2.1	1.12146445454305e-06	-0.423038660014894	0.298	0.563	0.014352502089242	atlas_48h_alh	IA-2
Ggamma1.1	1.13692471061831e-06	-0.231242569584029	0.336	0.636	0.0145503624464931	atlas_48h_alh	Ggamma1
vir-1.1	1.1703321259098e-06	-0.230234189578391	0.062	0.197	0.0149779105473937	atlas_48h_alh	vir-1
RpL4.1	1.19926051696822e-06	-0.270002450352001	0.813	0.971	0.0153481360961593	atlas_48h_alh	RpL4
CCT2.1	1.2731605330915e-06	-0.135679070048997	0.218	0.454	0.016293908502505	atlas_48h_alh	CCT2
JhI-21.1	1.29424985685294e-06	-0.127503156089459	0.08	0.229	0.016563809668004	atlas_48h_alh	JhI-21
Tfb1.1	1.30618913150602e-06	-0.220169261418587	0.035	0.147	0.016716608505014	atlas_48h_alh	Tfb1
XNP.1	1.33180683970393e-06	-0.200778895244968	0.266	0.527	0.0170444639345309	atlas_48h_alh	XNP
klu.1	1.33603190362457e-06	-0.141761151240807	0.311	0.6	0.0170985363025873	atlas_48h_alh	klu
Pkc53E.1	1.34154227861048e-06	-0.188293148952038	0.045	0.166	0.0171690580816569	atlas_48h_alh	Pkc53E
Arp3.1	1.36293023974315e-06	-0.111182200119739	0.073	0.215	0.0174427812082328	atlas_48h_alh	Arp3
Mekk1.1	1.36590902834989e-06	-0.149133832711211	0.093	0.249	0.0174809037448219	atlas_48h_alh	Mekk1
cpx.1	1.41598337379024e-06	-0.224834101915752	0.09	0.24	0.0181217552177675	atlas_48h_alh	cpx
olf413.1	1.43493013239085e-06	-0.110573992759123	0.09	0.245	0.0183642358343381	atlas_48h_alh	olf413
TfIIEalpha.1	1.55614260604289e-06	-0.213549249114547	0.052	0.176	0.0199155130721369	atlas_48h_alh	TfIIEalpha
CG8389.1	1.68940838144373e-06	-0.18470303487336	0.062	0.195	0.0216210484657169	atlas_48h_alh	CG8389
Ccdc58.1	1.72099314963001e-06	-0.17151363420603	0.256	0.515	0.0220252703289649	atlas_48h_alh	Ccdc58
scaf6.1	1.75821013528422e-06	-0.189116454686552	0.048	0.17	0.0225015733113675	atlas_48h_alh	scaf6
MED22.1	1.75884291952716e-06	-0.126778346504495	0.249	0.502	0.0225096716841086	atlas_48h_alh	MED22
CASK.1	1.79109078075133e-06	-0.189242953840387	0.142	0.325	0.0229223798120555	atlas_48h_alh	CASK
grsm.1	1.83362467921207e-06	-0.264540714065833	0.028	0.13	0.0234667286445561	atlas_48h_alh	grsm
Bdbt.1	1.83579764862919e-06	-0.130991840055278	0.111	0.275	0.0234945383071564	atlas_48h_alh	Bdbt
Nup43.1	1.86348544694148e-06	-0.129054188899323	0.114	0.279	0.0238488867499571	atlas_48h_alh	Nup43
Tpi.1	1.91591810762872e-06	-0.120914350977188	0.311	0.606	0.0245199199414324	atlas_48h_alh	Tpi
Gs2.1	1.91597797250624e-06	-0.145389505966818	0.201	0.424	0.0245206860921349	atlas_48h_alh	Gs2
CG13630.1	1.93865543070028e-06	-0.20932801936612	0.045	0.163	0.0248109122021022	atlas_48h_alh	CG13630
eca.1	1.99042708753694e-06	-0.112346054150983	0.173	0.38	0.0254734858662977	atlas_48h_alh	eca
CG4069.1	2.04069395634536e-06	-0.143890301004515	0.183	0.396	0.0261168012533079	atlas_48h_alh	CG4069
mt:ND1.1	2.13849867599896e-06	-0.237746406967754	0.391	0.694	0.0273685060554347	atlas_48h_alh	mt:ND1
Sdc.1	2.15684027792388e-06	-0.22101924847509	0.138	0.316	0.0276032418768698	atlas_48h_alh	Sdc
E23.1	2.18008400207892e-06	-0.298420780151707	0.028	0.13	0.027900715058606	atlas_48h_alh	E23
CG4390.1	2.18075995803635e-06	-0.179123671416031	0.211	0.44	0.0279093659429492	atlas_48h_alh	CG4390
Con.1	2.23862525506303e-06	-0.258544743143906	0.042	0.154	0.0286499260142966	atlas_48h_alh	Con
CG2865.1	2.27215206246809e-06	-0.2577960806841	0.318	0.585	0.0290790020954666	atlas_48h_alh	CG2865
PH4alphaEFB.1	2.2856770081249e-06	-0.162497645907636	0.128	0.301	0.0292520943499824	atlas_48h_alh	PH4alphaEFB
CG30116.1	2.28706816749359e-06	-0.25910978761709	0.035	0.143	0.0292698984075829	atlas_48h_alh	CG30116
lid.1	2.36843017050124e-06	-0.19961723578862	0.183	0.389	0.0303111693220749	atlas_48h_alh	lid
CG12708.1	2.42015217589229e-06	-0.101160284489559	0.239	0.489	0.0309731075470695	atlas_48h_alh	CG12708
Mgstl.1	2.4442034499936e-06	-0.15466813926367	0.059	0.186	0.0312809157530181	atlas_48h_alh	Mgstl
Tspo.1	2.49950010321652e-06	-0.164331200155693	0.111	0.271	0.031988602320965	atlas_48h_alh	Tspo
HisRS.1	2.524182637347e-06	-0.144312682186813	0.073	0.21	0.0323044893927669	atlas_48h_alh	HisRS
ATPsyngamma.1	2.81124752020075e-06	-0.203753431246685	0.398	0.721	0.0359783457635292	atlas_48h_alh	ATPsyngamma
Spase25.1	2.81709521373131e-06	-0.123130333491534	0.228	0.464	0.0360531845453333	atlas_48h_alh	Spase25
pum.1	2.89891431101438e-06	-0.144415494319368	0.464	0.796	0.037100305352362	atlas_48h_alh	pum
sty.1	3.05558160059483e-06	-0.14817694163352	0.097	0.247	0.0391053333244127	atlas_48h_alh	sty
CG30159.1	3.07670555319314e-06	-0.12766898112692	0.097	0.247	0.0393756776697658	atlas_48h_alh	CG30159
wake.1	3.22364094721813e-06	-0.196409159859415	0.076	0.213	0.0412561568424976	atlas_48h_alh	wake
disco-r.1	3.25301484281761e-06	-0.349493913353236	0.076	0.207	0.0416320839583797	atlas_48h_alh	disco-r
Kyat.1	3.26412883300842e-06	-0.146487725709001	0.114	0.278	0.0417743208048417	atlas_48h_alh	Kyat
Mpcp2.1	3.27511443513418e-06	-0.122092102687329	0.215	0.45	0.0419149145408473	atlas_48h_alh	Mpcp2
lncRNA:CR45919.1	3.38927222690291e-06	-0.239505996606557	0.128	0.291	0.0433759059599035	atlas_48h_alh	lncRNA:CR45919
mRpL2.1	3.40596524115832e-06	-0.140006397329147	0.125	0.29	0.0435895431563442	atlas_48h_alh	mRpL2
Prps.1	3.70063615661026e-06	-0.138513323277771	0.349	0.646	0.0473607415322982	atlas_48h_alh	Prps
ND-ASHI.1	3.75067247193903e-06	-0.109454308696961	0.246	0.491	0.0480011062958758	atlas_48h_alh	ND-ASHI
CG12091.1	3.77809509438808e-06	-0.201376948121605	0.045	0.157	0.0483520610179787	atlas_48h_alh	CG12091
Mtch.1	3.81714062247639e-06	-0.131526320327234	0.093	0.239	0.0488517656864529	atlas_48h_alh	Mtch
Stoml2.1	3.85173846505314e-06	-0.174040536438888	0.121	0.287	0.04929454887575	atlas_48h_alh	Stoml2
CG11883.1	3.88802710171747e-06	-0.164711389700133	0.035	0.14	0.0497589708477801	atlas_48h_alh	CG11883
Task6.1	3.93959420042881e-06	-0.144927720187208	0.329	0.622	0.0504189265770879	atlas_48h_alh	Task6
yip2.1	3.9780363935044e-06	-0.206204855226702	0.038	0.146	0.0509109097640693	atlas_48h_alh	yip2
CG6340.1	3.98219702653134e-06	-0.142996717440028	0.055	0.178	0.0509641575455481	atlas_48h_alh	CG6340
CG8009.1	4.06588828475802e-06	-0.118759027936469	0.128	0.297	0.0520352382683331	atlas_48h_alh	CG8009
CG1622.1	4.16642660502611e-06	-0.107392598786129	0.18	0.381	0.0533219276911241	atlas_48h_alh	CG1622
hdc.1	4.25760035478187e-06	-0.181786162329137	0.602	0.888	0.0544887693404984	atlas_48h_alh	hdc
CG2921.1	4.37033964326434e-06	-0.15595397608808	0.069	0.198	0.0559316067544971	atlas_48h_alh	CG2921
cathD.1	4.53256731660452e-06	-0.203885480798733	0.349	0.64	0.0580077965179046	atlas_48h_alh	cathD
CG6523.1	4.78235670428721e-06	-0.10826772748769	0.211	0.437	0.0612046011014677	atlas_48h_alh	CG6523
g.1	4.84690547721384e-06	-0.202643168464748	0.076	0.208	0.0620306962973828	atlas_48h_alh	g
wmd.1	4.98925475325665e-06	-0.139160233498692	0.121	0.287	0.0638524823321786	atlas_48h_alh	wmd
CG5641.1	5.06776254581975e-06	-0.142587119261716	0.176	0.376	0.0648572250614012	atlas_48h_alh	CG5641
Usp5.1	5.30540230302011e-06	-0.185779286588581	0.059	0.179	0.0678985386740513	atlas_48h_alh	Usp5
Dcp-1.1	5.45902776003894e-06	-0.145403095654754	0.059	0.18	0.0698646372729783	atlas_48h_alh	Dcp-1
RpL35A.1	5.67418212368153e-06	-0.17284553410829	0.844	0.981	0.0726181828188763	atlas_48h_alh	RpL35A
CG2147.1	5.70650886180372e-06	-0.108071688555633	0.038	0.144	0.0730319004133641	atlas_48h_alh	CG2147
CG18428.1	5.72705083577103e-06	-0.119977442876326	0.055	0.173	0.0732947965961976	atlas_48h_alh	CG18428
Klp67A.1	5.77733307266153e-06	-0.207306949389565	0.035	0.137	0.0739383086639223	atlas_48h_alh	Klp67A
CG1234.1	5.85904620676784e-06	-0.1231505011404	0.114	0.272	0.0749840733542148	atlas_48h_alh	CG1234
CG32767.1	5.93726644278694e-06	-0.122989164022542	0.291	0.559	0.0759851359347873	atlas_48h_alh	CG32767
dysc.1	6.30853120873739e-06	-0.199199032682642	0.073	0.201	0.0807365824094212	atlas_48h_alh	dysc
Npl4.1	6.33628623449516e-06	-0.225106357343291	0.28	0.524	0.081091791229069	atlas_48h_alh	Npl4
CG5532.1	6.5551133324048e-06	-0.102534827063347	0.093	0.237	0.0838923404281166	atlas_48h_alh	CG5532
CG9601.1	6.55894669159198e-06	-0.199976047689559	0.166	0.352	0.0839413997589941	atlas_48h_alh	CG9601
Ocrl.1	6.86946381745122e-06	-0.111016406722318	0.166	0.358	0.0879153979357407	atlas_48h_alh	Ocrl
RpL34a.1	7.00468425086108e-06	-0.255793822227168	0.557	0.84	0.0896459490425201	atlas_48h_alh	RpL34a
Prosap.1	7.08831379053205e-06	-0.165531029769597	0.073	0.201	0.0907162398912292	atlas_48h_alh	Prosap
CG9588.1	7.09875352312878e-06	-0.171796910137618	0.09	0.23	0.0908498475890022	atlas_48h_alh	CG9588
snmRNA:CR43701.1	7.21154415092416e-06	-0.159979907373945	0.042	0.148	0.0922933420435273	atlas_48h_alh	snmRNA:CR43701
BTBD9.1	7.22966421979504e-06	-0.168963901012388	0.087	0.223	0.0925252426849369	atlas_48h_alh	BTBD9
sip2.1	7.84587362094517e-06	-0.17370825372677	0.069	0.192	0.100411490600856	atlas_48h_alh	sip2
ND-19.1	7.94454763651911e-06	-0.16276733500727	0.239	0.464	0.101674320652172	atlas_48h_alh	ND-19
AGO2.1	8.03578482158235e-06	-0.195440323418407	0.391	0.687	0.102841974146611	atlas_48h_alh	AGO2
Ip259.1	8.28667116077127e-06	-0.201977225102679	0.426	0.728	0.106052817515551	atlas_48h_alh	Ip259
inc.1	8.36590498443744e-06	-0.114414493535475	0.173	0.367	0.10706685199083	atlas_48h_alh	inc
MFS9.1	8.8476384891113e-06	-0.147218064279727	0.083	0.217	0.113232077383646	atlas_48h_alh	MFS9
CG2991.1	8.98030155485422e-06	-0.149983062869024	0.059	0.178	0.114929899299024	atlas_48h_alh	CG2991
Fak.1	8.98145763751865e-06	-0.148973356883601	0.073	0.201	0.114944694844964	atlas_48h_alh	Fak
eIF3b.1	9.06736544705813e-06	-0.114535188017635	0.208	0.418	0.11604414299145	atlas_48h_alh	eIF3b
CG42613.1	9.3303002765038e-06	-0.168719427990714	0.121	0.278	0.119409182938696	atlas_48h_alh	CG42613
OtopLa.1	9.58426165318621e-06	-0.2040197047909	0.052	0.163	0.122659380637477	atlas_48h_alh	OtopLa
DNApol-alpha60.1	9.91633249538993e-06	-0.167329290396164	0.197	0.393	0.126909223276	atlas_48h_alh	DNApol-alpha60
Trxr-1.1	1.002417375339e-05	-0.13658296037446	0.301	0.578	0.128289375695885	atlas_48h_alh	Trxr-1
Inx2.1	1.02663932323349e-05	-0.155958305181951	0.125	0.279	0.131389300587422	atlas_48h_alh	Inx2
DOR.1	1.05248746540966e-05	-0.223273862910898	0.059	0.175	0.134697345823128	atlas_48h_alh	DOR
Nrt.1	1.05746907024182e-05	-0.184023842352857	0.415	0.699	0.135334891609548	atlas_48h_alh	Nrt
mthl1.1	1.07721579222164e-05	-0.204652713683014	0.069	0.189	0.137862077088525	atlas_48h_alh	mthl1
ver.1	1.07946466285332e-05	-0.207026578558849	0.038	0.138	0.138149887551968	atlas_48h_alh	ver
AdipoR.1	1.1194749448063e-05	-0.158989156521928	0.138	0.307	0.143270403436311	atlas_48h_alh	AdipoR
Max.1	1.1359869108026e-05	-0.175600965010483	0.062	0.178	0.145383604844517	atlas_48h_alh	Max
norpA.1	1.17353142068737e-05	-0.128963666728792	0.048	0.157	0.15018855121957	atlas_48h_alh	norpA
Ptpmeg2.1	1.20335483142642e-05	-0.119355974212778	0.083	0.214	0.154005351325953	atlas_48h_alh	Ptpmeg2
noc.1	1.25563876037371e-05	-0.118059043018213	0.249	0.48	0.160696648552627	atlas_48h_alh	noc
tth.1	1.27249723185844e-05	-0.187935368743041	0.322	0.582	0.162854195733243	atlas_48h_alh	tth
Jheh2.1	1.32420323353478e-05	-0.128718552227846	0.145	0.311	0.169471529827782	atlas_48h_alh	Jheh2
Dhit.1	1.33415438811189e-05	-0.126776238868708	0.111	0.256	0.170745078590559	atlas_48h_alh	Dhit
CG5938.1	1.33609810234213e-05	-0.154470757715394	0.062	0.179	0.170993835137745	atlas_48h_alh	CG5938
Rpt2.1	1.33924056621181e-05	-0.224828457963642	0.633	0.897	0.171396007663788	atlas_48h_alh	Rpt2
prtp.1	1.38843784963612e-05	-0.105366530038017	0.121	0.275	0.177692275996431	atlas_48h_alh	prtp
Cirl.1	1.40252920853624e-05	-0.116857197994078	0.197	0.396	0.179495688108469	atlas_48h_alh	Cirl
CG31140.1	1.4039089363378e-05	-0.184534790335077	0.048	0.154	0.179672265672512	atlas_48h_alh	CG31140
CG4281.1	1.43407554876815e-05	-0.133070113677524	0.111	0.258	0.183532988731348	atlas_48h_alh	CG4281
rhea.1	1.44432986547585e-05	-0.139934194998721	0.087	0.217	0.184845336183599	atlas_48h_alh	rhea
RpII33.1	1.49476643901164e-05	-0.149762548793829	0.114	0.262	0.19130020886471	atlas_48h_alh	RpII33
pico.1	1.49602731629366e-05	-0.15981869725157	0.042	0.143	0.191461575939263	atlas_48h_alh	pico
CG32095.1	1.57736331511488e-05	-0.125005807637865	0.118	0.266	0.201870957068402	atlas_48h_alh	CG32095
CG16717.1	1.60987138952988e-05	-0.170191308294544	0.076	0.201	0.206031340432034	atlas_48h_alh	CG16717
Pfdn1.1	1.62886442499399e-05	-0.104921984969803	0.291	0.543	0.208462069110731	atlas_48h_alh	Pfdn1
CG16985.1	1.63290667322786e-05	-0.11423198850323	0.059	0.172	0.208979396039702	atlas_48h_alh	CG16985
Aldh.1	1.85431064222811e-05	-0.107850061428727	0.315	0.576	0.237314675992354	atlas_48h_alh	Aldh
NC2beta.1	1.99537874090316e-05	-0.152544486129746	0.08	0.204	0.255368571260786	atlas_48h_alh	NC2beta
CG18766.1	2.02043364026289e-05	-0.162815568317135	0.052	0.159	0.258575097280844	atlas_48h_alh	CG18766
CG34150.1	2.02834200970907e-05	-0.127327957833951	0.08	0.205	0.259587210402566	atlas_48h_alh	CG34150
mib2.1	2.08045273354726e-05	-0.13740079550281	0.073	0.194	0.266256340839378	atlas_48h_alh	mib2
mRpS33.1	2.08660831003959e-05	-0.136071864511728	0.339	0.607	0.267044131518866	atlas_48h_alh	mRpS33
jim.1	2.10082274001711e-05	-0.222938233522825	0.253	0.463	0.26886329426739	atlas_48h_alh	jim
jdp.1	2.13966301857552e-05	-0.183635065456696	0.062	0.175	0.273834073117294	atlas_48h_alh	jdp
MRG15.1	2.16545442687795e-05	-0.133654128541098	0.228	0.445	0.27713485755184	atlas_48h_alh	MRG15
Hlc.1	2.17160159991679e-05	-0.120635347976839	0.131	0.288	0.277921572757351	atlas_48h_alh	Hlc
gus.1	2.22761415834003e-05	-0.134954385938526	0.062	0.175	0.285090059984357	atlas_48h_alh	gus
Adf1.1	2.40397039966811e-05	-0.123762899868194	0.131	0.287	0.307660131749524	atlas_48h_alh	Adf1
Ace.1	2.46055978951535e-05	-0.231329084226088	0.066	0.179	0.314902441862174	atlas_48h_alh	Ace
nero.1	2.49890890964382e-05	-0.115133054235498	0.062	0.175	0.319810362256216	atlas_48h_alh	nero
CCT6.1	2.50020784452291e-05	-0.144938099863432	0.329	0.598	0.319976599942042	atlas_48h_alh	CCT6
lncRNA:CR31044.1	2.5224234391844e-05	-0.116070212455319	0.1	0.236	0.322819751746819	atlas_48h_alh	lncRNA:CR31044
nmo.1	2.56475243975139e-05	-0.173506444527664	0.37	0.643	0.328237017239383	atlas_48h_alh	nmo
trr.1	2.59412701902996e-05	-0.106334556448048	0.052	0.157	0.331996375895455	atlas_48h_alh	trr
lncRNA:CR31451.1	2.67530103407915e-05	-0.120300070750914	0.087	0.211	0.34238502634145	atlas_48h_alh	lncRNA:CR31451
CG3760.1	2.78787194646053e-05	-0.133040768551155	0.208	0.412	0.356791851708019	atlas_48h_alh	CG3760
CG31125.1	2.81715329800008e-05	-0.143598245142626	0.066	0.179	0.36053927907805	atlas_48h_alh	CG31125
wry.1	2.85738672682334e-05	-0.172791867648691	0.059	0.166	0.365688353298851	atlas_48h_alh	wry
Cbp53E.1	2.94028328031699e-05	-0.131087256346126	0.17	0.344	0.376297454214968	atlas_48h_alh	Cbp53E
CG5758.1	3.03306170063811e-05	-0.122516093215635	0.069	0.185	0.388171236447666	atlas_48h_alh	CG5758
CG9776.1	3.14821142851164e-05	-0.172579051250677	0.353	0.638	0.402908098620919	atlas_48h_alh	CG9776
jigr1.1	3.19215818121744e-05	-0.248217734636984	0.74	0.946	0.408532404032209	atlas_48h_alh	jigr1
lncRNA:CR42862.1	3.2212006824241e-05	-0.102863482429941	0.09	0.218	0.412249263336636	atlas_48h_alh	lncRNA:CR42862
tnc.1	3.34745968294461e-05	-0.19655972312871	0.059	0.166	0.428407890223251	atlas_48h_alh	tnc
CG5110.1	3.36101630884479e-05	-0.107377090798228	0.048	0.15	0.430142867205956	atlas_48h_alh	CG5110
fkh.1	3.48380057507842e-05	-0.20406224056955	0.111	0.243	0.445856797598536	atlas_48h_alh	fkh
CG33332.1	3.48536741054379e-05	-0.109799861752643	0.062	0.172	0.446057321201395	atlas_48h_alh	CG33332
CG4004.1	3.4869301196808e-05	-0.131404271784826	0.069	0.183	0.446257316716749	atlas_48h_alh	CG4004
Sh.1	3.60241125859026e-05	-0.247293893919957	0.059	0.164	0.461036592874382	atlas_48h_alh	Sh
eIF3e.1	3.79869062356386e-05	-0.105582756319396	0.318	0.591	0.486156426003703	atlas_48h_alh	eIF3e
CG9596.1	3.80910293854382e-05	-0.101443246214003	0.055	0.16	0.487488994074838	atlas_48h_alh	CG9596
sdk.1	3.91337245863361e-05	-0.140646107185913	0.121	0.268	0.50083340725593	atlas_48h_alh	sdk
egh.1	3.98983146242837e-05	-0.107771774800311	0.339	0.611	0.510618630561583	atlas_48h_alh	egh
bic.1	4.066719776775e-05	-0.178256860637782	0.82	0.965	0.520458797031664	atlas_48h_alh	bic
MCTS1.1	4.24735715436934e-05	-0.111626480553483	0.125	0.272	0.543576768616188	atlas_48h_alh	MCTS1
CG5522.1	4.39105088489581e-05	-0.104693442429058	0.083	0.204	0.561966692248965	atlas_48h_alh	CG5522
eIF1A.1	4.53733154563796e-05	-0.121438290559739	0.419	0.726	0.580687691210746	atlas_48h_alh	eIF1A
Ndf.1	4.63163265392019e-05	-0.223854946885517	0.488	0.779	0.592756347048706	atlas_48h_alh	Ndf
lncRNA:CR43264.1	4.69655185720767e-05	-0.10859753836339	0.225	0.419	0.601064706685437	atlas_48h_alh	lncRNA:CR43264
IntS11.1	4.76481879386973e-05	-0.263796865750756	0.408	0.656	0.609801509239449	atlas_48h_alh	IntS11
Sp1.1	4.79826804266325e-05	-0.387577437963283	0.114	0.239	0.614082344100042	atlas_48h_alh	Sp1
Sms.1	4.85984200932687e-05	-0.100988738546976	0.09	0.215	0.621962580353653	atlas_48h_alh	Sms
trx.1	4.86139202097791e-05	-0.142427397232768	0.135	0.282	0.622160950844752	atlas_48h_alh	trx
pr.1	4.94367577830624e-05	-0.150410503488602	0.066	0.173	0.632691626107633	atlas_48h_alh	pr
Chrac-16.1	5.12115912511033e-05	-0.11273943762779	0.28	0.515	0.65540594483162	atlas_48h_alh	Chrac-16
CG13690.1	5.25851285052589e-05	-0.101074782111888	0.301	0.541	0.672984474610303	atlas_48h_alh	CG13690
slgA.1	5.30582531835379e-05	-0.124701609942236	0.291	0.533	0.679039524242918	atlas_48h_alh	slgA
Duba.1	5.65886888924013e-05	-0.108100284617799	0.1	0.229	0.724222040444952	atlas_48h_alh	Duba
Gdh.1	5.87006904441261e-05	-0.12787684804016	0.349	0.607	0.751251436303926	atlas_48h_alh	Gdh
CG42674.1	5.88498692143508e-05	-0.132767908568576	0.125	0.263	0.753160626205261	atlas_48h_alh	CG42674
MFS3.1	5.97744501334925e-05	-0.160237708279194	0.087	0.207	0.764993412808437	atlas_48h_alh	MFS3
KrT95D.1	6.04206800067107e-05	-0.100509025815174	0.09	0.213	0.773263862725883	atlas_48h_alh	KrT95D
Idh3a.1	6.05056977607943e-05	-0.165551679464684	0.384	0.667	0.774351919942646	atlas_48h_alh	Idh3a
PAN3.1	6.23196832039337e-05	-0.13158580100335	0.536	0.846	0.797567305643944	atlas_48h_alh	PAN3
lgs.1	6.34666667075052e-05	-0.120000329832033	0.111	0.243	0.812246400522651	atlas_48h_alh	lgs
Fas3.1	6.49798875603715e-05	-0.221088328387859	0.062	0.164	0.831612600997635	atlas_48h_alh	Fas3
Drep2.1	6.51305843812025e-05	-0.132279117004988	0.066	0.173	0.833541218910629	atlas_48h_alh	Drep2
CG9674.1	6.67989653754276e-05	-0.109590286744401	0.114	0.25	0.854893158874723	atlas_48h_alh	CG9674
CG14464.1	6.71659475591772e-05	-0.140466351724191	0.696	0.934	0.859589796862349	atlas_48h_alh	CG14464
ATPsynD.1	6.90499827709916e-05	-0.218448457250557	0.803	0.955	0.883701679503151	atlas_48h_alh	ATPsynD
CG3792.1	7.00854628010312e-05	-0.115402228235101	0.204	0.39	0.896953752927597	atlas_48h_alh	CG3792
MtnA.1	7.66307179732738e-05	-0.275080819040775	0.422	0.697	0.980719928621958	atlas_48h_alh	MtnA
nrv3.1	7.90849607195327e-05	-0.120103591805746	0.294	0.518	1	atlas_48h_alh	nrv3
eff.1	8.00446886143642e-05	0.427051551306174	0.754	0.891	1	atlas_48h_alh	eff
FBti0019148.1	8.14083656862299e-05	-0.128301969758768	0.131	0.277	1	atlas_48h_alh	FBti0019148
CG44422.1	8.28340053060906e-05	-0.170563005481031	0.059	0.159	1	atlas_48h_alh	CG44422
Fer2LCH.1	8.33934501780801e-05	-0.217119289077285	0.713	0.937	1	atlas_48h_alh	Fer2LCH
mrva.1	8.70587783636562e-05	-0.101452191083752	0.1	0.224	1	atlas_48h_alh	mrva
grn.1	8.82199433449675e-05	-0.34837029802453	0.097	0.21	1	atlas_48h_alh	grn
Rpb10.1	8.89401729532657e-05	0.412479460523312	0.702	0.849	1	atlas_48h_alh	Rpb10
tex.1	9.1388401846247e-05	-0.143956585690475	0.076	0.186	1	atlas_48h_alh	tex
CG12605.1	0.000104708142474826	-0.154156299745282	0.1	0.221	1	atlas_48h_alh	CG12605
rogdi.1	0.000108891065669669	-0.136091787872605	0.1	0.221	1	atlas_48h_alh	rogdi
aop.1	0.000109838137972262	-0.123993940430206	0.093	0.213	1	atlas_48h_alh	aop
psq.1	0.000121251190179694	-0.132515121983265	0.471	0.774	1	atlas_48h_alh	psq
scrt.1	0.000123046615521677	-0.168551238363555	0.097	0.215	1	atlas_48h_alh	scrt
Map205.1	0.000123276168123839	-0.151121304446308	0.401	0.68	1	atlas_48h_alh	Map205
lncRNA:CR43650.1	0.0001303234456486	-0.139364607007446	0.28	0.493	1	atlas_48h_alh	lncRNA:CR43650
Fer1HCH.1	0.000142736492844646	-0.123151442697796	0.332	0.571	1	atlas_48h_alh	Fer1HCH
Swip-1.1	0.000147660230390745	-0.12352836514521	0.066	0.166	1	atlas_48h_alh	Swip-1
qkr58E-2.1	0.000148874549161791	-0.122210688038629	0.353	0.614	1	atlas_48h_alh	qkr58E-2
slp1.1	0.000158220035233432	-0.357853031557827	0.097	0.207	1	atlas_48h_alh	slp1
eEF1alpha2.1	0.000163138816035762	-0.191271917277639	0.08	0.183	1	atlas_48h_alh	eEF1alpha2
Scamp.1	0.00016356226436705	-0.11472571608935	0.073	0.175	1	atlas_48h_alh	Scamp
lwr.1	0.000164678004668873	-0.138516746218342	0.45	0.737	1	atlas_48h_alh	lwr
CG2246.1	0.00016877723589119	-0.104118083809128	0.315	0.559	1	atlas_48h_alh	CG2246
Prosalpha6.1	0.000174344728969912	-0.143947035086194	0.519	0.817	1	atlas_48h_alh	Prosalpha6
CG3198.1	0.000183075868810781	-0.133184722890106	0.464	0.742	1	atlas_48h_alh	CG3198
mRpL24.1	0.000188078993268668	-0.101338166638413	0.073	0.176	1	atlas_48h_alh	mRpL24
Ih.1	0.00019185561336869	-0.1885597438477	0.097	0.21	1	atlas_48h_alh	Ih
CG2924.1	0.000213798809731087	-0.105324743428266	0.128	0.263	1	atlas_48h_alh	CG2924
RpS15Aa.1	0.00021388511224137	-0.201256035095241	0.862	0.983	1	atlas_48h_alh	RpS15Aa
CG33303.1	0.000216557472451556	-0.107836776233889	0.125	0.253	1	atlas_48h_alh	CG33303
REPTOR.1	0.000251157494704779	-0.122818455490755	0.1	0.215	1	atlas_48h_alh	REPTOR
RpL22.1	0.000252890615026	-0.131707207016958	0.394	0.664	1	atlas_48h_alh	RpL22
RanGAP.1	0.000255132294000307	0.125704111903677	0.235	0.445	1	atlas_48h_alh	RanGAP
crol.1	0.000255583781708849	-0.15661802929965	0.512	0.796	1	atlas_48h_alh	crol
osa.1	0.000277780412393306	-0.198934886473539	0.412	0.655	1	atlas_48h_alh	osa
Ptp99A.1	0.000278282267505667	-0.154954997369481	0.457	0.732	1	atlas_48h_alh	Ptp99A
Sar1.1	0.000286338764440738	-0.133435258293734	0.394	0.672	1	atlas_48h_alh	Sar1
Usp7.1	0.000286820099141182	-0.132144764560268	0.872	0.99	1	atlas_48h_alh	Usp7
shep.1	0.000307864057104917	-0.11491179903818	0.616	0.878	1	atlas_48h_alh	shep
cdi.1	0.0003101242242727	-0.174275486290706	0.616	0.876	1	atlas_48h_alh	cdi
Su(var)205.1	0.000349097408098519	0.435174202725071	0.685	0.825	1	atlas_48h_alh	Su(var)205
Mi-2.1	0.000384299019158979	-0.123623596997967	0.349	0.584	1	atlas_48h_alh	Mi-2
Nop56.1	0.000394567070577416	0.51897747657579	0.633	0.745	1	atlas_48h_alh	Nop56
WRNexo.1	0.000394622342634395	-0.1109150891165	0.159	0.301	1	atlas_48h_alh	WRNexo
vls.1	0.000400842187121456	0.117177098365762	0.093	0.205	1	atlas_48h_alh	vls
Pp1alpha-96A.1	0.000420638411424023	0.122224920415088	0.197	0.377	1	atlas_48h_alh	Pp1alpha-96A
tna.1	0.000451765253373879	-0.176957841138741	0.664	0.904	1	atlas_48h_alh	tna
Top1.1	0.000699653765672754	-0.170547632830065	0.581	0.841	1	atlas_48h_alh	Top1
ct.1	0.000759327570756019	-0.171483457831613	0.692	0.894	1	atlas_48h_alh	ct
mira.1	0.00082967421844841	0.393481896587664	0.696	0.837	1	atlas_48h_alh	mira
Pits.1	0.00100141762439916	-0.100912634604271	0.519	0.815	1	atlas_48h_alh	Pits
lin-52.1	0.00101206311935109	0.113361199706287	0.111	0.224	1	atlas_48h_alh	lin-52
Nedd8.1	0.00103173803228832	0.381233102342786	0.654	0.776	1	atlas_48h_alh	Nedd8
CG13220.1	0.00103458600389647	0.10751307275838	0.145	0.274	1	atlas_48h_alh	CG13220
CG45050.1	0.00109428196781708	-0.146699581132409	0.751	0.942	1	atlas_48h_alh	CG45050
CG11808.1	0.00111901563699884	0.103902872772943	0.125	0.243	1	atlas_48h_alh	CG11808
NUCB1.1	0.00115923197552293	0.137414934023883	0.166	0.31	1	atlas_48h_alh	NUCB1
mRpS28.1	0.00116183381444516	0.127584078053572	0.176	0.325	1	atlas_48h_alh	mRpS28
Prx3.1	0.0011942007494384	0.109998256417879	0.187	0.344	1	atlas_48h_alh	Prx3
CG11122.1	0.00125789112770828	0.163473953984942	0.125	0.245	1	atlas_48h_alh	CG11122
baf.1	0.00126492870191734	0.398100893665378	0.63	0.761	1	atlas_48h_alh	baf
Snx3.1	0.00129333762577684	0.180338767393318	0.138	0.265	1	atlas_48h_alh	Snx3
CG5554.1	0.00160251356524447	0.126527273588738	0.204	0.365	1	atlas_48h_alh	CG5554
how.1	0.00163448180435537	0.109979148839506	0.135	0.256	1	atlas_48h_alh	how
Cwc25.1	0.0016953852368384	0.1062685852385	0.277	0.483	1	atlas_48h_alh	Cwc25
koi.1	0.001920385928025	0.198592562579011	0.17	0.31	1	atlas_48h_alh	koi
E(spl)mgamma-HLH.1	0.00193158163388017	0.27377746314187	0.834	0.934	1	atlas_48h_alh	E(spl)mgamma-HLH
Rm62.1	0.00193383403963762	-0.136169004282391	0.64	0.891	1	atlas_48h_alh	Rm62
Ankle2.1	0.00195383334451321	0.113983274338093	0.118	0.227	1	atlas_48h_alh	Ankle2
ytr.1	0.00199694162288004	0.415813989246598	0.647	0.753	1	atlas_48h_alh	ytr
eEF5.1	0.00204008951215788	-0.104051419949393	0.858	0.978	1	atlas_48h_alh	eEF5
CG6700.1	0.00211629172307081	0.110849048818565	0.284	0.489	1	atlas_48h_alh	CG6700
smog.1	0.00216781086353397	-0.129977104081835	0.855	0.975	1	atlas_48h_alh	smog
Nacalpha.1	0.00227614772612833	-0.146154439008706	0.675	0.913	1	atlas_48h_alh	Nacalpha
Set.1	0.00231769983093039	0.607571579049051	0.623	0.757	1	atlas_48h_alh	Set
yps.1	0.00235705052130632	0.325684034443701	0.744	0.894	1	atlas_48h_alh	yps
Arpc1.1	0.00236695028108827	0.119596136818708	0.114	0.22	1	atlas_48h_alh	Arpc1
upSET.1	0.00246626345050506	0.10091693067321	0.145	0.268	1	atlas_48h_alh	upSET
CG5515.1	0.00250353407098629	0.151111883893133	0.218	0.383	1	atlas_48h_alh	CG5515
Srp19.1	0.00253886083516012	0.145596019202944	0.239	0.421	1	atlas_48h_alh	Srp19
Ssb-c31a.1	0.00255312938496187	0.447378452480438	0.685	0.83	1	atlas_48h_alh	Ssb-c31a
mRpL18.1	0.00255361263921305	0.108688473461799	0.156	0.287	1	atlas_48h_alh	mRpL18
eIF5B.1	0.0028379920883575	0.137880873657672	0.221	0.392	1	atlas_48h_alh	eIF5B
Rbm13.1	0.00284247818343672	0.116262425953422	0.142	0.259	1	atlas_48h_alh	Rbm13
CG12384.1	0.00292541787027271	0.118868508202514	0.197	0.346	1	atlas_48h_alh	CG12384
Bsg.1	0.0029393007824575	-0.116795274514626	0.716	0.93	1	atlas_48h_alh	Bsg
trn.1	0.00300228169380669	-0.220602962828229	0.716	0.895	1	atlas_48h_alh	trn
CG8036.1	0.00302660238053389	0.114970732634402	0.225	0.394	1	atlas_48h_alh	CG8036
CG10638.1	0.00323222758017054	0.174568500752428	0.197	0.348	1	atlas_48h_alh	CG10638
RpII18.1	0.00325383784350197	0.398251998349144	0.644	0.796	1	atlas_48h_alh	RpII18
Hsp60A.1	0.00327511364443551	0.111469513337888	0.232	0.396	1	atlas_48h_alh	Hsp60A
CycT.1	0.00337661202920217	0.118508866151821	0.187	0.329	1	atlas_48h_alh	CycT
aqz.1	0.00350699631575641	-0.142284852719828	0.841	0.967	1	atlas_48h_alh	aqz
Obp44a.1	0.00358839158870599	-0.239045256357558	0.758	0.949	1	atlas_48h_alh	Obp44a
CSN7.1	0.00370485305166016	0.108266855645817	0.336	0.575	1	atlas_48h_alh	CSN7
Tom40.1	0.00396600413473528	0.131177573517311	0.187	0.332	1	atlas_48h_alh	Tom40
sun.1	0.00408362261661985	0.249014386173199	0.82	0.924	1	atlas_48h_alh	sun
feo.1	0.00409289125293415	-0.157175971945275	0.661	0.876	1	atlas_48h_alh	feo
deltaCOP.1	0.00418568770791443	0.133369345856579	0.135	0.246	1	atlas_48h_alh	deltaCOP
CaMKII.1	0.00431112906157494	0.150423179223706	0.149	0.269	1	atlas_48h_alh	CaMKII
wts.1	0.0044781437303492	0.105802685983284	0.249	0.425	1	atlas_48h_alh	wts
Oda.1	0.00474806922343683	0.104094685875333	0.336	0.56	1	atlas_48h_alh	Oda
pont.1	0.0050470961700488	0.106749684592862	0.197	0.344	1	atlas_48h_alh	pont
kdn.1	0.00514951034329311	0.104213710587461	0.17	0.3	1	atlas_48h_alh	kdn
G9a.1	0.00520408368338836	0.116424996752916	0.128	0.233	1	atlas_48h_alh	G9a
Pfdn2.1	0.00526237820288112	0.143569172527373	0.339	0.572	1	atlas_48h_alh	Pfdn2
ERp60.1	0.00534272311129493	0.11330949642308	0.349	0.585	1	atlas_48h_alh	ERp60
mRpL16.1	0.00535184616396839	0.124531286594467	0.246	0.422	1	atlas_48h_alh	mRpL16
SMC2.1	0.00535406000982077	0.175016892092211	0.239	0.408	1	atlas_48h_alh	SMC2
CG44242.1	0.00541290469621086	0.379575195271817	0.609	0.713	1	atlas_48h_alh	CG44242
Prosbeta6.1	0.00553386029729292	0.12635087034193	0.37	0.617	1	atlas_48h_alh	Prosbeta6
NAT1.1	0.00559279200436573	0.165780078387609	0.27	0.464	1	atlas_48h_alh	NAT1
mod(mdg4).1	0.00570436713973594	0.116650827655672	0.166	0.293	1	atlas_48h_alh	mod(mdg4)
larp.1	0.00572012259831816	0.128165614499462	0.232	0.397	1	atlas_48h_alh	larp
borr.1	0.00594003012393813	0.113232389971989	0.187	0.328	1	atlas_48h_alh	borr
Uhg2.1	0.00594597962470788	0.113982136380199	0.149	0.263	1	atlas_48h_alh	Uhg2
HUWE1.1	0.00595947719455515	0.136393655212768	0.163	0.284	1	atlas_48h_alh	HUWE1
fs(1)h.1	0.00630130663625172	0.287373244565934	0.81	0.917	1	atlas_48h_alh	fs(1)h
Cisd2.1	0.00657048699549263	0.115173279363312	0.298	0.502	1	atlas_48h_alh	Cisd2
CG14483.1	0.0066049936605222	0.172306425878446	0.208	0.36	1	atlas_48h_alh	CG14483
CG3776.1	0.00661457640834019	0.176777690410743	0.194	0.335	1	atlas_48h_alh	CG3776
hang.1	0.00671827595451141	0.152982314554333	0.246	0.419	1	atlas_48h_alh	hang
CG17202.1	0.00693203397485121	0.109044829049543	0.291	0.485	1	atlas_48h_alh	CG17202
CG10077.1	0.00707615347804049	0.125632829408218	0.145	0.253	1	atlas_48h_alh	CG10077
mRpL23.1	0.00729405797668421	0.121712598391646	0.19	0.325	1	atlas_48h_alh	mRpL23
RhoGEF4.1	0.00729657593959579	0.111553396226731	0.201	0.341	1	atlas_48h_alh	RhoGEF4
Act42A.1	0.00739094783865502	0.310595447939036	0.747	0.891	1	atlas_48h_alh	Act42A
eIF4E1.1	0.0074718586495003	0.143265162909273	0.27	0.444	1	atlas_48h_alh	eIF4E1
ATPsynbeta.1	0.00760471317737057	0.300795252273651	0.751	0.891	1	atlas_48h_alh	ATPsynbeta
apt.1	0.00779695937509453	0.125587900636342	0.145	0.25	1	atlas_48h_alh	apt
SERCA.1	0.00781733665823943	0.126268595989209	0.176	0.3	1	atlas_48h_alh	SERCA
Tim8.1	0.00794774184100087	0.15283306756253	0.235	0.389	1	atlas_48h_alh	Tim8
swm.1	0.00805780693344633	0.138972794142384	0.183	0.311	1	atlas_48h_alh	swm
lolal.1	0.00849625097047923	-0.166660543219964	0.768	0.936	1	atlas_48h_alh	lolal
stau.1	0.00867050690970674	0.573216501528044	0.54	0.661	1	atlas_48h_alh	stau
wac.1	0.00871931612275833	0.102700043821629	0.242	0.4	1	atlas_48h_alh	wac
CG40045.1	0.00873321061949655	0.105727757245096	0.36	0.595	1	atlas_48h_alh	CG40045
Rpb5.1	0.00880681944690324	0.154969469584434	0.253	0.419	1	atlas_48h_alh	Rpb5
Ufm1.1	0.00885331771336636	0.182383101611217	0.218	0.37	1	atlas_48h_alh	Ufm1
CG3662.1	0.00900452180142775	0.148057892468917	0.142	0.249	1	atlas_48h_alh	CG3662
Art1.1	0.00910502564134932	0.154870965249134	0.287	0.479	1	atlas_48h_alh	Art1
Vps60.1	0.00925047713926633	0.158181081379456	0.17	0.29	1	atlas_48h_alh	Vps60
CG3436.1	0.00927569834283876	0.171750733193568	0.183	0.313	1	atlas_48h_alh	CG3436
Sf3b6.1	0.00963963515278271	0.204168249795061	0.266	0.45	1	atlas_48h_alh	Sf3b6
pit.1	0.00982555476346671	0.11299753469876	0.176	0.298	1	atlas_48h_alh	pit
Dhod.1	0.00996794749390759	0.158828036287812	0.138	0.239	1	atlas_48h_alh	Dhod
ssp3.1	0.0100291888188609	0.108079685115577	0.145	0.249	1	atlas_48h_alh	ssp3
zetaCOP.1	0.0101251805781211	0.104077176918344	0.221	0.371	1	atlas_48h_alh	zetaCOP
Arf79F.1	0.0101864685534963	0.262530289002827	0.304	0.514	1	atlas_48h_alh	Arf79F
CG33181.1	0.0103089771950994	0.110903678469241	0.235	0.387	1	atlas_48h_alh	CG33181
mRpL50.1	0.0104352772528289	0.115574565099705	0.208	0.345	1	atlas_48h_alh	mRpL50
mEFTu1.1	0.0104498197716163	0.209838460536756	0.246	0.41	1	atlas_48h_alh	mEFTu1
bip2.1	0.0105517435314147	0.183226787844234	0.221	0.371	1	atlas_48h_alh	bip2
Iswi.1	0.0105549934262907	0.168591704725152	0.183	0.306	1	atlas_48h_alh	Iswi
SpdS.1	0.0106791936345845	0.119931123059387	0.256	0.425	1	atlas_48h_alh	SpdS
ND-20.1	0.010834457894555	0.142093630706752	0.294	0.488	1	atlas_48h_alh	ND-20
mRpS35.1	0.0108821133288987	0.136529915530557	0.225	0.374	1	atlas_48h_alh	mRpS35
eIF4B.1	0.0110711769917199	0.22731427302168	0.263	0.443	1	atlas_48h_alh	eIF4B
Ppa.1	0.0115533292733516	0.114169127328394	0.18	0.298	1	atlas_48h_alh	Ppa
CG11123.1	0.0115837065308873	0.100841611881383	0.253	0.408	1	atlas_48h_alh	CG11123
Nup133.1	0.0117386312511607	0.164347051261246	0.163	0.277	1	atlas_48h_alh	Nup133
CG18081.1	0.0118747042717127	0.205311354752346	0.176	0.294	1	atlas_48h_alh	CG18081
Nxt1.1	0.0120935703122364	0.101625138219747	0.36	0.59	1	atlas_48h_alh	Nxt1
Dak1.1	0.0122180295998812	0.11082559798191	0.253	0.408	1	atlas_48h_alh	Dak1
janA.1	0.0123945828570453	0.130226770084217	0.426	0.706	1	atlas_48h_alh	janA
CSN6.1	0.0124201408167781	0.142699532910925	0.26	0.425	1	atlas_48h_alh	CSN6
MED26.1	0.0128540575726952	0.172464107396368	0.266	0.434	1	atlas_48h_alh	MED26
shot.1	0.0134398695232521	0.163977579783623	0.329	0.544	1	atlas_48h_alh	shot
CG8677.1	0.0137473364553491	0.187959119305754	0.183	0.306	1	atlas_48h_alh	CG8677
nab.1	0.0138665586706864	0.148916519175726	0.166	0.277	1	atlas_48h_alh	nab
Chc.1	0.014104744429111	0.166622551881753	0.204	0.341	1	atlas_48h_alh	Chc
CaBP1.1	0.0142393525449719	0.132400788958699	0.145	0.246	1	atlas_48h_alh	CaBP1
poly.1	0.0142996543520387	0.106803701296559	0.166	0.275	1	atlas_48h_alh	poly
mRpL47.1	0.0144630870938016	0.121877858829884	0.149	0.252	1	atlas_48h_alh	mRpL47
Pdk1.1	0.0148264706802126	0.197640675690264	0.253	0.415	1	atlas_48h_alh	Pdk1
Pfdn4.1	0.0150178940677087	0.160215559216661	0.242	0.397	1	atlas_48h_alh	Pfdn4
COX5B.1	0.0151442862119912	0.218336943469319	0.761	0.914	1	atlas_48h_alh	COX5B
Pdi.1	0.0151550971699916	0.139266880185246	0.166	0.275	1	atlas_48h_alh	Pdi
RPA3.1	0.0154193440418911	0.132554439055243	0.377	0.608	1	atlas_48h_alh	RPA3
Uch.1	0.0155953869426856	0.127072126276039	0.332	0.543	1	atlas_48h_alh	Uch
udd.1	0.0156660513323988	0.156086395695261	0.176	0.29	1	atlas_48h_alh	udd
Sod2.1	0.0162207501375875	0.155405176775158	0.315	0.512	1	atlas_48h_alh	Sod2
Cpsf6.1	0.0163917003640764	-0.113016447337568	0.675	0.901	1	atlas_48h_alh	Cpsf6
gb.1	0.0166277353481647	0.123813531666289	0.156	0.258	1	atlas_48h_alh	gb
CSN5.1	0.0166314659273457	0.136146341191621	0.204	0.336	1	atlas_48h_alh	CSN5
Parp.1	0.0168622811440463	0.208592754392451	0.228	0.373	1	atlas_48h_alh	Parp
lig.1	0.0169902326425473	0.207463443883103	0.208	0.344	1	atlas_48h_alh	lig
CG6843.1	0.0173765705366832	0.129220152766874	0.176	0.291	1	atlas_48h_alh	CG6843
Sec61beta.1	0.0174764529569151	0.100681975042412	0.349	0.568	1	atlas_48h_alh	Sec61beta
Rpn10.1	0.0177428838985044	0.155844146772083	0.277	0.447	1	atlas_48h_alh	Rpn10
RR48373-transposable-element.1	0.0177568095540879	0.17480179143495	0.277	0.45	1	atlas_48h_alh	RR48373-transposable-element
Nup62.1	0.0180352373726947	0.142822059545208	0.208	0.335	1	atlas_48h_alh	Nup62
mRpL44.1	0.0181719669329396	0.187096978509343	0.183	0.301	1	atlas_48h_alh	mRpL44
sno.1	0.0190629751617393	0.135397014241412	0.176	0.29	1	atlas_48h_alh	sno
CG30122.1	0.0190651097844172	0.197521595169339	0.28	0.459	1	atlas_48h_alh	CG30122
PMCA.1	0.0190950818916016	0.155018760748696	0.18	0.294	1	atlas_48h_alh	PMCA
CG8963.1	0.0200421781729877	0.20494029642246	0.166	0.278	1	atlas_48h_alh	CG8963
Saf-B.1	0.0200688765569252	0.118520359944821	0.152	0.252	1	atlas_48h_alh	Saf-B
Snr1.1	0.0202521792762352	0.111743161538987	0.277	0.445	1	atlas_48h_alh	Snr1
mud.1	0.020795719654571	0.125990624706434	0.204	0.329	1	atlas_48h_alh	mud
CG17266.1	0.0208105100700489	0.139501772251913	0.173	0.284	1	atlas_48h_alh	CG17266
Rbp1.1	0.0208414896183077	0.195974364640709	0.287	0.473	1	atlas_48h_alh	Rbp1
CG8108.1	0.0214311045601354	0.11871526396413	0.353	0.559	1	atlas_48h_alh	CG8108
Taf11.1	0.0215917957100327	0.115909386880992	0.173	0.277	1	atlas_48h_alh	Taf11
ND-13A.1	0.021845692263222	0.112731979728276	0.322	0.52	1	atlas_48h_alh	ND-13A
Rrp40.1	0.0221017816773905	0.108223062167727	0.211	0.338	1	atlas_48h_alh	Rrp40
pav.1	0.0223937162291562	0.120576696243144	0.163	0.268	1	atlas_48h_alh	pav
Ubc4.1	0.0231780990295827	0.209621370918466	0.28	0.45	1	atlas_48h_alh	Ubc4
128up.1	0.0231884878994074	0.150529906876015	0.173	0.279	1	atlas_48h_alh	128up
Nipped-B.1	0.023409460202125	0.172396066185413	0.197	0.317	1	atlas_48h_alh	Nipped-B
Tsp42Ee.1	0.0238010979088506	0.104648234974096	0.346	0.575	1	atlas_48h_alh	Tsp42Ee
pnut.1	0.0240841435788385	0.216286334751087	0.277	0.444	1	atlas_48h_alh	pnut
CG1910.1	0.0241572955085153	0.162047951360726	0.291	0.479	1	atlas_48h_alh	CG1910
Phf5a.1	0.0243723429300701	0.423702248023476	0.574	0.725	1	atlas_48h_alh	Phf5a
Slbp.1	0.0243763851522482	0.167270123711489	0.19	0.307	1	atlas_48h_alh	Slbp
Glo1.1	0.0252106934399106	0.112611082801741	0.356	0.555	1	atlas_48h_alh	Glo1
Syb.1	0.0252999119609697	0.14882159505814	0.242	0.387	1	atlas_48h_alh	Syb
EMC10.1	0.0258008048872279	0.15485642221661	0.232	0.376	1	atlas_48h_alh	EMC10
Moe.1	0.0261954441872181	0.272960653085325	0.696	0.825	1	atlas_48h_alh	Moe
skd.1	0.0269718909054135	0.113725170302233	0.239	0.374	1	atlas_48h_alh	skd
P32.1	0.0271041113635747	0.129754848224449	0.277	0.447	1	atlas_48h_alh	P32
Xpc.1	0.0276255952428407	0.105507212383381	0.239	0.381	1	atlas_48h_alh	Xpc
east.1	0.028423902770206	0.124377253765311	0.349	0.555	1	atlas_48h_alh	east
aurB.1	0.0284409173765432	0.15374618681972	0.311	0.496	1	atlas_48h_alh	aurB
Claspin.1	0.0284866339657356	0.192117705978821	0.19	0.304	1	atlas_48h_alh	Claspin
Prosbeta4.1	0.0287860022703679	0.100315225033964	0.384	0.613	1	atlas_48h_alh	Prosbeta4
eIF3a.1	0.0289102739033531	0.166948745640372	0.197	0.317	1	atlas_48h_alh	eIF3a
eIF3g1.1	0.0298085318328756	0.182844756744781	0.377	0.607	1	atlas_48h_alh	eIF3g1
Map60.1	0.030365164219881	0.221430055589023	0.166	0.266	1	atlas_48h_alh	Map60
Rpt4.1	0.0325846284832165	0.11938138504616	0.273	0.437	1	atlas_48h_alh	Rpt4
flw.1	0.0327849837328276	0.12734023849425	0.318	0.512	1	atlas_48h_alh	flw
CG13551.1	0.0329518507810426	0.189576998751195	0.796	0.927	1	atlas_48h_alh	CG13551
Eb1.1	0.0330829144999537	0.250547903939915	0.304	0.499	1	atlas_48h_alh	Eb1
Uev1A.1	0.0331470690219582	0.186513497642994	0.311	0.504	1	atlas_48h_alh	Uev1A
shrb.1	0.034554839195649	0.171182200733673	0.208	0.326	1	atlas_48h_alh	shrb
CG13029.1	0.0357735833979884	0.204336663357656	0.18	0.288	1	atlas_48h_alh	CG13029
CG13365.1	0.0364064139561617	0.113533313494107	0.246	0.389	1	atlas_48h_alh	CG13365
dnk.1	0.0370497774757218	0.257871483702922	0.215	0.339	1	atlas_48h_alh	dnk
p120ctn.1	0.0377221838035377	0.185486487967906	0.197	0.311	1	atlas_48h_alh	p120ctn
CG1677.1	0.0384185562633241	0.207185041228907	0.273	0.44	1	atlas_48h_alh	CG1677
Fkbp59.1	0.0385199189005077	0.150846363104974	0.339	0.54	1	atlas_48h_alh	Fkbp59
snRNP-U1-70K.1	0.0389741751811852	0.192843188237333	0.308	0.489	1	atlas_48h_alh	snRNP-U1-70K
Prosalpha4.1	0.0402851596296293	0.119448125666618	0.343	0.541	1	atlas_48h_alh	Prosalpha4
CG1789.1	0.0411325541371012	0.128630643510284	0.183	0.284	1	atlas_48h_alh	CG1789
Arf102F.1	0.0433916000733847	0.205609987986852	0.249	0.396	1	atlas_48h_alh	Arf102F
Caf1-55.1	0.0449690224402277	0.137374388899644	0.201	0.314	1	atlas_48h_alh	Caf1-55
Hat1.1	0.0450035252416992	0.310326093117357	0.626	0.757	1	atlas_48h_alh	Hat1
Rpn13.1	0.045189721038587	0.150530690480499	0.26	0.402	1	atlas_48h_alh	Rpn13
EloC.1	0.0452120925211177	0.196652609124725	0.346	0.549	1	atlas_48h_alh	EloC
RNASEK.1	0.0456370634082894	0.286231460048661	0.644	0.798	1	atlas_48h_alh	RNASEK
Rrp1.1	0.0459776865276625	0.225848312989027	0.353	0.566	1	atlas_48h_alh	Rrp1
CG10465.1	0.0465425838811718	0.166982217295495	0.239	0.373	1	atlas_48h_alh	CG10465
GCS2beta.1	0.0472527718166618	0.152883260264248	0.304	0.472	1	atlas_48h_alh	GCS2beta
spt4.1	0.0478505024829165	0.250728963608606	0.284	0.45	1	atlas_48h_alh	spt4
DnaJ-1.1	0.0481698042604577	0.154531263274369	0.232	0.362	1	atlas_48h_alh	DnaJ-1
Akr1B.1	0.0483393796662732	0.28284919937036	0.221	0.351	1	atlas_48h_alh	Akr1B
HSPC300.1	0.0485774558012618	0.240606463751845	0.253	0.392	1	atlas_48h_alh	HSPC300
grp.1	0.0485841860544977	0.160261502325236	0.187	0.288	1	atlas_48h_alh	grp
Rpn3.1	0.0488526278344619	0.123667940582666	0.27	0.412	1	atlas_48h_alh	Rpn3
kud.1	0.0489284348027392	0.273366724839033	0.692	0.854	1	atlas_48h_alh	kud
