# Supplementary material for: Single cell RNA-seq analysis reveals temporally-regulated and quiescence-regulated gene expression in Drosophila larval neuroblasts
Source: Neural Dev. 2022 Aug 24;17:7. doi: 10.1186/s13064-022-00163-7 (PMC9404614; doi:10.1186/s13064-022-00163-7)
Supplement: Supplementary file 8 — Additional file 8. [file 13064_2022_163_MOESM8_ESM.csv]

	p_val	avg_log2FC	pct.1	pct.2	p_val_adj	cluster	gene
Ocho	2.43618621932999e-103	-0.667068109971034	0.15	0.624	3.11783112349853e-99	Nonannotated progenitors	Ocho
CCT6	3.91538449172168e-91	-0.478566708648899	0.145	0.591	5.0109090725054e-87	Nonannotated progenitors	CCT6
Tom	6.15354041903733e-90	-0.619160674274744	0.127	0.535	7.87530102828397e-86	Nonannotated progenitors	Tom
E(spl)m5-HLH	2.60667378332031e-89	-0.487459270012981	0.142	0.573	3.33602110789333e-85	Nonannotated progenitors	E(spl)m5-HLH
E(spl)m3-HLH	6.32226235378427e-84	-0.573386813322259	0.198	0.677	8.09123136037311e-80	Nonannotated progenitors	E(spl)m3-HLH
Ppa	4.64129230636743e-83	-0.566516468085493	0.166	0.603	5.93992589368904e-79	Nonannotated progenitors	Ppa
CCT5	4.06924642847186e-82	-0.451166407307797	0.161	0.603	5.20782157915829e-78	Nonannotated progenitors	CCT5
nop5	2.1685599271197e-81	-0.535126600955246	0.181	0.641	2.77532299472779e-77	Nonannotated progenitors	nop5
CCT7	1.75461228312067e-79	-0.390118405150195	0.12	0.498	2.24555279993783e-75	Nonannotated progenitors	CCT7
CCT3	3.97395495799818e-79	-0.440914177121924	0.15	0.567	5.08586755524607e-75	Nonannotated progenitors	CCT3
Phb2	5.13811325891939e-79	-0.421173633824398	0.129	0.518	6.57575734876504e-75	Nonannotated progenitors	Phb2
Fib	5.73688746413412e-77	-0.391158837857498	0.09	0.416	7.34206857659885e-73	Nonannotated progenitors	Fib
CG4038	7.04651860581524e-77	-0.411761216179942	0.177	0.62	9.01813451172234e-73	Nonannotated progenitors	CG4038
Myc	7.05084370790481e-77	-0.47051579621343	0.136	0.523	9.02366977737657e-73	Nonannotated progenitors	Myc
UQCR-C1	3.9160134557861e-74	-0.294287569338965	0.147	0.551	5.01171402071505e-70	Nonannotated progenitors	UQCR-C1
Prosalpha7	1.16569814989936e-73	-0.305296177562215	0.139	0.528	1.49186049224121e-69	Nonannotated progenitors	Prosalpha7
Diap2	2.27705398020867e-73	-0.425758331379985	0.027	0.228	2.91417368387105e-69	Nonannotated progenitors	Diap2
HP4	2.97947101360422e-73	-0.519965738055648	0.136	0.51	3.81312700321068e-69	Nonannotated progenitors	HP4
mRpS30	3.9929117537017e-73	-0.306135986063893	0.086	0.397	5.11012846238744e-69	Nonannotated progenitors	mRpS30
CG4069	2.91038895402009e-72	-0.315034196642053	0.065	0.339	3.72471578335491e-68	Nonannotated progenitors	CG4069
tll	8.72245353276457e-72	-0.331597048183035	0.072	0.356	1.11629960312321e-67	Nonannotated progenitors	tll
Ahcy	8.80493873261435e-72	-0.334897584378262	0.114	0.463	1.12685605899998e-67	Nonannotated progenitors	Ahcy
CG12581	4.86440935811794e-71	-0.344975266951319	0.046	0.282	6.22547109651934e-67	Nonannotated progenitors	CG12581
Prosalpha6	5.98328424593738e-71	-0.44005312584552	0.157	0.561	7.65740717795065e-67	Nonannotated progenitors	Prosalpha6
E(spl)m4-BFM	1.03830848949161e-70	-0.393060848543747	0.241	0.743	1.32882720485136e-66	Nonannotated progenitors	E(spl)m4-BFM
CG1416	3.82169640499331e-70	-0.426762227655633	0.046	0.28	4.89100705911044e-66	Nonannotated progenitors	CG1416
Nop56	9.69454866756057e-70	-0.400076543546922	0.199	0.646	1.2407083384744e-65	Nonannotated progenitors	Nop56
CG7414	1.2654641383572e-69	-0.295137467132271	0.113	0.455	1.61954100426954e-65	Nonannotated progenitors	CG7414
HIP-R	6.34870546551796e-69	-0.298264712447422	0.088	0.389	8.12507325476988e-65	Nonannotated progenitors	HIP-R
Vps29	9.32163528949777e-69	-0.338634774004067	0.057	0.309	1.19298288434992e-64	Nonannotated progenitors	Vps29
Prosbeta1	3.21424562030843e-68	-0.355367472586225	0.186	0.617	4.11359154487073e-64	Nonannotated progenitors	Prosbeta1
Ssrp	5.13326704555051e-68	-0.351229162428603	0.163	0.565	6.56955516489555e-64	Nonannotated progenitors	Ssrp
CG10939	9.00639909304126e-68	-0.212456065071979	0.144	0.524	1.15263895592742e-63	Nonannotated progenitors	CG10939
CG30349	9.83173701187825e-68	-0.304586566774123	0.109	0.438	1.25826570278018e-63	Nonannotated progenitors	CG30349
Nsun2	1.61009214109947e-67	-0.252800997465431	0.055	0.301	2.0605959221791e-63	Nonannotated progenitors	Nsun2
P32	1.78556298346976e-67	-0.307861609955272	0.093	0.398	2.28516350624459e-63	Nonannotated progenitors	P32
Syb	3.88035877322117e-67	-0.26606222744861	0.083	0.373	4.96608315796846e-63	Nonannotated progenitors	Syb
TfIIFalpha	4.95421664035575e-67	-0.305056634130831	0.098	0.411	6.34040645632729e-63	Nonannotated progenitors	TfIIFalpha
chn	1.01652718642024e-66	-0.220966310843693	0.058	0.309	1.30095149318062e-62	Nonannotated progenitors	chn
vig2	1.37258868206485e-66	-0.384263421511173	0.19	0.619	1.75663899530659e-62	Nonannotated progenitors	vig2
La	1.43651451362501e-66	-0.263127250118607	0.093	0.397	1.83845127453728e-62	Nonannotated progenitors	La
Brd	1.65424303593328e-66	-0.266735556253332	0.21	0.66	2.11710023738741e-62	Nonannotated progenitors	Brd
E(spl)m2-BFM	2.2556106979241e-66	-0.347719470222472	0.142	0.509	2.88673057120326e-62	Nonannotated progenitors	E(spl)m2-BFM
eIF3d1	4.2138682247481e-66	-0.344827911721928	0.083	0.369	5.39290855403262e-62	Nonannotated progenitors	eIF3d1
Uhg2	5.38539293050447e-66	-0.179915188531658	0.091	0.392	6.89222587245962e-62	Nonannotated progenitors	Uhg2
Inx3	7.59631948545151e-66	-0.347131748239601	0.06	0.309	9.72176967748084e-62	Nonannotated progenitors	Inx3
Prps	7.81122353894216e-66	-0.33665057711479	0.193	0.625	9.99680388513817e-62	Nonannotated progenitors	Prps
CG11417	8.1093189805836e-66	-0.290206251933653	0.043	0.265	1.03783064313509e-61	Nonannotated progenitors	CG11417
mod	1.18056223143397e-65	-0.395118822543052	0.235	0.698	1.5108835437892e-61	Nonannotated progenitors	mod
CG4364	2.55270605700175e-65	-0.273465458903011	0.111	0.438	3.26695321175084e-61	Nonannotated progenitors	CG4364
Lsm12a	2.61219783318582e-65	-0.258118813792913	0.078	0.356	3.34309078691122e-61	Nonannotated progenitors	Lsm12a
CCT1	3.74380971442974e-65	-0.276881640896756	0.085	0.373	4.79132767252718e-61	Nonannotated progenitors	CCT1
eIF4G1	4.34561575940878e-65	-0.276645179611788	0.116	0.447	5.56151904889136e-61	Nonannotated progenitors	eIF4G1
Hat1	9.68325482316666e-65	-0.288606719309952	0.068	0.328	1.23926295226887e-60	Nonannotated progenitors	Hat1
msk	1.03474093338333e-64	-0.290540971600824	0.156	0.535	1.32426144654399e-60	Nonannotated progenitors	msk
Pp1-87B	1.93301328527294e-64	-0.352502490802137	0.181	0.592	2.4738704024923e-60	Nonannotated progenitors	Pp1-87B
CG11180	2.70065412933715e-64	-0.304868455131261	0.047	0.272	3.45629715472568e-60	Nonannotated progenitors	CG11180
Dl	5.57788369618432e-64	-0.352731303937021	0.156	0.532	7.13857555437669e-60	Nonannotated progenitors	Dl
Xpc	7.36573448925502e-64	-0.21804070570867	0.052	0.285	9.42666699934858e-60	Nonannotated progenitors	Xpc
lark	7.99807759409666e-64	-0.215458885012149	0.111	0.433	1.02359397049249e-59	Nonannotated progenitors	lark
Caf1-180	9.83608107632609e-64	-0.299742537713456	0.056	0.294	1.25882165614821e-59	Nonannotated progenitors	Caf1-180
Task6	1.03088599707274e-63	-0.249123623654984	0.143	0.509	1.31932789905369e-59	Nonannotated progenitors	Task6
CG11858	1.27495132239681e-63	-0.193560635235597	0.096	0.397	1.63168270240343e-59	Nonannotated progenitors	CG11858
Rpn2	2.8351742342606e-63	-0.276966596811717	0.105	0.416	3.62845598500671e-59	Nonannotated progenitors	Rpn2
mEFTs	3.07684094405179e-63	-0.226379600924654	0.059	0.302	3.93774104019748e-59	Nonannotated progenitors	mEFTs
Trxr-1	3.22890751363126e-63	-0.254964193263804	0.106	0.42	4.13235583594529e-59	Nonannotated progenitors	Trxr-1
CG7518	4.25040174149685e-63	-0.279258635075666	0.043	0.258	5.43966414876767e-59	Nonannotated progenitors	CG7518
mgr	4.37704500376359e-63	-0.247246145314216	0.072	0.335	5.60174219581664e-59	Nonannotated progenitors	mgr
Prp19	4.8609971977987e-63	-0.296205466606641	0.039	0.246	6.22110421374278e-59	Nonannotated progenitors	Prp19
CG12288	5.96821793351971e-63	-0.209569971064296	0.092	0.383	7.63812531131852e-59	Nonannotated progenitors	CG12288
RpLP0-like	7.96841886807758e-63	-0.23667278221263	0.053	0.285	1.01979824673657e-58	Nonannotated progenitors	RpLP0-like
dom	9.25496116853736e-63	-0.172344955912818	0.064	0.315	1.18444993034941e-58	Nonannotated progenitors	dom
CCT2	1.07602855579731e-62	-0.221500256105091	0.101	0.408	1.3771013457094e-58	Nonannotated progenitors	CCT2
CG7206	1.42838384592259e-62	-0.340811742851431	0.018	0.18	1.82804564601173e-58	Nonannotated progenitors	CG7206
Pabp2	1.62766248453124e-62	-0.196012612249551	0.173	0.575	2.08308244770309e-58	Nonannotated progenitors	Pabp2
Mpcp2	2.45092840391563e-62	-0.186681147705009	0.079	0.351	3.13669817133123e-58	Nonannotated progenitors	Mpcp2
Glo1	3.92290019729928e-62	-0.217766122917539	0.178	0.584	5.02052767250361e-58	Nonannotated progenitors	Glo1
CG43066	3.92879376845676e-62	-0.240218965769922	0.062	0.307	5.02807026487097e-58	Nonannotated progenitors	CG43066
eIF2gamma	4.96494249083965e-62	-0.250098627429627	0.068	0.321	6.35413339977659e-58	Nonannotated progenitors	eIF2gamma
ovo	7.8059117262173e-62	-0.338582041624336	0.084	0.357	9.99000582721289e-58	Nonannotated progenitors	ovo
eIF3c	8.27043024442012e-62	-0.292271361481873	0.169	0.559	1.05844966268089e-57	Nonannotated progenitors	eIF3c
CCT4	1.08318407076637e-61	-0.173816447054118	0.117	0.443	1.3862589737668e-57	Nonannotated progenitors	CCT4
Rox8	1.58619602808723e-61	-0.294823576750185	0.077	0.342	2.03001367674604e-57	Nonannotated progenitors	Rox8
mge	1.68934795263162e-61	-0.249602829189188	0.065	0.312	2.16202750977795e-57	Nonannotated progenitors	mge
CG5355	2.32033342344176e-61	-0.281441503826494	0.061	0.302	2.96956271532076e-57	Nonannotated progenitors	CG5355
Sgt	3.1145083120465e-61	-0.179764505463727	0.095	0.389	3.9859477377571e-57	Nonannotated progenitors	Sgt
ND-30	3.28193293458225e-61	-0.191292972739264	0.093	0.384	4.20021776967836e-57	Nonannotated progenitors	ND-30
CG15093	3.3906042604106e-61	-0.278799127482164	0.087	0.367	4.33929533247349e-57	Nonannotated progenitors	CG15093
NHP2	4.02644970399919e-61	-0.256897045681389	0.203	0.631	5.15305033117816e-57	Nonannotated progenitors	NHP2
shn	4.14527555338456e-61	-0.284098608011939	0.044	0.255	5.30512365322156e-57	Nonannotated progenitors	shn
fj	5.96228852828259e-61	-0.393673896843394	0.079	0.345	7.63053685849606e-57	Nonannotated progenitors	fj
CG10576	1.14481764569526e-60	-0.273089322884613	0.152	0.517	1.46513762296079e-56	Nonannotated progenitors	CG10576
CG9344	1.71243273991499e-60	-0.142934704130089	0.129	0.466	2.19157142054321e-56	Nonannotated progenitors	CG9344
E(spl)m7-HLH	1.80769201781281e-60	-0.221822457971024	0.188	0.6	2.31348424439683e-56	Nonannotated progenitors	E(spl)m7-HLH
Paics	2.2358044168057e-60	-0.290999503865399	0.062	0.302	2.86138249262794e-56	Nonannotated progenitors	Paics
CG10463	2.36484793620161e-60	-0.254782629866076	0.086	0.362	3.02653238875083e-56	Nonannotated progenitors	CG10463
Prosbeta6	3.56522739301919e-60	-0.211128094755046	0.114	0.428	4.56277801758596e-56	Nonannotated progenitors	Prosbeta6
Aldh	7.67130019058865e-60	-0.195119018251443	0.124	0.452	9.81772998391536e-56	Nonannotated progenitors	Aldh
Rpn13	8.43990230151237e-60	-0.296516228830052	0.058	0.29	1.08013869654755e-55	Nonannotated progenitors	Rpn13
Gdh	1.05836673384467e-59	-0.134580090695975	0.117	0.436	1.35449774597441e-55	Nonannotated progenitors	Gdh
RnrL	1.1634013692217e-59	-0.283538756765962	0.061	0.296	1.48892107232993e-55	Nonannotated progenitors	RnrL
Rpn9	1.53081969506354e-59	-0.226321872476351	0.119	0.439	1.95914304574232e-55	Nonannotated progenitors	Rpn9
Fkbp59	1.87769150747291e-59	-0.250141855755537	0.086	0.359	2.40306959126383e-55	Nonannotated progenitors	Fkbp59
Moe	2.11675226708951e-59	-0.416011414897764	0.247	0.699	2.70901955142115e-55	Nonannotated progenitors	Moe
SC35	9.4339832932632e-59	-0.240345352441688	0.178	0.572	1.20736118187182e-54	Nonannotated progenitors	SC35
CG30122	9.85180653009364e-59	-0.188876201235183	0.07	0.318	1.26083419972138e-54	Nonannotated progenitors	CG30122
Prosap	1.43583456989251e-58	-0.235091766962214	0.18	0.572	1.83758108254843e-54	Nonannotated progenitors	Prosap
Desat1	1.63123951263862e-58	-0.18948435096222	0.064	0.302	2.0876603282749e-54	Nonannotated progenitors	Desat1
wb	1.77282223524906e-58	-0.12547666557536	0.18	0.576	2.26885789667174e-54	Nonannotated progenitors	wb
IntS11	2.30501495359391e-58	-0.225857524437478	0.088	0.362	2.94995813760949e-54	Nonannotated progenitors	IntS11
MTA1-like	2.31327289601778e-58	-0.222831127603941	0.149	0.506	2.96052665232356e-54	Nonannotated progenitors	MTA1-like
Nop60B	2.73551991503438e-58	-0.521510629022954	0.325	0.82	3.500918387261e-54	Nonannotated progenitors	Nop60B
pch2	3.21896420669247e-58	-0.195694297599432	0.069	0.315	4.11963039172503e-54	Nonannotated progenitors	pch2
REG	4.05570329020825e-58	-0.228101812961138	0.097	0.383	5.19048907080852e-54	Nonannotated progenitors	REG
CG30015	4.97195501630092e-58	-0.263201646774902	0.049	0.261	6.36310802986192e-54	Nonannotated progenitors	CG30015
CG8545	6.68287174355845e-58	-0.234206452538947	0.073	0.324	8.5527392574061e-54	Nonannotated progenitors	CG8545
vig	7.22194269130173e-58	-0.232379501227855	0.166	0.54	9.24264225632795e-54	Nonannotated progenitors	vig
CG3224	7.36391436750412e-58	-0.164596379957314	0.107	0.408	9.42433760753177e-54	Nonannotated progenitors	CG3224
Uev1A	1.36372491163355e-57	-0.178385498450369	0.117	0.428	1.74529514190862e-53	Nonannotated progenitors	Uev1A
CG8036	1.40495984114186e-57	-0.24270754145017	0.091	0.367	1.79806760469335e-53	Nonannotated progenitors	CG8036
eIF3a	1.70287726580958e-57	-0.135173407156215	0.059	0.288	2.1793423247831e-53	Nonannotated progenitors	eIF3a
Tom40	1.82906649143716e-57	-0.185978879934265	0.066	0.307	2.34083929574127e-53	Nonannotated progenitors	Tom40
Cyt-c1	2.08044037209654e-57	-0.235551652656602	0.113	0.419	2.66254758820915e-53	Nonannotated progenitors	Cyt-c1
kis	2.27697848910615e-57	-0.26219973002687	0.177	0.561	2.91407707035806e-53	Nonannotated progenitors	kis
eIF3k	2.50302605778556e-57	-0.204980044715481	0.197	0.609	3.20337274875396e-53	Nonannotated progenitors	eIF3k
Psn	2.70524240444113e-57	-0.241672363222553	0.064	0.299	3.46216922920376e-53	Nonannotated progenitors	Psn
CG9281	3.34713988145608e-57	-0.243895463285321	0.098	0.381	4.2836696202875e-53	Nonannotated progenitors	CG9281
Hsp60A	3.62050857132442e-57	-0.279997179886804	0.083	0.346	4.63352686958099e-53	Nonannotated progenitors	Hsp60A
CG1703	3.75674290465416e-57	-0.200833792323225	0.11	0.409	4.80787956937639e-53	Nonannotated progenitors	CG1703
Lam	4.66627371401649e-57	-0.295280246374011	0.199	0.602	5.97189709919831e-53	Nonannotated progenitors	Lam
CG1910	5.07503463449776e-57	-0.241003317881164	0.145	0.488	6.49502932523024e-53	Nonannotated progenitors	CG1910
eIF3g1	5.41051278435798e-57	-0.14650937094059	0.155	0.518	6.92437426142135e-53	Nonannotated progenitors	eIF3g1
RpL22	7.27072101760305e-57	-0.33190375562109	0.229	0.666	9.30506875832838e-53	Nonannotated progenitors	RpL22
Cwc25	7.71873289569161e-57	-0.217598530643968	0.054	0.274	9.87843435990612e-53	Nonannotated progenitors	Cwc25
mbf1	8.0529470234625e-57	-0.121971080647159	0.101	0.392	1.03061616006273e-52	Nonannotated progenitors	mbf1
lncRNA:CR46003	1.05012229438418e-56	-0.404609011607693	0.208	0.606	1.34394651235287e-52	Nonannotated progenitors	lncRNA:CR46003
Pfdn2	1.05083779394944e-56	-0.166785045656441	0.139	0.476	1.34486220869649e-52	Nonannotated progenitors	Pfdn2
lncRNA:CR43650	1.06608730998074e-56	-0.219937173679096	0.069	0.312	1.36437853931335e-52	Nonannotated progenitors	lncRNA:CR43650
larp	1.22810080297672e-56	-0.207076955243779	0.097	0.38	1.57172340764961e-52	Nonannotated progenitors	larp
Non1	1.55463829771672e-56	-0.168234386565757	0.147	0.496	1.98962609341786e-52	Nonannotated progenitors	Non1
akirin	1.57446344970027e-56	-0.196708846921869	0.2	0.611	2.01499832292641e-52	Nonannotated progenitors	akirin
Taldo	1.82736024698069e-56	-0.124948886424897	0.091	0.365	2.33865564408588e-52	Nonannotated progenitors	Taldo
yps	1.85324551038525e-56	-0.326070777848101	0.241	0.688	2.37178360419105e-52	Nonannotated progenitors	yps
AsnRS	2.03845355296241e-56	-0.264405933746292	0.07	0.312	2.60881285708129e-52	Nonannotated progenitors	AsnRS
Tudor-SN	2.55144661439313e-56	-0.253186150729078	0.072	0.315	3.26534137710032e-52	Nonannotated progenitors	Tudor-SN
CG8108	2.77372851053673e-56	-0.118945221119247	0.135	0.466	3.5498177477849e-52	Nonannotated progenitors	CG8108
Claspin	2.90892396197243e-56	-0.302719677678188	0.049	0.257	3.72284088653232e-52	Nonannotated progenitors	Claspin
CG13690	3.45476228210469e-56	-0.259683163569005	0.069	0.31	4.42140476863759e-52	Nonannotated progenitors	CG13690
eIF5B	3.50425074465965e-56	-0.154359486919318	0.116	0.424	4.48474010301542e-52	Nonannotated progenitors	eIF5B
Tango4	3.53435978200584e-56	-0.196728106977388	0.051	0.265	4.52327364901108e-52	Nonannotated progenitors	Tango4
Dph5	3.70035577639336e-56	-0.18223709185946	0.096	0.375	4.73571532262822e-52	Nonannotated progenitors	Dph5
eIF1A	4.22079431095795e-56	-0.257897526795444	0.225	0.658	5.40177255916399e-52	Nonannotated progenitors	eIF1A
Rpt6	5.24566276978369e-56	-0.156053152033835	0.103	0.391	6.71339921276916e-52	Nonannotated progenitors	Rpt6
Gp150	6.04748737361339e-56	-0.240139557662364	0.069	0.307	7.73957434075042e-52	Nonannotated progenitors	Gp150
ND-39	7.99922482048824e-56	-0.150005349715902	0.155	0.51	1.02374079252609e-51	Nonannotated progenitors	ND-39
PCNA	8.37697466695944e-56	-0.218983185579438	0.168	0.537	1.07208521787747e-51	Nonannotated progenitors	PCNA
Manf	1.01869569291249e-55	-0.224565026564142	0.076	0.324	1.30372674778941e-51	Nonannotated progenitors	Manf
CG9922	1.10804746161926e-55	-0.188094051206796	0.17	0.543	1.41807914138033e-51	Nonannotated progenitors	CG9922
CD98hc	1.16768327808165e-55	-0.120822987666281	0.123	0.439	1.49440105928889e-51	Nonannotated progenitors	CD98hc
MRG15	1.27298320060507e-55	-0.185490572697396	0.077	0.329	1.62916390013436e-51	Nonannotated progenitors	MRG15
Art1	1.49290270481926e-55	-0.158051266323918	0.099	0.381	1.91061688162769e-51	Nonannotated progenitors	Art1
BuGZ	1.50897203217662e-55	-0.100909251430978	0.09	0.361	1.93118240677963e-51	Nonannotated progenitors	BuGZ
Ubc4	1.5280803589259e-55	-0.171233976177497	0.092	0.364	1.95563724335336e-51	Nonannotated progenitors	Ubc4
CG7546	1.95317241493347e-55	-0.181365043781938	0.042	0.236	2.49967005663186e-51	Nonannotated progenitors	CG7546
eEF1delta	2.05139318310186e-55	-0.228968378024428	0.199	0.6	2.62537299573377e-51	Nonannotated progenitors	eEF1delta
cg	2.23538857801116e-55	-0.127841943702404	0.177	0.561	2.86085030213868e-51	Nonannotated progenitors	cg
Cnx99A	2.4854793294128e-55	-0.167509820957349	0.088	0.354	3.18091644578251e-51	Nonannotated progenitors	Cnx99A
GstZ2	2.6312139034921e-55	-0.369735131008203	0.242	0.682	3.36742755368919e-51	Nonannotated progenitors	GstZ2
trx	2.67965238396364e-55	-0.130525577744973	0.086	0.351	3.42941912099667e-51	Nonannotated progenitors	trx
AdamTS-B	3.49435350470484e-55	-0.141359363729378	0.16	0.52	4.47207361532126e-51	Nonannotated progenitors	AdamTS-B
l(2)37Cc	4.5815468056301e-55	-0.102199025026282	0.105	0.395	5.8634636018454e-51	Nonannotated progenitors	l(2)37Cc
kst	5.23718108464855e-55	-0.207990170412257	0.17	0.54	6.70254435213321e-51	Nonannotated progenitors	kst
eIF3b	6.32359981568643e-55	-0.1334944455792	0.127	0.444	8.09294304411549e-51	Nonannotated progenitors	eIF3b
CG1354	7.1616141930156e-55	-0.152608487630144	0.097	0.373	9.16543384422137e-51	Nonannotated progenitors	CG1354
Spase25	7.49601273218325e-55	-0.173426599128642	0.086	0.346	9.59339709464812e-51	Nonannotated progenitors	Spase25
eIF3m	7.64149139136158e-55	-0.132394850027861	0.114	0.414	9.77958068266455e-51	Nonannotated progenitors	eIF3m
Adk2	8.36634768280741e-55	-0.152025045893589	0.104	0.391	1.07072517644569e-50	Nonannotated progenitors	Adk2
Inx2	9.91414015851567e-55	-0.24258773118643	0.154	0.501	1.26881165748684e-50	Nonannotated progenitors	Inx2
eIF2alpha	1.1492840483618e-54	-0.158721340440767	0.105	0.392	1.47085372509343e-50	Nonannotated progenitors	eIF2alpha
lncRNA:CR45242	1.15110975098225e-54	-0.373109954451066	0.093	0.359	1.47319025930708e-50	Nonannotated progenitors	lncRNA:CR45242
Nup205	1.21764750454275e-54	-0.209091799964631	0.033	0.211	1.55834527631381e-50	Nonannotated progenitors	Nup205
plum	1.38242862446005e-54	-0.119507975111231	0.103	0.389	1.76923215358398e-50	Nonannotated progenitors	plum
Tl	1.40315672669077e-54	-0.378911327132126	0.212	0.611	1.79575997881884e-50	Nonannotated progenitors	Tl
Ref1	1.43409874070746e-54	-0.278375850454794	0.222	0.644	1.8353595683574e-50	Nonannotated progenitors	Ref1
Prosalpha4	1.57654351281902e-54	-0.109185999357133	0.111	0.406	2.01766038770578e-50	Nonannotated progenitors	Prosalpha4
ND-B16.6	1.89419551255851e-54	-0.137090729104145	0.127	0.443	2.42419141697239e-50	Nonannotated progenitors	ND-B16.6
crp	1.92414549835268e-54	-0.145480781376501	0.131	0.454	2.46252140879176e-50	Nonannotated progenitors	crp
alph	1.97290823152612e-54	-0.165176905700878	0.079	0.329	2.52492795470712e-50	Nonannotated progenitors	alph
Larp4B	2.49714311325414e-54	-0.196155653577686	0.06	0.282	3.19584375634265e-50	Nonannotated progenitors	Larp4B
pont	3.15902583055061e-54	-0.341267912306677	0.034	0.213	4.04292125793867e-50	Nonannotated progenitors	pont
Fip1	4.84133443871993e-54	-0.206142846632965	0.066	0.296	6.19593981467377e-50	Nonannotated progenitors	Fip1
ed	6.32124467497053e-54	-0.190516164856008	0.166	0.528	8.08992893502728e-50	Nonannotated progenitors	ed
Gyf	8.76069812247748e-54	-0.229722022202212	0.046	0.244	1.12119414571467e-49	Nonannotated progenitors	Gyf
CG13096	8.82574190552098e-54	-0.166476610384939	0.116	0.414	1.12951844906857e-49	Nonannotated progenitors	CG13096
clu	1.26141625173565e-53	-0.146519662805096	0.191	0.583	1.61436051897129e-49	Nonannotated progenitors	clu
SerRS	1.46963325959976e-53	-0.192074299998193	0.061	0.283	1.88083664563578e-49	Nonannotated progenitors	SerRS
Prosbeta2	1.6136986011693e-53	-0.117449743668306	0.135	0.457	2.06521146977647e-49	Nonannotated progenitors	Prosbeta2
Parp	1.6565406610517e-53	-0.352942840516279	0.075	0.313	2.12004073801396e-49	Nonannotated progenitors	Parp
RpS15Ab	1.80567122767772e-53	-0.104121336310065	0.124	0.435	2.31089803718195e-49	Nonannotated progenitors	RpS15Ab
Pfdn5	2.19945161696554e-53	-0.140439505422379	0.161	0.518	2.81485817939249e-49	Nonannotated progenitors	Pfdn5
Mtor	3.39341223025579e-53	-0.233024156047326	0.058	0.272	4.34288897228136e-49	Nonannotated progenitors	Mtor
CG13630	3.50887863793689e-53	-0.301820134373134	0.02	0.169	4.49066288083163e-49	Nonannotated progenitors	CG13630
ND-24	3.93666481565779e-53	-0.226191006016818	0.092	0.354	5.03814363107884e-49	Nonannotated progenitors	ND-24
snRNP-U1-70K	4.67373364355925e-53	-0.154122070333287	0.118	0.417	5.98144431702713e-49	Nonannotated progenitors	snRNP-U1-70K
Idgf6	5.88635321040996e-53	-0.156293728776471	0.053	0.261	7.53335483868267e-49	Nonannotated progenitors	Idgf6
CG3760	6.56184514140632e-53	-0.110422219053963	0.094	0.361	8.39784941197181e-49	Nonannotated progenitors	CG3760
Prosalpha3	8.25231096567425e-53	-0.147572852483142	0.138	0.461	1.05613075738699e-48	Nonannotated progenitors	Prosalpha3
CG2865	8.66461123777477e-53	-0.191797680709058	0.176	0.543	1.10889694621042e-48	Nonannotated progenitors	CG2865
Rs1	1.08508438866085e-52	-0.163763776629442	0.085	0.339	1.38869100060816e-48	Nonannotated progenitors	Rs1
CG10638	1.15429943144397e-52	-0.215566378910183	0.054	0.261	1.47727241236199e-48	Nonannotated progenitors	CG10638
ras	1.21117169613826e-52	-0.238285395234594	0.041	0.227	1.55005753671774e-48	Nonannotated progenitors	ras
Uch-L5	1.5191447545954e-52	-0.151287392119981	0.113	0.403	1.94420145693119e-48	Nonannotated progenitors	Uch-L5
Srp19	1.6252639952925e-52	-0.147307403628261	0.059	0.276	2.08001286117534e-48	Nonannotated progenitors	Srp19
SsRbeta	1.77005123445652e-52	-0.207765016492638	0.037	0.217	2.26531156985745e-48	Nonannotated progenitors	SsRbeta
eIF6	1.87441435979936e-52	-0.205240669801069	0.059	0.274	2.39887549767123e-48	Nonannotated progenitors	eIF6
Usp10	2.09232804128332e-52	-0.255826421512828	0.048	0.246	2.67776142723439e-48	Nonannotated progenitors	Usp10
Tom20	2.16579151552972e-52	-0.165117791652474	0.183	0.559	2.77177998157494e-48	Nonannotated progenitors	Tom20
S6k	2.32363984611927e-52	-0.163016862212694	0.067	0.294	2.97379427506344e-48	Nonannotated progenitors	S6k
Surf6	2.58692026369425e-52	-0.182448849383043	0.12	0.417	3.3107405534759e-48	Nonannotated progenitors	Surf6
SRPK	2.6885393010015e-52	-0.163070166253631	0.117	0.413	3.44079259742172e-48	Nonannotated progenitors	SRPK
Incenp	3.05404105782796e-52	-0.143681049560828	0.053	0.26	3.90856174580823e-48	Nonannotated progenitors	Incenp
UQCR-C2	3.96004938683788e-52	-0.171510501881033	0.154	0.493	5.06807120527512e-48	Nonannotated progenitors	UQCR-C2
nej	4.13717177265747e-52	-0.111423918444748	0.094	0.361	5.29475243464703e-48	Nonannotated progenitors	nej
Eb1	4.5620146878756e-52	-0.172478628017301	0.129	0.438	5.83846639754319e-48	Nonannotated progenitors	Eb1
lig	4.5816770401954e-52	-0.182691840464001	0.073	0.309	5.86363027604207e-48	Nonannotated progenitors	lig
Prosbeta4	5.1797295068749e-52	-0.113568113623897	0.112	0.4	6.62901782289849e-48	Nonannotated progenitors	Prosbeta4
rost	5.90375008300357e-52	-0.145810475841498	0.074	0.31	7.55561935622797e-48	Nonannotated progenitors	rost
sd	6.03630789772188e-52	-0.118808351299024	0.155	0.499	7.72526684750446e-48	Nonannotated progenitors	sd
CG8223	6.23689279987655e-52	-0.154997709010091	0.091	0.351	7.98197540528201e-48	Nonannotated progenitors	CG8223
aos	7.09856347630426e-52	-0.259073803091802	0.076	0.312	9.08474153697419e-48	Nonannotated progenitors	aos
ASPP	7.87917372341947e-52	-0.208496369624754	0.061	0.279	1.00837665312322e-47	Nonannotated progenitors	ASPP
Dredd	7.94251006118134e-52	-0.246421151831207	0.009	0.128	1.01648243762999e-47	Nonannotated progenitors	Dredd
gish	1.25611760414665e-51	-0.15733964770713	0.177	0.542	1.60757930978689e-47	Nonannotated progenitors	gish
CycT	1.50100425332437e-51	-0.122808235363525	0.076	0.315	1.92098524340453e-47	Nonannotated progenitors	CycT
Idh3a	1.91863582250827e-51	-0.191055776736402	0.15	0.483	2.45547012564608e-47	Nonannotated progenitors	Idh3a
CG15019	2.06008481179999e-51	-0.100435125675223	0.135	0.452	2.63649654214162e-47	Nonannotated progenitors	CG15019
baz	2.78029124788874e-51	-0.128876330045487	0.227	0.654	3.55821673904801e-47	Nonannotated progenitors	baz
Oaz	3.40806443132513e-51	-0.26553711280139	0.115	0.402	4.36164085920991e-47	Nonannotated progenitors	Oaz
mRpL12	3.58111003865979e-51	-0.145053656977559	0.077	0.317	4.5831046274768e-47	Nonannotated progenitors	mRpL12
kuk	4.17868725618619e-51	-0.178836576103708	0.08	0.321	5.34788395046709e-47	Nonannotated progenitors	kuk
CG6712	4.19491665381387e-51	-0.153367275335628	0.165	0.512	5.36865433355099e-47	Nonannotated progenitors	CG6712
mnb	4.31491071440758e-51	-0.146796504780534	0.099	0.365	5.52222273229882e-47	Nonannotated progenitors	mnb
CG3918	6.15364858468502e-51	-0.187387522246051	0.054	0.258	7.87543945867988e-47	Nonannotated progenitors	CG3918
Nup358	6.34693391720827e-51	-0.161109453267916	0.08	0.321	8.12280602724314e-47	Nonannotated progenitors	Nup358
Xrp1	6.42487126318474e-51	-0.145725005490519	0.155	0.493	8.22255024262383e-47	Nonannotated progenitors	Xrp1
CG5554	7.00763629102394e-51	-0.145646463896566	0.069	0.294	8.96837292525244e-47	Nonannotated progenitors	CG5554
Uhg5	8.89292172533569e-51	-0.147687402986275	0.122	0.417	1.13811612240846e-46	Nonannotated progenitors	Uhg5
Rrp1	9.56975864547601e-51	-0.112298751231603	0.094	0.354	1.22473771144802e-46	Nonannotated progenitors	Rrp1
RanGAP	1.28461506737277e-50	-0.216138132300388	0.049	0.244	1.64405036322367e-46	Nonannotated progenitors	RanGAP
Fkbp39	1.29009679687219e-50	-0.482424246732549	0.389	0.887	1.65106588063702e-46	Nonannotated progenitors	Fkbp39
Sps1	1.31372574896801e-50	-0.158286421438007	0.071	0.299	1.68130621352925e-46	Nonannotated progenitors	Sps1
Stip1	1.36796649135086e-50	-0.115088371927336	0.055	0.26	1.75072351563083e-46	Nonannotated progenitors	Stip1
alt	1.98480841100278e-50	-0.134092367756663	0.1	0.367	2.54015780440136e-46	Nonannotated progenitors	alt
AspRS	2.21595722395362e-50	-0.132497998484154	0.055	0.26	2.83598205521584e-46	Nonannotated progenitors	AspRS
RhoGEF4	2.64270314284468e-50	-0.213808965202568	0.037	0.213	3.38213148221262e-46	Nonannotated progenitors	RhoGEF4
zip	2.86569988718887e-50	-0.106851721819654	0.123	0.422	3.66752271562431e-46	Nonannotated progenitors	zip
hoip	3.84960112079371e-50	-0.139986674686262	0.219	0.63	4.92671951439179e-46	Nonannotated progenitors	hoip
ND-B17.2	4.55721666846587e-50	-0.105067482297637	0.123	0.419	5.83232589230262e-46	Nonannotated progenitors	ND-B17.2
atl	6.52518101973766e-50	-0.129597291534964	0.099	0.362	8.35092666906026e-46	Nonannotated progenitors	atl
esg	8.22867477039548e-50	-0.2885541900537	0.057	0.261	1.05310579711521e-45	Nonannotated progenitors	esg
shrb	9.66912020639948e-50	-0.101466193787923	0.076	0.309	1.23745400401501e-45	Nonannotated progenitors	shrb
CCT8	1.00659228074243e-49	-0.2700723169059	0.222	0.62	1.28823680089416e-45	Nonannotated progenitors	CCT8
CG5953	1.23945938955155e-49	-0.253848054328443	0.03	0.189	1.58626012674808e-45	Nonannotated progenitors	CG5953
CG6701	1.78424467220377e-49	-0.116750576369492	0.165	0.507	2.28347633148638e-45	Nonannotated progenitors	CG6701
fz	2.18617176454914e-49	-0.102347890265433	0.133	0.439	2.79786262426999e-45	Nonannotated progenitors	fz
RPA2	2.34431963021464e-49	-0.161305918690826	0.077	0.31	3.0002602627487e-45	Nonannotated progenitors	RPA2
CkIIbeta	2.96595147250526e-49	-0.130671753465748	0.238	0.671	3.79582469451223e-45	Nonannotated progenitors	CkIIbeta
CG9246	2.96919444836956e-49	-0.284749521863317	0.04	0.217	3.79997505502336e-45	Nonannotated progenitors	CG9246
crb	3.04551995980535e-49	-0.15588917222918	0.058	0.263	3.89765644455889e-45	Nonannotated progenitors	crb
p120ctn	3.52970450895038e-49	-0.157900362719263	0.07	0.293	4.51731583055469e-45	Nonannotated progenitors	p120ctn
mud	3.55450597381395e-49	-0.200569805171661	0.047	0.235	4.54905674528709e-45	Nonannotated progenitors	mud
Ran	4.12339232547285e-49	-0.513435202028167	0.354	0.825	5.27711749814016e-45	Nonannotated progenitors	Ran
emc	4.78396004179347e-49	-0.146269322703057	0.163	0.501	6.12251206148728e-45	Nonannotated progenitors	emc
CG4281	5.09546958344621e-49	-0.148313173855256	0.028	0.183	6.52118197289447e-45	Nonannotated progenitors	CG4281
AIMP1	5.27413071692515e-49	-0.141614146732352	0.051	0.247	6.7498324915208e-45	Nonannotated progenitors	AIMP1
mEFTu1	5.9290732846371e-49	-0.192011901269685	0.054	0.254	7.58802798967856e-45	Nonannotated progenitors	mEFTu1
mgl	6.12377145400686e-49	-0.206178721373256	0.189	0.556	7.83720270683798e-45	Nonannotated progenitors	mgl
Uhg4	6.12572595170504e-49	-0.146605452016446	0.062	0.272	7.83970407299211e-45	Nonannotated progenitors	Uhg4
wdb	7.15927144575532e-49	-0.113901641306351	0.207	0.602	9.16243559627766e-45	Nonannotated progenitors	wdb
gw	7.2612283163204e-49	-0.138439842048847	0.063	0.276	9.29291999922685e-45	Nonannotated progenitors	gw
Helz	8.99963647455366e-49	-0.168871605858294	0.068	0.288	1.15177347601338e-44	Nonannotated progenitors	Helz
eIF4B	9.9287742772047e-49	-0.104133338028143	0.099	0.361	1.27068453199666e-44	Nonannotated progenitors	eIF4B
Rad23	1.20851792652712e-48	-0.104958635908987	0.159	0.491	1.54666124236941e-44	Nonannotated progenitors	Rad23
fus	1.25679076370143e-48	-0.238357860714309	0.031	0.192	1.60844081938509e-44	Nonannotated progenitors	fus
eIF4E1	1.47074390262851e-48	-0.156943838034029	0.104	0.369	1.88225804658396e-44	Nonannotated progenitors	eIF4E1
Prosalpha2	1.61951477117575e-48	-0.172086727132097	0.109	0.381	2.07265500415073e-44	Nonannotated progenitors	Prosalpha2
mRpS22	1.82011742735158e-48	-0.246500913220821	0.043	0.224	2.32938628352455e-44	Nonannotated progenitors	mRpS22
melt	2.07526610020078e-48	-0.1887548145411	0.133	0.431	2.65592555503696e-44	Nonannotated progenitors	melt
Sec61gamma	2.22736807478818e-48	-0.131470049185003	0.105	0.372	2.85058566211391e-44	Nonannotated progenitors	Sec61gamma
Tim8	2.2958148134483e-48	-0.134444663618014	0.087	0.331	2.93818379825113e-44	Nonannotated progenitors	Tim8
PDCD-5	2.30763073242948e-48	-0.107058631452005	0.084	0.324	2.95330581136324e-44	Nonannotated progenitors	PDCD-5
pes	2.36489510084786e-48	-0.155320410080886	0.034	0.2	3.02659275006509e-44	Nonannotated progenitors	pes
CG5757	2.43206323218888e-48	-0.168307449840207	0.045	0.228	3.11255452455533e-44	Nonannotated progenitors	CG5757
CG17385	3.22890665525635e-48	-0.134759315468509	0.043	0.224	4.13235473739707e-44	Nonannotated progenitors	CG17385
Prx3	3.36477356995649e-48	-0.189761134835908	0.061	0.269	4.30623721483032e-44	Nonannotated progenitors	Prx3
SERCA	4.04063972970061e-48	-0.145892515735539	0.056	0.257	5.17121072607085e-44	Nonannotated progenitors	SERCA
Rpt4	5.42326303515705e-48	-0.15156212914073	0.103	0.367	6.940692032394e-44	Nonannotated progenitors	Rpt4
CG42394	6.18907819456993e-48	-0.221427366791705	0.103	0.364	7.92078227341059e-44	Nonannotated progenitors	CG42394
LysRS	6.34259459029808e-48	-0.118807194119939	0.068	0.287	8.11725255666348e-44	Nonannotated progenitors	LysRS
Rpn5	6.45953304057703e-48	-0.120136036705848	0.097	0.353	8.26691038533049e-44	Nonannotated progenitors	Rpn5
EcR	7.32183714318072e-48	-0.138002719918878	0.118	0.4	9.37048717584268e-44	Nonannotated progenitors	EcR
Ip259	9.5852785146714e-48	-0.152516602236214	0.232	0.652	1.22672394430765e-43	Nonannotated progenitors	Ip259
CkIIalpha	1.20698649137953e-47	-0.101543888341245	0.162	0.496	1.54470131166752e-43	Nonannotated progenitors	CkIIalpha
ThrRS	1.21474332657981e-47	-0.118919060989618	0.129	0.424	1.55462850935684e-43	Nonannotated progenitors	ThrRS
NELF-B	1.31625639629091e-47	-0.144121238914038	0.046	0.228	1.68454493597311e-43	Nonannotated progenitors	NELF-B
Bdp1	1.33281406018768e-47	-0.258209574577936	0.012	0.131	1.7057354342282e-43	Nonannotated progenitors	Bdp1
CG8289	1.35601399100801e-47	-0.165925432720519	0.059	0.261	1.73542670569205e-43	Nonannotated progenitors	CG8289
l(3)07882	1.50477937393279e-47	-0.24745051992195	0.019	0.153	1.92581664275918e-43	Nonannotated progenitors	l(3)07882
CG7839	1.55984074482373e-47	-0.24589630138351	0.037	0.205	1.99628418522541e-43	Nonannotated progenitors	CG7839
Egfr	1.98797152715183e-47	-0.194405186198501	0.05	0.238	2.54420596044892e-43	Nonannotated progenitors	Egfr
Fis1	2.35408659275563e-47	-0.109706330374549	0.131	0.428	3.01276002140866e-43	Nonannotated progenitors	Fis1
RfC4	2.45117316871759e-47	-0.103085098960993	0.049	0.238	3.13701142132477e-43	Nonannotated progenitors	RfC4
CG8818	2.52716932277755e-47	-0.147385495767586	0.037	0.205	3.2342712992907e-43	Nonannotated progenitors	CG8818
E(spl)mdelta-HLH	4.07472031368264e-47	-0.157196057241204	0.052	0.243	5.21482705745104e-43	Nonannotated progenitors	E(spl)mdelta-HLH
CG42232	4.31986328824655e-47	-0.168770083602391	0.045	0.225	5.52856103629794e-43	Nonannotated progenitors	CG42232
Usp14	5.20247477464809e-47	-0.125395054194776	0.06	0.263	6.65812721659463e-43	Nonannotated progenitors	Usp14
CG3198	5.31858334546598e-47	-0.115906567801307	0.16	0.49	6.80672296552736e-43	Nonannotated progenitors	CG3198
eRF3	6.09098244948911e-47	-0.192984024650534	0.046	0.228	7.79523933885616e-43	Nonannotated progenitors	eRF3
Sap-r	6.6564412866342e-47	-0.155731197919349	0.05	0.238	8.51891355863445e-43	Nonannotated progenitors	Sap-r
REPTOR	7.22709179672143e-47	-0.100325424134111	0.143	0.452	9.24923208144409e-43	Nonannotated progenitors	REPTOR
for	9.17601987721552e-47	-0.219220291741199	0.246	0.666	1.17434702388604e-42	Nonannotated progenitors	for
Nopp140	9.75825379848328e-47	-0.254946316286945	0.026	0.173	1.24886132112989e-42	Nonannotated progenitors	Nopp140
BthD	1.34432339875421e-46	-0.224503858779517	0.032	0.191	1.72046508572563e-42	Nonannotated progenitors	BthD
Shmt	1.43395314179418e-46	-0.10247092951141	0.069	0.283	1.8351732308682e-42	Nonannotated progenitors	Shmt
OstDelta	1.51293681657191e-46	-0.167066182622403	0.055	0.249	1.93625653784874e-42	Nonannotated progenitors	OstDelta
Capr	1.62582822459409e-46	-0.11386941981827	0.135	0.433	2.08073496183552e-42	Nonannotated progenitors	Capr
N	1.77448417290957e-46	-0.41225711801992	0.344	0.816	2.27098484448966e-42	Nonannotated progenitors	N
CG34417	1.85486744541694e-46	-0.226780407465006	0.227	0.614	2.3738593566446e-42	Nonannotated progenitors	CG34417
nsl1	2.35472272260924e-46	-0.122413589093359	0.064	0.271	3.0135741403953e-42	Nonannotated progenitors	nsl1
Hlc	3.23914705042794e-46	-0.176426778169934	0.041	0.213	4.14546039513768e-42	Nonannotated progenitors	Hlc
Chrac-14	3.76720409091663e-46	-0.143644764730574	0.073	0.291	4.8212677955551e-42	Nonannotated progenitors	Chrac-14
PHGPx	3.78063595794087e-46	-0.101620030464351	0.102	0.359	4.83845789897272e-42	Nonannotated progenitors	PHGPx
CG11123	3.87677081191785e-46	-0.117508000924044	0.046	0.225	4.96149128509246e-42	Nonannotated progenitors	CG11123
Coop	4.25490917836442e-46	-0.180649120712344	0.048	0.23	5.44543276647078e-42	Nonannotated progenitors	Coop
CG3788	4.32967028885775e-46	-0.190011889805095	0.054	0.246	5.54111203568015e-42	Nonannotated progenitors	CG3788
CG1646	4.45305056259295e-46	-0.206131725474069	0.053	0.243	5.69901411000646e-42	Nonannotated progenitors	CG1646
wech	4.64857292706556e-46	-0.179584465863408	0.089	0.328	5.9492436320585e-42	Nonannotated progenitors	wech
SdhB	5.18727796181139e-46	-0.190313349313406	0.058	0.255	6.63867833552622e-42	Nonannotated progenitors	SdhB
sle	5.75050892636122e-46	-0.148471618299064	0.046	0.225	7.35950132395709e-42	Nonannotated progenitors	sle
CG8010	6.09689691547454e-46	-0.183398837713369	0.046	0.225	7.80280867242431e-42	Nonannotated progenitors	CG8010
sdk	6.12059937313678e-46	-0.129078555938866	0.07	0.285	7.83314307774045e-42	Nonannotated progenitors	sdk
CG14434	6.36940085817259e-46	-0.11737610899692	0.114	0.386	8.15155921828929e-42	Nonannotated progenitors	CG14434
mRpL47	6.74415144644947e-46	-0.188842160548713	0.032	0.187	8.63116502116603e-42	Nonannotated progenitors	mRpL47
Dlc90F	7.43826554666115e-46	-0.118157904813081	0.095	0.34	9.51949224661694e-42	Nonannotated progenitors	Dlc90F
mt:ND5	7.60584818785152e-46	-0.209381289670777	0.191	0.545	9.73396451081237e-42	Nonannotated progenitors	mt:ND5
mRpL49	7.78403676122866e-46	-0.115023866634448	0.057	0.252	9.96201024702044e-42	Nonannotated progenitors	mRpL49
Ubqn	8.00012307656672e-46	-0.209172216560497	0.054	0.246	1.02385575133901e-41	Nonannotated progenitors	Ubqn
CG5522	1.00781314963221e-45	-0.133030456341506	0.059	0.257	1.2897992688993e-41	Nonannotated progenitors	CG5522
Ncoa6	1.33479503893075e-45	-0.119816152792216	0.069	0.28	1.70827069082358e-41	Nonannotated progenitors	Ncoa6
GCS2beta	1.73465010363778e-45	-0.102509319552193	0.105	0.364	2.22000520263563e-41	Nonannotated progenitors	GCS2beta
Tina-1	1.92441163022692e-45	-0.108092088695246	0.114	0.384	2.46286200436441e-41	Nonannotated progenitors	Tina-1
CG13185	1.97531626336337e-45	-0.267259145233216	0.025	0.167	2.52800975385243e-41	Nonannotated progenitors	CG13185
CG18081	2.01575644608808e-45	-0.13077780533935	0.07	0.283	2.57976509970353e-41	Nonannotated progenitors	CG18081
Spx	2.24644167409135e-45	-0.192003676456722	0.033	0.189	2.87499605450211e-41	Nonannotated progenitors	Spx
CHES-1-like	2.65599523523504e-45	-0.173926149741347	0.047	0.225	3.39914270205381e-41	Nonannotated progenitors	CHES-1-like
CG8677	2.95572963121121e-45	-0.166690550337204	0.082	0.31	3.78274278202411e-41	Nonannotated progenitors	CG8677
Rpn1	3.10288708049727e-45	-0.193668427947126	0.066	0.272	3.9710748856204e-41	Nonannotated progenitors	Rpn1
eIF3i	3.87785494314357e-45	-0.122235467443304	0.212	0.594	4.96287875623514e-41	Nonannotated progenitors	eIF3i
Fas1	4.19708956336009e-45	-0.103327629135112	0.051	0.236	5.37143522318825e-41	Nonannotated progenitors	Fas1
pix	4.2295546030953e-45	-0.12409821828744	0.079	0.302	5.41298398104136e-41	Nonannotated progenitors	pix
Chchd2	4.78000977103854e-45	-0.210421175654296	0.246	0.652	6.11745650497513e-41	Nonannotated progenitors	Chchd2
Naa20A	5.57651599410048e-45	-0.131303740365113	0.031	0.184	7.1368251692498e-41	Nonannotated progenitors	Naa20A
CG32344	5.67803377110256e-45	-0.160659469397512	0.062	0.263	7.26674762025706e-41	Nonannotated progenitors	CG32344
glu	6.79052417520943e-45	-0.160153539847506	0.058	0.252	8.69051283943303e-41	Nonannotated progenitors	glu
Usp47	6.99822175203935e-45	-0.258872070093637	0.037	0.198	8.95632419825996e-41	Nonannotated progenitors	Usp47
S	1.03701947157937e-44	-0.174898632507665	0.07	0.28	1.32717751972728e-40	Nonannotated progenitors	S
h	1.05614273521491e-44	-0.179860874749854	0.059	0.254	1.35165147252804e-40	Nonannotated progenitors	h
msb1l	1.11464167291314e-44	-0.16414705561718	0.042	0.213	1.42651841299424e-40	Nonannotated progenitors	msb1l
RpII15	1.23208632386651e-44	-0.111215168024123	0.059	0.255	1.57682407728436e-40	Nonannotated progenitors	RpII15
CG8929	1.24922812597025e-44	-0.111934234984665	0.055	0.246	1.59876215561673e-40	Nonannotated progenitors	CG8929
Dip-B	1.45885210256383e-44	-0.101045415719492	0.05	0.233	1.86703892086119e-40	Nonannotated progenitors	Dip-B
CG8878	1.6675030354764e-44	-0.103190662883117	0.077	0.298	2.1340703848027e-40	Nonannotated progenitors	CG8878
Caf1-55	1.71166136678745e-44	-0.228160792194449	0.039	0.203	2.19058421721458e-40	Nonannotated progenitors	Caf1-55
CG6843	1.78827558194019e-44	-0.114521236768668	0.047	0.224	2.28863508976706e-40	Nonannotated progenitors	CG6843
ncd	1.81815483568649e-44	-0.153928109202168	0.036	0.197	2.32687455871157e-40	Nonannotated progenitors	ncd
CG4511	1.88736043255255e-44	-0.178885487675836	0.056	0.246	2.41544388158075e-40	Nonannotated progenitors	CG4511
Cdc42	1.9350359220463e-44	-0.127350136077981	0.034	0.189	2.47645897303485e-40	Nonannotated progenitors	Cdc42
CG11279	2.34980243428738e-44	-0.122292917452678	0.098	0.343	3.00727715540099e-40	Nonannotated progenitors	CG11279
CG6398	2.38408256353144e-44	-0.252429799822426	0.036	0.195	3.05114886480754e-40	Nonannotated progenitors	CG6398
mRpL20	2.78223056547866e-44	-0.213612861406381	0.057	0.247	3.56069867769958e-40	Nonannotated progenitors	mRpL20
Smn	2.91444840565405e-44	-0.151250496355411	0.056	0.246	3.72991106955606e-40	Nonannotated progenitors	Smn
lncRNA:CR43334	2.94462729099299e-44	-0.13757354210291	0.245	0.655	3.76853400701284e-40	Nonannotated progenitors	lncRNA:CR43334
CG3847	2.95702507343983e-44	-0.164243793648772	0.038	0.2	3.78440068898829e-40	Nonannotated progenitors	CG3847
Jheh2	3.67732087430944e-44	-0.180449933697608	0.028	0.173	4.70623525494122e-40	Nonannotated progenitors	Jheh2
Paip2	4.01128993066966e-44	-0.209975514565297	0.24	0.639	5.13364885327103e-40	Nonannotated progenitors	Paip2
Opa1	4.26067388933195e-44	-0.17202683222043	0.063	0.261	5.45281044356703e-40	Nonannotated progenitors	Opa1
l(1)G0320	4.43037298750922e-44	-0.133104774933785	0.068	0.274	5.6699913494143e-40	Nonannotated progenitors	l(1)G0320
Rnp4F	4.61282871363741e-44	-0.129486505447236	0.051	0.235	5.90349818771316e-40	Nonannotated progenitors	Rnp4F
wal	5.64379374749665e-44	-0.137791460205422	0.066	0.269	7.22292723804621e-40	Nonannotated progenitors	wal
PhKgamma	6.53078299872186e-44	-0.131073020453722	0.076	0.291	8.35809608176423e-40	Nonannotated progenitors	PhKgamma
CG5028	7.72023197107143e-44	-0.115367693394487	0.076	0.291	9.88035287657722e-40	Nonannotated progenitors	CG5028
Nmdmc	9.90903494619767e-44	-0.182180880160422	0.025	0.164	1.26815829241438e-39	Nonannotated progenitors	Nmdmc
kmr	1.02492677252113e-43	-0.129526312047127	0.266	0.706	1.31170128347254e-39	Nonannotated progenitors	kmr
eEF1gamma	1.09127769526056e-43	-0.489078443194089	0.443	0.896	1.39661719439447e-39	Nonannotated progenitors	eEF1gamma
CG1890	1.12178919140421e-43	-0.134306250990142	0.041	0.206	1.43566580715911e-39	Nonannotated progenitors	CG1890
Naa15-16	1.13035144306959e-43	-0.18941097912669	0.034	0.189	1.44662377684046e-39	Nonannotated progenitors	Naa15-16
lncRNA:CR43264	1.32064275994561e-43	-0.152763416475132	0.078	0.294	1.69015860417839e-39	Nonannotated progenitors	lncRNA:CR43264
Acn	1.4643271574676e-43	-0.139304445609376	0.052	0.235	1.87404589612703e-39	Nonannotated progenitors	Acn
CG30159	1.5989672608363e-43	-0.171552741860862	0.076	0.29	2.04635830041829e-39	Nonannotated progenitors	CG30159
Su(var)2-HP2	1.99122442662519e-43	-0.131194281116293	0.037	0.195	2.54836902119492e-39	Nonannotated progenitors	Su(var)2-HP2
sty	2.06784951965304e-43	-0.112820345817316	0.118	0.384	2.64643381525196e-39	Nonannotated progenitors	sty
dpn	2.72009420810228e-43	-0.227311490843248	0.028	0.17	3.4811765675293e-39	Nonannotated progenitors	dpn
CG7483	3.12075992339743e-43	-0.205409274140154	0.036	0.194	3.99394854996403e-39	Nonannotated progenitors	CG7483
mAcon1	3.14472815457314e-43	-0.164488095290098	0.058	0.249	4.02462309222271e-39	Nonannotated progenitors	mAcon1
CG12384	3.26526562160268e-43	-0.101411396031624	0.161	0.474	4.17888694252711e-39	Nonannotated progenitors	CG12384
dikar	4.65955650807132e-43	-0.21122305403536	0.041	0.205	5.96330041902968e-39	Nonannotated progenitors	dikar
p23	5.31014402742272e-43	-0.551530935621448	0.521	0.929	6.7959223262956e-39	Nonannotated progenitors	p23
CG6388	6.54557401370106e-43	-0.120202140678767	0.055	0.239	8.37702562273461e-39	Nonannotated progenitors	CG6388
noc	6.70922070775651e-43	-0.13721818657303	0.071	0.279	8.58646066178679e-39	Nonannotated progenitors	noc
CG2926	6.7605093519932e-43	-0.110790256628878	0.1	0.345	8.65209986868089e-39	Nonannotated progenitors	CG2926
mRpL2	9.37451640042942e-43	-0.12337999096367	0.055	0.241	1.19975060892696e-38	Nonannotated progenitors	mRpL2
Xe7	9.85705140657233e-43	-0.156770884245454	0.052	0.231	1.26150543901313e-38	Nonannotated progenitors	Xe7
pav	1.00492341146327e-42	-0.217216921153284	0.029	0.172	1.28610098199069e-38	Nonannotated progenitors	pav
eIF4H1	1.01509354413635e-42	-0.266383829888652	0.292	0.734	1.29911671778571e-38	Nonannotated progenitors	eIF4H1
dUTPase	1.12481090504969e-42	-0.196341457381944	0.278	0.71	1.4395329962826e-38	Nonannotated progenitors	dUTPase
CSN8	1.12868577879507e-42	-0.116558689991684	0.058	0.246	1.44449205970194e-38	Nonannotated progenitors	CSN8
RpA-70	1.22403989441983e-42	-0.144092340097722	0.029	0.172	1.56652625687849e-38	Nonannotated progenitors	RpA-70
Fdh	1.36027538558744e-42	-0.139761145134598	0.088	0.313	1.7408804384748e-38	Nonannotated progenitors	Fdh
kek5	1.44037252952295e-42	-0.123370313577422	0.045	0.214	1.84338876328347e-38	Nonannotated progenitors	kek5
CG3402	1.52842203553735e-42	-0.149047216312753	0.032	0.18	1.9560745210807e-38	Nonannotated progenitors	CG3402
CG32409	1.57536478650321e-42	-0.165820353763109	0.084	0.306	2.01615185376681e-38	Nonannotated progenitors	CG32409
Txl	1.73476375390522e-42	-0.157748544045314	0.05	0.227	2.2201506522479e-38	Nonannotated progenitors	Txl
Rab6	2.07387686864189e-42	-0.130578196332604	0.057	0.243	2.65414761648789e-38	Nonannotated progenitors	Rab6
mRpL54	2.14969630101844e-42	-0.174312171682128	0.053	0.233	2.7511813260434e-38	Nonannotated progenitors	mRpL54
eIF1	2.34049786031835e-42	-0.105701166070159	0.27	0.707	2.99536916163542e-38	Nonannotated progenitors	eIF1
SMC2	2.42851554602522e-42	-0.1648925823923	0.043	0.209	3.10801419580307e-38	Nonannotated progenitors	SMC2
FASN1	2.62465276874555e-42	-0.161254615239873	0.036	0.191	3.35903061344056e-38	Nonannotated progenitors	FASN1
Rrp40	2.77425299252008e-42	-0.114380367210114	0.043	0.208	3.5504889798272e-38	Nonannotated progenitors	Rrp40
Bug22	2.9748889284995e-42	-0.126028701379607	0.041	0.203	3.80726285069366e-38	Nonannotated progenitors	Bug22
Fen1	3.53704427458279e-42	-0.18398961289928	0.024	0.157	4.52670926261105e-38	Nonannotated progenitors	Fen1
CG6724	4.16698850346364e-42	-0.20278016078833	0.026	0.162	5.33291188673277e-38	Nonannotated progenitors	CG6724
enok	4.27401953142771e-42	-0.175299669742666	0.023	0.153	5.46989019632118e-38	Nonannotated progenitors	enok
pnt	5.56259392713234e-42	-0.254741022677492	0.188	0.515	7.11900770794397e-38	Nonannotated progenitors	pnt
Rpn7	6.00006233574189e-42	-0.155711851653654	0.043	0.208	7.67887977728247e-38	Nonannotated progenitors	Rpn7
WRNexo	6.047527462642e-42	-0.101500992632863	0.064	0.258	7.73962564668923e-38	Nonannotated progenitors	WRNexo
CG9752	9.3072216379724e-42	-0.161728949951168	0.031	0.175	1.19113822522771e-37	Nonannotated progenitors	CG9752
aop	9.34353010019651e-42	-0.199816861855931	0.302	0.75	1.19578498222315e-37	Nonannotated progenitors	aop
grp	1.3618824922281e-41	-0.157113100883163	0.075	0.282	1.74293721355352e-37	Nonannotated progenitors	grp
lost	1.55545799781396e-41	-0.154056085587105	0.256	0.663	1.99067514560231e-37	Nonannotated progenitors	lost
Cyp6v1	1.57890666477897e-41	-0.181272868453687	0.025	0.159	2.02068474958413e-37	Nonannotated progenitors	Cyp6v1
Taf2	1.60382726567185e-41	-0.159366874497943	0.024	0.156	2.05257813460684e-37	Nonannotated progenitors	Taf2
CG6066	2.2285961589144e-41	-0.11155198367142	0.045	0.211	2.85215736417865e-37	Nonannotated progenitors	CG6066
Prat	2.25816428700321e-41	-0.138745003258926	0.014	0.123	2.88999865450671e-37	Nonannotated progenitors	Prat
eRF1	2.28698055264984e-41	-0.127843322351061	0.057	0.239	2.92687771128127e-37	Nonannotated progenitors	eRF1
Pdhb	2.46070759205877e-41	-0.108217188272682	0.058	0.244	3.14921357631681e-37	Nonannotated progenitors	Pdhb
CG4570	2.46773849690182e-41	-0.173510339007109	0.039	0.197	3.15821172833494e-37	Nonannotated progenitors	CG4570
Kap-alpha1	2.89535336315209e-41	-0.11795497755991	0.025	0.157	3.70547323416204e-37	Nonannotated progenitors	Kap-alpha1
CG18004	3.16919386841087e-41	-0.105316256082163	0.036	0.187	4.05593431279223e-37	Nonannotated progenitors	CG18004
mt:ND1	4.11689859995698e-41	-0.141616733707048	0.236	0.625	5.26880682822495e-37	Nonannotated progenitors	mt:ND1
polo	4.1580067150275e-41	-0.138319109968133	0.058	0.243	5.32141699389219e-37	Nonannotated progenitors	polo
AP-1sigma	4.3588303667283e-41	-0.118588660282975	0.077	0.285	5.57843110333888e-37	Nonannotated progenitors	AP-1sigma
Set	4.51577007770724e-41	-0.111685263337545	0.218	0.584	5.77928254544972e-37	Nonannotated progenitors	Set
Hexo1	4.78029130686596e-41	-0.215434530604156	0.02	0.142	6.11781681452706e-37	Nonannotated progenitors	Hexo1
CG43051	5.64996429692096e-41	-0.157894041585629	0.049	0.22	7.23082430719945e-37	Nonannotated progenitors	CG43051
Pop2	6.38011757801378e-41	-0.174398256701764	0.039	0.194	8.16527447634204e-37	Nonannotated progenitors	Pop2
CG31694	9.83821620489704e-41	-0.241320755707239	0.023	0.15	1.25909490990272e-36	Nonannotated progenitors	CG31694
r	1.01305174990737e-40	-0.141826349401975	0.026	0.159	1.29650362953145e-36	Nonannotated progenitors	r
CG33298	1.19765784510101e-40	-0.154859993056501	0.062	0.25	1.53276251016027e-36	Nonannotated progenitors	CG33298
dbo	1.45870927085912e-40	-0.144785653155574	0.016	0.131	1.8668561248455e-36	Nonannotated progenitors	dbo
CG7339	1.55286422082855e-40	-0.165593815993433	0.036	0.187	1.98735562981638e-36	Nonannotated progenitors	CG7339
Sep2	1.5776109851429e-40	-0.118795200395183	0.052	0.227	2.01902653878588e-36	Nonannotated progenitors	Sep2
CG4572	1.60907842267504e-40	-0.132397928693909	0.02	0.142	2.05929856533952e-36	Nonannotated progenitors	CG4572
Nup50	1.83128977225136e-40	-0.11822000366761	0.044	0.206	2.34368465052729e-36	Nonannotated progenitors	Nup50
Arp3	1.92727851503434e-40	-0.167789273217207	0.043	0.203	2.46653104354095e-36	Nonannotated progenitors	Arp3
CG15561	2.22662252090835e-40	-0.17922549322437	0.023	0.151	2.8496315022585e-36	Nonannotated progenitors	CG15561
Msr-110	2.52761809237576e-40	-0.154280002735182	0.047	0.213	3.23484563462249e-36	Nonannotated progenitors	Msr-110
Atox1	2.69155985545107e-40	-0.148520568491132	0.049	0.219	3.44465830300628e-36	Nonannotated progenitors	Atox1
Prosbeta3	2.71228949242735e-40	-0.106700466539744	0.227	0.602	3.47118809240853e-36	Nonannotated progenitors	Prosbeta3
Ts	3.09470896948435e-40	-0.206297436924857	0.02	0.14	3.96060853914608e-36	Nonannotated progenitors	Ts
CG10602	3.20108180954473e-40	-0.154686699884409	0.033	0.178	4.09674449985534e-36	Nonannotated progenitors	CG10602
CG9149	3.98609671620945e-40	-0.175739399546246	0.027	0.162	5.10140657740485e-36	Nonannotated progenitors	CG9149
CG11562	4.17351129227935e-40	-0.119741145331711	0.03	0.17	5.34125975185911e-36	Nonannotated progenitors	CG11562
ncm	5.76432312793246e-40	-0.119250156431162	0.166	0.471	7.37718073912797e-36	Nonannotated progenitors	ncm
zf30C	6.61787415138689e-40	-0.121831494051911	0.033	0.176	8.46955533894494e-36	Nonannotated progenitors	zf30C
phol	7.00971441943186e-40	-0.139462427283177	0.027	0.161	8.97103251398889e-36	Nonannotated progenitors	phol
alphaTub84D	7.78407561818004e-40	-0.144773769183394	0.25	0.643	9.96205997614682e-36	Nonannotated progenitors	alphaTub84D
Pgam5	8.20599367996997e-40	-0.215092228905735	0.039	0.192	1.05020307116256e-35	Nonannotated progenitors	Pgam5
CG9471	9.68506092602664e-40	-0.105548431278636	0.046	0.209	1.23949409731289e-35	Nonannotated progenitors	CG9471
Sec22	1.05824987600172e-39	-0.198718380738803	0.023	0.15	1.354348191307e-35	Nonannotated progenitors	Sec22
CG5131	1.30109290542808e-39	-0.116121130435288	0.068	0.26	1.66513870036686e-35	Nonannotated progenitors	CG5131
bowl	1.34303030794127e-39	-0.308364900235927	0.345	0.798	1.71881018810324e-35	Nonannotated progenitors	bowl
Ccdc85	1.52966760252243e-39	-0.117281993143897	0.037	0.186	1.9576685977082e-35	Nonannotated progenitors	Ccdc85
Ciao1	1.74362915062738e-39	-0.106542601391403	0.046	0.208	2.23149658697292e-35	Nonannotated progenitors	Ciao1
Karybeta3	2.04305171557764e-39	-0.113382602485615	0.052	0.224	2.61469758559626e-35	Nonannotated progenitors	Karybeta3
CG3704	2.79614822852106e-39	-0.198552147206886	0.026	0.156	3.57851050286125e-35	Nonannotated progenitors	CG3704
wde	2.88916540083738e-39	-0.143589517116654	0.061	0.244	3.69755387999167e-35	Nonannotated progenitors	wde
Pep	2.99619541261742e-39	-0.107533731466798	0.235	0.611	3.83453088906777e-35	Nonannotated progenitors	Pep
galla-1	3.87821749544238e-39	-0.111527756222946	0.038	0.189	4.96334275066716e-35	Nonannotated progenitors	galla-1
CycB	4.60433917114277e-39	-0.186951979568656	0.026	0.154	5.89263327122851e-35	Nonannotated progenitors	CycB
peng	5.50760893638051e-39	-0.181232576312404	0.022	0.145	7.04863791677978e-35	Nonannotated progenitors	peng
CG4866	5.7437288683854e-39	-0.167334621321784	0.046	0.206	7.35082420575964e-35	Nonannotated progenitors	CG4866
Trp1	5.93068218947648e-39	-0.124104055283571	0.065	0.252	7.590087066092e-35	Nonannotated progenitors	Trp1
CG17454	6.04373952226498e-39	-0.169433565195565	0.039	0.191	7.73477784059472e-35	Nonannotated progenitors	CG17454
brk	6.08914819905224e-39	-0.204552075704523	0.1	0.326	7.79289186514705e-35	Nonannotated progenitors	brk
Lrt	6.90300429000587e-39	-0.104758935138936	0.024	0.151	8.83446489034951e-35	Nonannotated progenitors	Lrt
Vang	8.9947500548283e-39	-0.138260471598181	0.038	0.186	1.15114811201693e-34	Nonannotated progenitors	Vang
RhoGEF2	9.15394059174656e-39	-0.108675110372871	0.087	0.299	1.17152131693172e-34	Nonannotated progenitors	RhoGEF2
TBCB	9.9193995822119e-39	-0.117869844279226	0.032	0.172	1.26948475853148e-34	Nonannotated progenitors	TBCB
CG8531	1.01151083626421e-38	-0.1854021159018	0.021	0.14	1.29453156825094e-34	Nonannotated progenitors	CG8531
CG33993	1.0563230282185e-38	-0.261630243544801	0.084	0.29	1.35188221151403e-34	Nonannotated progenitors	CG33993
Mlc-c	1.15127422413769e-38	-0.155599671426249	0.025	0.153	1.47340075205142e-34	Nonannotated progenitors	Mlc-c
mRpL38	1.47662373301736e-38	-0.147746520366476	0.04	0.192	1.88978305351562e-34	Nonannotated progenitors	mRpL38
ft	1.62661509346719e-38	-0.292680726331379	0.375	0.841	2.08174199661931e-34	Nonannotated progenitors	ft
CG31687	1.65063255754451e-38	-0.190025905364301	0.02	0.139	2.11247954714546e-34	Nonannotated progenitors	CG31687
Fas3	1.82940756395457e-38	-0.18942090828396	0.084	0.291	2.34127580034906e-34	Nonannotated progenitors	Fas3
ATPsynB	1.92229605419839e-38	-0.102547158422658	0.294	0.732	2.4601544901631e-34	Nonannotated progenitors	ATPsynB
Acf	3.7146325677261e-38	-0.145373290965871	0.036	0.18	4.75398676017586e-34	Nonannotated progenitors	Acf
ctrip	4.12398787129863e-38	-0.117227367696277	0.044	0.2	5.27787967768799e-34	Nonannotated progenitors	ctrip
Dhpr	4.72806473804801e-38	-0.150774453234811	0.038	0.186	6.05097725175384e-34	Nonannotated progenitors	Dhpr
l(2)k09848	5.22218723620496e-38	-0.209165274836676	0.023	0.145	6.68335522489511e-34	Nonannotated progenitors	l(2)k09848
CG6340	5.30409217858278e-38	-0.120777466193932	0.05	0.214	6.78817717015024e-34	Nonannotated progenitors	CG6340
His2Av	5.45841074869137e-38	-0.33443101901429	0.354	0.791	6.98567407617522e-34	Nonannotated progenitors	His2Av
CG8142	6.08311906771328e-38	-0.134278043406578	0.031	0.167	7.78517578285945e-34	Nonannotated progenitors	CG8142
uif	6.19719095634894e-38	-0.137280422047152	0.023	0.145	7.93116498593538e-34	Nonannotated progenitors	uif
mRpS29	6.29306701333168e-38	-0.116145451652846	0.039	0.187	8.05386716366188e-34	Nonannotated progenitors	mRpS29
bonsai	6.32969077633725e-38	-0.19278660434526	0.032	0.169	8.10073825555642e-34	Nonannotated progenitors	bonsai
Jasper	6.40318414421764e-38	-0.102220647685616	0.049	0.211	8.19479506776973e-34	Nonannotated progenitors	Jasper
Hacd1	1.35639310754086e-37	-0.149658196850261	0.033	0.172	1.7359118990308e-33	Nonannotated progenitors	Hacd1
CoRest	1.43885357497568e-37	-0.130028441435032	0.041	0.192	1.84144480525387e-33	Nonannotated progenitors	CoRest
FeCH	1.6271317227359e-37	-0.183731828714963	0.02	0.135	2.0824031787574e-33	Nonannotated progenitors	FeCH
GluProRS	1.839458128835e-37	-0.1748408459923	0.03	0.164	2.35413851328303e-33	Nonannotated progenitors	GluProRS
CG3420	2.2378678639227e-37	-0.118776959739924	0.057	0.228	2.86402329224827e-33	Nonannotated progenitors	CG3420
CG32278	2.44953704078494e-37	-0.100771995705552	0.055	0.225	3.13491750479657e-33	Nonannotated progenitors	CG32278
CG10341	2.46034588768277e-37	-0.103697306994021	0.029	0.161	3.14875066705641e-33	Nonannotated progenitors	CG10341
Kank	2.47260630002583e-37	-0.313932014260768	0.049	0.209	3.16444154277306e-33	Nonannotated progenitors	Kank
PCB	2.47310080314154e-37	-0.111766627499547	0.107	0.337	3.16507440786055e-33	Nonannotated progenitors	PCB
Odj	2.79841318514624e-37	-0.117092889376121	0.019	0.131	3.58140919435016e-33	Nonannotated progenitors	Odj
Akr1B	2.97953386691431e-37	-0.177433320542807	0.055	0.224	3.81320744287693e-33	Nonannotated progenitors	Akr1B
eIF2Bgamma	3.23578827445736e-37	-0.161796598690489	0.034	0.172	4.14116183365053e-33	Nonannotated progenitors	eIF2Bgamma
Ttd14	3.96246564259651e-37	-0.1000147862349	0.038	0.183	5.07116352939501e-33	Nonannotated progenitors	Ttd14
sqd	4.16144301866757e-37	-0.448130141926465	0.561	0.943	5.32581477529076e-33	Nonannotated progenitors	sqd
CG7182	5.02443447640562e-37	-0.173332215200984	0.03	0.161	6.43027124290392e-33	Nonannotated progenitors	CG7182
Mcm5	5.25042860775391e-37	-0.156458993013216	0.019	0.132	6.71949853220345e-33	Nonannotated progenitors	Mcm5
CG11790	5.97851671091991e-37	-0.117833297510918	0.034	0.173	7.6513056866353e-33	Nonannotated progenitors	CG11790
btsz	6.32425782245256e-37	-0.16457416193306	0.027	0.153	8.09378516117478e-33	Nonannotated progenitors	btsz
Psi	7.49219899434483e-37	0.148498019910771	0.158	0.449	9.58851627296251e-33	Nonannotated progenitors	Psi
CG17896	8.15638884777979e-37	-0.118379030778682	0.043	0.194	1.04385464473886e-32	Nonannotated progenitors	CG17896
cno	8.37130782435904e-37	-0.150743644956581	0.023	0.143	1.07135997536147e-32	Nonannotated progenitors	cno
Eip55E	8.89617754894004e-37	-0.1590136100923	0.047	0.205	1.13853280271335e-32	Nonannotated progenitors	Eip55E
CG33181	1.05297855985772e-36	-0.122364440954883	0.051	0.213	1.34760196090591e-32	Nonannotated progenitors	CG33181
Gp210	1.08348658180121e-36	-0.105282048035245	0.032	0.167	1.38664612738919e-32	Nonannotated progenitors	Gp210
HIP	1.38158433675644e-36	-0.114519051182495	0.035	0.173	1.76815163418089e-32	Nonannotated progenitors	HIP
mthl5	1.68415712684039e-36	-0.148994175602023	0.026	0.15	2.15538429093033e-32	Nonannotated progenitors	mthl5
hdly	2.15691523319868e-36	-0.322662815361384	0.264	0.613	2.76042011544767e-32	Nonannotated progenitors	hdly
rngo	2.36451346128615e-36	-0.118475456085018	0.025	0.146	3.02610432775401e-32	Nonannotated progenitors	rngo
ex	2.78266225146331e-36	-0.226683011901441	0.03	0.161	3.56125114942274e-32	Nonannotated progenitors	ex
Rbm13	2.87667621059108e-36	-0.118689860862577	0.035	0.173	3.68157021431447e-32	Nonannotated progenitors	Rbm13
CG11334	3.1096882266911e-36	-0.122865098136795	0.031	0.164	3.97977899251926e-32	Nonannotated progenitors	CG11334
CG11563	3.19264337331175e-36	-0.188656536553275	0.038	0.181	4.08594498916438e-32	Nonannotated progenitors	CG11563
RpL34a	3.39990838090631e-36	-0.237664093689923	0.346	0.797	4.3512027458839e-32	Nonannotated progenitors	RpL34a
CG4250	3.89855527862842e-36	-0.418766721979077	0.315	0.683	4.98937104558866e-32	Nonannotated progenitors	CG4250
Mkrn1	5.5090722322108e-36	-0.170867058892177	0.041	0.186	7.05051064278338e-32	Nonannotated progenitors	Mkrn1
CG6937	6.8340575289651e-36	-0.126145466841298	0.033	0.167	8.74622682556954e-32	Nonannotated progenitors	CG6937
mRpL11	6.9366271427567e-36	-0.124742296410461	0.025	0.146	8.87749541730002e-32	Nonannotated progenitors	mRpL11
Orct2	8.57661823493919e-36	-0.17149148476536	0.016	0.12	1.09763560170752e-31	Nonannotated progenitors	Orct2
Nct	8.97164480252358e-36	-0.136976362730132	0.021	0.134	1.14819110182697e-31	Nonannotated progenitors	Nct
Tollo	1.00930410725683e-35	-0.147609738172752	0.293	0.69	1.29170739646729e-31	Nonannotated progenitors	Tollo
Stoml2	1.43557006403737e-35	-0.1310788443102	0.038	0.18	1.83724256795503e-31	Nonannotated progenitors	Stoml2
CG5515	1.70344976857149e-35	-0.105962235163974	0.057	0.224	2.18007501381779e-31	Nonannotated progenitors	CG5515
CG3663	1.74910255131256e-35	-0.150717507038784	0.027	0.151	2.23850144516982e-31	Nonannotated progenitors	CG3663
CG31548	2.01060789273526e-35	-0.126615332498293	0.039	0.181	2.57317598112258e-31	Nonannotated progenitors	CG31548
ttv	2.2089031571606e-35	-0.106836374350497	0.06	0.23	2.82695426053414e-31	Nonannotated progenitors	ttv
baf	2.24209241999725e-35	0.131886076137008	0.209	0.553	2.86942987911247e-31	Nonannotated progenitors	baf
CG16753	2.58845617740948e-35	-0.109160021814961	0.031	0.161	3.31270621584865e-31	Nonannotated progenitors	CG16753
CG10418	2.8167814112571e-35	0.135319668039782	0.114	0.348	3.60491685012683e-31	Nonannotated progenitors	CG10418
Bet3	3.65576163533247e-35	-0.171992361615867	0.022	0.135	4.6786437408985e-31	Nonannotated progenitors	Bet3
mas	4.13036645400394e-35	-0.158714710295324	0.018	0.123	5.28604298783425e-31	Nonannotated progenitors	mas
Gart	4.91031932511099e-35	-0.101471532460748	0.028	0.151	6.28422667227705e-31	Nonannotated progenitors	Gart
par-1	5.68997654969326e-35	-0.153056326787645	0.291	0.69	7.28203198829744e-31	Nonannotated progenitors	par-1
shg	6.07344774645842e-35	0.103462158572619	0.157	0.436	7.77279842591749e-31	Nonannotated progenitors	shg
RabX1	6.48622048627168e-35	0.106860958311462	0.08	0.276	8.3010649783305e-31	Nonannotated progenitors	RabX1
Non3	6.86099054630059e-35	-0.117974003149336	0.038	0.178	8.78069570115549e-31	Nonannotated progenitors	Non3
Wnt2	7.15877996394513e-35	-0.163656777679752	0.044	0.192	9.16180659785698e-31	Nonannotated progenitors	Wnt2
CG11089	7.22280963821428e-35	-0.164417544790823	0.032	0.162	9.24375177498664e-31	Nonannotated progenitors	CG11089
CG2091	7.90876671086672e-35	-0.165451722883423	0.03	0.157	1.01216396365672e-30	Nonannotated progenitors	CG2091
GstE11	8.11227544198532e-35	-0.151450117987684	0.049	0.202	1.03820901106528e-30	Nonannotated progenitors	GstE11
Mtpalpha	8.27407643805731e-35	-0.118909812012235	0.055	0.217	1.05891630254257e-30	Nonannotated progenitors	Mtpalpha
Pa1	9.3893223360119e-35	-0.111161347493351	0.016	0.117	1.2016454725628e-30	Nonannotated progenitors	Pa1
r-l	9.4485391712813e-35	-0.176330130860771	0.035	0.17	1.20922404314058e-30	Nonannotated progenitors	r-l
CG3335	9.46744484749187e-35	-0.144064419786092	0.038	0.176	1.21164359158201e-30	Nonannotated progenitors	CG3335
CG9915	1.35424666555688e-34	-0.146628465355052	0.018	0.123	1.73316488257969e-30	Nonannotated progenitors	CG9915
PSMG1	1.41111960185067e-34	-0.127413656436806	0.028	0.151	1.80595086644849e-30	Nonannotated progenitors	PSMG1
snama	1.53197282527528e-34	-0.121328510608977	0.03	0.156	1.9606188217873e-30	Nonannotated progenitors	snama
EloC	1.56025900713611e-34	0.105606633837434	0.112	0.343	1.99681947733279e-30	Nonannotated progenitors	EloC
CG4901	1.94316992976868e-34	-0.115057215573275	0.043	0.187	2.48686887611795e-30	Nonannotated progenitors	CG4901
Sf3b1	1.95259232875517e-34	-0.214337286059772	0.018	0.121	2.49892766234087e-30	Nonannotated progenitors	Sf3b1
ClpP	2.01775171644469e-34	-0.145466661106783	0.033	0.164	2.58231864670592e-30	Nonannotated progenitors	ClpP
BubR1	2.21245720497596e-34	-0.17766478728626	0.02	0.128	2.83150273092823e-30	Nonannotated progenitors	BubR1
Ssb-c31a	3.56208449430969e-34	0.100409504079437	0.185	0.494	4.55875573581755e-30	Nonannotated progenitors	Ssb-c31a
Noa36	3.60577803698435e-34	-0.161187529476579	0.024	0.139	4.61467473173257e-30	Nonannotated progenitors	Noa36
lncRNA:CR42549	4.36029523684137e-34	-0.106794429276208	0.019	0.126	5.58030584410959e-30	Nonannotated progenitors	lncRNA:CR42549
CG2021	4.72421156245916e-34	0.139351609769161	0.166	0.458	6.04604595763523e-30	Nonannotated progenitors	CG2021
Srp68	7.36796681234522e-34	-0.12040355322864	0.02	0.128	9.42952392643942e-30	Nonannotated progenitors	Srp68
ND-49	7.65101313984393e-34	-0.143852731983856	0.041	0.181	9.79176661637226e-30	Nonannotated progenitors	ND-49
CG14984	8.43724695817652e-34	-0.155243237369665	0.029	0.151	1.07979886570743e-29	Nonannotated progenitors	CG14984
DNApol-alpha60	8.67321055647565e-34	-0.133216864434035	0.024	0.139	1.10999748701775e-29	Nonannotated progenitors	DNApol-alpha60
Tpr2	9.11272911767873e-34	-0.147221763061584	0.038	0.173	1.16624707248052e-29	Nonannotated progenitors	Tpr2
Fmr1	9.36605782662954e-34	-0.120759735628171	0.043	0.187	1.19866808065205e-29	Nonannotated progenitors	Fmr1
Nek2	9.52878416014163e-34	-0.14657113212589	0.023	0.135	1.21949379681493e-29	Nonannotated progenitors	Nek2
Sin3A	9.71339559881679e-34	0.119291711261823	0.232	0.591	1.24312036873657e-29	Nonannotated progenitors	Sin3A
Mo25	9.85459686911462e-34	-0.110381144678287	0.034	0.164	1.26119130730929e-29	Nonannotated progenitors	Mo25
Pol31	1.09687253616306e-33	-0.147809196207948	0.016	0.117	1.40377747178148e-29	Nonannotated progenitors	Pol31
PyK	1.17897824889339e-33	0.139592653708837	0.177	0.479	1.50885636293376e-29	Nonannotated progenitors	PyK
ND-B14.5A	1.24257124538007e-33	0.103576135187078	0.097	0.307	1.59024267983741e-29	Nonannotated progenitors	ND-B14.5A
CG1542	1.31604154020875e-33	-0.169770749555535	0.031	0.157	1.68426996315915e-29	Nonannotated progenitors	CG1542
CG5504	1.43724223406279e-33	-0.120483086419141	0.025	0.14	1.83938261115356e-29	Nonannotated progenitors	CG5504
CG5986	1.65591828620773e-33	-0.107369634556063	0.053	0.209	2.11924422268866e-29	Nonannotated progenitors	CG5986
Trx-2	2.39795461589481e-33	-0.12590218897004	0.32	0.745	3.06890231742218e-29	Nonannotated progenitors	Trx-2
boi	2.77852728336298e-33	-0.152299653244192	0.026	0.143	3.55595921724794e-29	Nonannotated progenitors	boi
Mcm6	2.87649392108987e-33	-0.147704785831417	0.03	0.153	3.68133692021081e-29	Nonannotated progenitors	Mcm6
Nmt	3.00603653936441e-33	-0.114652711862875	0.039	0.176	3.84712556307857e-29	Nonannotated progenitors	Nmt
CG6891	5.09276015788129e-33	-0.169574458682414	0.045	0.187	6.51771445005648e-29	Nonannotated progenitors	CG6891
Nap1	7.84926705980623e-33	-0.295922887573904	0.402	0.855	1.004549198314e-28	Nonannotated progenitors	Nap1
mRpL33	8.6854475494846e-33	0.152167099625141	0.202	0.526	1.11156357738304e-28	Nonannotated progenitors	mRpL33
NO66	8.94806240260498e-33	-0.138523706158131	0.027	0.145	1.14517302628539e-28	Nonannotated progenitors	NO66
CG6227	9.97315394994294e-33	-0.120912266919141	0.024	0.137	1.2763642425137e-28	Nonannotated progenitors	CG6227
CG34120	1.19086820900247e-32	-0.147230872509206	0.032	0.157	1.52407313388136e-28	Nonannotated progenitors	CG34120
CG4646	1.29547160949568e-32	-0.137010090482789	0.038	0.172	1.65794456583257e-28	Nonannotated progenitors	CG4646
Tailor	1.53580404738787e-32	-0.12564935348888	0.022	0.131	1.965522019847e-28	Nonannotated progenitors	Tailor
Ostgamma	1.53661635503483e-32	-0.103246755105921	0.049	0.197	1.96656161117358e-28	Nonannotated progenitors	Ostgamma
CG5532	1.64857292330006e-32	0.128625263759575	0.151	0.417	2.10984362723942e-28	Nonannotated progenitors	CG5532
l(2)k01209	1.95308491490034e-32	-0.111391883358679	0.046	0.191	2.49955807408946e-28	Nonannotated progenitors	l(2)k01209
SREBP	1.95331974691352e-32	-0.101677529871453	0.033	0.159	2.49985861209993e-28	Nonannotated progenitors	SREBP
Mcm7	1.98707267565515e-32	-0.119180036824959	0.298	0.696	2.54305561030346e-28	Nonannotated progenitors	Mcm7
mre11	2.10896941489472e-32	-0.129571460580956	0.02	0.124	2.69905905718226e-28	Nonannotated progenitors	mre11
otk2	2.21245313018816e-32	0.134109774516145	0.112	0.334	2.83149751601481e-28	Nonannotated progenitors	otk2
par-6	2.76396327878066e-32	-0.139585466390782	0.021	0.126	3.53732020418349e-28	Nonannotated progenitors	par-6
ksh	2.83557425014533e-32	0.110013985016395	0.111	0.332	3.62896792533599e-28	Nonannotated progenitors	ksh
NKAIN	3.46094073137302e-32	-0.104092264142807	0.028	0.146	4.42931194801119e-28	Nonannotated progenitors	NKAIN
Yip1d1	3.47023634993868e-32	-0.121788253867079	0.033	0.157	4.44120848065153e-28	Nonannotated progenitors	Yip1d1
CG2017	3.97096207447694e-32	-0.137435778716864	0.055	0.209	5.08203726291558e-28	Nonannotated progenitors	CG2017
Pp2A-29B	4.08718997639537e-32	0.105341963058741	0.225	0.569	5.2307857317908e-28	Nonannotated progenitors	Pp2A-29B
18w	4.41692954075747e-32	-0.102129344006957	0.099	0.299	5.65278642626141e-28	Nonannotated progenitors	18w
COX4	5.41948828837435e-32	-0.141837607356851	0.314	0.734	6.9358611114615e-28	Nonannotated progenitors	COX4
Gug	5.56462692183288e-32	0.132166623280339	0.204	0.524	7.12160953456172e-28	Nonannotated progenitors	Gug
CG43658	5.64624469266188e-32	-0.176949577166191	0.342	0.761	7.22606395766868e-28	Nonannotated progenitors	CG43658
CG34117	6.36696090714632e-32	0.108809472865902	0.081	0.266	8.14843656896586e-28	Nonannotated progenitors	CG34117
CG11267	6.81469692299326e-32	-0.120583574347659	0.316	0.729	8.72144912204677e-28	Nonannotated progenitors	CG11267
RpS6	7.42882911762233e-32	-0.428165562991329	0.629	0.95	9.50741550473306e-28	Nonannotated progenitors	RpS6
grn	7.92474688722918e-32	-0.545548654340353	0.105	0.299	1.01420910662759e-27	Nonannotated progenitors	grn
mRpL44	8.1587826378314e-32	-0.122666505994837	0.036	0.165	1.04416100198966e-27	Nonannotated progenitors	mRpL44
CG17271	9.71206309153986e-32	-0.111578051224008	0.03	0.148	1.24294983445527e-27	Nonannotated progenitors	CG17271
CG12975	1.07760865573702e-31	-0.110686118760183	0.019	0.12	1.37912355761224e-27	Nonannotated progenitors	CG12975
sip2	1.08403450764024e-31	-0.105202212926316	0.028	0.143	1.38734736287798e-27	Nonannotated progenitors	sip2
da	1.44407974051196e-31	0.137241599195307	0.08	0.263	1.8481332519072e-27	Nonannotated progenitors	da
mRpL45	1.55885493416002e-31	-0.121868877987597	0.024	0.132	1.995022544738e-27	Nonannotated progenitors	mRpL45
Met	1.746214109418e-31	0.155649682171797	0.131	0.372	2.23480481723316e-27	Nonannotated progenitors	Met
drongo	2.19118224210069e-31	0.110804730129258	0.081	0.265	2.80427503344046e-27	Nonannotated progenitors	drongo
RpII33	2.27624332201106e-31	-0.153503322190835	0.03	0.148	2.91313620350975e-27	Nonannotated progenitors	RpII33
D1	2.60886381400314e-31	-0.153743857060995	0.341	0.775	3.33882390916121e-27	Nonannotated progenitors	D1
CG9286	2.76459635309247e-31	-0.133661688003315	0.02	0.123	3.53813041268774e-27	Nonannotated progenitors	CG9286
Dtg	2.81563434379965e-31	-0.131343360413114	0.023	0.131	3.60344883319479e-27	Nonannotated progenitors	Dtg
RpL35	3.21496992889676e-31	-0.382164281655601	0.791	0.981	4.11451851500207e-27	Nonannotated progenitors	RpL35
CG1677	3.4646780734319e-31	0.169900294414277	0.138	0.384	4.43409499837814e-27	Nonannotated progenitors	CG1677
Ndf	3.53963044368719e-31	-0.212463555296936	0.357	0.784	4.53001904183087e-27	Nonannotated progenitors	Ndf
CG11964	3.54008148121723e-31	-0.115967988038518	0.022	0.128	4.53059627966181e-27	Nonannotated progenitors	CG11964
CG9034	3.61960923948072e-31	0.108197440089732	0.214	0.537	4.63237590468743e-27	Nonannotated progenitors	CG9034
CG10286	4.50780854597627e-31	-0.109489882645395	0.035	0.159	5.76909337714043e-27	Nonannotated progenitors	CG10286
asf1	4.98821488035085e-31	0.127495671219976	0.123	0.351	6.38391740387302e-27	Nonannotated progenitors	asf1
RpL17	5.44872737901212e-31	-0.348604369524607	0.836	0.994	6.97328129965971e-27	Nonannotated progenitors	RpL17
cic	6.18063026816447e-31	0.120261642752143	0.189	0.487	7.90997061719688e-27	Nonannotated progenitors	cic
E(Pc)	6.97784732691898e-31	0.10190483094355	0.224	0.561	8.93024900899091e-27	Nonannotated progenitors	E(Pc)
hzg	9.86573092883252e-31	0.14510131159383	0.136	0.376	1.26261624427199e-26	Nonannotated progenitors	hzg
CG9776	9.95850537500718e-31	0.144194940251998	0.159	0.425	1.27448951789342e-26	Nonannotated progenitors	CG9776
bic	1.18810671725222e-30	-0.401816253379977	0.529	0.935	1.52053897673939e-26	Nonannotated progenitors	bic
g	1.28523649770554e-30	0.151428860954162	0.102	0.307	1.64484566976356e-26	Nonannotated progenitors	g
Patronin	1.63622591339568e-30	-0.195815647075088	0.035	0.159	2.09404192396379e-26	Nonannotated progenitors	Patronin
CG1124	1.86700901646745e-30	-0.263826116222807	0.045	0.18	2.38939813927504e-26	Nonannotated progenitors	CG1124
Arf51F	1.95705711498076e-30	-0.133551324260161	0.026	0.135	2.50464169575238e-26	Nonannotated progenitors	Arf51F
Ublcp1	2.29949638095256e-30	-0.17223798350222	0.025	0.132	2.94289546834309e-26	Nonannotated progenitors	Ublcp1
Ak6	2.63160849134088e-30	-0.111732114168728	0.025	0.132	3.36793254721805e-26	Nonannotated progenitors	Ak6
CG15717	3.03688489705949e-30	-0.11662475202306	0.029	0.143	3.88660529125674e-26	Nonannotated progenitors	CG15717
Msp300	3.62740166819843e-30	-0.180351717953488	0.353	0.776	4.64234865496035e-26	Nonannotated progenitors	Msp300
ND-B14	3.77336693822808e-30	0.13746384607332	0.195	0.494	4.82915500754429e-26	Nonannotated progenitors	ND-B14
Cdc27	6.23596124221072e-30	-0.116605803511689	0.039	0.165	7.98078319778128e-26	Nonannotated progenitors	Cdc27
hid	6.77243891585484e-30	-0.2480009363166	0.385	0.8	8.66736732451102e-26	Nonannotated progenitors	hid
CG10555	6.96450824688634e-30	0.141336669416368	0.212	0.532	8.91317765436513e-26	Nonannotated progenitors	CG10555
cl	7.29086206923309e-30	0.124571474355118	0.121	0.342	9.33084527620451e-26	Nonannotated progenitors	cl
Nedd8	8.03500807837048e-30	0.126880154690628	0.155	0.411	1.02832033386985e-25	Nonannotated progenitors	Nedd8
Caper	1.04028478946886e-29	0.141222702260372	0.105	0.31	1.33135647356224e-25	Nonannotated progenitors	Caper
Atg13	1.24780497451122e-29	0.10305764718748	0.226	0.557	1.59694080637946e-25	Nonannotated progenitors	Atg13
CG11970	1.48614276654355e-29	-0.17623839759926	0.026	0.132	1.90196551262243e-25	Nonannotated progenitors	CG11970
UBL3	1.98277765301463e-29	0.104286620478876	0.098	0.293	2.53755884032812e-25	Nonannotated progenitors	UBL3
Ctl1	2.12772154387802e-29	0.113196942027376	0.09	0.277	2.72305803185509e-25	Nonannotated progenitors	Ctl1
CNBP	2.1762010759566e-29	-0.33393175923726	0.888	0.997	2.78510213700926e-25	Nonannotated progenitors	CNBP
scro	2.31834873678559e-29	-0.106886174649284	0.072	0.236	2.9670227133382e-25	Nonannotated progenitors	scro
CG12173	2.4989251809183e-29	-0.115336692029268	0.029	0.14	3.19812444653924e-25	Nonannotated progenitors	CG12173
tsu	2.64918578668582e-29	0.128633507056734	0.192	0.483	3.39042796980051e-25	Nonannotated progenitors	tsu
CG5787	3.60402707622703e-29	-0.12642322550136	0.028	0.137	4.61243385215535e-25	Nonannotated progenitors	CG5787
Bin1	3.83599001008666e-29	0.102573265590512	0.086	0.268	4.90930001490891e-25	Nonannotated progenitors	Bin1
Cp190	4.1135739804538e-29	-0.13833334206847	0.028	0.139	5.26455198018477e-25	Nonannotated progenitors	Cp190
Dad1	4.21224333815188e-29	0.212493175345639	0.155	0.413	5.39082902416678e-25	Nonannotated progenitors	Dad1
schlank	4.59922884772752e-29	0.166090501179921	0.209	0.523	5.88609307932168e-25	Nonannotated progenitors	schlank
SelT	6.26101463417993e-29	0.171310908953775	0.094	0.283	8.01284652882348e-25	Nonannotated progenitors	SelT
Bap55	7.67471028363509e-29	-0.109522040037123	0.218	0.518	9.82209422099618e-25	Nonannotated progenitors	Bap55
Sod1	7.69691717790498e-29	0.140881326935888	0.239	0.583	9.85051460428279e-25	Nonannotated progenitors	Sod1
PIP4K	9.72742222494704e-29	0.125754807030588	0.107	0.309	1.24491549634872e-24	Nonannotated progenitors	PIP4K
CG11752	1.02916844431649e-28	0.186066762210905	0.105	0.306	1.31712977503625e-24	Nonannotated progenitors	CG11752
CG11873	1.02965943986434e-28	0.10989274580543	0.072	0.236	1.31775815113838e-24	Nonannotated progenitors	CG11873
porin	1.21223305832421e-28	-0.27361423948762	0.413	0.839	1.55141586804333e-24	Nonannotated progenitors	porin
ATPsynbeta	1.22947848324527e-28	-0.15792393667899	0.344	0.757	1.5734865628573e-24	Nonannotated progenitors	ATPsynbeta
H	1.62660951795743e-28	-0.169595260492931	0.028	0.137	2.08173486108192e-24	Nonannotated progenitors	H
cass	1.69630319148024e-28	0.147479341095303	0.199	0.498	2.17092882445641e-24	Nonannotated progenitors	cass
Pdp1	1.78432488586082e-28	0.115370503378562	0.127	0.348	2.28357898892467e-24	Nonannotated progenitors	Pdp1
Rab8	2.10812017777876e-28	0.210988076304174	0.118	0.331	2.69797220352125e-24	Nonannotated progenitors	Rab8
RpL8	2.65781358198972e-28	-0.306337331846032	0.847	0.994	3.40146982223044e-24	Nonannotated progenitors	RpL8
CG13220	2.91085179460808e-28	0.132439357929058	0.078	0.249	3.72530812673942e-24	Nonannotated progenitors	CG13220
Mcad	3.10235808216504e-28	-0.105392335155848	0.027	0.134	3.97039787355482e-24	Nonannotated progenitors	Mcad
CG30423	3.11950717366093e-28	0.134978131760996	0.101	0.296	3.99234528085126e-24	Nonannotated progenitors	CG30423
Sfxn2	3.15671469865832e-28	-0.148583786606516	0.024	0.124	4.03996347134292e-24	Nonannotated progenitors	Sfxn2
mbm	3.36611597742818e-28	-0.134287169963969	0.026	0.129	4.30795522791258e-24	Nonannotated progenitors	mbm
Vha13	3.89463482874378e-28	0.165017624557813	0.17	0.436	4.9843536538263e-24	Nonannotated progenitors	Vha13
Cip4	4.30446727420246e-28	0.109569002986635	0.103	0.299	5.50885721752431e-24	Nonannotated progenitors	Cip4
spen	4.58632217819738e-28	-0.126299284126091	0.346	0.769	5.86957512365701e-24	Nonannotated progenitors	spen
RhoGAP71E	5.37966625360114e-28	0.155078848389948	0.225	0.55	6.88489687135874e-24	Nonannotated progenitors	RhoGAP71E
skd	6.16864061116044e-28	0.222952694415659	0.14	0.375	7.89462625416313e-24	Nonannotated progenitors	skd
CG32448	6.43864699934714e-28	0.110440865644366	0.069	0.227	8.24018042976446e-24	Nonannotated progenitors	CG32448
osp	7.42466614579223e-28	0.144858345909231	0.219	0.531	9.50208773338489e-24	Nonannotated progenitors	osp
Obp44a	8.79415555736831e-28	0.929599759084135	0.757	0.913	1.125476028232e-23	Nonannotated progenitors	Obp44a
lid	9.67519702329084e-28	0.206560554753234	0.127	0.346	1.23823171504076e-23	Nonannotated progenitors	lid
CG42806	1.11881514867344e-27	-0.162387676937154	0.338	0.729	1.43185962727227e-23	Nonannotated progenitors	CG42806
CG31650	1.16160301703601e-27	0.159627748789922	0.124	0.34	1.48661954120269e-23	Nonannotated progenitors	CG31650
Nf-YC	1.17223068129187e-27	0.10951247179473	0.08	0.25	1.50022082591734e-23	Nonannotated progenitors	Nf-YC
RhoGAPp190	1.2537089310646e-27	0.183121581866186	0.139	0.37	1.60449668997647e-23	Nonannotated progenitors	RhoGAPp190
B52	1.31425953660113e-27	-0.131649689273601	0.343	0.754	1.68198935494213e-23	Nonannotated progenitors	B52
Axn	1.52232172873055e-27	-0.110868034462496	0.046	0.175	1.94826734842935e-23	Nonannotated progenitors	Axn
mam	1.87905286062637e-27	0.143244770502183	0.098	0.285	2.40481185102962e-23	Nonannotated progenitors	mam
barr	1.99102295231697e-27	0.142701158829251	0.154	0.398	2.54811117437526e-23	Nonannotated progenitors	barr
Pfdn1	2.00319010612109e-27	0.176257300451901	0.136	0.364	2.56368269781377e-23	Nonannotated progenitors	Pfdn1
Sc2	2.02626323691493e-27	0.114544212456041	0.078	0.244	2.59321169060373e-23	Nonannotated progenitors	Sc2
Rpb10	2.04764708780505e-27	0.111453721072038	0.269	0.631	2.6205787429729e-23	Nonannotated progenitors	Rpb10
PRAS40	2.10656334981496e-27	0.144470282198719	0.102	0.294	2.69597977509318e-23	Nonannotated progenitors	PRAS40
CG32276	2.18717801610469e-27	0.165575092453822	0.09	0.269	2.79915042501078e-23	Nonannotated progenitors	CG32276
COX6B	2.33248678225836e-27	-0.229148887125914	0.416	0.868	2.98511658393425e-23	Nonannotated progenitors	COX6B
Arf102F	2.56584927408433e-27	0.157892816069193	0.088	0.265	3.28377390097313e-23	Nonannotated progenitors	Arf102F
Thd1	2.56724605480174e-27	-0.114348840762701	0.04	0.161	3.28556150093527e-23	Nonannotated progenitors	Thd1
CycG	3.00215284618582e-27	-0.116724119296538	0.341	0.742	3.84215521254862e-23	Nonannotated progenitors	CycG
Pi3K68D	3.03869689678006e-27	-0.134219400870514	0.031	0.14	3.88892428849912e-23	Nonannotated progenitors	Pi3K68D
Bap60	3.11754954815293e-27	0.105183234940418	0.068	0.222	3.98983991172612e-23	Nonannotated progenitors	Bap60
hbs	3.20956852594141e-27	-0.104368158287489	0.025	0.126	4.10760579949981e-23	Nonannotated progenitors	hbs
COX5A	3.92948605424269e-27	-0.15225014733316	0.371	0.8	5.02895625221979e-23	Nonannotated progenitors	COX5A
CG45049	4.2679909558032e-27	0.166826709552705	0.246	0.589	5.46217482523694e-23	Nonannotated progenitors	CG45049
Ggamma1	4.42801076481448e-27	0.115921723774173	0.264	0.624	5.66696817680957e-23	Nonannotated progenitors	Ggamma1
Klp61F	4.87640110729319e-27	-0.179764439894247	0.026	0.126	6.24081813711382e-23	Nonannotated progenitors	Klp61F
Frl	5.88517127347495e-27	0.193020674502485	0.193	0.477	7.53184219579325e-23	Nonannotated progenitors	Frl
Taf10b	5.92868791610517e-27	0.1437173076774	0.1	0.288	7.5875347950314e-23	Nonannotated progenitors	Taf10b
mrva	6.5310662653506e-27	0.136345201096513	0.108	0.304	8.35845860639569e-23	Nonannotated progenitors	mrva
MED10	7.04683096092177e-27	0.194348609482749	0.094	0.277	9.01853426378769e-23	Nonannotated progenitors	MED10
Myd88	7.38171908153281e-27	0.100830307316259	0.054	0.192	9.44712408054569e-23	Nonannotated progenitors	Myd88
Mkp3	7.98481837295271e-27	0.156634457125283	0.123	0.334	1.02189705537049e-22	Nonannotated progenitors	Mkp3
e(y)2	8.39651794669604e-27	0.102577176958968	0.058	0.2	1.07458636681816e-22	Nonannotated progenitors	e(y)2
pico	9.12945292781517e-27	0.129747263636315	0.092	0.272	1.16838738570179e-22	Nonannotated progenitors	pico
Srrm234	9.84144781292028e-27	0.102405694324404	0.109	0.304	1.25950849109754e-22	Nonannotated progenitors	Srrm234
E(spl)mgamma-HLH	1.09290903720337e-26	-0.411132964088475	0.719	0.959	1.39870498581287e-22	Nonannotated progenitors	E(spl)mgamma-HLH
CG7879	1.09998286216487e-26	0.178548804129469	0.086	0.26	1.4077580669986e-22	Nonannotated progenitors	CG7879
Fer1HCH	1.18018700936317e-26	0.216694500192284	0.178	0.446	1.51040333458298e-22	Nonannotated progenitors	Fer1HCH
Galphas	1.19771811259197e-26	0.122184793669543	0.076	0.238	1.53283964049521e-22	Nonannotated progenitors	Galphas
AhcyL1	1.43025330248177e-26	0.15795575902537	0.203	0.494	1.83043817651617e-22	Nonannotated progenitors	AhcyL1
Jupiter	1.44237499135425e-26	0.15668269289908	0.247	0.584	1.84595151393517e-22	Nonannotated progenitors	Jupiter
Sirup	1.56911959311768e-26	0.189735039367815	0.122	0.331	2.00815925527201e-22	Nonannotated progenitors	Sirup
MESK2	2.25329522378289e-26	0.208293509655765	0.168	0.425	2.88376722739734e-22	Nonannotated progenitors	MESK2
CG12279	3.0071778378413e-26	0.103934425889381	0.079	0.243	3.8485861968693e-22	Nonannotated progenitors	CG12279
kuz	4.41058869893014e-26	0.132596586793747	0.245	0.575	5.64467141689079e-22	Nonannotated progenitors	kuz
htk	5.46956502901793e-26	0.138476789094901	0.073	0.23	6.99994932413715e-22	Nonannotated progenitors	htk
Cka	7.24638777233675e-26	0.125149233957601	0.069	0.22	9.27392707103657e-22	Nonannotated progenitors	Cka
Snr1	8.24028530384961e-26	0.134159894491786	0.082	0.247	1.05459171318667e-21	Nonannotated progenitors	Snr1
RpL26	1.0686580220913e-25	-0.282388256147102	0.877	0.998	1.36766853667245e-21	Nonannotated progenitors	RpL26
how	1.13635721145387e-25	0.115738231392816	0.096	0.274	1.45430995921867e-21	Nonannotated progenitors	how
Cngl	1.24754797359245e-25	0.15898926664938	0.097	0.277	1.59661189660361e-21	Nonannotated progenitors	Cngl
AIF	1.27173114330137e-25	-0.11481683490627	0.029	0.131	1.6275615171971e-21	Nonannotated progenitors	AIF
Hil	1.31291856171362e-25	0.11352251973707	0.104	0.29	1.68027317528109e-21	Nonannotated progenitors	Hil
CG43867	1.80122227312435e-25	0.2168803333575	0.105	0.294	2.30520426514455e-21	Nonannotated progenitors	CG43867
Eph	1.83997915373317e-25	0.136838528825543	0.22	0.521	2.35480532094771e-21	Nonannotated progenitors	Eph
chic	2.29777666594489e-25	-0.267212614974681	0.419	0.814	2.94069457707627e-21	Nonannotated progenitors	chic
CG13954	2.54646376489159e-25	0.198006201184614	0.174	0.428	3.25896432630826e-21	Nonannotated progenitors	CG13954
Haspin	2.96733451496972e-25	0.132206990446036	0.072	0.225	3.79759471225824e-21	Nonannotated progenitors	Haspin
CG14483	3.74068020938204e-25	0.10315290264775	0.084	0.249	4.78732253196714e-21	Nonannotated progenitors	CG14483
RpS17	4.05373415442417e-25	-0.295165446567053	0.86	0.994	5.18796897083205e-21	Nonannotated progenitors	RpS17
Rab1	4.75124078694115e-25	0.128522105399857	0.082	0.244	6.08063795912728e-21	Nonannotated progenitors	Rab1
dpa	5.95547090199889e-25	0.115495126709432	0.121	0.321	7.62181166037818e-21	Nonannotated progenitors	dpa
CG11122	6.37145813389418e-25	0.136292441939309	0.092	0.263	8.15419211975777e-21	Nonannotated progenitors	CG11122
crc	9.65369820479896e-25	-0.119189653491505	0.402	0.825	1.23548029625017e-20	Nonannotated progenitors	crc
kra	1.14696170517045e-24	-0.247073422536812	0.447	0.857	1.46788159027714e-20	Nonannotated progenitors	kra
Hmt4-20	1.64510727706716e-24	0.146660499838907	0.082	0.243	2.10540829319055e-20	Nonannotated progenitors	Hmt4-20
Rpb11	1.76647555386237e-24	0.158226347620591	0.093	0.265	2.26073541383306e-20	Nonannotated progenitors	Rpb11
CG8671	2.48379767059734e-24	0.252416289977887	0.137	0.351	3.17876425883048e-20	Nonannotated progenitors	CG8671
Cisd2	2.66784799023407e-24	0.209699508185148	0.095	0.268	3.41431185790157e-20	Nonannotated progenitors	Cisd2
CG32856	2.96556708830666e-24	0.15911202165967	0.062	0.202	3.79533275961487e-20	Nonannotated progenitors	CG32856
eIF4G2	4.42345607522857e-24	0.250954576675128	0.122	0.321	5.66113908507752e-20	Nonannotated progenitors	eIF4G2
Rab35	4.5058687718419e-24	0.146496592329727	0.086	0.249	5.76661085420326e-20	Nonannotated progenitors	Rab35
stv	4.64398264134117e-24	-0.102482314842411	0.031	0.131	5.94336898438843e-20	Nonannotated progenitors	stv
Rab7	4.75093003617608e-24	0.240203567901409	0.184	0.441	6.08024026029815e-20	Nonannotated progenitors	Rab7
mRpL19	5.58148244847589e-24	0.110143778528954	0.081	0.238	7.14318123755945e-20	Nonannotated progenitors	mRpL19
RpL3	7.23205401012711e-24	-0.331186883608672	0.803	0.991	9.25558272216067e-20	Nonannotated progenitors	RpL3
mt:ND6	7.43975458494041e-24	0.124107929623837	0.045	0.164	9.52139791780674e-20	Nonannotated progenitors	mt:ND6
Dcp-1	7.67662489025943e-24	0.23682489376097	0.175	0.425	9.82454453455403e-20	Nonannotated progenitors	Dcp-1
stx	8.4113170271174e-24	0.154287843319463	0.091	0.257	1.07648035313049e-19	Nonannotated progenitors	stx
SCAP	8.73306735831906e-24	0.111980893597971	0.059	0.194	1.11765796051767e-19	Nonannotated progenitors	SCAP
Sema1a	9.43623394051602e-24	0.221268407633975	0.142	0.359	1.20764921970724e-19	Nonannotated progenitors	Sema1a
Hsc70-4	1.06890333877352e-23	-0.298205451538632	0.546	0.928	1.36798249296236e-19	Nonannotated progenitors	Hsc70-4
Trax	1.07659970666049e-23	0.163492057008819	0.071	0.217	1.37783230458409e-19	Nonannotated progenitors	Trax
hfp	1.11796492661764e-23	0.104124848202449	0.062	0.198	1.43077151308525e-19	Nonannotated progenitors	hfp
Pfdn4	1.23891861984314e-23	0.147441618684322	0.075	0.225	1.58556804967525e-19	Nonannotated progenitors	Pfdn4
CG13887	1.28524169462873e-23	0.110863366063683	0.264	0.597	1.64485232078585e-19	Nonannotated progenitors	CG13887
Swip-1	1.38693032216598e-23	0.184963561959668	0.1	0.274	1.77499342630802e-19	Nonannotated progenitors	Swip-1
Rala	1.43960903757147e-23	0.254346374104097	0.211	0.496	1.84241164628397e-19	Nonannotated progenitors	Rala
wds	1.52615807416696e-23	0.103586785272222	0.28	0.627	1.95317710331887e-19	Nonannotated progenitors	wds
CG8188	2.94666323270574e-23	0.224609242591841	0.136	0.345	3.7711396052168e-19	Nonannotated progenitors	CG8188
snRNP-U1-C	3.11165425323146e-23	0.130458207854157	0.063	0.198	3.98229511328562e-19	Nonannotated progenitors	snRNP-U1-C
CG34250	3.30098584898065e-23	0.266514023587438	0.128	0.331	4.22460168952544e-19	Nonannotated progenitors	CG34250
Asap	3.31063415347228e-23	0.132304345906913	0.051	0.175	4.23694958961382e-19	Nonannotated progenitors	Asap
CycA	3.68215542833016e-23	0.114475035758682	0.07	0.213	4.71242251717693e-19	Nonannotated progenitors	CycA
vih	4.12647899166578e-23	0.116957861675913	0.073	0.219	5.28106781353386e-19	Nonannotated progenitors	vih
Pgi	4.32052832787771e-23	0.149652324528542	0.112	0.294	5.52941215401789e-19	Nonannotated progenitors	Pgi
SNRPG	4.67336840862935e-23	-0.283394033086438	0.527	0.918	5.98097688936384e-19	Nonannotated progenitors	SNRPG
Pp2C1	4.89082908793323e-23	0.183141939830323	0.257	0.583	6.25928306673695e-19	Nonannotated progenitors	Pp2C1
Nacalpha	5.05809914648739e-23	-0.235577546645613	0.439	0.846	6.47335528767457e-19	Nonannotated progenitors	Nacalpha
fra	6.73136939133834e-23	0.20589869620209	0.114	0.298	8.61480654703481e-19	Nonannotated progenitors	fra
HP5	6.76282843579404e-23	0.103122225133795	0.057	0.184	8.65506783212921e-19	Nonannotated progenitors	HP5
eIF4A	7.56439221687734e-23	-0.283174920626266	0.515	0.918	9.68090915915962e-19	Nonannotated progenitors	eIF4A
RpS9	7.91663266838108e-23	-0.260383099645707	0.862	0.994	1.01317064889941e-18	Nonannotated progenitors	RpS9
sxc	9.68750039721722e-23	0.200631184997162	0.146	0.359	1.23980630083586e-18	Nonannotated progenitors	sxc
zetaCOP	1.02140465886247e-22	0.17822667794624	0.074	0.219	1.30719368241219e-18	Nonannotated progenitors	zetaCOP
Pcl	1.03626820961938e-22	0.155879152374623	0.051	0.172	1.32621605467088e-18	Nonannotated progenitors	Pcl
lncRNA:cherub	1.44037637260091e-22	0.886784333649678	0.798	0.942	1.84339368165464e-18	Nonannotated progenitors	lncRNA:cherub
pyr	1.50553438951212e-22	0.105349074505899	0.138	0.339	1.92678291169761e-18	Nonannotated progenitors	pyr
Lsd-2	1.74579113676766e-22	0.161421185742452	0.258	0.58	2.23426349683525e-18	Nonannotated progenitors	Lsd-2
REPTOR-BP	1.93978523723172e-22	0.171954049253362	0.077	0.225	2.48253714660916e-18	Nonannotated progenitors	REPTOR-BP
Srrm1	2.28993963504824e-22	0.112265193539277	0.038	0.143	2.93066474493473e-18	Nonannotated progenitors	Srrm1
osa	2.38092292492004e-22	0.118469776923207	0.291	0.65	3.04710515931267e-18	Nonannotated progenitors	osa
CG11360	2.61960949647128e-22	0.113914033335393	0.052	0.173	3.35257623358395e-18	Nonannotated progenitors	CG11360
CG4612	3.39236493519932e-22	0.248824237159078	0.166	0.397	4.34154864406809e-18	Nonannotated progenitors	CG4612
RpL11	3.67674348899169e-22	-0.292854511529665	0.819	0.994	4.70549631721157e-18	Nonannotated progenitors	RpL11
Pkc98E	3.72704777061013e-22	0.127751117671444	0.069	0.206	4.76987573682684e-18	Nonannotated progenitors	Pkc98E
bsk	4.24694543137516e-22	0.200751686849705	0.131	0.328	5.43524076307393e-18	Nonannotated progenitors	bsk
Acbp1	5.24457124280943e-22	0.224455776471393	0.089	0.247	6.71200227654751e-18	Nonannotated progenitors	Acbp1
Sec23	5.47369108718559e-22	0.102699451314357	0.048	0.164	7.00522985338012e-18	Nonannotated progenitors	Sec23
Ufd1-like	6.47473706032103e-22	0.100145924024403	0.064	0.195	8.28636848979886e-18	Nonannotated progenitors	Ufd1-like
Tsp96F	6.63868864424627e-22	0.196152323781261	0.117	0.301	8.49619372690638e-18	Nonannotated progenitors	Tsp96F
Hipk	7.55436036874134e-22	0.111421654980954	0.074	0.216	9.66807039991516e-18	Nonannotated progenitors	Hipk
unk	9.91937753171874e-22	0.159924341021484	0.106	0.279	1.26948193650936e-17	Nonannotated progenitors	unk
CycE	1.08084514036291e-21	0.326442482445202	0.164	0.389	1.38326561063645e-17	Nonannotated progenitors	CycE
Sf3b5	1.11329874469704e-21	0.328662536198317	0.167	0.398	1.42479973346327e-17	Nonannotated progenitors	Sf3b5
Sf3b6	1.26761859766349e-21	0.187643130784886	0.094	0.255	1.62229828128974e-17	Nonannotated progenitors	Sf3b6
Hsc70-3	1.39436773317552e-21	0.117122191186952	0.303	0.66	1.78451182491803e-17	Nonannotated progenitors	Hsc70-3
Phf5a	1.5160151677841e-21	0.280886771048965	0.14	0.345	1.94019621173009e-17	Nonannotated progenitors	Phf5a
Sxl	1.70898437540626e-21	0.194438255191622	0.239	0.537	2.18715820364494e-17	Nonannotated progenitors	Sxl
shi	1.80611628029655e-21	0.231973981548057	0.239	0.539	2.31146761552352e-17	Nonannotated progenitors	shi
mRpL40	1.87861130728518e-21	0.191874936468682	0.059	0.186	2.40424675106357e-17	Nonannotated progenitors	mRpL40
mei-P26	2.03759260574561e-21	0.330222378762336	0.239	0.545	2.60771101683324e-17	Nonannotated progenitors	mei-P26
Eip75B	2.52084930766847e-21	0.260081937668089	0.191	0.443	3.22618294395411e-17	Nonannotated progenitors	Eip75B
eEF2	2.91516812917995e-21	-0.22069107664578	0.48	0.874	3.7308321717245e-17	Nonannotated progenitors	eEF2
CG14903	3.05001343801372e-21	0.112858242780043	0.046	0.157	3.90340719796996e-17	Nonannotated progenitors	CG14903
mtd	3.06007441513542e-21	0.155632298125259	0.071	0.208	3.91628323649031e-17	Nonannotated progenitors	mtd
boca	3.55951917328716e-21	0.132025897116756	0.055	0.176	4.55547263797291e-17	Nonannotated progenitors	boca
Sec63	6.26738704724316e-21	0.117139778768547	0.047	0.157	8.02100194306179e-17	Nonannotated progenitors	Sec63
Gapdh1	6.304611802906e-21	0.209293101940275	0.245	0.546	8.0686421853591e-17	Nonannotated progenitors	Gapdh1
Arl4	6.74046280604523e-21	0.132473101120384	0.042	0.146	8.62644429917668e-17	Nonannotated progenitors	Arl4
blw	6.94241001491633e-21	-0.189591413590284	0.436	0.85	8.88489633708992e-17	Nonannotated progenitors	blw
Pp1alpha-96A	7.8342659672129e-21	0.151880858583132	0.098	0.258	1.00262935848391e-16	Nonannotated progenitors	Pp1alpha-96A
Pka-C1	7.89804464735578e-21	0.193851923404653	0.098	0.258	1.01079175396859e-16	Nonannotated progenitors	Pka-C1
GstD1	9.29566891192904e-21	-0.107141811193133	0.42	0.827	1.18965970734868e-16	Nonannotated progenitors	GstD1
CG34401	9.57688980622696e-21	0.216153481698122	0.1	0.261	1.22565035740093e-16	Nonannotated progenitors	CG34401
Mdh1	9.5865273563703e-21	0.14788521372238	0.086	0.235	1.22688377106827e-16	Nonannotated progenitors	Mdh1
CtsB1	1.38779275395252e-20	0.155965237110007	0.051	0.165	1.77609716650843e-16	Nonannotated progenitors	CtsB1
mt:tRNA:Arg-TCG	1.74958276270552e-20	0.101065464669978	0.285	0.608	2.23911601971052e-16	Nonannotated progenitors	mt:tRNA:Arg-TCG
Syx1A	1.78014157510798e-20	0.310127894782977	0.216	0.49	2.2782251878232e-16	Nonannotated progenitors	Syx1A
Hers	1.83222987686342e-20	0.319326177603203	0.106	0.274	2.3448877964098e-16	Nonannotated progenitors	Hers
TER94	1.90568065352579e-20	0.238658996733996	0.067	0.197	2.4388901003823e-16	Nonannotated progenitors	TER94
CG42258	2.26663829941813e-20	0.252906490733098	0.137	0.332	2.90084369559533e-16	Nonannotated progenitors	CG42258
sca	2.60463447958335e-20	0.130728134727578	0.11	0.276	3.33341120697077e-16	Nonannotated progenitors	sca
lncRNA:roX2	3.76178671321762e-20	-0.35853709012349	0.052	0.162	4.81433463557591e-16	Nonannotated progenitors	lncRNA:roX2
CanA-14F	4.04153340475242e-20	0.189973498649294	0.084	0.228	5.17235445140214e-16	Nonannotated progenitors	CanA-14F
mthl1	4.3421665576259e-20	0.130788588121853	0.041	0.142	5.55710476044963e-16	Nonannotated progenitors	mthl1
CG7484	5.45369498305945e-20	0.132835834110067	0.054	0.17	6.97963883931949e-16	Nonannotated progenitors	CG7484
Rab2	6.96224677953404e-20	0.111641112734889	0.067	0.194	8.91028342844767e-16	Nonannotated progenitors	Rab2
CG1440	7.15919143798986e-20	0.282009111730852	0.201	0.454	9.16233320233942e-16	Nonannotated progenitors	CG1440
Tctp	8.50796047963112e-20	-0.185745497805935	0.492	0.909	1.08884878218319e-15	Nonannotated progenitors	Tctp
cathD	8.78220532232035e-20	0.340090665731103	0.217	0.488	1.12394663715056e-15	Nonannotated progenitors	cathD
sqh	9.87855257379115e-20	0.101651569091853	0.077	0.213	1.26425715839379e-15	Nonannotated progenitors	sqh
CG40228	1.05222977033351e-19	0.108956789365543	0.058	0.175	1.34664366007282e-15	Nonannotated progenitors	CG40228
RpS3	1.08587218549564e-19	-0.276190268819722	0.747	0.984	1.38969922299732e-15	Nonannotated progenitors	RpS3
CG12991	1.14212016987839e-19	0.227731912122731	0.258	0.561	1.46168539341036e-15	Nonannotated progenitors	CG12991
wge	1.16114593584114e-19	0.240260202701632	0.218	0.487	1.48603456868949e-15	Nonannotated progenitors	wge
UQCR-11	1.37921435902517e-19	0.209558602622165	0.32	0.683	1.76511853668042e-15	Nonannotated progenitors	UQCR-11
RpL19	1.51757940748467e-19	-0.228256499509888	0.896	0.997	1.94219812569888e-15	Nonannotated progenitors	RpL19
His3.3A	1.61363509650719e-19	0.110314173008505	0.351	0.743	2.0651301965099e-15	Nonannotated progenitors	His3.3A
Mmp2	1.65860866119198e-19	0.271698240366745	0.084	0.225	2.12268736459349e-15	Nonannotated progenitors	Mmp2
RpS7	1.76373508708864e-19	-0.250920137819898	0.88	0.995	2.25722816445604e-15	Nonannotated progenitors	RpS7
CHOp24	2.15234811895381e-19	0.205253825040972	0.078	0.216	2.75457512263708e-15	Nonannotated progenitors	CHOp24
RpL13A	2.26081729386938e-19	-0.24905591905545	0.867	0.991	2.89339397269404e-15	Nonannotated progenitors	RpL13A
Spred	2.64996138890618e-19	0.171424495735593	0.075	0.208	3.39142058552213e-15	Nonannotated progenitors	Spred
GstE12	2.85528542084384e-19	0.174241518409188	0.086	0.228	3.65419428159595e-15	Nonannotated progenitors	GstE12
CG8389	3.21426408878826e-19	0.101280494060317	0.05	0.159	4.11361518083121e-15	Nonannotated progenitors	CG8389
CG31869	3.62986833904279e-19	0.108415465497867	0.078	0.213	4.64550550030697e-15	Nonannotated progenitors	CG31869
EMC5	4.68790175366789e-19	0.35905053478917	0.128	0.31	5.99957666434417e-15	Nonannotated progenitors	EMC5
Gprk2	9.35152372096124e-19	0.282049851368368	0.118	0.287	1.19680800580862e-14	Nonannotated progenitors	Gprk2
Vha36-1	1.05518396565212e-18	0.202942604438782	0.087	0.228	1.35042443924158e-14	Nonannotated progenitors	Vha36-1
RpS2	1.8100985353362e-18	-0.268364666362209	0.884	0.992	2.31656410552326e-14	Nonannotated progenitors	RpS2
lncRNA:roX1	1.8901393940652e-18	-0.175374993711396	0.221	0.431	2.41900039652465e-14	Nonannotated progenitors	lncRNA:roX1
Tet	2.17425311201791e-18	0.101921237193284	0.315	0.657	2.78260913276052e-14	Nonannotated progenitors	Tet
HnRNP-K	2.69755336202468e-18	-0.127192389732652	0.438	0.787	3.45232879271918e-14	Nonannotated progenitors	HnRNP-K
pod1	2.80840486045458e-18	0.299950936879152	0.145	0.335	3.59419654040977e-14	Nonannotated progenitors	pod1
CG32767	2.87559538733477e-18	0.126613392522752	0.264	0.564	3.68018697671104e-14	Nonannotated progenitors	CG32767
pcs	3.18235663192362e-18	0.297237538575386	0.264	0.57	4.07278001753585e-14	Nonannotated progenitors	pcs
inaE	3.32946967911353e-18	0.301208826765614	0.132	0.313	4.26105529532949e-14	Nonannotated progenitors	inaE
tou	3.43678215422625e-18	0.288400708700756	0.197	0.436	4.39839380097876e-14	Nonannotated progenitors	tou
robo2	3.62901685009541e-18	0.180823520581418	0.134	0.31	4.64441576475211e-14	Nonannotated progenitors	robo2
CG7945	6.61580725884679e-18	0.254370992918889	0.076	0.205	8.46691012987212e-14	Nonannotated progenitors	CG7945
Tis11	7.06198436203958e-18	-0.103301218222835	0.477	0.89	9.03792758653825e-14	Nonannotated progenitors	Tis11
Abl	7.18527154670155e-18	0.178324716303101	0.06	0.173	9.19571052546864e-14	Nonannotated progenitors	Abl
CASK	8.40721615139746e-18	0.28673485872038	0.267	0.569	1.07595552305585e-13	Nonannotated progenitors	CASK
BtbVII	1.23025372966239e-17	0.326853640228295	0.265	0.567	1.57447872322193e-13	Nonannotated progenitors	BtbVII
Dbp80	1.32445550502421e-17	0.169087138291398	0.072	0.195	1.69503815532999e-13	Nonannotated progenitors	Dbp80
CG5746	1.41076763895846e-17	0.109094505159014	0.049	0.15	1.80550042433904e-13	Nonannotated progenitors	CG5746
GstS1	1.503965614334e-17	0.132448054099789	0.059	0.17	1.92477519322465e-13	Nonannotated progenitors	GstS1
Sh3beta	1.9453524122312e-17	0.181094278034034	0.325	0.682	2.48966201717349e-13	Nonannotated progenitors	Sh3beta
RpL34b	1.94842787399818e-17	-0.24959594495403	0.786	0.98	2.49359799314287e-13	Nonannotated progenitors	RpL34b
Usp2	2.76584659476576e-17	0.199422840162141	0.05	0.151	3.53973047198122e-13	Nonannotated progenitors	Usp2
Cp110	3.16454479286964e-17	0.343886484512586	0.236	0.504	4.04998442591457e-13	Nonannotated progenitors	Cp110
mRpL41	3.27707949727476e-17	0.125995631839062	0.055	0.161	4.19400634061223e-13	Nonannotated progenitors	mRpL41
CG44325	3.33815092412228e-17	0.130933091522903	0.053	0.156	4.27216555269169e-13	Nonannotated progenitors	CG44325
Pglym78	3.5174249809457e-17	0.322019722571916	0.152	0.343	4.5016004906143e-13	Nonannotated progenitors	Pglym78
DOR	4.78367152257862e-17	0.242513616513881	0.1	0.244	6.12214281459611e-13	Nonannotated progenitors	DOR
egh	5.18614390788452e-17	0.321747249314385	0.239	0.513	6.63722697331061e-13	Nonannotated progenitors	egh
Nlp	6.00804945029807e-17	-0.156787841860472	0.507	0.901	7.68910168649147e-13	Nonannotated progenitors	Nlp
Vha55	6.43426729829738e-17	0.281285261756173	0.186	0.405	8.23457528836099e-13	Nonannotated progenitors	Vha55
path	7.83215880352597e-17	-0.228165155459665	0.48	0.8	1.00235968367525e-12	Nonannotated progenitors	path
cdc14	9.48275554381613e-17	0.248853997556613	0.086	0.217	1.21360305449759e-12	Nonannotated progenitors	cdc14
Ocrl	9.72643357168494e-17	0.195609614352617	0.072	0.192	1.24478896850424e-12	Nonannotated progenitors	Ocrl
RpL4	9.75855759141923e-17	-0.236367427220066	0.643	0.948	1.24890020054983e-12	Nonannotated progenitors	RpL4
CG42748	1.14459382382567e-16	0.148409129380687	0.062	0.172	1.46485117573209e-12	Nonannotated progenitors	CG42748
RpL12	1.21532512119602e-16	-0.217573311306057	0.84	0.994	1.55537309010667e-12	Nonannotated progenitors	RpL12
Fim	1.37606512565785e-16	0.262800046962525	0.087	0.219	1.76108814781692e-12	Nonannotated progenitors	Fim
AP-2sigma	1.38500136634291e-16	0.181659372140743	0.072	0.191	1.77252474864565e-12	Nonannotated progenitors	AP-2sigma
lncRNA:CR45919	1.5154148477534e-16	0.172718227575898	0.054	0.156	1.9394279221548e-12	Nonannotated progenitors	lncRNA:CR45919
CG17982	1.53156229972401e-16	0.157029293683139	0.057	0.162	1.96009343118678e-12	Nonannotated progenitors	CG17982
CG16711	1.90977407498541e-16	0.314954054457751	0.102	0.247	2.44412886116633e-12	Nonannotated progenitors	CG16711
CG13928	1.99450469841712e-16	0.259768738202525	0.116	0.271	2.55256711303423e-12	Nonannotated progenitors	CG13928
rdx	2.26129842281233e-16	0.269875786230638	0.133	0.302	2.89400972151522e-12	Nonannotated progenitors	rdx
CG7059	2.38653443683006e-16	0.273439078538229	0.117	0.274	3.05428677225510e-12	Nonannotated progenitors	CG7059
Ptpmeg2	2.55758981683254e-16	0.183061496223866	0.084	0.211	3.27320344758229e-12	Nonannotated progenitors	Ptpmeg2
SKIP	2.64940336782226e-16	0.190944783534256	0.078	0.2	3.39070643013893e-12	Nonannotated progenitors	SKIP
E(spl)mbeta-HLH	2.9511652141354e-16	-0.29955223433261	0.658	0.912	3.77690124105049e-12	Nonannotated progenitors	E(spl)mbeta-HLH
Slik	3.0933770981218e-16	0.137962743689059	0.061	0.169	3.95890401017628e-12	Nonannotated progenitors	Slik
Mid1	3.52560182979079e-16	0.12934944988277	0.061	0.169	4.51206522176625e-12	Nonannotated progenitors	Mid1
CG41128	4.47594373333261e-16	0.202932921359854	0.356	0.731	5.72831278991908e-12	Nonannotated progenitors	CG41128
fax	4.4880386000817e-16	0.466832634000239	0.853	0.98	5.74379180038456e-12	Nonannotated progenitors	fax
Rcd1	4.90212232914832e-16	0.139113998137816	0.055	0.156	6.27373615684402e-12	Nonannotated progenitors	Rcd1
Atpalpha	4.97360413819269e-16	0.267878132275583	0.305	0.63	6.365218576059e-12	Nonannotated progenitors	Atpalpha
Dscam1	5.13083130108806e-16	0.143159144903756	0.063	0.172	6.5664378991325e-12	Nonannotated progenitors	Dscam1
RpS14a	6.34244814600936e-16	-0.186406693644078	0.79	0.983	8.11706513726277e-12	Nonannotated progenitors	RpS14a
unc-119	7.58678371320108e-16	0.263063736017348	0.299	0.617	9.70956579615475e-12	Nonannotated progenitors	unc-119
pre-rRNA:CR45845	7.65882435331645e-16	0.341857451111454	0.218	0.458	9.8017634073744e-12	Nonannotated progenitors	pre-rRNA:CR45845
pan	1.12709212289167e-15	0.204445439807453	0.067	0.178	1.44245249887676e-11	Nonannotated progenitors	pan
RNASEK	1.14935546197213e-15	0.212980414898459	0.319	0.652	1.47094512023193e-11	Nonannotated progenitors	RNASEK
DIP1	1.34982760470965e-15	0.120331087033942	0.323	0.652	1.72750936850741e-11	Nonannotated progenitors	DIP1
pum	1.67784052694701e-15	0.127164884968731	0.351	0.704	2.14730030638679e-11	Nonannotated progenitors	pum
fru	1.69140899222366e-15	-0.205269792244982	0.578	0.928	2.16466522824784e-11	Nonannotated progenitors	fru
RpL7	1.69703709207947e-15	-0.225805956939086	0.808	0.98	2.17186807044331e-11	Nonannotated progenitors	RpL7
Ptp99A	2.32818815841535e-15	0.275737783940019	0.304	0.62	2.97961520513996e-11	Nonannotated progenitors	Ptp99A
RpL27A	2.72683461571825e-15	-0.196410580602004	0.888	0.995	3.48980294119622e-11	Nonannotated progenitors	RpL27A
MFS3	2.74543006641638e-15	0.194441100438037	0.058	0.159	3.51360139899969e-11	Nonannotated progenitors	MFS3
tow	2.88229816163894e-15	0.360546180790967	0.249	0.517	3.68876518726552e-11	Nonannotated progenitors	tow
RpL13	4.05767026124644e-15	-0.247392559923147	0.783	0.992	5.19300640034319e-11	Nonannotated progenitors	RpL13
ATPsynG	4.56769642904391e-15	-0.135830860249261	0.516	0.885	5.84573788989039e-11	Nonannotated progenitors	ATPsynG
RpL35A	5.09777804570674e-15	-0.216092723743287	0.697	0.98	6.52413634289549e-11	Nonannotated progenitors	RpL35A
ssp3	5.74464389992163e-15	0.166726814337391	0.067	0.175	7.35199526311971e-11	Nonannotated progenitors	ssp3
nmo	6.25225627878828e-15	0.263894920094724	0.337	0.683	8.00163758559324e-11	Nonannotated progenitors	nmo
Dg	8.34642408230423e-15	0.417663156227331	0.212	0.443	1.0681753540533e-10	Nonannotated progenitors	Dg
Npl4	1.01208615446379e-14	0.30766720675045	0.144	0.315	1.29526786048275e-10	Nonannotated progenitors	Npl4
Brd8	1.1001477573768e-14	0.224848679148841	0.081	0.198	1.40796909989083e-10	Nonannotated progenitors	Brd8
PAN3	1.22629229721546e-14	0.199357464400461	0.34	0.685	1.56940888197635e-10	Nonannotated progenitors	PAN3
Hex-A	1.43245469626464e-14	0.212442987847005	0.378	0.75	1.83325552027949e-10	Nonannotated progenitors	Hex-A
Optix	1.49887004137546e-14	-0.150941978601346	0.252	0.454	1.91825387895231e-10	Nonannotated progenitors	Optix
RpL14	1.72086616277041e-14	-0.183629381174025	0.88	0.998	2.20236451511357e-10	Nonannotated progenitors	RpL14
rin	1.85263934686956e-14	-0.215516554106356	0.67	0.976	2.37100783612366e-10	Nonannotated progenitors	rin
Sar1	1.97406476108099e-14	0.351414632395011	0.255	0.523	2.52640808123145e-10	Nonannotated progenitors	Sar1
Paf-AHalpha	2.23236517941329e-14	0.287043940818603	0.33	0.672	2.85698095661312e-10	Nonannotated progenitors	Paf-AHalpha
Cbp53E	2.78274506540914e-14	0.518668146719726	0.128	0.282	3.56135713471062e-10	Nonannotated progenitors	Cbp53E
RpL6	4.37836025459261e-14	-0.212794110784992	0.768	0.984	5.60342545382763e-10	Nonannotated progenitors	RpL6
rho	5.1389747947598e-14	0.196847224189524	0.072	0.178	6.57685994233359e-10	Nonannotated progenitors	rho
CG31221	5.66680378967133e-14	0.634818112377661	0.184	0.38	7.25237549002137e-10	Nonannotated progenitors	CG31221
lncRNA:Hsromega	6.65193143140954e-14	0.225176346785133	0.336	0.666	8.51314184591793e-10	Nonannotated progenitors	lncRNA:Hsromega
Tm1	8.53944765371238e-14	0.201245521641125	0.376	0.743	1.09287851072211e-09	Nonannotated progenitors	Tm1
Pfk	1.33919127933864e-13	0.340635616818737	0.093	0.216	1.71389699929759e-09	Nonannotated progenitors	Pfk
Hsp83	1.60782866283773e-13	-0.128561616129358	0.572	0.939	2.05769912269973e-09	Nonannotated progenitors	Hsp83
sun	1.83712349659641e-13	0.10712620551276	0.403	0.784	2.35115065094408e-09	Nonannotated progenitors	sun
Ald1	2.25900232880591e-13	0.320803862826385	0.314	0.63	2.8910711804058e-09	Nonannotated progenitors	Ald1
CaMKII	2.39227153916035e-13	0.215223003570454	0.095	0.216	3.06162911581742e-09	Nonannotated progenitors	CaMKII
Rack1	3.08183211959992e-13	-0.21843962920218	0.664	0.957	3.94412874666397e-09	Nonannotated progenitors	Rack1
Nph	3.43422838733127e-13	-0.158976240954401	0.586	0.934	4.39512549010656e-09	Nonannotated progenitors	Nph
Pdcd4	3.57816532867779e-13	-0.1396270070796	0.529	0.888	4.57933598764184e-09	Nonannotated progenitors	Pdcd4
RpL7A	3.67293600748064e-13	-0.193778212383093	0.801	0.987	4.70062350237372e-09	Nonannotated progenitors	RpL7A
disco-r	4.55428333440011e-13	0.170454801101024	0.137	0.282	5.82857181136525e-09	Nonannotated progenitors	disco-r
PH4alphaEFB	7.5551750008076e-13	0.399197285462701	0.119	0.26	9.66911296603356e-09	Nonannotated progenitors	PH4alphaEFB
RpL5	8.48388061305362e-13	-0.18064030218583	0.752	0.978	1.0857670408586e-08	Nonannotated progenitors	RpL5
ATPsynC	1.15488290863663e-12	-0.202424475273222	0.776	0.986	1.47801914647316e-08	Nonannotated progenitors	ATPsynC
RpS16	1.43309671718295e-12	-0.165507521126782	0.817	0.992	1.83407717865074e-08	Nonannotated progenitors	RpS16
EndoA	2.12850918732062e-12	0.421213676874391	0.141	0.294	2.72406605793293e-08	Nonannotated progenitors	EndoA
eEF1beta	2.28858433146964e-12	-0.161987724335417	0.59	0.931	2.92893022741484e-08	Nonannotated progenitors	eEF1beta
HmgD	2.33201554651629e-12	-0.144025582308947	0.609	0.946	2.98451349643155e-08	Nonannotated progenitors	HmgD
CG42342	2.64065059971389e-12	0.313293444867979	0.08	0.186	3.37950463751383e-08	Nonannotated progenitors	CG42342
RpS8	2.86422805821723e-12	-0.183837454407832	0.837	0.997	3.66563906890641e-08	Nonannotated progenitors	RpS8
RpS30	3.28207073456187e-12	-0.168341415959373	0.864	0.997	4.20039412609228e-08	Nonannotated progenitors	RpS30
RpS15Aa	5.31049211874471e-12	-0.187959520811098	0.731	0.975	6.79636781356948e-08	Nonannotated progenitors	RpS15Aa
RpS5a	7.75788246210587e-12	-0.165495718890268	0.858	0.995	9.92853797500309e-08	Nonannotated progenitors	RpS5a
RpS24	1.01709184347519e-11	-0.165764182300734	0.769	0.976	1.30167414127955e-07	Nonannotated progenitors	RpS24
PIG-T	1.6396292289106e-11	0.117683182850004	0.428	0.808	2.09839748715978e-07	Nonannotated progenitors	PIG-T
Eip63E	1.91813534032751e-11	0.194538875078319	0.377	0.72	2.45482960855115e-07	Nonannotated progenitors	Eip63E
RpS28b	1.93087409284396e-11	-0.129645325633628	0.859	0.997	2.4711326640217e-07	Nonannotated progenitors	RpS28b
l(3)neo38	2.09207270587507e-11	0.221505250914396	0.384	0.739	2.67743464897892e-07	Nonannotated progenitors	l(3)neo38
RpL9	2.09368984139212e-11	-0.177798433252234	0.687	0.959	2.67950425901364e-07	Nonannotated progenitors	RpL9
luna	2.17663212298757e-11	0.485060033077826	0.151	0.304	2.78565379099949e-07	Nonannotated progenitors	luna
rdgB	2.34044870575735e-11	0.36944685506788	0.133	0.272	2.99530625362825e-07	Nonannotated progenitors	rdgB
Cyp1	3.11008850820865e-11	-0.188907508804644	0.768	0.98	3.98029127280543e-07	Nonannotated progenitors	Cyp1
sesB	3.25945388292559e-11	-0.187870308052769	0.63	0.95	4.17144907936816e-07	Nonannotated progenitors	sesB
CG14478	3.99680344239539e-11	0.14969622923792	0.395	0.731	5.11510904557762e-07	Nonannotated progenitors	CG14478
RpS3A	5.19143136844854e-11	-0.168153100742733	0.792	0.991	6.64399386534045e-07	Nonannotated progenitors	RpS3A
RpL10Ab	6.47470609912859e-11	-0.153680517877091	0.858	0.994	8.28632886566477e-07	Nonannotated progenitors	RpL10Ab
RpS23	6.51487944971596e-11	-0.164798319782882	0.854	0.995	8.33774271974649e-07	Nonannotated progenitors	RpS23
lncRNA:CR45388	7.93410218380372e-11	0.306449087977345	0.373	0.704	1.0154063974832e-06	Nonannotated progenitors	lncRNA:CR45388
eEF5	9.0221043841341e-11	-0.139182809166888	0.656	0.95	1.15464891908148e-06	Nonannotated progenitors	eEF5
CG8860	1.26481497088855e-10	0.177053022866899	0.418	0.789	1.61871019974316e-06	Nonannotated progenitors	CG8860
RapGAP1	1.26845279525281e-10	0.47626532446928	0.227	0.431	1.62336588736454e-06	Nonannotated progenitors	RapGAP1
Fkbp12	1.27888374803652e-10	-0.139037417680924	0.584	0.921	1.63671542073713e-06	Nonannotated progenitors	Fkbp12
CG12239	1.67964941842289e-10	1.10823341561664	0.13	0.265	2.14961532569761e-06	Nonannotated progenitors	CG12239
Fer2LCH	2.49961964556282e-10	0.190784143550786	0.404	0.767	3.19901322239129e-06	Nonannotated progenitors	Fer2LCH
RpL37a	3.98378170890534e-10	-0.135739577648182	0.863	0.994	5.09844383105705e-06	Nonannotated progenitors	RpL37a
RpL21	4.90636221324286e-10	-0.130408895809567	0.872	0.994	6.27916236050822e-06	Nonannotated progenitors	RpL21
bun	7.64345694057828e-10	-0.132699934194781	0.605	0.904	9.78209619255208e-06	Nonannotated progenitors	bun
elav	1.24769041975906e-09	0.42624420780462	0.107	0.217	1.59679419920765e-05	Nonannotated progenitors	elav
PPP4R2r	1.33582398235434e-09	0.164451938178559	0.391	0.707	1.70958753261708e-05	Nonannotated progenitors	PPP4R2r
Rbfox1	1.3649852305423e-09	0.48995610421005	0.755	0.94	1.74690809804803e-05	Nonannotated progenitors	Rbfox1
Obp99a	1.42865160970552e-09	-0.254793386656853	0.578	0.827	1.82838833010113e-05	Nonannotated progenitors	Obp99a
RpL31	1.69852741389934e-09	-0.123104982496081	0.838	0.987	2.17377538430837e-05	Nonannotated progenitors	RpL31
Rdl	1.8505364781442e-09	0.481424514741534	0.126	0.247	2.36831658472895e-05	Nonannotated progenitors	Rdl
Hsp23	2.31044454314065e-09	0.397162646821395	0.235	0.427	2.9569069263114e-05	Nonannotated progenitors	Hsp23
Pal2	2.78865091726118e-09	0.308968598891737	0.109	0.216	3.56891544391086e-05	Nonannotated progenitors	Pal2
lncRNA:CR33938	2.92280543719938e-09	0.204401352877002	0.122	0.231	3.74060639852777e-05	Nonannotated progenitors	lncRNA:CR33938
RpL15	4.30250181596535e-09	-0.144718184069215	0.858	0.995	5.50634182407245e-05	Nonannotated progenitors	RpL15
hth	6.25564462113281e-09	0.142944100279115	0.386	0.671	8.00597398612577e-05	Nonannotated progenitors	hth
Drep2	7.93069854533561e-09	0.477963576695942	0.117	0.228	0.000101497079983205	Nonannotated progenitors	Drep2
RpS10b	8.01422040527255e-09	-0.144228744587845	0.715	0.978	0.000102565992746678	Nonannotated progenitors	RpS10b
dsh	9.28044474268166e-09	0.185439739895907	0.415	0.759	0.00011877113181684	Nonannotated progenitors	dsh
eIF2beta	1.36330358102323e-08	-0.130275030144816	0.723	0.969	0.000174475592299353	Nonannotated progenitors	eIF2beta
chrb	1.36492245757769e-08	0.206745075834068	0.378	0.674	0.000174682776120793	Nonannotated progenitors	chrb
RpL24	1.52887228702808e-08	-0.128401974782975	0.814	0.986	0.000195665075293853	Nonannotated progenitors	RpL24
jeb	1.75643051642622e-08	0.566553019786509	0.134	0.254	0.000224787977492228	Nonannotated progenitors	jeb
Df31	2.11437513255362e-08	-0.181337080422701	0.762	0.976	0.000270597729464213	Nonannotated progenitors	Df31
Hrb27C	2.12499717651106e-08	-0.131539307597999	0.777	0.978	0.000271957138649886	Nonannotated progenitors	Hrb27C
RpL27	2.28423943670972e-08	-0.102387199371377	0.874	0.994	0.00029233696311011	Nonannotated progenitors	RpL27
14-3-3epsilon	3.96668654896756e-08	-0.128915544322891	0.643	0.961	0.000507656544536869	Nonannotated progenitors	14-3-3epsilon
Dhit	5.89828850079218e-08	0.491804333905413	0.139	0.258	0.000754862962331384	Nonannotated progenitors	Dhit
dnc	6.27179362379548e-08	0.552318711689596	0.176	0.321	0.000802664147973345	Nonannotated progenitors	dnc
alpha-Cat	9.07401139791972e-08	0.223491951765101	0.413	0.731	0.00116129197870577	Nonannotated progenitors	alpha-Cat
RpL23A	9.51714373396121e-08	-0.127237569803312	0.742	0.976	0.00121800405507236	Nonannotated progenitors	RpL23A
AMPdeam	9.80909968952713e-08	0.335413513661503	0.378	0.698	0.00125536857826568	Nonannotated progenitors	AMPdeam
cpx	1.16117624804378e-07	0.551945149998258	0.131	0.243	0.00148607336224644	Nonannotated progenitors	cpx
RpS18	1.32665995138214e-07	-0.121618650144233	0.808	0.975	0.00169785940577886	Nonannotated progenitors	RpS18
Syp	1.80352816204045e-07	-0.160614466860601	0.714	0.942	0.00230815534177937	Nonannotated progenitors	Syp
mt:tRNA:Ser-GCT	1.82879788585749e-07	0.32206335545358	0.392	0.701	0.00234049553432042	Nonannotated progenitors	mt:tRNA:Ser-GCT
Acbp2	1.94630103450832e-07	0.539266241963284	0.118	0.22	0.00249087606396375	Nonannotated progenitors	Acbp2
Trf2	2.04708892298506e-07	0.128615159324118	0.468	0.822	0.00261986440363628	Nonannotated progenitors	Trf2
Nrt	2.52046966583047e-07	0.394691956538136	0.353	0.631	0.00322569707832983	Nonannotated progenitors	Nrt
nkd	2.98539724261276e-07	0.212117569584798	0.436	0.729	0.00382071139109581	Nonannotated progenitors	nkd
beat-IIa	3.1839649995748e-07	0.635962124570005	0.126	0.228	0.00407483840645584	Nonannotated progenitors	beat-IIa
nSyb	3.67804879799122e-07	0.487283386704303	0.15	0.269	0.00470716685166917	Nonannotated progenitors	nSyb
ab	5.13831445606948e-07	0.463515215129435	0.142	0.254	0.00657601484087772	Nonannotated progenitors	ab
stai	5.54279676130775e-07	0.670119342498703	0.32	0.587	0.00709367129512166	Nonannotated progenitors	stai
CG42613	6.56985551288125e-07	0.511150464339713	0.126	0.228	0.00840810108538542	Nonannotated progenitors	CG42613
RpS19a	8.42493891826247e-07	-0.117463758497062	0.735	0.98	0.0107822368275923	Nonannotated progenitors	RpS19a
SoxN	9.39244770913391e-07	-0.140272080766285	0.81	0.969	0.0120204545781496	Nonannotated progenitors	SoxN
Top1	1.22070854931798e-06	0.141485497586965	0.457	0.803	0.0156226280141715	Nonannotated progenitors	Top1
Oatp74D	2.04686606111095e-06	0.192363238595781	0.447	0.728	0.0261957918500979	Nonannotated progenitors	Oatp74D
sta	2.8364729626121e-06	-0.122265325782855	0.874	0.992	0.0363011809755097	Nonannotated progenitors	sta
CG6329	3.2724847583414e-06	0.580668070123268	0.159	0.276	0.0418812599372532	Nonannotated progenitors	CG6329
fabp	3.42450497128426e-06	0.530116059283653	0.67	0.898	0.043826814622496	Nonannotated progenitors	fabp
dpr9	3.85810170372797e-06	0.564518708888524	0.138	0.241	0.0493759856043106	Nonannotated progenitors	dpr9
mab-21	4.6732032730242e-06	0.236376569843544	0.293	0.465	0.0598076554881637	Nonannotated progenitors	mab-21
Imp	6.01454393313623e-06	-0.13903151367338	0.793	0.956	0.0769741332562775	Nonannotated progenitors	Imp
CG14464	8.99075318167463e-06	0.301509700780856	0.436	0.762	0.115063659219072	Nonannotated progenitors	CG14464
Ank2	9.24570927851563e-06	0.578103171730016	0.154	0.263	0.118326587346443	Nonannotated progenitors	Ank2
COX7C	1.13669972898564e-05	0.113651329887047	0.512	0.861	0.145474831315582	Nonannotated progenitors	COX7C
CG14989	1.44191175132876e-05	0.765371926941822	0.173	0.291	0.184535865935054	Nonannotated progenitors	CG14989
futsch	1.48166225647665e-05	0.838980160492233	0.226	0.387	0.189623135583882	Nonannotated progenitors	futsch
lola	2.084348560084e-05	0.365201500189472	0.415	0.74	0.266754928719551	Nonannotated progenitors	lola
cpo	2.3270456002021e-05	0.803827443454518	0.216	0.359	0.297815295913865	Nonannotated progenitors	cpo
lncRNA:noe	3.30340029039636e-05	1.07512719922269	0.5	0.625	0.422769169164926	Nonannotated progenitors	lncRNA:noe
Gs2	3.31062039948153e-05	0.601086252295598	0.209	0.348	0.423693198725646	Nonannotated progenitors	Gs2
Ten-a	9.43047916451338e-05	0.691148493392615	0.243	0.405	1	Nonannotated progenitors	Ten-a
nAChRalpha6	0.000102343447075151	0.722139054580969	0.236	0.389	1	Nonannotated progenitors	nAChRalpha6
jim	0.000113176252281694	0.542794252898795	0.424	0.735	1	Nonannotated progenitors	jim
Toll-6	0.000120742071642364	0.704850137758701	0.204	0.331	1	Nonannotated progenitors	Toll-6
Lk6	0.000158566892036831	0.15121199749201	0.499	0.82	1	Nonannotated progenitors	Lk6
IA-2	0.000162406772736627	0.847559659905456	0.268	0.441	1	Nonannotated progenitors	IA-2
gro	0.000168222186905407	0.169057106873586	0.518	0.854	1	Nonannotated progenitors	gro
lncRNA:CR40469	0.000428151912942897	0.348040590511254	0.812	0.954	1	Nonannotated progenitors	lncRNA:CR40469
mspo	0.000518777061131658	0.831873088890484	0.227	0.364	1	Nonannotated progenitors	mspo
CG7630	0.000618377157837234	0.112839129605571	0.597	0.917	1	Nonannotated progenitors	CG7630
nrv3	0.000698716177706286	0.892314008476051	0.267	0.433	1	Nonannotated progenitors	nrv3
Galphao	0.000741291101693911	0.725683848443041	0.313	0.523	1	Nonannotated progenitors	Galphao
Liprin-gamma	0.00246526356693093	0.789126722629605	0.306	0.504	1	Nonannotated progenitors	Liprin-gamma
Ggamma30A	0.00359064846090923	0.722638519207392	0.202	0.309	1	Nonannotated progenitors	Ggamma30A
Sap47	0.00476714072439375	0.717438615230741	0.381	0.628	1	Nonannotated progenitors	Sap47
cdi	0.00882020252541643	0.264945981232918	0.497	0.82	1	Nonannotated progenitors	cdi
bi	0.0151486625487591	0.302854124210227	0.47	0.669	1	Nonannotated progenitors	bi
sm	0.0200525179844647	0.813240842281104	0.227	0.337	1	Nonannotated progenitors	sm
fz2	0.022931113559759	0.875012557155972	0.362	0.581	1	Nonannotated progenitors	fz2
Alk	0.0245907634949268	0.790206577696984	0.226	0.331	1	Nonannotated progenitors	Alk
Rbp6	0.0439031570644551	1.06543228805459	0.316	0.487	1	Nonannotated progenitors	Rbp6
Nrg	0.0496484919944603	0.279596369098349	0.707	0.931	1	Nonannotated progenitors	Nrg
Ocho.1	2.43618621932999e-103	0.667068109971034	0.624	0.15	3.11783112349853e-99	Type II neuroblasts	Ocho
CCT6.1	3.91538449172168e-91	0.478566708648899	0.591	0.145	5.0109090725054e-87	Type II neuroblasts	CCT6
Tom.1	6.15354041903733e-90	0.619160674274744	0.535	0.127	7.87530102828397e-86	Type II neuroblasts	Tom
E(spl)m5-HLH.1	2.60667378332031e-89	0.487459270012981	0.573	0.142	3.33602110789333e-85	Type II neuroblasts	E(spl)m5-HLH
E(spl)m3-HLH.1	6.32226235378427e-84	0.573386813322259	0.677	0.198	8.09123136037311e-80	Type II neuroblasts	E(spl)m3-HLH
Ppa.1	4.64129230636743e-83	0.566516468085493	0.603	0.166	5.93992589368904e-79	Type II neuroblasts	Ppa
CCT5.1	4.06924642847186e-82	0.451166407307797	0.603	0.161	5.20782157915829e-78	Type II neuroblasts	CCT5
nop5.1	2.1685599271197e-81	0.535126600955246	0.641	0.181	2.77532299472779e-77	Type II neuroblasts	nop5
CCT7.1	1.75461228312067e-79	0.390118405150195	0.498	0.12	2.24555279993783e-75	Type II neuroblasts	CCT7
CCT3.1	3.97395495799818e-79	0.440914177121924	0.567	0.15	5.08586755524607e-75	Type II neuroblasts	CCT3
Phb2.1	5.13811325891939e-79	0.421173633824398	0.518	0.129	6.57575734876504e-75	Type II neuroblasts	Phb2
Fib.1	5.73688746413412e-77	0.391158837857498	0.416	0.09	7.34206857659885e-73	Type II neuroblasts	Fib
CG4038.1	7.04651860581524e-77	0.411761216179942	0.62	0.177	9.01813451172234e-73	Type II neuroblasts	CG4038
Myc.1	7.05084370790481e-77	0.47051579621343	0.523	0.136	9.02366977737657e-73	Type II neuroblasts	Myc
UQCR-C1.1	3.9160134557861e-74	0.294287569338965	0.551	0.147	5.01171402071505e-70	Type II neuroblasts	UQCR-C1
Prosalpha7.1	1.16569814989936e-73	0.305296177562215	0.528	0.139	1.49186049224121e-69	Type II neuroblasts	Prosalpha7
Diap2.1	2.27705398020867e-73	0.425758331379985	0.228	0.027	2.91417368387105e-69	Type II neuroblasts	Diap2
HP4.1	2.97947101360422e-73	0.519965738055648	0.51	0.136	3.81312700321068e-69	Type II neuroblasts	HP4
mRpS30.1	3.9929117537017e-73	0.306135986063893	0.397	0.086	5.11012846238744e-69	Type II neuroblasts	mRpS30
CG4069.1	2.91038895402009e-72	0.315034196642053	0.339	0.065	3.72471578335491e-68	Type II neuroblasts	CG4069
tll.1	8.72245353276457e-72	0.331597048183035	0.356	0.072	1.11629960312321e-67	Type II neuroblasts	tll
Ahcy.1	8.80493873261435e-72	0.334897584378262	0.463	0.114	1.12685605899998e-67	Type II neuroblasts	Ahcy
CG12581.1	4.86440935811794e-71	0.344975266951319	0.282	0.046	6.22547109651934e-67	Type II neuroblasts	CG12581
Prosalpha6.1	5.98328424593738e-71	0.44005312584552	0.561	0.157	7.65740717795065e-67	Type II neuroblasts	Prosalpha6
E(spl)m4-BFM.1	1.03830848949161e-70	0.393060848543747	0.743	0.241	1.32882720485136e-66	Type II neuroblasts	E(spl)m4-BFM
CG1416.1	3.82169640499331e-70	0.426762227655633	0.28	0.046	4.89100705911044e-66	Type II neuroblasts	CG1416
Nop56.1	9.69454866756057e-70	0.400076543546922	0.646	0.199	1.2407083384744e-65	Type II neuroblasts	Nop56
CG7414.1	1.2654641383572e-69	0.295137467132271	0.455	0.113	1.61954100426954e-65	Type II neuroblasts	CG7414
HIP-R.1	6.34870546551796e-69	0.298264712447422	0.389	0.088	8.12507325476988e-65	Type II neuroblasts	HIP-R
Vps29.1	9.32163528949777e-69	0.338634774004067	0.309	0.057	1.19298288434992e-64	Type II neuroblasts	Vps29
Prosbeta1.1	3.21424562030843e-68	0.355367472586225	0.617	0.186	4.11359154487073e-64	Type II neuroblasts	Prosbeta1
Ssrp.1	5.13326704555051e-68	0.351229162428603	0.565	0.163	6.56955516489555e-64	Type II neuroblasts	Ssrp
CG10939.1	9.00639909304126e-68	0.212456065071979	0.524	0.144	1.15263895592742e-63	Type II neuroblasts	CG10939
CG30349.1	9.83173701187825e-68	0.304586566774123	0.438	0.109	1.25826570278018e-63	Type II neuroblasts	CG30349
Nsun2.1	1.61009214109947e-67	0.252800997465431	0.301	0.055	2.0605959221791e-63	Type II neuroblasts	Nsun2
P32.1	1.78556298346976e-67	0.307861609955272	0.398	0.093	2.28516350624459e-63	Type II neuroblasts	P32
Syb.1	3.88035877322117e-67	0.26606222744861	0.373	0.083	4.96608315796846e-63	Type II neuroblasts	Syb
TfIIFalpha.1	4.95421664035575e-67	0.305056634130831	0.411	0.098	6.34040645632729e-63	Type II neuroblasts	TfIIFalpha
chn.1	1.01652718642024e-66	0.220966310843693	0.309	0.058	1.30095149318062e-62	Type II neuroblasts	chn
vig2.1	1.37258868206485e-66	0.384263421511173	0.619	0.19	1.75663899530659e-62	Type II neuroblasts	vig2
La.1	1.43651451362501e-66	0.263127250118607	0.397	0.093	1.83845127453728e-62	Type II neuroblasts	La
Brd.1	1.65424303593328e-66	0.266735556253332	0.66	0.21	2.11710023738741e-62	Type II neuroblasts	Brd
E(spl)m2-BFM.1	2.2556106979241e-66	0.347719470222472	0.509	0.142	2.88673057120326e-62	Type II neuroblasts	E(spl)m2-BFM
eIF3d1.1	4.2138682247481e-66	0.344827911721928	0.369	0.083	5.39290855403262e-62	Type II neuroblasts	eIF3d1
Uhg2.1	5.38539293050447e-66	0.179915188531658	0.392	0.091	6.89222587245962e-62	Type II neuroblasts	Uhg2
Inx3.1	7.59631948545151e-66	0.347131748239601	0.309	0.06	9.72176967748084e-62	Type II neuroblasts	Inx3
Prps.1	7.81122353894216e-66	0.33665057711479	0.625	0.193	9.99680388513817e-62	Type II neuroblasts	Prps
CG11417.1	8.1093189805836e-66	0.290206251933653	0.265	0.043	1.03783064313509e-61	Type II neuroblasts	CG11417
mod.1	1.18056223143397e-65	0.395118822543052	0.698	0.235	1.5108835437892e-61	Type II neuroblasts	mod
CG4364.1	2.55270605700175e-65	0.273465458903011	0.438	0.111	3.26695321175084e-61	Type II neuroblasts	CG4364
Lsm12a.1	2.61219783318582e-65	0.258118813792913	0.356	0.078	3.34309078691122e-61	Type II neuroblasts	Lsm12a
CCT1.1	3.74380971442974e-65	0.276881640896756	0.373	0.085	4.79132767252718e-61	Type II neuroblasts	CCT1
eIF4G1.1	4.34561575940878e-65	0.276645179611788	0.447	0.116	5.56151904889136e-61	Type II neuroblasts	eIF4G1
Hat1.1	9.68325482316666e-65	0.288606719309952	0.328	0.068	1.23926295226887e-60	Type II neuroblasts	Hat1
msk.1	1.03474093338333e-64	0.290540971600824	0.535	0.156	1.32426144654399e-60	Type II neuroblasts	msk
Pp1-87B.1	1.93301328527294e-64	0.352502490802137	0.592	0.181	2.4738704024923e-60	Type II neuroblasts	Pp1-87B
CG11180.1	2.70065412933715e-64	0.304868455131261	0.272	0.047	3.45629715472568e-60	Type II neuroblasts	CG11180
Dl.1	5.57788369618432e-64	0.352731303937021	0.532	0.156	7.13857555437669e-60	Type II neuroblasts	Dl
Xpc.1	7.36573448925502e-64	0.21804070570867	0.285	0.052	9.42666699934858e-60	Type II neuroblasts	Xpc
lark.1	7.99807759409666e-64	0.215458885012149	0.433	0.111	1.02359397049249e-59	Type II neuroblasts	lark
Caf1-180.1	9.83608107632609e-64	0.299742537713456	0.294	0.056	1.25882165614821e-59	Type II neuroblasts	Caf1-180
Task6.1	1.03088599707274e-63	0.249123623654984	0.509	0.143	1.31932789905369e-59	Type II neuroblasts	Task6
CG11858.1	1.27495132239681e-63	0.193560635235597	0.397	0.096	1.63168270240343e-59	Type II neuroblasts	CG11858
Rpn2.1	2.8351742342606e-63	0.276966596811717	0.416	0.105	3.62845598500671e-59	Type II neuroblasts	Rpn2
mEFTs.1	3.07684094405179e-63	0.226379600924654	0.302	0.059	3.93774104019748e-59	Type II neuroblasts	mEFTs
Trxr-1.1	3.22890751363126e-63	0.254964193263804	0.42	0.106	4.13235583594529e-59	Type II neuroblasts	Trxr-1
CG7518.1	4.25040174149685e-63	0.279258635075666	0.258	0.043	5.43966414876767e-59	Type II neuroblasts	CG7518
mgr.1	4.37704500376359e-63	0.247246145314216	0.335	0.072	5.60174219581664e-59	Type II neuroblasts	mgr
Prp19.1	4.8609971977987e-63	0.296205466606641	0.246	0.039	6.22110421374278e-59	Type II neuroblasts	Prp19
CG12288.1	5.96821793351971e-63	0.209569971064296	0.383	0.092	7.63812531131852e-59	Type II neuroblasts	CG12288
RpLP0-like.1	7.96841886807758e-63	0.23667278221263	0.285	0.053	1.01979824673657e-58	Type II neuroblasts	RpLP0-like
dom.1	9.25496116853736e-63	0.172344955912818	0.315	0.064	1.18444993034941e-58	Type II neuroblasts	dom
CCT2.1	1.07602855579731e-62	0.221500256105091	0.408	0.101	1.3771013457094e-58	Type II neuroblasts	CCT2
CG7206.1	1.42838384592259e-62	0.340811742851431	0.18	0.018	1.82804564601173e-58	Type II neuroblasts	CG7206
Pabp2.1	1.62766248453124e-62	0.196012612249551	0.575	0.173	2.08308244770309e-58	Type II neuroblasts	Pabp2
Mpcp2.1	2.45092840391563e-62	0.186681147705009	0.351	0.079	3.13669817133123e-58	Type II neuroblasts	Mpcp2
Glo1.1	3.92290019729928e-62	0.217766122917539	0.584	0.178	5.02052767250361e-58	Type II neuroblasts	Glo1
CG43066.1	3.92879376845676e-62	0.240218965769922	0.307	0.062	5.02807026487097e-58	Type II neuroblasts	CG43066
eIF2gamma.1	4.96494249083965e-62	0.250098627429627	0.321	0.068	6.35413339977659e-58	Type II neuroblasts	eIF2gamma
ovo.1	7.8059117262173e-62	0.338582041624336	0.357	0.084	9.99000582721289e-58	Type II neuroblasts	ovo
eIF3c.1	8.27043024442012e-62	0.292271361481873	0.559	0.169	1.05844966268089e-57	Type II neuroblasts	eIF3c
CCT4.1	1.08318407076637e-61	0.173816447054118	0.443	0.117	1.3862589737668e-57	Type II neuroblasts	CCT4
Rox8.1	1.58619602808723e-61	0.294823576750185	0.342	0.077	2.03001367674604e-57	Type II neuroblasts	Rox8
mge.1	1.68934795263162e-61	0.249602829189188	0.312	0.065	2.16202750977795e-57	Type II neuroblasts	mge
CG5355.1	2.32033342344176e-61	0.281441503826494	0.302	0.061	2.96956271532076e-57	Type II neuroblasts	CG5355
Sgt.1	3.1145083120465e-61	0.179764505463727	0.389	0.095	3.9859477377571e-57	Type II neuroblasts	Sgt
ND-30.1	3.28193293458225e-61	0.191292972739264	0.384	0.093	4.20021776967836e-57	Type II neuroblasts	ND-30
CG15093.1	3.3906042604106e-61	0.278799127482164	0.367	0.087	4.33929533247349e-57	Type II neuroblasts	CG15093
NHP2.1	4.02644970399919e-61	0.256897045681389	0.631	0.203	5.15305033117816e-57	Type II neuroblasts	NHP2
shn.1	4.14527555338456e-61	0.284098608011939	0.255	0.044	5.30512365322156e-57	Type II neuroblasts	shn
fj.1	5.96228852828259e-61	0.393673896843394	0.345	0.079	7.63053685849606e-57	Type II neuroblasts	fj
CG10576.1	1.14481764569526e-60	0.273089322884613	0.517	0.152	1.46513762296079e-56	Type II neuroblasts	CG10576
CG9344.1	1.71243273991499e-60	0.142934704130089	0.466	0.129	2.19157142054321e-56	Type II neuroblasts	CG9344
E(spl)m7-HLH.1	1.80769201781281e-60	0.221822457971024	0.6	0.188	2.31348424439683e-56	Type II neuroblasts	E(spl)m7-HLH
Paics.1	2.2358044168057e-60	0.290999503865399	0.302	0.062	2.86138249262794e-56	Type II neuroblasts	Paics
CG10463.1	2.36484793620161e-60	0.254782629866076	0.362	0.086	3.02653238875083e-56	Type II neuroblasts	CG10463
Prosbeta6.1	3.56522739301919e-60	0.211128094755046	0.428	0.114	4.56277801758596e-56	Type II neuroblasts	Prosbeta6
Aldh.1	7.67130019058865e-60	0.195119018251443	0.452	0.124	9.81772998391536e-56	Type II neuroblasts	Aldh
Rpn13.1	8.43990230151237e-60	0.296516228830052	0.29	0.058	1.08013869654755e-55	Type II neuroblasts	Rpn13
Gdh.1	1.05836673384467e-59	0.134580090695975	0.436	0.117	1.35449774597441e-55	Type II neuroblasts	Gdh
RnrL.1	1.1634013692217e-59	0.283538756765962	0.296	0.061	1.48892107232993e-55	Type II neuroblasts	RnrL
Rpn9.1	1.53081969506354e-59	0.226321872476351	0.439	0.119	1.95914304574232e-55	Type II neuroblasts	Rpn9
Fkbp59.1	1.87769150747291e-59	0.250141855755537	0.359	0.086	2.40306959126383e-55	Type II neuroblasts	Fkbp59
Moe.1	2.11675226708951e-59	0.416011414897764	0.699	0.247	2.70901955142115e-55	Type II neuroblasts	Moe
SC35.1	9.4339832932632e-59	0.240345352441688	0.572	0.178	1.20736118187182e-54	Type II neuroblasts	SC35
CG30122.1	9.85180653009364e-59	0.188876201235183	0.318	0.07	1.26083419972138e-54	Type II neuroblasts	CG30122
Prosap.1	1.43583456989251e-58	0.235091766962214	0.572	0.18	1.83758108254843e-54	Type II neuroblasts	Prosap
Desat1.1	1.63123951263862e-58	0.18948435096222	0.302	0.064	2.0876603282749e-54	Type II neuroblasts	Desat1
wb.1	1.77282223524906e-58	0.12547666557536	0.576	0.18	2.26885789667174e-54	Type II neuroblasts	wb
IntS11.1	2.30501495359391e-58	0.225857524437478	0.362	0.088	2.94995813760949e-54	Type II neuroblasts	IntS11
MTA1-like.1	2.31327289601778e-58	0.222831127603941	0.506	0.149	2.96052665232356e-54	Type II neuroblasts	MTA1-like
Nop60B.1	2.73551991503438e-58	0.521510629022954	0.82	0.325	3.500918387261e-54	Type II neuroblasts	Nop60B
pch2.1	3.21896420669247e-58	0.195694297599432	0.315	0.069	4.11963039172503e-54	Type II neuroblasts	pch2
REG.1	4.05570329020825e-58	0.228101812961138	0.383	0.097	5.19048907080852e-54	Type II neuroblasts	REG
CG30015.1	4.97195501630092e-58	0.263201646774902	0.261	0.049	6.36310802986192e-54	Type II neuroblasts	CG30015
CG8545.1	6.68287174355845e-58	0.234206452538947	0.324	0.073	8.5527392574061e-54	Type II neuroblasts	CG8545
vig.1	7.22194269130173e-58	0.232379501227855	0.54	0.166	9.24264225632795e-54	Type II neuroblasts	vig
CG3224.1	7.36391436750412e-58	0.164596379957314	0.408	0.107	9.42433760753177e-54	Type II neuroblasts	CG3224
Uev1A.1	1.36372491163355e-57	0.178385498450369	0.428	0.117	1.74529514190862e-53	Type II neuroblasts	Uev1A
CG8036.1	1.40495984114186e-57	0.24270754145017	0.367	0.091	1.79806760469335e-53	Type II neuroblasts	CG8036
eIF3a.1	1.70287726580958e-57	0.135173407156215	0.288	0.059	2.1793423247831e-53	Type II neuroblasts	eIF3a
Tom40.1	1.82906649143716e-57	0.185978879934265	0.307	0.066	2.34083929574127e-53	Type II neuroblasts	Tom40
Cyt-c1.1	2.08044037209654e-57	0.235551652656602	0.419	0.113	2.66254758820915e-53	Type II neuroblasts	Cyt-c1
kis.1	2.27697848910615e-57	0.26219973002687	0.561	0.177	2.91407707035806e-53	Type II neuroblasts	kis
eIF3k.1	2.50302605778556e-57	0.204980044715481	0.609	0.197	3.20337274875396e-53	Type II neuroblasts	eIF3k
Psn.1	2.70524240444113e-57	0.241672363222553	0.299	0.064	3.46216922920376e-53	Type II neuroblasts	Psn
CG9281.1	3.34713988145608e-57	0.243895463285321	0.381	0.098	4.2836696202875e-53	Type II neuroblasts	CG9281
Hsp60A.1	3.62050857132442e-57	0.279997179886804	0.346	0.083	4.63352686958099e-53	Type II neuroblasts	Hsp60A
CG1703.1	3.75674290465416e-57	0.200833792323225	0.409	0.11	4.80787956937639e-53	Type II neuroblasts	CG1703
Lam.1	4.66627371401649e-57	0.295280246374011	0.602	0.199	5.97189709919831e-53	Type II neuroblasts	Lam
CG1910.1	5.07503463449776e-57	0.241003317881164	0.488	0.145	6.49502932523024e-53	Type II neuroblasts	CG1910
eIF3g1.1	5.41051278435798e-57	0.14650937094059	0.518	0.155	6.92437426142135e-53	Type II neuroblasts	eIF3g1
RpL22.1	7.27072101760305e-57	0.33190375562109	0.666	0.229	9.30506875832838e-53	Type II neuroblasts	RpL22
Cwc25.1	7.71873289569161e-57	0.217598530643968	0.274	0.054	9.87843435990612e-53	Type II neuroblasts	Cwc25
mbf1.1	8.0529470234625e-57	0.121971080647159	0.392	0.101	1.03061616006273e-52	Type II neuroblasts	mbf1
lncRNA:CR46003.1	1.05012229438418e-56	0.404609011607693	0.606	0.208	1.34394651235287e-52	Type II neuroblasts	lncRNA:CR46003
Pfdn2.1	1.05083779394944e-56	0.166785045656441	0.476	0.139	1.34486220869649e-52	Type II neuroblasts	Pfdn2
lncRNA:CR43650.1	1.06608730998074e-56	0.219937173679096	0.312	0.069	1.36437853931335e-52	Type II neuroblasts	lncRNA:CR43650
larp.1	1.22810080297672e-56	0.207076955243779	0.38	0.097	1.57172340764961e-52	Type II neuroblasts	larp
Non1.1	1.55463829771672e-56	0.168234386565757	0.496	0.147	1.98962609341786e-52	Type II neuroblasts	Non1
akirin.1	1.57446344970027e-56	0.196708846921869	0.611	0.2	2.01499832292641e-52	Type II neuroblasts	akirin
Taldo.1	1.82736024698069e-56	0.124948886424897	0.365	0.091	2.33865564408588e-52	Type II neuroblasts	Taldo
yps.1	1.85324551038525e-56	0.326070777848101	0.688	0.241	2.37178360419105e-52	Type II neuroblasts	yps
AsnRS.1	2.03845355296241e-56	0.264405933746292	0.312	0.07	2.60881285708129e-52	Type II neuroblasts	AsnRS
Tudor-SN.1	2.55144661439313e-56	0.253186150729078	0.315	0.072	3.26534137710032e-52	Type II neuroblasts	Tudor-SN
CG8108.1	2.77372851053673e-56	0.118945221119247	0.466	0.135	3.5498177477849e-52	Type II neuroblasts	CG8108
Claspin.1	2.90892396197243e-56	0.302719677678188	0.257	0.049	3.72284088653232e-52	Type II neuroblasts	Claspin
CG13690.1	3.45476228210469e-56	0.259683163569005	0.31	0.069	4.42140476863759e-52	Type II neuroblasts	CG13690
eIF5B.1	3.50425074465965e-56	0.154359486919318	0.424	0.116	4.48474010301542e-52	Type II neuroblasts	eIF5B
Tango4.1	3.53435978200584e-56	0.196728106977388	0.265	0.051	4.52327364901108e-52	Type II neuroblasts	Tango4
Dph5.1	3.70035577639336e-56	0.18223709185946	0.375	0.096	4.73571532262822e-52	Type II neuroblasts	Dph5
eIF1A.1	4.22079431095795e-56	0.257897526795444	0.658	0.225	5.40177255916399e-52	Type II neuroblasts	eIF1A
Rpt6.1	5.24566276978369e-56	0.156053152033835	0.391	0.103	6.71339921276916e-52	Type II neuroblasts	Rpt6
Gp150.1	6.04748737361339e-56	0.240139557662364	0.307	0.069	7.73957434075042e-52	Type II neuroblasts	Gp150
ND-39.1	7.99922482048824e-56	0.150005349715902	0.51	0.155	1.02374079252609e-51	Type II neuroblasts	ND-39
PCNA.1	8.37697466695944e-56	0.218983185579438	0.537	0.168	1.07208521787747e-51	Type II neuroblasts	PCNA
Manf.1	1.01869569291249e-55	0.224565026564142	0.324	0.076	1.30372674778941e-51	Type II neuroblasts	Manf
CG9922.1	1.10804746161926e-55	0.188094051206796	0.543	0.17	1.41807914138033e-51	Type II neuroblasts	CG9922
CD98hc.1	1.16768327808165e-55	0.120822987666281	0.439	0.123	1.49440105928889e-51	Type II neuroblasts	CD98hc
MRG15.1	1.27298320060507e-55	0.185490572697396	0.329	0.077	1.62916390013436e-51	Type II neuroblasts	MRG15
Art1.1	1.49290270481926e-55	0.158051266323918	0.381	0.099	1.91061688162769e-51	Type II neuroblasts	Art1
BuGZ.1	1.50897203217662e-55	0.100909251430978	0.361	0.09	1.93118240677963e-51	Type II neuroblasts	BuGZ
Ubc4.1	1.5280803589259e-55	0.171233976177497	0.364	0.092	1.95563724335336e-51	Type II neuroblasts	Ubc4
CG7546.1	1.95317241493347e-55	0.181365043781938	0.236	0.042	2.49967005663186e-51	Type II neuroblasts	CG7546
eEF1delta.1	2.05139318310186e-55	0.228968378024428	0.6	0.199	2.62537299573377e-51	Type II neuroblasts	eEF1delta
cg.1	2.23538857801116e-55	0.127841943702404	0.561	0.177	2.86085030213868e-51	Type II neuroblasts	cg
Cnx99A.1	2.4854793294128e-55	0.167509820957349	0.354	0.088	3.18091644578251e-51	Type II neuroblasts	Cnx99A
GstZ2.1	2.6312139034921e-55	0.369735131008203	0.682	0.242	3.36742755368919e-51	Type II neuroblasts	GstZ2
trx.1	2.67965238396364e-55	0.130525577744973	0.351	0.086	3.42941912099667e-51	Type II neuroblasts	trx
AdamTS-B.1	3.49435350470484e-55	0.141359363729378	0.52	0.16	4.47207361532126e-51	Type II neuroblasts	AdamTS-B
l(2)37Cc.1	4.5815468056301e-55	0.102199025026282	0.395	0.105	5.8634636018454e-51	Type II neuroblasts	l(2)37Cc
kst.1	5.23718108464855e-55	0.207990170412257	0.54	0.17	6.70254435213321e-51	Type II neuroblasts	kst
eIF3b.1	6.32359981568643e-55	0.1334944455792	0.444	0.127	8.09294304411549e-51	Type II neuroblasts	eIF3b
CG1354.1	7.1616141930156e-55	0.152608487630144	0.373	0.097	9.16543384422137e-51	Type II neuroblasts	CG1354
Spase25.1	7.49601273218325e-55	0.173426599128642	0.346	0.086	9.59339709464812e-51	Type II neuroblasts	Spase25
eIF3m.1	7.64149139136158e-55	0.132394850027861	0.414	0.114	9.77958068266455e-51	Type II neuroblasts	eIF3m
Adk2.1	8.36634768280741e-55	0.152025045893589	0.391	0.104	1.07072517644569e-50	Type II neuroblasts	Adk2
Inx2.1	9.91414015851567e-55	0.24258773118643	0.501	0.154	1.26881165748684e-50	Type II neuroblasts	Inx2
eIF2alpha.1	1.1492840483618e-54	0.158721340440767	0.392	0.105	1.47085372509343e-50	Type II neuroblasts	eIF2alpha
lncRNA:CR45242.1	1.15110975098225e-54	0.373109954451066	0.359	0.093	1.47319025930708e-50	Type II neuroblasts	lncRNA:CR45242
Nup205.1	1.21764750454275e-54	0.209091799964631	0.211	0.033	1.55834527631381e-50	Type II neuroblasts	Nup205
plum.1	1.38242862446005e-54	0.119507975111231	0.389	0.103	1.76923215358398e-50	Type II neuroblasts	plum
Tl.1	1.40315672669077e-54	0.378911327132126	0.611	0.212	1.79575997881884e-50	Type II neuroblasts	Tl
Ref1.1	1.43409874070746e-54	0.278375850454794	0.644	0.222	1.8353595683574e-50	Type II neuroblasts	Ref1
Prosalpha4.1	1.57654351281902e-54	0.109185999357133	0.406	0.111	2.01766038770578e-50	Type II neuroblasts	Prosalpha4
ND-B16.6.1	1.89419551255851e-54	0.137090729104145	0.443	0.127	2.42419141697239e-50	Type II neuroblasts	ND-B16.6
crp.1	1.92414549835268e-54	0.145480781376501	0.454	0.131	2.46252140879176e-50	Type II neuroblasts	crp
alph.1	1.97290823152612e-54	0.165176905700878	0.329	0.079	2.52492795470712e-50	Type II neuroblasts	alph
Larp4B.1	2.49714311325414e-54	0.196155653577686	0.282	0.06	3.19584375634265e-50	Type II neuroblasts	Larp4B
pont.1	3.15902583055061e-54	0.341267912306677	0.213	0.034	4.04292125793867e-50	Type II neuroblasts	pont
Fip1.1	4.84133443871993e-54	0.206142846632965	0.296	0.066	6.19593981467377e-50	Type II neuroblasts	Fip1
ed.1	6.32124467497053e-54	0.190516164856008	0.528	0.166	8.08992893502728e-50	Type II neuroblasts	ed
Gyf.1	8.76069812247748e-54	0.229722022202212	0.244	0.046	1.12119414571467e-49	Type II neuroblasts	Gyf
CG13096.1	8.82574190552098e-54	0.166476610384939	0.414	0.116	1.12951844906857e-49	Type II neuroblasts	CG13096
clu.1	1.26141625173565e-53	0.146519662805096	0.583	0.191	1.61436051897129e-49	Type II neuroblasts	clu
SerRS.1	1.46963325959976e-53	0.192074299998193	0.283	0.061	1.88083664563578e-49	Type II neuroblasts	SerRS
Prosbeta2.1	1.6136986011693e-53	0.117449743668306	0.457	0.135	2.06521146977647e-49	Type II neuroblasts	Prosbeta2
Parp.1	1.6565406610517e-53	0.352942840516279	0.313	0.075	2.12004073801396e-49	Type II neuroblasts	Parp
RpS15Ab.1	1.80567122767772e-53	0.104121336310065	0.435	0.124	2.31089803718195e-49	Type II neuroblasts	RpS15Ab
Pfdn5.1	2.19945161696554e-53	0.140439505422379	0.518	0.161	2.81485817939249e-49	Type II neuroblasts	Pfdn5
Mtor.1	3.39341223025579e-53	0.233024156047326	0.272	0.058	4.34288897228136e-49	Type II neuroblasts	Mtor
CG13630.1	3.50887863793689e-53	0.301820134373134	0.169	0.02	4.49066288083163e-49	Type II neuroblasts	CG13630
ND-24.1	3.93666481565779e-53	0.226191006016818	0.354	0.092	5.03814363107884e-49	Type II neuroblasts	ND-24
snRNP-U1-70K.1	4.67373364355925e-53	0.154122070333287	0.417	0.118	5.98144431702713e-49	Type II neuroblasts	snRNP-U1-70K
Idgf6.1	5.88635321040996e-53	0.156293728776471	0.261	0.053	7.53335483868267e-49	Type II neuroblasts	Idgf6
CG3760.1	6.56184514140632e-53	0.110422219053963	0.361	0.094	8.39784941197181e-49	Type II neuroblasts	CG3760
Prosalpha3.1	8.25231096567425e-53	0.147572852483142	0.461	0.138	1.05613075738699e-48	Type II neuroblasts	Prosalpha3
CG2865.1	8.66461123777477e-53	0.191797680709058	0.543	0.176	1.10889694621042e-48	Type II neuroblasts	CG2865
Rs1.1	1.08508438866085e-52	0.163763776629442	0.339	0.085	1.38869100060816e-48	Type II neuroblasts	Rs1
CG10638.1	1.15429943144397e-52	0.215566378910183	0.261	0.054	1.47727241236199e-48	Type II neuroblasts	CG10638
ras.1	1.21117169613826e-52	0.238285395234594	0.227	0.041	1.55005753671774e-48	Type II neuroblasts	ras
Uch-L5.1	1.5191447545954e-52	0.151287392119981	0.403	0.113	1.94420145693119e-48	Type II neuroblasts	Uch-L5
Srp19.1	1.6252639952925e-52	0.147307403628261	0.276	0.059	2.08001286117534e-48	Type II neuroblasts	Srp19
SsRbeta.1	1.77005123445652e-52	0.207765016492638	0.217	0.037	2.26531156985745e-48	Type II neuroblasts	SsRbeta
eIF6.1	1.87441435979936e-52	0.205240669801069	0.274	0.059	2.39887549767123e-48	Type II neuroblasts	eIF6
Usp10.1	2.09232804128332e-52	0.255826421512828	0.246	0.048	2.67776142723439e-48	Type II neuroblasts	Usp10
Tom20.1	2.16579151552972e-52	0.165117791652474	0.559	0.183	2.77177998157494e-48	Type II neuroblasts	Tom20
S6k.1	2.32363984611927e-52	0.163016862212694	0.294	0.067	2.97379427506344e-48	Type II neuroblasts	S6k
Surf6.1	2.58692026369425e-52	0.182448849383043	0.417	0.12	3.3107405534759e-48	Type II neuroblasts	Surf6
SRPK.1	2.6885393010015e-52	0.163070166253631	0.413	0.117	3.44079259742172e-48	Type II neuroblasts	SRPK
Incenp.1	3.05404105782796e-52	0.143681049560828	0.26	0.053	3.90856174580823e-48	Type II neuroblasts	Incenp
UQCR-C2.1	3.96004938683788e-52	0.171510501881033	0.493	0.154	5.06807120527512e-48	Type II neuroblasts	UQCR-C2
nej.1	4.13717177265747e-52	0.111423918444748	0.361	0.094	5.29475243464703e-48	Type II neuroblasts	nej
Eb1.1	4.5620146878756e-52	0.172478628017301	0.438	0.129	5.83846639754319e-48	Type II neuroblasts	Eb1
lig.1	4.5816770401954e-52	0.182691840464001	0.309	0.073	5.86363027604207e-48	Type II neuroblasts	lig
Prosbeta4.1	5.1797295068749e-52	0.113568113623897	0.4	0.112	6.62901782289849e-48	Type II neuroblasts	Prosbeta4
rost.1	5.90375008300357e-52	0.145810475841498	0.31	0.074	7.55561935622797e-48	Type II neuroblasts	rost
sd.1	6.03630789772188e-52	0.118808351299024	0.499	0.155	7.72526684750446e-48	Type II neuroblasts	sd
CG8223.1	6.23689279987655e-52	0.154997709010091	0.351	0.091	7.98197540528201e-48	Type II neuroblasts	CG8223
aos.1	7.09856347630426e-52	0.259073803091802	0.312	0.076	9.08474153697419e-48	Type II neuroblasts	aos
ASPP.1	7.87917372341947e-52	0.208496369624754	0.279	0.061	1.00837665312322e-47	Type II neuroblasts	ASPP
Dredd.1	7.94251006118134e-52	0.246421151831207	0.128	0.009	1.01648243762999e-47	Type II neuroblasts	Dredd
gish.1	1.25611760414665e-51	0.15733964770713	0.542	0.177	1.60757930978689e-47	Type II neuroblasts	gish
CycT.1	1.50100425332437e-51	0.122808235363525	0.315	0.076	1.92098524340453e-47	Type II neuroblasts	CycT
Idh3a.1	1.91863582250827e-51	0.191055776736402	0.483	0.15	2.45547012564608e-47	Type II neuroblasts	Idh3a
CG15019.1	2.06008481179999e-51	0.100435125675223	0.452	0.135	2.63649654214162e-47	Type II neuroblasts	CG15019
baz.1	2.78029124788874e-51	0.128876330045487	0.654	0.227	3.55821673904801e-47	Type II neuroblasts	baz
Oaz.1	3.40806443132513e-51	0.26553711280139	0.402	0.115	4.36164085920991e-47	Type II neuroblasts	Oaz
mRpL12.1	3.58111003865979e-51	0.145053656977559	0.317	0.077	4.5831046274768e-47	Type II neuroblasts	mRpL12
kuk.1	4.17868725618619e-51	0.178836576103708	0.321	0.08	5.34788395046709e-47	Type II neuroblasts	kuk
CG6712.1	4.19491665381387e-51	0.153367275335628	0.512	0.165	5.36865433355099e-47	Type II neuroblasts	CG6712
mnb.1	4.31491071440758e-51	0.146796504780534	0.365	0.099	5.52222273229882e-47	Type II neuroblasts	mnb
CG3918.1	6.15364858468502e-51	0.187387522246051	0.258	0.054	7.87543945867988e-47	Type II neuroblasts	CG3918
Nup358.1	6.34693391720827e-51	0.161109453267916	0.321	0.08	8.12280602724314e-47	Type II neuroblasts	Nup358
Xrp1.1	6.42487126318474e-51	0.145725005490519	0.493	0.155	8.22255024262383e-47	Type II neuroblasts	Xrp1
CG5554.1	7.00763629102394e-51	0.145646463896566	0.294	0.069	8.96837292525244e-47	Type II neuroblasts	CG5554
Uhg5.1	8.89292172533569e-51	0.147687402986275	0.417	0.122	1.13811612240846e-46	Type II neuroblasts	Uhg5
Rrp1.1	9.56975864547601e-51	0.112298751231603	0.354	0.094	1.22473771144802e-46	Type II neuroblasts	Rrp1
RanGAP.1	1.28461506737277e-50	0.216138132300388	0.244	0.049	1.64405036322367e-46	Type II neuroblasts	RanGAP
Fkbp39.1	1.29009679687219e-50	0.482424246732549	0.887	0.389	1.65106588063702e-46	Type II neuroblasts	Fkbp39
Sps1.1	1.31372574896801e-50	0.158286421438007	0.299	0.071	1.68130621352925e-46	Type II neuroblasts	Sps1
Stip1.1	1.36796649135086e-50	0.115088371927336	0.26	0.055	1.75072351563083e-46	Type II neuroblasts	Stip1
alt.1	1.98480841100278e-50	0.134092367756663	0.367	0.1	2.54015780440136e-46	Type II neuroblasts	alt
AspRS.1	2.21595722395362e-50	0.132497998484154	0.26	0.055	2.83598205521584e-46	Type II neuroblasts	AspRS
RhoGEF4.1	2.64270314284468e-50	0.213808965202568	0.213	0.037	3.38213148221262e-46	Type II neuroblasts	RhoGEF4
zip.1	2.86569988718887e-50	0.106851721819654	0.422	0.123	3.66752271562431e-46	Type II neuroblasts	zip
hoip.1	3.84960112079371e-50	0.139986674686262	0.63	0.219	4.92671951439179e-46	Type II neuroblasts	hoip
ND-B17.2.1	4.55721666846587e-50	0.105067482297637	0.419	0.123	5.83232589230262e-46	Type II neuroblasts	ND-B17.2
atl.1	6.52518101973766e-50	0.129597291534964	0.362	0.099	8.35092666906026e-46	Type II neuroblasts	atl
esg.1	8.22867477039548e-50	0.2885541900537	0.261	0.057	1.05310579711521e-45	Type II neuroblasts	esg
shrb.1	9.66912020639948e-50	0.101466193787923	0.309	0.076	1.23745400401501e-45	Type II neuroblasts	shrb
CCT8.1	1.00659228074243e-49	0.2700723169059	0.62	0.222	1.28823680089416e-45	Type II neuroblasts	CCT8
CG5953.1	1.23945938955155e-49	0.253848054328443	0.189	0.03	1.58626012674808e-45	Type II neuroblasts	CG5953
CG6701.1	1.78424467220377e-49	0.116750576369492	0.507	0.165	2.28347633148638e-45	Type II neuroblasts	CG6701
fz.1	2.18617176454914e-49	0.102347890265433	0.439	0.133	2.79786262426999e-45	Type II neuroblasts	fz
RPA2.1	2.34431963021464e-49	0.161305918690826	0.31	0.077	3.0002602627487e-45	Type II neuroblasts	RPA2
CkIIbeta.1	2.96595147250526e-49	0.130671753465748	0.671	0.238	3.79582469451223e-45	Type II neuroblasts	CkIIbeta
CG9246.1	2.96919444836956e-49	0.284749521863317	0.217	0.04	3.79997505502336e-45	Type II neuroblasts	CG9246
crb.1	3.04551995980535e-49	0.15588917222918	0.263	0.058	3.89765644455889e-45	Type II neuroblasts	crb
p120ctn.1	3.52970450895038e-49	0.157900362719263	0.293	0.07	4.51731583055469e-45	Type II neuroblasts	p120ctn
mud.1	3.55450597381395e-49	0.200569805171661	0.235	0.047	4.54905674528709e-45	Type II neuroblasts	mud
Ran.1	4.12339232547285e-49	0.513435202028167	0.825	0.354	5.27711749814016e-45	Type II neuroblasts	Ran
emc.1	4.78396004179347e-49	0.146269322703057	0.501	0.163	6.12251206148728e-45	Type II neuroblasts	emc
CG4281.1	5.09546958344621e-49	0.148313173855256	0.183	0.028	6.52118197289447e-45	Type II neuroblasts	CG4281
AIMP1.1	5.27413071692515e-49	0.141614146732352	0.247	0.051	6.7498324915208e-45	Type II neuroblasts	AIMP1
mEFTu1.1	5.9290732846371e-49	0.192011901269685	0.254	0.054	7.58802798967856e-45	Type II neuroblasts	mEFTu1
mgl.1	6.12377145400686e-49	0.206178721373256	0.556	0.189	7.83720270683798e-45	Type II neuroblasts	mgl
Uhg4.1	6.12572595170504e-49	0.146605452016446	0.272	0.062	7.83970407299211e-45	Type II neuroblasts	Uhg4
wdb.1	7.15927144575532e-49	0.113901641306351	0.602	0.207	9.16243559627766e-45	Type II neuroblasts	wdb
gw.1	7.2612283163204e-49	0.138439842048847	0.276	0.063	9.29291999922685e-45	Type II neuroblasts	gw
Helz.1	8.99963647455366e-49	0.168871605858294	0.288	0.068	1.15177347601338e-44	Type II neuroblasts	Helz
eIF4B.1	9.9287742772047e-49	0.104133338028143	0.361	0.099	1.27068453199666e-44	Type II neuroblasts	eIF4B
Rad23.1	1.20851792652712e-48	0.104958635908987	0.491	0.159	1.54666124236941e-44	Type II neuroblasts	Rad23
fus.1	1.25679076370143e-48	0.238357860714309	0.192	0.031	1.60844081938509e-44	Type II neuroblasts	fus
eIF4E1.1	1.47074390262851e-48	0.156943838034029	0.369	0.104	1.88225804658396e-44	Type II neuroblasts	eIF4E1
Prosalpha2.1	1.61951477117575e-48	0.172086727132097	0.381	0.109	2.07265500415073e-44	Type II neuroblasts	Prosalpha2
mRpS22.1	1.82011742735158e-48	0.246500913220821	0.224	0.043	2.32938628352455e-44	Type II neuroblasts	mRpS22
melt.1	2.07526610020078e-48	0.1887548145411	0.431	0.133	2.65592555503696e-44	Type II neuroblasts	melt
Sec61gamma.1	2.22736807478818e-48	0.131470049185003	0.372	0.105	2.85058566211391e-44	Type II neuroblasts	Sec61gamma
Tim8.1	2.2958148134483e-48	0.134444663618014	0.331	0.087	2.93818379825113e-44	Type II neuroblasts	Tim8
PDCD-5.1	2.30763073242948e-48	0.107058631452005	0.324	0.084	2.95330581136324e-44	Type II neuroblasts	PDCD-5
pes.1	2.36489510084786e-48	0.155320410080886	0.2	0.034	3.02659275006509e-44	Type II neuroblasts	pes
CG5757.1	2.43206323218888e-48	0.168307449840207	0.228	0.045	3.11255452455533e-44	Type II neuroblasts	CG5757
CG17385.1	3.22890665525635e-48	0.134759315468509	0.224	0.043	4.13235473739707e-44	Type II neuroblasts	CG17385
Prx3.1	3.36477356995649e-48	0.189761134835908	0.269	0.061	4.30623721483032e-44	Type II neuroblasts	Prx3
SERCA.1	4.04063972970061e-48	0.145892515735539	0.257	0.056	5.17121072607085e-44	Type II neuroblasts	SERCA
Rpt4.1	5.42326303515705e-48	0.15156212914073	0.367	0.103	6.940692032394e-44	Type II neuroblasts	Rpt4
CG42394.1	6.18907819456993e-48	0.221427366791705	0.364	0.103	7.92078227341059e-44	Type II neuroblasts	CG42394
LysRS.1	6.34259459029808e-48	0.118807194119939	0.287	0.068	8.11725255666348e-44	Type II neuroblasts	LysRS
Rpn5.1	6.45953304057703e-48	0.120136036705848	0.353	0.097	8.26691038533049e-44	Type II neuroblasts	Rpn5
EcR.1	7.32183714318072e-48	0.138002719918878	0.4	0.118	9.37048717584268e-44	Type II neuroblasts	EcR
Ip259.1	9.5852785146714e-48	0.152516602236214	0.652	0.232	1.22672394430765e-43	Type II neuroblasts	Ip259
CkIIalpha.1	1.20698649137953e-47	0.101543888341245	0.496	0.162	1.54470131166752e-43	Type II neuroblasts	CkIIalpha
ThrRS.1	1.21474332657981e-47	0.118919060989618	0.424	0.129	1.55462850935684e-43	Type II neuroblasts	ThrRS
NELF-B.1	1.31625639629091e-47	0.144121238914038	0.228	0.046	1.68454493597311e-43	Type II neuroblasts	NELF-B
Bdp1.1	1.33281406018768e-47	0.258209574577936	0.131	0.012	1.7057354342282e-43	Type II neuroblasts	Bdp1
CG8289.1	1.35601399100801e-47	0.165925432720519	0.261	0.059	1.73542670569205e-43	Type II neuroblasts	CG8289
l(3)07882.1	1.50477937393279e-47	0.24745051992195	0.153	0.019	1.92581664275918e-43	Type II neuroblasts	l(3)07882
CG7839.1	1.55984074482373e-47	0.24589630138351	0.205	0.037	1.99628418522541e-43	Type II neuroblasts	CG7839
Egfr.1	1.98797152715183e-47	0.194405186198501	0.238	0.05	2.54420596044892e-43	Type II neuroblasts	Egfr
Fis1.1	2.35408659275563e-47	0.109706330374549	0.428	0.131	3.01276002140866e-43	Type II neuroblasts	Fis1
RfC4.1	2.45117316871759e-47	0.103085098960993	0.238	0.049	3.13701142132477e-43	Type II neuroblasts	RfC4
CG8818.1	2.52716932277755e-47	0.147385495767586	0.205	0.037	3.2342712992907e-43	Type II neuroblasts	CG8818
E(spl)mdelta-HLH.1	4.07472031368264e-47	0.157196057241204	0.243	0.052	5.21482705745104e-43	Type II neuroblasts	E(spl)mdelta-HLH
CG42232.1	4.31986328824655e-47	0.168770083602391	0.225	0.045	5.52856103629794e-43	Type II neuroblasts	CG42232
Usp14.1	5.20247477464809e-47	0.125395054194776	0.263	0.06	6.65812721659463e-43	Type II neuroblasts	Usp14
CG3198.1	5.31858334546598e-47	0.115906567801307	0.49	0.16	6.80672296552736e-43	Type II neuroblasts	CG3198
eRF3.1	6.09098244948911e-47	0.192984024650534	0.228	0.046	7.79523933885616e-43	Type II neuroblasts	eRF3
Sap-r.1	6.6564412866342e-47	0.155731197919349	0.238	0.05	8.51891355863445e-43	Type II neuroblasts	Sap-r
REPTOR.1	7.22709179672143e-47	0.100325424134111	0.452	0.143	9.24923208144409e-43	Type II neuroblasts	REPTOR
for.1	9.17601987721552e-47	0.219220291741199	0.666	0.246	1.17434702388604e-42	Type II neuroblasts	for
Nopp140.1	9.75825379848328e-47	0.254946316286945	0.173	0.026	1.24886132112989e-42	Type II neuroblasts	Nopp140
BthD.1	1.34432339875421e-46	0.224503858779517	0.191	0.032	1.72046508572563e-42	Type II neuroblasts	BthD
Shmt.1	1.43395314179418e-46	0.10247092951141	0.283	0.069	1.8351732308682e-42	Type II neuroblasts	Shmt
OstDelta.1	1.51293681657191e-46	0.167066182622403	0.249	0.055	1.93625653784874e-42	Type II neuroblasts	OstDelta
Capr.1	1.62582822459409e-46	0.11386941981827	0.433	0.135	2.08073496183552e-42	Type II neuroblasts	Capr
N.1	1.77448417290957e-46	0.41225711801992	0.816	0.344	2.27098484448966e-42	Type II neuroblasts	N
CG34417.1	1.85486744541694e-46	0.226780407465006	0.614	0.227	2.3738593566446e-42	Type II neuroblasts	CG34417
nsl1.1	2.35472272260924e-46	0.122413589093359	0.271	0.064	3.0135741403953e-42	Type II neuroblasts	nsl1
Hlc.1	3.23914705042794e-46	0.176426778169934	0.213	0.041	4.14546039513768e-42	Type II neuroblasts	Hlc
Chrac-14.1	3.76720409091663e-46	0.143644764730574	0.291	0.073	4.8212677955551e-42	Type II neuroblasts	Chrac-14
PHGPx.1	3.78063595794087e-46	0.101620030464351	0.359	0.102	4.83845789897272e-42	Type II neuroblasts	PHGPx
CG11123.1	3.87677081191785e-46	0.117508000924044	0.225	0.046	4.96149128509246e-42	Type II neuroblasts	CG11123
Coop.1	4.25490917836442e-46	0.180649120712344	0.23	0.048	5.44543276647078e-42	Type II neuroblasts	Coop
CG3788.1	4.32967028885775e-46	0.190011889805095	0.246	0.054	5.54111203568015e-42	Type II neuroblasts	CG3788
CG1646.1	4.45305056259295e-46	0.206131725474069	0.243	0.053	5.69901411000646e-42	Type II neuroblasts	CG1646
wech.1	4.64857292706556e-46	0.179584465863408	0.328	0.089	5.9492436320585e-42	Type II neuroblasts	wech
SdhB.1	5.18727796181139e-46	0.190313349313406	0.255	0.058	6.63867833552622e-42	Type II neuroblasts	SdhB
sle.1	5.75050892636122e-46	0.148471618299064	0.225	0.046	7.35950132395709e-42	Type II neuroblasts	sle
CG8010.1	6.09689691547454e-46	0.183398837713369	0.225	0.046	7.80280867242431e-42	Type II neuroblasts	CG8010
sdk.1	6.12059937313678e-46	0.129078555938866	0.285	0.07	7.83314307774045e-42	Type II neuroblasts	sdk
CG14434.1	6.36940085817259e-46	0.11737610899692	0.386	0.114	8.15155921828929e-42	Type II neuroblasts	CG14434
mRpL47.1	6.74415144644947e-46	0.188842160548713	0.187	0.032	8.63116502116603e-42	Type II neuroblasts	mRpL47
Dlc90F.1	7.43826554666115e-46	0.118157904813081	0.34	0.095	9.51949224661694e-42	Type II neuroblasts	Dlc90F
mt:ND5.1	7.60584818785152e-46	0.209381289670777	0.545	0.191	9.73396451081237e-42	Type II neuroblasts	mt:ND5
mRpL49.1	7.78403676122866e-46	0.115023866634448	0.252	0.057	9.96201024702044e-42	Type II neuroblasts	mRpL49
Ubqn.1	8.00012307656672e-46	0.209172216560497	0.246	0.054	1.02385575133901e-41	Type II neuroblasts	Ubqn
CG5522.1	1.00781314963221e-45	0.133030456341506	0.257	0.059	1.2897992688993e-41	Type II neuroblasts	CG5522
Ncoa6.1	1.33479503893075e-45	0.119816152792216	0.28	0.069	1.70827069082358e-41	Type II neuroblasts	Ncoa6
GCS2beta.1	1.73465010363778e-45	0.102509319552193	0.364	0.105	2.22000520263563e-41	Type II neuroblasts	GCS2beta
Tina-1.1	1.92441163022692e-45	0.108092088695246	0.384	0.114	2.46286200436441e-41	Type II neuroblasts	Tina-1
CG13185.1	1.97531626336337e-45	0.267259145233216	0.167	0.025	2.52800975385243e-41	Type II neuroblasts	CG13185
CG18081.1	2.01575644608808e-45	0.13077780533935	0.283	0.07	2.57976509970353e-41	Type II neuroblasts	CG18081
Spx.1	2.24644167409135e-45	0.192003676456722	0.189	0.033	2.87499605450211e-41	Type II neuroblasts	Spx
CHES-1-like.1	2.65599523523504e-45	0.173926149741347	0.225	0.047	3.39914270205381e-41	Type II neuroblasts	CHES-1-like
CG8677.1	2.95572963121121e-45	0.166690550337204	0.31	0.082	3.78274278202411e-41	Type II neuroblasts	CG8677
Rpn1.1	3.10288708049727e-45	0.193668427947126	0.272	0.066	3.9710748856204e-41	Type II neuroblasts	Rpn1
eIF3i.1	3.87785494314357e-45	0.122235467443304	0.594	0.212	4.96287875623514e-41	Type II neuroblasts	eIF3i
Fas1.1	4.19708956336009e-45	0.103327629135112	0.236	0.051	5.37143522318825e-41	Type II neuroblasts	Fas1
pix.1	4.2295546030953e-45	0.12409821828744	0.302	0.079	5.41298398104136e-41	Type II neuroblasts	pix
Chchd2.1	4.78000977103854e-45	0.210421175654296	0.652	0.246	6.11745650497513e-41	Type II neuroblasts	Chchd2
Naa20A.1	5.57651599410048e-45	0.131303740365113	0.184	0.031	7.1368251692498e-41	Type II neuroblasts	Naa20A
CG32344.1	5.67803377110256e-45	0.160659469397512	0.263	0.062	7.26674762025706e-41	Type II neuroblasts	CG32344
glu.1	6.79052417520943e-45	0.160153539847506	0.252	0.058	8.69051283943303e-41	Type II neuroblasts	glu
Usp47.1	6.99822175203935e-45	0.258872070093637	0.198	0.037	8.95632419825996e-41	Type II neuroblasts	Usp47
S.1	1.03701947157937e-44	0.174898632507665	0.28	0.07	1.32717751972728e-40	Type II neuroblasts	S
h.1	1.05614273521491e-44	0.179860874749854	0.254	0.059	1.35165147252804e-40	Type II neuroblasts	h
msb1l.1	1.11464167291314e-44	0.16414705561718	0.213	0.042	1.42651841299424e-40	Type II neuroblasts	msb1l
RpII15.1	1.23208632386651e-44	0.111215168024123	0.255	0.059	1.57682407728436e-40	Type II neuroblasts	RpII15
CG8929.1	1.24922812597025e-44	0.111934234984665	0.246	0.055	1.59876215561673e-40	Type II neuroblasts	CG8929
Dip-B.1	1.45885210256383e-44	0.101045415719492	0.233	0.05	1.86703892086119e-40	Type II neuroblasts	Dip-B
CG8878.1	1.6675030354764e-44	0.103190662883117	0.298	0.077	2.1340703848027e-40	Type II neuroblasts	CG8878
Caf1-55.1	1.71166136678745e-44	0.228160792194449	0.203	0.039	2.19058421721458e-40	Type II neuroblasts	Caf1-55
CG6843.1	1.78827558194019e-44	0.114521236768668	0.224	0.047	2.28863508976706e-40	Type II neuroblasts	CG6843
ncd.1	1.81815483568649e-44	0.153928109202168	0.197	0.036	2.32687455871157e-40	Type II neuroblasts	ncd
CG4511.1	1.88736043255255e-44	0.178885487675836	0.246	0.056	2.41544388158075e-40	Type II neuroblasts	CG4511
Cdc42.1	1.9350359220463e-44	0.127350136077981	0.189	0.034	2.47645897303485e-40	Type II neuroblasts	Cdc42
CG11279.1	2.34980243428738e-44	0.122292917452678	0.343	0.098	3.00727715540099e-40	Type II neuroblasts	CG11279
CG6398.1	2.38408256353144e-44	0.252429799822426	0.195	0.036	3.05114886480754e-40	Type II neuroblasts	CG6398
mRpL20.1	2.78223056547866e-44	0.213612861406381	0.247	0.057	3.56069867769958e-40	Type II neuroblasts	mRpL20
Smn.1	2.91444840565405e-44	0.151250496355411	0.246	0.056	3.72991106955606e-40	Type II neuroblasts	Smn
lncRNA:CR43334.1	2.94462729099299e-44	0.13757354210291	0.655	0.245	3.76853400701284e-40	Type II neuroblasts	lncRNA:CR43334
CG3847.1	2.95702507343983e-44	0.164243793648772	0.2	0.038	3.78440068898829e-40	Type II neuroblasts	CG3847
Jheh2.1	3.67732087430944e-44	0.180449933697608	0.173	0.028	4.70623525494122e-40	Type II neuroblasts	Jheh2
Paip2.1	4.01128993066966e-44	0.209975514565297	0.639	0.24	5.13364885327103e-40	Type II neuroblasts	Paip2
Opa1.1	4.26067388933195e-44	0.17202683222043	0.261	0.063	5.45281044356703e-40	Type II neuroblasts	Opa1
l(1)G0320.1	4.43037298750922e-44	0.133104774933785	0.274	0.068	5.6699913494143e-40	Type II neuroblasts	l(1)G0320
Rnp4F.1	4.61282871363741e-44	0.129486505447236	0.235	0.051	5.90349818771316e-40	Type II neuroblasts	Rnp4F
wal.1	5.64379374749665e-44	0.137791460205422	0.269	0.066	7.22292723804621e-40	Type II neuroblasts	wal
PhKgamma.1	6.53078299872186e-44	0.131073020453722	0.291	0.076	8.35809608176423e-40	Type II neuroblasts	PhKgamma
CG5028.1	7.72023197107143e-44	0.115367693394487	0.291	0.076	9.88035287657722e-40	Type II neuroblasts	CG5028
Nmdmc.1	9.90903494619767e-44	0.182180880160422	0.164	0.025	1.26815829241438e-39	Type II neuroblasts	Nmdmc
kmr.1	1.02492677252113e-43	0.129526312047127	0.706	0.266	1.31170128347254e-39	Type II neuroblasts	kmr
eEF1gamma.1	1.09127769526056e-43	0.489078443194089	0.896	0.443	1.39661719439447e-39	Type II neuroblasts	eEF1gamma
CG1890.1	1.12178919140421e-43	0.134306250990142	0.206	0.041	1.43566580715911e-39	Type II neuroblasts	CG1890
Naa15-16.1	1.13035144306959e-43	0.18941097912669	0.189	0.034	1.44662377684046e-39	Type II neuroblasts	Naa15-16
lncRNA:CR43264.1	1.32064275994561e-43	0.152763416475132	0.294	0.078	1.69015860417839e-39	Type II neuroblasts	lncRNA:CR43264
Acn.1	1.4643271574676e-43	0.139304445609376	0.235	0.052	1.87404589612703e-39	Type II neuroblasts	Acn
CG30159.1	1.5989672608363e-43	0.171552741860862	0.29	0.076	2.04635830041829e-39	Type II neuroblasts	CG30159
Su(var)2-HP2.1	1.99122442662519e-43	0.131194281116293	0.195	0.037	2.54836902119492e-39	Type II neuroblasts	Su(var)2-HP2
sty.1	2.06784951965304e-43	0.112820345817316	0.384	0.118	2.64643381525196e-39	Type II neuroblasts	sty
dpn.1	2.72009420810228e-43	0.227311490843248	0.17	0.028	3.4811765675293e-39	Type II neuroblasts	dpn
CG7483.1	3.12075992339743e-43	0.205409274140154	0.194	0.036	3.99394854996403e-39	Type II neuroblasts	CG7483
mAcon1.1	3.14472815457314e-43	0.164488095290098	0.249	0.058	4.02462309222271e-39	Type II neuroblasts	mAcon1
CG12384.1	3.26526562160268e-43	0.101411396031624	0.474	0.161	4.17888694252711e-39	Type II neuroblasts	CG12384
dikar.1	4.65955650807132e-43	0.21122305403536	0.205	0.041	5.96330041902968e-39	Type II neuroblasts	dikar
p23.1	5.31014402742272e-43	0.551530935621448	0.929	0.521	6.7959223262956e-39	Type II neuroblasts	p23
CG6388.1	6.54557401370106e-43	0.120202140678767	0.239	0.055	8.37702562273461e-39	Type II neuroblasts	CG6388
noc.1	6.70922070775651e-43	0.13721818657303	0.279	0.071	8.58646066178679e-39	Type II neuroblasts	noc
CG2926.1	6.7605093519932e-43	0.110790256628878	0.345	0.1	8.65209986868089e-39	Type II neuroblasts	CG2926
mRpL2.1	9.37451640042942e-43	0.12337999096367	0.241	0.055	1.19975060892696e-38	Type II neuroblasts	mRpL2
Xe7.1	9.85705140657233e-43	0.156770884245454	0.231	0.052	1.26150543901313e-38	Type II neuroblasts	Xe7
pav.1	1.00492341146327e-42	0.217216921153284	0.172	0.029	1.28610098199069e-38	Type II neuroblasts	pav
eIF4H1.1	1.01509354413635e-42	0.266383829888652	0.734	0.292	1.29911671778571e-38	Type II neuroblasts	eIF4H1
dUTPase.1	1.12481090504969e-42	0.196341457381944	0.71	0.278	1.4395329962826e-38	Type II neuroblasts	dUTPase
CSN8.1	1.12868577879507e-42	0.116558689991684	0.246	0.058	1.44449205970194e-38	Type II neuroblasts	CSN8
RpA-70.1	1.22403989441983e-42	0.144092340097722	0.172	0.029	1.56652625687849e-38	Type II neuroblasts	RpA-70
Fdh.1	1.36027538558744e-42	0.139761145134598	0.313	0.088	1.7408804384748e-38	Type II neuroblasts	Fdh
kek5.1	1.44037252952295e-42	0.123370313577422	0.214	0.045	1.84338876328347e-38	Type II neuroblasts	kek5
CG3402.1	1.52842203553735e-42	0.149047216312753	0.18	0.032	1.9560745210807e-38	Type II neuroblasts	CG3402
CG32409.1	1.57536478650321e-42	0.165820353763109	0.306	0.084	2.01615185376681e-38	Type II neuroblasts	CG32409
Txl.1	1.73476375390522e-42	0.157748544045314	0.227	0.05	2.2201506522479e-38	Type II neuroblasts	Txl
Rab6.1	2.07387686864189e-42	0.130578196332604	0.243	0.057	2.65414761648789e-38	Type II neuroblasts	Rab6
mRpL54.1	2.14969630101844e-42	0.174312171682128	0.233	0.053	2.7511813260434e-38	Type II neuroblasts	mRpL54
eIF1.1	2.34049786031835e-42	0.105701166070159	0.707	0.27	2.99536916163542e-38	Type II neuroblasts	eIF1
SMC2.1	2.42851554602522e-42	0.1648925823923	0.209	0.043	3.10801419580307e-38	Type II neuroblasts	SMC2
FASN1.1	2.62465276874555e-42	0.161254615239873	0.191	0.036	3.35903061344056e-38	Type II neuroblasts	FASN1
Rrp40.1	2.77425299252008e-42	0.114380367210114	0.208	0.043	3.5504889798272e-38	Type II neuroblasts	Rrp40
Bug22.1	2.9748889284995e-42	0.126028701379607	0.203	0.041	3.80726285069366e-38	Type II neuroblasts	Bug22
Fen1.1	3.53704427458279e-42	0.18398961289928	0.157	0.024	4.52670926261105e-38	Type II neuroblasts	Fen1
CG6724.1	4.16698850346364e-42	0.20278016078833	0.162	0.026	5.33291188673277e-38	Type II neuroblasts	CG6724
enok.1	4.27401953142771e-42	0.175299669742666	0.153	0.023	5.46989019632118e-38	Type II neuroblasts	enok
pnt.1	5.56259392713234e-42	0.254741022677492	0.515	0.188	7.11900770794397e-38	Type II neuroblasts	pnt
Rpn7.1	6.00006233574189e-42	0.155711851653654	0.208	0.043	7.67887977728247e-38	Type II neuroblasts	Rpn7
WRNexo.1	6.047527462642e-42	0.101500992632863	0.258	0.064	7.73962564668923e-38	Type II neuroblasts	WRNexo
CG9752.1	9.3072216379724e-42	0.161728949951168	0.175	0.031	1.19113822522771e-37	Type II neuroblasts	CG9752
aop.1	9.34353010019651e-42	0.199816861855931	0.75	0.302	1.19578498222315e-37	Type II neuroblasts	aop
grp.1	1.3618824922281e-41	0.157113100883163	0.282	0.075	1.74293721355352e-37	Type II neuroblasts	grp
lost.1	1.55545799781396e-41	0.154056085587105	0.663	0.256	1.99067514560231e-37	Type II neuroblasts	lost
Cyp6v1.1	1.57890666477897e-41	0.181272868453687	0.159	0.025	2.02068474958413e-37	Type II neuroblasts	Cyp6v1
Taf2.1	1.60382726567185e-41	0.159366874497943	0.156	0.024	2.05257813460684e-37	Type II neuroblasts	Taf2
CG6066.1	2.2285961589144e-41	0.11155198367142	0.211	0.045	2.85215736417865e-37	Type II neuroblasts	CG6066
Prat.1	2.25816428700321e-41	0.138745003258926	0.123	0.014	2.88999865450671e-37	Type II neuroblasts	Prat
eRF1.1	2.28698055264984e-41	0.127843322351061	0.239	0.057	2.92687771128127e-37	Type II neuroblasts	eRF1
Pdhb.1	2.46070759205877e-41	0.108217188272682	0.244	0.058	3.14921357631681e-37	Type II neuroblasts	Pdhb
CG4570.1	2.46773849690182e-41	0.173510339007109	0.197	0.039	3.15821172833494e-37	Type II neuroblasts	CG4570
Kap-alpha1.1	2.89535336315209e-41	0.11795497755991	0.157	0.025	3.70547323416204e-37	Type II neuroblasts	Kap-alpha1
CG18004.1	3.16919386841087e-41	0.105316256082163	0.187	0.036	4.05593431279223e-37	Type II neuroblasts	CG18004
mt:ND1.1	4.11689859995698e-41	0.141616733707048	0.625	0.236	5.26880682822495e-37	Type II neuroblasts	mt:ND1
polo.1	4.1580067150275e-41	0.138319109968133	0.243	0.058	5.32141699389219e-37	Type II neuroblasts	polo
AP-1sigma.1	4.3588303667283e-41	0.118588660282975	0.285	0.077	5.57843110333888e-37	Type II neuroblasts	AP-1sigma
Set.1	4.51577007770724e-41	0.111685263337545	0.584	0.218	5.77928254544972e-37	Type II neuroblasts	Set
Hexo1.1	4.78029130686596e-41	0.215434530604156	0.142	0.02	6.11781681452706e-37	Type II neuroblasts	Hexo1
CG43051.1	5.64996429692096e-41	0.157894041585629	0.22	0.049	7.23082430719945e-37	Type II neuroblasts	CG43051
Pop2.1	6.38011757801378e-41	0.174398256701764	0.194	0.039	8.16527447634204e-37	Type II neuroblasts	Pop2
CG31694.1	9.83821620489704e-41	0.241320755707239	0.15	0.023	1.25909490990272e-36	Type II neuroblasts	CG31694
r.1	1.01305174990737e-40	0.141826349401975	0.159	0.026	1.29650362953145e-36	Type II neuroblasts	r
CG33298.1	1.19765784510101e-40	0.154859993056501	0.25	0.062	1.53276251016027e-36	Type II neuroblasts	CG33298
dbo.1	1.45870927085912e-40	0.144785653155574	0.131	0.016	1.8668561248455e-36	Type II neuroblasts	dbo
CG7339.1	1.55286422082855e-40	0.165593815993433	0.187	0.036	1.98735562981638e-36	Type II neuroblasts	CG7339
Sep2.1	1.5776109851429e-40	0.118795200395183	0.227	0.052	2.01902653878588e-36	Type II neuroblasts	Sep2
CG4572.1	1.60907842267504e-40	0.132397928693909	0.142	0.02	2.05929856533952e-36	Type II neuroblasts	CG4572
Nup50.1	1.83128977225136e-40	0.11822000366761	0.206	0.044	2.34368465052729e-36	Type II neuroblasts	Nup50
Arp3.1	1.92727851503434e-40	0.167789273217207	0.203	0.043	2.46653104354095e-36	Type II neuroblasts	Arp3
CG15561.1	2.22662252090835e-40	0.17922549322437	0.151	0.023	2.8496315022585e-36	Type II neuroblasts	CG15561
Msr-110.1	2.52761809237576e-40	0.154280002735182	0.213	0.047	3.23484563462249e-36	Type II neuroblasts	Msr-110
Atox1.1	2.69155985545107e-40	0.148520568491132	0.219	0.049	3.44465830300628e-36	Type II neuroblasts	Atox1
Prosbeta3.1	2.71228949242735e-40	0.106700466539744	0.602	0.227	3.47118809240853e-36	Type II neuroblasts	Prosbeta3
Ts.1	3.09470896948435e-40	0.206297436924857	0.14	0.02	3.96060853914608e-36	Type II neuroblasts	Ts
CG10602.1	3.20108180954473e-40	0.154686699884409	0.178	0.033	4.09674449985534e-36	Type II neuroblasts	CG10602
CG9149.1	3.98609671620945e-40	0.175739399546246	0.162	0.027	5.10140657740485e-36	Type II neuroblasts	CG9149
CG11562.1	4.17351129227935e-40	0.119741145331711	0.17	0.03	5.34125975185911e-36	Type II neuroblasts	CG11562
ncm.1	5.76432312793246e-40	0.119250156431162	0.471	0.166	7.37718073912797e-36	Type II neuroblasts	ncm
zf30C.1	6.61787415138689e-40	0.121831494051911	0.176	0.033	8.46955533894494e-36	Type II neuroblasts	zf30C
phol.1	7.00971441943186e-40	0.139462427283177	0.161	0.027	8.97103251398889e-36	Type II neuroblasts	phol
alphaTub84D.1	7.78407561818004e-40	0.144773769183394	0.643	0.25	9.96205997614682e-36	Type II neuroblasts	alphaTub84D
Pgam5.1	8.20599367996997e-40	0.215092228905735	0.192	0.039	1.05020307116256e-35	Type II neuroblasts	Pgam5
CG9471.1	9.68506092602664e-40	0.105548431278636	0.209	0.046	1.23949409731289e-35	Type II neuroblasts	CG9471
Sec22.1	1.05824987600172e-39	0.198718380738803	0.15	0.023	1.354348191307e-35	Type II neuroblasts	Sec22
CG5131.1	1.30109290542808e-39	0.116121130435288	0.26	0.068	1.66513870036686e-35	Type II neuroblasts	CG5131
bowl.1	1.34303030794127e-39	0.308364900235927	0.798	0.345	1.71881018810324e-35	Type II neuroblasts	bowl
Ccdc85.1	1.52966760252243e-39	0.117281993143897	0.186	0.037	1.9576685977082e-35	Type II neuroblasts	Ccdc85
Ciao1.1	1.74362915062738e-39	0.106542601391403	0.208	0.046	2.23149658697292e-35	Type II neuroblasts	Ciao1
Karybeta3.1	2.04305171557764e-39	0.113382602485615	0.224	0.052	2.61469758559626e-35	Type II neuroblasts	Karybeta3
CG3704.1	2.79614822852106e-39	0.198552147206886	0.156	0.026	3.57851050286125e-35	Type II neuroblasts	CG3704
wde.1	2.88916540083738e-39	0.143589517116654	0.244	0.061	3.69755387999167e-35	Type II neuroblasts	wde
Pep.1	2.99619541261742e-39	0.107533731466798	0.611	0.235	3.83453088906777e-35	Type II neuroblasts	Pep
galla-1.1	3.87821749544238e-39	0.111527756222946	0.189	0.038	4.96334275066716e-35	Type II neuroblasts	galla-1
CycB.1	4.60433917114277e-39	0.186951979568656	0.154	0.026	5.89263327122851e-35	Type II neuroblasts	CycB
peng.1	5.50760893638051e-39	0.181232576312404	0.145	0.022	7.04863791677978e-35	Type II neuroblasts	peng
CG4866.1	5.7437288683854e-39	0.167334621321784	0.206	0.046	7.35082420575964e-35	Type II neuroblasts	CG4866
Trp1.1	5.93068218947648e-39	0.124104055283571	0.252	0.065	7.590087066092e-35	Type II neuroblasts	Trp1
CG17454.1	6.04373952226498e-39	0.169433565195565	0.191	0.039	7.73477784059472e-35	Type II neuroblasts	CG17454
brk.1	6.08914819905224e-39	0.204552075704523	0.326	0.1	7.79289186514705e-35	Type II neuroblasts	brk
Lrt.1	6.90300429000587e-39	0.104758935138936	0.151	0.024	8.83446489034951e-35	Type II neuroblasts	Lrt
Vang.1	8.9947500548283e-39	0.138260471598181	0.186	0.038	1.15114811201693e-34	Type II neuroblasts	Vang
RhoGEF2.1	9.15394059174656e-39	0.108675110372871	0.299	0.087	1.17152131693172e-34	Type II neuroblasts	RhoGEF2
TBCB.1	9.9193995822119e-39	0.117869844279226	0.172	0.032	1.26948475853148e-34	Type II neuroblasts	TBCB
CG8531.1	1.01151083626421e-38	0.1854021159018	0.14	0.021	1.29453156825094e-34	Type II neuroblasts	CG8531
CG33993.1	1.0563230282185e-38	0.261630243544801	0.29	0.084	1.35188221151403e-34	Type II neuroblasts	CG33993
Mlc-c.1	1.15127422413769e-38	0.155599671426249	0.153	0.025	1.47340075205142e-34	Type II neuroblasts	Mlc-c
mRpL38.1	1.47662373301736e-38	0.147746520366476	0.192	0.04	1.88978305351562e-34	Type II neuroblasts	mRpL38
ft.1	1.62661509346719e-38	0.292680726331379	0.841	0.375	2.08174199661931e-34	Type II neuroblasts	ft
CG31687.1	1.65063255754451e-38	0.190025905364301	0.139	0.02	2.11247954714546e-34	Type II neuroblasts	CG31687
Fas3.1	1.82940756395457e-38	0.18942090828396	0.291	0.084	2.34127580034906e-34	Type II neuroblasts	Fas3
ATPsynB.1	1.92229605419839e-38	0.102547158422658	0.732	0.294	2.4601544901631e-34	Type II neuroblasts	ATPsynB
Acf.1	3.7146325677261e-38	0.145373290965871	0.18	0.036	4.75398676017586e-34	Type II neuroblasts	Acf
ctrip.1	4.12398787129863e-38	0.117227367696277	0.2	0.044	5.27787967768799e-34	Type II neuroblasts	ctrip
Dhpr.1	4.72806473804801e-38	0.150774453234811	0.186	0.038	6.05097725175384e-34	Type II neuroblasts	Dhpr
l(2)k09848.1	5.22218723620496e-38	0.209165274836676	0.145	0.023	6.68335522489511e-34	Type II neuroblasts	l(2)k09848
CG6340.1	5.30409217858278e-38	0.120777466193932	0.214	0.05	6.78817717015024e-34	Type II neuroblasts	CG6340
His2Av.1	5.45841074869137e-38	0.33443101901429	0.791	0.354	6.98567407617522e-34	Type II neuroblasts	His2Av
CG8142.1	6.08311906771328e-38	0.134278043406578	0.167	0.031	7.78517578285945e-34	Type II neuroblasts	CG8142
uif.1	6.19719095634894e-38	0.137280422047152	0.145	0.023	7.93116498593538e-34	Type II neuroblasts	uif
mRpS29.1	6.29306701333168e-38	0.116145451652846	0.187	0.039	8.05386716366188e-34	Type II neuroblasts	mRpS29
bonsai.1	6.32969077633725e-38	0.19278660434526	0.169	0.032	8.10073825555642e-34	Type II neuroblasts	bonsai
Jasper.1	6.40318414421764e-38	0.102220647685616	0.211	0.049	8.19479506776973e-34	Type II neuroblasts	Jasper
Hacd1.1	1.35639310754086e-37	0.149658196850261	0.172	0.033	1.7359118990308e-33	Type II neuroblasts	Hacd1
CoRest.1	1.43885357497568e-37	0.130028441435032	0.192	0.041	1.84144480525387e-33	Type II neuroblasts	CoRest
FeCH.1	1.6271317227359e-37	0.183731828714963	0.135	0.02	2.0824031787574e-33	Type II neuroblasts	FeCH
GluProRS.1	1.839458128835e-37	0.1748408459923	0.164	0.03	2.35413851328303e-33	Type II neuroblasts	GluProRS
CG3420.1	2.2378678639227e-37	0.118776959739924	0.228	0.057	2.86402329224827e-33	Type II neuroblasts	CG3420
CG32278.1	2.44953704078494e-37	0.100771995705552	0.225	0.055	3.13491750479657e-33	Type II neuroblasts	CG32278
CG10341.1	2.46034588768277e-37	0.103697306994021	0.161	0.029	3.14875066705641e-33	Type II neuroblasts	CG10341
Kank.1	2.47260630002583e-37	0.313932014260768	0.209	0.049	3.16444154277306e-33	Type II neuroblasts	Kank
PCB.1	2.47310080314154e-37	0.111766627499547	0.337	0.107	3.16507440786055e-33	Type II neuroblasts	PCB
Odj.1	2.79841318514624e-37	0.117092889376121	0.131	0.019	3.58140919435016e-33	Type II neuroblasts	Odj
Akr1B.1	2.97953386691431e-37	0.177433320542807	0.224	0.055	3.81320744287693e-33	Type II neuroblasts	Akr1B
eIF2Bgamma.1	3.23578827445736e-37	0.161796598690489	0.172	0.034	4.14116183365053e-33	Type II neuroblasts	eIF2Bgamma
Ttd14.1	3.96246564259651e-37	0.1000147862349	0.183	0.038	5.07116352939501e-33	Type II neuroblasts	Ttd14
sqd.1	4.16144301866757e-37	0.448130141926465	0.943	0.561	5.32581477529076e-33	Type II neuroblasts	sqd
CG7182.1	5.02443447640562e-37	0.173332215200984	0.161	0.03	6.43027124290392e-33	Type II neuroblasts	CG7182
Mcm5.1	5.25042860775391e-37	0.156458993013216	0.132	0.019	6.71949853220345e-33	Type II neuroblasts	Mcm5
CG11790.1	5.97851671091991e-37	0.117833297510918	0.173	0.034	7.6513056866353e-33	Type II neuroblasts	CG11790
btsz.1	6.32425782245256e-37	0.16457416193306	0.153	0.027	8.09378516117478e-33	Type II neuroblasts	btsz
Psi.1	7.49219899434483e-37	-0.148498019910771	0.449	0.158	9.58851627296251e-33	Type II neuroblasts	Psi
CG17896.1	8.15638884777979e-37	0.118379030778682	0.194	0.043	1.04385464473886e-32	Type II neuroblasts	CG17896
cno.1	8.37130782435904e-37	0.150743644956581	0.143	0.023	1.07135997536147e-32	Type II neuroblasts	cno
Eip55E.1	8.89617754894004e-37	0.1590136100923	0.205	0.047	1.13853280271335e-32	Type II neuroblasts	Eip55E
CG33181.1	1.05297855985772e-36	0.122364440954883	0.213	0.051	1.34760196090591e-32	Type II neuroblasts	CG33181
Gp210.1	1.08348658180121e-36	0.105282048035245	0.167	0.032	1.38664612738919e-32	Type II neuroblasts	Gp210
HIP.1	1.38158433675644e-36	0.114519051182495	0.173	0.035	1.76815163418089e-32	Type II neuroblasts	HIP
mthl5.1	1.68415712684039e-36	0.148994175602023	0.15	0.026	2.15538429093033e-32	Type II neuroblasts	mthl5
hdly.1	2.15691523319868e-36	0.322662815361384	0.613	0.264	2.76042011544767e-32	Type II neuroblasts	hdly
rngo.1	2.36451346128615e-36	0.118475456085018	0.146	0.025	3.02610432775401e-32	Type II neuroblasts	rngo
ex.1	2.78266225146331e-36	0.226683011901441	0.161	0.03	3.56125114942274e-32	Type II neuroblasts	ex
Rbm13.1	2.87667621059108e-36	0.118689860862577	0.173	0.035	3.68157021431447e-32	Type II neuroblasts	Rbm13
CG11334.1	3.1096882266911e-36	0.122865098136795	0.164	0.031	3.97977899251926e-32	Type II neuroblasts	CG11334
CG11563.1	3.19264337331175e-36	0.188656536553275	0.181	0.038	4.08594498916438e-32	Type II neuroblasts	CG11563
RpL34a.1	3.39990838090631e-36	0.237664093689923	0.797	0.346	4.3512027458839e-32	Type II neuroblasts	RpL34a
CG4250.1	3.89855527862842e-36	0.418766721979077	0.683	0.315	4.98937104558866e-32	Type II neuroblasts	CG4250
Mkrn1.1	5.5090722322108e-36	0.170867058892177	0.186	0.041	7.05051064278338e-32	Type II neuroblasts	Mkrn1
CG6937.1	6.8340575289651e-36	0.126145466841298	0.167	0.033	8.74622682556954e-32	Type II neuroblasts	CG6937
mRpL11.1	6.9366271427567e-36	0.124742296410461	0.146	0.025	8.87749541730002e-32	Type II neuroblasts	mRpL11
Orct2.1	8.57661823493919e-36	0.17149148476536	0.12	0.016	1.09763560170752e-31	Type II neuroblasts	Orct2
Nct.1	8.97164480252358e-36	0.136976362730132	0.134	0.021	1.14819110182697e-31	Type II neuroblasts	Nct
Tollo.1	1.00930410725683e-35	0.147609738172752	0.69	0.293	1.29170739646729e-31	Type II neuroblasts	Tollo
Stoml2.1	1.43557006403737e-35	0.1310788443102	0.18	0.038	1.83724256795503e-31	Type II neuroblasts	Stoml2
CG5515.1	1.70344976857149e-35	0.105962235163974	0.224	0.057	2.18007501381779e-31	Type II neuroblasts	CG5515
CG3663.1	1.74910255131256e-35	0.150717507038784	0.151	0.027	2.23850144516982e-31	Type II neuroblasts	CG3663
CG31548.1	2.01060789273526e-35	0.126615332498293	0.181	0.039	2.57317598112258e-31	Type II neuroblasts	CG31548
ttv.1	2.2089031571606e-35	0.106836374350497	0.23	0.06	2.82695426053414e-31	Type II neuroblasts	ttv
baf.1	2.24209241999725e-35	-0.131886076137008	0.553	0.209	2.86942987911247e-31	Type II neuroblasts	baf
CG16753.1	2.58845617740948e-35	0.109160021814961	0.161	0.031	3.31270621584865e-31	Type II neuroblasts	CG16753
CG10418.1	2.8167814112571e-35	-0.135319668039782	0.348	0.114	3.60491685012683e-31	Type II neuroblasts	CG10418
Bet3.1	3.65576163533247e-35	0.171992361615867	0.135	0.022	4.6786437408985e-31	Type II neuroblasts	Bet3
mas.1	4.13036645400394e-35	0.158714710295324	0.123	0.018	5.28604298783425e-31	Type II neuroblasts	mas
Gart.1	4.91031932511099e-35	0.101471532460748	0.151	0.028	6.28422667227705e-31	Type II neuroblasts	Gart
par-1.1	5.68997654969326e-35	0.153056326787645	0.69	0.291	7.28203198829744e-31	Type II neuroblasts	par-1
shg.1	6.07344774645842e-35	-0.103462158572619	0.436	0.157	7.77279842591749e-31	Type II neuroblasts	shg
RabX1.1	6.48622048627168e-35	-0.106860958311462	0.276	0.08	8.3010649783305e-31	Type II neuroblasts	RabX1
Non3.1	6.86099054630059e-35	0.117974003149336	0.178	0.038	8.78069570115549e-31	Type II neuroblasts	Non3
Wnt2.1	7.15877996394513e-35	0.163656777679752	0.192	0.044	9.16180659785698e-31	Type II neuroblasts	Wnt2
CG11089.1	7.22280963821428e-35	0.164417544790823	0.162	0.032	9.24375177498664e-31	Type II neuroblasts	CG11089
CG2091.1	7.90876671086672e-35	0.165451722883423	0.157	0.03	1.01216396365672e-30	Type II neuroblasts	CG2091
GstE11.1	8.11227544198532e-35	0.151450117987684	0.202	0.049	1.03820901106528e-30	Type II neuroblasts	GstE11
Mtpalpha.1	8.27407643805731e-35	0.118909812012235	0.217	0.055	1.05891630254257e-30	Type II neuroblasts	Mtpalpha
Pa1.1	9.3893223360119e-35	0.111161347493351	0.117	0.016	1.2016454725628e-30	Type II neuroblasts	Pa1
r-l.1	9.4485391712813e-35	0.176330130860771	0.17	0.035	1.20922404314058e-30	Type II neuroblasts	r-l
CG3335.1	9.46744484749187e-35	0.144064419786092	0.176	0.038	1.21164359158201e-30	Type II neuroblasts	CG3335
CG9915.1	1.35424666555688e-34	0.146628465355052	0.123	0.018	1.73316488257969e-30	Type II neuroblasts	CG9915
PSMG1.1	1.41111960185067e-34	0.127413656436806	0.151	0.028	1.80595086644849e-30	Type II neuroblasts	PSMG1
snama.1	1.53197282527528e-34	0.121328510608977	0.156	0.03	1.9606188217873e-30	Type II neuroblasts	snama
EloC.1	1.56025900713611e-34	-0.105606633837434	0.343	0.112	1.99681947733279e-30	Type II neuroblasts	EloC
CG4901.1	1.94316992976868e-34	0.115057215573275	0.187	0.043	2.48686887611795e-30	Type II neuroblasts	CG4901
Sf3b1.1	1.95259232875517e-34	0.214337286059772	0.121	0.018	2.49892766234087e-30	Type II neuroblasts	Sf3b1
ClpP.1	2.01775171644469e-34	0.145466661106783	0.164	0.033	2.58231864670592e-30	Type II neuroblasts	ClpP
BubR1.1	2.21245720497596e-34	0.17766478728626	0.128	0.02	2.83150273092823e-30	Type II neuroblasts	BubR1
Ssb-c31a.1	3.56208449430969e-34	-0.100409504079437	0.494	0.185	4.55875573581755e-30	Type II neuroblasts	Ssb-c31a
Noa36.1	3.60577803698435e-34	0.161187529476579	0.139	0.024	4.61467473173257e-30	Type II neuroblasts	Noa36
lncRNA:CR42549.1	4.36029523684137e-34	0.106794429276208	0.126	0.019	5.58030584410959e-30	Type II neuroblasts	lncRNA:CR42549
CG2021.1	4.72421156245916e-34	-0.139351609769161	0.458	0.166	6.04604595763523e-30	Type II neuroblasts	CG2021
Srp68.1	7.36796681234522e-34	0.12040355322864	0.128	0.02	9.42952392643942e-30	Type II neuroblasts	Srp68
ND-49.1	7.65101313984393e-34	0.143852731983856	0.181	0.041	9.79176661637226e-30	Type II neuroblasts	ND-49
CG14984.1	8.43724695817652e-34	0.155243237369665	0.151	0.029	1.07979886570743e-29	Type II neuroblasts	CG14984
DNApol-alpha60.1	8.67321055647565e-34	0.133216864434035	0.139	0.024	1.10999748701775e-29	Type II neuroblasts	DNApol-alpha60
Tpr2.1	9.11272911767873e-34	0.147221763061584	0.173	0.038	1.16624707248052e-29	Type II neuroblasts	Tpr2
Fmr1.1	9.36605782662954e-34	0.120759735628171	0.187	0.043	1.19866808065205e-29	Type II neuroblasts	Fmr1
Nek2.1	9.52878416014163e-34	0.14657113212589	0.135	0.023	1.21949379681493e-29	Type II neuroblasts	Nek2
Sin3A.1	9.71339559881679e-34	-0.119291711261823	0.591	0.232	1.24312036873657e-29	Type II neuroblasts	Sin3A
Mo25.1	9.85459686911462e-34	0.110381144678287	0.164	0.034	1.26119130730929e-29	Type II neuroblasts	Mo25
Pol31.1	1.09687253616306e-33	0.147809196207948	0.117	0.016	1.40377747178148e-29	Type II neuroblasts	Pol31
PyK.1	1.17897824889339e-33	-0.139592653708837	0.479	0.177	1.50885636293376e-29	Type II neuroblasts	PyK
ND-B14.5A.1	1.24257124538007e-33	-0.103576135187078	0.307	0.097	1.59024267983741e-29	Type II neuroblasts	ND-B14.5A
CG1542.1	1.31604154020875e-33	0.169770749555535	0.157	0.031	1.68426996315915e-29	Type II neuroblasts	CG1542
CG5504.1	1.43724223406279e-33	0.120483086419141	0.14	0.025	1.83938261115356e-29	Type II neuroblasts	CG5504
CG5986.1	1.65591828620773e-33	0.107369634556063	0.209	0.053	2.11924422268866e-29	Type II neuroblasts	CG5986
Trx-2.1	2.39795461589481e-33	0.12590218897004	0.745	0.32	3.06890231742218e-29	Type II neuroblasts	Trx-2
boi.1	2.77852728336298e-33	0.152299653244192	0.143	0.026	3.55595921724794e-29	Type II neuroblasts	boi
Mcm6.1	2.87649392108987e-33	0.147704785831417	0.153	0.03	3.68133692021081e-29	Type II neuroblasts	Mcm6
Nmt.1	3.00603653936441e-33	0.114652711862875	0.176	0.039	3.84712556307857e-29	Type II neuroblasts	Nmt
CG6891.1	5.09276015788129e-33	0.169574458682414	0.187	0.045	6.51771445005648e-29	Type II neuroblasts	CG6891
Nap1.1	7.84926705980623e-33	0.295922887573904	0.855	0.402	1.004549198314e-28	Type II neuroblasts	Nap1
mRpL33.1	8.6854475494846e-33	-0.152167099625141	0.526	0.202	1.11156357738304e-28	Type II neuroblasts	mRpL33
NO66.1	8.94806240260498e-33	0.138523706158131	0.145	0.027	1.14517302628539e-28	Type II neuroblasts	NO66
CG6227.1	9.97315394994294e-33	0.120912266919141	0.137	0.024	1.2763642425137e-28	Type II neuroblasts	CG6227
CG34120.1	1.19086820900247e-32	0.147230872509206	0.157	0.032	1.52407313388136e-28	Type II neuroblasts	CG34120
CG4646.1	1.29547160949568e-32	0.137010090482789	0.172	0.038	1.65794456583257e-28	Type II neuroblasts	CG4646
Tailor.1	1.53580404738787e-32	0.12564935348888	0.131	0.022	1.965522019847e-28	Type II neuroblasts	Tailor
Ostgamma.1	1.53661635503483e-32	0.103246755105921	0.197	0.049	1.96656161117358e-28	Type II neuroblasts	Ostgamma
CG5532.1	1.64857292330006e-32	-0.128625263759575	0.417	0.151	2.10984362723942e-28	Type II neuroblasts	CG5532
l(2)k01209.1	1.95308491490034e-32	0.111391883358679	0.191	0.046	2.49955807408946e-28	Type II neuroblasts	l(2)k01209
SREBP.1	1.95331974691352e-32	0.101677529871453	0.159	0.033	2.49985861209993e-28	Type II neuroblasts	SREBP
Mcm7.1	1.98707267565515e-32	0.119180036824959	0.696	0.298	2.54305561030346e-28	Type II neuroblasts	Mcm7
mre11.1	2.10896941489472e-32	0.129571460580956	0.124	0.02	2.69905905718226e-28	Type II neuroblasts	mre11
otk2.1	2.21245313018816e-32	-0.134109774516145	0.334	0.112	2.83149751601481e-28	Type II neuroblasts	otk2
par-6.1	2.76396327878066e-32	0.139585466390782	0.126	0.021	3.53732020418349e-28	Type II neuroblasts	par-6
ksh.1	2.83557425014533e-32	-0.110013985016395	0.332	0.111	3.62896792533599e-28	Type II neuroblasts	ksh
NKAIN.1	3.46094073137302e-32	0.104092264142807	0.146	0.028	4.42931194801119e-28	Type II neuroblasts	NKAIN
Yip1d1.1	3.47023634993868e-32	0.121788253867079	0.157	0.033	4.44120848065153e-28	Type II neuroblasts	Yip1d1
CG2017.1	3.97096207447694e-32	0.137435778716864	0.209	0.055	5.08203726291558e-28	Type II neuroblasts	CG2017
Pp2A-29B.1	4.08718997639537e-32	-0.105341963058741	0.569	0.225	5.2307857317908e-28	Type II neuroblasts	Pp2A-29B
18w.1	4.41692954075747e-32	0.102129344006957	0.299	0.099	5.65278642626141e-28	Type II neuroblasts	18w
COX4.1	5.41948828837435e-32	0.141837607356851	0.734	0.314	6.9358611114615e-28	Type II neuroblasts	COX4
Gug.1	5.56462692183288e-32	-0.132166623280339	0.524	0.204	7.12160953456172e-28	Type II neuroblasts	Gug
CG43658.1	5.64624469266188e-32	0.176949577166191	0.761	0.342	7.22606395766868e-28	Type II neuroblasts	CG43658
CG34117.1	6.36696090714632e-32	-0.108809472865902	0.266	0.081	8.14843656896586e-28	Type II neuroblasts	CG34117
CG11267.1	6.81469692299326e-32	0.120583574347659	0.729	0.316	8.72144912204677e-28	Type II neuroblasts	CG11267
RpS6.1	7.42882911762233e-32	0.428165562991329	0.95	0.629	9.50741550473306e-28	Type II neuroblasts	RpS6
grn.1	7.92474688722918e-32	0.545548654340353	0.299	0.105	1.01420910662759e-27	Type II neuroblasts	grn
mRpL44.1	8.1587826378314e-32	0.122666505994837	0.165	0.036	1.04416100198966e-27	Type II neuroblasts	mRpL44
CG17271.1	9.71206309153986e-32	0.111578051224008	0.148	0.03	1.24294983445527e-27	Type II neuroblasts	CG17271
CG12975.1	1.07760865573702e-31	0.110686118760183	0.12	0.019	1.37912355761224e-27	Type II neuroblasts	CG12975
sip2.1	1.08403450764024e-31	0.105202212926316	0.143	0.028	1.38734736287798e-27	Type II neuroblasts	sip2
da.1	1.44407974051196e-31	-0.137241599195307	0.263	0.08	1.8481332519072e-27	Type II neuroblasts	da
mRpL45.1	1.55885493416002e-31	0.121868877987597	0.132	0.024	1.995022544738e-27	Type II neuroblasts	mRpL45
Met.1	1.746214109418e-31	-0.155649682171797	0.372	0.131	2.23480481723316e-27	Type II neuroblasts	Met
drongo.1	2.19118224210069e-31	-0.110804730129258	0.265	0.081	2.80427503344046e-27	Type II neuroblasts	drongo
RpII33.1	2.27624332201106e-31	0.153503322190835	0.148	0.03	2.91313620350975e-27	Type II neuroblasts	RpII33
D1.1	2.60886381400314e-31	0.153743857060995	0.775	0.341	3.33882390916121e-27	Type II neuroblasts	D1
CG9286.1	2.76459635309247e-31	0.133661688003315	0.123	0.02	3.53813041268774e-27	Type II neuroblasts	CG9286
Dtg.1	2.81563434379965e-31	0.131343360413114	0.131	0.023	3.60344883319479e-27	Type II neuroblasts	Dtg
RpL35.1	3.21496992889676e-31	0.382164281655601	0.981	0.791	4.11451851500207e-27	Type II neuroblasts	RpL35
CG1677.1	3.4646780734319e-31	-0.169900294414277	0.384	0.138	4.43409499837814e-27	Type II neuroblasts	CG1677
Ndf.1	3.53963044368719e-31	0.212463555296936	0.784	0.357	4.53001904183087e-27	Type II neuroblasts	Ndf
CG11964.1	3.54008148121723e-31	0.115967988038518	0.128	0.022	4.53059627966181e-27	Type II neuroblasts	CG11964
CG9034.1	3.61960923948072e-31	-0.108197440089732	0.537	0.214	4.63237590468743e-27	Type II neuroblasts	CG9034
CG10286.1	4.50780854597627e-31	0.109489882645395	0.159	0.035	5.76909337714043e-27	Type II neuroblasts	CG10286
asf1.1	4.98821488035085e-31	-0.127495671219976	0.351	0.123	6.38391740387302e-27	Type II neuroblasts	asf1
RpL17.1	5.44872737901212e-31	0.348604369524607	0.994	0.836	6.97328129965971e-27	Type II neuroblasts	RpL17
cic.1	6.18063026816447e-31	-0.120261642752143	0.487	0.189	7.90997061719688e-27	Type II neuroblasts	cic
E(Pc).1	6.97784732691898e-31	-0.10190483094355	0.561	0.224	8.93024900899091e-27	Type II neuroblasts	E(Pc)
hzg.1	9.86573092883252e-31	-0.14510131159383	0.376	0.136	1.26261624427199e-26	Type II neuroblasts	hzg
CG9776.1	9.95850537500718e-31	-0.144194940251998	0.425	0.159	1.27448951789342e-26	Type II neuroblasts	CG9776
bic.1	1.18810671725222e-30	0.401816253379977	0.935	0.529	1.52053897673939e-26	Type II neuroblasts	bic
g.1	1.28523649770554e-30	-0.151428860954162	0.307	0.102	1.64484566976356e-26	Type II neuroblasts	g
Patronin.1	1.63622591339568e-30	0.195815647075088	0.159	0.035	2.09404192396379e-26	Type II neuroblasts	Patronin
CG1124.1	1.86700901646745e-30	0.263826116222807	0.18	0.045	2.38939813927504e-26	Type II neuroblasts	CG1124
Arf51F.1	1.95705711498076e-30	0.133551324260161	0.135	0.026	2.50464169575238e-26	Type II neuroblasts	Arf51F
Ublcp1.1	2.29949638095256e-30	0.17223798350222	0.132	0.025	2.94289546834309e-26	Type II neuroblasts	Ublcp1
Ak6.1	2.63160849134088e-30	0.111732114168728	0.132	0.025	3.36793254721805e-26	Type II neuroblasts	Ak6
CG15717.1	3.03688489705949e-30	0.11662475202306	0.143	0.029	3.88660529125674e-26	Type II neuroblasts	CG15717
Msp300.1	3.62740166819843e-30	0.180351717953488	0.776	0.353	4.64234865496035e-26	Type II neuroblasts	Msp300
ND-B14.1	3.77336693822808e-30	-0.13746384607332	0.494	0.195	4.82915500754429e-26	Type II neuroblasts	ND-B14
Cdc27.1	6.23596124221072e-30	0.116605803511689	0.165	0.039	7.98078319778128e-26	Type II neuroblasts	Cdc27
hid.1	6.77243891585484e-30	0.2480009363166	0.8	0.385	8.66736732451102e-26	Type II neuroblasts	hid
CG10555.1	6.96450824688634e-30	-0.141336669416368	0.532	0.212	8.91317765436513e-26	Type II neuroblasts	CG10555
cl.1	7.29086206923309e-30	-0.124571474355118	0.342	0.121	9.33084527620451e-26	Type II neuroblasts	cl
Nedd8.1	8.03500807837048e-30	-0.126880154690628	0.411	0.155	1.02832033386985e-25	Type II neuroblasts	Nedd8
Caper.1	1.04028478946886e-29	-0.141222702260372	0.31	0.105	1.33135647356224e-25	Type II neuroblasts	Caper
Atg13.1	1.24780497451122e-29	-0.10305764718748	0.557	0.226	1.59694080637946e-25	Type II neuroblasts	Atg13
CG11970.1	1.48614276654355e-29	0.17623839759926	0.132	0.026	1.90196551262243e-25	Type II neuroblasts	CG11970
UBL3.1	1.98277765301463e-29	-0.104286620478876	0.293	0.098	2.53755884032812e-25	Type II neuroblasts	UBL3
Ctl1.1	2.12772154387802e-29	-0.113196942027376	0.277	0.09	2.72305803185509e-25	Type II neuroblasts	Ctl1
CNBP.1	2.1762010759566e-29	0.33393175923726	0.997	0.888	2.78510213700926e-25	Type II neuroblasts	CNBP
scro.1	2.31834873678559e-29	0.106886174649284	0.236	0.072	2.9670227133382e-25	Type II neuroblasts	scro
CG12173.1	2.4989251809183e-29	0.115336692029268	0.14	0.029	3.19812444653924e-25	Type II neuroblasts	CG12173
tsu.1	2.64918578668582e-29	-0.128633507056734	0.483	0.192	3.39042796980051e-25	Type II neuroblasts	tsu
CG5787.1	3.60402707622703e-29	0.12642322550136	0.137	0.028	4.61243385215535e-25	Type II neuroblasts	CG5787
Bin1.1	3.83599001008666e-29	-0.102573265590512	0.268	0.086	4.90930001490891e-25	Type II neuroblasts	Bin1
Cp190.1	4.1135739804538e-29	0.13833334206847	0.139	0.028	5.26455198018477e-25	Type II neuroblasts	Cp190
Dad1.1	4.21224333815188e-29	-0.212493175345639	0.413	0.155	5.39082902416678e-25	Type II neuroblasts	Dad1
schlank.1	4.59922884772752e-29	-0.166090501179921	0.523	0.209	5.88609307932168e-25	Type II neuroblasts	schlank
SelT.1	6.26101463417993e-29	-0.171310908953775	0.283	0.094	8.01284652882348e-25	Type II neuroblasts	SelT
Bap55.1	7.67471028363509e-29	0.109522040037123	0.518	0.218	9.82209422099618e-25	Type II neuroblasts	Bap55
Sod1.1	7.69691717790498e-29	-0.140881326935888	0.583	0.239	9.85051460428279e-25	Type II neuroblasts	Sod1
PIP4K.1	9.72742222494704e-29	-0.125754807030588	0.309	0.107	1.24491549634872e-24	Type II neuroblasts	PIP4K
CG11752.1	1.02916844431649e-28	-0.186066762210905	0.306	0.105	1.31712977503625e-24	Type II neuroblasts	CG11752
CG11873.1	1.02965943986434e-28	-0.10989274580543	0.236	0.072	1.31775815113838e-24	Type II neuroblasts	CG11873
porin.1	1.21223305832421e-28	0.27361423948762	0.839	0.413	1.55141586804333e-24	Type II neuroblasts	porin
ATPsynbeta.1	1.22947848324527e-28	0.15792393667899	0.757	0.344	1.5734865628573e-24	Type II neuroblasts	ATPsynbeta
H.1	1.62660951795743e-28	0.169595260492931	0.137	0.028	2.08173486108192e-24	Type II neuroblasts	H
cass.1	1.69630319148024e-28	-0.147479341095303	0.498	0.199	2.17092882445641e-24	Type II neuroblasts	cass
Pdp1.1	1.78432488586082e-28	-0.115370503378562	0.348	0.127	2.28357898892467e-24	Type II neuroblasts	Pdp1
Rab8.1	2.10812017777876e-28	-0.210988076304174	0.331	0.118	2.69797220352125e-24	Type II neuroblasts	Rab8
RpL8.1	2.65781358198972e-28	0.306337331846032	0.994	0.847	3.40146982223044e-24	Type II neuroblasts	RpL8
CG13220.1	2.91085179460808e-28	-0.132439357929058	0.249	0.078	3.72530812673942e-24	Type II neuroblasts	CG13220
Mcad.1	3.10235808216504e-28	0.105392335155848	0.134	0.027	3.97039787355482e-24	Type II neuroblasts	Mcad
CG30423.1	3.11950717366093e-28	-0.134978131760996	0.296	0.101	3.99234528085126e-24	Type II neuroblasts	CG30423
Sfxn2.1	3.15671469865832e-28	0.148583786606516	0.124	0.024	4.03996347134292e-24	Type II neuroblasts	Sfxn2
mbm.1	3.36611597742818e-28	0.134287169963969	0.129	0.026	4.30795522791258e-24	Type II neuroblasts	mbm
Vha13.1	3.89463482874378e-28	-0.165017624557813	0.436	0.17	4.9843536538263e-24	Type II neuroblasts	Vha13
Cip4.1	4.30446727420246e-28	-0.109569002986635	0.299	0.103	5.50885721752431e-24	Type II neuroblasts	Cip4
spen.1	4.58632217819738e-28	0.126299284126091	0.769	0.346	5.86957512365701e-24	Type II neuroblasts	spen
RhoGAP71E.1	5.37966625360114e-28	-0.155078848389948	0.55	0.225	6.88489687135874e-24	Type II neuroblasts	RhoGAP71E
skd.1	6.16864061116044e-28	-0.222952694415659	0.375	0.14	7.89462625416313e-24	Type II neuroblasts	skd
CG32448.1	6.43864699934714e-28	-0.110440865644366	0.227	0.069	8.24018042976446e-24	Type II neuroblasts	CG32448
osp.1	7.42466614579223e-28	-0.144858345909231	0.531	0.219	9.50208773338489e-24	Type II neuroblasts	osp
Obp44a.1	8.79415555736831e-28	-0.929599759084135	0.913	0.757	1.125476028232e-23	Type II neuroblasts	Obp44a
lid.1	9.67519702329084e-28	-0.206560554753234	0.346	0.127	1.23823171504076e-23	Type II neuroblasts	lid
CG42806.1	1.11881514867344e-27	0.162387676937154	0.729	0.338	1.43185962727227e-23	Type II neuroblasts	CG42806
CG31650.1	1.16160301703601e-27	-0.159627748789922	0.34	0.124	1.48661954120269e-23	Type II neuroblasts	CG31650
Nf-YC.1	1.17223068129187e-27	-0.10951247179473	0.25	0.08	1.50022082591734e-23	Type II neuroblasts	Nf-YC
RhoGAPp190.1	1.2537089310646e-27	-0.183121581866186	0.37	0.139	1.60449668997647e-23	Type II neuroblasts	RhoGAPp190
B52.1	1.31425953660113e-27	0.131649689273601	0.754	0.343	1.68198935494213e-23	Type II neuroblasts	B52
Axn.1	1.52232172873055e-27	0.110868034462496	0.175	0.046	1.94826734842935e-23	Type II neuroblasts	Axn
mam.1	1.87905286062637e-27	-0.143244770502183	0.285	0.098	2.40481185102962e-23	Type II neuroblasts	mam
barr.1	1.99102295231697e-27	-0.142701158829251	0.398	0.154	2.54811117437526e-23	Type II neuroblasts	barr
Pfdn1.1	2.00319010612109e-27	-0.176257300451901	0.364	0.136	2.56368269781377e-23	Type II neuroblasts	Pfdn1
Sc2.1	2.02626323691493e-27	-0.114544212456041	0.244	0.078	2.59321169060373e-23	Type II neuroblasts	Sc2
Rpb10.1	2.04764708780505e-27	-0.111453721072038	0.631	0.269	2.6205787429729e-23	Type II neuroblasts	Rpb10
PRAS40.1	2.10656334981496e-27	-0.144470282198719	0.294	0.102	2.69597977509318e-23	Type II neuroblasts	PRAS40
CG32276.1	2.18717801610469e-27	-0.165575092453822	0.269	0.09	2.79915042501078e-23	Type II neuroblasts	CG32276
COX6B.1	2.33248678225836e-27	0.229148887125914	0.868	0.416	2.98511658393425e-23	Type II neuroblasts	COX6B
Arf102F.1	2.56584927408433e-27	-0.157892816069193	0.265	0.088	3.28377390097313e-23	Type II neuroblasts	Arf102F
Thd1.1	2.56724605480174e-27	0.114348840762701	0.161	0.04	3.28556150093527e-23	Type II neuroblasts	Thd1
CycG.1	3.00215284618582e-27	0.116724119296538	0.742	0.341	3.84215521254862e-23	Type II neuroblasts	CycG
Pi3K68D.1	3.03869689678006e-27	0.134219400870514	0.14	0.031	3.88892428849912e-23	Type II neuroblasts	Pi3K68D
Bap60.1	3.11754954815293e-27	-0.105183234940418	0.222	0.068	3.98983991172612e-23	Type II neuroblasts	Bap60
hbs.1	3.20956852594141e-27	0.104368158287489	0.126	0.025	4.10760579949981e-23	Type II neuroblasts	hbs
COX5A.1	3.92948605424269e-27	0.15225014733316	0.8	0.371	5.02895625221979e-23	Type II neuroblasts	COX5A
CG45049.1	4.2679909558032e-27	-0.166826709552705	0.589	0.246	5.46217482523694e-23	Type II neuroblasts	CG45049
Ggamma1.1	4.42801076481448e-27	-0.115921723774173	0.624	0.264	5.66696817680957e-23	Type II neuroblasts	Ggamma1
Klp61F.1	4.87640110729319e-27	0.179764439894247	0.126	0.026	6.24081813711382e-23	Type II neuroblasts	Klp61F
Frl.1	5.88517127347495e-27	-0.193020674502485	0.477	0.193	7.53184219579325e-23	Type II neuroblasts	Frl
Taf10b.1	5.92868791610517e-27	-0.1437173076774	0.288	0.1	7.5875347950314e-23	Type II neuroblasts	Taf10b
mrva.1	6.5310662653506e-27	-0.136345201096513	0.304	0.108	8.35845860639569e-23	Type II neuroblasts	mrva
MED10.1	7.04683096092177e-27	-0.194348609482749	0.277	0.094	9.01853426378769e-23	Type II neuroblasts	MED10
Myd88.1	7.38171908153281e-27	-0.100830307316259	0.192	0.054	9.44712408054569e-23	Type II neuroblasts	Myd88
Mkp3.1	7.98481837295271e-27	-0.156634457125283	0.334	0.123	1.02189705537049e-22	Type II neuroblasts	Mkp3
e(y)2.1	8.39651794669604e-27	-0.102577176958968	0.2	0.058	1.07458636681816e-22	Type II neuroblasts	e(y)2
pico.1	9.12945292781517e-27	-0.129747263636315	0.272	0.092	1.16838738570179e-22	Type II neuroblasts	pico
Srrm234.1	9.84144781292028e-27	-0.102405694324404	0.304	0.109	1.25950849109754e-22	Type II neuroblasts	Srrm234
E(spl)mgamma-HLH.1	1.09290903720337e-26	0.411132964088475	0.959	0.719	1.39870498581287e-22	Type II neuroblasts	E(spl)mgamma-HLH
CG7879.1	1.09998286216487e-26	-0.178548804129469	0.26	0.086	1.4077580669986e-22	Type II neuroblasts	CG7879
Fer1HCH.1	1.18018700936317e-26	-0.216694500192284	0.446	0.178	1.51040333458298e-22	Type II neuroblasts	Fer1HCH
Galphas.1	1.19771811259197e-26	-0.122184793669543	0.238	0.076	1.53283964049521e-22	Type II neuroblasts	Galphas
AhcyL1.1	1.43025330248177e-26	-0.15795575902537	0.494	0.203	1.83043817651617e-22	Type II neuroblasts	AhcyL1
Jupiter.1	1.44237499135425e-26	-0.15668269289908	0.584	0.247	1.84595151393517e-22	Type II neuroblasts	Jupiter
Sirup.1	1.56911959311768e-26	-0.189735039367815	0.331	0.122	2.00815925527201e-22	Type II neuroblasts	Sirup
MESK2.1	2.25329522378289e-26	-0.208293509655765	0.425	0.168	2.88376722739734e-22	Type II neuroblasts	MESK2
CG12279.1	3.0071778378413e-26	-0.103934425889381	0.243	0.079	3.8485861968693e-22	Type II neuroblasts	CG12279
kuz.1	4.41058869893014e-26	-0.132596586793747	0.575	0.245	5.64467141689079e-22	Type II neuroblasts	kuz
htk.1	5.46956502901793e-26	-0.138476789094901	0.23	0.073	6.99994932413715e-22	Type II neuroblasts	htk
Cka.1	7.24638777233675e-26	-0.125149233957601	0.22	0.069	9.27392707103657e-22	Type II neuroblasts	Cka
Snr1.1	8.24028530384961e-26	-0.134159894491786	0.247	0.082	1.05459171318667e-21	Type II neuroblasts	Snr1
RpL26.1	1.0686580220913e-25	0.282388256147102	0.998	0.877	1.36766853667245e-21	Type II neuroblasts	RpL26
how.1	1.13635721145387e-25	-0.115738231392816	0.274	0.096	1.45430995921867e-21	Type II neuroblasts	how
Cngl.1	1.24754797359245e-25	-0.15898926664938	0.277	0.097	1.59661189660361e-21	Type II neuroblasts	Cngl
AIF.1	1.27173114330137e-25	0.11481683490627	0.131	0.029	1.6275615171971e-21	Type II neuroblasts	AIF
Hil.1	1.31291856171362e-25	-0.11352251973707	0.29	0.104	1.68027317528109e-21	Type II neuroblasts	Hil
CG43867.1	1.80122227312435e-25	-0.2168803333575	0.294	0.105	2.30520426514455e-21	Type II neuroblasts	CG43867
Eph.1	1.83997915373317e-25	-0.136838528825543	0.521	0.22	2.35480532094771e-21	Type II neuroblasts	Eph
chic.1	2.29777666594489e-25	0.267212614974681	0.814	0.419	2.94069457707627e-21	Type II neuroblasts	chic
CG13954.1	2.54646376489159e-25	-0.198006201184614	0.428	0.174	3.25896432630826e-21	Type II neuroblasts	CG13954
Haspin.1	2.96733451496972e-25	-0.132206990446036	0.225	0.072	3.79759471225824e-21	Type II neuroblasts	Haspin
CG14483.1	3.74068020938204e-25	-0.10315290264775	0.249	0.084	4.78732253196714e-21	Type II neuroblasts	CG14483
RpS17.1	4.05373415442417e-25	0.295165446567053	0.994	0.86	5.18796897083205e-21	Type II neuroblasts	RpS17
Rab1.1	4.75124078694115e-25	-0.128522105399857	0.244	0.082	6.08063795912728e-21	Type II neuroblasts	Rab1
dpa.1	5.95547090199889e-25	-0.115495126709432	0.321	0.121	7.62181166037818e-21	Type II neuroblasts	dpa
CG11122.1	6.37145813389418e-25	-0.136292441939309	0.263	0.092	8.15419211975777e-21	Type II neuroblasts	CG11122
crc.1	9.65369820479896e-25	0.119189653491505	0.825	0.402	1.23548029625017e-20	Type II neuroblasts	crc
kra.1	1.14696170517045e-24	0.247073422536812	0.857	0.447	1.46788159027714e-20	Type II neuroblasts	kra
Hmt4-20.1	1.64510727706716e-24	-0.146660499838907	0.243	0.082	2.10540829319055e-20	Type II neuroblasts	Hmt4-20
Rpb11.1	1.76647555386237e-24	-0.158226347620591	0.265	0.093	2.26073541383306e-20	Type II neuroblasts	Rpb11
CG8671.1	2.48379767059734e-24	-0.252416289977887	0.351	0.137	3.17876425883048e-20	Type II neuroblasts	CG8671
Cisd2.1	2.66784799023407e-24	-0.209699508185148	0.268	0.095	3.41431185790157e-20	Type II neuroblasts	Cisd2
CG32856.1	2.96556708830666e-24	-0.15911202165967	0.202	0.062	3.79533275961487e-20	Type II neuroblasts	CG32856
eIF4G2.1	4.42345607522857e-24	-0.250954576675128	0.321	0.122	5.66113908507752e-20	Type II neuroblasts	eIF4G2
Rab35.1	4.5058687718419e-24	-0.146496592329727	0.249	0.086	5.76661085420326e-20	Type II neuroblasts	Rab35
stv.1	4.64398264134117e-24	0.102482314842411	0.131	0.031	5.94336898438843e-20	Type II neuroblasts	stv
Rab7.1	4.75093003617608e-24	-0.240203567901409	0.441	0.184	6.08024026029815e-20	Type II neuroblasts	Rab7
mRpL19.1	5.58148244847589e-24	-0.110143778528954	0.238	0.081	7.14318123755945e-20	Type II neuroblasts	mRpL19
RpL3.1	7.23205401012711e-24	0.331186883608672	0.991	0.803	9.25558272216067e-20	Type II neuroblasts	RpL3
mt:ND6.1	7.43975458494041e-24	-0.124107929623837	0.164	0.045	9.52139791780674e-20	Type II neuroblasts	mt:ND6
Dcp-1.1	7.67662489025943e-24	-0.23682489376097	0.425	0.175	9.82454453455403e-20	Type II neuroblasts	Dcp-1
stx.1	8.4113170271174e-24	-0.154287843319463	0.257	0.091	1.07648035313049e-19	Type II neuroblasts	stx
SCAP.1	8.73306735831906e-24	-0.111980893597971	0.194	0.059	1.11765796051767e-19	Type II neuroblasts	SCAP
Sema1a.1	9.43623394051602e-24	-0.221268407633975	0.359	0.142	1.20764921970724e-19	Type II neuroblasts	Sema1a
Hsc70-4.1	1.06890333877352e-23	0.298205451538632	0.928	0.546	1.36798249296236e-19	Type II neuroblasts	Hsc70-4
Trax.1	1.07659970666049e-23	-0.163492057008819	0.217	0.071	1.37783230458409e-19	Type II neuroblasts	Trax
hfp.1	1.11796492661764e-23	-0.104124848202449	0.198	0.062	1.43077151308525e-19	Type II neuroblasts	hfp
Pfdn4.1	1.23891861984314e-23	-0.147441618684322	0.225	0.075	1.58556804967525e-19	Type II neuroblasts	Pfdn4
CG13887.1	1.28524169462873e-23	-0.110863366063683	0.597	0.264	1.64485232078585e-19	Type II neuroblasts	CG13887
Swip-1.1	1.38693032216598e-23	-0.184963561959668	0.274	0.1	1.77499342630802e-19	Type II neuroblasts	Swip-1
Rala.1	1.43960903757147e-23	-0.254346374104097	0.496	0.211	1.84241164628397e-19	Type II neuroblasts	Rala
wds.1	1.52615807416696e-23	-0.103586785272222	0.627	0.28	1.95317710331887e-19	Type II neuroblasts	wds
CG8188.1	2.94666323270574e-23	-0.224609242591841	0.345	0.136	3.7711396052168e-19	Type II neuroblasts	CG8188
snRNP-U1-C.1	3.11165425323146e-23	-0.130458207854157	0.198	0.063	3.98229511328562e-19	Type II neuroblasts	snRNP-U1-C
CG34250.1	3.30098584898065e-23	-0.266514023587438	0.331	0.128	4.22460168952544e-19	Type II neuroblasts	CG34250
Asap.1	3.31063415347228e-23	-0.132304345906913	0.175	0.051	4.23694958961382e-19	Type II neuroblasts	Asap
CycA.1	3.68215542833016e-23	-0.114475035758682	0.213	0.07	4.71242251717693e-19	Type II neuroblasts	CycA
vih.1	4.12647899166578e-23	-0.116957861675913	0.219	0.073	5.28106781353386e-19	Type II neuroblasts	vih
Pgi.1	4.32052832787771e-23	-0.149652324528542	0.294	0.112	5.52941215401789e-19	Type II neuroblasts	Pgi
SNRPG.1	4.67336840862935e-23	0.283394033086438	0.918	0.527	5.98097688936384e-19	Type II neuroblasts	SNRPG
Pp2C1.1	4.89082908793323e-23	-0.183141939830323	0.583	0.257	6.25928306673695e-19	Type II neuroblasts	Pp2C1
Nacalpha.1	5.05809914648739e-23	0.235577546645613	0.846	0.439	6.47335528767457e-19	Type II neuroblasts	Nacalpha
fra.1	6.73136939133834e-23	-0.20589869620209	0.298	0.114	8.61480654703481e-19	Type II neuroblasts	fra
HP5.1	6.76282843579404e-23	-0.103122225133795	0.184	0.057	8.65506783212921e-19	Type II neuroblasts	HP5
eIF4A.1	7.56439221687734e-23	0.283174920626266	0.918	0.515	9.68090915915962e-19	Type II neuroblasts	eIF4A
RpS9.1	7.91663266838108e-23	0.260383099645707	0.994	0.862	1.01317064889941e-18	Type II neuroblasts	RpS9
sxc.1	9.68750039721722e-23	-0.200631184997162	0.359	0.146	1.23980630083586e-18	Type II neuroblasts	sxc
zetaCOP.1	1.02140465886247e-22	-0.17822667794624	0.219	0.074	1.30719368241219e-18	Type II neuroblasts	zetaCOP
Pcl.1	1.03626820961938e-22	-0.155879152374623	0.172	0.051	1.32621605467088e-18	Type II neuroblasts	Pcl
lncRNA:cherub.1	1.44037637260091e-22	-0.886784333649678	0.942	0.798	1.84339368165464e-18	Type II neuroblasts	lncRNA:cherub
pyr.1	1.50553438951212e-22	-0.105349074505899	0.339	0.138	1.92678291169761e-18	Type II neuroblasts	pyr
Lsd-2.1	1.74579113676766e-22	-0.161421185742452	0.58	0.258	2.23426349683525e-18	Type II neuroblasts	Lsd-2
REPTOR-BP.1	1.93978523723172e-22	-0.171954049253362	0.225	0.077	2.48253714660916e-18	Type II neuroblasts	REPTOR-BP
Srrm1.1	2.28993963504824e-22	-0.112265193539277	0.143	0.038	2.93066474493473e-18	Type II neuroblasts	Srrm1
osa.1	2.38092292492004e-22	-0.118469776923207	0.65	0.291	3.04710515931267e-18	Type II neuroblasts	osa
CG11360.1	2.61960949647128e-22	-0.113914033335393	0.173	0.052	3.35257623358395e-18	Type II neuroblasts	CG11360
CG4612.1	3.39236493519932e-22	-0.248824237159078	0.397	0.166	4.34154864406809e-18	Type II neuroblasts	CG4612
RpL11.1	3.67674348899169e-22	0.292854511529665	0.994	0.819	4.70549631721157e-18	Type II neuroblasts	RpL11
Pkc98E.1	3.72704777061013e-22	-0.127751117671444	0.206	0.069	4.76987573682684e-18	Type II neuroblasts	Pkc98E
bsk.1	4.24694543137516e-22	-0.200751686849705	0.328	0.131	5.43524076307393e-18	Type II neuroblasts	bsk
Acbp1.1	5.24457124280943e-22	-0.224455776471393	0.247	0.089	6.71200227654751e-18	Type II neuroblasts	Acbp1
Sec23.1	5.47369108718559e-22	-0.102699451314357	0.164	0.048	7.00522985338012e-18	Type II neuroblasts	Sec23
Ufd1-like.1	6.47473706032103e-22	-0.100145924024403	0.195	0.064	8.28636848979886e-18	Type II neuroblasts	Ufd1-like
Tsp96F.1	6.63868864424627e-22	-0.196152323781261	0.301	0.117	8.49619372690638e-18	Type II neuroblasts	Tsp96F
Hipk.1	7.55436036874134e-22	-0.111421654980954	0.216	0.074	9.66807039991516e-18	Type II neuroblasts	Hipk
unk.1	9.91937753171874e-22	-0.159924341021484	0.279	0.106	1.26948193650936e-17	Type II neuroblasts	unk
CycE.1	1.08084514036291e-21	-0.326442482445202	0.389	0.164	1.38326561063645e-17	Type II neuroblasts	CycE
Sf3b5.1	1.11329874469704e-21	-0.328662536198317	0.398	0.167	1.42479973346327e-17	Type II neuroblasts	Sf3b5
Sf3b6.1	1.26761859766349e-21	-0.187643130784886	0.255	0.094	1.62229828128974e-17	Type II neuroblasts	Sf3b6
Hsc70-3.1	1.39436773317552e-21	-0.117122191186952	0.66	0.303	1.78451182491803e-17	Type II neuroblasts	Hsc70-3
Phf5a.1	1.5160151677841e-21	-0.280886771048965	0.345	0.14	1.94019621173009e-17	Type II neuroblasts	Phf5a
Sxl.1	1.70898437540626e-21	-0.194438255191622	0.537	0.239	2.18715820364494e-17	Type II neuroblasts	Sxl
shi.1	1.80611628029655e-21	-0.231973981548057	0.539	0.239	2.31146761552352e-17	Type II neuroblasts	shi
mRpL40.1	1.87861130728518e-21	-0.191874936468682	0.186	0.059	2.40424675106357e-17	Type II neuroblasts	mRpL40
mei-P26.1	2.03759260574561e-21	-0.330222378762336	0.545	0.239	2.60771101683324e-17	Type II neuroblasts	mei-P26
Eip75B.1	2.52084930766847e-21	-0.260081937668089	0.443	0.191	3.22618294395411e-17	Type II neuroblasts	Eip75B
eEF2.1	2.91516812917995e-21	0.22069107664578	0.874	0.48	3.7308321717245e-17	Type II neuroblasts	eEF2
CG14903.1	3.05001343801372e-21	-0.112858242780043	0.157	0.046	3.90340719796996e-17	Type II neuroblasts	CG14903
mtd.1	3.06007441513542e-21	-0.155632298125259	0.208	0.071	3.91628323649031e-17	Type II neuroblasts	mtd
boca.1	3.55951917328716e-21	-0.132025897116756	0.176	0.055	4.55547263797291e-17	Type II neuroblasts	boca
Sec63.1	6.26738704724316e-21	-0.117139778768547	0.157	0.047	8.02100194306179e-17	Type II neuroblasts	Sec63
Gapdh1.1	6.304611802906e-21	-0.209293101940275	0.546	0.245	8.0686421853591e-17	Type II neuroblasts	Gapdh1
Arl4.1	6.74046280604523e-21	-0.132473101120384	0.146	0.042	8.62644429917668e-17	Type II neuroblasts	Arl4
blw.1	6.94241001491633e-21	0.189591413590284	0.85	0.436	8.88489633708992e-17	Type II neuroblasts	blw
Pp1alpha-96A.1	7.8342659672129e-21	-0.151880858583132	0.258	0.098	1.00262935848391e-16	Type II neuroblasts	Pp1alpha-96A
Pka-C1.1	7.89804464735578e-21	-0.193851923404653	0.258	0.098	1.01079175396859e-16	Type II neuroblasts	Pka-C1
GstD1.1	9.29566891192904e-21	0.107141811193133	0.827	0.42	1.18965970734868e-16	Type II neuroblasts	GstD1
CG34401.1	9.57688980622696e-21	-0.216153481698122	0.261	0.1	1.22565035740093e-16	Type II neuroblasts	CG34401
Mdh1.1	9.5865273563703e-21	-0.14788521372238	0.235	0.086	1.22688377106827e-16	Type II neuroblasts	Mdh1
CtsB1.1	1.38779275395252e-20	-0.155965237110007	0.165	0.051	1.77609716650843e-16	Type II neuroblasts	CtsB1
mt:tRNA:Arg-TCG.1	1.74958276270552e-20	-0.101065464669978	0.608	0.285	2.23911601971052e-16	Type II neuroblasts	mt:tRNA:Arg-TCG
Syx1A.1	1.78014157510798e-20	-0.310127894782977	0.49	0.216	2.2782251878232e-16	Type II neuroblasts	Syx1A
Hers.1	1.83222987686342e-20	-0.319326177603203	0.274	0.106	2.3448877964098e-16	Type II neuroblasts	Hers
TER94.1	1.90568065352579e-20	-0.238658996733996	0.197	0.067	2.4388901003823e-16	Type II neuroblasts	TER94
CG42258.1	2.26663829941813e-20	-0.252906490733098	0.332	0.137	2.90084369559533e-16	Type II neuroblasts	CG42258
sca.1	2.60463447958335e-20	-0.130728134727578	0.276	0.11	3.33341120697077e-16	Type II neuroblasts	sca
lncRNA:roX2.1	3.76178671321762e-20	0.35853709012349	0.162	0.052	4.81433463557591e-16	Type II neuroblasts	lncRNA:roX2
CanA-14F.1	4.04153340475242e-20	-0.189973498649294	0.228	0.084	5.17235445140214e-16	Type II neuroblasts	CanA-14F
mthl1.1	4.3421665576259e-20	-0.130788588121853	0.142	0.041	5.55710476044963e-16	Type II neuroblasts	mthl1
CG7484.1	5.45369498305945e-20	-0.132835834110067	0.17	0.054	6.97963883931949e-16	Type II neuroblasts	CG7484
Rab2.1	6.96224677953404e-20	-0.111641112734889	0.194	0.067	8.91028342844767e-16	Type II neuroblasts	Rab2
CG1440.1	7.15919143798986e-20	-0.282009111730852	0.454	0.201	9.16233320233942e-16	Type II neuroblasts	CG1440
Tctp.1	8.50796047963112e-20	0.185745497805935	0.909	0.492	1.08884878218319e-15	Type II neuroblasts	Tctp
cathD.1	8.78220532232035e-20	-0.340090665731103	0.488	0.217	1.12394663715056e-15	Type II neuroblasts	cathD
sqh.1	9.87855257379115e-20	-0.101651569091853	0.213	0.077	1.26425715839379e-15	Type II neuroblasts	sqh
CG40228.1	1.05222977033351e-19	-0.108956789365543	0.175	0.058	1.34664366007282e-15	Type II neuroblasts	CG40228
RpS3.1	1.08587218549564e-19	0.276190268819722	0.984	0.747	1.38969922299732e-15	Type II neuroblasts	RpS3
CG12991.1	1.14212016987839e-19	-0.227731912122731	0.561	0.258	1.46168539341036e-15	Type II neuroblasts	CG12991
wge.1	1.16114593584114e-19	-0.240260202701632	0.487	0.218	1.48603456868949e-15	Type II neuroblasts	wge
UQCR-11.1	1.37921435902517e-19	-0.209558602622165	0.683	0.32	1.76511853668042e-15	Type II neuroblasts	UQCR-11
RpL19.1	1.51757940748467e-19	0.228256499509888	0.997	0.896	1.94219812569888e-15	Type II neuroblasts	RpL19
His3.3A.1	1.61363509650719e-19	-0.110314173008505	0.743	0.351	2.0651301965099e-15	Type II neuroblasts	His3.3A
[truncated: 225 more rows]
