# Supplementary material for: Single cell RNA-seq analysis reveals temporally-regulated and quiescence-regulated gene expression in Drosophila larval neuroblasts
Source: Neural Dev. 2022 Aug 24;17:7. doi: 10.1186/s13064-022-00163-7 (PMC9404614; doi:10.1186/s13064-022-00163-7)
Supplement: Supplementary file 9 — Additional file 9. [file 13064_2022_163_MOESM9_ESM.csv]

	p_val	avg_log2FC	pct.1	pct.2	p_val_adj	cluster	gene
Ldh	9.71523803946725e-27	1.54274775899618	0.831	0.293	1.24335616429102e-22	atlas_24h_alh	Ldh
sgg	2.45226569394275e-17	1.11909065962347	0.8	0.414	3.13840963510793e-13	atlas_24h_alh	sgg
chinmo	1.61998947905557e-13	0.75719279056072	0.788	0.407	2.07326253529532e-09	atlas_24h_alh	chinmo
mt:tRNA:Arg-TCG	1.65356314991508e-12	1.0164344823074	0.7	0.321	2.11623011926132e-08	atlas_24h_alh	mt:tRNA:Arg-TCG
fru	3.84474331234958e-11	0.5759030933324	0.975	0.807	4.92050249114499e-07	atlas_24h_alh	fru
His3.3B	1.16090830583434e-10	0.546464526255189	0.992	0.864	1.48573044980679e-06	atlas_24h_alh	His3.3B
lncRNA:roX2	2.83253306628041e-10	-1.78766701374997	0.111	0.314	3.62507581822567e-06	atlas_24h_alh	lncRNA:roX2
Fas2	1.34918654488232e-09	0.9702004592587	0.944	0.757	1.72668894014039e-05	atlas_24h_alh	Fas2
SP1173	1.78670665483398e-09	0.737368432449502	0.648	0.321	2.28662717685653e-05	atlas_24h_alh	SP1173
Rbp6	1.91176721153382e-09	0.533864371419563	0.562	0.221	2.44667967732098e-05	atlas_24h_alh	Rbp6
mspo	4.75275717874483e-09	0.677064767634595	0.432	0.143	6.08257863735764e-05	atlas_24h_alh	mspo
hoe1	7.38624088742383e-09	0.884588023223928	0.27	0.036	9.45291108772501e-05	atlas_24h_alh	hoe1
Liprin-gamma	1.06844703664315e-08	0.50680020007271	0.58	0.257	0.00013673985174959	atlas_24h_alh	Liprin-gamma
trv	1.11228430371283e-08	0.707346151368376	0.541	0.236	0.000142350145189168	atlas_24h_alh	trv
Hrb87F	1.77674340417896e-08	0.529025362052264	0.907	0.736	0.000227387620866823	atlas_24h_alh	Hrb87F
Drat	2.59801720590225e-08	0.694911746912923	0.879	0.657	0.000332494242011369	atlas_24h_alh	Drat
bun	3.0063017565186e-08	0.509195086702114	0.947	0.771	0.00038474649879925	atlas_24h_alh	bun
CG31221	6.23630869981051e-08	0.764527704153865	0.438	0.171	0.000798122787401749	atlas_24h_alh	CG31221
Toll-6	6.75677153267925e-08	0.773898629782717	0.383	0.129	0.00086473162075229	atlas_24h_alh	Toll-6
MtnA	9.85139043571381e-08	0.532708142595354	0.706	0.436	0.00126078094796265	atlas_24h_alh	MtnA
DIP1	1.02930585688181e-07	0.585661415633225	0.724	0.436	0.00131730563563734	atlas_24h_alh	DIP1
lncRNA:cherub	1.31414348688607e-07	0.582091823192128	0.986	0.843	0.00168184083451679	atlas_24h_alh	lncRNA:cherub
MTA1-like	1.80652404135316e-07	0.568786855601929	0.576	0.286	0.00231198946812378	atlas_24h_alh	MTA1-like
Dhit	1.9781139544687e-07	0.522628508789114	0.307	0.079	0.00253159023892905	atlas_24h_alh	Dhit
Vha55	2.83560165357838e-07	0.63596470037561	0.467	0.2	0.00362900299624962	atlas_24h_alh	Vha55
fz2	3.08654249560512e-07	0.297202482240796	0.65	0.357	0.00395015708587543	atlas_24h_alh	fz2
tun	3.13231008440943e-07	0.525351438450382	0.5	0.214	0.00400873044602718	atlas_24h_alh	tun
Cbp53E	3.40928236353094e-07	0.684834007525376	0.331	0.1	0.0043631995688469	atlas_24h_alh	Cbp53E
AMPdeam	4.21201988364176e-07	0.471562012798707	0.767	0.479	0.00539054304708473	atlas_24h_alh	AMPdeam
CG13954	4.80000457775906e-07	0.546966851608007	0.486	0.221	0.00614304585861604	atlas_24h_alh	CG13954
CG42806	5.17814656488894e-07	0.545849649957349	0.782	0.557	0.00662699197374486	atlas_24h_alh	CG42806
Oatp74D	5.27657862410164e-07	0.579759438499676	0.788	0.55	0.00675296532312528	atlas_24h_alh	Oatp74D
path	8.1453985610294e-07	0.582599037408491	0.846	0.664	0.0104244810784054	atlas_24h_alh	path
cdi	8.33183987139062e-07	0.505415930059462	0.86	0.686	0.0106630886674057	atlas_24h_alh	cdi
CG1737	8.55297762893876e-07	0.598633712717844	0.438	0.193	0.0109461007695158	atlas_24h_alh	CG1737
rdx	9.8264405564411e-07	0.663544999869094	0.356	0.129	0.0125758786241333	atlas_24h_alh	rdx
cpo	1.01997117059133e-06	0.512052241952332	0.412	0.157	0.0130535910412279	atlas_24h_alh	cpo
CG3939	1.04127929440087e-06	0.591839832157585	0.391	0.157	0.0133262924097423	atlas_24h_alh	CG3939
jeb	1.14002117446571e-06	0.766172369922249	0.302	0.093	0.0145899909908122	atlas_24h_alh	jeb
beat-IIa	1.23852130753892e-06	0.539849945489584	0.278	0.071	0.0158505956938831	atlas_24h_alh	beat-IIa
Non1	1.24079425079035e-06	0.503218328273503	0.556	0.293	0.0158796848216149	atlas_24h_alh	Non1
unk	1.25216186450384e-06	0.412873122834502	0.329	0.1	0.0160251675419202	atlas_24h_alh	unk
kst	1.29210880228948e-06	0.500127508399709	0.605	0.329	0.0165364084517007	atlas_24h_alh	kst
ps	1.37141661584465e-06	0.475324456669284	0.87	0.629	0.0175513898495798	atlas_24h_alh	ps
CG45050	1.49062611679748e-06	0.391625035477699	0.957	0.814	0.0190770330427741	atlas_24h_alh	CG45050
CG32369	2.1520382923296e-06	0.507938815834147	0.516	0.257	0.0275417860652343	atlas_24h_alh	CG32369
lbk	2.18116148172578e-06	0.486252555496586	0.798	0.564	0.0279145046431265	atlas_24h_alh	lbk
chrb	2.22895722079729e-06	0.480419134071818	0.747	0.45	0.0285261945117637	atlas_24h_alh	chrb
MFS9	2.30004537609121e-06	0.603200763665316	0.222	0.043	0.0294359807232153	atlas_24h_alh	MFS9
CG8369	2.30159239296839e-06	0.654489631515226	0.274	0.079	0.0294557794452095	atlas_24h_alh	CG8369
Gs2	2.47734657684546e-06	0.764395108315746	0.405	0.171	0.0317050814904682	atlas_24h_alh	Gs2
Dgp-1	2.69206081527755e-06	0.449365730905204	0.29	0.086	0.0344529943139221	atlas_24h_alh	Dgp-1
dpr9	2.85331845347751e-06	0.6071152978613	0.288	0.086	0.0365167695676052	atlas_24h_alh	dpr9
RhoGAP68F	2.96940194087115e-06	0.436355957317429	0.284	0.086	0.038002406039269	atlas_24h_alh	RhoGAP68F
BtbVII	3.07954447482699e-06	0.414997123472818	0.634	0.357	0.0394120101888359	atlas_24h_alh	BtbVII
ND-B14.7	3.39908117323551e-06	0.487119142219601	0.261	0.071	0.043501440855068	atlas_24h_alh	ND-B14.7
CG34250	3.5669910027103e-06	0.433325706866406	0.381	0.15	0.0456503508526864	atlas_24h_alh	CG34250
Pp2C1	4.78027965468673e-06	0.451014138699527	0.654	0.371	0.0611780190206807	atlas_24h_alh	Pp2C1
nSyb	4.86162185050027e-06	0.456514685111125	0.317	0.107	0.0622190364427024	atlas_24h_alh	nSyb
vvl	5.37393519495687e-06	0.611482419412505	0.27	0.079	0.068775622625058	atlas_24h_alh	vvl
CG2921	6.30852430689001e-06	0.310169059356136	0.189	0.029	0.0807364940795784	atlas_24h_alh	CG2921
Pal2	6.60069198495885e-06	0.643783196600291	0.259	0.079	0.0844756560235033	atlas_24h_alh	Pal2
Ten-a	6.66952993516708e-06	0.454193304100241	0.457	0.214	0.0853566441102683	atlas_24h_alh	Ten-a
Eph	7.24943934117506e-06	0.472193754098972	0.582	0.321	0.0927783246883584	atlas_24h_alh	Eph
Psa	7.78681658723243e-06	0.404825062195479	0.342	0.129	0.0996556786834007	atlas_24h_alh	Psa
CG12239	8.67091712510772e-06	0.410629631232773	0.313	0.107	0.110970397367129	atlas_24h_alh	CG12239
cathD	8.89254613850914e-06	0.473523710885204	0.549	0.293	0.11380680548064	atlas_24h_alh	cathD
ALiX	9.00788235972807e-06	0.493148506941957	0.315	0.114	0.1152828784398	atlas_24h_alh	ALiX
smog	9.3946998957434e-06	0.423615898536833	0.92	0.736	0.120233369265724	atlas_24h_alh	smog
l(2)k01209	9.51582990372287e-06	0.456640032060925	0.228	0.057	0.121783591107845	atlas_24h_alh	l(2)k01209
wge	1.00863838466488e-05	0.338572063231537	0.543	0.293	0.129085540469412	atlas_24h_alh	wge
CG6329	1.19739364332154e-05	0.287353294274498	0.325	0.114	0.153242438472291	atlas_24h_alh	CG6329
Alk	1.21914114443207e-05	0.525411780531635	0.383	0.164	0.156025683664417	atlas_24h_alh	Alk
Fum1	1.46328026022965e-05	0.356587987957294	0.543	0.279	0.18727060770419	atlas_24h_alh	Fum1
Hsp68	1.53289404592797e-05	-1.07092358662297	0.247	0.4	0.196179779997861	atlas_24h_alh	Hsp68
elB	2.06935193992176e-05	0.57194124061379	0.64	0.407	0.264835661271187	atlas_24h_alh	elB
Thor	2.13645655543712e-05	0.451198377572361	0.257	0.079	0.273423709964843	atlas_24h_alh	Thor
Ggamma30A	2.1646796441486e-05	0.555054837567735	0.356	0.15	0.277035700858138	atlas_24h_alh	Ggamma30A
AGO2	2.16638931511499e-05	0.375381855385901	0.63	0.393	0.277254504548416	atlas_24h_alh	AGO2
IA-2	2.27292778998391e-05	0.672935477976032	0.496	0.264	0.29088929856214	atlas_24h_alh	IA-2
CG2017	2.99259402162412e-05	0.544921248165178	0.247	0.079	0.382992182887455	atlas_24h_alh	CG2017
CG3198	3.11019045304577e-05	0.474739827758238	0.543	0.307	0.398042174180798	atlas_24h_alh	CG3198
Sap47	3.17166623553911e-05	0.349955287983684	0.681	0.436	0.405909844824295	atlas_24h_alh	Sap47
Task6	3.91002137447201e-05	0.363386035716097	0.568	0.329	0.500404535504928	atlas_24h_alh	Task6
REPTOR	3.96048232449462e-05	0.348872555702028	0.506	0.264	0.506862527888821	atlas_24h_alh	REPTOR
RabX1	3.9981156260353e-05	0.356195545873406	0.319	0.129	0.511678837819997	atlas_24h_alh	RabX1
CG8441	4.07251027729118e-05	0.382221967174907	0.428	0.207	0.521199865287725	atlas_24h_alh	CG8441
slp1	4.13446712843781e-05	0.647618888979805	0.34	0.15	0.529129103097471	atlas_24h_alh	slp1
Drak	4.31880945139582e-05	0.436562406552475	0.506	0.271	0.552721233589637	atlas_24h_alh	Drak
Dcp-1	4.88498581305597e-05	0.367979683587428	0.477	0.257	0.625180484354903	atlas_24h_alh	Dcp-1
Rbfox1	4.91007362713502e-05	0.380561035193183	0.969	0.836	0.62839122280074	atlas_24h_alh	Rbfox1
Agpat1	5.00985752204699e-05	0.386965886508789	0.21	0.057	0.641161565671573	atlas_24h_alh	Agpat1
anne	5.07638937816772e-05	-0.702320827223597	0.115	0.236	0.649676312617905	atlas_24h_alh	anne
Wnt4	5.1363314829666e-05	0.596096059656741	0.453	0.236	0.657347703190066	atlas_24h_alh	Wnt4
CG5861	5.16963636324747e-05	0.384767633350943	0.214	0.057	0.661610061768411	atlas_24h_alh	CG5861
Fs(2)Ket	5.35590689999595e-05	-0.84637218461552	0.372	0.479	0.685448965061482	atlas_24h_alh	Fs(2)Ket
CG30423	5.56825090393807e-05	0.238934363119606	0.337	0.136	0.712624750685994	atlas_24h_alh	CG30423
Ilp2	5.57446731384168e-05	0.345895324014867	0.163	0.029	0.713420326825458	atlas_24h_alh	Ilp2
Imp	5.82484747087781e-05	0.465778964048441	0.981	0.871	0.745463979322943	atlas_24h_alh	Imp
para	6.37410039371184e-05	0.386862429289544	0.185	0.043	0.815757368387242	atlas_24h_alh	para
CG12605	6.43094640596096e-05	0.451116033767589	0.224	0.071	0.823032521034883	atlas_24h_alh	CG12605
Pde9	6.55677619895284e-05	0.436182379501772	0.146	0.021	0.839136217941984	atlas_24h_alh	Pde9
Ace	6.72700790895742e-05	0.408872947433125	0.206	0.057	0.860922472188371	atlas_24h_alh	Ace
dysc	6.8075654821934e-05	0.361785647335385	0.399	0.186	0.871232230411111	atlas_24h_alh	dysc
trbl	7.04182945085951e-05	-0.688590363619638	0.156	0.286	0.901213333121	atlas_24h_alh	trbl
Toll-7	7.1076208059885e-05	0.389275460611826	0.831	0.579	0.909633310750408	atlas_24h_alh	Toll-7
RapGAP1	7.55199488393486e-05	0.450718038013824	0.479	0.264	0.966504305245983	atlas_24h_alh	RapGAP1
qkr58E-2	7.74884538381261e-05	0.371123689482244	0.389	0.179	0.991697232220338	atlas_24h_alh	qkr58E-2
RpS14b	8.15235290855912e-05	0.40200270541648	0.642	0.407	1	atlas_24h_alh	RpS14b
CG17124	8.3993885754426e-05	0.323145548081377	0.284	0.107	1	atlas_24h_alh	CG17124
CG32066	8.49007838693981e-05	0.302341355522213	0.395	0.186	1	atlas_24h_alh	CG32066
PH4alphaEFB	9.44491822707503e-05	0.323175508672978	0.302	0.121	1	atlas_24h_alh	PH4alphaEFB
mnd	9.7812976612429e-05	0.369863452684513	0.842	0.657	1	atlas_24h_alh	mnd
Herc4	9.88838861628709e-05	0.455499039064845	0.241	0.086	1	atlas_24h_alh	Herc4
CG8188	0.000104012634232069	0.31652492195594	0.393	0.186	1	atlas_24h_alh	CG8188
CG2269	0.000104510724368999	0.434273225459193	0.187	0.05	1	atlas_24h_alh	CG2269
rdgB	0.000108524956635326	0.314997930059883	0.317	0.136	1	atlas_24h_alh	rdgB
REPTOR-BP	0.000112914151781247	0.298977920217788	0.255	0.093	1	atlas_24h_alh	REPTOR-BP
for	0.000113781602746725	0.202151962039565	0.737	0.45	1	atlas_24h_alh	for
CG8010	0.000114084178614557	0.406236644666814	0.265	0.1	1	atlas_24h_alh	CG8010
otk	0.000116900318649968	-0.640151102110926	0.093	0.2	1	atlas_24h_alh	otk
RhoGAP19D	0.00011893621768785	0.344680101678779	0.595	0.357	1	atlas_24h_alh	RhoGAP19D
CG32521	0.000125602827694292	0.382866187280767	0.175	0.043	1	atlas_24h_alh	CG32521
Pglym78	0.000126868184228761	0.351636104113565	0.381	0.186	1	atlas_24h_alh	Pglym78
l(2)37Cc	0.000132682914072213	0.377281802162624	0.438	0.236	1	atlas_24h_alh	l(2)37Cc
GluRIB	0.000140473552849006	0.380857771979483	0.187	0.05	1	atlas_24h_alh	GluRIB
CG9328	0.000143334687925527	0.277783567609701	0.267	0.1	1	atlas_24h_alh	CG9328
Bap55	0.000148267783524021	0.521757446944144	0.566	0.371	1	atlas_24h_alh	Bap55
emb	0.000150380130467828	0.297478464682198	0.984	0.85	1	atlas_24h_alh	emb
Swip-1	0.00015516361587827	0.284350161365956	0.319	0.136	1	atlas_24h_alh	Swip-1
hpRNA:CR32207	0.000157657011143363	0.31936848297207	0.175	0.043	1	atlas_24h_alh	hpRNA:CR32207
mt:tRNA:Ser-GCT	0.000164103354955275	0.213651687157722	0.774	0.486	1	atlas_24h_alh	mt:tRNA:Ser-GCT
Rdl	0.000168020098508617	0.288064796004974	0.286	0.114	1	atlas_24h_alh	Rdl
wry	0.000168194303548213	0.340159697119391	0.173	0.043	1	atlas_24h_alh	wry
lolal	0.000168780016849257	0.273211011526557	0.846	0.65	1	atlas_24h_alh	lolal
Dbp80	0.000170231307715338	-0.683006315097256	0.169	0.286	1	atlas_24h_alh	Dbp80
mRpS26	0.000173942656383746	0.264290821538322	0.22	0.071	1	atlas_24h_alh	mRpS26
ovo	0.000174944271214773	-0.842144694897018	0.335	0.443	1	atlas_24h_alh	ovo
Fer2LCH	0.000195252388862058	0.262496493483424	0.821	0.571	1	atlas_24h_alh	Fer2LCH
CG17734	0.00021109693397693	0.244582681236722	0.23	0.079	1	atlas_24h_alh	CG17734
Obp44a	0.000218361059732325	0.217317009283364	0.947	0.8	1	atlas_24h_alh	Obp44a
CG12065	0.000219610763481642	0.400548339281952	0.204	0.064	1	atlas_24h_alh	CG12065
cpx	0.000221936892209936	0.359409295733746	0.28	0.114	1	atlas_24h_alh	cpx
flw	0.000226986952319565	0.403405258288624	0.457	0.257	1	atlas_24h_alh	flw
THADA	0.000232177667046003	0.388533247121154	0.191	0.057	1	atlas_24h_alh	THADA
vir-1	0.000233524499660748	0.456896721934969	0.224	0.079	1	atlas_24h_alh	vir-1
IntS11	0.000238010357745221	0.231415036941828	0.414	0.207	1	atlas_24h_alh	IntS11
eIF3h	0.00024428081979678	0.224999558118764	0.543	0.307	1	atlas_24h_alh	eIF3h
eIF3g1	0.000248837818822142	0.362889324158856	0.568	0.336	1	atlas_24h_alh	eIF3g1
CG5758	0.000256948061550516	0.412121625089368	0.202	0.064	1	atlas_24h_alh	CG5758
Chd64	0.000264616753781921	0.360362177217338	0.13	0.021	1	atlas_24h_alh	Chd64
futsch	0.000267106321390394	0.264475486633523	0.436	0.229	1	atlas_24h_alh	futsch
pita	0.000269221013664164	0.236575655917464	0.144	0.029	1	atlas_24h_alh	pita
Galphao	0.000270147374307964	0.278339534338315	0.578	0.35	1	atlas_24h_alh	Galphao
pasha	0.00027430746035951	0.398566277829195	0.142	0.029	1	atlas_24h_alh	pasha
Rdh	0.000276233859240965	0.222251954423251	0.144	0.029	1	atlas_24h_alh	Rdh
Sh	0.000282606441502967	0.343114125951439	0.154	0.036	1	atlas_24h_alh	Sh
LanA	0.000286682725542083	0.31241412592721	0.117	0.014	1	atlas_24h_alh	LanA
Ctl1	0.000291628427014926	0.413846220821613	0.317	0.15	1	atlas_24h_alh	Ctl1
mRpL38	0.000294337531357753	0.303227224151698	0.224	0.079	1	atlas_24h_alh	mRpL38
fkh	0.000295612900842957	0.401593558404531	0.15	0.036	1	atlas_24h_alh	fkh
CG1440	0.000300119089295695	0.388594163659834	0.504	0.307	1	atlas_24h_alh	CG1440
Snr1	0.000303078886806456	0.239165209117775	0.284	0.121	1	atlas_24h_alh	Snr1
MESK2	0.000312967011694759	0.360245966834079	0.467	0.257	1	atlas_24h_alh	MESK2
CG4250	0.000313099894944172	0.206604985738634	0.73	0.507	1	atlas_24h_alh	CG4250
mRpS22	0.000314854800168905	0.409105475665561	0.255	0.107	1	atlas_24h_alh	mRpS22
CG13690	0.000316837522350913	0.247548025546669	0.356	0.171	1	atlas_24h_alh	CG13690
CG7879	0.000317830562126134	0.246681007188317	0.3	0.136	1	atlas_24h_alh	CG7879
Idgf6	0.000319533324721386	0.367931896154131	0.294	0.136	1	atlas_24h_alh	Idgf6
CG5938	0.000322556374961366	0.174223646974543	0.218	0.071	1	atlas_24h_alh	CG5938
Mdh1	0.000323122195732899	0.276415085078801	0.27	0.114	1	atlas_24h_alh	Mdh1
7B2	0.000329473716483483	0.356765658268505	0.128	0.021	1	atlas_24h_alh	7B2
Npl4	0.000331036698244729	0.261123943147635	0.358	0.171	1	atlas_24h_alh	Npl4
Lcch3	0.000334450919099502	0.220036905538124	0.142	0.029	1	atlas_24h_alh	Lcch3
CG4004	0.000337653315704009	0.322737597530202	0.228	0.086	1	atlas_24h_alh	CG4004
dnc	0.000364726974314919	0.187700859101585	0.366	0.179	1	atlas_24h_alh	dnc
CG31869	0.000372715798597409	0.494738358063287	0.247	0.1	1	atlas_24h_alh	CG31869
PPP4R2r	0.000379227508406184	0.361949823979567	0.757	0.564	1	atlas_24h_alh	PPP4R2r
Nup43	0.000384654825928771	0.367551372378689	0.183	0.057	1	atlas_24h_alh	Nup43
egh	0.00038985346311933	0.35728540306148	0.56	0.357	1	atlas_24h_alh	egh
Nup50	0.000398838421577887	0.270109383544061	0.241	0.093	1	atlas_24h_alh	Nup50
Ptp99A	0.000404303114610643	0.317076167647699	0.673	0.443	1	atlas_24h_alh	Ptp99A
CG32982	0.000409038709942509	0.266909656173865	0.397	0.193	1	atlas_24h_alh	CG32982
Trax	0.000465708664455099	0.251119417641102	0.255	0.1	1	atlas_24h_alh	Trax
CG8778	0.000474143225633725	0.293292213002116	0.148	0.036	1	atlas_24h_alh	CG8778
SK	0.000492495353800907	0.295855691805521	0.158	0.043	1	atlas_24h_alh	SK
inaE	0.000499443013406996	0.248121896567563	0.356	0.179	1	atlas_24h_alh	inaE
LysRS	0.000516884435571916	0.344900260970823	0.327	0.164	1	atlas_24h_alh	LysRS
CG12004	0.000522813493100902	0.309448246077509	0.364	0.179	1	atlas_24h_alh	CG12004
hdly	0.00052631707616837	0.467905454664016	0.66	0.471	1	atlas_24h_alh	hdly
CG32052	0.000526528187591681	0.421295601823772	0.156	0.043	1	atlas_24h_alh	CG32052
lncRNA:CR43626	0.000534112784040958	0.227492533149648	0.136	0.029	1	atlas_24h_alh	lncRNA:CR43626
CG31125	0.000553253963906168	0.300470114443863	0.251	0.1	1	atlas_24h_alh	CG31125
Jheh2	0.000558891913428976	0.266379695196817	0.202	0.071	1	atlas_24h_alh	Jheh2
His3.3A	0.000560463476988645	0.306312981577167	0.784	0.6	1	atlas_24h_alh	His3.3A
sm	0.00056467054363791	0.458332996580135	0.379	0.207	1	atlas_24h_alh	sm
CG11123	0.000566597970122872	0.356896378987276	0.259	0.114	1	atlas_24h_alh	CG11123
CG16903	0.000578929513737962	0.26827502421068	0.436	0.243	1	atlas_24h_alh	CG16903
mab-21	0.000588923671119372	0.465138845905197	0.514	0.314	1	atlas_24h_alh	mab-21
osp	0.000594134780224798	0.322354158543431	0.588	0.364	1	atlas_24h_alh	osp
CG42813	0.00059631238888701	0.323416641807554	0.243	0.1	1	atlas_24h_alh	CG42813
nAChRalpha6	0.000601149800788002	0.419031181595807	0.432	0.243	1	atlas_24h_alh	nAChRalpha6
Zcchc7	0.000625080557032228	0.282136580569233	0.331	0.157	1	atlas_24h_alh	Zcchc7
snmRNA:CR43701	0.000646689120397693	0.312052034563335	0.144	0.036	1	atlas_24h_alh	snmRNA:CR43701
mRpL40	0.000666386154352219	0.25851403073858	0.212	0.079	1	atlas_24h_alh	mRpL40
Trx-2	0.000681728455351641	0.291535594087112	0.79	0.586	1	atlas_24h_alh	Trx-2
CG7059	0.000696146492594049	0.310745077852206	0.315	0.15	1	atlas_24h_alh	CG7059
CG8389	0.000698772521515383	0.205167091131674	0.189	0.064	1	atlas_24h_alh	CG8389
CG7889	0.000734346039507283	0.217995691094127	0.156	0.043	1	atlas_24h_alh	CG7889
ND-39	0.00076041191677221	0.316362952541877	0.556	0.35	1	atlas_24h_alh	ND-39
Usp20-33	0.000763422642076323	0.268557682183468	0.154	0.043	1	atlas_24h_alh	Usp20-33
ClpP	0.000775498389468086	0.254004961734655	0.191	0.064	1	atlas_24h_alh	ClpP
Ak6	0.000780416175820196	0.320776531467514	0.152	0.043	1	atlas_24h_alh	Ak6
RSG7	0.000816206440724833	0.322391009358144	0.14	0.036	1	atlas_24h_alh	RSG7
CG8461	0.000828995251298214	0.364373273837859	0.235	0.1	1	atlas_24h_alh	CG8461
CG14989	0.000844031773981151	0.349918240691877	0.327	0.164	1	atlas_24h_alh	CG14989
p47	0.000845816458565599	0.225611370098075	0.243	0.1	1	atlas_24h_alh	p47
CG42668	0.000849743962906372	0.286774112335767	0.305	0.15	1	atlas_24h_alh	CG42668
Bap111	0.000866234137636347	0.187725437390349	0.154	0.043	1	atlas_24h_alh	Bap111
Taf2	0.00087150443004824	0.26353078012064	0.185	0.064	1	atlas_24h_alh	Taf2
CG34150	0.000878389261166932	0.231138574641271	0.142	0.036	1	atlas_24h_alh	CG34150
g	0.000889434373239738	0.188878112329701	0.348	0.171	1	atlas_24h_alh	g
Frq1	0.000967224868413028	0.349952167445283	0.15	0.043	1	atlas_24h_alh	Frq1
CG15771	0.000972145954706963	0.221812065302782	0.325	0.157	1	atlas_24h_alh	CG15771
tzn	0.000978116242059502	0.24559667547915	0.204	0.079	1	atlas_24h_alh	tzn
CG42258	0.000978222989944801	0.229292128442339	0.374	0.193	1	atlas_24h_alh	CG42258
brm	0.000978904186407289	0.255410540429812	0.208	0.079	1	atlas_24h_alh	brm
slgA	0.000982140845130534	0.409739271152354	0.444	0.271	1	atlas_24h_alh	slgA
Notum	0.00101117102294153	0.670255040442534	0.247	0.114	1	atlas_24h_alh	Notum
HisRS	0.00104858139025523	0.255970933978638	0.204	0.079	1	atlas_24h_alh	HisRS
Sh3beta	0.00108108384934106	0.264239238772713	0.733	0.521	1	atlas_24h_alh	Sh3beta
CG43759	0.00108746960538253	0.230419898727058	0.702	0.486	1	atlas_24h_alh	CG43759
ncm	0.00109558601193258	0.385857420402639	0.512	0.329	1	atlas_24h_alh	ncm
Odj	0.00110421030432512	0.314910900473902	0.156	0.05	1	atlas_24h_alh	Odj
bru3	0.00111803182223969	0.319123101710449	0.235	0.1	1	atlas_24h_alh	bru3
MED31	0.00119984446977267	0.268971817541905	0.272	0.129	1	atlas_24h_alh	MED31
goe	0.00120127747552805	0.254199738624951	0.333	0.171	1	atlas_24h_alh	goe
TfIIFalpha	0.00121438983238926	0.308342753422475	0.451	0.271	1	atlas_24h_alh	TfIIFalpha
CG16711	0.00122236689052945	0.223880314301586	0.28	0.136	1	atlas_24h_alh	CG16711
jdp	0.00122424413823284	0.350870993331486	0.169	0.057	1	atlas_24h_alh	jdp
CG6966	0.00123411658898965	0.265901608419583	0.391	0.221	1	atlas_24h_alh	CG6966
Tis11	0.00127338891356492	0.283286132212335	0.916	0.807	1	atlas_24h_alh	Tis11
CG2991	0.00129274026300252	0.238068340644622	0.204	0.079	1	atlas_24h_alh	CG2991
Echs1	0.00130585426158578	0.217692216942633	0.298	0.143	1	atlas_24h_alh	Echs1
brk	0.00130943516571033	0.335098983319217	0.366	0.207	1	atlas_24h_alh	brk
CG15083	0.00131802747800615	0.356638746373351	0.144	0.043	1	atlas_24h_alh	CG15083
Mnn1	0.0013208150010494	0.286371004709967	0.749	0.564	1	atlas_24h_alh	Mnn1
crb	0.00132249648770456	0.3105728343712	0.294	0.15	1	atlas_24h_alh	crb
mt:ND2	0.0013454412221459	0.351136292786451	0.224	0.1	1	atlas_24h_alh	mt:ND2
ct	0.00139162132659938	0.319439659839448	0.833	0.721	1	atlas_24h_alh	ct
HipHop	0.00139608942854432	0.104826392627833	0.16	0.05	1	atlas_24h_alh	HipHop
AsnRS	0.00139718713166605	0.263606618548385	0.35	0.186	1	atlas_24h_alh	AsnRS
mRpS9	0.00139722703113417	0.180553188447775	0.309	0.15	1	atlas_24h_alh	mRpS9
lncRNA:CR30055	0.00141063821102912	0.234538260710376	0.23	0.1	1	atlas_24h_alh	lncRNA:CR30055
CG10376	0.00141343254404541	0.209475496486671	0.146	0.043	1	atlas_24h_alh	CG10376
CG44422	0.001433382667456	0.311296122075671	0.156	0.05	1	atlas_24h_alh	CG44422
lncRNA:CR45919	0.00144087521626682	0.399395093810302	0.181	0.071	1	atlas_24h_alh	lncRNA:CR45919
salr	0.00146668573694138	0.350325146752735	0.21	0.086	1	atlas_24h_alh	salr
Jafrac1	0.00146931901614795	0.258073961032412	0.947	0.786	1	atlas_24h_alh	Jafrac1
Ih	0.00148444255191501	0.371011438967341	0.198	0.079	1	atlas_24h_alh	Ih
Sarm	0.00148446908924116	0.203385822073658	0.148	0.043	1	atlas_24h_alh	Sarm
vih	0.00151264347090888	0.142154925995894	0.251	0.107	1	atlas_24h_alh	vih
AIMP3	0.00151839573527078	0.365571598876894	0.214	0.093	1	atlas_24h_alh	AIMP3
eIF4G2	0.00156950712717462	0.256313796139575	0.358	0.2	1	atlas_24h_alh	eIF4G2
dpr14	0.00164496201331164	0.390016360824564	0.183	0.071	1	atlas_24h_alh	dpr14
CG6878	0.00164500906854794	0.252253987972373	0.331	0.171	1	atlas_24h_alh	CG6878
E2f1	0.00165208823185832	0.268338520038296	0.92	0.793	1	atlas_24h_alh	E2f1
CG5590	0.00168343730562521	0.162554628959761	0.156	0.05	1	atlas_24h_alh	CG5590
tth	0.00168562138013535	0.279782844998358	0.609	0.4	1	atlas_24h_alh	tth
dsh	0.00170929671565837	0.16294019564982	0.809	0.6	1	atlas_24h_alh	dsh
rho-7	0.00173245166881132	0.251368311088067	0.154	0.05	1	atlas_24h_alh	rho-7
Ubr3	0.00173323533889148	0.27762919085075	0.34	0.186	1	atlas_24h_alh	Ubr3
CG1161	0.00174473498875722	0.304319956550573	0.449	0.264	1	atlas_24h_alh	CG1161
UbcE2M	0.00174856826450358	0.203174348246686	0.547	0.329	1	atlas_24h_alh	UbcE2M
CG12499	0.00175068252026785	0.237719590364621	0.177	0.064	1	atlas_24h_alh	CG12499
Hers	0.00177022134930192	0.285805561456622	0.307	0.157	1	atlas_24h_alh	Hers
MFS3	0.00180693405727159	0.340985954992046	0.183	0.071	1	atlas_24h_alh	MFS3
CG11885	0.00181340715584719	0.276128119628866	0.175	0.064	1	atlas_24h_alh	CG11885
CG3662	0.00184312405777127	0.305624893755472	0.183	0.071	1	atlas_24h_alh	CG3662
CG5823	0.00186138538830289	0.12532517111478	0.239	0.107	1	atlas_24h_alh	CG5823
CG2246	0.00188320623985861	0.152764941952602	0.432	0.25	1	atlas_24h_alh	CG2246
CG1124	0.00188851982878953	0.23377862199792	0.2	0.079	1	atlas_24h_alh	CG1124
Ufd1-like	0.00195096662896166	0.298460367583035	0.222	0.1	1	atlas_24h_alh	Ufd1-like
Dg	0.00200021325894343	0.26046377416631	0.484	0.307	1	atlas_24h_alh	Dg
CG4390	0.00201360377450113	0.247537204711	0.346	0.186	1	atlas_24h_alh	CG4390
CHOp24	0.00203460448548053	0.268503167748269	0.245	0.114	1	atlas_24h_alh	CHOp24
hpRNA:CR18854	0.00204162602875443	0.249864616921382	0.272	0.129	1	atlas_24h_alh	hpRNA:CR18854
Cp1	0.00207939609347909	0.264012320415006	0.284	0.143	1	atlas_24h_alh	Cp1
AMPKalpha	0.00208820247855618	0.108270369722295	0.144	0.043	1	atlas_24h_alh	AMPKalpha
kek1	0.00214967494954336	0.333910117630581	0.428	0.25	1	atlas_24h_alh	kek1
Lst8	0.00224899410494055	0.1637342894497	0.218	0.093	1	atlas_24h_alh	Lst8
PhKgamma	0.0022748118997299	0.229967119649997	0.329	0.179	1	atlas_24h_alh	PhKgamma
l(3)neo43	0.00227681672793113	0.245384140411547	0.152	0.05	1	atlas_24h_alh	l(3)neo43
UBL3	0.00228726409203959	0.209586047930615	0.329	0.171	1	atlas_24h_alh	UBL3
CG13887	0.00229513359085329	0.314259032016252	0.646	0.457	1	atlas_24h_alh	CG13887
Cp110	0.0023315613884186	0.241691751442051	0.556	0.343	1	atlas_24h_alh	Cp110
pot	0.00237549976010543	0.316848897828676	0.27	0.136	1	atlas_24h_alh	pot
Pgi	0.00240997007150143	0.288119433559247	0.331	0.179	1	atlas_24h_alh	Pgi
MED11	0.00253356923667762	0.163794066826577	0.212	0.093	1	atlas_24h_alh	MED11
WRNexo	0.00256188789363256	0.276655771958821	0.292	0.157	1	atlas_24h_alh	WRNexo
Dp	0.00256681784987053	0.252578055795733	0.811	0.607	1	atlas_24h_alh	Dp
Ncoa6	0.00257263582564852	0.21412825461037	0.313	0.164	1	atlas_24h_alh	Ncoa6
lncRNA:CR43650	0.00258847282386401	0.294211715280564	0.35	0.193	1	atlas_24h_alh	lncRNA:CR43650
ghi	0.00261012661512495	0.150291386725857	0.259	0.121	1	atlas_24h_alh	ghi
eIF3i	0.00265096689950334	0.224636489632037	0.63	0.443	1	atlas_24h_alh	eIF3i
gro	0.00268706135661193	0.215700729390922	0.883	0.757	1	atlas_24h_alh	gro
Cip4	0.00279614742335994	0.219928337130349	0.333	0.179	1	atlas_24h_alh	Cip4
CG46385	0.00285815227636161	0.218193355996381	0.259	0.129	1	atlas_24h_alh	CG46385
CG9588	0.00291222495761228	0.299047311682196	0.226	0.107	1	atlas_24h_alh	CG9588
Rpt1	0.0029219455355729	0.245451961386692	0.329	0.179	1	atlas_24h_alh	Rpt1
Sod2	0.00292282826733733	0.143726678376734	0.414	0.243	1	atlas_24h_alh	Sod2
CG3226	0.00295418829393762	0.188055442858199	0.385	0.221	1	atlas_24h_alh	CG3226
CanB2	0.00302041514728376	0.128722774205773	0.158	0.057	1	atlas_24h_alh	CanB2
ThrRS	0.00303252499164959	0.248788955202169	0.471	0.286	1	atlas_24h_alh	ThrRS
wake	0.0031032704402506	0.261959457343451	0.228	0.107	1	atlas_24h_alh	wake
Prosbeta4	0.00313263887233956	0.134863416731009	0.442	0.264	1	atlas_24h_alh	Prosbeta4
Diap2	0.00323510445808726	0.284842194000143	0.257	0.136	1	atlas_24h_alh	Diap2
edl	0.00328381317503616	0.451387127388471	0.553	0.379	1	atlas_24h_alh	edl
CG4901	0.00330491045684618	0.284485210285142	0.216	0.1	1	atlas_24h_alh	CG4901
RpL9	0.00336253234587897	0.176765331320937	0.981	0.879	1	atlas_24h_alh	RpL9
l(3)L1231	0.00337707910164602	0.273873218863945	0.368	0.214	1	atlas_24h_alh	l(3)L1231
Ip259	0.00338828320402711	0.245998034553336	0.693	0.493	1	atlas_24h_alh	Ip259
bys	0.00340053206513388	0.237288262179674	0.259	0.129	1	atlas_24h_alh	bys
Adf1	0.00345842670132895	0.274693627020058	0.387	0.236	1	atlas_24h_alh	Adf1
CG3436	0.00356636502471508	0.173866639152429	0.2	0.086	1	atlas_24h_alh	CG3436
dpa	0.00361959071106305	0.300880132528476	0.36	0.207	1	atlas_24h_alh	dpa
CG17896	0.00363581148565155	0.170115719446681	0.222	0.1	1	atlas_24h_alh	CG17896
plum	0.00369740906237287	0.259928094795283	0.426	0.264	1	atlas_24h_alh	plum
Prp31	0.00373063148526379	0.227812543628107	0.165	0.064	1	atlas_24h_alh	Prp31
mRpS33	0.00382079131673968	0.233024711131448	0.298	0.157	1	atlas_24h_alh	mRpS33
NijA	0.00382534065598697	0.314271401327501	0.323	0.179	1	atlas_24h_alh	NijA
CG8142	0.00385435149535661	0.109761989799587	0.191	0.079	1	atlas_24h_alh	CG8142
disco-r	0.0038691193319755	0.429860995459644	0.313	0.179	1	atlas_24h_alh	disco-r
fend	0.0038781681126017	0.24112011056675	0.28	0.15	1	atlas_24h_alh	fend
Ask1	0.00393295972545076	0.152114252434735	0.165	0.064	1	atlas_24h_alh	Ask1
Drp1	0.00399523120778999	0.176965063375095	0.233	0.107	1	atlas_24h_alh	Drp1
mRpL30	0.00407227216212349	0.300922798986262	0.255	0.136	1	atlas_24h_alh	mRpL30
Sirup	0.00407425279196218	0.126164781469922	0.36	0.2	1	atlas_24h_alh	Sirup
Atg4a	0.00411264296432002	0.185698430150761	0.167	0.064	1	atlas_24h_alh	Atg4a
Nup107	0.00411701600544692	0.265777351843263	0.233	0.114	1	atlas_24h_alh	Nup107
Gapdh1	0.00430979541968768	0.344718275684614	0.582	0.414	1	atlas_24h_alh	Gapdh1
Eip75B	0.00451695279776884	0.248631550313005	0.481	0.314	1	atlas_24h_alh	Eip75B
CG12991	0.00453002766052018	0.279037882118256	0.603	0.421	1	atlas_24h_alh	CG12991
CG18428	0.00462118854860595	0.270463089636386	0.245	0.121	1	atlas_24h_alh	CG18428
spi	0.00468471618428306	0.264612215708028	0.44	0.271	1	atlas_24h_alh	spi
tow	0.00471227179749883	0.179008318910052	0.566	0.35	1	atlas_24h_alh	tow
CG17385	0.00481739062829677	0.250694993575471	0.249	0.129	1	atlas_24h_alh	CG17385
CG32795	0.00482655283225169	0.306919369878317	0.218	0.107	1	atlas_24h_alh	CG32795
lncRNA:CR31451	0.00490826800457469	0.143406341270463	0.195	0.086	1	atlas_24h_alh	lncRNA:CR31451
babos	0.00493551057433386	0.192785339947371	0.409	0.25	1	atlas_24h_alh	babos
Acyp2	0.00496562970045331	0.139088556801682	0.175	0.071	1	atlas_24h_alh	Acyp2
Atg13	0.00504387499829551	0.242780272264573	0.603	0.393	1	atlas_24h_alh	Atg13
CG13300	0.00508713612842871	0.257843175208812	0.212	0.1	1	atlas_24h_alh	CG13300
Mkp3	0.00515500135025654	0.171686093716326	0.368	0.214	1	atlas_24h_alh	Mkp3
mthl1	0.00519955102027575	0.119498488885887	0.165	0.064	1	atlas_24h_alh	mthl1
siz	0.00522399489508065	0.283138853261453	0.189	0.086	1	atlas_24h_alh	siz
Mekk1	0.005224382195826	0.186252914181208	0.467	0.293	1	atlas_24h_alh	Mekk1
Rac2	0.00526258437986538	0.139364204250747	0.566	0.364	1	atlas_24h_alh	Rac2
lsn	0.00527020277804158	0.12825028546064	0.165	0.064	1	atlas_24h_alh	lsn
woc	0.00528098310690242	0.319561528430963	0.57	0.393	1	atlas_24h_alh	woc
svp	0.00529514194668177	0.188878920632745	0.173	0.071	1	atlas_24h_alh	svp
mRpL50	0.00534493184750247	0.215067534408357	0.212	0.1	1	atlas_24h_alh	mRpL50
Slik	0.00553158546021511	0.147446722532694	0.193	0.086	1	atlas_24h_alh	Slik
CG6701	0.00553727961189605	0.147103767418036	0.549	0.364	1	atlas_24h_alh	CG6701
Ald1	0.00557650773657444	0.161725048600924	0.673	0.471	1	atlas_24h_alh	Ald1
CG5903	0.0056553569533702	0.159420738401977	0.333	0.186	1	atlas_24h_alh	CG5903
UQCR-C2	0.00571669902549008	0.191851962488659	0.537	0.357	1	atlas_24h_alh	UQCR-C2
par-1	0.00574716784706401	0.26660752100221	0.739	0.543	1	atlas_24h_alh	par-1
ND-ASHI	0.00576692409601684	0.149122672407325	0.317	0.179	1	atlas_24h_alh	ND-ASHI
Sema1a	0.00577456361358143	0.214531499666492	0.395	0.236	1	atlas_24h_alh	Sema1a
rdgA	0.00580465511838722	0.260021750194059	0.2	0.093	1	atlas_24h_alh	rdgA
RpL22	0.00587935636966438	0.303264040970417	0.706	0.521	1	atlas_24h_alh	RpL22
Nup205	0.00598715588754296	0.222186798409015	0.239	0.121	1	atlas_24h_alh	Nup205
dj-1beta	0.00603650649786003	0.188593786600736	0.414	0.257	1	atlas_24h_alh	dj-1beta
B52	0.0062307860269756	0.181177875773008	0.805	0.593	1	atlas_24h_alh	B52
Dpit47	0.00637610873858666	0.278109122437951	0.195	0.093	1	atlas_24h_alh	Dpit47
Nf-YC	0.0064462164518151	0.151196780497455	0.28	0.15	1	atlas_24h_alh	Nf-YC
GstD1	0.00649761272421305	0.185356419326261	0.868	0.7	1	atlas_24h_alh	GstD1
fne	0.00653301106368751	0.163557046260238	0.582	0.379	1	atlas_24h_alh	fne
Fip1	0.00656748903028172	0.120237110878305	0.329	0.186	1	atlas_24h_alh	Fip1
hzg	0.00660088186498217	0.121789586192742	0.416	0.257	1	atlas_24h_alh	hzg
brat	0.00661621406206742	0.301859596525381	0.891	0.779	1	atlas_24h_alh	brat
Wnt2	0.00663046817978544	0.201795038507255	0.22	0.107	1	atlas_24h_alh	Wnt2
wrd	0.00664713283595084	0.129064949446713	0.313	0.171	1	atlas_24h_alh	wrd
CASK	0.00673709853444463	0.112340568631768	0.607	0.443	1	atlas_24h_alh	CASK
Cdk2	0.00695909640513261	0.169483620491414	0.189	0.086	1	atlas_24h_alh	Cdk2
Usp7	0.00703640148540392	0.119744735539313	0.944	0.771	1	atlas_24h_alh	Usp7
Eip63E	0.00710885900743032	0.254592788026184	0.755	0.586	1	atlas_24h_alh	Eip63E
UQCR-C1	0.00742036198389934	0.185115299998679	0.597	0.4	1	atlas_24h_alh	UQCR-C1
Sec13	0.00748052768008083	0.175585162657415	0.2	0.093	1	atlas_24h_alh	Sec13
Sp1	0.00749096511403185	0.538976541268356	0.228	0.121	1	atlas_24h_alh	Sp1
spoon	0.0076599943863187	0.187188567644982	0.473	0.293	1	atlas_24h_alh	spoon
Tsp96F	0.00772304220201722	0.189609785608674	0.333	0.193	1	atlas_24h_alh	Tsp96F
Ocrl	0.00777822883626489	0.14113892296431	0.22	0.107	1	atlas_24h_alh	Ocrl
Jwa	0.00779362727063435	0.238478017745745	0.333	0.2	1	atlas_24h_alh	Jwa
dsd	0.00782403415631463	0.155878013996769	0.539	0.343	1	atlas_24h_alh	dsd
dome	0.0079114266712429	0.152948684865115	0.34	0.2	1	atlas_24h_alh	dome
MED10	0.0079553815246064	0.189593056386699	0.302	0.171	1	atlas_24h_alh	MED10
hth	0.00797304456442578	0.304664375107986	0.708	0.529	1	atlas_24h_alh	hth
CG5953	0.00815713249566171	0.13706395367762	0.216	0.107	1	atlas_24h_alh	CG5953
scramb1	0.00843051020223875	0.142206752873985	0.226	0.114	1	atlas_24h_alh	scramb1
luna	0.00851160749957483	0.227675899445165	0.331	0.193	1	atlas_24h_alh	luna
CG4511	0.00853305013570258	0.127479059383909	0.276	0.15	1	atlas_24h_alh	CG4511
galla-1	0.00861833499410388	0.184945741873055	0.214	0.107	1	atlas_24h_alh	galla-1
CG12107	0.00874288775499681	0.104529014323994	0.216	0.107	1	atlas_24h_alh	CG12107
grh	0.00888209961809348	0.206542433510486	0.615	0.421	1	atlas_24h_alh	grh
rept	0.00893051692467463	0.207968387722357	0.245	0.129	1	atlas_24h_alh	rept
CDK2AP1	0.00918056005413858	0.112281105541717	0.187	0.086	1	atlas_24h_alh	CDK2AP1
cni	0.00920619150544547	0.129797190569277	0.206	0.1	1	atlas_24h_alh	cni
pcs	0.00929996603860762	0.156775078719087	0.613	0.414	1	atlas_24h_alh	pcs
und	0.00946353362999913	0.156830113220938	0.391	0.243	1	atlas_24h_alh	und
raskol	0.00950261517317176	0.14602328108043	0.323	0.186	1	atlas_24h_alh	raskol
snRNP-U1-C	0.00953405931016283	0.105290281061523	0.222	0.114	1	atlas_24h_alh	snRNP-U1-C
ZAP3	0.00981606315014286	0.256508209516542	0.504	0.35	1	atlas_24h_alh	ZAP3
CG2915	0.0100246083956634	0.194793773539224	0.255	0.136	1	atlas_24h_alh	CG2915
ReepB	0.0101734462117126	0.147729519580976	0.407	0.25	1	atlas_24h_alh	ReepB
NC2alpha	0.0102107790085164	0.146690368048027	0.317	0.186	1	atlas_24h_alh	NC2alpha
mbf1	0.0103597812011129	0.166133747794494	0.428	0.264	1	atlas_24h_alh	mbf1
drk	0.0103866342331594	0.199725661061395	0.233	0.121	1	atlas_24h_alh	drk
Pits	0.0105237912904199	0.201908175516561	0.805	0.657	1	atlas_24h_alh	Pits
AhcyL1	0.0106500111126512	0.188115109125905	0.541	0.357	1	atlas_24h_alh	AhcyL1
Mhcl	0.0107899866789774	0.148403882651463	0.212	0.107	1	atlas_24h_alh	Mhcl
Trim9	0.0110435407343036	0.278310240505687	0.418	0.264	1	atlas_24h_alh	Trim9
Nrt	0.0113206100080595	0.197123194099349	0.675	0.5	1	atlas_24h_alh	Nrt
melt	0.0117338535475161	0.182513441626845	0.475	0.307	1	atlas_24h_alh	melt
h	0.0123052480273468	0.192493691493317	0.28	0.164	1	atlas_24h_alh	h
Ras85D	0.0123901416887568	0.135513209495119	0.222	0.114	1	atlas_24h_alh	Ras85D
Ocho	0.0127425003424498	0.169103025750164	0.665	0.457	1	atlas_24h_alh	Ocho
SCAP	0.0127676668815056	0.166110452902226	0.216	0.114	1	atlas_24h_alh	SCAP
CG42724	0.0128651657668621	0.159340891272941	0.525	0.357	1	atlas_24h_alh	CG42724
Gdi	0.013039207935851	0.193272052012088	0.774	0.571	1	atlas_24h_alh	Gdi
CG13625	0.0131066122819295	0.244881103407766	0.461	0.307	1	atlas_24h_alh	CG13625
EndoA	0.0131604822663295	0.210913757256581	0.325	0.2	1	atlas_24h_alh	EndoA
aru	0.0132874953275687	0.175526634955471	0.621	0.436	1	atlas_24h_alh	aru
GCS2beta	0.0135758090992146	0.20045969482174	0.399	0.257	1	atlas_24h_alh	GCS2beta
mRpS7	0.013851138007342	0.125362331015705	0.257	0.143	1	atlas_24h_alh	mRpS7
Aos1	0.0141098921012285	0.154261997091306	0.418	0.271	1	atlas_24h_alh	Aos1
Psn	0.014505635589767	0.117381583872732	0.333	0.2	1	atlas_24h_alh	Psn
rost	0.0145725923278983	0.163766774124649	0.344	0.214	1	atlas_24h_alh	rost
inc	0.014668880106261	0.213896011034563	0.342	0.214	1	atlas_24h_alh	inc
S6kII	0.0149923626437896	0.142615612998633	0.313	0.186	1	atlas_24h_alh	S6kII
ND-75	0.0150048669282724	0.131116378680382	0.255	0.143	1	atlas_24h_alh	ND-75
ND-ACP	0.0153110291315045	0.159539298219159	0.646	0.45	1	atlas_24h_alh	ND-ACP
CG2865	0.0154465366230202	0.156219210211703	0.582	0.407	1	atlas_24h_alh	CG2865
wds	0.0155368084818219	0.178237864302329	0.665	0.5	1	atlas_24h_alh	wds
CG3847	0.0158808202695434	0.153692151902272	0.222	0.121	1	atlas_24h_alh	CG3847
Paip2	0.0159120360069549	0.13967963606764	0.689	0.471	1	atlas_24h_alh	Paip2
Rrp1	0.0163676969900359	0.178145718384597	0.387	0.243	1	atlas_24h_alh	Rrp1
eIF3f1	0.0167802077454034	0.153487309888629	0.521	0.357	1	atlas_24h_alh	eIF3f1
Galphas	0.0168098773128364	0.23366760365364	0.263	0.157	1	atlas_24h_alh	Galphas
tara	0.0170130959100953	0.185467238287932	0.733	0.529	1	atlas_24h_alh	tara
tsu	0.0170960258812433	0.168197491182092	0.521	0.357	1	atlas_24h_alh	tsu
ft	0.0172095688144855	0.21216595722824	0.872	0.743	1	atlas_24h_alh	ft
CG17931	0.0173496119293078	0.192612141192001	0.311	0.186	1	atlas_24h_alh	CG17931
Nxt1	0.0178258802478817	0.143385281916406	0.447	0.286	1	atlas_24h_alh	Nxt1
Chchd2	0.0181679617097733	0.208387943787219	0.698	0.521	1	atlas_24h_alh	Chchd2
Pfk	0.0184223722453844	0.149557544349707	0.241	0.136	1	atlas_24h_alh	Pfk
pch2	0.0187849163194705	0.144156867915038	0.35	0.214	1	atlas_24h_alh	pch2
MESR4	0.0188140923102445	0.101791726936043	0.224	0.121	1	atlas_24h_alh	MESR4
Pkc98E	0.0188568817407678	0.214425572867678	0.23	0.129	1	atlas_24h_alh	Pkc98E
ND-B14	0.018895033493117	0.145313675537253	0.533	0.357	1	atlas_24h_alh	ND-B14
Sar1	0.0193053846833968	0.124894090060649	0.564	0.379	1	atlas_24h_alh	Sar1
Mcm7	0.020157015748155	0.188781263236328	0.751	0.529	1	atlas_24h_alh	Mcm7
Ank2	0.0209835088976118	0.152195045001456	0.29	0.171	1	atlas_24h_alh	Ank2
CG8635	0.0213944257261522	0.166204562815515	0.537	0.379	1	atlas_24h_alh	CG8635
CG4360	0.0217708620195734	0.116305302329771	0.383	0.243	1	atlas_24h_alh	CG4360
CSN7	0.0219670664380645	0.170929185014033	0.399	0.257	1	atlas_24h_alh	CSN7
MED6	0.0221345953963714	0.232395301958545	0.294	0.186	1	atlas_24h_alh	MED6
Tlk	0.0221712230906649	0.160829375317855	0.918	0.764	1	atlas_24h_alh	Tlk
MRG15	0.0227039295117298	0.101546372459267	0.364	0.229	1	atlas_24h_alh	MRG15
RpII215	0.0232751366240048	0.153342593169941	0.821	0.636	1	atlas_24h_alh	RpII215
ND-B17	0.023345747626195	0.171227479971645	0.255	0.15	1	atlas_24h_alh	ND-B17
SdhC	0.0238848865252204	0.160756307072635	0.428	0.293	1	atlas_24h_alh	SdhC
Wdr62	0.0246855947965652	0.162423844249943	0.432	0.286	1	atlas_24h_alh	Wdr62
mod(mdg4)	0.0247913344580115	0.126659350467183	0.239	0.136	1	atlas_24h_alh	mod(mdg4)
dlg1	0.0256505265968565	0.116999517809909	0.523	0.364	1	atlas_24h_alh	dlg1
CG2924	0.0260238532173353	0.110696665816359	0.346	0.221	1	atlas_24h_alh	CG2924
CG11752	0.026883116371691	0.116397589052908	0.335	0.207	1	atlas_24h_alh	CG11752
CG9705	0.0285552516295504	0.15977823129257	0.879	0.721	1	atlas_24h_alh	CG9705
dally	0.0285861905405336	0.175606839692254	0.957	0.85	1	atlas_24h_alh	dally
noc	0.0291448710305432	0.140830146707477	0.307	0.193	1	atlas_24h_alh	noc
ckn	0.0292448461474949	0.127951036337065	0.681	0.486	1	atlas_24h_alh	ckn
CG8036	0.0314965438259051	0.151968124478463	0.399	0.271	1	atlas_24h_alh	CG8036
RFeSP	0.0323247113312279	0.185912319622208	0.508	0.371	1	atlas_24h_alh	RFeSP
CG32264	0.0331622070855526	0.183114177398804	0.469	0.343	1	atlas_24h_alh	CG32264
Idh3a	0.0331753170097782	0.230338564938577	0.516	0.371	1	atlas_24h_alh	Idh3a
CG5131	0.0332273068783626	0.114089219406844	0.288	0.179	1	atlas_24h_alh	CG5131
pyr	0.0335749237551939	0.253064460653404	0.36	0.243	1	atlas_24h_alh	pyr
CG5522	0.0339891878279259	0.137608873861873	0.28	0.179	1	atlas_24h_alh	CG5522
Oaz	0.0342008442853003	0.184807432632634	0.434	0.3	1	atlas_24h_alh	Oaz
CD98hc	0.0343748067314807	0.200168281209086	0.469	0.35	1	atlas_24h_alh	CD98hc
stai	0.036111073349681	0.207720399663258	0.617	0.464	1	atlas_24h_alh	stai
rb	0.0362713975615876	0.125773979092471	0.463	0.321	1	atlas_24h_alh	rb
TfIIS	0.0368621342915557	0.136204856841563	0.432	0.293	1	atlas_24h_alh	TfIIS
Pat1	0.0371501423953994	0.112059256615106	0.718	0.536	1	atlas_24h_alh	Pat1
pre-rRNA:CR45845	0.0375690172198018	0.130236018002136	0.498	0.35	1	atlas_24h_alh	pre-rRNA:CR45845
RpL34a	0.0389300405588027	0.10187196411475	0.829	0.693	1	atlas_24h_alh	RpL34a
ATPsyndelta	0.0404775849250807	0.126055887496868	0.644	0.486	1	atlas_24h_alh	ATPsyndelta
mask	0.0424225719912464	0.140857252012214	0.673	0.5	1	atlas_24h_alh	mask
CG45049	0.0443685689162375	0.132583330200104	0.619	0.457	1	atlas_24h_alh	CG45049
slpr	0.0444080976684161	-0.154617616826275	0.302	0.186	1	atlas_24h_alh	slpr
ND-SGDH	0.0457395271776682	0.107154793380541	0.44	0.307	1	atlas_24h_alh	ND-SGDH
Ack-like	0.0471219533185019	-0.111054565943168	0.28	0.171	1	atlas_24h_alh	Ack-like
Optix	0.0471383971507931	0.257700396601092	0.481	0.364	1	atlas_24h_alh	Optix
CG6044	0.0486817954263788	0.218542443028426	0.679	0.5	1	atlas_24h_alh	CG6044
HnRNP-K	0.0491221800212307	0.221055249467165	0.821	0.7	1	atlas_24h_alh	HnRNP-K
HDAC4	0.0491698967093628	0.102642628895799	0.305	0.2	1	atlas_24h_alh	HDAC4
Ldh.1	9.71523803946725e-27	-1.54274775899618	0.293	0.831	1.24335616429102e-22	atlas_48h_alh	Ldh
sgg.1	2.45226569394275e-17	-1.11909065962347	0.414	0.8	3.13840963510793e-13	atlas_48h_alh	sgg
chinmo.1	1.61998947905557e-13	-0.75719279056072	0.407	0.788	2.07326253529532e-09	atlas_48h_alh	chinmo
mt:tRNA:Arg-TCG.1	1.65356314991508e-12	-1.0164344823074	0.321	0.7	2.11623011926132e-08	atlas_48h_alh	mt:tRNA:Arg-TCG
fru.1	3.84474331234958e-11	-0.5759030933324	0.807	0.975	4.92050249114499e-07	atlas_48h_alh	fru
His3.3B.1	1.16090830583434e-10	-0.546464526255189	0.864	0.992	1.48573044980679e-06	atlas_48h_alh	His3.3B
lncRNA:roX2.1	2.83253306628041e-10	1.78766701374997	0.314	0.111	3.62507581822567e-06	atlas_48h_alh	lncRNA:roX2
Fas2.1	1.34918654488232e-09	-0.9702004592587	0.757	0.944	1.72668894014039e-05	atlas_48h_alh	Fas2
SP1173.1	1.78670665483398e-09	-0.737368432449502	0.321	0.648	2.28662717685653e-05	atlas_48h_alh	SP1173
Rbp6.1	1.91176721153382e-09	-0.533864371419563	0.221	0.562	2.44667967732098e-05	atlas_48h_alh	Rbp6
mspo.1	4.75275717874483e-09	-0.677064767634595	0.143	0.432	6.08257863735764e-05	atlas_48h_alh	mspo
hoe1.1	7.38624088742383e-09	-0.884588023223928	0.036	0.27	9.45291108772501e-05	atlas_48h_alh	hoe1
Liprin-gamma.1	1.06844703664315e-08	-0.50680020007271	0.257	0.58	0.00013673985174959	atlas_48h_alh	Liprin-gamma
trv.1	1.11228430371283e-08	-0.707346151368376	0.236	0.541	0.000142350145189168	atlas_48h_alh	trv
Hrb87F.1	1.77674340417896e-08	-0.529025362052264	0.736	0.907	0.000227387620866823	atlas_48h_alh	Hrb87F
Drat.1	2.59801720590225e-08	-0.694911746912923	0.657	0.879	0.000332494242011369	atlas_48h_alh	Drat
bun.1	3.0063017565186e-08	-0.509195086702114	0.771	0.947	0.00038474649879925	atlas_48h_alh	bun
CG31221.1	6.23630869981051e-08	-0.764527704153865	0.171	0.438	0.000798122787401749	atlas_48h_alh	CG31221
Toll-6.1	6.75677153267925e-08	-0.773898629782717	0.129	0.383	0.00086473162075229	atlas_48h_alh	Toll-6
MtnA.1	9.85139043571381e-08	-0.532708142595354	0.436	0.706	0.00126078094796265	atlas_48h_alh	MtnA
DIP1.1	1.02930585688181e-07	-0.585661415633225	0.436	0.724	0.00131730563563734	atlas_48h_alh	DIP1
lncRNA:cherub.1	1.31414348688607e-07	-0.582091823192128	0.843	0.986	0.00168184083451679	atlas_48h_alh	lncRNA:cherub
MTA1-like.1	1.80652404135316e-07	-0.568786855601929	0.286	0.576	0.00231198946812378	atlas_48h_alh	MTA1-like
Dhit.1	1.9781139544687e-07	-0.522628508789114	0.079	0.307	0.00253159023892905	atlas_48h_alh	Dhit
Vha55.1	2.83560165357838e-07	-0.63596470037561	0.2	0.467	0.00362900299624962	atlas_48h_alh	Vha55
fz2.1	3.08654249560512e-07	-0.297202482240796	0.357	0.65	0.00395015708587543	atlas_48h_alh	fz2
tun.1	3.13231008440943e-07	-0.525351438450382	0.214	0.5	0.00400873044602718	atlas_48h_alh	tun
Cbp53E.1	3.40928236353094e-07	-0.684834007525376	0.1	0.331	0.0043631995688469	atlas_48h_alh	Cbp53E
AMPdeam.1	4.21201988364176e-07	-0.471562012798707	0.479	0.767	0.00539054304708473	atlas_48h_alh	AMPdeam
CG13954.1	4.80000457775906e-07	-0.546966851608007	0.221	0.486	0.00614304585861604	atlas_48h_alh	CG13954
CG42806.1	5.17814656488894e-07	-0.545849649957349	0.557	0.782	0.00662699197374486	atlas_48h_alh	CG42806
Oatp74D.1	5.27657862410164e-07	-0.579759438499676	0.55	0.788	0.00675296532312528	atlas_48h_alh	Oatp74D
path.1	8.1453985610294e-07	-0.582599037408491	0.664	0.846	0.0104244810784054	atlas_48h_alh	path
cdi.1	8.33183987139062e-07	-0.505415930059462	0.686	0.86	0.0106630886674057	atlas_48h_alh	cdi
CG1737.1	8.55297762893876e-07	-0.598633712717844	0.193	0.438	0.0109461007695158	atlas_48h_alh	CG1737
rdx.1	9.8264405564411e-07	-0.663544999869094	0.129	0.356	0.0125758786241333	atlas_48h_alh	rdx
cpo.1	1.01997117059133e-06	-0.512052241952332	0.157	0.412	0.0130535910412279	atlas_48h_alh	cpo
CG3939.1	1.04127929440087e-06	-0.591839832157585	0.157	0.391	0.0133262924097423	atlas_48h_alh	CG3939
jeb.1	1.14002117446571e-06	-0.766172369922249	0.093	0.302	0.0145899909908122	atlas_48h_alh	jeb
beat-IIa.1	1.23852130753892e-06	-0.539849945489584	0.071	0.278	0.0158505956938831	atlas_48h_alh	beat-IIa
Non1.1	1.24079425079035e-06	-0.503218328273503	0.293	0.556	0.0158796848216149	atlas_48h_alh	Non1
unk.1	1.25216186450384e-06	-0.412873122834502	0.1	0.329	0.0160251675419202	atlas_48h_alh	unk
kst.1	1.29210880228948e-06	-0.500127508399709	0.329	0.605	0.0165364084517007	atlas_48h_alh	kst
ps.1	1.37141661584465e-06	-0.475324456669284	0.629	0.87	0.0175513898495798	atlas_48h_alh	ps
CG45050.1	1.49062611679748e-06	-0.391625035477699	0.814	0.957	0.0190770330427741	atlas_48h_alh	CG45050
CG32369.1	2.1520382923296e-06	-0.507938815834147	0.257	0.516	0.0275417860652343	atlas_48h_alh	CG32369
lbk.1	2.18116148172578e-06	-0.486252555496586	0.564	0.798	0.0279145046431265	atlas_48h_alh	lbk
chrb.1	2.22895722079729e-06	-0.480419134071818	0.45	0.747	0.0285261945117637	atlas_48h_alh	chrb
MFS9.1	2.30004537609121e-06	-0.603200763665316	0.043	0.222	0.0294359807232153	atlas_48h_alh	MFS9
CG8369.1	2.30159239296839e-06	-0.654489631515226	0.079	0.274	0.0294557794452095	atlas_48h_alh	CG8369
Gs2.1	2.47734657684546e-06	-0.764395108315746	0.171	0.405	0.0317050814904682	atlas_48h_alh	Gs2
Dgp-1.1	2.69206081527755e-06	-0.449365730905204	0.086	0.29	0.0344529943139221	atlas_48h_alh	Dgp-1
dpr9.1	2.85331845347751e-06	-0.6071152978613	0.086	0.288	0.0365167695676052	atlas_48h_alh	dpr9
RhoGAP68F.1	2.96940194087115e-06	-0.436355957317429	0.086	0.284	0.038002406039269	atlas_48h_alh	RhoGAP68F
BtbVII.1	3.07954447482699e-06	-0.414997123472818	0.357	0.634	0.0394120101888359	atlas_48h_alh	BtbVII
ND-B14.7.1	3.39908117323551e-06	-0.487119142219601	0.071	0.261	0.043501440855068	atlas_48h_alh	ND-B14.7
CG34250.1	3.5669910027103e-06	-0.433325706866406	0.15	0.381	0.0456503508526864	atlas_48h_alh	CG34250
Pp2C1.1	4.78027965468673e-06	-0.451014138699527	0.371	0.654	0.0611780190206807	atlas_48h_alh	Pp2C1
nSyb.1	4.86162185050027e-06	-0.456514685111125	0.107	0.317	0.0622190364427024	atlas_48h_alh	nSyb
vvl.1	5.37393519495687e-06	-0.611482419412505	0.079	0.27	0.068775622625058	atlas_48h_alh	vvl
CG2921.1	6.30852430689001e-06	-0.310169059356136	0.029	0.189	0.0807364940795784	atlas_48h_alh	CG2921
Pal2.1	6.60069198495885e-06	-0.643783196600291	0.079	0.259	0.0844756560235033	atlas_48h_alh	Pal2
Ten-a.1	6.66952993516708e-06	-0.454193304100241	0.214	0.457	0.0853566441102683	atlas_48h_alh	Ten-a
Eph.1	7.24943934117506e-06	-0.472193754098972	0.321	0.582	0.0927783246883584	atlas_48h_alh	Eph
Psa.1	7.78681658723243e-06	-0.404825062195479	0.129	0.342	0.0996556786834007	atlas_48h_alh	Psa
CG12239.1	8.67091712510772e-06	-0.410629631232773	0.107	0.313	0.110970397367129	atlas_48h_alh	CG12239
cathD.1	8.89254613850914e-06	-0.473523710885204	0.293	0.549	0.11380680548064	atlas_48h_alh	cathD
ALiX.1	9.00788235972807e-06	-0.493148506941957	0.114	0.315	0.1152828784398	atlas_48h_alh	ALiX
smog.1	9.3946998957434e-06	-0.423615898536833	0.736	0.92	0.120233369265724	atlas_48h_alh	smog
l(2)k01209.1	9.51582990372287e-06	-0.456640032060925	0.057	0.228	0.121783591107845	atlas_48h_alh	l(2)k01209
wge.1	1.00863838466488e-05	-0.338572063231537	0.293	0.543	0.129085540469412	atlas_48h_alh	wge
CG6329.1	1.19739364332154e-05	-0.287353294274498	0.114	0.325	0.153242438472291	atlas_48h_alh	CG6329
Alk.1	1.21914114443207e-05	-0.525411780531635	0.164	0.383	0.156025683664417	atlas_48h_alh	Alk
Fum1.1	1.46328026022965e-05	-0.356587987957294	0.279	0.543	0.18727060770419	atlas_48h_alh	Fum1
Hsp68.1	1.53289404592797e-05	1.07092358662297	0.4	0.247	0.196179779997861	atlas_48h_alh	Hsp68
elB.1	2.06935193992176e-05	-0.57194124061379	0.407	0.64	0.264835661271187	atlas_48h_alh	elB
Thor.1	2.13645655543712e-05	-0.451198377572361	0.079	0.257	0.273423709964843	atlas_48h_alh	Thor
Ggamma30A.1	2.1646796441486e-05	-0.555054837567735	0.15	0.356	0.277035700858138	atlas_48h_alh	Ggamma30A
AGO2.1	2.16638931511499e-05	-0.375381855385901	0.393	0.63	0.277254504548416	atlas_48h_alh	AGO2
IA-2.1	2.27292778998391e-05	-0.672935477976032	0.264	0.496	0.29088929856214	atlas_48h_alh	IA-2
CG2017.1	2.99259402162412e-05	-0.544921248165178	0.079	0.247	0.382992182887455	atlas_48h_alh	CG2017
CG3198.1	3.11019045304577e-05	-0.474739827758238	0.307	0.543	0.398042174180798	atlas_48h_alh	CG3198
Sap47.1	3.17166623553911e-05	-0.349955287983684	0.436	0.681	0.405909844824295	atlas_48h_alh	Sap47
Task6.1	3.91002137447201e-05	-0.363386035716097	0.329	0.568	0.500404535504928	atlas_48h_alh	Task6
REPTOR.1	3.96048232449462e-05	-0.348872555702028	0.264	0.506	0.506862527888821	atlas_48h_alh	REPTOR
RabX1.1	3.9981156260353e-05	-0.356195545873406	0.129	0.319	0.511678837819997	atlas_48h_alh	RabX1
CG8441.1	4.07251027729118e-05	-0.382221967174907	0.207	0.428	0.521199865287725	atlas_48h_alh	CG8441
slp1.1	4.13446712843781e-05	-0.647618888979805	0.15	0.34	0.529129103097471	atlas_48h_alh	slp1
Drak.1	4.31880945139582e-05	-0.436562406552475	0.271	0.506	0.552721233589637	atlas_48h_alh	Drak
Dcp-1.1	4.88498581305597e-05	-0.367979683587428	0.257	0.477	0.625180484354903	atlas_48h_alh	Dcp-1
Rbfox1.1	4.91007362713502e-05	-0.380561035193183	0.836	0.969	0.62839122280074	atlas_48h_alh	Rbfox1
Agpat1.1	5.00985752204699e-05	-0.386965886508789	0.057	0.21	0.641161565671573	atlas_48h_alh	Agpat1
anne.1	5.07638937816772e-05	0.702320827223597	0.236	0.115	0.649676312617905	atlas_48h_alh	anne
Wnt4.1	5.1363314829666e-05	-0.596096059656741	0.236	0.453	0.657347703190066	atlas_48h_alh	Wnt4
CG5861.1	5.16963636324747e-05	-0.384767633350943	0.057	0.214	0.661610061768411	atlas_48h_alh	CG5861
Fs(2)Ket.1	5.35590689999595e-05	0.84637218461552	0.479	0.372	0.685448965061482	atlas_48h_alh	Fs(2)Ket
CG30423.1	5.56825090393807e-05	-0.238934363119606	0.136	0.337	0.712624750685994	atlas_48h_alh	CG30423
Ilp2.1	5.57446731384168e-05	-0.345895324014867	0.029	0.163	0.713420326825458	atlas_48h_alh	Ilp2
Imp.1	5.82484747087781e-05	-0.465778964048441	0.871	0.981	0.745463979322943	atlas_48h_alh	Imp
para.1	6.37410039371184e-05	-0.386862429289544	0.043	0.185	0.815757368387242	atlas_48h_alh	para
CG12605.1	6.43094640596096e-05	-0.451116033767589	0.071	0.224	0.823032521034883	atlas_48h_alh	CG12605
Pde9.1	6.55677619895284e-05	-0.436182379501772	0.021	0.146	0.839136217941984	atlas_48h_alh	Pde9
Ace.1	6.72700790895742e-05	-0.408872947433125	0.057	0.206	0.860922472188371	atlas_48h_alh	Ace
dysc.1	6.8075654821934e-05	-0.361785647335385	0.186	0.399	0.871232230411111	atlas_48h_alh	dysc
trbl.1	7.04182945085951e-05	0.688590363619638	0.286	0.156	0.901213333121	atlas_48h_alh	trbl
Toll-7.1	7.1076208059885e-05	-0.389275460611826	0.579	0.831	0.909633310750408	atlas_48h_alh	Toll-7
RapGAP1.1	7.55199488393486e-05	-0.450718038013824	0.264	0.479	0.966504305245983	atlas_48h_alh	RapGAP1
qkr58E-2.1	7.74884538381261e-05	-0.371123689482244	0.179	0.389	0.991697232220338	atlas_48h_alh	qkr58E-2
RpS14b.1	8.15235290855912e-05	-0.40200270541648	0.407	0.642	1	atlas_48h_alh	RpS14b
CG17124.1	8.3993885754426e-05	-0.323145548081377	0.107	0.284	1	atlas_48h_alh	CG17124
CG32066.1	8.49007838693981e-05	-0.302341355522213	0.186	0.395	1	atlas_48h_alh	CG32066
PH4alphaEFB.1	9.44491822707503e-05	-0.323175508672978	0.121	0.302	1	atlas_48h_alh	PH4alphaEFB
mnd.1	9.7812976612429e-05	-0.369863452684513	0.657	0.842	1	atlas_48h_alh	mnd
Herc4.1	9.88838861628709e-05	-0.455499039064845	0.086	0.241	1	atlas_48h_alh	Herc4
CG8188.1	0.000104012634232069	-0.31652492195594	0.186	0.393	1	atlas_48h_alh	CG8188
CG2269.1	0.000104510724368999	-0.434273225459193	0.05	0.187	1	atlas_48h_alh	CG2269
rdgB.1	0.000108524956635326	-0.314997930059883	0.136	0.317	1	atlas_48h_alh	rdgB
REPTOR-BP.1	0.000112914151781247	-0.298977920217788	0.093	0.255	1	atlas_48h_alh	REPTOR-BP
for.1	0.000113781602746725	-0.202151962039565	0.45	0.737	1	atlas_48h_alh	for
CG8010.1	0.000114084178614557	-0.406236644666814	0.1	0.265	1	atlas_48h_alh	CG8010
otk.1	0.000116900318649968	0.640151102110926	0.2	0.093	1	atlas_48h_alh	otk
RhoGAP19D.1	0.00011893621768785	-0.344680101678779	0.357	0.595	1	atlas_48h_alh	RhoGAP19D
CG32521.1	0.000125602827694292	-0.382866187280767	0.043	0.175	1	atlas_48h_alh	CG32521
Pglym78.1	0.000126868184228761	-0.351636104113565	0.186	0.381	1	atlas_48h_alh	Pglym78
l(2)37Cc.1	0.000132682914072213	-0.377281802162624	0.236	0.438	1	atlas_48h_alh	l(2)37Cc
GluRIB.1	0.000140473552849006	-0.380857771979483	0.05	0.187	1	atlas_48h_alh	GluRIB
CG9328.1	0.000143334687925527	-0.277783567609701	0.1	0.267	1	atlas_48h_alh	CG9328
Bap55.1	0.000148267783524021	-0.521757446944144	0.371	0.566	1	atlas_48h_alh	Bap55
emb.1	0.000150380130467828	-0.297478464682198	0.85	0.984	1	atlas_48h_alh	emb
Swip-1.1	0.00015516361587827	-0.284350161365956	0.136	0.319	1	atlas_48h_alh	Swip-1
hpRNA:CR32207.1	0.000157657011143363	-0.31936848297207	0.043	0.175	1	atlas_48h_alh	hpRNA:CR32207
mt:tRNA:Ser-GCT.1	0.000164103354955275	-0.213651687157722	0.486	0.774	1	atlas_48h_alh	mt:tRNA:Ser-GCT
Rdl.1	0.000168020098508617	-0.288064796004974	0.114	0.286	1	atlas_48h_alh	Rdl
wry.1	0.000168194303548213	-0.340159697119391	0.043	0.173	1	atlas_48h_alh	wry
lolal.1	0.000168780016849257	-0.273211011526557	0.65	0.846	1	atlas_48h_alh	lolal
Dbp80.1	0.000170231307715338	0.683006315097256	0.286	0.169	1	atlas_48h_alh	Dbp80
mRpS26.1	0.000173942656383746	-0.264290821538322	0.071	0.22	1	atlas_48h_alh	mRpS26
ovo.1	0.000174944271214773	0.842144694897018	0.443	0.335	1	atlas_48h_alh	ovo
Fer2LCH.1	0.000195252388862058	-0.262496493483424	0.571	0.821	1	atlas_48h_alh	Fer2LCH
CG17734.1	0.00021109693397693	-0.244582681236722	0.079	0.23	1	atlas_48h_alh	CG17734
Obp44a.1	0.000218361059732325	-0.217317009283364	0.8	0.947	1	atlas_48h_alh	Obp44a
CG12065.1	0.000219610763481642	-0.400548339281952	0.064	0.204	1	atlas_48h_alh	CG12065
cpx.1	0.000221936892209936	-0.359409295733746	0.114	0.28	1	atlas_48h_alh	cpx
flw.1	0.000226986952319565	-0.403405258288624	0.257	0.457	1	atlas_48h_alh	flw
THADA.1	0.000232177667046003	-0.388533247121154	0.057	0.191	1	atlas_48h_alh	THADA
vir-1.1	0.000233524499660748	-0.456896721934969	0.079	0.224	1	atlas_48h_alh	vir-1
IntS11.1	0.000238010357745221	-0.231415036941828	0.207	0.414	1	atlas_48h_alh	IntS11
eIF3h.1	0.00024428081979678	-0.224999558118764	0.307	0.543	1	atlas_48h_alh	eIF3h
eIF3g1.1	0.000248837818822142	-0.362889324158856	0.336	0.568	1	atlas_48h_alh	eIF3g1
CG5758.1	0.000256948061550516	-0.412121625089368	0.064	0.202	1	atlas_48h_alh	CG5758
Chd64.1	0.000264616753781921	-0.360362177217338	0.021	0.13	1	atlas_48h_alh	Chd64
futsch.1	0.000267106321390394	-0.264475486633523	0.229	0.436	1	atlas_48h_alh	futsch
pita.1	0.000269221013664164	-0.236575655917464	0.029	0.144	1	atlas_48h_alh	pita
Galphao.1	0.000270147374307964	-0.278339534338315	0.35	0.578	1	atlas_48h_alh	Galphao
pasha.1	0.00027430746035951	-0.398566277829195	0.029	0.142	1	atlas_48h_alh	pasha
Rdh.1	0.000276233859240965	-0.222251954423251	0.029	0.144	1	atlas_48h_alh	Rdh
Sh.1	0.000282606441502967	-0.343114125951439	0.036	0.154	1	atlas_48h_alh	Sh
LanA.1	0.000286682725542083	-0.31241412592721	0.014	0.117	1	atlas_48h_alh	LanA
Ctl1.1	0.000291628427014926	-0.413846220821613	0.15	0.317	1	atlas_48h_alh	Ctl1
mRpL38.1	0.000294337531357753	-0.303227224151698	0.079	0.224	1	atlas_48h_alh	mRpL38
fkh.1	0.000295612900842957	-0.401593558404531	0.036	0.15	1	atlas_48h_alh	fkh
CG1440.1	0.000300119089295695	-0.388594163659834	0.307	0.504	1	atlas_48h_alh	CG1440
Snr1.1	0.000303078886806456	-0.239165209117775	0.121	0.284	1	atlas_48h_alh	Snr1
MESK2.1	0.000312967011694759	-0.360245966834079	0.257	0.467	1	atlas_48h_alh	MESK2
CG4250.1	0.000313099894944172	-0.206604985738634	0.507	0.73	1	atlas_48h_alh	CG4250
mRpS22.1	0.000314854800168905	-0.409105475665561	0.107	0.255	1	atlas_48h_alh	mRpS22
CG13690.1	0.000316837522350913	-0.247548025546669	0.171	0.356	1	atlas_48h_alh	CG13690
CG7879.1	0.000317830562126134	-0.246681007188317	0.136	0.3	1	atlas_48h_alh	CG7879
Idgf6.1	0.000319533324721386	-0.367931896154131	0.136	0.294	1	atlas_48h_alh	Idgf6
CG5938.1	0.000322556374961366	-0.174223646974543	0.071	0.218	1	atlas_48h_alh	CG5938
Mdh1.1	0.000323122195732899	-0.276415085078801	0.114	0.27	1	atlas_48h_alh	Mdh1
7B2.1	0.000329473716483483	-0.356765658268505	0.021	0.128	1	atlas_48h_alh	7B2
Npl4.1	0.000331036698244729	-0.261123943147635	0.171	0.358	1	atlas_48h_alh	Npl4
Lcch3.1	0.000334450919099502	-0.220036905538124	0.029	0.142	1	atlas_48h_alh	Lcch3
CG4004.1	0.000337653315704009	-0.322737597530202	0.086	0.228	1	atlas_48h_alh	CG4004
dnc.1	0.000364726974314919	-0.187700859101585	0.179	0.366	1	atlas_48h_alh	dnc
CG31869.1	0.000372715798597409	-0.494738358063287	0.1	0.247	1	atlas_48h_alh	CG31869
PPP4R2r.1	0.000379227508406184	-0.361949823979567	0.564	0.757	1	atlas_48h_alh	PPP4R2r
Nup43.1	0.000384654825928771	-0.367551372378689	0.057	0.183	1	atlas_48h_alh	Nup43
egh.1	0.00038985346311933	-0.35728540306148	0.357	0.56	1	atlas_48h_alh	egh
Nup50.1	0.000398838421577887	-0.270109383544061	0.093	0.241	1	atlas_48h_alh	Nup50
Ptp99A.1	0.000404303114610643	-0.317076167647699	0.443	0.673	1	atlas_48h_alh	Ptp99A
CG32982.1	0.000409038709942509	-0.266909656173865	0.193	0.397	1	atlas_48h_alh	CG32982
Trax.1	0.000465708664455099	-0.251119417641102	0.1	0.255	1	atlas_48h_alh	Trax
CG8778.1	0.000474143225633725	-0.293292213002116	0.036	0.148	1	atlas_48h_alh	CG8778
SK.1	0.000492495353800907	-0.295855691805521	0.043	0.158	1	atlas_48h_alh	SK
inaE.1	0.000499443013406996	-0.248121896567563	0.179	0.356	1	atlas_48h_alh	inaE
LysRS.1	0.000516884435571916	-0.344900260970823	0.164	0.327	1	atlas_48h_alh	LysRS
CG12004.1	0.000522813493100902	-0.309448246077509	0.179	0.364	1	atlas_48h_alh	CG12004
hdly.1	0.00052631707616837	-0.467905454664016	0.471	0.66	1	atlas_48h_alh	hdly
CG32052.1	0.000526528187591681	-0.421295601823772	0.043	0.156	1	atlas_48h_alh	CG32052
lncRNA:CR43626.1	0.000534112784040958	-0.227492533149648	0.029	0.136	1	atlas_48h_alh	lncRNA:CR43626
CG31125.1	0.000553253963906168	-0.300470114443863	0.1	0.251	1	atlas_48h_alh	CG31125
Jheh2.1	0.000558891913428976	-0.266379695196817	0.071	0.202	1	atlas_48h_alh	Jheh2
His3.3A.1	0.000560463476988645	-0.306312981577167	0.6	0.784	1	atlas_48h_alh	His3.3A
sm.1	0.00056467054363791	-0.458332996580135	0.207	0.379	1	atlas_48h_alh	sm
CG11123.1	0.000566597970122872	-0.356896378987276	0.114	0.259	1	atlas_48h_alh	CG11123
CG16903.1	0.000578929513737962	-0.26827502421068	0.243	0.436	1	atlas_48h_alh	CG16903
mab-21.1	0.000588923671119372	-0.465138845905197	0.314	0.514	1	atlas_48h_alh	mab-21
osp.1	0.000594134780224798	-0.322354158543431	0.364	0.588	1	atlas_48h_alh	osp
CG42813.1	0.00059631238888701	-0.323416641807554	0.1	0.243	1	atlas_48h_alh	CG42813
nAChRalpha6.1	0.000601149800788002	-0.419031181595807	0.243	0.432	1	atlas_48h_alh	nAChRalpha6
Zcchc7.1	0.000625080557032228	-0.282136580569233	0.157	0.331	1	atlas_48h_alh	Zcchc7
snmRNA:CR43701.1	0.000646689120397693	-0.312052034563335	0.036	0.144	1	atlas_48h_alh	snmRNA:CR43701
mRpL40.1	0.000666386154352219	-0.25851403073858	0.079	0.212	1	atlas_48h_alh	mRpL40
Trx-2.1	0.000681728455351641	-0.291535594087112	0.586	0.79	1	atlas_48h_alh	Trx-2
CG7059.1	0.000696146492594049	-0.310745077852206	0.15	0.315	1	atlas_48h_alh	CG7059
CG8389.1	0.000698772521515383	-0.205167091131674	0.064	0.189	1	atlas_48h_alh	CG8389
CG7889.1	0.000734346039507283	-0.217995691094127	0.043	0.156	1	atlas_48h_alh	CG7889
ND-39.1	0.00076041191677221	-0.316362952541877	0.35	0.556	1	atlas_48h_alh	ND-39
Usp20-33.1	0.000763422642076323	-0.268557682183468	0.043	0.154	1	atlas_48h_alh	Usp20-33
ClpP.1	0.000775498389468086	-0.254004961734655	0.064	0.191	1	atlas_48h_alh	ClpP
Ak6.1	0.000780416175820196	-0.320776531467514	0.043	0.152	1	atlas_48h_alh	Ak6
RSG7.1	0.000816206440724833	-0.322391009358144	0.036	0.14	1	atlas_48h_alh	RSG7
CG8461.1	0.000828995251298214	-0.364373273837859	0.1	0.235	1	atlas_48h_alh	CG8461
CG14989.1	0.000844031773981151	-0.349918240691877	0.164	0.327	1	atlas_48h_alh	CG14989
p47.1	0.000845816458565599	-0.225611370098075	0.1	0.243	1	atlas_48h_alh	p47
CG42668.1	0.000849743962906372	-0.286774112335767	0.15	0.305	1	atlas_48h_alh	CG42668
Bap111.1	0.000866234137636347	-0.187725437390349	0.043	0.154	1	atlas_48h_alh	Bap111
Taf2.1	0.00087150443004824	-0.26353078012064	0.064	0.185	1	atlas_48h_alh	Taf2
CG34150.1	0.000878389261166932	-0.231138574641271	0.036	0.142	1	atlas_48h_alh	CG34150
g.1	0.000889434373239738	-0.188878112329701	0.171	0.348	1	atlas_48h_alh	g
Frq1.1	0.000967224868413028	-0.349952167445283	0.043	0.15	1	atlas_48h_alh	Frq1
CG15771.1	0.000972145954706963	-0.221812065302782	0.157	0.325	1	atlas_48h_alh	CG15771
tzn.1	0.000978116242059502	-0.24559667547915	0.079	0.204	1	atlas_48h_alh	tzn
CG42258.1	0.000978222989944801	-0.229292128442339	0.193	0.374	1	atlas_48h_alh	CG42258
brm.1	0.000978904186407289	-0.255410540429812	0.079	0.208	1	atlas_48h_alh	brm
slgA.1	0.000982140845130534	-0.409739271152354	0.271	0.444	1	atlas_48h_alh	slgA
Notum.1	0.00101117102294153	-0.670255040442534	0.114	0.247	1	atlas_48h_alh	Notum
HisRS.1	0.00104858139025523	-0.255970933978638	0.079	0.204	1	atlas_48h_alh	HisRS
Sh3beta.1	0.00108108384934106	-0.264239238772713	0.521	0.733	1	atlas_48h_alh	Sh3beta
CG43759.1	0.00108746960538253	-0.230419898727058	0.486	0.702	1	atlas_48h_alh	CG43759
ncm.1	0.00109558601193258	-0.385857420402639	0.329	0.512	1	atlas_48h_alh	ncm
Odj.1	0.00110421030432512	-0.314910900473902	0.05	0.156	1	atlas_48h_alh	Odj
bru3.1	0.00111803182223969	-0.319123101710449	0.1	0.235	1	atlas_48h_alh	bru3
MED31.1	0.00119984446977267	-0.268971817541905	0.129	0.272	1	atlas_48h_alh	MED31
goe.1	0.00120127747552805	-0.254199738624951	0.171	0.333	1	atlas_48h_alh	goe
TfIIFalpha.1	0.00121438983238926	-0.308342753422475	0.271	0.451	1	atlas_48h_alh	TfIIFalpha
CG16711.1	0.00122236689052945	-0.223880314301586	0.136	0.28	1	atlas_48h_alh	CG16711
jdp.1	0.00122424413823284	-0.350870993331486	0.057	0.169	1	atlas_48h_alh	jdp
CG6966.1	0.00123411658898965	-0.265901608419583	0.221	0.391	1	atlas_48h_alh	CG6966
Tis11.1	0.00127338891356492	-0.283286132212335	0.807	0.916	1	atlas_48h_alh	Tis11
CG2991.1	0.00129274026300252	-0.238068340644622	0.079	0.204	1	atlas_48h_alh	CG2991
Echs1.1	0.00130585426158578	-0.217692216942633	0.143	0.298	1	atlas_48h_alh	Echs1
brk.1	0.00130943516571033	-0.335098983319217	0.207	0.366	1	atlas_48h_alh	brk
CG15083.1	0.00131802747800615	-0.356638746373351	0.043	0.144	1	atlas_48h_alh	CG15083
Mnn1.1	0.0013208150010494	-0.286371004709967	0.564	0.749	1	atlas_48h_alh	Mnn1
crb.1	0.00132249648770456	-0.3105728343712	0.15	0.294	1	atlas_48h_alh	crb
mt:ND2.1	0.0013454412221459	-0.351136292786451	0.1	0.224	1	atlas_48h_alh	mt:ND2
ct.1	0.00139162132659938	-0.319439659839448	0.721	0.833	1	atlas_48h_alh	ct
HipHop.1	0.00139608942854432	-0.104826392627833	0.05	0.16	1	atlas_48h_alh	HipHop
AsnRS.1	0.00139718713166605	-0.263606618548385	0.186	0.35	1	atlas_48h_alh	AsnRS
mRpS9.1	0.00139722703113417	-0.180553188447775	0.15	0.309	1	atlas_48h_alh	mRpS9
lncRNA:CR30055.1	0.00141063821102912	-0.234538260710376	0.1	0.23	1	atlas_48h_alh	lncRNA:CR30055
CG10376.1	0.00141343254404541	-0.209475496486671	0.043	0.146	1	atlas_48h_alh	CG10376
CG44422.1	0.001433382667456	-0.311296122075671	0.05	0.156	1	atlas_48h_alh	CG44422
lncRNA:CR45919.1	0.00144087521626682	-0.399395093810302	0.071	0.181	1	atlas_48h_alh	lncRNA:CR45919
salr.1	0.00146668573694138	-0.350325146752735	0.086	0.21	1	atlas_48h_alh	salr
Jafrac1.1	0.00146931901614795	-0.258073961032412	0.786	0.947	1	atlas_48h_alh	Jafrac1
Ih.1	0.00148444255191501	-0.371011438967341	0.079	0.198	1	atlas_48h_alh	Ih
Sarm.1	0.00148446908924116	-0.203385822073658	0.043	0.148	1	atlas_48h_alh	Sarm
vih.1	0.00151264347090888	-0.142154925995894	0.107	0.251	1	atlas_48h_alh	vih
AIMP3.1	0.00151839573527078	-0.365571598876894	0.093	0.214	1	atlas_48h_alh	AIMP3
eIF4G2.1	0.00156950712717462	-0.256313796139575	0.2	0.358	1	atlas_48h_alh	eIF4G2
dpr14.1	0.00164496201331164	-0.390016360824564	0.071	0.183	1	atlas_48h_alh	dpr14
CG6878.1	0.00164500906854794	-0.252253987972373	0.171	0.331	1	atlas_48h_alh	CG6878
E2f1.1	0.00165208823185832	-0.268338520038296	0.793	0.92	1	atlas_48h_alh	E2f1
CG5590.1	0.00168343730562521	-0.162554628959761	0.05	0.156	1	atlas_48h_alh	CG5590
tth.1	0.00168562138013535	-0.279782844998358	0.4	0.609	1	atlas_48h_alh	tth
dsh.1	0.00170929671565837	-0.16294019564982	0.6	0.809	1	atlas_48h_alh	dsh
rho-7.1	0.00173245166881132	-0.251368311088067	0.05	0.154	1	atlas_48h_alh	rho-7
Ubr3.1	0.00173323533889148	-0.27762919085075	0.186	0.34	1	atlas_48h_alh	Ubr3
CG1161.1	0.00174473498875722	-0.304319956550573	0.264	0.449	1	atlas_48h_alh	CG1161
UbcE2M.1	0.00174856826450358	-0.203174348246686	0.329	0.547	1	atlas_48h_alh	UbcE2M
CG12499.1	0.00175068252026785	-0.237719590364621	0.064	0.177	1	atlas_48h_alh	CG12499
Hers.1	0.00177022134930192	-0.285805561456622	0.157	0.307	1	atlas_48h_alh	Hers
MFS3.1	0.00180693405727159	-0.340985954992046	0.071	0.183	1	atlas_48h_alh	MFS3
CG11885.1	0.00181340715584719	-0.276128119628866	0.064	0.175	1	atlas_48h_alh	CG11885
CG3662.1	0.00184312405777127	-0.305624893755472	0.071	0.183	1	atlas_48h_alh	CG3662
CG5823.1	0.00186138538830289	-0.12532517111478	0.107	0.239	1	atlas_48h_alh	CG5823
CG2246.1	0.00188320623985861	-0.152764941952602	0.25	0.432	1	atlas_48h_alh	CG2246
CG1124.1	0.00188851982878953	-0.23377862199792	0.079	0.2	1	atlas_48h_alh	CG1124
Ufd1-like.1	0.00195096662896166	-0.298460367583035	0.1	0.222	1	atlas_48h_alh	Ufd1-like
Dg.1	0.00200021325894343	-0.26046377416631	0.307	0.484	1	atlas_48h_alh	Dg
CG4390.1	0.00201360377450113	-0.247537204711	0.186	0.346	1	atlas_48h_alh	CG4390
CHOp24.1	0.00203460448548053	-0.268503167748269	0.114	0.245	1	atlas_48h_alh	CHOp24
hpRNA:CR18854.1	0.00204162602875443	-0.249864616921382	0.129	0.272	1	atlas_48h_alh	hpRNA:CR18854
Cp1.1	0.00207939609347909	-0.264012320415006	0.143	0.284	1	atlas_48h_alh	Cp1
AMPKalpha.1	0.00208820247855618	-0.108270369722295	0.043	0.144	1	atlas_48h_alh	AMPKalpha
kek1.1	0.00214967494954336	-0.333910117630581	0.25	0.428	1	atlas_48h_alh	kek1
Lst8.1	0.00224899410494055	-0.1637342894497	0.093	0.218	1	atlas_48h_alh	Lst8
PhKgamma.1	0.0022748118997299	-0.229967119649997	0.179	0.329	1	atlas_48h_alh	PhKgamma
l(3)neo43.1	0.00227681672793113	-0.245384140411547	0.05	0.152	1	atlas_48h_alh	l(3)neo43
UBL3.1	0.00228726409203959	-0.209586047930615	0.171	0.329	1	atlas_48h_alh	UBL3
CG13887.1	0.00229513359085329	-0.314259032016252	0.457	0.646	1	atlas_48h_alh	CG13887
Cp110.1	0.0023315613884186	-0.241691751442051	0.343	0.556	1	atlas_48h_alh	Cp110
pot.1	0.00237549976010543	-0.316848897828676	0.136	0.27	1	atlas_48h_alh	pot
Pgi.1	0.00240997007150143	-0.288119433559247	0.179	0.331	1	atlas_48h_alh	Pgi
MED11.1	0.00253356923667762	-0.163794066826577	0.093	0.212	1	atlas_48h_alh	MED11
WRNexo.1	0.00256188789363256	-0.276655771958821	0.157	0.292	1	atlas_48h_alh	WRNexo
Dp.1	0.00256681784987053	-0.252578055795733	0.607	0.811	1	atlas_48h_alh	Dp
Ncoa6.1	0.00257263582564852	-0.21412825461037	0.164	0.313	1	atlas_48h_alh	Ncoa6
lncRNA:CR43650.1	0.00258847282386401	-0.294211715280564	0.193	0.35	1	atlas_48h_alh	lncRNA:CR43650
ghi.1	0.00261012661512495	-0.150291386725857	0.121	0.259	1	atlas_48h_alh	ghi
eIF3i.1	0.00265096689950334	-0.224636489632037	0.443	0.63	1	atlas_48h_alh	eIF3i
gro.1	0.00268706135661193	-0.215700729390922	0.757	0.883	1	atlas_48h_alh	gro
Cip4.1	0.00279614742335994	-0.219928337130349	0.179	0.333	1	atlas_48h_alh	Cip4
CG46385.1	0.00285815227636161	-0.218193355996381	0.129	0.259	1	atlas_48h_alh	CG46385
CG9588.1	0.00291222495761228	-0.299047311682196	0.107	0.226	1	atlas_48h_alh	CG9588
Rpt1.1	0.0029219455355729	-0.245451961386692	0.179	0.329	1	atlas_48h_alh	Rpt1
Sod2.1	0.00292282826733733	-0.143726678376734	0.243	0.414	1	atlas_48h_alh	Sod2
CG3226.1	0.00295418829393762	-0.188055442858199	0.221	0.385	1	atlas_48h_alh	CG3226
CanB2.1	0.00302041514728376	-0.128722774205773	0.057	0.158	1	atlas_48h_alh	CanB2
ThrRS.1	0.00303252499164959	-0.248788955202169	0.286	0.471	1	atlas_48h_alh	ThrRS
wake.1	0.0031032704402506	-0.261959457343451	0.107	0.228	1	atlas_48h_alh	wake
Prosbeta4.1	0.00313263887233956	-0.134863416731009	0.264	0.442	1	atlas_48h_alh	Prosbeta4
Diap2.1	0.00323510445808726	-0.284842194000143	0.136	0.257	1	atlas_48h_alh	Diap2
edl.1	0.00328381317503616	-0.451387127388471	0.379	0.553	1	atlas_48h_alh	edl
CG4901.1	0.00330491045684618	-0.284485210285142	0.1	0.216	1	atlas_48h_alh	CG4901
RpL9.1	0.00336253234587897	-0.176765331320937	0.879	0.981	1	atlas_48h_alh	RpL9
l(3)L1231.1	0.00337707910164602	-0.273873218863945	0.214	0.368	1	atlas_48h_alh	l(3)L1231
Ip259.1	0.00338828320402711	-0.245998034553336	0.493	0.693	1	atlas_48h_alh	Ip259
bys.1	0.00340053206513388	-0.237288262179674	0.129	0.259	1	atlas_48h_alh	bys
Adf1.1	0.00345842670132895	-0.274693627020058	0.236	0.387	1	atlas_48h_alh	Adf1
CG3436.1	0.00356636502471508	-0.173866639152429	0.086	0.2	1	atlas_48h_alh	CG3436
dpa.1	0.00361959071106305	-0.300880132528476	0.207	0.36	1	atlas_48h_alh	dpa
CG17896.1	0.00363581148565155	-0.170115719446681	0.1	0.222	1	atlas_48h_alh	CG17896
plum.1	0.00369740906237287	-0.259928094795283	0.264	0.426	1	atlas_48h_alh	plum
Prp31.1	0.00373063148526379	-0.227812543628107	0.064	0.165	1	atlas_48h_alh	Prp31
mRpS33.1	0.00382079131673968	-0.233024711131448	0.157	0.298	1	atlas_48h_alh	mRpS33
NijA.1	0.00382534065598697	-0.314271401327501	0.179	0.323	1	atlas_48h_alh	NijA
CG8142.1	0.00385435149535661	-0.109761989799587	0.079	0.191	1	atlas_48h_alh	CG8142
disco-r.1	0.0038691193319755	-0.429860995459644	0.179	0.313	1	atlas_48h_alh	disco-r
fend.1	0.0038781681126017	-0.24112011056675	0.15	0.28	1	atlas_48h_alh	fend
Ask1.1	0.00393295972545076	-0.152114252434735	0.064	0.165	1	atlas_48h_alh	Ask1
Drp1.1	0.00399523120778999	-0.176965063375095	0.107	0.233	1	atlas_48h_alh	Drp1
mRpL30.1	0.00407227216212349	-0.300922798986262	0.136	0.255	1	atlas_48h_alh	mRpL30
Sirup.1	0.00407425279196218	-0.126164781469922	0.2	0.36	1	atlas_48h_alh	Sirup
Atg4a.1	0.00411264296432002	-0.185698430150761	0.064	0.167	1	atlas_48h_alh	Atg4a
Nup107.1	0.00411701600544692	-0.265777351843263	0.114	0.233	1	atlas_48h_alh	Nup107
Gapdh1.1	0.00430979541968768	-0.344718275684614	0.414	0.582	1	atlas_48h_alh	Gapdh1
Eip75B.1	0.00451695279776884	-0.248631550313005	0.314	0.481	1	atlas_48h_alh	Eip75B
CG12991.1	0.00453002766052018	-0.279037882118256	0.421	0.603	1	atlas_48h_alh	CG12991
CG18428.1	0.00462118854860595	-0.270463089636386	0.121	0.245	1	atlas_48h_alh	CG18428
spi.1	0.00468471618428306	-0.264612215708028	0.271	0.44	1	atlas_48h_alh	spi
tow.1	0.00471227179749883	-0.179008318910052	0.35	0.566	1	atlas_48h_alh	tow
CG17385.1	0.00481739062829677	-0.250694993575471	0.129	0.249	1	atlas_48h_alh	CG17385
CG32795.1	0.00482655283225169	-0.306919369878317	0.107	0.218	1	atlas_48h_alh	CG32795
lncRNA:CR31451.1	0.00490826800457469	-0.143406341270463	0.086	0.195	1	atlas_48h_alh	lncRNA:CR31451
babos.1	0.00493551057433386	-0.192785339947371	0.25	0.409	1	atlas_48h_alh	babos
Acyp2.1	0.00496562970045331	-0.139088556801682	0.071	0.175	1	atlas_48h_alh	Acyp2
Atg13.1	0.00504387499829551	-0.242780272264573	0.393	0.603	1	atlas_48h_alh	Atg13
CG13300.1	0.00508713612842871	-0.257843175208812	0.1	0.212	1	atlas_48h_alh	CG13300
Mkp3.1	0.00515500135025654	-0.171686093716326	0.214	0.368	1	atlas_48h_alh	Mkp3
mthl1.1	0.00519955102027575	-0.119498488885887	0.064	0.165	1	atlas_48h_alh	mthl1
siz.1	0.00522399489508065	-0.283138853261453	0.086	0.189	1	atlas_48h_alh	siz
Mekk1.1	0.005224382195826	-0.186252914181208	0.293	0.467	1	atlas_48h_alh	Mekk1
Rac2.1	0.00526258437986538	-0.139364204250747	0.364	0.566	1	atlas_48h_alh	Rac2
lsn.1	0.00527020277804158	-0.12825028546064	0.064	0.165	1	atlas_48h_alh	lsn
woc.1	0.00528098310690242	-0.319561528430963	0.393	0.57	1	atlas_48h_alh	woc
svp.1	0.00529514194668177	-0.188878920632745	0.071	0.173	1	atlas_48h_alh	svp
mRpL50.1	0.00534493184750247	-0.215067534408357	0.1	0.212	1	atlas_48h_alh	mRpL50
Slik.1	0.00553158546021511	-0.147446722532694	0.086	0.193	1	atlas_48h_alh	Slik
CG6701.1	0.00553727961189605	-0.147103767418036	0.364	0.549	1	atlas_48h_alh	CG6701
Ald1.1	0.00557650773657444	-0.161725048600924	0.471	0.673	1	atlas_48h_alh	Ald1
CG5903.1	0.0056553569533702	-0.159420738401977	0.186	0.333	1	atlas_48h_alh	CG5903
UQCR-C2.1	0.00571669902549008	-0.191851962488659	0.357	0.537	1	atlas_48h_alh	UQCR-C2
par-1.1	0.00574716784706401	-0.26660752100221	0.543	0.739	1	atlas_48h_alh	par-1
ND-ASHI.1	0.00576692409601684	-0.149122672407325	0.179	0.317	1	atlas_48h_alh	ND-ASHI
Sema1a.1	0.00577456361358143	-0.214531499666492	0.236	0.395	1	atlas_48h_alh	Sema1a
rdgA.1	0.00580465511838722	-0.260021750194059	0.093	0.2	1	atlas_48h_alh	rdgA
RpL22.1	0.00587935636966438	-0.303264040970417	0.521	0.706	1	atlas_48h_alh	RpL22
Nup205.1	0.00598715588754296	-0.222186798409015	0.121	0.239	1	atlas_48h_alh	Nup205
dj-1beta.1	0.00603650649786003	-0.188593786600736	0.257	0.414	1	atlas_48h_alh	dj-1beta
B52.1	0.0062307860269756	-0.181177875773008	0.593	0.805	1	atlas_48h_alh	B52
Dpit47.1	0.00637610873858666	-0.278109122437951	0.093	0.195	1	atlas_48h_alh	Dpit47
Nf-YC.1	0.0064462164518151	-0.151196780497455	0.15	0.28	1	atlas_48h_alh	Nf-YC
GstD1.1	0.00649761272421305	-0.185356419326261	0.7	0.868	1	atlas_48h_alh	GstD1
fne.1	0.00653301106368751	-0.163557046260238	0.379	0.582	1	atlas_48h_alh	fne
Fip1.1	0.00656748903028172	-0.120237110878305	0.186	0.329	1	atlas_48h_alh	Fip1
hzg.1	0.00660088186498217	-0.121789586192742	0.257	0.416	1	atlas_48h_alh	hzg
brat.1	0.00661621406206742	-0.301859596525381	0.779	0.891	1	atlas_48h_alh	brat
Wnt2.1	0.00663046817978544	-0.201795038507255	0.107	0.22	1	atlas_48h_alh	Wnt2
wrd.1	0.00664713283595084	-0.129064949446713	0.171	0.313	1	atlas_48h_alh	wrd
CASK.1	0.00673709853444463	-0.112340568631768	0.443	0.607	1	atlas_48h_alh	CASK
Cdk2.1	0.00695909640513261	-0.169483620491414	0.086	0.189	1	atlas_48h_alh	Cdk2
Usp7.1	0.00703640148540392	-0.119744735539313	0.771	0.944	1	atlas_48h_alh	Usp7
Eip63E.1	0.00710885900743032	-0.254592788026184	0.586	0.755	1	atlas_48h_alh	Eip63E
UQCR-C1.1	0.00742036198389934	-0.185115299998679	0.4	0.597	1	atlas_48h_alh	UQCR-C1
Sec13.1	0.00748052768008083	-0.175585162657415	0.093	0.2	1	atlas_48h_alh	Sec13
Sp1.1	0.00749096511403185	-0.538976541268356	0.121	0.228	1	atlas_48h_alh	Sp1
spoon.1	0.0076599943863187	-0.187188567644982	0.293	0.473	1	atlas_48h_alh	spoon
Tsp96F.1	0.00772304220201722	-0.189609785608674	0.193	0.333	1	atlas_48h_alh	Tsp96F
Ocrl.1	0.00777822883626489	-0.14113892296431	0.107	0.22	1	atlas_48h_alh	Ocrl
Jwa.1	0.00779362727063435	-0.238478017745745	0.2	0.333	1	atlas_48h_alh	Jwa
dsd.1	0.00782403415631463	-0.155878013996769	0.343	0.539	1	atlas_48h_alh	dsd
dome.1	0.0079114266712429	-0.152948684865115	0.2	0.34	1	atlas_48h_alh	dome
MED10.1	0.0079553815246064	-0.189593056386699	0.171	0.302	1	atlas_48h_alh	MED10
hth.1	0.00797304456442578	-0.304664375107986	0.529	0.708	1	atlas_48h_alh	hth
CG5953.1	0.00815713249566171	-0.13706395367762	0.107	0.216	1	atlas_48h_alh	CG5953
scramb1.1	0.00843051020223875	-0.142206752873985	0.114	0.226	1	atlas_48h_alh	scramb1
luna.1	0.00851160749957483	-0.227675899445165	0.193	0.331	1	atlas_48h_alh	luna
CG4511.1	0.00853305013570258	-0.127479059383909	0.15	0.276	1	atlas_48h_alh	CG4511
galla-1.1	0.00861833499410388	-0.184945741873055	0.107	0.214	1	atlas_48h_alh	galla-1
CG12107.1	0.00874288775499681	-0.104529014323994	0.107	0.216	1	atlas_48h_alh	CG12107
grh.1	0.00888209961809348	-0.206542433510486	0.421	0.615	1	atlas_48h_alh	grh
rept.1	0.00893051692467463	-0.207968387722357	0.129	0.245	1	atlas_48h_alh	rept
CDK2AP1.1	0.00918056005413858	-0.112281105541717	0.086	0.187	1	atlas_48h_alh	CDK2AP1
cni.1	0.00920619150544547	-0.129797190569277	0.1	0.206	1	atlas_48h_alh	cni
pcs.1	0.00929996603860762	-0.156775078719087	0.414	0.613	1	atlas_48h_alh	pcs
und.1	0.00946353362999913	-0.156830113220938	0.243	0.391	1	atlas_48h_alh	und
raskol.1	0.00950261517317176	-0.14602328108043	0.186	0.323	1	atlas_48h_alh	raskol
snRNP-U1-C.1	0.00953405931016283	-0.105290281061523	0.114	0.222	1	atlas_48h_alh	snRNP-U1-C
ZAP3.1	0.00981606315014286	-0.256508209516542	0.35	0.504	1	atlas_48h_alh	ZAP3
CG2915.1	0.0100246083956634	-0.194793773539224	0.136	0.255	1	atlas_48h_alh	CG2915
ReepB.1	0.0101734462117126	-0.147729519580976	0.25	0.407	1	atlas_48h_alh	ReepB
NC2alpha.1	0.0102107790085164	-0.146690368048027	0.186	0.317	1	atlas_48h_alh	NC2alpha
mbf1.1	0.0103597812011129	-0.166133747794494	0.264	0.428	1	atlas_48h_alh	mbf1
drk.1	0.0103866342331594	-0.199725661061395	0.121	0.233	1	atlas_48h_alh	drk
Pits.1	0.0105237912904199	-0.201908175516561	0.657	0.805	1	atlas_48h_alh	Pits
AhcyL1.1	0.0106500111126512	-0.188115109125905	0.357	0.541	1	atlas_48h_alh	AhcyL1
Mhcl.1	0.0107899866789774	-0.148403882651463	0.107	0.212	1	atlas_48h_alh	Mhcl
Trim9.1	0.0110435407343036	-0.278310240505687	0.264	0.418	1	atlas_48h_alh	Trim9
Nrt.1	0.0113206100080595	-0.197123194099349	0.5	0.675	1	atlas_48h_alh	Nrt
melt.1	0.0117338535475161	-0.182513441626845	0.307	0.475	1	atlas_48h_alh	melt
h.1	0.0123052480273468	-0.192493691493317	0.164	0.28	1	atlas_48h_alh	h
Ras85D.1	0.0123901416887568	-0.135513209495119	0.114	0.222	1	atlas_48h_alh	Ras85D
Ocho.1	0.0127425003424498	-0.169103025750164	0.457	0.665	1	atlas_48h_alh	Ocho
SCAP.1	0.0127676668815056	-0.166110452902226	0.114	0.216	1	atlas_48h_alh	SCAP
CG42724.1	0.0128651657668621	-0.159340891272941	0.357	0.525	1	atlas_48h_alh	CG42724
Gdi.1	0.013039207935851	-0.193272052012088	0.571	0.774	1	atlas_48h_alh	Gdi
CG13625.1	0.0131066122819295	-0.244881103407766	0.307	0.461	1	atlas_48h_alh	CG13625
EndoA.1	0.0131604822663295	-0.210913757256581	0.2	0.325	1	atlas_48h_alh	EndoA
aru.1	0.0132874953275687	-0.175526634955471	0.436	0.621	1	atlas_48h_alh	aru
GCS2beta.1	0.0135758090992146	-0.20045969482174	0.257	0.399	1	atlas_48h_alh	GCS2beta
mRpS7.1	0.013851138007342	-0.125362331015705	0.143	0.257	1	atlas_48h_alh	mRpS7
Aos1.1	0.0141098921012285	-0.154261997091306	0.271	0.418	1	atlas_48h_alh	Aos1
Psn.1	0.014505635589767	-0.117381583872732	0.2	0.333	1	atlas_48h_alh	Psn
rost.1	0.0145725923278983	-0.163766774124649	0.214	0.344	1	atlas_48h_alh	rost
inc.1	0.014668880106261	-0.213896011034563	0.214	0.342	1	atlas_48h_alh	inc
S6kII.1	0.0149923626437896	-0.142615612998633	0.186	0.313	1	atlas_48h_alh	S6kII
ND-75.1	0.0150048669282724	-0.131116378680382	0.143	0.255	1	atlas_48h_alh	ND-75
ND-ACP.1	0.0153110291315045	-0.159539298219159	0.45	0.646	1	atlas_48h_alh	ND-ACP
CG2865.1	0.0154465366230202	-0.156219210211703	0.407	0.582	1	atlas_48h_alh	CG2865
wds.1	0.0155368084818219	-0.178237864302329	0.5	0.665	1	atlas_48h_alh	wds
CG3847.1	0.0158808202695434	-0.153692151902272	0.121	0.222	1	atlas_48h_alh	CG3847
Paip2.1	0.0159120360069549	-0.13967963606764	0.471	0.689	1	atlas_48h_alh	Paip2
Rrp1.1	0.0163676969900359	-0.178145718384597	0.243	0.387	1	atlas_48h_alh	Rrp1
eIF3f1.1	0.0167802077454034	-0.153487309888629	0.357	0.521	1	atlas_48h_alh	eIF3f1
Galphas.1	0.0168098773128364	-0.23366760365364	0.157	0.263	1	atlas_48h_alh	Galphas
tara.1	0.0170130959100953	-0.185467238287932	0.529	0.733	1	atlas_48h_alh	tara
tsu.1	0.0170960258812433	-0.168197491182092	0.357	0.521	1	atlas_48h_alh	tsu
ft.1	0.0172095688144855	-0.21216595722824	0.743	0.872	1	atlas_48h_alh	ft
CG17931.1	0.0173496119293078	-0.192612141192001	0.186	0.311	1	atlas_48h_alh	CG17931
Nxt1.1	0.0178258802478817	-0.143385281916406	0.286	0.447	1	atlas_48h_alh	Nxt1
Chchd2.1	0.0181679617097733	-0.208387943787219	0.521	0.698	1	atlas_48h_alh	Chchd2
Pfk.1	0.0184223722453844	-0.149557544349707	0.136	0.241	1	atlas_48h_alh	Pfk
pch2.1	0.0187849163194705	-0.144156867915038	0.214	0.35	1	atlas_48h_alh	pch2
MESR4.1	0.0188140923102445	-0.101791726936043	0.121	0.224	1	atlas_48h_alh	MESR4
Pkc98E.1	0.0188568817407678	-0.214425572867678	0.129	0.23	1	atlas_48h_alh	Pkc98E
ND-B14.1	0.018895033493117	-0.145313675537253	0.357	0.533	1	atlas_48h_alh	ND-B14
Sar1.1	0.0193053846833968	-0.124894090060649	0.379	0.564	1	atlas_48h_alh	Sar1
Mcm7.1	0.020157015748155	-0.188781263236328	0.529	0.751	1	atlas_48h_alh	Mcm7
Ank2.1	0.0209835088976118	-0.152195045001456	0.171	0.29	1	atlas_48h_alh	Ank2
CG8635.1	0.0213944257261522	-0.166204562815515	0.379	0.537	1	atlas_48h_alh	CG8635
CG4360.1	0.0217708620195734	-0.116305302329771	0.243	0.383	1	atlas_48h_alh	CG4360
CSN7.1	0.0219670664380645	-0.170929185014033	0.257	0.399	1	atlas_48h_alh	CSN7
MED6.1	0.0221345953963714	-0.232395301958545	0.186	0.294	1	atlas_48h_alh	MED6
Tlk.1	0.0221712230906649	-0.160829375317855	0.764	0.918	1	atlas_48h_alh	Tlk
MRG15.1	0.0227039295117298	-0.101546372459267	0.229	0.364	1	atlas_48h_alh	MRG15
RpII215.1	0.0232751366240048	-0.153342593169941	0.636	0.821	1	atlas_48h_alh	RpII215
ND-B17.1	0.023345747626195	-0.171227479971645	0.15	0.255	1	atlas_48h_alh	ND-B17
SdhC.1	0.0238848865252204	-0.160756307072635	0.293	0.428	1	atlas_48h_alh	SdhC
Wdr62.1	0.0246855947965652	-0.162423844249943	0.286	0.432	1	atlas_48h_alh	Wdr62
mod(mdg4).1	0.0247913344580115	-0.126659350467183	0.136	0.239	1	atlas_48h_alh	mod(mdg4)
dlg1.1	0.0256505265968565	-0.116999517809909	0.364	0.523	1	atlas_48h_alh	dlg1
CG2924.1	0.0260238532173353	-0.110696665816359	0.221	0.346	1	atlas_48h_alh	CG2924
CG11752.1	0.026883116371691	-0.116397589052908	0.207	0.335	1	atlas_48h_alh	CG11752
CG9705.1	0.0285552516295504	-0.15977823129257	0.721	0.879	1	atlas_48h_alh	CG9705
dally.1	0.0285861905405336	-0.175606839692254	0.85	0.957	1	atlas_48h_alh	dally
noc.1	0.0291448710305432	-0.140830146707477	0.193	0.307	1	atlas_48h_alh	noc
ckn.1	0.0292448461474949	-0.127951036337065	0.486	0.681	1	atlas_48h_alh	ckn
CG8036.1	0.0314965438259051	-0.151968124478463	0.271	0.399	1	atlas_48h_alh	CG8036
RFeSP.1	0.0323247113312279	-0.185912319622208	0.371	0.508	1	atlas_48h_alh	RFeSP
CG32264.1	0.0331622070855526	-0.183114177398804	0.343	0.469	1	atlas_48h_alh	CG32264
Idh3a.1	0.0331753170097782	-0.230338564938577	0.371	0.516	1	atlas_48h_alh	Idh3a
CG5131.1	0.0332273068783626	-0.114089219406844	0.179	0.288	1	atlas_48h_alh	CG5131
pyr.1	0.0335749237551939	-0.253064460653404	0.243	0.36	1	atlas_48h_alh	pyr
CG5522.1	0.0339891878279259	-0.137608873861873	0.179	0.28	1	atlas_48h_alh	CG5522
Oaz.1	0.0342008442853003	-0.184807432632634	0.3	0.434	1	atlas_48h_alh	Oaz
CD98hc.1	0.0343748067314807	-0.200168281209086	0.35	0.469	1	atlas_48h_alh	CD98hc
stai.1	0.036111073349681	-0.207720399663258	0.464	0.617	1	atlas_48h_alh	stai
rb.1	0.0362713975615876	-0.125773979092471	0.321	0.463	1	atlas_48h_alh	rb
TfIIS.1	0.0368621342915557	-0.136204856841563	0.293	0.432	1	atlas_48h_alh	TfIIS
Pat1.1	0.0371501423953994	-0.112059256615106	0.536	0.718	1	atlas_48h_alh	Pat1
pre-rRNA:CR45845.1	0.0375690172198018	-0.130236018002136	0.35	0.498	1	atlas_48h_alh	pre-rRNA:CR45845
RpL34a.1	0.0389300405588027	-0.10187196411475	0.693	0.829	1	atlas_48h_alh	RpL34a
ATPsyndelta.1	0.0404775849250807	-0.126055887496868	0.486	0.644	1	atlas_48h_alh	ATPsyndelta
mask.1	0.0424225719912464	-0.140857252012214	0.5	0.673	1	atlas_48h_alh	mask
CG45049.1	0.0443685689162375	-0.132583330200104	0.457	0.619	1	atlas_48h_alh	CG45049
slpr.1	0.0444080976684161	0.154617616826275	0.186	0.302	1	atlas_48h_alh	slpr
ND-SGDH.1	0.0457395271776682	-0.107154793380541	0.307	0.44	1	atlas_48h_alh	ND-SGDH
Ack-like.1	0.0471219533185019	0.111054565943168	0.171	0.28	1	atlas_48h_alh	Ack-like
Optix.1	0.0471383971507931	-0.257700396601092	0.364	0.481	1	atlas_48h_alh	Optix
CG6044.1	0.0486817954263788	-0.218542443028426	0.5	0.679	1	atlas_48h_alh	CG6044
HnRNP-K.1	0.0491221800212307	-0.221055249467165	0.7	0.821	1	atlas_48h_alh	HnRNP-K
HDAC4.1	0.0491698967093628	-0.102642628895799	0.2	0.305	1	atlas_48h_alh	HDAC4
