# Supplementary material for: Single cell RNA-seq analysis reveals temporally-regulated and quiescence-regulated gene expression in Drosophila larval neuroblasts
Source: Neural Dev. 2022 Aug 24;17:7. doi: 10.1186/s13064-022-00163-7 (PMC9404614; doi:10.1186/s13064-022-00163-7)
Supplement: Supplementary file 10 — Additional file 10. [file 13064_2022_163_MOESM10_ESM.csv]

	p_val	avg_log2FC	pct.1	pct.2	p_val_adj
lncRNA:cherub	0	-2.65691757048315	0.932	0.97	0
Syp	0	1.38418605354813	0.774	0.343	0
trn	0	2.21640148246605	0.944	0.623	0
mamo	0	2.82001782827833	0.862	0.233	0
CycE	0	1.79121648401074	0.715	0.36	0
Hsp27	0	1.10753823149325	0.994	0.837	0
mnd	0	1.68073207810815	0.702	0.315	0
lncRNA:CR34335	0	-0.608683472772634	1	1	0
His3.3B	4.56919711505105e-307	0.916119766178496	0.991	0.886	9.13839423010211e-304
br	4.20744587992794e-258	1.23789648831972	0.6	0.244	8.41489175985589e-255
hdly	1.19643677729214e-247	1.88792718484806	0.526	0.239	2.39287355458428e-244
path	1.07322692213923e-237	1.30180909104806	0.664	0.392	2.14645384427846e-234
sgg	5.07149876625449e-232	1.14851257396099	0.574	0.285	1.0142997532509e-228
HnRNP-K	1.13431263423248e-218	1.48759053232076	0.698	0.436	2.26862526846495e-215
E(spl)m8-HLH	7.10020289641831e-212	-1.64755437298092	0.464	0.703	1.42004057928366e-208
NijA	2.04140865691239e-201	0.11894377762369	0.301	0.104	4.08281731382478e-198
Drat	4.80517579666045e-199	1.11015363977101	0.872	0.631	9.61035159332089e-196
pros	9.88416917989617e-194	1.06290557781466	0.636	0.301	1.97683383597923e-190
SoxN	1.3492041548678e-192	0.905192551172151	0.929	0.732	2.69840830973559e-189
betaTub56D	2.47235326277565e-189	0.480958099148799	0.998	0.971	4.94470652555131e-186
lncRNA:CR46006	2.00979093739504e-186	1.07538599897254	0.602	0.297	4.01958187479008e-183
Mcm7	9.90778973706507e-184	1.34278634356111	0.675	0.413	1.98155794741301e-180
klu	2.99622607664117e-175	1.36475680869712	0.513	0.257	5.99245215328234e-172
grh	6.56220880432758e-168	-2.30745958533176	0.357	0.57	1.31244176086552e-164
CG6479	1.32206131624012e-163	0.125426402170096	0.323	0.141	2.64412263248024e-160
CG12708	8.81160941572508e-162	1.63190598227494	0.483	0.293	1.76232188314502e-158
CG15209	9.2556557165332e-161	0.109830170825946	0.294	0.117	1.85113114330664e-157
jim	1.01586335450276e-160	0.890725056206652	0.582	0.257	2.03172670900553e-157
Lsd-2	3.997661522938e-154	0.525943081512698	0.486	0.253	7.995323045876e-151
Mvd	1.88738945514441e-153	0.179616485005562	0.264	0.075	3.77477891028883e-150
dUTPase	4.43008379736444e-150	0.912048228780014	0.606	0.334	8.86016759472889e-147
Glo1	1.17342473590834e-148	0.581073947635239	0.374	0.148	2.34684947181667e-145
for	2.06283472296454e-148	1.16581896450282	0.509	0.304	4.12566944592908e-145
GstD1	1.86618073256376e-145	1.10601159402312	0.582	0.365	3.73236146512752e-142
lncRNA:CR45388	2.0481545496663e-144	-1.37600789828804	0.819	0.887	4.0963090993326e-141
RpL38	7.05067294912865e-143	-0.787234884937167	0.918	0.93	1.41013458982573e-139
CG9650	3.12859451038777e-136	0.855349091005084	0.489	0.254	6.25718902077554e-133
CG3164	2.02846255799281e-133	0.200628047152151	0.288	0.113	4.05692511598562e-130
rho	4.65102485694721e-133	1.06491539668548	0.446	0.269	9.30204971389443e-130
Eip75B	3.82525080512259e-132	0.358685373236377	0.439	0.226	7.65050161024517e-129
Cse1	1.4661441196166e-131	0.604621207915857	0.424	0.228	2.93228823923321e-128
Hil	2.97709327722448e-124	0.397966677972096	0.335	0.177	5.95418655444896e-121
CG6701	4.70988556240337e-119	0.875102579477336	0.54	0.345	9.41977112480673e-116
Echs1	5.268644545374e-118	0.284566251753168	0.348	0.191	1.0537289090748e-114
dpa	6.97106800394804e-118	1.34104462296995	0.496	0.322	1.39421360078961e-114
CG1124	1.69142488585434e-117	0.758586579069224	0.377	0.221	3.38284977170868e-114
Pen	2.51292704538377e-115	0.611787190058042	0.938	0.82	5.02585409076754e-112
RabX1	5.15467644906287e-114	0.400077633198974	0.387	0.204	1.03093528981257e-110
CG7720	5.47885423092538e-114	0.115287104146065	0.292	0.135	1.09577084618508e-110
CG32354	2.87793112274864e-112	1.67801272772479	0.443	0.253	5.75586224549727e-109
lncRNA:CR45593	2.95915843606255e-112	-0.170362302354583	0.075	0.212	5.9183168721251e-109
rost	2.50088808013752e-111	0.210673459999544	0.33	0.19	5.00177616027505e-108
Notum	7.49782882193229e-110	0.288332218184704	0.311	0.155	1.49956576438646e-106
Ppa	1.14610629402877e-109	0.707326245439375	0.406	0.244	2.29221258805754e-106
18w	1.38411581734484e-109	0.774556953073569	0.325	0.154	2.76823163468968e-106
tth	2.37655533556381e-109	0.581391119192151	0.545	0.355	4.75311067112762e-106
CG4364	1.87797613935187e-108	0.161201489543985	0.379	0.213	3.75595227870374e-105
CG31475	1.58028878124227e-107	0.119907250459942	0.293	0.144	3.16057756248454e-104
Ran	6.94264616761032e-106	0.695529785755832	0.736	0.506	1.38852923352206e-102
arm	4.07070825226089e-105	0.496546888150747	0.39	0.193	8.14141650452179e-102
hid	3.29518750453927e-104	0.43778456605034	0.324	0.159	6.59037500907854e-101
eEF2	3.03314166016195e-102	0.732004036406206	0.666	0.444	6.0662833203239e-99
Wnt4	1.09568379159735e-100	0.18111014462152	0.572	0.35	2.19136758319471e-97
Sirup	3.7757970076625e-100	0.203266368999042	0.375	0.207	7.55159401532499e-97
mtSSB	4.13293339966333e-99	0.347291832267988	0.389	0.221	8.26586679932667e-96
Chrac-16	6.63730402937627e-99	0.666276982167704	0.419	0.257	1.32746080587525e-95
dally	1.19776440508628e-98	0.650045527018878	0.59	0.399	2.39552881017255e-95
Lmpt	1.74390991077523e-98	-0.151999853650571	0.165	0.281	3.48781982155046e-95
TppII	2.75668686467412e-98	0.178431833672371	0.293	0.15	5.51337372934825e-95
Oaz	3.95252737198779e-98	1.13026179980684	0.377	0.205	7.90505474397558e-95
emb	1.9145120819541e-96	0.588306376551092	0.912	0.757	3.82902416390821e-93
CycB3	5.36680059897442e-96	0.551916869280733	0.331	0.167	1.07336011979488e-92
RpL4	1.30899801621615e-95	0.570064458794532	0.838	0.639	2.6179960324323e-92
RpS4	1.30848037355158e-94	0.414777529963985	0.978	0.905	2.61696074710316e-91
RpS6	3.11530253144847e-93	0.532358762080755	0.853	0.656	6.23060506289693e-90
SP1173	1.70735301538934e-92	0.482397848306409	0.408	0.259	3.41470603077868e-89
Chd64	4.70871274116372e-92	0.20245360299491	0.346	0.211	9.41742548232743e-89
RR48361-transposable-element	1.57491527466988e-91	-0.356933347982171	0.049	0.161	3.14983054933976e-88
CG43658	2.69826895778906e-90	1.3395405401873	0.41	0.229	5.39653791557811e-87
GstS1	3.52308395913731e-90	0.185700115301165	0.316	0.176	7.04616791827462e-87
rdx	2.06520596305764e-88	0.64367665755825	0.503	0.34	4.13041192611528e-85
Nrg	8.31848690777895e-88	-1.02887724958721	0.776	0.812	1.66369738155579e-84
Pura	1.40136865368704e-87	0.854429800952849	0.39	0.256	2.80273730737407e-84
lncRNA:CR44272	2.12318368465557e-87	-0.529631316992998	0.195	0.304	4.24636736931114e-84
ham	3.18190117640184e-86	0.849262695638139	0.365	0.229	6.36380235280367e-83
ocm	9.08715363709089e-86	0.103176393754158	0.239	0.104	1.81743072741818e-82
Bacc	1.398458338102e-85	-0.600774113816465	0.897	0.895	2.796916676204e-82
Rx	4.53886643137641e-85	0.110861257032964	0.315	0.177	9.07773286275281e-82
Psn	4.74257145157313e-85	0.378873326517969	0.405	0.27	9.48514290314626e-82
CG6044	4.92046182035543e-85	0.805508360010654	0.369	0.222	9.84092364071086e-82
E(spl)mgamma-HLH	8.76161504260141e-85	0.89921451490609	0.673	0.498	1.75232300852028e-81
Dhfr	3.74900139629251e-84	0.190374458623394	0.303	0.164	7.49800279258502e-81
jeb	4.1500587398012e-83	0.426835819316579	0.445	0.297	8.3001174796024e-80
CG9993	1.64085940978268e-81	-0.112548359875177	0.276	0.144	3.28171881956535e-78
WRNexo	9.45839798783351e-81	1.05558483502032	0.374	0.229	1.8916795975667e-77
RpS5b	4.86638186647735e-80	0.175279087419485	0.298	0.17	9.7327637329547e-77
La	1.47325471036202e-79	0.112409637271959	0.317	0.162	2.94650942072403e-76
CG13690	5.66413721470805e-79	0.936931224080378	0.433	0.307	1.13282744294161e-75
Msp300	8.82040152712572e-79	0.2436470603486	0.564	0.35	1.76408030542514e-75
CG42806	1.89274320859349e-78	0.85704538417841	0.541	0.375	3.78548641718697e-75
Rbp6	1.97568069523705e-78	0.370059573672489	0.616	0.414	3.95136139047409e-75
Cyt-b5	3.00259937636891e-78	0.198966517134192	0.393	0.224	6.00519875273783e-75
CBP	4.27109204014865e-77	0.590315751957702	0.473	0.308	8.5421840802973e-74
Gp150	2.46180873281035e-76	0.221172108975593	0.274	0.135	4.92361746562069e-73
CrebA	2.70536312419194e-76	0.288695427995184	0.321	0.209	5.41072624838389e-73
Rcc1	1.35989702690506e-75	0.332630339972169	0.348	0.203	2.71979405381011e-72
Pex7	2.13893760114191e-75	-1.24279722312499	0.277	0.364	4.27787520228382e-72
CG3847	6.43457903471321e-75	0.113525996838609	0.301	0.166	1.28691580694264e-71
PCNA	2.36404517082536e-74	0.79384471115477	0.491	0.315	4.72809034165073e-71
Dl	5.32686000982737e-74	-0.249430061665012	0.204	0.321	1.06537200196547e-70
CG42342	1.3954036923856e-73	-0.910338113347312	0.228	0.358	2.7908073847712e-70
dpr17	1.4680918162451e-73	0.10179674341953	0.331	0.198	2.93618363249021e-70
CG6218	1.62934827439653e-73	-0.124225735840166	0.174	0.273	3.25869654879307e-70
p23	4.81442398392045e-73	0.5045750403563	0.738	0.524	9.62884796784089e-70
CG13678	1.02622514713527e-72	-0.22943789096596	0.174	0.277	2.05245029427053e-69
ken	7.63119095697565e-71	0.279483346531469	0.457	0.32	1.52623819139513e-67
His2Av	1.45453430999305e-70	0.476663370633176	0.689	0.454	2.9090686199861e-67
CG42709	2.87289865166264e-70	0.732031651224003	0.368	0.25	5.74579730332528e-67
Hsc70-4	3.4911198574087e-69	0.515789529672331	0.744	0.548	6.9822397148174e-66
dup	6.51629020666086e-69	0.656201197293869	0.358	0.238	1.30325804133217e-65
RpL22	3.73817536681246e-68	0.271002918084655	0.502	0.33	7.47635073362492e-65
Tl	4.0098594695108e-68	0.236137067340868	0.261	0.131	8.0197189390216e-65
Pyroxd1	1.26855691389018e-67	0.234194163104837	0.142	0.233	2.53711382778037e-64
snRNA:U12	1.37619699165802e-67	0.127958601179205	0.33	0.22	2.75239398331604e-64
Idh	1.47848885761818e-67	0.314997441986431	0.334	0.202	2.95697771523636e-64
Ace	9.97539904937037e-67	0.187381941843485	0.41	0.284	1.99507980987407e-63
Oatp74D	1.98567989353822e-66	0.182467090804535	0.4	0.243	3.97135978707644e-63
pan	1.75164342590588e-65	0.259599644932666	0.356	0.2	3.50328685181176e-62
Invadolysin	3.15210465281011e-65	-0.122885834181455	0.146	0.237	6.30420930562021e-62
jbug	5.78062569547221e-65	0.322868731186295	0.158	0.251	1.15612513909444e-61
CG31690	9.12540624664009e-65	-0.237622582143096	0.3	0.175	1.82508124932802e-61
mira	4.72303688413573e-64	0.540374925051066	0.438	0.267	9.44607376827146e-61
Hex-A	5.34259048797535e-64	0.541760466020521	0.585	0.407	1.06851809759507e-60
Tctp	8.70316108731402e-64	0.432364607899355	0.693	0.514	1.7406322174628e-60
nkd	2.04743859854422e-63	0.63280366312068	0.519	0.359	4.09487719708844e-60
cdi	1.08301903337211e-62	-0.829460169075067	0.765	0.806	2.16603806674422e-59
EndoA	1.08898484247719e-62	0.242558345835746	0.391	0.236	2.17796968495439e-59
RapGAP1	2.31325746617193e-62	0.164057601391634	0.612	0.424	4.62651493234386e-59
Nop60B	2.41438918597514e-62	0.423821003252874	0.513	0.352	4.82877837195028e-59
Hsp68	3.76719931070789e-62	-0.498858140204413	0.258	0.389	7.53439862141578e-59
Lsm10	4.64744374869804e-62	0.134437631335451	0.139	0.228	9.29488749739608e-59
betaCOP	1.31204317954242e-61	0.123781724560122	0.312	0.209	2.62408635908484e-58
bi	2.3534589127546e-61	0.322493047101024	0.655	0.454	4.7069178255092e-58
scramb1	5.33209671643086e-61	0.320438065711284	0.351	0.26	1.06641934328617e-57
RR48373-transposable-element	1.28847951739389e-60	-0.163548724261542	0.367	0.227	2.57695903478777e-57
Mcm2	4.79328564328576e-60	0.342491741789234	0.316	0.209	9.58657128657151e-57
ct	5.7086318199352e-60	-0.932091972265487	0.551	0.641	1.14172636398704e-56
RnrL	8.51443025241838e-60	0.819462416835046	0.309	0.163	1.70288605048368e-56
fz2	1.09017704216835e-59	0.16232003463997	0.627	0.425	2.1803540843367e-56
alrm	2.3037977557864e-59	-0.145115987577179	0.278	0.165	4.60759551157281e-56
slp2	2.38649254106854e-59	0.157569848512719	0.271	0.159	4.77298508213708e-56
CG11267	5.06533996188479e-59	0.306477621566204	0.498	0.351	1.01306799237696e-55
tai	8.17382863441942e-59	0.76894734675615	0.603	0.43	1.63476572688388e-55
trv	1.72909814341931e-58	0.352573604039317	0.616	0.459	3.45819628683862e-55
Moe	1.74686116146716e-58	0.562503477262386	0.47	0.319	3.49372232293433e-55
Psi	2.24184843138446e-58	0.248580586054642	0.434	0.286	4.48369686276891e-55
snu	2.2906027095477e-58	0.131254575549345	0.322	0.227	4.5812054190954e-55
Sam-S	6.21543204131128e-58	0.416960321335277	0.305	0.173	1.24308640826226e-54
jigr1	1.82331576875006e-57	0.465229068915785	0.611	0.452	3.64663153750012e-54
AnxB11	6.89925461829199e-57	0.108774100810126	0.325	0.203	1.3798509236584e-53
brk	7.443867077622e-57	0.68474791668134	0.376	0.269	1.4887734155244e-53
pr	2.22807372069361e-56	0.173078098244811	0.27	0.152	4.45614744138722e-53
Mcm5	2.58509425357293e-56	0.193625757736222	0.14	0.215	5.17018850714587e-53
CNBP	3.109953950416e-56	0.395734243367593	0.975	0.897	6.21990790083201e-53
CG8289	3.38484698301949e-56	-0.314043425308129	0.365	0.237	6.76969396603898e-53
hdc	5.70855126775143e-56	-0.638356913058468	0.819	0.812	1.14171025355029e-52
vvl	9.48425693801019e-56	-1.22068987769302	0.315	0.425	1.89685138760204e-52
kay	1.32348643739791e-55	-0.106532196760861	0.307	0.186	2.64697287479582e-52
Cbp53E	2.53412636286205e-55	0.109107485711148	0.418	0.283	5.06825272572409e-52
eg	6.35626308647679e-55	-0.424191932036615	0.231	0.297	1.27125261729536e-51
Fkbp59	8.47382185661492e-55	0.111213216673859	0.351	0.226	1.69476437132299e-51
RpL13	3.40337447234204e-54	0.377478350353951	0.922	0.781	6.80674894468408e-51
mab-21	5.40758861362816e-54	0.19025846914699	0.409	0.298	1.08151772272563e-50
CG4572	1.03698300184289e-53	0.202116882679744	0.24	0.125	2.07396600368578e-50
CG5359	1.05878403331309e-53	0.134850261862008	0.292	0.181	2.11756806662619e-50
Fkbp39	1.05906362692681e-53	0.410061936137187	0.628	0.464	2.11812725385361e-50
RpL3	1.12539360942495e-53	0.30557610173876	0.93	0.793	2.2507872188499e-50
Inx2	1.26303336589116e-53	0.139037558978498	0.384	0.257	2.52606673178231e-50
lncRNA:CR44832	2.75682561599456e-53	0.271897249969555	0.314	0.22	5.51365123198912e-50
E(spl)m6-BFM	3.78425179382923e-53	-0.689344461057741	0.254	0.321	7.56850358765845e-50
slp1	2.3658069214165e-52	1.05089053972337	0.485	0.353	4.73161384283301e-49
spoon	2.47816285351258e-52	0.238492080555187	0.355	0.233	4.95632570702516e-49
RpS9	3.08626809486903e-52	0.232882124365463	0.95	0.845	6.17253618973806e-49
Imp	1.52599148135728e-51	0.202715442717276	0.895	0.742	3.05198296271456e-48
psq	3.66504353977229e-51	0.541709886324308	0.614	0.438	7.33008707954457e-48
sqd	5.33857191991896e-51	0.406352801686908	0.752	0.56	1.06771438398379e-47
CG43759	6.91220127920852e-51	0.28582425711463	0.481	0.334	1.3824402558417e-47
RpL15	7.9470916928346e-51	0.271487817191373	0.967	0.881	1.58941833856692e-47
rhea	9.06720307978617e-51	-0.538187376880449	0.211	0.3	1.81344061595723e-47
Rpn2	1.42920688190353e-50	0.172193187087775	0.398	0.28	2.85841376380707e-47
Lam	1.46227456809948e-50	0.135226277284939	0.511	0.344	2.92454913619897e-47
mspo	5.9595605977671e-50	0.212477108556908	0.517	0.381	1.19191211955342e-46
Taldo	6.09597046766676e-50	0.284401248747035	0.335	0.212	1.21919409353335e-46
aay	8.76740299124237e-50	-0.182522940398561	0.295	0.19	1.75348059824847e-46
disco-r	2.25317894193953e-49	0.373435495798538	0.412	0.299	4.50635788387905e-46
RpL19	4.10633254970994e-49	0.304809891749114	0.971	0.885	8.21266509941988e-46
RpL34b	4.14752291376362e-49	0.370052593619674	0.9	0.783	8.29504582752725e-46
CG2145	5.54992517084474e-49	0.935773629941357	0.364	0.276	1.10998503416895e-45
eEF1gamma	1.82118492356233e-48	0.319660241038257	0.645	0.476	3.64236984712466e-45
lncRNA:CR46003	2.47147440431467e-48	0.370992147278017	0.514	0.378	4.94294880862934e-45
RpS3	3.98229796982122e-48	0.314363963846395	0.887	0.738	7.96459593964244e-45
vn	1.08808256235676e-47	0.248880094644677	0.31	0.234	2.17616512471351e-44
alphaTub84B	1.1629023033073e-47	0.319958173706549	0.932	0.787	2.32580460661459e-44
Atx2	2.15354251186471e-47	0.283395196859814	0.427	0.285	4.30708502372943e-44
Ahcy	7.8420372523349e-47	0.216354235188399	0.379	0.269	1.56840745046698e-43
mRpL54	8.9133944788332e-47	0.250399917795527	0.326	0.223	1.78267889576664e-43
CCT5	1.95122411969596e-46	0.237700088278201	0.368	0.231	3.90244823939191e-43
Nup358	3.81547822292501e-46	0.333205837566689	0.345	0.217	7.63095644585001e-43
RpL8	1.00159847300388e-45	0.336900652840032	0.956	0.855	2.00319694600776e-42
Hexo1	1.73794359386539e-45	0.191182786391314	0.258	0.155	3.47588718773079e-42
Rack1	1.78906128464856e-45	0.290119421181921	0.846	0.695	3.57812256929712e-42
Orcokinin	2.24520493168027e-45	-0.291573346380381	0.021	0.108	4.49040986336054e-42
Nap1	2.98766971801443e-45	0.219023340896722	0.604	0.432	5.97533943602886e-42
Atpalpha	5.22087643995845e-44	0.137884949885756	0.543	0.373	1.04417528799169e-40
5-HT1A	1.02476466767891e-43	0.1152745240082	0.316	0.226	2.04952933535781e-40
Alk	1.75156221666478e-43	0.409409307840062	0.509	0.36	3.50312443332956e-40
RpL39	2.98033749612165e-43	0.133419932509231	1	1	5.9606749922433e-40
CG2865	3.39097487860266e-43	0.799444365627648	0.427	0.282	6.78194975720533e-40
mt:tRNA:Arg-TCG	4.88737439008819e-43	0.308004334705478	0.548	0.435	9.77474878017638e-40
heph	6.22894090051249e-43	0.184091786115319	0.417	0.27	1.2457881801025e-39
RpL5	1.25993610565778e-42	0.340196754494193	0.883	0.749	2.51987221131556e-39
Tollo	1.47749314590983e-42	0.795844579552183	0.413	0.281	2.95498629181967e-39
RpL7A	1.64151823288003e-42	0.335186836970502	0.907	0.789	3.28303646576005e-39
CG42232	1.67582270732508e-42	0.273441651618833	0.307	0.203	3.35164541465015e-39
beat-IIa	2.73019905733877e-42	0.556148019865268	0.411	0.289	5.46039811467754e-39
Toll-7	5.48628014775701e-42	0.253405570707574	0.765	0.615	1.0972560295514e-38
eIF2beta	5.73825711700165e-42	0.402770044773831	0.845	0.698	1.14765142340033e-38
aru	6.27084270092917e-42	0.164747702037271	0.273	0.168	1.25416854018583e-38
Coop	9.44443628353189e-42	0.129281511471109	0.271	0.182	1.88888725670638e-38
CG10444	1.25713587754696e-41	-0.101862911696154	0.206	0.273	2.51427175509392e-38
VhaM9.7-b	1.34403849647091e-41	0.133415042127955	0.339	0.246	2.68807699294181e-38
Ccdc85	1.56220063021214e-41	0.109874160614163	0.332	0.245	3.12440126042427e-38
nkt	2.04931073803376e-41	-0.125803364265419	0.173	0.241	4.09862147606752e-38
Claspin	3.54982537153035e-41	0.832532517127971	0.359	0.273	7.09965074306069e-38
lncRNA:CR30009	5.91498884019032e-41	0.408335664743865	0.591	0.447	1.18299776803806e-37
Hat1	6.70785710521383e-41	0.756125335497092	0.415	0.316	1.34157142104277e-37
igl	8.15490434880534e-41	-0.120964670974481	0.324	0.239	1.63098086976107e-37
CG42268	8.33768080611309e-41	0.105662007919244	0.246	0.152	1.66753616122262e-37
CG14434	3.07093007392949e-40	0.278706921832814	0.407	0.301	6.14186014785898e-37
Jheh2	3.64059665221581e-40	0.318900332381876	0.337	0.248	7.28119330443163e-37
CG8306	4.95358271441234e-40	0.135950439930632	0.31	0.242	9.90716542882468e-37
DNApol-alpha180	5.05905825028924e-40	0.227314229091676	0.228	0.122	1.01181165005785e-36
ytr	8.86016860390938e-40	0.614924824237585	0.374	0.236	1.77203372078188e-36
RpL13A	1.92822059303526e-39	0.397417328493606	0.962	0.882	3.85644118607052e-36
Hsc70Cb	2.56600892564643e-39	0.367441465481717	0.82	0.695	5.13201785129286e-36
kek3	6.90149207430791e-39	0.23575005492429	0.368	0.261	1.38029841486158e-35
smt3	7.46687946882959e-39	0.184945749103504	0.998	0.987	1.49337589376592e-35
CG1572	7.69512634110009e-39	-0.166645131513752	0.333	0.251	1.53902526822002e-35
RpL10	1.92075496470962e-38	0.287295099990289	0.981	0.914	3.84150992941925e-35
CG3788	2.70643828152836e-38	0.385453901733528	0.332	0.247	5.41287656305673e-35
lncRNA:noe	2.86901857190474e-38	0.210385898591792	0.716	0.502	5.73803714380947e-35
CG18428	4.86648021834125e-38	0.202985056156981	0.389	0.296	9.7329604366825e-35
Fas2	5.11379861578167e-38	0.262942514597569	0.764	0.629	1.02275972315633e-34
GstE12	6.01264071092351e-38	0.179897322685426	0.317	0.224	1.2025281421847e-34
CG6388	1.28618110388981e-37	0.111423129939308	0.306	0.207	2.57236220777962e-34
CG10803	1.66196602850435e-37	0.2292725525477	0.191	0.07	3.32393205700869e-34
lncRNA:CR43626	1.90339403423092e-37	0.437055361922051	0.188	0.261	3.80678806846183e-34
Ae2	2.19641790353327e-37	0.171509522241786	0.306	0.224	4.39283580706653e-34
CG45263	2.29440392030796e-37	0.313367320724735	0.226	0.285	4.58880784061592e-34
Paics	2.56793440429258e-37	0.201896269762225	0.313	0.231	5.13586880858516e-34
RpL26	3.08075810472384e-37	0.163753701879682	0.972	0.888	6.16151620944767e-34
RpL17	3.49034157597442e-36	0.163444063099475	0.95	0.854	6.98068315194883e-33
goe	7.16152111185712e-36	0.276557528116237	0.323	0.255	1.43230422237142e-32
oc	8.21930484998748e-36	-0.704591163267095	0.318	0.213	1.6438609699975e-32
Dfd	1.20302091853978e-35	-0.120521842229034	0.183	0.247	2.40604183707956e-32
CG5112	1.23209049234441e-35	0.20597073233272	0.258	0.168	2.46418098468883e-32
RpS14a	1.33961000970083e-35	0.148133214494584	0.905	0.795	2.67922001940165e-32
CG43313	2.5340505402931e-35	0.123432128738219	0.358	0.274	5.06810108058621e-32
CG40472	2.82950471478892e-35	-0.129871377295079	0.133	0.199	5.65900942957784e-32
CG10576	3.0881348621376e-35	-0.129317529045818	0.348	0.239	6.1762697242752e-32
JhI-21	3.48422397200731e-35	0.230888824293079	0.334	0.249	6.96844794401462e-32
Eip93F	5.23840883466301e-35	-0.135709278422784	0.086	0.153	1.0476817669326e-31
Jupiter	7.39892403268342e-35	0.207965368371648	0.555	0.407	1.47978480653668e-31
lncRNA:CR40469	1.05889399132488e-34	0.275998113349225	0.967	0.88	2.11778798264975e-31
Prosalpha6	1.06649257307993e-34	0.301506306761992	0.415	0.284	2.13298514615985e-31
CG4409	2.44574667444261e-34	-0.223958149188644	0.188	0.244	4.89149334888522e-31
CG8507	3.30289330953162e-34	-0.143038072115164	0.077	0.132	6.60578661906323e-31
Hsp23	3.6444965569967e-34	0.334339618967949	0.5	0.364	7.2889931139934e-31
yps	6.13538792188932e-34	0.189963260254387	0.535	0.378	1.22707758437786e-30
Dhit	1.90925372255547e-33	0.205594853427764	0.414	0.3	3.81850744511093e-30
Ote	2.44318369719611e-33	0.327649703095632	0.368	0.279	4.88636739439222e-30
CG43347	2.85466670672633e-33	0.137979284706264	0.325	0.237	5.70933341345265e-30
Pp1alpha-96A	6.9590997234032e-33	0.271473201375881	0.36	0.259	1.39181994468064e-29
CG32982	9.43798724575297e-33	0.118376176241242	0.285	0.207	1.88759744915059e-29
Jafrac1	9.98908002873052e-33	0.28130684086416	0.808	0.689	1.9978160057461e-29
mgl	1.16912971475029e-32	0.1697198755683	0.353	0.272	2.33825942950057e-29
DNApol-alpha60	1.18692460057921e-32	0.35754103690544	0.243	0.137	2.37384920115842e-29
NHP2	1.31291848737761e-32	-0.153815130696885	0.363	0.252	2.62583697475522e-29
Prps	1.43242354586667e-32	0.167782000911689	0.406	0.321	2.86484709173335e-29
CG10527	2.36115074768838e-32	-0.11470800223424	0.197	0.251	4.72230149537675e-29
CG34132	3.26050495834311e-32	-0.153008094778677	0.196	0.257	6.52100991668623e-29
FBti0062856	4.63545386814299e-32	0.411382356747467	0.196	0.259	9.27090773628598e-29
RpS3A	4.81640666182124e-32	0.205563418825207	0.91	0.778	9.63281332364247e-29
fabp	4.98418626236275e-32	0.305480465980023	0.843	0.682	9.96837252472551e-29
Non3	5.18970847096107e-32	-0.148475715817341	0.193	0.255	1.03794169419221e-28
IntS11	7.49568381531493e-32	0.585598514861091	0.383	0.294	1.49913676306299e-28
Gapdh2	7.69266683781087e-32	0.158423589962512	0.58	0.447	1.53853336756217e-28
Dscam2	9.28622706623713e-32	0.697196440264595	0.339	0.218	1.85724541324743e-28
Nop56	1.67704055692954e-31	-0.241358658883705	0.238	0.308	3.35408111385908e-28
Ntf-2	2.00813221346843e-31	0.365076502825755	0.472	0.346	4.01626442693686e-28
e(r)	2.27573481414177e-31	0.161149761395554	0.453	0.35	4.55146962828354e-28
CG17124	2.54006354461603e-31	0.166745177546332	0.429	0.298	5.08012708923205e-28
feo	2.91755600855026e-31	0.368335065620019	0.69	0.565	5.83511201710052e-28
Dtg	3.00111235887684e-31	0.840508771946708	0.213	0.27	6.00222471775368e-28
kst	3.18925979649255e-31	0.435644120556586	0.399	0.316	6.37851959298509e-28
acj6	3.41259672089354e-31	0.145925971118518	0.151	0.209	6.82519344178708e-28
CG11768	5.05159862124964e-31	0.124085651355976	0.336	0.242	1.01031972424993e-27
CG8300	6.44195931740047e-31	0.103146922531331	0.328	0.243	1.28839186348009e-27
Myo10A	7.75113824320065e-31	0.506891716494071	0.277	0.191	1.55022764864013e-27
Syb	9.06442701142368e-31	0.200110818680808	0.349	0.253	1.81288540228473e-27
RPA3	3.26770218403808e-30	0.500963234729583	0.45	0.348	6.53540436807617e-27
sdk	6.2661149045839e-30	0.312320307428018	0.281	0.183	1.25322298091678e-26
Prosap	4.17203968092893e-29	0.314362155724407	0.357	0.247	8.34407936185787e-26
mRpL34	7.01500310166851e-29	0.433880674405243	0.505	0.393	1.4030006203337e-25
dsd	7.49227324720421e-29	0.175590153161475	0.487	0.389	1.49845464944084e-25
Tis11	1.60564555362817e-28	0.310562384035914	0.429	0.316	3.21129110725634e-25
Hey	1.92952618310835e-28	-0.50822388956825	0.262	0.301	3.85905236621669e-25
GluRIA	2.29576793312077e-28	0.105644477545559	0.297	0.208	4.59153586624153e-25
SNRPG	2.89181200159738e-28	0.188573180691138	0.755	0.616	5.78362400319475e-25
Egfr	2.94420270276889e-28	0.218919199247244	0.254	0.171	5.88840540553777e-25
lncRNA:CR43264	3.36897034679573e-28	-0.216968196620951	0.206	0.262	6.73794069359145e-25
RpL23A	4.71095226260758e-28	0.161098516060402	0.882	0.749	9.42190452521516e-25
HipHop	4.83030720515887e-28	0.324115598364173	0.153	0.197	9.66061441031773e-25
TyrR	5.13814994074577e-28	0.124203949065876	0.313	0.243	1.02762998814915e-24
MtnA	7.3600983426353e-28	0.104122921752679	0.71	0.547	1.47201966852706e-24
scro	7.56594583586516e-28	0.879432556254306	0.304	0.176	1.51318916717303e-24
mRpL18	1.13412992500067e-27	0.101290833704349	0.215	0.274	2.26825985000134e-24
caup	1.85408783982585e-27	-0.19469531419591	0.304	0.221	3.70817567965169e-24
Karybeta3	1.85412249199707e-27	0.392092406094709	0.344	0.286	3.70824498399414e-24
RpL10Ab	2.44930866817848e-27	0.174347699814048	0.946	0.842	4.89861733635696e-24
RpS29	3.0256907236348e-27	-0.308633363356981	0.967	0.955	6.0513814472696e-24
CG13096	3.09336933653708e-27	-0.169848138128017	0.236	0.29	6.18673867307416e-24
CG43085	3.55060993513562e-27	-0.215550383847731	0.297	0.203	7.10121987027124e-24
Ggamma30A	3.91289430324637e-27	0.212955555038921	0.469	0.346	7.82578860649274e-24
how	4.02889192201693e-27	0.31132007199211	0.37	0.291	8.05778384403385e-24
akirin	7.85095013675473e-27	0.259465219795775	0.46	0.341	1.57019002735095e-23
Chrac-14	1.56240100204353e-26	0.417962684120158	0.343	0.241	3.12480200408706e-23
Mcm6	1.71815849277576e-26	0.297230418124268	0.295	0.202	3.43631698555152e-23
Lim3	1.83133122369505e-26	0.116858604709748	0.145	0.197	3.66266244739009e-23
foxo	2.28270883024981e-26	-0.129402907213644	0.313	0.238	4.56541766049961e-23
mRpL28	2.33798549476022e-26	0.154457084980171	0.213	0.26	4.67597098952043e-23
Pgant9	2.62594566792475e-26	0.450960905713632	0.23	0.133	5.2518913358495e-23
insb	3.64630100623154e-26	-1.48924044538801	0.304	0.364	7.29260201246307e-23
stg	3.96780281311441e-26	0.259291815306623	0.903	0.799	7.93560562622882e-23
Caf1-180	4.51705575024635e-26	0.674778789748172	0.342	0.25	9.03411150049271e-23
CG5757	4.53899922108754e-26	0.271057237807034	0.138	0.165	9.07799844217507e-23
awd	4.86916728874245e-26	0.134545262811329	0.937	0.846	9.73833457748489e-23
Sp1	9.28412068785321e-26	-1.82628986332922	0.394	0.455	1.85682413757064e-22
Nup98-96	9.39159408904422e-26	0.240455472917601	0.283	0.204	1.87831881780884e-22
lncRNA:roX1	9.53755011555748e-26	0.287481940219186	0.707	0.579	1.9075100231115e-22
fj	1.4536985040355e-25	0.188155592452187	0.319	0.255	2.907397008071e-22
RPA2	3.44026723033558e-25	0.621598017549098	0.294	0.183	6.88053446067117e-22
gsb	3.50106598779225e-25	-0.10477909716467	0.27	0.181	7.00213197558449e-22
SPoCk	4.36754512419446e-25	0.156703398239396	0.208	0.127	8.73509024838892e-22
CG15047	6.46794735057389e-25	0.164089109607948	0.163	0.07	1.29358947011478e-21
Scm	1.12891197722412e-24	-0.120420324035563	0.289	0.214	2.25782395444824e-21
IA-2	1.37407955637826e-24	0.100172573319054	0.542	0.425	2.74815911275653e-21
geminin	1.59564979644779e-24	0.411922387822742	0.319	0.218	3.19129959289558e-21
LamC	1.80107165905434e-24	0.125583488428119	0.304	0.252	3.60214331810867e-21
Incenp	2.01877020395607e-24	0.304756554110842	0.3	0.206	4.03754040791213e-21
Ald1	2.63361073806989e-24	-0.323522877944392	0.419	0.483	5.26722147613978e-21
tll	2.64494101579742e-24	-0.703342262661034	0.259	0.195	5.28988203159484e-21
Mdh2	2.84841855955204e-24	0.176949388604312	0.219	0.268	5.69683711910408e-21
toc	3.60504410818578e-24	-0.505388114783894	0.275	0.194	7.21008821637157e-21
His3.3A	5.94561955549416e-24	0.195511579200448	0.793	0.648	1.18912391109883e-20
Mmp2	1.1125281265829e-23	0.111300226089573	0.146	0.193	2.2250562531658e-20
Hsp83	1.14278074325587e-23	0.20473549289867	0.715	0.566	2.28556148651174e-20
dati	1.64206918545804e-23	-0.170272918801277	0.207	0.136	3.28413837091608e-20
elB	1.68377224964451e-23	0.180864814122844	0.501	0.387	3.36754449928901e-20
AP-2mu	1.82649883618129e-23	0.260421294697945	0.257	0.173	3.65299767236258e-20
CG5151	1.92643972400952e-23	0.369123238779401	0.304	0.19	3.85287944801904e-20
RpL41	4.91782257683991e-23	-0.146031333262471	1	1	9.83564515367983e-20
mRpS22	5.20731694287128e-23	0.126909670467688	0.33	0.266	1.04146338857425e-19
Vmat	5.23728984796764e-23	-0.175854712034999	0.32	0.252	1.04745796959353e-19
Nup205	5.29792489747914e-23	0.278727258490223	0.29	0.203	1.05958497949583e-19
CG30159	6.37020090114206e-23	0.167821927051952	0.252	0.166	1.27404018022841e-19
CG4860	7.46147509717625e-23	0.157835673293939	0.323	0.277	1.49229501943525e-19
Ubx	7.77307342163176e-23	-0.105974211908418	0.269	0.201	1.55461468432635e-19
O-fut2	9.16950609773458e-23	0.110994965134483	0.291	0.226	1.83390121954692e-19
SH3PX1	1.75803690944101e-22	0.128269582525054	0.261	0.191	3.51607381888203e-19
RpS18	1.82242581093995e-22	0.237461957160301	0.926	0.842	3.64485162187989e-19
pch2	1.97571896103714e-22	0.382528492316761	0.375	0.297	3.95143792207428e-19
ttk	2.07350333870826e-22	-0.615245624131334	0.275	0.32	4.14700667741652e-19
CG9338	2.1968156820181e-22	-0.116769320213713	0.319	0.249	4.3936313640362e-19
polo	2.6224773372431e-22	0.348235349255761	0.232	0.14	5.2449546744862e-19
sog	2.75616496227731e-22	0.1351841572902	0.319	0.25	5.51232992455463e-19
l(2)37Cc	3.72477405277706e-22	0.201174554313755	0.338	0.252	7.44954810555412e-19
Lim1	4.64659663864686e-22	-0.349280543062324	0.328	0.238	9.29319327729372e-19
Yip1d1	9.71854490087687e-22	0.252305984376679	0.298	0.233	1.94370898017537e-18
RpL9	9.85364464663523e-22	0.153230312684258	0.846	0.713	1.97072892932705e-18
vig2	2.17370353393394e-21	0.14585400386155	0.461	0.374	4.34740706786787e-18
GstD3	2.42105397510027e-21	0.338425560310476	0.285	0.21	4.84210795020054e-18
Nlp	3.20031446608406e-21	0.12337090409445	0.721	0.578	6.40062893216812e-18
Btk29A	3.69368477219541e-21	0.164931375886937	0.218	0.265	7.38736954439081e-18
Sod3	3.79249016694443e-21	-0.114644128267659	0.173	0.218	7.58498033388886e-18
Nup93-1	4.31938395809788e-21	0.13359131710811	0.172	0.089	8.63876791619576e-18
eRF3	5.63726001389389e-21	0.242136605044594	0.213	0.127	1.12745200277878e-17
Rbfox1	6.17737035344119e-21	-0.293531347986746	0.948	0.923	1.23547407068824e-17
CCT3	7.17477031147179e-21	0.122902244338838	0.349	0.249	1.43495406229436e-17
nop5	1.31443462503489e-20	0.127262307385077	0.349	0.255	2.62886925006979e-17
run	1.3711124110627e-20	-0.268230062463824	0.271	0.202	2.74222482212541e-17
RpS2	1.58145426223714e-20	0.19701489483418	0.955	0.858	3.16290852447428e-17
sm	1.7796145709115e-20	-0.136389180909884	0.576	0.461	3.559229141823e-17
RpL35A	2.07079429349548e-20	0.133599529441592	0.845	0.712	4.14158858699095e-17
RhoGEF4	2.34073246992015e-20	0.220826465679804	0.334	0.251	4.68146493984031e-17
Blos3	2.53846417607237e-20	0.237778274294055	0.292	0.23	5.07692835214474e-17
fzy	4.82952323799659e-20	0.167287721505856	0.297	0.232	9.65904647599318e-17
CG34120	4.99332771482145e-20	0.305859021627383	0.152	0.176	9.98665542964289e-17
cas	5.7974194763233e-20	-1.50612964836091	0.336	0.385	1.15948389526466e-16
Idgf6	6.56107312224788e-20	0.137142274550519	0.274	0.206	1.31221462444958e-16
Tpc1	6.98768336083572e-20	0.107400678150055	0.216	0.157	1.39753667216714e-16
CG3337	7.73189275282102e-20	-0.110607697069769	0.308	0.256	1.5463785505642e-16
Cwc25	7.98389006344087e-20	0.364645645514577	0.298	0.207	1.59677801268817e-16
Mcad	8.36422595789575e-20	-0.106990027668397	0.267	0.193	1.67284519157915e-16
E(spl)m7-HLH	9.59976334030985e-20	-0.773267385252248	0.336	0.386	1.91995266806197e-16
CG9149	9.88894143824425e-20	0.106741874718394	0.236	0.159	1.97778828764885e-16
RpS19a	1.56412854673071e-19	0.128791514178415	0.876	0.753	3.12825709346142e-16
ImpL2	2.33763968866538e-19	0.207041278247278	0.305	0.253	4.67527937733076e-16
CG2246	2.36970870043695e-19	0.282403376523099	0.434	0.35	4.7394174008739e-16
bt	2.93363456054787e-19	-0.107390563454708	0.215	0.273	5.86726912109574e-16
eEF5	3.09637311178072e-19	0.132797177669753	0.814	0.671	6.19274622356145e-16
lncRNA:roX2	3.19536756723124e-19	-0.795294024456543	0.068	0.146	6.39073513446248e-16
RpS7	2.48481817166789e-18	0.163052526631725	0.961	0.886	4.96963634333577e-15
disco	2.54496979613983e-18	-0.229791824560784	0.24	0.28	5.08993959227967e-15
RpS15Aa	2.60008563790172e-18	0.139228891998734	0.84	0.723	5.20017127580343e-15
ND-B17.2	2.89150665303721e-18	-0.104479234051302	0.395	0.304	5.78301330607442e-15
RpS5a	3.49859937893907e-18	0.185534577451457	0.953	0.873	6.99719875787815e-15
lncRNA:CR44268	3.81867884004618e-18	0.170286110104324	0.184	0.219	7.63735768009237e-15
RpL37A	5.34584059361593e-18	-0.382356134949834	0.939	0.925	1.06916811872319e-14
CG31869	7.53989093010441e-18	0.155747451580372	0.36	0.295	1.50797818602088e-14
CG46339	8.26088471545133e-18	-0.257622990217572	0.234	0.263	1.65217694309027e-14
gsb-n	1.32893324763536e-17	-0.3315499820419	0.239	0.267	2.65786649527073e-14
Diap2	1.47279366233064e-17	0.263753786476628	0.354	0.293	2.94558732466129e-14
SK	2.77807690371408e-17	0.215053895690102	0.345	0.27	5.55615380742815e-14
pyd	3.16890211071967e-17	0.261417871501241	0.413	0.315	6.33780422143933e-14
Crz	3.44809289762863e-17	-0.122654809041237	0.164	0.208	6.89618579525725e-14
tap	3.89652972255633e-17	-0.641182526534322	0.276	0.316	7.79305944511266e-14
CG10214	4.49903201661008e-17	-0.129308603576679	0.175	0.113	8.99806403322016e-14
Odj	5.67123304974848e-17	-0.114692541112927	0.226	0.154	1.1342466099497e-13
CG4751	7.17682633336945e-17	0.112209645895615	0.302	0.243	1.43536526667389e-13
Ets65A	1.88968036501168e-16	0.167478911448902	0.138	0.079	3.77936073002336e-13
CG13305	2.37836805145154e-16	-0.875180217299895	0.248	0.293	4.75673610290308e-13
wal	3.03359749346687e-16	0.171214716165642	0.249	0.17	6.06719498693373e-13
SMC2	7.95669831528917e-16	0.371827518652221	0.351	0.281	1.59133966305783e-12
Dsk	1.28773217228534e-15	-0.137868059295098	0.086	0.125	2.57546434457069e-12
Tsp42Ee	1.4591224315226e-15	0.15287333154825	0.369	0.286	2.91824486304519e-12
Eip55E	1.49695548602262e-15	0.140902039298184	0.268	0.205	2.99391097204525e-12
Osi9	1.74124400663508e-15	-0.436770625847277	0.301	0.319	3.48248801327017e-12
Uhg1	2.19378789645995e-15	-0.125868609132744	0.143	0.177	4.38757579291989e-12
FBti0102119	2.25775926866297e-15	0.150204795735958	0.221	0.146	4.51551853732595e-12
Cap-D2	2.71570095920629e-15	0.20227850189845	0.146	0.173	5.43140191841258e-12
CCT6	2.91867370102857e-15	0.346912652928715	0.395	0.315	5.83734740205714e-12
Rac2	4.722160295527e-15	0.108811762169232	0.299	0.23	9.444320591054e-12
Act57B	5.43135902018027e-15	-0.157841813626495	0.216	0.257	1.08627180403605e-11
RpL34a	9.00623942785996e-15	0.109849115350526	0.552	0.441	1.80124788557199e-11
Ts	1.07513794503024e-14	0.227488099633162	0.284	0.229	2.15027589006049e-11
LanB1	1.1798981117686e-14	0.339767142198215	0.188	0.222	2.3597962235372e-11
Npc2a	1.37666577295203e-14	-0.162877962246733	0.292	0.226	2.75333154590407e-11
CG5535	3.36766383012311e-14	0.492468410721772	0.265	0.196	6.73532766024623e-11
D	3.77165656642792e-14	0.398547364300736	0.455	0.394	7.54331313285583e-11
Nplp4	3.9933898683376e-14	0.218979760660914	0.295	0.233	7.9867797366752e-11
Rok	5.08562413202053e-14	0.256735117733679	0.22	0.237	1.01712482640411e-10
CG10512	5.57499853834847e-14	-0.333679250373377	0.315	0.255	1.11499970766969e-10
CG8034	6.70577038179394e-14	0.139391428101184	0.266	0.213	1.34115407635879e-10
CAH1	6.81853440557972e-14	-0.212202669337932	0.242	0.264	1.36370688111594e-10
Cyp1	8.85233092479428e-14	0.142960176724021	0.85	0.719	1.77046618495886e-10
Gat	8.90290766099847e-14	-0.469521681948974	0.172	0.215	1.78058153219969e-10
aurB	1.0055787970887e-13	0.155322681693223	0.271	0.192	2.01115759417739e-10
AP-1-2beta	1.06666263844956e-13	0.134513710285885	0.248	0.197	2.13332527689911e-10
CG12065	1.49052881097969e-13	0.105101049602737	0.403	0.336	2.98105762195939e-10
Vrp1	1.80651934989523e-13	-0.112744890756629	0.191	0.126	3.61303869979045e-10
Sf3b5	1.87896858450874e-13	-0.174767716400384	0.327	0.365	3.75793716901748e-10
CG7379	1.96445565471082e-13	-0.112524040668923	0.138	0.171	3.92891130942165e-10
Nph	2.18919011992264e-13	0.108425096462266	0.776	0.647	4.37838023984528e-10
Cks30A	2.32392814603711e-13	0.258025772200134	0.278	0.208	4.64785629207421e-10
dpr9	2.62217503660389e-13	0.359753538899697	0.429	0.343	5.24435007320778e-10
l(2)k01209	4.37597816494345e-13	0.198424724847162	0.27	0.224	8.7519563298869e-10
CG18190	1.06513051901217e-12	0.225659797651551	0.289	0.242	2.13026103802433e-09
CG17816	1.10858281082494e-12	-0.12590485972807	0.311	0.249	2.21716562164988e-09
apt	1.19866296630833e-12	-0.172801322084147	0.272	0.213	2.39732593261666e-09
Optix	1.70322598046332e-12	-0.663969961892895	0.369	0.308	3.40645196092664e-09
ase	2.61752044900612e-12	-0.433487215448766	0.283	0.314	5.23504089801225e-09
Pal2	5.0862032251652e-12	0.343050937244126	0.407	0.321	1.01724064503304e-08
capt	7.76375942956497e-12	0.184010470069295	0.176	0.111	1.55275188591299e-08
OstDelta	7.91444524427994e-12	-0.153717889139584	0.323	0.254	1.58288904885599e-08
Rpe	9.41060223359877e-12	0.326259866988807	0.279	0.215	1.88212044671975e-08
ced-6	1.01307607609348e-11	0.173435639779634	0.211	0.153	2.02615215218696e-08
CD98hc	1.07075883967157e-11	0.169180997815185	0.368	0.296	2.14151767934314e-08
CG5955	1.09574689221728e-11	-0.207265617606311	0.223	0.247	2.19149378443456e-08
RpL31	1.12121004078602e-11	-0.458163737994747	0.885	0.855	2.24242008157203e-08
CG15536	1.85209957947155e-11	-0.108337807916245	0.299	0.253	3.70419915894311e-08
5-HT2A	1.88566394904828e-11	-0.120602859969936	0.235	0.26	3.77132789809657e-08
CG13252	2.66434180561481e-11	0.199125383823609	0.321	0.287	5.32868361122961e-08
CG17454	2.87224178854963e-11	-0.229894308708598	0.219	0.243	5.74448357709926e-08
CG9336	3.0623664333232e-11	0.105486435314116	0.288	0.245	6.12473286664639e-08
sca	3.50715992484745e-11	0.89536152553916	0.213	0.121	7.0143198496949e-08
mld	3.52970880730497e-11	0.373050793985951	0.279	0.229	7.05941761460995e-08
Sld5	3.7310994471128e-11	0.219657059494033	0.128	0.145	7.4621988942256e-08
CG9686	1.128686434792e-10	-0.372992353087935	0.312	0.254	2.257372869584e-07
hkb	1.1541693803578e-10	-0.209372870600199	0.273	0.216	2.30833876071561e-07
Liprin-gamma	1.15652476695881e-10	-0.336662821299727	0.617	0.516	2.31304953391762e-07
CG17896	1.67796496233292e-10	0.221031943785142	0.3	0.246	3.35592992466585e-07
jing	1.74979012467292e-10	-0.118476820576551	0.235	0.255	3.49958024934585e-07
CG8223	2.38355067550741e-10	0.360064259821343	0.297	0.216	4.76710135101483e-07
CG34183	2.63618560261969e-10	-0.121135836780964	0.234	0.177	5.27237120523938e-07
ReepB	3.34750558678165e-10	-0.151446487687183	0.379	0.31	6.69501117356331e-07
lncRNA:CR43334	4.74638074030592e-10	-0.457193882109608	0.309	0.328	9.49276148061184e-07
Arpc3A	4.80273859006221e-10	0.101897231617108	0.262	0.279	9.60547718012441e-07
Acbp2	5.60964682595088e-10	-0.302889315835411	0.338	0.27	1.12192936519018e-06
NPF	7.95923741489335e-10	-0.123056629854929	0.211	0.139	1.59184748297867e-06
CG15353	9.4980762767723e-10	0.24347292332765	0.285	0.212	1.89961525535446e-06
CG4115	1.23943465922945e-09	-0.23431598399507	0.299	0.297	2.47886931845889e-06
CG2918	2.49811075206326e-09	0.12894057046339	0.312	0.249	4.99622150412652e-06
svp	2.54432130655385e-09	-1.02373999393325	0.395	0.338	5.0886426131077e-06
Cys	3.1379070734556e-09	-0.170051916418047	0.26	0.216	6.27581414691119e-06
Gapdh1	3.46018474970255e-09	-0.398167385278875	0.433	0.448	6.9203694994051e-06
CG8778	3.7784904714085e-09	0.163638586813908	0.32	0.271	7.556980942817e-06
Nplp2	5.62763492608728e-09	-0.249039239054063	0.298	0.239	1.12552698521746e-05
CG9752	5.6414117931828e-09	0.275718666688935	0.291	0.237	1.12828235863656e-05
GILT1	9.00726473130866e-09	0.189258809315607	0.304	0.266	1.80145294626173e-05
Cndp2	9.12670918508732e-09	0.100999597876767	0.238	0.258	1.82534183701746e-05
N	1.34562283395353e-08	0.114440356418032	0.511	0.42	2.69124566790706e-05
CG15083	1.40479789482926e-08	0.157627782635663	0.263	0.224	2.80959578965852e-05
RpL40	1.56167533529025e-08	0.147436612160067	0.963	0.915	3.1233506705805e-05
MsrA	2.10543816379791e-08	0.179207778548119	0.287	0.249	4.21087632759583e-05
GCS2beta	2.55068845157242e-08	0.382431325919702	0.308	0.245	5.10137690314483e-05
Traf4	2.70983335975033e-08	-0.256399852842458	0.363	0.305	5.41966671950066e-05
RpS12	2.78690209163025e-08	-0.118110033852256	0.961	0.9	5.57380418326051e-05
RpS30	2.99877047816235e-08	-0.213931201295705	0.929	0.862	5.99754095632471e-05
chinmo	3.02272992907446e-08	-0.235779981021162	0.604	0.489	6.04545985814892e-05
CG30105	3.03281226557167e-08	0.201169097791334	0.276	0.228	6.06562453114334e-05
fru	3.43552366617774e-08	-0.779007334404707	0.415	0.436	6.87104733235547e-05
CG7084	3.96383596760243e-08	-0.150997813944821	0.262	0.266	7.92767193520486e-05
CG14312	4.31350057128973e-08	-0.174527434146022	0.259	0.21	8.62700114257946e-05
bab2	6.07150130149554e-08	-0.371225041076664	0.216	0.239	0.000121430026029911
Set	6.95860586380734e-08	-0.166264845597832	0.494	0.404	0.000139172117276147
egr	7.93442496130175e-08	-0.10198408225724	0.268	0.232	0.000158688499226035
cu	1.23149829470989e-07	0.201958504315843	0.312	0.279	0.000246299658941978
Proc	1.2713212103548e-07	-0.157542879161406	0.266	0.276	0.00025426424207096
wdp	1.79870814549637e-07	-0.713666093442456	0.304	0.325	0.000359741629099274
beta-Man	1.90046247423717e-07	0.117657203703805	0.237	0.225	0.000380092494847434
sif	2.29092868866184e-07	-0.230338490258618	0.192	0.21	0.000458185737732367
Frq1	3.13692789207415e-07	-0.16161080522206	0.345	0.272	0.00062738557841483
Shmt	4.04111183444306e-07	0.24403967734507	0.216	0.168	0.000808222366888612
CG43394	4.32271080116461e-07	0.136588891162916	0.233	0.265	0.000864542160232922
lncRNA:CR33938	4.60459866188296e-07	-0.872819268841548	0.29	0.239	0.000920919732376591
Nep1	4.70963045980884e-07	0.125698709793898	0.284	0.26	0.000941926091961768
aos	4.83719736890153e-07	0.133866123542217	0.247	0.204	0.000967439473780306
Picot	5.07833030192855e-07	-0.100638985663781	0.277	0.233	0.00101566606038571
Galphai	7.48641717994965e-07	-0.254456015923334	0.774	0.761	0.00149728343598993
grn	7.88247105572434e-07	-1.36062816884599	0.315	0.267	0.00157649421114487
CG5787	8.08221503052032e-07	0.125350028907579	0.224	0.172	0.00161644300610406
fne	8.63681965798044e-07	-0.204856785787624	0.644	0.545	0.00172736393159609
RnrS	1.01600351693992e-06	0.733563521204412	0.301	0.247	0.00203200703387983
mirr	1.03356751601569e-06	-0.635713067163109	0.308	0.253	0.00206713503203139
CG11790	1.25473750714262e-06	0.16283101991828	0.176	0.186	0.00250947501428524
Smn	1.33633708683006e-06	0.267421130863546	0.257	0.204	0.00267267417366011
Akr1B	1.51144998812776e-06	-0.106817594277033	0.273	0.293	0.00302289997625553
CG31221	1.55592823267229e-06	0.122173926396123	0.431	0.364	0.00311185646534457
GstE2	1.62315317225436e-06	-0.108070394002053	0.273	0.234	0.00324630634450873
hth	1.87750629696476e-06	-0.422456816729226	0.499	0.491	0.00375501259392953
Dgp-1	1.91375029007631e-06	0.26671722693871	0.307	0.269	0.00382750058015261
Hsp26	1.97601377722729e-06	-0.348070480508355	0.643	0.686	0.00395202755445458
MSBP	2.11479346169101e-06	-0.10215043987487	0.171	0.181	0.00422958692338203
Ddc	2.13939819812414e-06	-0.125150635575823	0.277	0.243	0.00427879639624829
CG4570	2.16765558159228e-06	0.480356487495999	0.243	0.177	0.00433531116318457
tup	2.30719431888598e-06	-0.116894455774839	0.299	0.261	0.00461438863777195
nab	2.39104808376141e-06	0.10275120590745	0.248	0.205	0.00478209616752281
Gabat	2.60118962508069e-06	-0.162806531248663	0.218	0.169	0.00520237925016137
amon	2.79986803845897e-06	0.120641704722642	0.242	0.187	0.00559973607691795
abd-A	3.38155101034284e-06	-0.364485592746814	0.221	0.224	0.00676310202068568
Ms	3.45834019474771e-06	-0.195087882194597	0.274	0.223	0.00691668038949541
trr	3.55054991476119e-06	0.207361305108508	0.271	0.223	0.00710109982952238
BubR1	3.90064340324338e-06	0.207991398740918	0.223	0.236	0.00780128680648676
Fer1HCH	5.60742130700097e-06	-0.47924751172058	0.391	0.399	0.0112148426140019
ITP	6.04320220274464e-06	-0.10770575359671	0.294	0.245	0.0120864044054893
sta	7.27904100855203e-06	-0.117947286956713	0.958	0.886	0.0145580820171041
retn	7.99155512388747e-06	-0.370283702066051	0.226	0.207	0.0159831102477749
Fer2LCH	8.30019948425766e-06	-0.424473171071503	0.732	0.693	0.0166003989685153
CG4250	8.83266358373235e-06	0.540828283050588	0.304	0.261	0.0176653271674647
E23	9.01024303717273e-06	-0.277775776983662	0.3	0.252	0.0180204860743455
sgl	1.09969804527521e-05	-0.114619904946886	0.312	0.279	0.0219939609055042
NetB	1.18208288381156e-05	-0.234364831055085	0.236	0.24	0.0236416576762313
CG2926	1.19066641567257e-05	0.170774146166091	0.371	0.31	0.0238133283134513
borr	1.21330327591981e-05	0.237490968890496	0.262	0.27	0.0242660655183963
baz	1.64569530980302e-05	-0.145910612279725	0.516	0.471	0.0329139061960604
Rtnl1	1.68238135933462e-05	-0.109110624632568	0.319	0.266	0.0336476271866925
Aldh	1.80906392229048e-05	0.519325436490901	0.247	0.236	0.0361812784458095
CG17032	2.14503311906278e-05	0.141439466907211	0.236	0.204	0.0429006623812557
CG13067	2.23932261237994e-05	-0.285085467403636	0.313	0.274	0.0447864522475988
CG30197	2.65347573917891e-05	-0.131051678130282	0.224	0.233	0.0530695147835783
mad2	3.14432863893788e-05	0.120049745807106	0.334	0.291	0.0628865727787575
Chd1	4.43774171251729e-05	-0.112215518467496	0.31	0.268	0.0887548342503459
MRG15	6.0266203376656e-05	0.227664170763817	0.344	0.283	0.120532406753312
CG31548	8.52776210241196e-05	0.179079220795193	0.231	0.19	0.170555242048239
robo2	8.53756128995762e-05	-0.163816104438696	0.324	0.275	0.170751225799152
CG32532	0.000102128812785237	-0.159701492540341	0.316	0.29	0.204257625570475
kn	0.000111476206378118	-0.659009520469121	0.299	0.251	0.222952412756235
Uhg2	0.000128413419974546	-0.213199557433554	0.24	0.253	0.256826839949092
Ssrp	0.000130413042147166	0.608399715488703	0.346	0.27	0.260826084294332
lncRNA:CR31386	0.000143459529541689	-1.27065469796604	0.325	0.333	0.286919059083377
Idi	0.000151594711021024	-0.233813483028623	0.265	0.223	0.303189422042048
Nup54	0.000179003768935254	0.12360486091398	0.271	0.235	0.358007537870507
ptc	0.000221803914494422	-0.262997609973012	0.324	0.281	0.443607828988844
RpL28	0.000332642711925981	-0.302775158809762	0.961	0.928	0.665285423851962
MFS3	0.000394244788800096	-0.24789425921568	0.274	0.275	0.788489577600192
RpS20	0.000445116594736075	-0.218435458818771	0.955	0.912	0.890233189472149
RfC4	0.000464869239384166	0.383689404246224	0.283	0.242	0.929738478768332
CycA	0.00047255028496414	0.266191461256565	0.284	0.282	0.945100569928281
erm	0.000643817307382219	0.171227764433796	0.236	0.236	1
ect	0.000913736460895305	-0.11381888789906	0.309	0.287	1
pnt	0.0010151264013606	-0.12178540643986	0.291	0.265	1
zfh1	0.00103252800918321	-0.334121742969095	0.295	0.291	1
CG12355	0.00107187119962725	-0.108404849582483	0.306	0.267	1
tnc	0.00113482957798678	0.202983169923737	0.317	0.314	1
RpL27	0.001287385878565	-0.241927142524861	0.924	0.885	1
CG34155	0.00135918768722802	0.102212856161752	0.285	0.259	1
Mhc	0.00136407137988066	-0.130040426998265	0.283	0.288	1
Nxf3	0.00154522724824167	0.114034164640459	0.171	0.128	1
Cdc6	0.00159415571520847	0.141536147717911	0.253	0.224	1
HIP	0.00193659892141977	0.111353202252298	0.225	0.231	1
glu	0.00226892017586523	0.225060784562731	0.315	0.265	1
RpL23	0.00241226217655548	-0.201334337780132	0.971	0.945	1
hbn	0.00259300357441078	0.491047147898304	0.32	0.321	1
hbs	0.00274534297452654	0.57443716798356	0.269	0.241	1
RpS23	0.00287079763718083	-0.184103494058546	0.922	0.852	1
Hmx	0.00309212982584579	-0.965071414411201	0.365	0.368	1
msd1	0.00321936367670773	0.547112053632065	0.194	0.177	1
CG5174	0.00342600680007242	0.33155795200859	0.234	0.184	1
mRpS30	0.00352253543952941	0.272300692338562	0.273	0.233	1
klg	0.0038538363367527	-0.325193015432504	0.302	0.3	1
RpL24	0.00399941740234862	-0.333968402890275	0.884	0.836	1
RpS27	0.00404832592985426	-0.145276901982972	0.991	0.97	1
dpn	0.00410883052154773	0.429260740609338	0.255	0.215	1
MFS9	0.00483505883651607	-0.380842874155893	0.341	0.342	1
RpS25	0.00525894309035649	-0.117878141666016	0.992	0.979	1
twit	0.00539257591275504	-0.13418257979478	0.293	0.245	1
ft	0.00623095540967964	0.384045670382084	0.292	0.273	1
Msr-110	0.00699872775102486	0.174886601155168	0.243	0.248	1
BthD	0.00804306055010787	0.1468185121683	0.215	0.181	1
Six4	0.00828294598633855	-0.497562389447757	0.268	0.239	1
Nsun2	0.00839166367042912	0.207951200009294	0.27	0.23	1
hoip	0.00864113545415286	-0.4329150410345	0.336	0.34	1
dysc	0.00900313350988044	0.229840978566384	0.309	0.268	1
B-H1	0.00960193103259573	0.246916391464311	0.265	0.252	1
shot	0.0100375456388878	-0.258465224225553	0.249	0.246	1
toy	0.0100967609681885	-0.217606120341819	0.168	0.175	1
sprt	0.0104916473619336	-1.27307042630889	0.316	0.341	1
Psf2	0.0108107895577362	0.120244994461843	0.283	0.261	1
Adf1	0.0155185778736178	-0.188946146112365	0.397	0.357	1
vito	0.0160032002866269	-0.117371202381868	0.284	0.281	1
RpLP0	0.0182301799678337	-0.379571797701931	0.842	0.772	1
Shrm	0.0193891166735283	0.102119707681551	0.246	0.252	1
CLIP-190	0.0195522336054532	0.220798821417741	0.249	0.207	1
CG7834	0.0239102130769614	0.308900579541578	0.278	0.242	1
CG11970	0.0247675763920164	-0.170739788120311	0.31	0.285	1
CG15646	0.0248875049969451	0.287339614399818	0.239	0.202	1
PCB	0.025409423722275	0.346119669927334	0.315	0.307	1
CG43340	0.0292071935381058	0.138998433492833	0.217	0.191	1
CG12239	0.0322731021808522	0.992327386966764	0.425	0.377	1
HmgD	0.0340833611579294	-0.100032620389238	0.899	0.835	1
CG4281	0.0382565036332078	0.220533028359706	0.193	0.152	1
hig	0.0384799112208867	-0.401826249809038	0.189	0.194	1
CycB	0.0392701567987191	0.200919466586242	0.256	0.263	1
wb	0.0402997710420066	0.585010675259398	0.21	0.201	1
Hug	0.0438958003133771	0.486715753315153	0.228	0.209	1
Ilp2	0.0447310776698725	-0.275554918585041	0.263	0.248	1
dmrt99B	0.0492998741957816	0.41220383195173	0.238	0.241	1
RpS21	0.0570446670078314	-0.202982096001803	0.982	0.96	1
CG2310	0.0580529328591122	0.10037870177258	0.212	0.193	1
ems	0.063310909407056	-0.172426359192439	0.226	0.224	1
RpS28b	0.06490836764383	-0.258614203588389	0.916	0.862	1
Toll-6	0.0672180594084465	-0.525589638937596	0.519	0.467	1
Upf1	0.0701581913048798	0.170110046947494	0.279	0.26	1
CG8157	0.0770077998154267	-0.142596678950242	0.226	0.214	1
wor	0.0888542112504418	-0.246078480235066	0.232	0.229	1
VepD	0.0938736581137478	-0.566476535174298	0.253	0.252	1
CG1943	0.0958648572333351	0.586973664902067	0.384	0.331	1
apolpp	0.0977509563415215	-0.171658289134311	0.245	0.223	1
CG30116	0.0997390185978271	0.18046843048556	0.282	0.259	1
ci	0.110788821343334	0.164022589205027	0.26	0.252	1
FBti0102105	0.11176146813531	0.126744784092988	0.236	0.227	1
CG44422	0.114488895733322	0.166253453455578	0.298	0.283	1
Ilp5	0.127627936005465	-0.422836657862571	0.367	0.359	1
Stt3B	0.13265743991285	0.123638118600025	0.256	0.233	1
esg	0.160865979162867	-0.142003964935473	0.235	0.213	1
Den1	0.216681093723997	-0.19596181753826	0.271	0.259	1
nrv3	0.222518467257626	-0.342075590474643	0.492	0.464	1
eEF1delta	0.230716608558743	-0.202928025032419	0.356	0.338	1
CG3663	0.235903052618908	0.115054375291253	0.187	0.181	1
aop	0.251298932238794	0.17811455390466	0.221	0.207	1
NetA	0.303135901002136	0.156506225922901	0.226	0.216	1
salm	0.323790625938184	-0.343207759871553	0.342	0.319	1
bnb	0.336118187353605	-0.355045257988378	0.305	0.296	1
fkh	0.349458481437995	-0.393294626329167	0.32	0.311	1
CG6724	0.367964292481184	-0.100636519999291	0.166	0.145	1
Antp	0.398262762048041	-1.12760477149282	0.328	0.292	1
CG1648	0.403117482248395	-0.113473630176956	0.287	0.269	1
CG1890	0.404803610189445	0.103723338353054	0.198	0.178	1
msb1l	0.418274481386764	0.276384390508502	0.221	0.202	1
DNAlig1	0.418314357404959	0.133120378846984	0.249	0.236	1
RpS11	0.434333806982196	-0.180703090313356	0.962	0.921	1
CG42394	0.480831349719726	0.360347765086664	0.205	0.166	1
lncRNA:CR46004	0.495209577952713	0.26161268582843	0.154	0.116	1
CG8142	0.510093551287747	0.114505469192419	0.263	0.247	1
CG7888	0.527263004568784	-0.141095730346969	0.293	0.272	1
pyr	0.557000220470139	-0.106649057598077	0.406	0.378	1
RpL14	0.558210311395578	-0.185630622822555	0.957	0.898	1
Mcm10	0.574560755443456	0.174990534346529	0.163	0.14	1
SmE	0.591021834505609	-0.147174873500127	0.437	0.413	1
Ufm1	0.612855450159525	0.179454063890847	0.275	0.253	1
wac	0.616866254934207	-0.117307749436759	0.28	0.267	1
beat-IIIc	0.624183735371476	0.564167905338327	0.318	0.293	1
CG5721	0.668142320042881	0.144987074602933	0.173	0.148	1
opa	0.775293923080947	0.280445471567558	0.182	0.153	1
Naa40	0.775739812875332	0.296739722430078	0.251	0.232	1
hoe1	0.779316332330298	-0.100078493078787	0.369	0.344	1
Abd-B	0.816072427405608	-0.288216689540595	0.288	0.264	1
RpL36A	0.834356503578438	-0.155086569367839	0.947	0.9	1
Obp99a	0.85452415063685	-0.272509266059747	0.549	0.49	1
Ank2	0.856568784904344	-0.295149168925586	0.395	0.361	1
Mlc2	0.880917308207292	-0.142937723087989	0.318	0.296	1
Dll	0.920150829747695	-0.10042947511591	0.238	0.22	1
RpL32	0.926533948099243	-0.212517272158194	0.972	0.936	1
AdamTS-B	0.939663679319454	0.274260351726329	0.25	0.244	1
mthl5	0.942148897254157	0.198228861178589	0.287	0.273	1
atl	0.970716740130498	0.321425716120857	0.319	0.287	1
Sfxn1-3	0.971004244441678	-0.267773431834016	0.325	0.28	1
Cdk1	0.993969531249415	-0.136995411556049	0.318	0.293	1
