# Supplementary material for: Single cell RNA-seq analysis reveals temporally-regulated and quiescence-regulated gene expression in Drosophila larval neuroblasts
Source: Neural Dev. 2022 Aug 24;17:7. doi: 10.1186/s13064-022-00163-7 (PMC9404614; doi:10.1186/s13064-022-00163-7)
Supplement: Supplementary file 11 — Additional file 11. [file 13064_2022_163_MOESM11_ESM.csv]

	p_val	avg_log2FC	pct.1	pct.2	p_val_adj
bowl	0	-2.47661668307926	0.337	0.676	0
fru	0	-2.47967681588502	0.415	0.806	0
lncRNA:roX1	5.85186778312942e-288	1.72693692156807	0.707	0.285	1.17037355662588e-284
ft	2.7025460596723e-283	-2.32295076054006	0.292	0.667	5.40509211934461e-280
His3.3B	1.13431078578159e-267	0.933093071750991	0.991	0.953	2.26862157156319e-264
aop	1.03118640153332e-252	-1.75386078154229	0.221	0.601	2.06237280306665e-249
dally	3.03063430648526e-249	-1.52535256777087	0.59	0.86	6.06126861297052e-246
Tis11	3.95102619029297e-249	-1.69829021762599	0.429	0.754	7.90205238058594e-246
RpL41	4.00498499189218e-248	-0.422776142183276	1	1	8.00996998378437e-245
fog	1.3433869365815e-236	-0.156928346801956	0.043	0.311	2.68677387316299e-233
lncRNA:CR30009	5.92415147963388e-232	2.31370225147783	0.591	0.292	1.18483029592678e-228
Hsp27	3.2979744585433e-223	0.708423291938884	0.994	0.974	6.59594891708659e-220
Brd	8.44775064090588e-223	-2.08521493703508	0.113	0.483	1.68955012818118e-219
lncRNA:CR45388	2.52736908643093e-214	1.51009915575193	0.819	0.632	5.05473817286186e-211
heph	3.6142199900498e-214	-1.61793761172997	0.417	0.742	7.2284399800996e-211
crb	3.42075722887716e-211	-0.779984555262697	0.138	0.412	6.84151445775431e-208
lncRNA:CR34335	9.59101719906165e-205	0.341831978719069	1	1	1.91820343981233e-201
CycE	3.31948060683922e-192	1.79116309250389	0.715	0.481	6.63896121367844e-189
AdamTS-B	4.3534933498012e-189	-1.3068373754914	0.25	0.525	8.70698669960241e-186
RR48361-transposable-element	5.51825788120326e-189	-0.186172661423329	0.049	0.294	1.10365157624065e-185
Eip74EF	2.09506994692213e-187	-0.240077019985084	0.04	0.31	4.19013989384426e-184
E(spl)m3-HLH	2.14185399957692e-187	-2.04306936177693	0.306	0.557	4.28370799915383e-184
tai	8.83407242733257e-185	-1.13060115567465	0.603	0.856	1.76681448546651e-181
CG12581	7.66326297705138e-182	-0.628532170294636	0.164	0.409	1.53265259541028e-178
klu	2.8031725664558e-174	2.27297832695347	0.513	0.282	5.60634513291161e-171
Ocho	2.23065364402279e-173	-1.77010978695329	0.256	0.513	4.46130728804558e-170
Cht2	7.3863552016496e-168	-0.314714338134004	0.118	0.352	1.47727104032992e-164
jbug	8.55378777035661e-167	-1.73306861784421	0.158	0.498	1.71075755407132e-163
psq	1.19106472564309e-162	-1.09814963458348	0.614	0.84	2.38212945128618e-159
d	2.66372055495263e-161	-0.641116106084265	0.154	0.391	5.32744110990526e-158
CG10365	8.91939173983386e-161	-0.326448087475405	0.179	0.396	1.78387834796677e-157
CG5390	8.04518412697244e-158	-0.147114543355056	0.067	0.304	1.60903682539449e-154
E(spl)m4-BFM	1.32000999070596e-150	-2.01437566806253	0.263	0.531	2.64001998141193e-147
mEFTs	4.76919355956109e-149	-0.125851482791148	0.175	0.418	9.53838711912218e-146
Fas2	1.18780220619355e-145	-1.51035042784112	0.764	0.902	2.37560441238709e-142
CG4250	5.93881938012103e-145	-1.73908708713925	0.304	0.58	1.18776387602421e-141
lncRNA:CR43334	1.21633132485042e-143	-1.28473312666367	0.309	0.568	2.43266264970084e-140
bbg	1.10186057905621e-140	-0.159567291490216	0.127	0.351	2.20372115811242e-137
CG5359	1.08300216533351e-138	0.18313460315278	0.292	0.123	2.16600433066702e-135
SIFa	6.6571024732098e-138	0.195504160910956	0.315	0.154	1.33142049464196e-134
nab	1.32839773484677e-135	0.230967735026839	0.248	0.076	2.65679546969354e-132
CG12206	8.18489877022688e-134	-0.395620247943155	0.084	0.308	1.63697975404538e-130
kmr	4.46596744763922e-132	-1.51081676756102	0.383	0.611	8.93193489527844e-129
Obp99a	2.68007882929485e-129	-1.73423326614425	0.549	0.754	5.3601576585897e-126
E(spl)mgamma-HLH	5.65263481973778e-129	-0.931819100950113	0.673	0.875	1.13052696394756e-125
Mmp2	1.53190201741296e-128	-0.5001091223563	0.146	0.379	3.06380403482591e-125
pnt	5.72762553010668e-128	-1.58898680556649	0.291	0.513	1.14552510602134e-124
CG13678	4.04559103497938e-126	-0.101325493099632	0.174	0.364	8.09118206995876e-123
Oatp74D	2.86946921881277e-125	-1.86189214088924	0.4	0.64	5.73893843762555e-122
bark	1.82106432362673e-124	-0.100339285385748	0.082	0.323	3.64212864725347e-121
Lmpt	2.93344182326486e-123	-0.176205293978426	0.165	0.359	5.86688364652973e-120
CG17982	4.53096553501927e-123	0.33531814938328	0.344	0.173	9.06193107003853e-120
Cap-D2	9.1542707918652e-123	0.161939364450934	0.146	0.351	1.83085415837304e-119
mgl	2.01866021091832e-118	-1.35475034562104	0.353	0.553	4.03732042183665e-115
boi	3.80585921372804e-116	-0.36452588979369	0.182	0.375	7.61171842745607e-113
Sld5	4.83937358805822e-114	0.206864816552204	0.128	0.315	9.67874717611644e-111
edl	2.36315663649413e-113	0.853076858475501	0.755	0.56	4.72631327298826e-110
trn	3.25013304607185e-113	0.888390105464031	0.944	0.879	6.50026609214371e-110
Mcm6	3.92299183141688e-112	0.284861230928749	0.295	0.132	7.84598366283377e-109
apt	4.86779248807499e-111	0.484657939125389	0.272	0.116	9.73558497614997e-108
CG6287	1.32007777269163e-110	-0.161352242329129	0.064	0.274	2.64015554538326e-107
CG42327	1.56289351669143e-109	-0.190243393401914	0.101	0.313	3.12578703338286e-106
hid	2.76153673223308e-108	-2.25934451551657	0.324	0.562	5.52307346446615e-105
CG8740	2.41991811445775e-107	-0.117953911907745	0.132	0.338	4.8398362289155e-104
CG2310	4.59557818896113e-107	-0.285671016590811	0.212	0.381	9.19115637792225e-104
wb	9.9181529848777e-107	-1.16031286708487	0.21	0.456	1.98363059697554e-103
nolo	1.60386894890184e-105	-0.100094543907706	0.14	0.325	3.20773789780368e-102
Shrm	4.36953166428869e-105	-1.17300700846617	0.246	0.436	8.73906332857737e-102
E(spl)m2-BFM	1.03199153798838e-104	-1.43277160416659	0.314	0.5	2.06398307597676e-101
PTPMT1	1.43949231054106e-104	-0.145709883062207	0.168	0.363	2.87898462108211e-101
His3.3A	1.08694006760201e-103	1.01419258046979	0.793	0.682	2.17388013520401e-100
Tsp42Ea	7.716394209444e-102	-0.10688402826277	0.183	0.343	1.5432788418888e-98
SP1173	4.82464991179692e-101	-1.059946077894	0.408	0.595	9.64929982359384e-98
magu	1.5339927334875e-100	-0.234644252304441	0.248	0.124	3.067985466975e-97
Sarm	1.22503369338103e-97	-0.12734527956603	0.173	0.359	2.45006738676205e-94
E(spl)m8-HLH	1.94034449972448e-97	-1.19615243379108	0.464	0.683	3.88068899944896e-94
ASPP	2.57013326983062e-96	-0.786215057986545	0.126	0.37	5.14026653966123e-93
rad	4.551926044112e-96	0.133707437404187	0.354	0.215	9.10385208822401e-93
mira	9.666880068053e-96	1.78996201678807	0.438	0.264	1.9333760136106e-92
HmgD	1.44048885207161e-93	0.627716579412021	0.899	0.813	2.88097770414323e-90
CG9650	3.49753485609094e-93	1.35884788791085	0.489	0.314	6.99506971218189e-90
ed	8.00073131170626e-93	-0.621313158868651	0.228	0.465	1.60014626234125e-89
r-l	1.33539716046835e-92	-0.339363876142812	0.198	0.365	2.67079432093671e-89
CG3732	3.3717162216492e-92	0.189656699437789	0.281	0.145	6.74343244329839e-89
CG12708	1.16976230421682e-91	1.85105178555037	0.483	0.374	2.33952460843364e-88
CG32982	1.87041717336935e-91	-0.835852217398081	0.285	0.467	3.7408343467387e-88
CG46339	2.36356617847907e-90	-0.631549934669854	0.234	0.393	4.72713235695813e-87
Tom	9.95454338858126e-90	-1.53481236101361	0.268	0.446	1.99090867771625e-86
VepD	5.73455665321316e-88	0.366985442646429	0.253	0.122	1.14691133064263e-84
CycB3	1.73120409026169e-87	0.633589524114347	0.331	0.188	3.46240818052337e-84
Pyroxd1	4.72519909394174e-87	0.120530492266275	0.142	0.313	9.45039818788348e-84
dpa	3.54351469463471e-86	0.936434006313074	0.496	0.344	7.08702938926943e-83
dl	3.65582144492454e-86	-0.17973969386962	0.218	0.371	7.31164288984909e-83
scu	4.44134633861527e-86	-0.164763663483383	0.227	0.422	8.88269267723054e-83
Nop56	5.360632469992e-85	-0.687799273626971	0.238	0.479	1.0721264939984e-81
capt	3.19413317587e-84	0.127094090679083	0.176	0.349	6.38826635174e-81
RpL39	3.66916671863167e-83	-0.198398824731902	1	1	7.33833343726334e-80
RpS21	7.99683793549854e-82	-0.399324819038744	0.982	0.995	1.59936758709971e-78
E(spl)mdelta-HLH	1.15585297983608e-81	-0.723121215094506	0.28	0.428	2.31170595967216e-78
lncRNA:CR31044	7.86497586863055e-81	0.276272327783067	0.378	0.248	1.57299517372611e-77
CG6044	5.04491278712963e-80	-1.34360364208476	0.369	0.569	1.00898255742593e-76
nuf	5.50640834069919e-79	-0.41441654314669	0.161	0.337	1.10128166813984e-75
Nrg	6.03383482558863e-79	-0.742635266887055	0.776	0.891	1.20676696511773e-75
T48	8.15945844759832e-78	-0.149528696649256	0.041	0.28	1.63189168951966e-74
Dgp-1	1.33689649377507e-77	-0.476532698791978	0.307	0.462	2.67379298755015e-74
CG42342	3.07861452098624e-76	0.108495423235839	0.228	0.399	6.15722904197247e-73
gukh	1.21004080976729e-75	0.31620362869559	0.292	0.179	2.42008161953459e-72
mamo	6.82394239561948e-75	0.637215668232678	0.862	0.749	1.3647884791239e-71
dpp	2.74497570859876e-74	-0.218146839242029	0.073	0.305	5.48995141719752e-71
lncRNA:CR45242	3.79995864448987e-74	-0.971695181450067	0.258	0.416	7.59991728897973e-71
CG1358	7.14772824827651e-74	0.138848815757064	0.18	0.36	1.4295456496553e-70
Spx	1.02609987202904e-73	0.12348615454712	0.315	0.211	2.05219974405808e-70
mab-21	6.74458209764135e-73	-1.33337151305112	0.409	0.584	1.34891641952827e-69
CG3594	7.08771488407422e-73	-0.189591139811052	0.274	0.173	1.41754297681484e-69
AnxB9	2.18186575851473e-72	-0.104444518067018	0.235	0.39	4.36373151702946e-69
ct	2.42057012780999e-72	-0.645706923031242	0.551	0.749	4.84114025561999e-69
sprt	9.67633887559187e-72	0.400828800228835	0.316	0.212	1.93526777511837e-68
slp2	6.45300238612378e-71	0.313423278863308	0.271	0.168	1.29060047722476e-67
Rok	6.58728391775147e-71	0.123529909430002	0.22	0.411	1.31745678355029e-67
Rtnl1	1.10897607917078e-70	-0.295433185059188	0.319	0.48	2.21795215834157e-67
Dph5	1.53390324067292e-70	-0.354706842089649	0.253	0.425	3.06780648134585e-67
ken	4.05539967343805e-70	0.224735587772415	0.457	0.318	8.11079934687611e-67
Spn27A	1.94578321651892e-69	-0.132589353554858	0.272	0.163	3.89156643303784e-66
CG9752	3.13997313624621e-69	0.297005242188149	0.291	0.178	6.27994627249242e-66
Pen	6.10762510021505e-69	0.589119216019744	0.938	0.88	1.22152502004301e-65
Bacc	7.00171817183497e-69	0.567107623126352	0.897	0.831	1.40034363436699e-65
Fbxl7	3.48811437404615e-68	-0.292825314268417	0.298	0.181	6.9762287480923e-65
GstT1	4.77473714136868e-68	-0.175779629163266	0.202	0.332	9.54947428273735e-65
l(2)k01209	1.36666458449105e-67	-0.161291589316688	0.27	0.422	2.73332916898211e-64
CG43394	1.74219115482997e-67	-0.249826490317324	0.233	0.372	3.48438230965993e-64
CG3902	3.98934983858209e-67	-0.165599032353786	0.251	0.383	7.97869967716418e-64
smt3	6.43791898586858e-67	0.321311056264696	0.998	0.995	1.28758379717372e-63
stg	6.05702203530454e-66	0.885212031640559	0.903	0.844	1.21140440706091e-62
Myo10A	1.35074856847412e-65	-1.13372043280901	0.277	0.454	2.70149713694825e-62
Mcm2	4.61368437410348e-65	0.325180252886746	0.316	0.215	9.22736874820696e-62
LanB1	1.22039211651596e-63	-0.237358648207034	0.188	0.351	2.44078423303192e-60
Mcm5	6.37341107164709e-63	0.178517594266869	0.14	0.299	1.27468221432942e-59
CG3164	2.64230441276824e-61	0.18243089003138	0.288	0.187	5.28460882553648e-58
hpRNA:CR33940	5.08005202034403e-61	-0.169364318453769	0.191	0.347	1.01601040406881e-57
betaTub56D	8.87098924904628e-61	0.281104364778081	0.998	0.996	1.77419784980926e-57
dpn	1.39795899622805e-60	0.490564046881033	0.255	0.155	2.79591799245609e-57
lncRNA:CR43314	3.61244014931525e-60	-0.163886518366206	0.089	0.257	7.22488029863051e-57
uif	5.16574860381715e-60	-0.293100223386734	0.189	0.344	1.03314972076343e-56
E(spl)m7-HLH	1.22074503628089e-58	-0.966990376853989	0.336	0.517	2.44149007256177e-55
Best2	1.44869465121867e-58	-0.338399317608014	0.148	0.342	2.89738930243733e-55
mtSSB	3.68985891159215e-58	0.207861921600337	0.389	0.286	7.37971782318429e-55
jigr1	2.26841212299141e-57	-0.653753902946689	0.611	0.764	4.53682424598282e-54
E(spl)mbeta-HLH	2.28926618547614e-57	-0.671984375919175	0.703	0.842	4.57853237095229e-54
Ran	1.8423816340728e-56	0.765028740901211	0.736	0.639	3.68476326814559e-53
toc	6.21988940545681e-56	-0.464436210457118	0.275	0.385	1.24397788109136e-52
shg	7.78344515917424e-56	-0.369871736736337	0.357	0.515	1.55668903183485e-52
Tollo	1.86729105608139e-55	-0.751489418501516	0.413	0.587	3.73458211216277e-52
Men	1.89580663744421e-55	0.168960068244591	0.208	0.36	3.79161327488843e-52
Uhg2	7.15984765889211e-55	-0.524269340698039	0.24	0.404	1.43196953177842e-51
CG34132	1.08418152170928e-54	-0.283683689755384	0.196	0.369	2.16836304341855e-51
CG6701	8.84082740299748e-54	0.665654234921297	0.54	0.433	1.7681654805995e-50
FBti0062856	8.88684773460122e-54	0.366791000088895	0.196	0.329	1.77736954692024e-50
Ald1	1.22003012139904e-53	-0.232872061686018	0.419	0.633	2.44006024279808e-50
RpLP1	1.25373510573619e-53	-0.227335553663746	0.992	0.994	2.50747021147238e-50
CG15646	1.45794904334548e-53	0.480652941235191	0.239	0.127	2.91589808669097e-50
hth	2.48762056278395e-53	-0.435696198422456	0.499	0.676	4.9752411255679e-50
aos	2.50131459371621e-53	-0.663995567842919	0.247	0.388	5.00262918743241e-50
par-1	7.23894835924197e-53	-1.47153359921417	0.271	0.479	1.44778967184839e-49
alphaTub84B	1.657067633892e-52	0.367686848561771	0.932	0.884	3.31413526778399e-49
lncRNA:CR46006	1.9652130530525e-52	1.13479603708223	0.602	0.502	3.930426106105e-49
dup	4.11819532449782e-52	0.548702641789963	0.358	0.279	8.23639064899564e-49
CG34293	4.38845212030809e-52	-0.123544370137353	0.161	0.303	8.77690424061618e-49
GstD1	5.57073485877903e-52	-0.662359201754638	0.582	0.735	1.11414697175581e-48
mRpS30	8.55915615470907e-52	-0.248556870541421	0.273	0.431	1.71183123094181e-48
fax	4.19541521027477e-51	0.433989822207828	0.956	0.94	8.39083042054954e-48
aru	4.20313519157469e-51	-1.52112740550284	0.273	0.45	8.40627038314938e-48
RpS20	6.95537056706884e-51	-0.322183949879908	0.955	0.97	1.39107411341377e-47
RpLP2	1.90562049398491e-50	-0.338687390621886	0.982	0.993	3.81124098796982e-47
Drat	2.13333409351463e-50	0.827274443173361	0.872	0.837	4.26666818702926e-47
CG14968	2.70495495696735e-50	-0.193739431628724	0.262	0.365	5.40990991393469e-47
Lsm10	3.04972278127052e-50	0.121598490389525	0.139	0.274	6.09944556254103e-47
ND-24	3.7468290310129e-50	-0.204083765617122	0.324	0.459	7.4936580620258e-47
btsz	6.13059984895836e-50	-0.280793801178617	0.248	0.361	1.22611996979167e-46
NijA	7.59327398631831e-49	-0.992060358518635	0.301	0.431	1.51865479726366e-45
sano	1.67273499046471e-48	-0.225848408094526	0.262	0.177	3.34546998092943e-45
CG8180	3.10931155754684e-48	-0.172482022508353	0.212	0.34	6.21862311509368e-45
Prps	3.41211126278087e-48	-0.815752996301268	0.406	0.545	6.82422252556175e-45
rpr	1.2011285566629e-46	-0.229602704414361	0.242	0.361	2.4022571133258e-43
sgg	5.76552717156598e-46	-0.525720954473983	0.574	0.707	1.1531054343132e-42
CG5174	6.34950434239228e-46	-0.138148833189951	0.234	0.397	1.26990086847846e-42
PCNA	9.59450220958897e-46	0.673826267035519	0.491	0.377	1.91890044191779e-42
RpL12	3.1140398844069e-45	-0.383305517951275	0.921	0.956	6.2280797688138e-42
sna	3.86614029238359e-45	0.51503162674959	0.239	0.363	7.73228058476718e-42
CG42806	5.41354741908038e-45	-0.454609761801867	0.541	0.693	1.08270948381608e-41
CG34417	1.23606147110998e-44	-1.16378525994434	0.34	0.504	2.47212294221996e-41
dysc	1.83001249141356e-44	-0.11847220320835	0.309	0.462	3.66002498282712e-41
wdp	1.83224251933881e-44	-0.272599522964037	0.304	0.413	3.66448503867763e-41
polo	3.48465897420343e-44	0.181093673422937	0.232	0.151	6.96931794840686e-41
CG42697	8.45583473261342e-44	-0.349302718509206	0.245	0.177	1.69116694652268e-40
msd1	9.69942057868742e-44	0.453785327299549	0.194	0.333	1.93988411573748e-40
Rbp1	1.01671002132338e-42	-0.117058883856137	0.215	0.379	2.03342004264676e-39
yuri	1.55257825389622e-42	-0.263779375712686	0.275	0.383	3.10515650779244e-39
opa	2.08463340800094e-42	0.602657242005725	0.182	0.067	4.16926681600188e-39
hig	5.94252991059859e-42	0.234198923269494	0.189	0.312	1.18850598211972e-38
Pdp1	6.03247224568446e-42	-0.209658580642924	0.324	0.478	1.20649444913689e-38
CG5708	7.67806303526226e-42	0.135053376754156	0.305	0.244	1.53561260705245e-38
vn	7.73942225943427e-42	0.147910201686277	0.31	0.25	1.54788445188685e-38
Hem	1.41739444116911e-41	0.117046633043089	0.324	0.26	2.83478888233822e-38
sr	2.05186064424433e-41	0.101917373227439	0.324	0.25	4.10372128848866e-38
CG10576	1.08656696678114e-40	-0.500451293354873	0.348	0.491	2.17313393356227e-37
CG18081	1.71939491509206e-40	-0.112693911097401	0.218	0.356	3.43878983018411e-37
CCT3	2.58392790428455e-40	-0.32747110759905	0.349	0.497	5.16785580856909e-37
Pgant9	2.68177290572036e-40	-0.390580825041729	0.23	0.369	5.36354581144072e-37
CG31176	3.26599131323604e-40	-0.188100304174199	0.1	0.279	6.53198262647209e-37
Prat	3.55968279595163e-40	-0.161223488312673	0.156	0.089	7.11936559190326e-37
RpL37A	7.27741570936984e-40	-0.286768523331925	0.939	0.951	1.45548314187397e-36
Nup93-1	8.33161386413273e-40	0.134964474070591	0.172	0.096	1.66632277282655e-36
jing	9.43467201500117e-40	0.160852603024433	0.235	0.153	1.88693440300023e-36
Rpe	1.72159926376879e-39	-0.221790166393826	0.279	0.397	3.44319852753758e-36
RpL24	4.04726376771147e-39	-0.395966294801167	0.884	0.94	8.09452753542294e-36
ced-6	4.47952212228086e-39	-0.284821520007762	0.211	0.338	8.95904424456173e-36
Swip-1	1.42910846198822e-38	-0.164110125597211	0.337	0.476	2.85821692397644e-35
CG4038	2.63369435445612e-38	-0.682029173425864	0.351	0.489	5.26738870891224e-35
Ote	3.115095066085e-38	0.327137660020745	0.368	0.31	6.23019013217e-35
h	3.27735245282494e-38	-0.602290896449934	0.326	0.422	6.55470490564988e-35
SpdS	7.85193326827901e-38	-0.414178720957734	0.285	0.216	1.5703866536558e-34
CG43340	7.85560617273173e-38	0.282433889260797	0.217	0.356	1.57112123454635e-34
trbl	8.27513394960291e-38	-0.212043543752385	0.262	0.188	1.65502678992058e-34
lncRNA:CR40469	1.22525013350884e-37	0.317455477061929	0.967	0.943	2.45050026701767e-34
RpS2	1.59285390317779e-36	-0.23974321397073	0.955	0.964	3.18570780635557e-33
CG9149	2.07816222278341e-36	-0.137556162728092	0.236	0.35	4.15632444556682e-33
Smn	9.19985756592e-36	0.12323309609359	0.257	0.187	1.839971513184e-32
CG33993	1.26548586571927e-35	-0.867498005069485	0.275	0.215	2.53097173143854e-32
SmF	4.6828063489474e-35	0.452218443683303	0.638	0.528	9.3656126978948e-32
dUTPase	1.03963871558357e-34	0.609796886121031	0.606	0.519	2.07927743116714e-31
Mgstl	1.19441065196271e-34	-0.355924536717939	0.241	0.373	2.38882130392543e-31
RpS29	1.59428493573539e-34	-0.266965817894227	0.967	0.978	3.18856987147078e-31
Notum	1.83937517933852e-34	-0.989114942869472	0.311	0.408	3.67875035867704e-31
CBP	1.99279141105909e-34	0.807085325817974	0.473	0.393	3.98558282211817e-31
RpLP0	2.26382509445301e-34	-0.447325177797104	0.842	0.893	4.52765018890602e-31
RpL27	2.33953472201585e-34	-0.26531953703117	0.924	0.95	4.67906944403169e-31
Mvd	4.99392067498148e-34	0.145914458247174	0.264	0.204	9.98784134996296e-31
CG9932	5.70296332485577e-34	-0.26683826117331	0.081	0.221	1.14059266497115e-30
CG13920	6.23067979846598e-34	0.768960310179314	0.332	0.254	1.2461359596932e-30
Ets65A	7.81111005231361e-34	0.187313482393375	0.138	0.265	1.56222201046272e-30
CG6712	1.27517038959355e-33	-0.404689512803106	0.342	0.491	2.5503407791871e-30
Rx	3.68661589347356e-33	0.114724837217251	0.315	0.266	7.37323178694713e-30
GCS2beta	4.93636376137797e-33	0.136635768703081	0.308	0.448	9.87272752275594e-30
eEF1beta	5.06296984943926e-33	-0.439107314671908	0.742	0.84	1.01259396988785e-29
RpL6	5.38694094671081e-33	-0.416797361738327	0.891	0.928	1.07738818934216e-29
l(2)01289	1.09462148412832e-32	-0.130234492560929	0.084	0.129	2.18924296825664e-29
CG8545	1.54272604438351e-32	-0.276464591166509	0.331	0.277	3.08545208876702e-29
kst	2.4610473590374e-32	-0.667760110664492	0.399	0.522	4.92209471807479e-29
CG18507	2.81419366990149e-32	-0.114390714611635	0.325	0.382	5.62838733980299e-29
babos	3.18010104559148e-32	-0.912147474091788	0.29	0.4	6.36020209118296e-29
RpL19	8.20029243483156e-32	-0.31057005213991	0.971	0.981	1.64005848696631e-28
wor	9.45238430589043e-32	0.48724112922473	0.232	0.354	1.89047686117809e-28
CG13305	1.38340521988707e-31	0.11761837828599	0.248	0.196	2.76681043977413e-28
eEF1alpha1	1.60877806076576e-31	-0.16549120901817	0.956	0.965	3.21755612153151e-28
RpS30	2.925809650345e-31	-0.325957954871447	0.929	0.953	5.85161930068999e-28
RpL27A	3.01982365340308e-31	-0.293404034082243	0.953	0.966	6.03964730680615e-28
awd	3.80079833677688e-31	-0.267660223899044	0.937	0.957	7.60159667355375e-28
Dys	4.0867039616736e-31	-0.352365516383867	0.233	0.185	8.1734079233472e-28
CG31869	4.14238490818797e-31	-0.234073719669213	0.36	0.446	8.28476981637595e-28
His2Av	4.21691103078085e-31	0.629324742333079	0.689	0.646	8.43382206156169e-28
RpS12	4.29998353179049e-31	-0.286198913034106	0.961	0.973	8.59996706358097e-28
elB	6.82010056748134e-31	-0.621261239107824	0.501	0.625	1.36402011349627e-27
RpS27A	7.14103265888823e-31	-0.242065013792777	0.972	0.983	1.42820653177765e-27
ovo	8.71327334027171e-31	-0.939496277443467	0.248	0.365	1.74265466805434e-27
RpL35	1.9147887820666e-30	-0.371598617141802	0.885	0.915	3.8295775641332e-27
CG43347	2.96988621837309e-30	0.106583659232766	0.325	0.271	5.93977243674618e-27
Idgf6	3.62989317760425e-30	-0.209948016980552	0.274	0.391	7.2597863552085e-27
GILT1	5.48700154052187e-30	-0.244154199414299	0.304	0.393	1.09740030810437e-26
bic	5.96031000959312e-30	-0.470161004202287	0.693	0.792	1.19206200191862e-26
RpL34a	7.03299074419754e-30	-0.398986852919644	0.552	0.68	1.40659814883951e-26
nw	8.72810774727864e-30	-0.134650502377922	0.214	0.323	1.74562154945573e-26
MRG15	1.04347135883916e-29	0.283883058474878	0.344	0.452	2.08694271767831e-26
lncRNA:CR43264	1.27926477487464e-29	-0.250986580026666	0.206	0.339	2.55852954974927e-26
RapGAP1	1.44625116157854e-29	0.730515482111443	0.612	0.561	2.89250232315707e-26
dac	2.94673412280237e-29	-0.12192382536738	0.245	0.33	5.89346824560474e-26
Inx2	3.07228587793757e-29	-0.484761707502406	0.384	0.491	6.14457175587515e-26
RpS15Aa	4.9301344509634e-29	-0.355418909423507	0.84	0.905	9.86026890192679e-26
emb	6.3906053852886e-29	0.403204087307949	0.912	0.873	1.27812107705772e-25
sta	6.83361958855575e-29	-0.181923277762817	0.958	0.969	1.36672391771115e-25
beat-Ic	9.74758214954227e-29	-0.105600026579089	0.313	0.394	1.94951642990845e-25
RpS25	1.11404268222548e-28	-0.159423402505815	0.992	0.992	2.22808536445095e-25
nop5	1.84276323182638e-28	-0.536383178020717	0.349	0.484	3.68552646365276e-25
RpL28	2.13361264231047e-28	-0.22725787380902	0.961	0.974	4.26722528462095e-25
RpL38	2.42356643085272e-28	-0.324356222590796	0.918	0.951	4.84713286170543e-25
D	3.09509257754747e-28	2.02467832962775	0.455	0.415	6.19018515509494e-25
CG17834	3.3267695584408e-28	-0.204830812419497	0.218	0.179	6.6535391168816e-25
LanA	3.49965386536911e-28	-0.25475817201802	0.277	0.352	6.99930773073822e-25
Prosap	5.89602933683324e-28	-0.58505586112576	0.357	0.477	1.17920586736665e-24
RpS26	7.18769400990898e-28	-0.195985971563169	0.972	0.98	1.4375388019818e-24
RpL21	7.38105593316788e-28	-0.301139581183229	0.935	0.965	1.47621118663358e-24
CG6040	8.83917471815211e-28	-0.286202244930241	0.101	0.237	1.76783494363042e-24
Sam-S	1.35159836979033e-27	-0.219896368068744	0.305	0.423	2.70319673958065e-24
Ahcy	1.36027878562216e-27	-0.41971171680253	0.379	0.493	2.72055757124432e-24
CG14439	1.41030376329211e-27	-0.121025419101031	0.258	0.22	2.82060752658422e-24
Mob2	1.575910046366e-27	-0.125359906714306	0.281	0.227	3.151820092732e-24
Kank	2.4056456490002e-27	-0.285558037399261	0.214	0.324	4.81129129800039e-24
RASSF8	3.84116167860712e-27	-0.273262830339438	0.234	0.34	7.68232335721424e-24
nkd	4.14882925134332e-27	-0.634733718086715	0.519	0.643	8.29765850268664e-24
hoe1	4.67236138862933e-27	-0.101398438433582	0.369	0.465	9.34472277725867e-24
CG15083	4.89568215501742e-27	-0.192044314739311	0.263	0.361	9.79136431003483e-24
tnc	5.51609509563033e-27	0.121428142872714	0.317	0.42	1.10321901912607e-23
CCAP-R	9.00652871246646e-27	-0.104755733298396	0.269	0.351	1.80130574249329e-23
DNApol-alpha60	1.05482027099807e-26	0.287615283868528	0.243	0.347	2.10964054199613e-23
RpS3A	1.19858587497193e-26	-0.344537359488994	0.91	0.94	2.39717174994386e-23
Cdc6	1.21850925700413e-26	0.159844533862259	0.253	0.195	2.43701851400827e-23
trr	1.41974022244704e-26	0.147996090984641	0.271	0.212	2.83948044489408e-23
RpS9	2.67083520392156e-26	-0.278576351121326	0.95	0.961	5.34167040784312e-23
Hsp23	2.77203295038325e-26	0.399867220318097	0.5	0.42	5.5440659007665e-23
Msp300	4.62849752630139e-26	-0.420478259331624	0.564	0.675	9.25699505260278e-23
bon	5.86037598686638e-26	0.105052938230981	0.198	0.14	1.17207519737328e-22
CG43658	6.04121039604518e-26	-0.683262182129443	0.41	0.551	1.20824207920904e-22
cpo	8.4391023337975e-26	-0.580356986184452	0.446	0.55	1.6878204667595e-22
Nmdmc	2.19591880058579e-25	-0.319265215111448	0.316	0.388	4.39183760117157e-22
Mcm7	2.27246071425846e-25	0.700966866272731	0.675	0.647	4.54492142851693e-22
RpS13	2.29489046511277e-25	-0.221625674356738	0.985	0.987	4.58978093022555e-22
Hsp60A	3.02275542976347e-25	-0.336866793078501	0.229	0.355	6.04551085952694e-22
RpL37a	3.20102920777868e-25	-0.268272547480918	0.942	0.966	6.40205841555735e-22
vito	3.40070114366452e-25	-0.248569454887908	0.284	0.402	6.80140228732905e-22
CG14984	3.96103000416336e-25	-0.343301235202927	0.238	0.186	7.92206000832672e-22
pot	4.78514504762695e-25	-0.662270357785209	0.274	0.37	9.5702900952539e-22
CG12239	7.73216928247432e-25	0.467912431062533	0.425	0.497	1.54643385649486e-21
ham	1.08108905494477e-24	0.877395990679271	0.365	0.333	2.16217810988954e-21
CG42709	1.43605164967959e-24	0.913774053730073	0.368	0.336	2.87210329935918e-21
shot	1.69666882601138e-24	-0.69072399477941	0.249	0.382	3.39333765202275e-21
Cnb	1.89326599425441e-24	0.116754509387114	0.212	0.158	3.78653198850882e-21
mthl5	2.44611656386581e-24	-0.138392777108633	0.287	0.226	4.89223312773163e-21
lncRNA:CR43432	3.47112955582024e-24	-0.146239559244106	0.132	0.136	6.94225911164048e-21
RpL29	4.5123121093647e-24	-0.133346863353968	0.998	0.999	9.02462421872941e-21
Uhg1	4.57702629481341e-24	-0.243356597287702	0.143	0.262	9.15405258962682e-21
CG5787	5.46033515083806e-24	0.266619105348821	0.224	0.335	1.09206703016761e-20
spoon	6.17655782335029e-24	-0.227802977785421	0.355	0.468	1.23531156467006e-20
Shmt	7.00778165225266e-24	-0.355767355424373	0.216	0.336	1.40155633045053e-20
Ssrp	7.11594726221767e-24	0.333854209296031	0.346	0.497	1.42318945244353e-20
Btk29A	9.51526114197078e-24	-0.328941711776105	0.218	0.363	1.90305222839416e-20
Ptp61F	1.08113207054625e-23	-0.120776530960441	0.281	0.228	2.16226414109251e-20
RpL23	1.44626713103443e-23	-0.161555631516828	0.971	0.969	2.89253426206887e-20
Mdh1	1.47098992128217e-23	-0.283196319974629	0.33	0.427	2.94197984256433e-20
RpL7A	1.6729930504503e-23	-0.308421204352566	0.907	0.943	3.3459861009006e-20
RpL18	1.82566370943553e-23	-0.426586767610136	0.915	0.935	3.65132741887105e-20
kn	2.21538849046733e-23	0.200101014386914	0.299	0.388	4.43077698093465e-20
NetA	2.84332344653515e-23	0.212185962855963	0.226	0.353	5.68664689307031e-20
SPoCk	3.75823042222501e-23	0.103668152436652	0.208	0.161	7.51646084445001e-20
CG40472	3.81834630926886e-23	0.166088529427974	0.133	0.092	7.63669261853773e-20
CG6310	4.11595131378787e-23	-0.193945341123486	0.304	0.377	8.23190262757573e-20
RpL26	9.47326488681164e-23	-0.24729864398841	0.972	0.975	1.89465297736233e-19
E23	1.41397124482568e-22	-0.11648667014134	0.3	0.373	2.82794248965135e-19
Msr-110	2.21599861099201e-22	-0.178417404306197	0.243	0.342	4.43199722198401e-19
CycA	2.59372700380299e-22	0.432486651827208	0.284	0.392	5.18745400760597e-19
path	2.87019157180008e-22	-0.485217015189975	0.664	0.777	5.74038314360017e-19
Nfs1	3.11406318893721e-22	-0.114336195498589	0.214	0.3	6.22812637787442e-19
RpL35A	3.70336603629276e-22	-0.463217044782047	0.845	0.894	7.40673207258552e-19
esg	4.0530836536946e-22	-0.316694380790849	0.235	0.201	8.10616730738919e-19
RpL31	4.11285718194189e-22	-0.25999546392498	0.885	0.928	8.22571436388379e-19
cdc14	5.67992846766776e-22	-0.430287014328888	0.229	0.339	1.13598569353355e-18
Nep1	1.53389583896672e-21	0.108960132559019	0.284	0.249	3.06779167793345e-18
Vsx1	1.61654141244598e-21	-0.177448774545109	0.234	0.316	3.23308282489196e-18
be	1.75067687303836e-21	-0.200400676971948	0.159	0.247	3.50135374607672e-18
HipHop	1.85081245145646e-21	0.27912583439947	0.153	0.249	3.70162490291293e-18
Rbfox1	2.25368437032599e-21	0.191262409480023	0.948	0.923	4.50736874065198e-18
SP1029	3.89794679216125e-21	-0.13563900221665	0.237	0.321	7.7958935843225e-18
CG11791	5.65722100131049e-21	0.17573181759391	0.358	0.318	1.1314442002621e-17
RpL7	5.90394225968343e-21	-0.261043320292895	0.929	0.955	1.18078845193669e-17
RpS7	6.59883398244704e-21	-0.235481525911121	0.961	0.976	1.31976679648941e-17
Proc	9.73983834228917e-21	-0.169635653859799	0.266	0.218	1.94796766845783e-17
RpL3	1.03450310645204e-20	-0.308557619541041	0.93	0.949	2.06900621290407e-17
lncRNA:CR33938	1.17984757877929e-20	-0.54710492534576	0.29	0.38	2.35969515755858e-17
WRNexo	1.22240957084795e-20	0.647936358329764	0.374	0.339	2.4448191416959e-17
RpS5a	2.2099879384888e-20	-0.226849191423758	0.953	0.963	4.41997587697761e-17
Naa40	2.27951130775658e-20	0.371376314023861	0.251	0.347	4.55902261551317e-17
Hsp68	2.34032772387643e-20	-0.342723224937849	0.258	0.364	4.68065544775286e-17
spz4	2.99352176498776e-20	0.170514296454673	0.235	0.35	5.98704352997553e-17
Ts	3.21072551259118e-20	0.206650573193658	0.284	0.249	6.42145102518235e-17
RpL30	3.36750675384791e-20	-0.211555441317256	0.921	0.945	6.73501350769581e-17
RpS11	3.38279308730844e-20	-0.156466100029737	0.962	0.972	6.76558617461688e-17
grh	4.09842239266796e-20	-0.552225306031351	0.357	0.471	8.19684478533593e-17
RpL17	5.42964828037189e-20	-0.258343623706246	0.95	0.956	1.08592965607438e-16
Mdh2	6.77305863215339e-20	-0.268619558353741	0.219	0.337	1.35461172643068e-16
aurB	7.01577087374075e-20	0.309275133724926	0.271	0.381	1.40315417474815e-16
stau	7.95647410567376e-20	0.382534821991182	0.257	0.201	1.59129482113475e-16
RpL11	1.05108680522307e-19	-0.237953195188448	0.933	0.954	2.10217361044613e-16
CG5757	1.96604450979762e-19	0.152970022926989	0.138	0.226	3.93208901959525e-16
sm	2.20005677885935e-19	0.434207906738487	0.576	0.541	4.40011355771869e-16
RpL36A	2.56959646628778e-19	-0.217206420486801	0.947	0.963	5.13919293257556e-16
rdgA	5.74983772359621e-19	-0.156818538364815	0.188	0.286	1.14996754471924e-15
eIF2beta	6.58000106866998e-19	-0.124493152404632	0.845	0.903	1.316000213734e-15
r	7.28798625262355e-19	-0.202632882254845	0.237	0.323	1.45759725052471e-15
RpS27	8.28697595991261e-19	-0.137067814567871	0.991	0.99	1.65739519198252e-15
kkv	1.30593484907925e-18	-0.137665340442377	0.098	0.205	2.6118696981585e-15
Crz	1.38964196060907e-18	-0.123467308346647	0.164	0.273	2.77928392121813e-15
ab	1.88748166227106e-18	-0.312730525559299	0.404	0.483	3.77496332454211e-15
Prosalpha6	1.90793530808335e-18	0.127087066385916	0.415	0.527	3.81587061616669e-15
Ten-a	2.09476152257542e-18	0.513669296968736	0.621	0.575	4.18952304515085e-15
jim	3.56020958129311e-18	-0.182723030166962	0.582	0.708	7.12041916258622e-15
RpS8	4.17715400096284e-18	-0.176737576802664	0.94	0.961	8.35430800192568e-15
hbs	4.34180649973379e-18	0.352664364870434	0.269	0.348	8.68361299946759e-15
Galphai	5.33956421717876e-18	0.332590868509299	0.774	0.751	1.06791284343575e-14
cas	9.20711107287247e-18	0.301344721959893	0.336	0.335	1.84142221457449e-14
SNRPG	9.8845166177661e-18	0.342001136417398	0.755	0.714	1.97690332355322e-14
CG11790	1.22053832959816e-17	0.221066648319347	0.176	0.142	2.44107665919632e-14
fkh	1.50472830373265e-17	0.338746002613426	0.32	0.412	3.0094566074653e-14
hoip	1.7702350498666e-17	-0.847689361363553	0.336	0.455	3.54047009973319e-14
Cwc25	2.87667876695577e-17	0.325851784203533	0.298	0.388	5.75335753391154e-14
Gapdh2	2.92276223839333e-17	-0.319295168171199	0.58	0.695	5.84552447678666e-14
CG3655	4.00301145094006e-17	-0.254094794125412	0.231	0.327	8.00602290188012e-14
CG43759	5.40904737997028e-17	-0.461979174890974	0.481	0.581	1.08180947599406e-13
hzg	5.55261084774761e-17	-0.242420995439946	0.4	0.489	1.11052216954952e-13
CG30159	6.8930160171639e-17	-0.138918899653869	0.252	0.345	1.37860320343278e-13
P32	7.38546757595552e-17	-0.269956945312937	0.321	0.422	1.4770935151911e-13
Atxn7	7.76942034922093e-17	0.175501998736002	0.313	0.297	1.55388406984419e-13
RpS4	1.36172721093558e-16	-0.177607292190181	0.978	0.982	2.72345442187115e-13
Lsd-2	1.51796131755626e-16	-0.349072538328768	0.486	0.588	3.03592263511251e-13
sca	1.91260214630529e-16	-0.105663877884216	0.213	0.185	3.82520429261059e-13
Diap2	2.3958941662609e-16	0.112489755773625	0.354	0.321	4.79178833252181e-13
RpS15	2.64651450581406e-16	-0.163641371505422	0.975	0.98	5.29302901162813e-13
Dscam2	2.68630313441351e-16	0.372097246939837	0.339	0.276	5.37260626882702e-13
mt:tRNA:Ser-GCT	2.92987150898611e-16	-0.41346881271987	0.588	0.681	5.85974301797221e-13
CG4570	4.03995192916272e-16	0.522025080682153	0.243	0.185	8.07990385832545e-13
FBti0102119	4.63856701916378e-16	0.112335195709786	0.221	0.349	9.27713403832756e-13
RpL23A	7.34873184974685e-16	-0.35187646444162	0.882	0.915	1.46974636994937e-12
peng	8.14916413811739e-16	-0.121486438717947	0.293	0.364	1.62983282762348e-12
ogre	8.14964738681793e-16	-0.3779824347238	0.608	0.697	1.62992947736359e-12
rost	9.3510919533314e-16	-0.532339922634649	0.33	0.42	1.87021839066628e-12
mRpS29	1.06411134531043e-15	-0.107216506922982	0.238	0.208	2.12822269062085e-12
egr	1.12878632398516e-15	0.158902004684002	0.268	0.262	2.25757264797031e-12
Rai1	1.17843006305481e-15	0.126050168604091	0.246	0.339	2.35686012610961e-12
ELOVL	1.47752290511832e-15	-0.143787905928519	0.297	0.338	2.95504581023664e-12
CCT7	1.59633068381333e-15	-0.145921572000148	0.278	0.258	3.19266136762667e-12
Syp	1.69152844655566e-15	-0.225083649056146	0.774	0.835	3.38305689311133e-12
RpL14	1.86407195815475e-15	-0.134209640393242	0.957	0.97	3.72814391630949e-12
Paics	2.53163474331292e-15	-0.40285631951429	0.313	0.407	5.06326948662584e-12
RpL10Ab	3.19642501972371e-15	-0.139925439410189	0.946	0.961	6.39285003944741e-12
CG13252	3.35857656620132e-15	-1.01723051033633	0.321	0.421	6.71715313240265e-12
CG14434	3.84564988563733e-15	0.277360488394015	0.407	0.387	7.69129977127467e-12
lncRNA:roX2	4.42992918247291e-15	-0.370578610518184	0.068	0.165	8.85985836494583e-12
CG11275	4.80294201464671e-15	-0.119126542068977	0.168	0.268	9.60588402929343e-12
Imp	5.36447419199896e-15	-0.313326171867847	0.895	0.929	1.07289483839979e-11
scro	7.66506069091937e-15	1.03065492758026	0.304	0.241	1.53301213818387e-11
tup	8.52418777747295e-15	0.147590922651307	0.299	0.275	1.70483755549459e-11
msb1l	1.12419271089869e-14	0.293521491594744	0.221	0.309	2.24838542179738e-11
eRF3	1.32361716779182e-14	-0.110783847139015	0.213	0.3	2.64723433558364e-11
sky	1.37869261192344e-14	-0.38304278603768	0.316	0.404	2.75738522384689e-11
RpS28b	1.87348521386673e-14	-0.148224700140737	0.916	0.916	3.74697042773346e-11
RpS23	1.93624935813984e-14	-0.160288714235286	0.922	0.92	3.87249871627968e-11
CG18190	2.0510379747561e-14	0.166782386970932	0.289	0.258	4.10207594951221e-11
CG13096	2.20962944072644e-14	-0.235899345969297	0.236	0.339	4.41925888145288e-11
Nop60B	2.34288191205639e-14	-0.486225948983622	0.513	0.603	4.68576382411277e-11
GstE1	2.37075288767659e-14	-0.100311832095859	0.15	0.235	4.74150577535318e-11
trol	2.47253037922959e-14	-0.18462260375223	0.319	0.385	4.94506075845917e-11
Sirup	2.86512307711348e-14	-0.282864228910581	0.375	0.35	5.73024615422696e-11
CG8878	3.78906493292489e-14	0.165936843906252	0.335	0.426	7.57812986584978e-11
insb	5.00430828998764e-14	0.121474429742126	0.304	0.361	1.00086165799753e-10
Cys	5.540221575624e-14	0.111012704264545	0.26	0.353	1.1080443151248e-10
RabX1	5.87182301386569e-14	0.16907196607795	0.387	0.457	1.17436460277314e-10
CG15093	7.35790027294844e-14	-0.717738191670374	0.268	0.363	1.47158005458969e-10
dsd	8.15143393337299e-14	0.228466639184583	0.487	0.459	1.6302867866746e-10
exp	1.2533384221452e-13	-0.102078595820603	0.293	0.33	2.5066768442904e-10
Glo1	1.70385766881684e-13	-0.281988670934763	0.374	0.471	3.40771533763368e-10
CG32052	1.70691382676346e-13	-0.203948791015884	0.356	0.421	3.41382765352691e-10
RpS3	1.91317083456935e-13	-0.282631223346222	0.887	0.921	3.8263416691387e-10
CG32354	1.99421861491645e-13	1.42221808607419	0.443	0.404	3.9884372298329e-10
Chrac-16	2.23034239778289e-13	0.606669481681198	0.419	0.385	4.46068479556578e-10
RpS14a	2.75181070722573e-13	-0.36236376222352	0.905	0.938	5.50362141445146e-10
E(spl)m5-HLH	3.81501518618053e-13	-1.55766094474761	0.263	0.369	7.63003037236105e-10
CAH7	4.39279767694465e-13	0.112733038705353	0.316	0.385	8.7855953538893e-10
Scsalpha1	4.59596962332106e-13	-0.111968265639486	0.254	0.347	9.19193924664211e-10
Set	5.08259691834072e-13	0.396690895430832	0.494	0.452	1.01651938366814e-09
pros	5.29808374887532e-13	0.254227153344651	0.636	0.574	1.05961674977506e-09
atl	6.88540529804736e-13	-0.23746952599128	0.319	0.404	1.37708105960947e-09
eg	7.2113723456592e-13	-0.157634980732496	0.231	0.205	1.44227446913184e-09
Sema5c	1.00418945308685e-12	-0.168862104973516	0.315	0.268	2.00837890617371e-09
Acbp2	1.19380815176538e-12	-0.101287884395223	0.338	0.414	2.38761630353075e-09
sog	1.35045930577271e-12	-0.45937509746473	0.319	0.387	2.70091861154543e-09
CG15784	1.54509537385599e-12	-0.228414397112534	0.244	0.295	3.09019074771197e-09
CG34120	1.56522498986925e-12	-0.199229727890754	0.152	0.239	3.13044997973851e-09
RpL34b	1.842663971464e-12	-0.157487545314224	0.9	0.937	3.685327942928e-09
Idgf4	1.96237255944142e-12	0.11981433350863	0.304	0.378	3.92474511888283e-09
arm	2.24229617278282e-12	-0.225026476150931	0.39	0.488	4.48459234556564e-09
CycB	2.72589858604155e-12	0.227859921813508	0.256	0.239	5.45179717208311e-09
e(r)	2.81681919295213e-12	0.261149275975585	0.453	0.423	5.63363838590425e-09
l(2)37Cc	3.09940865115907e-12	-0.22921603621761	0.338	0.317	6.19881730231815e-09
Mcad	3.14827506613954e-12	-0.140589748867316	0.267	0.342	6.29655013227909e-09
disco	3.48958723033959e-12	-0.104339005471474	0.24	0.218	6.97917446067918e-09
mud	5.25690866732621e-12	0.348446836108521	0.237	0.316	1.05138173346524e-08
Cse1	8.60533540073862e-12	0.247827013272638	0.424	0.401	1.72106708014772e-08
Eip75B	8.65234772881002e-12	-0.135775265767969	0.439	0.529	1.730469545762e-08
SMC2	9.25682467215552e-12	0.43491703835309	0.351	0.325	1.8513649344311e-08
ptc	9.89980255504139e-12	-0.189449393180361	0.324	0.297	1.97996051100828e-08
Atx2	1.03472022351272e-11	0.246490097861535	0.427	0.401	2.06944044702544e-08
noc	1.12465244482535e-11	0.22307583598772	0.347	0.321	2.24930488965071e-08
fne	1.39222604274221e-11	0.234237526735329	0.644	0.614	2.78445208548443e-08
yps	1.91784711723424e-11	0.394666415988627	0.535	0.501	3.83569423446848e-08
Traf4	2.26664450350742e-11	0.410856812658118	0.363	0.32	4.53328900701484e-08
fng	4.9901134439664e-11	-0.167229309386774	0.226	0.311	9.9802268879328e-08
eIF4G2	6.42313247186003e-11	0.385151003961108	0.363	0.451	1.28462649437201e-07
lncRNA:CR43650	1.02567995869537e-10	-0.288646302503425	0.302	0.384	2.05135991739074e-07
RpS18	1.08252384642754e-10	-0.161239721146186	0.926	0.948	2.16504769285509e-07
Rab6	1.20867812334202e-10	0.156484667513509	0.318	0.303	2.41735624668404e-07
Rac2	1.27089150480252e-10	-0.738556431419307	0.299	0.405	2.54178300960503e-07
RpLP0-like	1.89496274994329e-10	-0.110971471087846	0.238	0.23	3.78992549988657e-07
lncRNA:CR46004	2.73520536891089e-10	0.389654432501888	0.154	0.224	5.47041073782178e-07
nrv3	2.98900936272122e-10	-0.172023998958698	0.492	0.572	5.97801872544245e-07
CG9331	3.00293146862995e-10	-0.101937426844898	0.324	0.368	6.0058629372599e-07
SmE	3.74495511327493e-10	0.252244600532529	0.437	0.407	7.48991022654986e-07
svp	4.26713076332831e-10	0.100329454501813	0.395	0.44	8.53426152665661e-07
CG4364	4.89159287068259e-10	-0.325042627088397	0.379	0.465	9.78318574136519e-07
Coop	5.43783674549449e-10	-0.42254083773575	0.271	0.252	1.0875673490989e-06
GstE11	5.44735621574128e-10	-0.470385734990565	0.183	0.267	1.08947124314826e-06
beat-IIIc	5.47069495273287e-10	0.588729365592054	0.318	0.288	1.09413899054657e-06
RPA3	6.35755596218415e-10	0.519239391609665	0.45	0.441	1.27151119243683e-06
dmrt99B	6.49187187041004e-10	0.263351121722181	0.238	0.215	1.29837437408201e-06
Psn	7.33266428325377e-10	0.222259502043822	0.405	0.413	1.46653285665075e-06
CG43051	8.53764380162392e-10	-0.597442713812814	0.181	0.286	1.70752876032478e-06
Rack1	8.69546211033168e-10	-0.219049835489797	0.846	0.893	1.73909242206634e-06
pre-rRNA:CR45845	8.79672425030657e-10	-0.141302557093122	0.463	0.553	1.75934485006131e-06
feo	9.82150274845481e-10	0.393861151459463	0.69	0.685	1.96430054969096e-06
Rcc1	1.20213449734117e-09	0.485618139402645	0.348	0.316	2.40426899468234e-06
CLIP-190	1.21541546357915e-09	0.20269373101583	0.249	0.329	2.4308309271583e-06
RpS16	1.4403462241425e-09	-0.143791205207853	0.912	0.911	2.88069244828499e-06
pyd	1.50697971637061e-09	-0.154419031715437	0.413	0.508	3.01395943274123e-06
NHP2	1.80865327130138e-09	-0.475702881924806	0.363	0.348	3.61730654260276e-06
CG5535	2.46301481978595e-09	0.393758210639292	0.265	0.33	4.9260296395719e-06
Hat1	2.47896772284341e-09	0.700736676679261	0.415	0.405	4.95793544568683e-06
cdi	2.58866624721374e-09	0.264031330487292	0.765	0.762	5.17733249442748e-06
Fas3	4.35484752386004e-09	0.15820160036279	0.254	0.333	8.70969504772008e-06
snRNA:U12	4.91636940994076e-09	-0.164906672315357	0.33	0.413	9.83273881988152e-06
eEF1gamma	4.96812408814694e-09	-0.206803674613498	0.645	0.733	9.93624817629388e-06
RpL9	6.29079552513743e-09	-0.219397309280352	0.846	0.879	1.25815910502749e-05
ArgRS	6.58121850852179e-09	-0.10524188068959	0.208	0.273	1.31624370170436e-05
Idh	7.51152043433581e-09	-0.153959736212802	0.334	0.393	1.50230408686716e-05
mod	1.11607424278521e-08	-0.384793347076563	0.413	0.389	2.23214848557041e-05
CG12065	1.21063120357908e-08	0.138281052486771	0.403	0.384	2.42126240715815e-05
CG30105	1.26491159439276e-08	0.285639858865258	0.276	0.263	2.52982318878553e-05
myo	1.33834621325808e-08	-0.122761162240879	0.164	0.23	2.67669242651616e-05
CG17454	1.43587881541378e-08	0.151807411518071	0.219	0.288	2.87175763082756e-05
Oaz	1.57681771866037e-08	0.275819585387806	0.377	0.455	3.15363543732075e-05
Lac	1.65175892998851e-08	0.101883381282294	0.219	0.284	3.30351785997702e-05
SCaMC	1.69438998859893e-08	-0.120518224961391	0.298	0.364	3.38877997719787e-05
ari-2	2.05254087830518e-08	0.203891376163545	0.367	0.381	4.10508175661035e-05
CG32532	2.46610304196546e-08	0.234981208206134	0.316	0.393	4.93220608393092e-05
RpS24	2.50139698521732e-08	-0.110499583315861	0.885	0.909	5.00279397043464e-05
Fkbp14	2.59100419400826e-08	-0.154341064180254	0.18	0.161	5.18200838801652e-05
CD98hc	2.77133748840343e-08	-0.13446471536708	0.368	0.455	5.54267497680686e-05
CG42232	3.00371954333477e-08	0.286305385599051	0.307	0.377	6.00743908666953e-05
Hex-A	3.00613104746923e-08	-0.247354748681235	0.585	0.659	6.01226209493845e-05
CG8003	3.29093200081869e-08	-0.115463647819676	0.216	0.208	6.58186400163737e-05
CG2865	3.59686959576035e-08	0.322250939160677	0.427	0.524	7.1937391915207e-05
CG10939	4.38381894146946e-08	-1.15268377613083	0.234	0.261	8.76763788293892e-05
SoxN	4.58665784231492e-08	0.255487895702086	0.929	0.944	9.17331568462985e-05
nahoda	6.47373505092309e-08	-0.267071579319495	0.257	0.232	0.000129474701018462
Sp1	6.80727164925707e-08	-0.382937963321439	0.394	0.465	0.000136145432985141
RpS10b	7.96820434073836e-08	-0.105650302408479	0.852	0.901	0.000159364086814767
rho	9.84289226857942e-08	0.642489087980911	0.446	0.424	0.000196857845371588
CG42268	1.27679711554502e-07	-1.67122052504219	0.246	0.365	0.000255359423109004
mld	1.59306368297683e-07	0.110076256484426	0.279	0.353	0.000318612736595366
CG8300	1.90111086404183e-07	0.136780797421733	0.328	0.324	0.000380222172808366
mt:tRNA:Arg-TCG	2.11301971171271e-07	-0.30306828828647	0.548	0.617	0.000422603942342542
TppII	2.24837922704654e-07	0.128983067447475	0.293	0.302	0.000449675845409309
Prosbeta2	2.36390882954685e-07	0.113925689111597	0.385	0.372	0.000472781765909369
Fer2LCH	3.04276818412541e-07	0.258465007368493	0.732	0.723	0.000608553636825081
RanGAP	3.43746500575183e-07	0.358042325370931	0.343	0.329	0.000687493001150366
Cad87A	3.84611123247382e-07	-0.28207458125323	0.304	0.354	0.000769222246494763
Claspin	4.59924299337106e-07	0.469862138521266	0.359	0.361	0.000919848598674213
Pp1alpha-96A	5.87252153983203e-07	0.13630041135939	0.36	0.44	0.00117450430796641
Echs1	6.23920913278902e-07	-0.178724236644404	0.348	0.429	0.0012478418265578
CG1890	6.58187262958742e-07	0.140448661788166	0.198	0.264	0.00131637452591748
Jupiter	8.55000602989851e-07	0.355963125354197	0.555	0.549	0.0017100012059797
eEF5	8.97214596441102e-07	-0.145951354959438	0.814	0.861	0.0017944291928822
AnxB11	1.28696131530799e-06	-0.193435122222594	0.325	0.361	0.00257392263061599
Incenp	1.64540655176162e-06	0.246078697549587	0.3	0.378	0.00329081310352324
RpL5	1.76600799185751e-06	-0.185271895112353	0.883	0.916	0.00353201598371503
Hil	1.78589573107844e-06	-0.636754256040397	0.335	0.385	0.00357179146215688
pbl	2.2003342783075e-06	0.507039600118758	0.454	0.447	0.004400668556615
mRpS22	2.83914649074624e-06	-0.134669432299431	0.33	0.401	0.00567829298149249
Hsp83	5.17332832849623e-06	0.155483675613908	0.715	0.675	0.0103466566569925
CG13690	5.34708911474316e-06	0.523799624946883	0.433	0.446	0.0106941782294863
CG9344	5.59874143940404e-06	0.171792283796005	0.354	0.346	0.0111974828788081
mspo	5.85196680126089e-06	0.158215743270905	0.517	0.538	0.0117039336025218
Ost48	7.0607420538486e-06	0.173098173393732	0.398	0.4	0.0141214841076972
DOR	9.23932087853815e-06	0.113993595488801	0.335	0.32	0.0184786417570763
CG3168	1.08690986935888e-05	-0.111798733973321	0.338	0.332	0.0217381973871777
Thor	1.19282426063433e-05	-0.729309715605867	0.321	0.312	0.0238564852126867
ImpL2	1.3177553357454e-05	0.226228874572832	0.305	0.312	0.026355106714908
SPARC	1.35072845843527e-05	0.125980693673354	0.175	0.156	0.0270145691687054
CG15209	1.42442717488123e-05	0.116829129687176	0.294	0.295	0.0284885434976246
slp1	1.51401433594811e-05	1.09660516550465	0.485	0.483	0.0302802867189623
CG18428	1.53012519449282e-05	0.156499666018373	0.389	0.439	0.0306025038898565
LanB2	1.54300534461642e-05	-0.2434502096456	0.077	0.192	0.0308601068923284
SK	1.66174536439902e-05	0.183399512096713	0.345	0.343	0.0332349072879805
Eaat1	1.87070724832438e-05	0.318235522752463	0.193	0.18	0.0374141449664876
CG4115	1.99076891513219e-05	-0.167263510597856	0.299	0.263	0.0398153783026438
lncRNA:CR31386	2.19505828705427e-05	-0.105696951185989	0.325	0.369	0.0439011657410855
wac	2.26558734383485e-05	0.16011678952156	0.28	0.326	0.0453117468766971
erm	2.39353208681456e-05	0.418689551744901	0.236	0.217	0.0478706417362912
Nup358	2.41399823731555e-05	0.298261283704743	0.345	0.395	0.0482799647463109
HP4	4.46525509624053e-05	0.283331538754493	0.42	0.484	0.0893051019248107
Lam	5.13465288884734e-05	0.416116473312445	0.511	0.514	0.102693057776947
CG1943	5.65326392994132e-05	0.175705970133973	0.384	0.456	0.113065278598826
Nxf3	5.83393812485623e-05	0.108867423027229	0.171	0.162	0.116678762497125
CG3847	6.82989186032369e-05	0.116115722886226	0.301	0.302	0.136597837206474
pan	7.10775495459602e-05	0.359723287176574	0.356	0.402	0.14215509909192
neur	7.26815381815879e-05	0.477545722244171	0.325	0.37	0.145363076363176
RpL4	8.23748908392039e-05	-0.234365941971808	0.838	0.871	0.164749781678408
Cyp1	8.29688831251742e-05	-0.106560558699846	0.85	0.871	0.165937766250348
fj	8.66767527451228e-05	-0.720175568950813	0.319	0.367	0.173353505490246
Nph	0.000104550016614108	-0.208413514789229	0.776	0.822	0.209100033228215
CG10337	0.000119477031531704	-0.104918377152792	0.164	0.193	0.238954063063407
MsrA	0.000141913948136312	0.110407283408577	0.287	0.33	0.283827896272624
IntS11	0.000150854451493896	0.211259391455839	0.383	0.398	0.301708902987792
pyr	0.000160607694386603	0.269198107367374	0.406	0.406	0.321215388773206
CG8289	0.000168529542479261	0.294372251153152	0.365	0.362	0.337059084958521
peb	0.000171930450373878	0.116661739734217	0.315	0.325	0.343860900747757
RPA2	0.000205121930668053	0.464400580879898	0.294	0.286	0.410243861336105
Nap1	0.000216857728456416	-0.273238536504698	0.604	0.65	0.433715456912833
CG13698	0.00026664714273327	-0.138328048349044	0.297	0.271	0.53329428546654
Rpi	0.000277028189670731	-0.102727171910781	0.269	0.28	0.554056379341462
CNBP	0.000511170045228188	0.117463802653059	0.975	0.97	1
RnrL	0.000516899929432514	0.481806015236317	0.309	0.376	1
hdly	0.000583749069027551	0.135823183832318	0.526	0.606	1
RhoGEF4	0.000598044237114782	0.228246417663733	0.334	0.353	1
Rpn2	0.000694531243126652	0.138831991593206	0.398	0.398	1
CG7720	0.000695852843071891	0.122845812579391	0.292	0.338	1
AP-2mu	0.000745761247715135	0.112205303393925	0.257	0.255	1
Toll-7	0.000755606328230757	-0.274689614049587	0.765	0.796	1
Pdi	0.000786579509306922	-0.104541816691162	0.216	0.276	1
l(1)sc	0.00079599877560464	-0.10699598586651	0.271	0.291	1
CG32409	0.000886396261822571	-0.233531705657885	0.276	0.341	1
vir-1	0.000919906707960257	-0.110493212557609	0.404	0.461	1
Liprin-gamma	0.000939277257281687	0.221535620183418	0.617	0.644	1
CG44325	0.00119137708446712	-0.140340274909626	0.285	0.319	1
ex	0.00124177025804798	-0.318243937209143	0.259	0.305	1
mad2	0.00136267200530132	0.384263747498295	0.334	0.349	1
msd5	0.00146504099884844	0.154401792489647	0.247	0.299	1
lncRNA:cherub	0.00147732340071332	0.340736168650331	0.932	0.943	1
gro	0.00158953365147422	0.10391736168072	0.774	0.795	1
Nup205	0.00160548825062277	0.19521890140974	0.29	0.289	1
nrv2	0.00182820906328105	0.108671649144101	0.419	0.433	1
borr	0.00194756586495801	0.471981439755998	0.262	0.303	1
CG6891	0.00195295790877537	-0.229308477104158	0.24	0.284	1
skl	0.0023907895051257	0.12154671847197	0.264	0.326	1
geminin	0.00250724049323998	0.546465336742593	0.319	0.319	1
18w	0.00251701634216136	-0.199640516247567	0.325	0.327	1
Ntf-2	0.00265323381504414	0.24799721957953	0.472	0.532	1
foxo	0.00269692458951784	-0.371556960923578	0.313	0.335	1
Non3	0.00292736077245215	-0.150903300550823	0.193	0.247	1
ci	0.00295439691790573	-0.986609412442675	0.26	0.28	1
Nek2	0.00300332246636573	-0.327432657405595	0.042	0.11	1
Hmx	0.00329809166946227	0.234462210511458	0.365	0.375	1
Hsc70-4	0.00354231854724493	0.150987554287487	0.744	0.729	1
rdx	0.00364256189169338	0.564728720650806	0.503	0.501	1
Ae2	0.00389835577565235	0.240681232520687	0.306	0.332	1
Nsun2	0.00395569164004858	-0.133662351010967	0.27	0.325	1
Alk	0.0045451831625233	0.107823262478955	0.509	0.561	1
FBti0102105	0.00486655161765747	0.118925111890008	0.236	0.244	1
Rpn9	0.00500107455497241	0.129646383975863	0.388	0.432	1
Cyt-b5	0.00553100064020372	0.123045491693432	0.393	0.399	1
Gdh	0.00575168234555304	-0.174623414463371	0.361	0.41	1
ase	0.00575329865352294	0.750919031276476	0.283	0.338	1
Gapdh1	0.00611820962841176	-0.196810911560074	0.433	0.484	1
spdo	0.00630059293908592	0.596288805822639	0.308	0.327	1
lncRNA:CR44832	0.00653265000881956	0.29451604987806	0.314	0.356	1
kibra	0.00655866236647654	-0.157204761055132	0.211	0.223	1
tap	0.00682534750384742	0.34462327777354	0.276	0.354	1
Dtg	0.00731838328226596	0.65325462078002	0.213	0.241	1
CG8306	0.007344119884868	-0.709925098695747	0.31	0.315	1
CG9034	0.00764223088403004	-0.165002249273049	0.371	0.428	1
CG11970	0.0083476236457842	0.160536355700315	0.31	0.338	1
Nlp	0.0097871099280591	-0.104168847933992	0.721	0.771	1
CG2918	0.0101397083292977	0.184417678380679	0.312	0.356	1
CG11267	0.0112891123670602	-0.299394959085816	0.498	0.557	1
Ldh	0.0151787052097304	-0.180318475197349	0.743	0.782	1
Hsc70Cb	0.0170107579129531	0.140989555853392	0.82	0.817	1
ytr	0.0175207931461505	0.78367619739109	0.374	0.376	1
CG3226	0.0179937318386771	0.168365881441582	0.38	0.408	1
for	0.0201955243077714	-0.160472105963505	0.509	0.566	1
Dd	0.0233965237452461	0.170376806966356	0.42	0.469	1
CG5953	0.0236654762949797	-0.293128826854517	0.268	0.303	1
lncRNA:noe	0.0257588911360619	0.14207435718154	0.716	0.724	1
CG6388	0.0415346076401526	-0.194851225248411	0.306	0.309	1
hbn	0.0424571296432247	1.55075955256365	0.32	0.313	1
Pura	0.0428216163111532	0.4481534408194	0.39	0.39	1
Svil	0.0449113961568594	-0.170487934307594	0.239	0.252	1
ec	0.0495157015442631	-0.640153041978479	0.236	0.28	1
BubR1	0.0523736199021524	0.143762285948563	0.223	0.267	1
Eip55E	0.0529385855836143	-0.226822055438537	0.268	0.305	1
RfC4	0.0588167876015764	0.260621539440778	0.283	0.292	1
grn	0.0613426891760751	-0.63987504262879	0.315	0.357	1
CG10214	0.0633521759029425	-0.121085862582346	0.175	0.218	1
igl	0.0653468091389031	-0.113097528862246	0.324	0.362	1
CG45263	0.065377638827768	0.357180882683468	0.226	0.255	1
Tl	0.072674286798385	-1.36911695626822	0.261	0.347	1
B-H1	0.0745905236218546	0.336905222128799	0.265	0.288	1
fabp	0.0794659671481937	0.120007584835022	0.843	0.868	1
Cdk1	0.083096685715718	0.203631892264265	0.318	0.341	1
glu	0.0854977310026932	0.427722312133727	0.315	0.353	1
Tsp42Ee	0.0892114466218082	0.212451604762811	0.369	0.386	1
Sf3b5	0.0995563916724466	0.180609405613837	0.327	0.372	1
jeb	0.0995741763196119	0.121775995130287	0.445	0.48	1
CG2246	0.103748534990743	0.185577311094735	0.434	0.466	1
salr	0.105282725342118	-0.195750789009806	0.223	0.24	1
Obp44a	0.112825042299204	-0.380195132120896	0.91	0.927	1
CG6398	0.116218617055927	-0.446891770354497	0.16	0.225	1
N	0.12123682320185	-0.145377337022103	0.511	0.546	1
Toll-6	0.126605033324543	0.486118890990336	0.519	0.547	1
Sod3	0.129734084507285	-0.291439017207498	0.173	0.195	1
Nup54	0.131787591145286	0.112106049189735	0.271	0.303	1
mew	0.13781587257562	-0.184229674215503	0.262	0.268	1
goe	0.148429234127539	-0.47965328240464	0.323	0.332	1
Inx3	0.159855835330468	-0.152749020303573	0.313	0.351	1
pch2	0.160726347294802	0.303823596563739	0.375	0.394	1
RnrS	0.161223374198989	0.694010781722689	0.301	0.319	1
cu	0.166924388648191	-0.323606166096754	0.312	0.319	1
CG1124	0.181088503878016	0.298427575179974	0.377	0.38	1
sun	0.18591584945301	0.111314992308166	0.603	0.63	1
Yip1d1	0.188647469005524	0.105143509190835	0.298	0.346	1
ITP	0.198230656517507	-0.222706183306464	0.294	0.298	1
lncRNA:CR46003	0.201079251274536	0.240334593982953	0.514	0.549	1
mRpL34	0.202428000439068	0.240111579306153	0.505	0.544	1
CG8223	0.244328429389608	0.357557884262501	0.297	0.335	1
Caf1-180	0.244815637721341	0.600573413664171	0.342	0.373	1
CG2145	0.245025936509809	0.536021353950036	0.364	0.401	1
CG4866	0.248755229759236	-0.125618834710469	0.338	0.359	1
cv-c	0.252324782072635	-0.460222504875851	0.175	0.227	1
Dl	0.263847553036896	-0.431462445739737	0.204	0.279	1
Ppa	0.28554429918512	-0.434839249444025	0.406	0.431	1
GstE12	0.30044078099972	-0.321295847361898	0.317	0.348	1
Lim1	0.308622264899087	0.124047683904706	0.328	0.34	1
Doa	0.312428190046187	0.142067989310703	0.156	0.191	1
Chd64	0.328664772554111	0.174118796442463	0.346	0.369	1
lncRNA:CR43626	0.329029648049771	0.160937425743879	0.188	0.219	1
Egfr	0.345157586933171	-0.338565973996114	0.254	0.273	1
CG11180	0.353522650302242	-0.112487532422227	0.311	0.347	1
CG6724	0.403244701243028	-0.141356162017475	0.166	0.205	1
akirin	0.41235910860909	0.156806799897303	0.46	0.493	1
disco-r	0.446066003515467	0.129114213479932	0.412	0.432	1
rols	0.50778602836341	-0.192444089487222	0.124	0.197	1
CG13377	0.517100052990143	-0.155505203013844	0.21	0.244	1
Hug	0.526180004756509	0.304534158193083	0.228	0.255	1
Wnt4	0.528644720433619	-1.39764818841512	0.572	0.588	1
La	0.553111420018748	-0.164448631906268	0.317	0.357	1
tll	0.575353210669967	-0.837007900528494	0.259	0.296	1
CG34445	0.580929580022527	-0.188704386453995	0.227	0.243	1
ttk	0.595511759570444	-0.190341190054205	0.275	0.305	1
sas	0.633304976609004	-0.498710064965435	0.285	0.293	1
CG17646	0.68642413200413	0.189296040656444	0.262	0.277	1
fus	0.742694573634576	-0.449449950263738	0.253	0.268	1
Jheh2	0.766941834384835	0.20943905497859	0.337	0.376	1
CG2926	0.770011001388124	0.273553766110044	0.371	0.398	1
tth	0.775954373026465	0.186360521526197	0.545	0.59	1
Samuel	0.836048982339564	-0.290901872521975	0.033	0.122	1
CG5721	0.862154732862375	0.113024951943948	0.173	0.197	1
Gp150	0.867009350531985	-0.505679620238991	0.274	0.304	1
Optix	0.876107218511248	-1.02085583134229	0.369	0.402	1
pav	0.88801422499609	0.214245238152165	0.243	0.266	1
Brms1	0.932067017355822	0.122152935560602	0.25	0.274	1
Chrac-14	0.947565426970071	0.591367732751921	0.343	0.374	1
Cad99C	0.967757095709003	-0.177909619958655	0.266	0.279	1
eEF1delta	0.997934188083991	-0.374206260933466	0.356	0.391	1
