# Supplementary material for: Single cell RNA-seq analysis reveals temporally-regulated and quiescence-regulated gene expression in Drosophila larval neuroblasts
Source: Neural Dev. 2022 Aug 24;17:7. doi: 10.1186/s13064-022-00163-7 (PMC9404614; doi:10.1186/s13064-022-00163-7)
Supplement: Supplementary file 12 — Additional file 12. [file 13064_2022_163_MOESM12_ESM.csv]

	p_val	avg_log2FC	pct.1	pct.2	p_val_adj
lncRNA:cherub	0	-2.50669009826234	0.932	0.997	0
lncRNA:CR31386	0	-4.28069123564283	0.325	0.956	0
grh	0	-3.53392660977559	0.357	0.993	0
Pex7	0	-2.31915561038854	0.277	0.823	0
fru	0	-2.29072988843362	0.415	0.972	0
wdp	0	-1.88532711171527	0.304	0.837	0
mamo	6.70285874876086e-267	3.96626429144731	0.862	0.505	1.34057174975217e-263
lncRNA:CR33938	8.18952617470668e-242	-2.67266559671294	0.29	0.806	1.63790523494134e-238
svp	3.84274837780091e-221	-1.90220905797682	0.395	0.858	7.68549675560182e-218
trn	1.58691309218583e-204	2.425535652648	0.944	0.927	3.17382618437165e-201
Syp	5.90651331026504e-204	-1.87755056322744	0.774	0.923	1.18130266205301e-200
vvl	3.03851037638196e-194	-1.41265478695251	0.315	0.828	6.07702075276392e-191
His3.3B	1.37348448460772e-187	1.26978128790048	0.991	0.996	2.74696896921545e-184
CG33494	8.86259313738976e-177	-0.188794422313305	0	0.311	1.77251862747795e-173
Hsp26	6.03487037009768e-171	-0.904742748518958	0.643	0.997	1.20697407401954e-167
lncRNA:CR46003	9.89006756913511e-171	-1.14641978773305	0.514	0.941	1.97801351382702e-167
nop5	1.41845165256615e-168	-1.00853901594437	0.349	0.829	2.8369033051323e-165
fax	3.8633095134885e-167	1.3201891953663	0.956	0.967	7.72661902697701e-164
eEF1delta	4.51175096283889e-166	-0.865866544577186	0.356	0.832	9.02350192567778e-163
CG14545	1.14323840176294e-162	-0.967603693164085	0.11	0.487	2.28647680352589e-159
eg	2.68362422276103e-161	-1.77021291744341	0.231	0.59	5.36724844552207e-158
lncRNA:CR43264	4.25429686020099e-158	-0.786142242702906	0.206	0.597	8.50859372040199e-155
Gapdh1	5.26237042480934e-158	-0.974007397823779	0.433	0.899	1.05247408496187e-154
CG1124	5.02369907111782e-152	0.908341076168314	0.377	0.054	1.00473981422356e-148
Prosalpha6	8.12209626701565e-151	-0.857955101498006	0.415	0.872	1.62441925340313e-147
Nop56	6.33344559407617e-150	-1.08649689149712	0.238	0.751	1.26668911881523e-146
CG13305	2.21598486709462e-145	-2.014336112788	0.248	0.684	4.43196973418924e-142
IntS11	7.50067457355558e-145	-0.949988082458982	0.383	0.759	1.50013491471112e-141
Pglym78	6.12197093689952e-143	-0.966108380349467	0.42	0.829	1.2243941873799e-139
Mob2	1.16978114873212e-141	-0.774890106307728	0.281	0.644	2.33956229746424e-138
Sf3b5	6.45752522683493e-138	-1.07292251466647	0.327	0.82	1.29150504536699e-134
msd1	6.46528246569555e-138	-0.362268791688445	0.194	0.631	1.29305649313911e-134
Rcc1	5.86025753307905e-136	-1.01260752249384	0.348	0.743	1.17205150661581e-132
SpdS	4.20846474183016e-135	-1.0604033324222	0.285	0.593	8.41692948366033e-132
stg	2.47530025089013e-134	-0.900480529743589	0.903	0.997	4.95060050178025e-131
CG10939	8.02264984086056e-134	-1.64121128878099	0.234	0.635	1.60452996817211e-130
Hsp23	7.25728944566571e-132	-0.992251402756767	0.5	0.902	1.45145788913314e-128
mEFTs	2.02820867038964e-130	-1.46828476228799	0.175	0.631	4.05641734077928e-127
Gdh	8.08571464125638e-130	-0.707481193925222	0.361	0.725	1.61714292825128e-126
RR48361-transposable-element	5.39848602758868e-128	-0.57493797818029	0.049	0.347	1.07969720551774e-124
cl	7.55457555816703e-128	-0.600816637347175	0.319	0.736	1.51091511163341e-124
lncRNA:CR43334	5.06960131141499e-126	-1.27001622608859	0.309	0.719	1.013920262283e-122
DNApol-alpha60	6.86632435613698e-126	-0.671620716818804	0.243	0.573	1.3732648712274e-122
mRpL34	3.63580917535693e-125	-0.747647023482098	0.505	0.928	7.27161835071386e-122
Dph5	2.0225328596596e-124	-0.755710650312221	0.253	0.63	4.04506571931919e-121
PCID2	4.54860629649106e-124	-0.188995024540171	0.096	0.383	9.09721259298213e-121
RpL39	4.82907440759723e-123	0.399602428310737	1	1	9.65814881519446e-120
CycB3	6.6346796627492e-123	-1.03577828734933	0.331	0.702	1.32693593254984e-119
Pen	9.37051352504943e-123	-0.626564030236719	0.938	0.999	1.87410270500989e-119
CG1552	9.77597264772471e-123	0.141702428112446	0.273	0.027	1.95519452954494e-119
CG42342	1.61066795951647e-120	-0.340990662704552	0.228	0.642	3.22133591903294e-117
CG1648	3.03009688374316e-120	0.229910048244026	0.287	0.032	6.06019376748632e-117
Aldh	1.73034750150429e-117	-0.355645620311843	0.247	0.693	3.46069500300858e-114
CG43658	8.86834062485532e-117	1.72481251555185	0.41	0.079	1.77366812497106e-113
BthD	2.952533883878e-115	-0.653463078426395	0.215	0.541	5.905067767756e-112
aay	4.55514187882669e-114	0.265413032386753	0.295	0.049	9.11028375765338e-111
Oatp74D	1.10451861321722e-113	-1.56526040696565	0.4	0.713	2.20903722643444e-110
Rbfox1	2.75328674525433e-112	1.2493873143372	0.948	0.976	5.50657349050865e-109
phm	2.96420342912397e-111	0.144968306413941	0.265	0.033	5.92840685824794e-108
CG34132	9.21792981506651e-111	-0.795546389808195	0.196	0.649	1.8435859630133e-107
betaTub56D	2.7233542906598e-110	-0.708350433517893	0.998	1	5.44670858131961e-107
FBti0102119	4.12175389164824e-110	0.139576943091811	0.221	0.036	8.24350778329648e-107
Fkbp39	5.00177515212699e-110	-0.74076357286997	0.628	0.956	1.0003550304254e-106
RpS27	1.7099422146032e-108	0.649470798704732	0.991	0.997	3.41988442920639e-105
CG31869	5.3710467394452e-106	0.485566160672016	0.36	0.106	1.07420934788904e-102
Kank	1.49236839386197e-105	-0.613496880601454	0.214	0.489	2.98473678772394e-102
scu	3.09971523152958e-104	-0.405555074328568	0.227	0.587	6.19943046305916e-101
CG4038	8.49286529733257e-104	-1.01426388750861	0.351	0.726	1.69857305946651e-100
CG12290	3.45819173804639e-103	0.22959384587948	0.271	0.035	6.91638347609278e-100
Ntf-2	8.97992946347727e-103	-0.65816798284714	0.472	0.89	1.79598589269545e-99
SNRPG	2.3698176154776e-102	-0.740343650457409	0.755	0.985	4.73963523095519e-99
Jafrac1	2.48174460026504e-102	-0.722419310477274	0.808	0.995	4.96348920053008e-99
wal	7.39431319211781e-102	-0.312178546421505	0.249	0.557	1.47886263842356e-98
Nep1	1.47527805180132e-101	0.155462039023695	0.284	0.063	2.95055610360264e-98
CG3663	4.94080416765208e-101	-0.25709963897212	0.187	0.482	9.88160833530415e-98
Moe	1.05048254533078e-100	-0.636270765895449	0.47	0.872	2.10096509066156e-97
CG14434	3.02798830264706e-100	-0.508385118953043	0.407	0.774	6.05597660529412e-97
wac	3.66323047343218e-100	-0.485821363046018	0.28	0.579	7.32646094686436e-97
Tomosyn	5.86673097141178e-100	0.116465968535482	0.298	0.071	1.17334619428236e-96
HipHop	5.87848622154812e-100	-0.140190451401529	0.153	0.46	1.17569724430962e-96
l(2)37Cc	1.22958545385705e-99	-0.438603983109934	0.338	0.633	2.45917090771411e-96
CG7834	2.87387719251108e-99	-0.308979921516684	0.278	0.625	5.74775438502216e-96
His3.3A	1.55966295071378e-98	-0.688060197546192	0.793	0.988	3.11932590142756e-95
CG11267	6.19000254514709e-98	-0.760395280247007	0.498	0.86	1.23800050902942e-94
CG6712	3.8049346146669e-96	-0.627477249352331	0.342	0.707	7.60986922933379e-93
CG12496	4.42161955987099e-96	-1.07751030153077	0.267	0.52	8.84323911974198e-93
rho-7	1.22253352303405e-95	-0.48038695743257	0.233	0.495	2.4450670460681e-92
noc	1.11014589460748e-94	-0.424974801534482	0.347	0.639	2.22029178921495e-91
geminin	1.44113932293221e-94	-0.415378005016626	0.319	0.676	2.88227864586441e-91
bru1	5.20739336189512e-94	0.131284551313816	0.332	0.109	1.04147867237902e-90
Swim	7.16283418577483e-94	0.148164735079625	0.29	0.075	1.43256683715497e-90
Rx	7.73565554972028e-93	0.205268108550375	0.315	0.094	1.54713110994406e-89
Ufm1	1.46149700007062e-92	-0.384398272583709	0.275	0.556	2.92299400014125e-89
fng	1.67032002538517e-92	0.110137116607375	0.226	0.018	3.34064005077034e-89
HP4	2.56010795736444e-92	-0.779346354392988	0.42	0.805	5.12021591472889e-89
Prosbeta2	3.4701347017637e-92	-0.447308551047941	0.385	0.771	6.9402694035274e-89
Ran	4.06390729001687e-92	-0.672721801953296	0.736	0.973	8.12781458003374e-89
Scsalpha1	5.40426761130193e-91	-0.198840533434261	0.254	0.587	1.08085352226039e-87
Non3	6.74317871691705e-91	-0.412520652120923	0.193	0.471	1.34863574338341e-87
pelo	4.39479036874554e-90	-0.103807129680364	0.108	0.336	8.78958073749109e-87
p23	1.22240441614777e-89	-0.607390681906043	0.738	0.983	2.44480883229554e-86
ND-B17.2	2.89532967627824e-89	-0.629418204548595	0.395	0.734	5.79065935255648e-86
Chd1	2.93769987649934e-89	0.219023278821092	0.31	0.098	5.87539975299868e-86
stau	3.43085278134164e-89	-1.02724305451426	0.257	0.64	6.86170556268328e-86
CG3226	2.49238171758037e-88	-0.343693802172156	0.38	0.686	4.98476343516075e-85
Ald1	4.10742276526312e-88	-0.429859069006042	0.419	0.885	8.21484553052625e-85
Prps	7.76678353143316e-88	-0.615313386936721	0.406	0.742	1.55335670628663e-84
Prosalpha4	9.20364614421174e-88	-0.384020432628213	0.276	0.647	1.84072922884235e-84
CG13067	9.60738714369669e-88	0.106674507459276	0.313	0.1	1.92147742873934e-84
CycA	2.80999679599532e-87	-0.771221261244271	0.284	0.695	5.61999359199064e-84
SmE	3.06567632873952e-87	-0.67237309770848	0.437	0.859	6.13135265747903e-84
spdo	3.51880655001321e-87	0.55407456804468	0.308	0.088	7.03761310002642e-84
CG8300	1.63782830381524e-85	0.228062429383041	0.328	0.112	3.27565660763048e-82
Fdh	1.2321028881722e-84	-0.351154000973291	0.256	0.577	2.4642057763444e-81
Mmp2	2.15638230830826e-83	0.306873365510173	0.146	0.363	4.31276461661652e-80
Hat1	1.4546017993864e-82	-0.69234481182667	0.415	0.745	2.9092035987728e-79
CG42806	2.12513285463042e-82	-0.554302213248512	0.541	0.903	4.25026570926084e-79
NHP2	2.1317660730648e-82	-0.899462836918695	0.363	0.712	4.26353214612961e-79
SmF	8.11186112915239e-82	-0.633461748816013	0.638	0.949	1.62237222583048e-78
mid	4.31457345575522e-81	-0.184728151648564	0.253	0.096	8.62914691151044e-78
l(2)k01209	4.31554567081823e-81	-0.50844830576306	0.27	0.501	8.63109134163646e-78
P32	3.29077945318835e-80	-0.513965544948995	0.321	0.603	6.58155890637671e-77
CG32473	2.29666162861059e-79	-0.109883965721154	0.168	0.354	4.59332325722119e-76
Vsx1	5.13368395567373e-79	0.224750902609971	0.234	0.037	1.02673679113475e-75
Nxt1	1.20911820764402e-78	-0.225400382458827	0.313	0.685	2.41823641528805e-75
Rpn9	4.07128904021386e-78	-0.505136149860942	0.388	0.721	8.14257808042772e-75
MsrA	6.20198680669895e-78	0.12662251937851	0.287	0.091	1.24039736133979e-74
wun2	9.83230180741358e-78	-0.126191489156188	0.174	0.082	1.96646036148272e-74
Ant2	4.13429489768483e-77	-0.151538967422174	0.277	0.104	8.26858979536966e-74
CG14441	4.15269141275981e-77	-0.183407432711261	0.168	0.367	8.30538282551962e-74
CG4281	2.91873720663477e-76	-0.154152765388802	0.193	0.456	5.83747441326953e-73
CG9643	5.1756425070999e-76	-0.152123021172216	0.181	0.394	1.03512850141998e-72
wor	2.60214468009634e-75	-0.14826136993328	0.232	0.461	5.20428936019269e-72
lncRNA:CR45388	3.55981418695429e-75	-0.587648496227535	0.819	0.99	7.11962837390857e-72
ct	1.83454635063552e-74	-0.340527590893732	0.551	0.926	3.66909270127103e-71
Fer1HCH	1.98975940681219e-74	-0.21365316768605	0.391	0.702	3.97951881362438e-71
lncRNA:roX1	3.07066257425307e-74	-0.564843708341241	0.707	0.981	6.14132514850615e-71
CG7607	3.81108215768164e-74	0.280636575802862	0.291	0.092	7.62216431536328e-71
Cwc25	1.74427767754559e-73	-0.369712557351902	0.298	0.597	3.48855535509118e-70
RIOK2	1.95562230260541e-73	-0.164088627827733	0.18	0.382	3.91124460521082e-70
PTPMT1	2.0455084449008e-73	-0.168813062849881	0.168	0.368	4.09101688980161e-70
RanGAP	1.01475572878013e-72	-0.297097994417662	0.343	0.601	2.02951145756026e-69
CG31075	1.08683500666221e-72	0.186717030047604	0.296	0.11	2.17367001332441e-69
Bacc	1.72266644872709e-72	0.963090928669878	0.897	0.951	3.44533289745419e-69
Nup205	4.37348123173936e-72	-0.584950258048903	0.29	0.545	8.74696246347871e-69
mib2	5.5740158203331e-72	-0.104307522925955	0.162	0.41	1.11480316406662e-68
SoxN	5.64190010798516e-71	1.15413898795361	0.929	0.976	1.12838002159703e-67
mRpL18	2.05073932987105e-70	-0.397401188329066	0.215	0.475	4.1014786597421e-67
CG14411	2.67050222196022e-70	0.210455993905851	0.29	0.103	5.34100444392044e-67
Nph	7.74453956296924e-70	-0.51036818082704	0.776	0.97	1.54890791259385e-66
mad2	1.79140469821281e-69	-0.360193316332355	0.334	0.592	3.58280939642563e-66
sif	1.01840388913312e-68	0.103376154145003	0.192	0.395	2.03680777826624e-65
jbug	1.10704376232629e-68	0.21046174408563	0.158	0.365	2.21408752465258e-65
CaBP1	2.97679093758463e-68	0.128123587704039	0.213	0.469	5.95358187516926e-65
igl	4.02341545945807e-68	0.150220375518098	0.324	0.138	8.04683091891615e-65
Nop60B	4.29081667203227e-68	-0.520444313160306	0.513	0.83	8.58163334406454e-65
lncRNA:CR30009	4.5755735669564e-68	-0.471356785860248	0.591	0.924	9.1511471339128e-65
CG34228	9.04457778107514e-68	-0.46693109891792	0.229	0.45	1.80891555621503e-64
CG7720	7.16538294759269e-67	0.131690461816558	0.292	0.025	1.43307658951854e-63
Cyt-b5	1.06946940764676e-66	-0.717176500626177	0.393	0.717	2.13893881529351e-63
CG13373	3.28413545235412e-66	-0.267857386124701	0.164	0.375	6.56827090470824e-63
E(spl)m8-HLH	4.54983886075877e-66	-0.241274284846579	0.464	0.787	9.09967772151753e-63
beat-IIIc	8.27841208564959e-66	1.02139725666659	0.318	0.121	1.65568241712992e-62
CG10365	8.8495514619799e-66	0.118490062639663	0.179	0.013	1.76991029239598e-62
Cpsf73	1.18605352221931e-65	-0.21286788903846	0.142	0.336	2.37210704443861e-62
Coq6	1.21386976961207e-65	-0.179352389501201	0.197	0.377	2.42773953922414e-62
yuri	1.67394039448528e-65	0.222477276811525	0.275	0.083	3.34788078897057e-62
Picot	1.93053506780438e-65	0.245445926117309	0.277	0.087	3.86107013560876e-62
Nfs1	2.31008044619174e-65	-0.275494479342585	0.214	0.398	4.62016089238349e-62
mira	4.90931923167556e-65	-0.486672509003855	0.438	0.801	9.81863846335113e-62
eIF6	5.16740310305742e-65	-0.280205431284825	0.321	0.564	1.03348062061148e-61
RapGAP1	2.76750917888629e-64	2.03026597897594	0.612	0.443	5.53501835777258e-61
Hsp27	1.11569727072725e-63	-0.460953188496632	0.994	1	2.23139454145451e-60
mRpL35	1.69028240121218e-63	-0.430466926575131	0.282	0.467	3.38056480242436e-60
lncRNA:CR46006	1.81627294434675e-63	1.78636797174876	0.602	0.399	3.6325458886935e-60
Lim3	6.58438702528323e-63	0.254569400318237	0.145	0.33	1.31687740505665e-59
CG10576	1.08962438677991e-62	-0.186007132878275	0.348	0.604	2.17924877355982e-59
Stacl	2.35294546002362e-62	0.143124328493203	0.177	0.346	4.70589092004723e-59
ytr	3.00258104193178e-62	-0.561913444144349	0.374	0.729	6.00516208386355e-59
Nap1	4.29898793813793e-62	-0.443640902129524	0.604	0.906	8.59797587627586e-59
hoip	7.86620657869452e-62	-0.802667923377673	0.336	0.648	1.5732413157389e-58
GstE11	4.4339065795091e-61	0.14164026845029	0.183	0.012	8.86781315901819e-58
CG5359	2.42025279892267e-60	0.161312369182651	0.292	0.119	4.84050559784534e-57
CG9114	2.82950168640663e-60	-0.137027403072646	0.195	0.351	5.65900337281327e-57
mod	3.38246686576191e-60	-0.531704761227986	0.413	0.712	6.76493373152381e-57
vas	4.32018675457823e-60	-0.346034212639505	0.3	0.145	8.64037350915645e-57
AP-2mu	1.02354959399658e-59	-0.21094991594563	0.257	0.467	2.04709918799315e-56
RpS29	1.19852427803627e-59	0.507701195814129	0.967	0.996	2.39704855607253e-56
ArgRS	1.32513561592241e-59	-0.16390605440444	0.208	0.371	2.65027123184483e-56
Hug	1.57462141813452e-59	0.530831466791412	0.228	0.059	3.14924283626904e-56
DNAlig1	5.92112561253046e-59	-0.323742646959053	0.249	0.438	1.18422512250609e-55
Ahcy	6.61338896999648e-59	-0.504417110092578	0.379	0.633	1.3226777939993e-55
tap	1.09681870850567e-57	0.291774748859846	0.276	0.1	2.19363741701134e-54
CG3163	1.3099964233199e-57	0.104432731801712	0.249	0.084	2.6199928466398e-54
spok	1.32406700164662e-57	0.206399308055712	0.203	0.018	2.64813400329324e-54
Tollo	2.00595438337115e-57	-0.353763307788914	0.413	0.717	4.0119087667423e-54
hpRNA:CR33940	1.24132313639974e-56	0.114216545831036	0.191	0.385	2.48264627279948e-53
RpL41	5.58862276915325e-56	0.267895280999419	1	1	1.11772455383065e-52
jigr1	7.39260720236987e-56	-0.21925357853723	0.611	0.915	1.47852144047397e-52
CG8142	1.88682910992443e-55	-0.315613357721347	0.263	0.476	3.77365821984887e-52
pav	4.20135080856192e-55	-0.139912252632884	0.243	0.472	8.40270161712384e-52
peb	6.45335583869222e-55	-0.226033645324033	0.315	0.16	1.29067116773844e-51
Nplp2	3.47877732182593e-54	-0.131630957830416	0.298	0.144	6.95755464365185e-51
CG15646	1.54910681930501e-53	-0.569189713974177	0.239	0.483	3.09821363861002e-50
CG6218	2.06152597355665e-53	0.211079604386031	0.174	0.36	4.1230519471133e-50
CG10324	2.61726528956064e-53	-0.116996805713228	0.2	0.355	5.23453057912129e-50
CG13124	3.52312351717683e-53	0.253544864462345	0.272	0.108	7.04624703435365e-50
Idgf6	4.97773041916095e-53	0.38588808865179	0.274	0.1	9.9554608383219e-50
AstC	5.69215249799403e-53	0.123847214921516	0.184	0.011	1.13843049959881e-49
nuf	1.32218181735957e-52	0.125251877633782	0.161	0.327	2.64436363471914e-49
hth	1.53944139973288e-52	-0.111713600049621	0.499	0.836	3.07888279946576e-49
RNaseZ	2.55758796634319e-52	-0.102975595431183	0.309	0.158	5.11517593268637e-49
CG34120	2.90733145823653e-52	0.255744560549984	0.152	0.308	5.81466291647307e-49
r	3.20838807439705e-52	-0.228119355215448	0.237	0.384	6.41677614879411e-49
CG9065	6.47550892260574e-52	-0.473808379939816	0.353	0.537	1.29510178452115e-48
Cse1	7.9590035494127e-52	-0.160032753748169	0.424	0.71	1.59180070988254e-48
RpLP1	9.87518253060381e-52	0.456486707104532	0.992	1	1.97503650612076e-48
QIL1	1.19948220141834e-51	-0.171313533093723	0.367	0.609	2.39896440283668e-48
mtSSB	4.97700584779639e-51	-0.684867381475876	0.389	0.654	9.95401169559278e-48
CG14894	8.56278252948571e-51	-0.138426977254013	0.218	0.412	1.71255650589714e-47
dUTPase	2.0880407525218e-50	-0.289522166400618	0.606	0.941	4.17608150504361e-47
CG13690	4.43947920105378e-50	-0.199737408592164	0.433	0.68	8.87895840210756e-47
r-l	4.75248047844128e-50	-0.189468524358975	0.198	0.363	9.50496095688255e-47
CG9657	5.32801787855019e-50	0.16220966037474	0.198	0.041	1.06560357571004e-46
CG9686	8.12199704099958e-50	0.271743513978109	0.312	0.148	1.62439940819992e-46
Shmt	8.52686125288779e-50	-0.321054133384265	0.216	0.436	1.70537225057756e-46
Ama	9.67354874957581e-50	0.201730716426796	0.215	0.359	1.93470974991516e-46
CG42394	3.13066835186177e-49	0.474960332025132	0.205	0.413	6.26133670372354e-46
mRpL28	3.81414295024599e-49	-0.212632853959023	0.213	0.439	7.62828590049198e-46
CG3085	4.97743958613646e-48	-0.245462790879703	0.264	0.129	9.95487917227292e-45
NK7.1	1.18454393595049e-47	-0.202217190935192	0.252	0.408	2.36908787190097e-44
CngA	1.2410747423843e-47	0.132732440509155	0.163	0.317	2.48214948476859e-44
rhea	1.25778183410685e-47	0.147982692826092	0.211	0.423	2.51556366821371e-44
ATPCL	5.26653528716382e-47	-0.224854811903755	0.223	0.427	1.05330705743276e-43
Incenp	6.94042424733202e-47	-0.250992978124802	0.3	0.556	1.3880848494664e-43
yps	9.52802825658253e-47	-0.347031803455394	0.535	0.862	1.90560565131651e-43
Idgf4	1.26971681950408e-46	0.336855005608723	0.304	0.148	2.53943363900816e-43
AdenoK	1.69784776476909e-46	-0.175768021893548	0.309	0.165	3.39569552953818e-43
Sarm	1.91713861222358e-46	0.111651836458698	0.173	0.329	3.83427722444717e-43
CG1572	2.63920143533141e-46	0.187478502441085	0.333	0.207	5.27840287066282e-43
hdly	2.65899602682345e-46	2.10419931444193	0.526	0.366	5.3179920536469e-43
snRNA:U12	5.12295840716809e-46	-0.411838568607421	0.33	0.513	1.02459168143362e-42
Six4	5.33628985903611e-46	-0.482222286241217	0.268	0.138	1.06725797180722e-42
tll	1.12405932959616e-45	-0.486004128146809	0.259	0.446	2.24811865919232e-42
Rpn2	1.5240591025513e-45	-0.596665116139545	0.398	0.654	3.0481182051026e-42
Hsp68	1.53218091447964e-45	0.633818611556923	0.258	0.479	3.06436182895928e-42
CG5955	2.07855147032374e-45	0.155141558216785	0.223	0.073	4.15710294064747e-42
CG4042	3.88141660297826e-45	-0.11445963706465	0.148	0.311	7.76283320595651e-42
SPR	5.5688051531048e-45	0.242027588338578	0.222	0.355	1.11376103062096e-41
CG13096	6.59812295840914e-45	-0.57473212456187	0.236	0.548	1.31962459168183e-41
eEF1beta	6.84421426551974e-45	-0.339095909542185	0.742	0.98	1.36884285310395e-41
Pdp1	9.35890594893107e-45	0.148876271788193	0.324	0.534	1.87178118978621e-41
CG3594	1.2333422233437e-44	-0.339812214004029	0.274	0.451	2.4666844466874e-41
Chrac-14	1.32722948488668e-44	-0.37130914036489	0.343	0.642	2.65445896977336e-41
RpL32	2.27696209361899e-44	0.483662693036546	0.972	0.999	4.55392418723798e-41
Rpi	3.13769974724591e-44	-0.525547359337146	0.269	0.534	6.27539949449182e-41
GLS	6.95411952694389e-44	0.110106222507246	0.161	0.312	1.39082390538878e-40
RpS15	9.5796936984459e-44	0.526052004208394	0.975	0.995	1.91593873968918e-40
eIF4G2	1.04454566279012e-43	0.135298248909366	0.363	0.654	2.08909132558024e-40
PCNA	1.82060117189879e-43	-0.281571981743515	0.491	0.808	3.64120234379758e-40
Cdk1	2.43410356071613e-43	0.101446012205856	0.318	0.525	4.86820712143226e-40
CG1358	4.46180657587947e-43	-0.138044591946261	0.18	0.339	8.92361315175893e-40
CG42450	5.05293246009631e-43	0.23519933986838	0.31	0.166	1.01058649201926e-39
Fkbp14	5.86974703866492e-43	0.104584181895833	0.18	0.013	1.17394940773299e-39
CG9034	7.44933037802237e-43	-0.300414572620187	0.371	0.692	1.48986607560447e-39
CG45263	8.68400374073273e-43	0.359885741194364	0.226	0.397	1.73680074814655e-39
rdgA	1.1344980522891e-42	0.243394722233706	0.188	0.336	2.26899610457819e-39
Obp44a	2.91341962411069e-42	0.938296413148866	0.91	0.965	5.82683924822139e-39
dpr8	6.19316529753274e-42	0.114990258840561	0.18	0.045	1.23863305950655e-38
CG12163	6.36552910764335e-42	0.107034890829937	0.254	0.411	1.27310582152867e-38
hppy	7.0042218507294e-42	0.131770125084415	0.171	0.327	1.40084437014588e-38
TppII	1.02095918227778e-41	-0.310055064020045	0.293	0.46	2.04191836455556e-38
hdc	1.41993152972053e-41	1.11795564395098	0.819	0.922	2.83986305944105e-38
Nlp	1.8021661478981e-41	-0.247753065538741	0.721	0.973	3.6043322957962e-38
bic	1.88093554964005e-41	-0.327216493540037	0.693	0.976	3.76187109928009e-38
Doa	3.51447493010965e-41	-0.161686196304626	0.156	0.336	7.02894986021929e-38
cdc14	6.82817563394552e-41	0.404904014373003	0.229	0.092	1.3656351267891e-37
RpS12	1.56399644542098e-40	0.448388462419535	0.961	0.995	3.12799289084197e-37
Paics	3.73066850168231e-40	0.132989930127931	0.313	0.175	7.46133700336461e-37
CLIP-190	4.41827933570563e-40	0.11675066402976	0.249	0.485	8.83655867141126e-37
abd-A	6.07799088798757e-40	-0.270640581748269	0.221	0.082	1.21559817759751e-36
AP-2sigma	1.40513279125178e-39	-0.173069067922206	0.355	0.542	2.81026558250356e-36
Fas3	2.2360141070654e-39	0.705662671143979	0.254	0.419	4.4720282141308e-36
Rpe	6.88215402997218e-39	0.106702362613177	0.279	0.436	1.37643080599444e-35
Arc1	7.92656535164433e-39	0.108872558796032	0.304	0.174	1.58531307032887e-35
sun	9.02456347235922e-39	-0.277837748479761	0.603	0.909	1.80491269447184e-35
amon	1.5368626997717e-38	0.198412513615393	0.242	0.364	3.07372539954341e-35
RpL28	2.40581661725512e-38	0.501339260335799	0.961	0.998	4.81163323451025e-35
CG14231	3.04968883841969e-38	-0.102207570262037	0.245	0.377	6.09937767683938e-35
lncRNA:CR43650	4.72219079931666e-38	-0.894146609002034	0.302	0.522	9.44438159863331e-35
mbl	5.05534964698762e-38	-0.197353343903309	0.592	0.86	1.01106992939752e-34
Ccdc85	1.00778209666937e-37	0.240730335315003	0.332	0.197	2.01556419333874e-34
CG30197	1.25091670994967e-37	0.182166161151662	0.224	0.341	2.50183341989934e-34
CCT3	3.92271669696834e-37	-0.526907342454975	0.349	0.627	7.84543339393669e-34
elB	5.26258964866435e-37	-0.434439491820599	0.501	0.679	1.05251792973287e-33
CG14989	5.86163247536171e-37	0.717898977357787	0.302	0.546	1.17232649507234e-33
Pkc53E	5.94185349330694e-37	0.238767398690633	0.269	0.409	1.18837069866139e-33
Blos3	2.19850172707185e-36	-0.17811381583782	0.292	0.464	4.3970034541437e-33
Nup98-96	2.91124130528906e-36	-0.290777558584444	0.283	0.466	5.82248261057812e-33
peng	3.45063101870439e-36	-0.300990452249514	0.293	0.175	6.90126203740879e-33
mRpL39	9.88192563242244e-36	-0.101288222563479	0.17	0.311	1.97638512648449e-32
CG1640	1.55845247688006e-35	-0.201192249707283	0.182	0.326	3.11690495376012e-32
ham	1.68308171734193e-35	1.03029197066175	0.365	0.239	3.36616343468386e-32
disco	2.22320230386311e-35	0.309305317432154	0.24	0.391	4.44640460772622e-32
Jheh2	2.66821423270135e-35	-0.309326379568464	0.337	0.505	5.3364284654027e-32
CG2116	2.99249180950126e-35	-0.160814586477327	0.278	0.419	5.98498361900252e-32
CG4829	4.34970614724506e-35	0.107843755862543	0.187	0.304	8.69941229449013e-32
D	8.17848299059846e-35	1.31651762122191	0.455	0.306	1.63569659811969e-31
RpL15	2.145425874069e-34	0.522852931065306	0.967	0.997	4.29085174813801e-31
RpL34a	2.4493839634151e-34	-0.106122996517638	0.552	0.869	4.8987679268302e-31
Cks30A	2.7130206126939e-34	-0.212571500870766	0.278	0.484	5.42604122538781e-31
mRpL17	2.94598224923489e-34	-0.212619425056483	0.246	0.423	5.89196449846979e-31
Taldo	3.20344008508738e-34	-0.431100385242635	0.335	0.566	6.40688017017475e-31
Pgm1	3.98324633306077e-34	0.16671891649833	0.224	0.369	7.96649266612153e-31
RpL10	7.82334862519589e-34	0.592282480151768	0.981	0.999	1.56466972503918e-30
RpLP2	1.04582545287548e-33	0.394365338950974	0.982	1	2.09165090575097e-30
CG8878	1.30465412081622e-33	0.498939742162371	0.335	0.209	2.60930824163244e-30
FBti0062856	2.66295828229774e-33	0.369572252428938	0.196	0.045	5.32591656459549e-30
tow	3.12728426163799e-33	0.123901995506651	0.502	0.769	6.25456852327597e-30
Hsp60A	3.58549029295457e-33	-0.52145535847356	0.229	0.451	7.17098058590915e-30
Men	6.78578566338624e-33	-0.24463269541435	0.208	0.404	1.35715713267725e-29
CG8157	1.35335617726434e-32	-0.157480073988949	0.226	0.343	2.70671235452868e-29
Diap2	1.57040822295835e-32	-0.271029379720092	0.354	0.506	3.14081644591669e-29
CG11319	1.98989989238705e-32	0.18401543506471	0.219	0.347	3.9797997847741e-29
vig2	3.05714780171295e-32	-0.115034088206731	0.461	0.699	6.1142956034259e-29
RpL29	3.81253590031029e-32	0.304114006779455	0.998	0.999	7.62507180062058e-29
tai	9.54940365164876e-32	-0.111384700931188	0.603	0.932	1.90988073032975e-28
LRP1	1.15883055010873e-31	0.382095991994547	0.255	0.125	2.31766110021746e-28
Thor	1.29873600986307e-31	-0.268114077925017	0.321	0.416	2.59747201972614e-28
aurB	2.43185825530501e-31	-0.372774877168476	0.271	0.513	4.86371651061003e-28
ND-24	2.54310906077871e-31	-0.602156930831931	0.324	0.543	5.08621812155741e-28
RpS21	2.60725646002942e-31	0.321366126377127	0.982	1	5.21451292005885e-28
SPARC	2.89751807657629e-31	0.170594844487328	0.175	0.031	5.79503615315257e-28
CG16753	3.28848729164729e-31	-0.362850685156606	0.278	0.434	6.57697458329458e-28
be	4.59656387740678e-31	0.122139354918522	0.159	0.03	9.19312775481355e-28
Msr-110	5.44911224966421e-31	0.257783764168253	0.243	0.352	1.08982244993284e-27
rept	6.45372640139322e-31	-0.493964401665517	0.175	0.416	1.29074528027865e-27
RabX1	1.02928757706442e-30	0.191159114843696	0.387	0.552	2.05857515412884e-27
mirr	1.80996661967872e-30	-0.130295602248419	0.308	0.413	3.61993323935743e-27
Eip93F	1.89015191084871e-30	-1.23088625614698	0.086	0.334	3.78030382169741e-27
RpL40	4.28953070946042e-30	0.567578314775733	0.963	0.998	8.57906141892084e-27
Taf12L	5.70119633408369e-30	-0.519881471558991	0.259	0.377	1.14023926681674e-26
CG15890	6.55233840863296e-30	0.323337312952105	0.239	0.101	1.31046768172659e-26
Naa40	7.36935947062243e-30	-0.351663802405991	0.251	0.495	1.47387189412449e-26
Act57B	9.15395445853587e-30	0.170486282357526	0.216	0.354	1.83079089170717e-26
Cyp1	1.0047807424085e-29	-0.235045015478059	0.85	0.989	2.00956148481701e-26
ase	1.0453681495639e-29	0.174272578610663	0.283	0.459	2.09073629912779e-26
CG13920	4.24517513539041e-29	0.144883640131759	0.332	0.48	8.49035027078082e-26
Oaz	4.36836260490333e-29	1.52366224925772	0.377	0.248	8.73672520980667e-26
Cdc6	5.32018469273955e-29	-0.16009695787049	0.253	0.423	1.06403693854791e-25
Cys	8.09940494852656e-29	0.168353077391252	0.26	0.148	1.61988098970531e-25
CG14075	8.15093273889026e-29	0.194249250068131	0.206	0.317	1.63018654777805e-25
RpS26	1.59428883261248e-28	0.433627431165298	0.972	0.999	3.18857766522495e-25
VGlut	2.52576433741803e-28	0.145461002276666	0.27	0.156	5.05152867483606e-25
lncRNA:CR44272	2.90279991171319e-28	0.234996671055665	0.195	0.318	5.80559982342637e-25
Pka-R1	4.02018007392435e-28	0.112224492205285	0.268	0.155	8.04036014784869e-25
betaCOP	4.77068272490256e-28	-0.161467852005622	0.312	0.415	9.54136544980512e-25
CG11417	4.89141638901169e-28	-0.275233866298484	0.299	0.483	9.78283277802339e-25
pyr	9.75922956950773e-28	0.284140264052223	0.406	0.645	1.95184591390155e-24
sick	1.16830675014533e-27	0.435959286067634	0.208	0.343	2.33661350029066e-24
CG44303	1.19491687031851e-27	-0.164835134690463	0.252	0.163	2.38983374063702e-24
SP1173	1.40356063699568e-27	-0.215120401777651	0.408	0.629	2.80712127399136e-24
rho	1.67720042257815e-27	1.47095848902327	0.446	0.356	3.3544008451563e-24
FBXO11	2.12520584046712e-27	0.44856078075525	0.295	0.427	4.25041168093424e-24
Ssrp	2.18909161839347e-27	-0.109577198238336	0.346	0.696	4.37818323678694e-24
sna	2.67109443812679e-27	0.437769494961699	0.239	0.362	5.34218887625358e-24
Nup54	3.4205702818639e-27	-0.143165410183343	0.271	0.176	6.8411405637278e-24
opa	4.41881661827458e-27	0.567545104696154	0.182	0.033	8.83763323654916e-24
Ets65A	4.95219855242819e-27	0.24997664250625	0.138	0.255	9.90439710485637e-24
Mtpbeta	6.37767463604391e-27	-0.304464013931608	0.305	0.452	1.27553492720878e-23
side-III	1.08142427476197e-26	0.142796936621017	0.315	0.225	2.16284854952394e-23
CG8223	1.24273228543624e-26	-0.299426494780859	0.297	0.566	2.48546457087247e-23
Hsp83	1.65193890232327e-26	-0.211750483961339	0.715	0.97	3.30387780464654e-23
CG15098	3.15425746727697e-26	0.176545514350658	0.167	0.293	6.30851493455394e-23
CCT5	3.67345296945087e-26	-0.321366955696367	0.368	0.618	7.34690593890173e-23
Mcm7	3.87654378340127e-26	-0.194973930282493	0.675	0.931	7.75308756680254e-23
Ppa	6.61824729068467e-26	0.486517672900807	0.406	0.295	1.32364945813693e-22
rst	7.65863908975416e-26	0.116861125324308	0.092	0.199	1.53172781795083e-22
mRpL54	9.88624950327392e-26	-0.465544760452478	0.326	0.513	1.97724990065478e-22
jing	1.8490872515014e-25	0.246504422169422	0.235	0.123	3.6981745030028e-22
shg	1.8570027055155e-25	0.689044837315688	0.357	0.244	3.71400541103099e-22
oc	2.25309517933816e-25	-0.451768997586547	0.318	0.417	4.50619035867631e-22
mRpS29	4.33198292838186e-25	-0.423960452666114	0.238	0.411	8.66396585676372e-22
mRpS30	5.30700119675482e-25	-0.609505875723407	0.273	0.502	1.06140023935096e-21
RpS7	6.41168491408262e-25	0.49250135634589	0.961	0.997	1.28233698281652e-21
bi	7.02831847681053e-25	1.81288305695581	0.655	0.649	1.40566369536211e-21
Vha68-2	8.30963694386869e-25	-0.117592488729644	0.271	0.426	1.66192738877374e-21
CG34232	1.0752775854215e-24	0.167157800326085	0.101	0.027	2.150555170843e-21
E23	1.12955821100146e-24	-0.442012756952158	0.3	0.386	2.25911642200291e-21
CG30116	1.14824136354872e-24	0.35054850147614	0.282	0.404	2.29648272709744e-21
NetB	2.08287316806838e-24	0.328977813470067	0.236	0.118	4.16574633613677e-21
CG2865	3.57189154687197e-24	0.362042937353573	0.427	0.687	7.14378309374395e-21
chinmo	4.0396724241773e-24	0.140950823905244	0.604	0.857	8.07934484835459e-21
babos	4.93029629212356e-24	-0.117931059044738	0.29	0.373	9.86059258424712e-21
CG3732	5.51395237331091e-24	0.127162924004267	0.281	0.175	1.10279047466218e-20
Myd88	5.84797682921291e-24	0.216125350654478	0.307	0.208	1.16959536584258e-20
RpS11	7.45149093340933e-24	0.421038734479545	0.962	0.995	1.49029818668187e-20
CG2614	1.0033407707967e-23	-0.183731978315588	0.291	0.403	2.0066815415934e-20
RpL19	1.14694267298622e-23	0.477950906308088	0.971	0.996	2.29388534597244e-20
CCAP-R	1.56204054023234e-23	0.1526530143776	0.269	0.339	3.12408108046467e-20
RpL30	1.75711860295507e-23	0.62978267398462	0.921	0.993	3.51423720591014e-20
shot	2.39013106202124e-23	-0.581119918007055	0.249	0.488	4.78026212404247e-20
CG11180	4.05701579090575e-23	-0.413224381664198	0.311	0.468	8.11403158181151e-20
Chd64	5.25991854721623e-23	-0.316816844544559	0.346	0.501	1.05198370944325e-19
eEF1gamma	5.58996445822585e-23	-0.103583139089324	0.645	0.889	1.11799289164517e-19
lncRNA:CR45593	7.87339479632384e-23	-0.104977262615584	0.075	0.209	1.57467895926477e-19
bab2	1.10806796297339e-22	0.285346493976686	0.216	0.104	2.21613592594677e-19
beat-Ia	1.61390940349613e-22	0.103342262873496	0.219	0.326	3.22781880699227e-19
RpS9	1.62888909362721e-22	0.393402559949954	0.95	1	3.25777818725443e-19
CG3655	1.79495987001175e-22	0.126518272115504	0.231	0.373	3.58991974002349e-19
GstD1	3.41762204380568e-22	0.102656662429192	0.582	0.799	6.83524408761136e-19
CG32354	4.32730304397867e-22	2.0640938917327	0.443	0.342	8.65460608795735e-19
esg	6.82293009019591e-22	0.293507903358238	0.235	0.335	1.36458601803918e-18
CG10512	7.06975722842757e-22	-0.441360213078532	0.315	0.23	1.41395144568551e-18
CG9650	1.03336983363739e-21	1.89124480859616	0.489	0.396	2.06673966727478e-18
Ptpa	1.22560062150479e-21	-0.149859284882064	0.248	0.162	2.45120124300959e-18
Acbp2	1.27501373735907e-21	0.485701255715993	0.338	0.242	2.55002747471814e-18
awd	1.58004805360709e-21	-0.153078347040538	0.937	0.997	3.16009610721418e-18
CG4593	1.59967685325293e-21	-0.108613883474931	0.181	0.309	3.19935370650587e-18
CG34183	1.71184714656772e-21	-0.105983401216922	0.234	0.15	3.42369429313544e-18
CG15093	1.75856656780956e-21	0.111209098376673	0.268	0.352	3.51713313561911e-18
ash2	2.25517018057461e-21	-0.395606242124556	0.119	0.291	4.51034036114923e-18
EndoA	2.54366109715108e-21	0.345658015378359	0.391	0.597	5.08732219430216e-18
dysc	2.76301725483663e-21	0.560143978515725	0.309	0.434	5.52603450967326e-18
RpL34b	2.83768714081884e-21	0.695891621000681	0.9	0.978	5.67537428163767e-18
glu	3.10973166762498e-21	-0.287672812916798	0.315	0.508	6.21946333524995e-18
hkb	3.13605667777586e-21	-0.264305953535048	0.273	0.337	6.27211335555171e-18
hoe1	3.6439720651607e-21	0.485129643523936	0.369	0.473	7.28794413032139e-18
RpS6	3.87888911899504e-21	-0.137611641661762	0.853	0.992	7.75777823799009e-18
CG1537	4.04048542043542e-21	0.359384969710962	0.233	0.347	8.08097084087084e-18
nab	4.47956055592432e-21	-0.518451453639103	0.248	0.406	8.95912111184865e-18
Ts	4.58566364885415e-21	-0.146578321767497	0.284	0.202	9.17132729770831e-18
CG10527	7.24827545679134e-21	0.187189461543046	0.197	0.089	1.44965509135827e-17
CG42268	8.39011856957769e-21	0.145043716430612	0.246	0.33	1.67802371391554e-17
CG2269	1.58729167179422e-20	0.184655072618029	0.337	0.428	3.17458334358845e-17
CG5535	1.77934221431717e-20	0.297670151437053	0.265	0.161	3.55868442863435e-17
lncRNA:CR43626	1.82131762660368e-20	0.480914153134968	0.188	0.298	3.64263525320735e-17
RpS5a	2.32471641906164e-20	0.535899666764242	0.953	0.996	4.64943283812328e-17
CG4598	2.6185293538968e-20	-0.150376482057346	0.28	0.38	5.23705870779361e-17
LanB1	3.31170313787268e-20	0.464632378000678	0.188	0.299	6.62340627574537e-17
RpL10Ab	3.33428085450802e-20	0.502603442064326	0.946	0.997	6.66856170901605e-17
Rel	3.50975195515588e-20	-0.109078475327684	0.277	0.354	7.01950391031176e-17
CG9752	4.18333550376829e-20	-0.391160768564579	0.291	0.467	8.36667100753658e-17
CAH1	5.43620517837154e-20	0.2710279107747	0.242	0.374	1.08724103567431e-16
CG4570	9.05249556865437e-20	-0.221505472126225	0.243	0.455	1.81049911373087e-16
wb	1.44071549835475e-19	0.656357211879535	0.21	0.3	2.8814309967095e-16
18w	2.33143860203342e-19	0.806499679651741	0.325	0.23	4.66287720406683e-16
beat-IIa	2.34296324769821e-19	0.685983904107698	0.411	0.505	4.68592649539643e-16
Shrm	2.96727429219602e-19	0.10475850288313	0.246	0.315	5.93454858439204e-16
foxo	4.83650126357076e-19	-0.259770630514807	0.313	0.37	9.67300252714152e-16
Hexo1	5.3922140155843e-19	0.111917045507041	0.258	0.359	1.07844280311686e-15
Atpalpha	1.12758067210883e-18	0.26256539067059	0.543	0.793	2.25516134421767e-15
CG14312	1.34699974665788e-18	0.121782020563983	0.259	0.337	2.69399949331576e-15
Glo1	1.37591836214108e-18	-0.126970613763044	0.374	0.569	2.75183672428215e-15
RpS27A	1.40647278828431e-18	0.310728537633877	0.972	0.999	2.81294557656862e-15
CG31706	1.48867447877052e-18	0.110201993976094	0.173	0.277	2.97734895754105e-15
Tctp	1.66539890999559e-18	0.152268610403017	0.693	0.925	3.33079781999118e-15
CanB	1.76694811701533e-18	0.237100859327199	0.294	0.368	3.53389623403066e-15
Lim1	2.52968049572347e-18	0.248879905119903	0.328	0.409	5.05936099144695e-15
Ank2	3.11662997578541e-18	0.39760386652414	0.395	0.538	6.23325995157082e-15
Csas	3.31647209714074e-18	0.248527840265733	0.264	0.37	6.63294419428148e-15
RpL18A	3.57567038695566e-18	0.44885336342409	0.959	0.993	7.15134077391132e-15
CG31221	3.98302863405919e-18	0.671047110669904	0.431	0.604	7.96605726811838e-15
La	4.11457783069336e-18	-0.485236884532016	0.317	0.503	8.22915566138672e-15
myo	4.46757019058122e-18	0.165249041399578	0.164	0.256	8.93514038116243e-15
CG6028	5.90439255048867e-18	-0.112353308297828	0.333	0.424	1.18087851009773e-14
CycB	7.66616123296536e-18	-0.718263549040394	0.256	0.443	1.53323224659307e-14
l(3)05822	8.36328169333069e-18	-0.130769793392425	0.244	0.329	1.67265633866614e-14
Inx2	8.48458041203702e-18	0.271911748329987	0.384	0.496	1.6969160824074e-14
CG17816	9.37855250816465e-18	0.198743721698965	0.311	0.377	1.87571050163293e-14
apt	9.64598947304544e-18	-0.120001592206435	0.272	0.414	1.92919789460909e-14
olf186-F	1.03799701164149e-17	0.100981153627964	0.131	0.065	2.07599402328298e-14
RhoGAP100F	1.09083183485784e-17	0.216393421888981	0.275	0.368	2.18166366971568e-14
Antp	1.09155591659766e-17	-0.622600121113252	0.328	0.409	2.18311183319531e-14
Cbp53E	1.31311723554556e-17	0.55074376919768	0.418	0.33	2.62623447109111e-14
CG8839	1.41107498173219e-17	0.109230359602267	0.232	0.323	2.82214996346439e-14
ImpE1	2.03717795594588e-17	0.278249445952845	0.209	0.325	4.07435591189177e-14
CG9344	2.21261384520463e-17	-0.145298734542565	0.354	0.565	4.42522769040927e-14
gsb	2.44263889447282e-17	-0.107484881782755	0.27	0.325	4.88527778894563e-14
Vsx2	2.52034652284254e-17	0.135776753632945	0.196	0.304	5.04069304568508e-14
dpr13	2.69755627199947e-17	0.223887044891464	0.308	0.381	5.39511254399895e-14
fzy	3.38634634970131e-17	-0.206273711560118	0.297	0.231	6.77269269940263e-14
RpL14	3.88284527786119e-17	0.437266089379375	0.957	0.998	7.76569055572237e-14
mt:tRNA:Arg-TCG	4.68795458344138e-17	0.360091695819972	0.548	0.737	9.37590916688276e-14
mld	5.36242762947617e-17	0.235441802462061	0.279	0.394	1.07248552589523e-13
Akh	8.12478402859047e-17	0.309517523852427	0.249	0.338	1.62495680571809e-13
E(spl)mbeta-HLH	8.61757371354545e-17	1.12937246809657	0.703	0.776	1.72351474270909e-13
lncRNA:CR45242	1.14079507658748e-16	-1.03685691333375	0.258	0.416	2.28159015317495e-13
Eip55E	2.98434771220246e-16	-0.411341366747329	0.268	0.406	5.96869542440493e-13
CG43759	6.73458022619674e-16	0.322018229515358	0.481	0.675	1.34691604523935e-12
SK	7.20528892948312e-16	0.439749487665013	0.345	0.429	1.44105778589662e-12
CG6701	7.57624718854754e-16	0.373883604911431	0.54	0.76	1.51524943770951e-12
Dtg	8.16786123076643e-16	0.605225485511073	0.213	0.317	1.63357224615329e-12
RpL13A	8.78038368406875e-16	0.515164632889188	0.962	0.997	1.75607673681375e-12
RpL36A	1.04282755194868e-15	0.362581068502049	0.947	0.996	2.08565510389737e-12
para	1.06585912641132e-15	0.231260359666021	0.353	0.452	2.13171825282263e-12
dpr9	1.0851603963323e-15	0.546675804078872	0.429	0.51	2.1703207926646e-12
CG10214	1.27709270978811e-15	-0.19534753463006	0.175	0.13	2.55418541957622e-12
sgg	1.40488561224886e-15	1.45458985136794	0.574	0.56	2.80977122449772e-12
gsb-n	2.11166445745032e-15	-0.122220575957706	0.239	0.299	4.22332891490063e-12
Rbp1	2.29433364718791e-15	-0.140997348160575	0.215	0.427	4.58866729437583e-12
pre-rRNA:CR45845	2.33254818676353e-15	0.316553201219452	0.463	0.648	4.66509637352706e-12
Ucp4A	3.46043311803101e-15	0.108085568465259	0.217	0.291	6.92086623606202e-12
CG2310	5.6044666082273e-15	0.103858010761112	0.212	0.31	1.12089332164546e-11
fkh	6.85190215796889e-15	0.194261044363944	0.32	0.459	1.37038043159378e-11
Ote	9.13383437179706e-15	-0.207073111273057	0.368	0.525	1.82676687435941e-11
Pgant9	1.05319103284145e-14	0.610886860100787	0.23	0.323	2.1063820656829e-11
CG43394	1.2659116553385e-14	0.123137120036737	0.233	0.307	2.531823310677e-11
CBP	1.35953560682442e-14	0.165985041358735	0.473	0.668	2.71907121364884e-11
RpS8	1.37987159602375e-14	0.496563679379229	0.94	0.994	2.7597431920475e-11
Lac	2.56297462198572e-14	0.270518991114855	0.219	0.311	5.12594924397144e-11
RpL38	2.65563353060272e-14	0.225573436889795	0.918	0.995	5.31126706120543e-11
Galphai	3.37875606407928e-14	0.835073143909595	0.774	0.89	6.75751212815856e-11
AdamTS-B	3.4454242345402e-14	0.305216593345202	0.25	0.348	6.8908484690804e-11
Psn	5.40311008497305e-14	-0.207029098987809	0.405	0.556	1.08062201699461e-10
CG44422	5.71670157469424e-14	0.431691527150011	0.298	0.391	1.14334031493885e-10
RnrL	8.37772777148399e-14	-0.160860794559212	0.309	0.499	1.6755455542968e-10
RpS25	1.09858350331176e-13	0.229124522561263	0.992	0.999	2.19716700662352e-10
CG6845	1.62832249987909e-13	0.146214228176811	0.241	0.353	3.25664499975817e-10
CG10361	1.91103400221516e-13	0.247068804635381	0.301	0.35	3.82206800443032e-10
Pura	2.39666034878344e-13	0.947467277262628	0.39	0.334	4.79332069756688e-10
klu	2.41763150641407e-13	0.654658451842207	0.513	0.719	4.83526301282814e-10
CG13029	2.61093325905598e-13	-0.57321787263164	0.133	0.307	5.22186651811197e-10
CG2145	3.28467541548738e-13	1.03023369584799	0.364	0.313	6.56935083097476e-10
Pal2	4.49726276741079e-13	0.517175833544046	0.407	0.481	8.99452553482158e-10
jim	5.1697177442142e-13	1.44761378475839	0.582	0.577	1.03394354884284e-09
trr	5.43687803520486e-13	0.263723465164932	0.271	0.212	1.08737560704097e-09
slp2	6.64777808770176e-13	0.435890309033872	0.271	0.198	1.32955561754035e-09
LManII	8.26457990030616e-13	0.107667076811779	0.309	0.269	1.65291598006123e-09
sano	8.61458121109067e-13	0.119256299685774	0.262	0.312	1.72291624221813e-09
vito	1.01350966491283e-12	-0.259024259168085	0.284	0.406	2.02701932982566e-09
7B2	1.12672037683946e-12	0.280675831773146	0.359	0.421	2.25344075367893e-09
CG46448	1.22903675550458e-12	0.331943116811151	0.271	0.368	2.45807351100916e-09
DOR	1.37272448762717e-12	0.589436102689947	0.335	0.421	2.74544897525433e-09
how	1.65426171005144e-12	0.519887683365341	0.37	0.314	3.30852342010287e-09
betaTub60D	2.12134467301572e-12	-0.383951105751511	0.207	0.177	4.24268934603143e-09
RpLP0-like	2.1623863621659e-12	-0.497023265371111	0.238	0.396	4.3247727243318e-09
CAH7	2.78997269603427e-12	0.337674833768593	0.316	0.421	5.57994539206853e-09
MtnA	2.85166784029911e-12	1.18839863842454	0.71	0.788	5.70333568059822e-09
WRNexo	3.61635439654022e-12	0.599981878529587	0.374	0.318	7.23270879308044e-09
CG32052	3.66957092994621e-12	0.104126515228772	0.356	0.417	7.33914185989242e-09
CCT7	5.72443569784022e-12	-0.223540764519342	0.278	0.464	1.14488713956804e-08
Sodh-2	7.24788510040534e-12	0.11329757903107	0.242	0.305	1.44957702008107e-08
Hex-A	7.7975536461302e-12	0.340826677832293	0.585	0.837	1.55951072922604e-08
RpL21	7.8107429202852e-12	0.394163476952949	0.935	0.99	1.56214858405704e-08
CG13097	7.87519455883951e-12	-0.172254538971666	0.287	0.239	1.5750389117679e-08
par-1	1.30869243597373e-11	0.280138985937599	0.271	0.382	2.61738487194745e-08
RpL23	1.403239008532e-11	0.25420893090862	0.971	0.999	2.80647801706401e-08
mthl5	1.44236606525351e-11	-0.230239236051348	0.287	0.225	2.88473213050701e-08
GstD3	1.82420779069566e-11	0.250691625342712	0.285	0.233	3.64841558139132e-08
mRpS22	1.85784104762946e-11	-0.51162096980816	0.33	0.445	3.71568209525892e-08
CG12239	1.90348370451761e-11	1.40131991853236	0.425	0.52	3.80696740903522e-08
mei-38	2.35605720226681e-11	-0.39798449741924	0.291	0.369	4.71211440453361e-08
CG17982	2.40136854748909e-11	0.204562035293711	0.344	0.3	4.80273709497818e-08
aru	2.94734575559e-11	0.295566810776097	0.273	0.354	5.89469151117999e-08
Optix	3.75101986392341e-11	0.434306057893777	0.369	0.302	7.50203972784683e-08
PCB	3.94863778697728e-11	-0.108105281014912	0.315	0.493	7.89727557395456e-08
Ten-a	4.79802690999852e-11	1.27676686621986	0.621	0.645	9.59605381999705e-08
rgn	5.33943417495672e-11	0.227584346975843	0.272	0.351	1.06788683499134e-07
Mdh1	5.34587130908197e-11	0.219759855035796	0.33	0.402	1.06917426181639e-07
DIP-kappa	5.43503129113026e-11	0.139004316494959	0.271	0.303	1.08700625822605e-07
Npc2a	6.04000842641096e-11	0.310798492198961	0.292	0.392	1.20800168528219e-07
Scp2	7.28976223301391e-11	0.136903787690793	0.298	0.331	1.45795244660278e-07
CG1416	7.74332259761906e-11	-0.45120322835827	0.212	0.401	1.54866451952381e-07
CG11790	9.01919197089152e-11	0.269277869510461	0.176	0.151	1.8038383941783e-07
Nup358	1.22716709379037e-10	-0.250196190251028	0.345	0.494	2.45433418758074e-07
Cndp2	1.45510596755331e-10	-0.199978864109537	0.238	0.194	2.91021193510663e-07
Jupiter	1.58655635912518e-10	0.345066912956665	0.555	0.79	3.17311271825035e-07
salr	1.60615270222194e-10	0.183561494189566	0.223	0.299	3.21230540444389e-07
nrv3	1.7148859676846e-10	0.570915068110658	0.492	0.666	3.42977193536921e-07
tup	2.11940051115224e-10	0.177920444255062	0.299	0.332	4.23880102230448e-07
Dif	2.19575197905479e-10	0.124807211143403	0.247	0.32	4.39150395810957e-07
gro	2.38784121523745e-10	0.822140294821117	0.774	0.877	4.7756824304749e-07
NetA	2.59922553011863e-10	0.219348189485955	0.226	0.295	5.19845106023727e-07
fabp	4.29850993850572e-10	0.688508232353708	0.843	0.966	8.59701987701145e-07
Hmx	4.6422227059044e-10	0.393916726011264	0.365	0.44	9.28444541180881e-07
Dys	4.6765241909565e-10	0.14707795559861	0.233	0.337	9.353048381913e-07
RpL31	4.72889384261894e-10	0.303457071291689	0.885	0.989	9.45778768523788e-07
Set	4.93093882880663e-10	0.230814391489527	0.494	0.723	9.86187765761325e-07
Fkbp59	5.40471069160012e-10	-0.431255521221425	0.351	0.494	1.08094213832002e-06
Surf4	5.89814981958423e-10	-0.119117750037242	0.331	0.417	1.17962996391685e-06
Frq1	6.52625411973855e-10	0.220478812834837	0.345	0.392	1.30525082394771e-06
kmr	7.1815101938972e-10	0.522192235380312	0.383	0.356	1.43630203877944e-06
zyd	8.3122496681595e-10	0.187818111723252	0.322	0.351	1.6624499336319e-06
CG43313	1.07638390051394e-09	0.210193541262463	0.358	0.453	2.15276780102787e-06
CG17124	1.10623773744941e-09	0.662773387196255	0.429	0.501	2.21247547489882e-06
Egfr	1.39634982191637e-09	0.166751429498892	0.254	0.198	2.79269964383273e-06
pros	1.41706731569425e-09	1.15313850150061	0.636	0.636	2.8341346313885e-06
Pvf3	1.60176334957334e-09	0.139280440982037	0.187	0.114	3.20352669914667e-06
HIP	2.49111614801239e-09	-0.119521550292363	0.225	0.196	4.98223229602479e-06
hzg	3.05756048927687e-09	0.424694431104648	0.4	0.482	6.11512097855375e-06
Dhfr	3.4250746287121e-09	-0.113062292660608	0.303	0.274	6.8501492574242e-06
Rack1	3.8352519012494e-09	0.649837725281023	0.846	0.979	7.67050380249881e-06
RhoGEF2	4.00819103546834e-09	0.524774795736849	0.355	0.307	8.01638207093668e-06
Traf4	4.47313977921162e-09	0.966522392907286	0.363	0.321	8.94627955842323e-06
RpS10b	4.60824677474772e-09	0.574587940946361	0.852	0.977	9.21649354949543e-06
nclb	5.13068253608776e-09	-0.203925695795672	0.206	0.186	1.02613650721755e-05
CG32409	5.95124500337477e-09	-0.481576079476427	0.276	0.43	1.19024900067495e-05
sprt	6.13480366863904e-09	0.408612607031434	0.316	0.274	1.22696073372781e-05
Toll-6	6.9129672256547e-09	0.603556004292021	0.519	0.638	1.38259344513094e-05
CG34155	7.07154179687569e-09	0.182249202927046	0.285	0.35	1.41430835937514e-05
MFS9	7.35439056143531e-09	0.374762098941529	0.341	0.457	1.47087811228706e-05
Abd-B	7.90612774990842e-09	-0.225339819754046	0.288	0.317	1.58122554998169e-05
Unc-76	9.42435561314594e-09	0.231566685231628	0.121	0.057	1.88487112262919e-05
Zir	1.03307077213912e-08	0.164918095476184	0.144	0.071	2.06614154427824e-05
lncRNA:CR40469	1.19668430231766e-08	0.391857591701262	0.967	0.99	2.39336860463533e-05
Rbp6	1.24006004680843e-08	0.670946549614041	0.616	0.751	2.48012009361685e-05
eEF1alpha1	1.27565095594847e-08	0.373863010956491	0.956	0.998	2.55130191189695e-05
TyrR	1.32371946024895e-08	0.114074145749473	0.313	0.341	2.64743892049791e-05
CG5112	1.65500430075484e-08	-0.199293335960742	0.258	0.229	3.31000860150968e-05
H	2.00795176492028e-08	0.168299477768572	0.244	0.189	4.01590352984057e-05
RpS24	2.0653255114575e-08	0.505400561132493	0.885	0.976	4.13065102291501e-05
CG43222	2.40084405158256e-08	0.279642269300102	0.336	0.362	4.80168810316513e-05
Syb	2.72166739284217e-08	-0.107569028021562	0.349	0.473	5.44333478568434e-05
Eip75B	3.42733893257434e-08	0.461655924821294	0.439	0.574	6.85467786514868e-05
mt:tRNA:Ser-GCT	3.62867984650113e-08	0.467229828658007	0.588	0.808	7.25735969300227e-05
RpL37A	4.01286869244834e-08	0.226020242886403	0.939	0.996	8.02573738489668e-05
E(spl)m4-BFM	4.09286427669157e-08	0.13368030734519	0.263	0.328	8.18572855338315e-05
eys	4.68020808376629e-08	0.171433761377921	0.321	0.367	9.36041616753257e-05
CG15083	4.72976671160838e-08	0.153501644820488	0.263	0.314	9.45953342321677e-05
E(spl)m7-HLH	5.44983572994936e-08	0.34606760781371	0.336	0.431	0.000108996714598987
CG32982	6.11339476370024e-08	0.165966518934952	0.285	0.341	0.000122267895274005
eEF5	6.29621828752317e-08	0.16015028417279	0.814	0.985	0.000125924365750463
kibra	6.77672305078182e-08	0.102111968141474	0.211	0.288	0.000135534461015636
kay	8.52927659099154e-08	0.131575949978106	0.307	0.337	0.000170585531819831
Sp1	9.17367967762901e-08	0.397411275980516	0.394	0.471	0.00018347359355258
CG15765	9.8936464931891e-08	0.165080313515622	0.258	0.335	0.000197872929863782
cas	1.0604295211312e-07	0.220498814461102	0.336	0.316	0.000212085904226241
brk	1.14894133640526e-07	0.688552296563319	0.376	0.354	0.000229788267281052
CG43085	1.16071598897703e-07	0.330199965858513	0.297	0.364	0.000232143197795406
Tl	1.32262799434432e-07	0.373775924138795	0.261	0.335	0.000264525598868863
CG5151	1.38340934009101e-07	0.641743032374558	0.304	0.422	0.000276681868018202
dpr1	1.48196744334381e-07	0.126631959171512	0.328	0.345	0.000296393488668761
RpL22	1.49403878614057e-07	0.26831087363287	0.502	0.671	0.000298807757228113
Usp10	1.5834397991342e-07	-0.225775449910417	0.166	0.294	0.00031668795982684
Mcm10	1.59107209810967e-07	-0.119925535451293	0.163	0.138	0.000318214419621934
pch2	1.73164065000652e-07	-0.279564467207528	0.375	0.502	0.000346328130001304
5-HT1A	1.75303663751587e-07	0.159627310946651	0.316	0.347	0.000350607327503174
RpL18	2.04179260240337e-07	0.335068132267252	0.915	0.992	0.000408358520480673
FBti0102105	2.64373616889561e-07	0.131183981928222	0.236	0.309	0.000528747233779121
futsch	2.94502977095615e-07	0.53797754685332	0.493	0.622	0.000589005954191229
CG43737	3.11804477145759e-07	0.340376050266862	0.274	0.348	0.000623608954291518
SelG	3.37849064512e-07	0.269278485473327	0.163	0.23	0.000675698129024
Odj	4.21791870576395e-07	-0.193887508305826	0.226	0.201	0.000843583741152789
RpS20	5.12817562695566e-07	0.238205048951956	0.955	0.997	0.00102563512539113
vn	5.13095139823599e-07	0.304879109937272	0.31	0.299	0.0010261902796472
apolpp	5.45724792742111e-07	0.131168807617296	0.245	0.33	0.00109144958548422
SMC2	6.44863707774707e-07	-0.123614103449078	0.351	0.474	0.00128972741554941
CG11768	6.47613735650811e-07	0.204861763370636	0.336	0.35	0.00129522747130162
RASSF8	6.76989294474913e-07	0.185042014510815	0.234	0.289	0.00135397858894983
Rac2	7.43112668290229e-07	0.571689597437701	0.299	0.364	0.00148622533658046
CG43795	7.53730781707181e-07	0.130521710648293	0.289	0.328	0.00150746156341436
CG14566	8.94595450739642e-07	0.124493346536859	0.259	0.325	0.00178919090147928
Ggamma30A	1.13257029784974e-06	0.749570017022331	0.469	0.545	0.00226514059569947
aop	1.2364501670456e-06	0.234216231105385	0.221	0.31	0.00247290033409119
dpr17	1.39514496356914e-06	0.128242572052732	0.331	0.361	0.00279028992713828
pont	1.40947801531163e-06	-0.40975961638419	0.291	0.391	0.00281895603062327
egr	1.47160007757424e-06	0.129080696651842	0.268	0.329	0.00294320015514847
CG15536	1.63798669061062e-06	-0.310003165855285	0.299	0.275	0.00327597338122124
CD98hc	1.65970878250664e-06	-0.180842714353963	0.368	0.481	0.00331941756501327
rost	1.72468869453088e-06	0.30480914626222	0.33	0.313	0.00344937738906177
GILT1	2.13667821276276e-06	0.168294224436559	0.304	0.353	0.00427335642552551
CG31548	2.22392849978705e-06	-0.116590614202947	0.231	0.315	0.0044478569995741
CG43324	2.34581781120564e-06	0.147799802474845	0.279	0.343	0.00469163562241127
CG8034	2.36210604459419e-06	0.137158704554119	0.266	0.315	0.00472421208918837
CG43902	2.42512855478531e-06	0.153256655526315	0.308	0.308	0.00485025710957061
cdi	2.59457013096569e-06	0.778858519850271	0.765	0.913	0.00518914026193137
lncRNA:noe	3.34505965836998e-06	0.205848435265924	0.716	0.882	0.00669011931673995
CG4860	3.35784232890536e-06	0.145713178069639	0.323	0.32	0.00671568465781072
cpo	3.44990791354874e-06	0.715076992801284	0.446	0.533	0.00689981582709748
CycE	4.3172457016469e-06	0.32348833581598	0.715	0.902	0.0086344914032938
hbn	5.14207455565043e-06	1.4900362700685	0.32	0.375	0.0102841491113009
slv	7.06452595425968e-06	-0.102786143222297	0.197	0.175	0.0141290519085194
CG31475	7.77620103235169e-06	0.186702595928342	0.293	0.341	0.0155524020647034
rad	8.7599589275108e-06	0.184760767499845	0.354	0.375	0.0175199178550216
MetRS	8.96855694829445e-06	-0.145473100855519	0.29	0.353	0.0179371138965889
dmrt99B	1.10726758969941e-05	0.600975692010014	0.238	0.191	0.0221453517939882
RpS2	1.11318611025076e-05	0.334514390461737	0.955	0.997	0.0222637222050153
RpL27A	1.1252581439791e-05	0.230333172476679	0.953	0.997	0.022505162879582
hig	1.23630621507291e-05	-0.17905167757306	0.189	0.183	0.0247261243014582
RhoGEF4	1.30465256811048e-05	-0.175768652711728	0.334	0.319	0.0260930513622096
CG17715	1.35676907377511e-05	0.12452036202285	0.324	0.387	0.0271353814755022
RpS14a	1.50420815519513e-05	0.363770587238157	0.905	0.994	0.0300841631039026
26-29-p	1.50710859382253e-05	0.241614335960919	0.261	0.224	0.0301421718764506
retn	1.55066467290371e-05	-0.260765823366503	0.226	0.202	0.0310132934580742
feo	1.99654455732787e-05	0.499280329920051	0.69	0.913	0.0399308911465574
RpS19a	2.25171124672042e-05	0.427708726984925	0.876	0.986	0.0450342249344085
RpL13	2.28479958590221e-05	0.46575369268089	0.922	0.991	0.0456959917180442
Hsc70Cb	2.33041800821986e-05	0.137076892898099	0.82	0.978	0.0466083601643972
santa-maria	2.59296541823178e-05	0.36877570605674	0.32	0.382	0.0518593083646356
CG43778	2.68551940235542e-05	0.171465913916154	0.341	0.348	0.0537103880471085
RfC4	2.7611614572193e-05	-0.281485348171299	0.283	0.404	0.055223229144386
CG4849	3.10257473119034e-05	-0.154830346827045	0.307	0.375	0.0620514946238068
CG14036	3.19910572395564e-05	-0.357748695700263	0.065	0.181	0.0639821144791128
alrm	3.26965242713483e-05	0.152477521485703	0.278	0.237	0.0653930485426965
Drat	3.30531774805737e-05	0.754537372937661	0.872	0.963	0.0661063549611473
Rgk1	3.44240661924265e-05	0.349757262541937	0.344	0.408	0.0688481323848531
Prosap	3.7517747635481e-05	0.598645977913701	0.357	0.426	0.075035495270962
tnc	4.10291212659624e-05	0.511053147899048	0.317	0.391	0.0820582425319248
RpL7A	4.21671132449308e-05	0.341405893353287	0.907	0.995	0.0843342264898616
fw	4.41392286689577e-05	-0.441900373346488	0.245	0.244	0.0882784573379155
SIFa	5.05200438947785e-05	0.284085577629158	0.315	0.307	0.101040087789557
Dhit	8.17801122371705e-05	0.632093100753475	0.414	0.482	0.163560224474341
for	8.66457446048323e-05	1.07890837953603	0.509	0.506	0.173291489209665
Con	0.000108741650948145	0.551464326362054	0.26	0.328	0.217483301896289
Toll-7	0.000111003357037902	0.763987988563593	0.765	0.859	0.222006714075804
Imp	0.0001157047506965	-0.840054878178115	0.895	0.942	0.231409501393
sr	0.00012553980052517	0.191022830490117	0.324	0.353	0.251079601050339
Wnt4	0.000129616590151808	1.16092820227143	0.572	0.604	0.259233180303615
Swip-1	0.000136327355832779	0.453066874070782	0.337	0.422	0.272654711665559
CG31690	0.000151466144287128	0.193681239607311	0.3	0.321	0.302932288574255
RpL26	0.000159332863109791	0.230538478450055	0.972	0.999	0.318665726219581
B-H1	0.000166063723345103	0.318097255430699	0.265	0.303	0.332127446690207
tth	0.000177405968207628	0.530608394877384	0.545	0.688	0.354811936415256
RpL37a	0.000177887705434324	0.227502247062438	0.942	0.996	0.355775410868647
DopEcR	0.000183648940036628	0.173401955811878	0.323	0.297	0.367297880073256
CrebA	0.000189139954458544	0.341210384999203	0.321	0.321	0.378279908917089
CG34417	0.000201187215643749	0.569273075593289	0.34	0.421	0.402374431287498
rdx	0.000210291635429367	0.30829456771167	0.503	0.589	0.420583270858735
Mcm2	0.000214931697586576	-0.146389646547697	0.316	0.308	0.429863395173152
CAP	0.00022526053848315	0.189162889472224	0.257	0.306	0.450521076966299
HmgD	0.000243218599200837	0.292632298105339	0.899	0.979	0.486437198401675
Mdh2	0.000257601291462453	0.167855619340551	0.219	0.23	0.515202582924907
edl	0.000268077753526231	0.772968725201737	0.755	0.904	0.536155507052461
IA-2	0.000269625325720228	0.582731517402239	0.542	0.69	0.539250651440457
sub	0.000278108331157751	-0.213063001037753	0.09	0.174	0.556216662315502
ec	0.000280839496643881	0.148414700531491	0.236	0.296	0.561678993287762
RpS13	0.000285155196766617	0.171028145680761	0.985	0.997	0.570310393533235
ara	0.000310390314656583	0.1981849130001	0.353	0.371	0.620780629313166
CG15353	0.000330014905492224	0.564673274994245	0.285	0.336	0.660029810984449
ari-2	0.000340824983190694	0.501585966556636	0.367	0.368	0.681649966381387
RpS16	0.000347720394063902	0.245804866379997	0.912	0.994	0.695440788127805
Fim	0.000357632168508142	0.309281141916647	0.371	0.445	0.715264337016284
Dredd	0.000364166317698079	-0.128716723390407	0.239	0.199	0.728332635396158
Ent2	0.000373074980982807	-0.193274119080462	0.263	0.272	0.746149961965613
Nsun2	0.000378971070999714	-0.562843602919017	0.27	0.391	0.757942141999429
CG32276	0.000389128175575813	0.253278973257245	0.365	0.456	0.778256351151626
AstA	0.000414548748965497	0.103604319034812	0.25	0.316	0.829097497930995
lncRNA:CR31044	0.000427519628435975	0.316127966272924	0.378	0.464	0.85503925687195
kn	0.00048446737513779	0.452920345136463	0.299	0.34	0.96893475027558
br	0.000506922544133654	0.977366139437525	0.6	0.671	1
VepD	0.000528131604528816	0.358137975540755	0.253	0.306	1
Claspin	0.000533036667136365	0.237258541839661	0.359	0.46	1
Liprin-gamma	0.000545348080882908	1.07614611965441	0.617	0.68	1
akirin	0.000567292588617156	0.273320112676661	0.46	0.609	1
CNBP	0.000634363044669382	0.259939199470142	0.975	0.998	1
RpL9	0.000645247364901029	0.414485043879695	0.846	0.969	1
RpL7	0.000738133970558973	0.318235130685062	0.929	0.996	1
beat-Ic	0.000788853304650577	0.144392151238709	0.313	0.325	1
Psi	0.000993475048671622	0.581265496942778	0.434	0.449	1
Idi	0.00100505518430905	-0.244290179834817	0.265	0.335	1
CG9336	0.00100939070248363	0.239242684914783	0.288	0.308	1
dally	0.00106893271695751	0.776436956165933	0.59	0.727	1
GstS1	0.00107836422489501	0.36151094236823	0.316	0.364	1
Adf1	0.00111115798866212	0.515121874374287	0.397	0.491	1
CG40472	0.00113056857054651	-0.352128759643803	0.133	0.234	1
fj	0.00113562147482767	0.235642258434436	0.319	0.327	1
TBCD	0.00120633361044236	-0.112351099115032	0.252	0.295	1
RpL11	0.00123692588693021	0.337374296125945	0.933	0.996	1
CG3168	0.00129490083303259	0.156073709815521	0.338	0.341	1
Fas2	0.001303516211329	1.09038427755185	0.764	0.887	1
Atx2	0.00130366613440914	0.343060991518628	0.427	0.576	1
trv	0.00131034212033225	1.14082066497427	0.616	0.687	1
CG3337	0.00135905247072268	-0.174817236068744	0.308	0.362	1
CG43689	0.00147373371145167	0.240919801940269	0.339	0.333	1
zfh1	0.00151334795688354	0.156131047364968	0.295	0.341	1
CG8289	0.0015448470341141	0.487731667360588	0.365	0.431	1
mael	0.00157408186708122	-0.10797952774905	0.31	0.251	1
VhaM9.7-b	0.00161683166086558	-0.124491629652473	0.339	0.334	1
Dd	0.00167059403890705	0.157456326800419	0.42	0.515	1
eIF2beta	0.00175164868870087	0.362251993671813	0.845	0.982	1
CG30172	0.00184139686190581	0.531263913238439	0.399	0.434	1
hbs	0.00200668293388029	0.707378905788703	0.269	0.31	1
CG16935	0.00234103656477811	-0.153284344719587	0.152	0.209	1
CG9993	0.00237291917596933	-0.756902503930928	0.276	0.279	1
mspo	0.00254222960419658	0.833008808277812	0.517	0.593	1
arm	0.00264311922301431	0.629662880241034	0.39	0.48	1
Dhx15	0.00296992809977804	-0.165924698574249	0.133	0.165	1
Cow	0.00326119039143149	0.118082638242208	0.297	0.327	1
jeb	0.00328562098631487	0.55907257632543	0.445	0.505	1
RpS3	0.00353819511427635	0.272132711940597	0.887	0.991	1
sm	0.00358831109852173	1.03228202698497	0.576	0.613	1
CG42232	0.00386385886535103	-0.322062203545891	0.307	0.391	1
RpS23	0.0040295300733094	0.211846202602129	0.922	0.995	1
cu	0.00410527942892056	0.352032826218694	0.312	0.304	1
RpL23A	0.00413254164076574	0.397341703477561	0.882	0.979	1
Spx	0.00425535924404923	-0.132205786825373	0.315	0.394	1
sta	0.0043098782036736	0.294895621057729	0.958	0.994	1
dsd	0.00447378169563709	0.680916778533441	0.487	0.618	1
AnxB11	0.00499488980695497	0.171864543711339	0.325	0.325	1
erm	0.00558604867011369	0.514487502002038	0.236	0.266	1
CG43340	0.00628058078722995	-0.17386239728934	0.217	0.275	1
RpS3A	0.00629855954447509	0.287425502792236	0.91	0.993	1
Mcm5	0.00633828228806425	-0.157490376615814	0.14	0.224	1
RpS4	0.00648909993777234	0.147199436053971	0.978	0.999	1
acj6	0.00739771855695615	0.218647941571806	0.151	0.176	1
insb	0.0075559714745828	0.110369173229103	0.304	0.353	1
RpL27	0.00803480809936374	0.248995474013368	0.924	0.997	1
Nrg	0.00845239248367784	0.180131268211214	0.776	0.943	1
pyd	0.00926312307361035	0.560978651829055	0.413	0.433	1
RnrS	0.0100394505432768	0.220539224258645	0.301	0.326	1
Alk	0.0100747261237975	0.941423327366667	0.509	0.57	1
Smn	0.0102632608187572	-0.263811483814429	0.257	0.345	1
fne	0.010382553151754	0.945343451635398	0.644	0.736	1
ken	0.0104820750587411	0.609370438037178	0.457	0.565	1
CG6044	0.0110398398759289	0.974798001092219	0.369	0.342	1
RpL6	0.0115792796435845	0.28658232240698	0.891	0.987	1
Mcm6	0.011798963344596	-0.351965264933546	0.295	0.376	1
CG7339	0.0119427084959265	-0.14682230799402	0.204	0.213	1
bowl	0.0120810588887538	0.107533511648056	0.337	0.372	1
CG8778	0.012831469295906	-0.425325500835246	0.32	0.397	1
Nxf3	0.0134530456308136	-0.218174481920926	0.171	0.225	1
sog	0.0136138701425978	0.172390209059426	0.319	0.317	1
Mcad	0.0146488700272684	-0.228755769412758	0.267	0.314	1
CG7182	0.0153109246120401	-0.455430376858897	0.171	0.291	1
CG6724	0.0157322144849492	-0.264915315400128	0.166	0.18	1
trbl	0.016235024155586	0.315907251800705	0.262	0.259	1
ced-6	0.0175718143117892	0.219686706545599	0.211	0.191	1
CG17896	0.0179697352604603	0.277857561713505	0.3	0.354	1
lncRNA:CR46004	0.0181172845947245	0.377225759684217	0.154	0.17	1
RpS18	0.0181289024560642	0.374031232538292	0.926	0.997	1
CG8545	0.0183398018173771	-0.452794821983593	0.331	0.406	1
bnb	0.0186155754019091	0.199444396618699	0.305	0.358	1
CG11791	0.0195133928444377	0.294207415089153	0.358	0.428	1
Sirup	0.020308961641178	0.343210569139146	0.375	0.455	1
CG3164	0.0211267201177306	0.180263752612673	0.288	0.283	1
CG15209	0.0216526114008185	0.177391207546634	0.294	0.334	1
robo2	0.0262910741952245	1.1094071213779	0.324	0.363	1
kek3	0.0264364289763539	0.395228776211101	0.368	0.37	1
Hil	0.027222116362594	0.38180883317142	0.335	0.356	1
scro	0.0273153011282227	1.69552445665251	0.304	0.256	1
Atxn7	0.0300732278637118	0.320310776392604	0.313	0.327	1
lncRNA:CR44832	0.0305233606224272	0.428003221738354	0.314	0.333	1
CG31705	0.0312030800326572	0.234687120718784	0.337	0.345	1
CG9331	0.0314146728032007	0.103941740166862	0.324	0.319	1
sky	0.0322911430842226	0.326607545241984	0.316	0.367	1
Msp300	0.0326041332454275	0.795362282025616	0.564	0.664	1
GstE12	0.0329212937733897	0.423797068976692	0.317	0.366	1
RpL35A	0.0349100298874209	0.174980083786309	0.845	0.986	1
cv-c	0.0368091727889292	0.335192320290384	0.175	0.201	1
CG5590	0.0426779640660991	-0.29618152685145	0.123	0.2	1
Idh	0.0428202889301348	0.404133824028037	0.334	0.388	1
pbl	0.0459829994944549	0.615482283963666	0.454	0.494	1
Ldh	0.0476962269215345	0.322994784540528	0.743	0.887	1
CG13018	0.0505432991786467	-0.335779175629223	0.208	0.257	1
jus	0.0517609662536097	0.108433282325477	0.328	0.316	1
RpS30	0.0517909184369931	0.142503607161538	0.929	0.997	1
RpS15Aa	0.0518504826348187	0.350339167524512	0.84	0.955	1
fd59A	0.0530912245935364	0.12472337916352	0.318	0.326	1
RpL24	0.053288002730812	0.178035941940967	0.884	0.989	1
Obp99a	0.0610187510829417	0.775866480202707	0.549	0.653	1
CG10803	0.0612994832368502	-0.135146463210404	0.191	0.215	1
Trim9	0.0624106873046531	0.899542186498376	0.468	0.514	1
pan	0.0624566733516202	0.69858110565993	0.356	0.371	1
lncRNA:CR45312	0.0652641051377541	0.112913662936281	0.313	0.308	1
RpL8	0.068983999317848	0.42462843821836	0.956	0.996	1
CG4250	0.0697407994823956	0.8812065742655	0.304	0.347	1
RpL4	0.0700008932088026	0.410283235486745	0.838	0.98	1
CG8507	0.0737358485925534	-0.143554515138411	0.077	0.1	1
CG5793	0.0764328428372038	0.15952977510334	0.212	0.196	1
NijA	0.0781028922168186	0.128929196922764	0.301	0.309	1
Stt3B	0.0783287363940272	0.134416632652369	0.256	0.266	1
path	0.0784997989553188	0.823522261380035	0.664	0.787	1
RpS28b	0.0788928292905746	0.195312474427729	0.916	0.996	1
CG17646	0.0790830401479501	0.388268902307735	0.262	0.26	1
CG6891	0.0794571590534027	0.248091377886384	0.24	0.267	1
CG6310	0.0840728530523582	0.12757956825336	0.304	0.305	1
Nplp4	0.0872147407009698	0.422828494544505	0.295	0.333	1
Cyp4g15	0.0923787954516317	0.156271643305065	0.274	0.283	1
RpL5	0.0942381451732511	0.316773075213042	0.883	0.988	1
CG12708	0.097906864242873	0.689343804548838	0.483	0.586	1
Dscam2	0.0980349892883149	0.973349545237696	0.339	0.362	1
CG4364	0.102026087190745	-0.111793972886519	0.379	0.387	1
GluRIA	0.110145977644482	0.258913052665672	0.297	0.344	1
CG13252	0.112134771060891	0.345187649476296	0.321	0.349	1
E(spl)m2-BFM	0.119428763086988	0.137522333586768	0.314	0.31	1
Smyd4-4	0.127483414097907	-0.241145260749203	0.195	0.213	1
atl	0.134369540266208	0.202874706479191	0.319	0.365	1
LamC	0.138128750753877	0.182311682015351	0.304	0.342	1
goe	0.164191905575576	0.35018289951347	0.323	0.327	1
Btk29A	0.166653056132359	0.454069898839047	0.218	0.273	1
loj	0.170308788350399	-0.290055911275827	0.207	0.209	1
CG10932	0.173833370032878	0.125583028010439	0.272	0.298	1
Pdi	0.181546540898531	0.13693910779636	0.216	0.251	1
CG12065	0.181889578136673	0.589746941531037	0.403	0.425	1
CG42709	0.182214390306496	0.686474836444709	0.368	0.396	1
klg	0.197260855414504	0.406504208126936	0.302	0.311	1
jdp	0.199324273669683	0.408028040439764	0.37	0.427	1
RpL12	0.202273749990242	0.100821611081209	0.921	0.996	1
mnd	0.203609147990356	0.590010953287511	0.702	0.864	1
Slu7	0.204953177048504	-0.115670737311057	0.151	0.176	1
Bx	0.205410956129073	0.165929335040336	0.28	0.26	1
nkd	0.217617814968246	1.2051358484831	0.519	0.602	1
CG32532	0.231304512531269	0.573504043467054	0.316	0.333	1
Arp1	0.242993924462729	-0.242390645240514	0.28	0.351	1
CG34354	0.259392490993559	0.114207324989425	0.325	0.323	1
sqd	0.269890029847093	0.330262697677992	0.752	0.947	1
spz4	0.272307277026877	0.206195477076717	0.235	0.28	1
CG8728	0.273338213417621	-0.142514549894673	0.274	0.286	1
Slik	0.279172058213682	0.219644287861979	0.351	0.381	1
CG31663	0.279423957752405	0.100143300063779	0.288	0.294	1
spab	0.290005886642764	0.117139082270797	0.304	0.308	1
CG18428	0.29853815318422	0.519630003897898	0.389	0.423	1
Gabat	0.307213963214171	0.360123715387625	0.218	0.235	1
CG32625	0.311619160713784	-0.34465034247563	0.068	0.138	1
CG18190	0.320280912850493	-0.339379480874188	0.289	0.33	1
mab-21	0.328085621090986	0.614166791493878	0.409	0.437	1
grn	0.33490742528424	-0.211494443672514	0.315	0.348	1
Lsd-2	0.336128350877865	0.657775721533655	0.486	0.539	1
ogre	0.341771637214601	0.586414601473474	0.608	0.76	1
E(spl)m3-HLH	0.353835407706867	0.129364972276609	0.306	0.341	1
ed	0.355849014531135	0.111605244860902	0.228	0.296	1
mew	0.400709553366388	0.145312581369806	0.262	0.285	1
ab	0.405171354030849	0.617470919148734	0.404	0.448	1
eRF3	0.41591907326873	-0.102216710205604	0.213	0.266	1
slp1	0.41842014222783	1.47686459250533	0.485	0.45	1
stai	0.421927051457983	0.998402439934111	0.576	0.683	1
AstC-R2	0.431104445597225	0.244775766104767	0.288	0.29	1
psq	0.432976528849179	0.789996911944335	0.614	0.832	1
nrv2	0.439647870013238	0.439525823744973	0.419	0.486	1
CG8369	0.462702220554202	0.626559478654566	0.45	0.476	1
CG15047	0.464399814576977	-0.104911869610179	0.163	0.182	1
betaggt-II	0.46567375238525	-0.213356121866329	0.251	0.288	1
prim	0.490093933134471	0.113908272549472	0.305	0.287	1
pdm3	0.495814629250455	0.191410545626017	0.273	0.3	1
l(1)sc	0.51292900036311	0.116203016245576	0.271	0.286	1
sca	0.513886382510292	0.949663007504444	0.213	0.175	1
h	0.514435510470394	0.13768481499729	0.326	0.341	1
Treh	0.603932691920692	-0.406814447741197	0.32	0.331	1
CG5787	0.607703732500785	-0.141144859731738	0.224	0.266	1
CG43347	0.61042403087672	0.268585793668566	0.325	0.324	1
mud	0.669876362192829	0.105388704933999	0.237	0.306	1
Notum	0.676043511367544	0.191938886335673	0.311	0.329	1
Akr1B	0.682540792524869	-0.247155346034524	0.273	0.337	1
salm	0.695126823602671	0.35435569578189	0.342	0.378	1
scramb1	0.695977451380609	0.255403697196866	0.351	0.387	1
wrapper	0.729269254291803	0.290949362912863	0.336	0.344	1
Ace	0.748831706958276	0.564513691376485	0.41	0.418	1
cpx	0.75215826017228	0.655965221586176	0.395	0.441	1
hid	0.752161243357127	0.548458000164397	0.324	0.319	1
CG32486	0.771328052153396	0.232961554209466	0.321	0.318	1
CG4751	0.772679555831936	0.105976448566256	0.302	0.315	1
Proc	0.799941353136366	0.121398622909841	0.266	0.293	1
CG4467	0.802163322879385	0.435869207989511	0.35	0.369	1
baz	0.808295434962939	0.597784379945093	0.516	0.598	1
fz2	0.829208148607098	1.02766061281335	0.627	0.752	1
Myo10A	0.843704187654438	0.515026947402547	0.277	0.311	1
Gs2	0.851658132235677	0.779234905587006	0.521	0.598	1
trol	0.852449338979033	0.170252298349398	0.319	0.34	1
neur	0.871591578289659	0.119792224476156	0.325	0.37	1
e(r)	0.885858150958	0.347845467328412	0.453	0.498	1
Sam-S	0.896502218110781	-0.117704019400425	0.305	0.364	1
CG6356	0.903044491320508	0.150764309726936	0.299	0.327	1
mgl	0.967098084513844	0.225628857810035	0.353	0.363	1
Caf1-180	0.969039845640285	0.225284120415128	0.342	0.404	1
toc	0.978737963405851	-0.663692155165233	0.275	0.323	1
disco-r	0.979261711305117	0.878806904796408	0.412	0.447	1
vir-1	0.990732285087361	0.544278534134642	0.404	0.441	1
