# Supplementary material for: Single cell RNA-seq analysis reveals temporally-regulated and quiescence-regulated gene expression in Drosophila larval neuroblasts
Source: Neural Dev. 2022 Aug 24;17:7. doi: 10.1186/s13064-022-00163-7 (PMC9404614; doi:10.1186/s13064-022-00163-7)
Supplement: Supplementary file 13 — Additional file 13. [file 13064_2022_163_MOESM13_ESM.csv]

	p_val	avg_log2FC	pct.1	pct.2	p_val_adj
lncRNA:CR31386	0	-3.01003653767679	0.333	0.956	0
Syp	0	-3.26173661677557	0.343	0.923	0
Hsp27	0	-1.56849141998988	0.837	1	0
fru	0	-1.51172255402891	0.436	0.972	0
lncRNA:CR46003	0	-1.51741193501107	0.378	0.941	0
CycB3	1.55558264734346e-296	-1.58769515663006	0.167	0.702	3.11116529468691e-293
wdp	3.60846376882925e-292	-1.17166101827281	0.325	0.837	7.2169275376585e-289
Rcc1	5.46025874886107e-292	-1.34523786246601	0.203	0.743	1.09205174977221e-288
IntS11	4.32814197126591e-289	-1.53558659732007	0.294	0.759	8.65628394253181e-286
Prosalpha6	6.50113397106109e-288	-1.15946140826	0.284	0.872	1.30022679421222e-284
Pen	2.05658341113403e-286	-1.23835122029476	0.82	0.999	4.11316682226806e-283
HnRNP-K	5.00065223448099e-285	-1.39088512682061	0.436	0.958	1.0001304468962e-281
nop5	9.08191374016696e-282	-1.13580132332945	0.255	0.829	1.81638274803339e-278
Mcm7	3.07063451902495e-280	-1.5377602738436	0.413	0.931	6.14126903804989e-277
CG42806	9.8352233217913e-280	-1.41134759742692	0.375	0.903	1.96704466435826e-276
dUTPase	1.48367085936558e-274	-1.20157039518063	0.334	0.941	2.96734171873117e-271
betaTub56D	3.28713469241083e-274	-1.18930853266669	0.971	1	6.57426938482167e-271
CycE	1.8600807282555e-270	-1.46772814819476	0.36	0.902	3.720161456511e-267
Moe	1.25186872611622e-264	-1.19877424315783	0.319	0.872	2.50373745223244e-261
dpa	5.24626548577132e-255	-1.33784258472194	0.322	0.786	1.04925309715426e-251
mnd	5.42859231618111e-253	-1.09072112482064	0.315	0.864	1.08571846323622e-249
Ran	6.46867802302742e-252	-1.36825158770913	0.506	0.973	1.29373560460549e-248
mRpL34	1.46618586687068e-249	-1.18152769788734	0.393	0.928	2.93237173374136e-246
Hsp23	7.15549207537121e-246	-1.32659102172472	0.364	0.902	1.43109841507424e-242
DNApol-alpha60	5.42601426025504e-243	-1.02916175372424	0.137	0.573	1.08520285205101e-239
Pex7	3.88918044928216e-242	-1.07635838726354	0.364	0.823	7.77836089856432e-239
SpdS	5.65349524213191e-234	-1.01186097838564	0.168	0.593	1.13069904842638e-230
lncRNA:CR33938	1.65316740297261e-232	-1.7998463278714	0.239	0.806	3.30633480594521e-229
Ntf-2	4.15491147779064e-232	-1.02324448567289	0.346	0.89	8.30982295558128e-229
Pglym78	1.28260219091435e-231	-0.908450505569269	0.331	0.829	2.5652043818287e-228
grh	3.00880861599807e-231	-1.22646702444383	0.57	0.993	6.01761723199614e-228
Mob2	9.36147532970138e-231	-0.766068106813968	0.197	0.644	1.87229506594028e-227
msd1	8.77902176649399e-230	-0.90938084532051	0.177	0.631	1.7558043532988e-226
CG14434	1.27302711787757e-228	-0.787092040785857	0.301	0.774	2.54605423575515e-225
svp	1.69060311646788e-224	-0.878469064043563	0.338	0.858	3.38120623293576e-221
Oatp74D	2.65637321540466e-220	-1.74772749777019	0.243	0.713	5.31274643080932e-217
klu	1.00534426419336e-216	-0.710098356854918	0.257	0.719	2.01068852838672e-213
geminin	1.75254141768922e-215	-0.827300392839368	0.218	0.676	3.50508283537844e-212
Aldh	3.70524708017351e-214	-0.874971056802744	0.236	0.693	7.41049416034702e-211
GstD1	7.50588896156511e-213	-1.00335493159393	0.365	0.799	1.50117779231302e-209
Gdh	1.85718808670592e-209	-0.797015827116396	0.305	0.725	3.71437617341183e-206
CG13690	1.51215536391577e-208	-1.13666863267254	0.307	0.68	3.02431072783154e-205
Fkbp39	6.69216775984831e-208	-1.15082550900716	0.464	0.956	1.33843355196966e-204
eEF1delta	1.61139650560473e-206	-0.662938519544767	0.338	0.832	3.22279301120947e-203
Cse1	5.49679279051598e-203	-0.764653961664026	0.228	0.71	1.0993585581032e-199
stg	5.94175824917109e-202	-1.15977234505021	0.799	0.997	1.18835164983422e-198
p23	9.9408271657224e-199	-1.11196572226234	0.524	0.983	1.98816543314448e-195
tai	1.94935663131156e-196	-0.880332047687338	0.43	0.932	3.89871326262311e-193
cl	1.98118216333941e-196	-0.628175579697044	0.272	0.736	3.96236432667881e-193
Hat1	1.23991430937447e-195	-1.44847014732376	0.316	0.745	2.47982861874895e-192
mira	1.26577572488611e-192	-1.02704743405492	0.267	0.801	2.53155144977222e-189
Jafrac1	9.12863791238464e-191	-1.00372615134143	0.689	0.995	1.82572758247693e-187
CG11267	1.67440490099201e-188	-1.06687290181321	0.351	0.86	3.34880980198403e-185
wal	2.36713438621972e-186	-0.483393262587147	0.17	0.557	4.73426877243943e-183
l(2)37Cc	1.24132584542688e-185	-0.639778537423689	0.252	0.633	2.48265169085376e-182
Tollo	7.00507469880348e-185	-1.1496078873411	0.281	0.717	1.4010149397607e-181
PCNA	1.55148974990867e-183	-1.07541669289829	0.315	0.808	3.10297949981733e-180
Prps	2.65259976513048e-183	-0.78309538784841	0.321	0.742	5.30519953026095e-180
Bacc	2.90308178402075e-182	1.56386504248634	0.895	0.951	5.8061635680415e-179
lncRNA:CR30009	3.31392976888638e-180	-0.879692450604113	0.447	0.924	6.62785953777277e-177
SNRPG	2.13559303354591e-178	-0.928916831148547	0.616	0.985	4.27118606709182e-175
CG10939	6.04545143187013e-178	-1.54309836800614	0.198	0.635	1.20909028637403e-174
CG7834	8.54178698957202e-177	-0.617880501058262	0.242	0.625	1.7083573979144e-173
rho-7	1.10252101336644e-175	-0.540797558568391	0.151	0.495	2.20504202673288e-172
Nop60B	6.48271291106381e-174	-0.944265316413181	0.352	0.83	1.29654258221276e-170
CG14545	1.04333603610361e-172	-0.868383247050196	0.129	0.487	2.08667207220722e-169
ytr	9.36422203634641e-171	-1.17683826838193	0.236	0.729	1.87284440726928e-167
BthD	8.05224150183717e-169	-0.800281590594695	0.181	0.541	1.61044830036743e-165
Dph5	1.85175535599059e-168	-0.69447282335772	0.233	0.63	3.70351071198118e-165
Prosbeta2	1.34427711848626e-162	-0.418342810855196	0.308	0.771	2.68855423697252e-159
CG6701	1.72275556439451e-160	-0.501218974565905	0.345	0.76	3.44551112878902e-157
Cwc25	2.82876410841691e-160	-0.734358202866479	0.207	0.597	5.65752821683383e-157
Gapdh1	5.95491485843686e-160	-0.575840012544903	0.448	0.899	1.19098297168737e-156
CG12496	5.44820792478199e-158	-1.08785923941834	0.192	0.52	1.0896415849564e-154
E(spl)mgamma-HLH	7.00151069728024e-158	-0.832482513219936	0.498	0.929	1.40030213945605e-154
CG2865	1.21156763008034e-153	-0.437401428274076	0.282	0.687	2.42313526016067e-150
ND-B17.2	1.41181525573e-153	-0.524938970497294	0.304	0.734	2.82363051145999e-150
Sf3b5	2.08395048440758e-153	-0.898154798266089	0.365	0.82	4.16790096881516e-150
HP4	2.79115099234706e-153	-0.847271909991436	0.352	0.805	5.58230198469413e-150
Rbfox1	9.95604448083502e-153	1.54291866232394	0.923	0.976	1.991208896167e-149
lncRNA:CR43264	1.3593688382137e-152	-0.569174046081956	0.262	0.597	2.71873767642739e-149
TppII	4.54163258330897e-152	-0.488486897692416	0.15	0.46	9.08326516661794e-149
Nup205	3.33781949205891e-151	-0.863677516539126	0.203	0.545	6.67563898411783e-148
Cyt-b5	5.2684773298568e-151	-0.916143017760369	0.224	0.717	1.05369546597136e-147
path	6.17258631476121e-151	-0.478286829668022	0.392	0.787	1.23451726295224e-147
His3.3A	9.38103225030076e-151	-0.88357177674664	0.648	0.988	1.87620645006015e-147
Nop56	3.95443229456624e-150	-0.845138232613415	0.308	0.751	7.90886458913248e-147
lncRNA:roX1	1.52413805434155e-149	-0.852325648560427	0.579	0.981	3.04827610868311e-146
br	4.30511125260786e-149	-0.260530348882195	0.244	0.671	8.61022250521572e-146
CG4038	1.94801259354394e-148	-0.929370349570759	0.305	0.726	3.89602518708789e-145
RabX1	7.37726315814206e-147	-0.208918518355278	0.204	0.552	1.47545263162841e-143
Ahcy	2.72920453505681e-146	-0.720771345280976	0.269	0.633	5.45840907011362e-143
CG1648	5.78579718580443e-146	0.343383678420982	0.269	0.032	1.15715943716089e-142
AP-2sigma	2.55341401127531e-143	-0.151997079189053	0.196	0.542	5.10682802255062e-140
RPA3	2.78152210930354e-142	-0.533324817092078	0.348	0.723	5.56304421860708e-139
CycA	3.14954670945652e-140	-1.03741272250084	0.282	0.695	6.29909341891303e-137
CG4115	2.39975587606362e-139	0.225965200144901	0.297	0.067	4.79951175212724e-136
CG3663	2.58052219943221e-139	-0.372154014263373	0.181	0.482	5.16104439886442e-136
Tsp42Ee	3.36507151675041e-139	-0.234913222563055	0.286	0.695	6.73014303350082e-136
noc	3.43865182106306e-139	-0.427158060576726	0.312	0.639	6.87730364212612e-136
Hsp26	2.56781908142845e-138	-0.556672268010603	0.686	0.997	5.13563816285691e-135
lncRNA:CR34335	3.71354724490043e-138	0.546704289489201	1	1	7.42709448980086e-135
CG3226	2.35408432280419e-137	-0.32179159284181	0.339	0.686	4.70816864560838e-134
CG9657	2.51488173179253e-135	0.180816612202064	0.267	0.041	5.02976346358507e-132
snRNA:U12	4.3268373058355e-135	-0.539797169786626	0.22	0.513	8.65367461167099e-132
MRG15	1.58392619863431e-133	-0.288142542117786	0.283	0.616	3.16785239726862e-130
Prosalpha4	2.02543224702451e-133	-0.300006379811558	0.232	0.647	4.05086449404902e-130
Mvd	2.33486830093279e-133	-0.180516600831096	0.075	0.341	4.66973660186559e-130
l(2)k01209	3.02519951278323e-132	-0.706873030610222	0.224	0.501	6.05039902556646e-129
P32	6.4593512784773e-132	-0.609369216982938	0.284	0.603	1.29187025569546e-128
stau	8.5544476435615e-132	-1.09260016649007	0.212	0.64	1.7108895287123e-128
mtSSB	2.54130741183116e-131	-1.03215921374386	0.221	0.654	5.08261482366232e-128
SP1173	3.80228444888582e-131	-0.697518250084061	0.259	0.629	7.60456889777165e-128
RpS6	9.04334537761649e-131	-0.669970403742517	0.656	0.992	1.8086690755233e-127
jigr1	1.69521203570461e-130	-0.684482647453015	0.452	0.915	3.39042407140923e-127
Ufm1	9.33004384713303e-130	-0.563852336474556	0.253	0.556	1.86600876942661e-126
DIP-alpha	1.47062694348922e-129	0.105908710548069	0.267	0.048	2.94125388697844e-126
scu	2.54423545128955e-129	-0.503849136672566	0.242	0.587	5.08847090257911e-126
NHP2	6.00022848534011e-129	-0.745647706221811	0.252	0.712	1.20004569706802e-125
mEFTs	5.39371107590406e-128	-1.47600791972709	0.25	0.631	1.07874221518081e-124
eEF2	7.88891829476663e-128	-0.646806360650464	0.444	0.917	1.57778365895333e-124
lncRNA:CR43334	8.39535716122409e-128	-0.812822343978986	0.328	0.719	1.67907143224482e-124
CG4281	3.62181444960111e-127	-0.374685793748508	0.152	0.456	7.24362889920222e-124
Nap1	4.97162358901654e-127	-0.662664243026247	0.432	0.906	9.94324717803309e-124
Rpn9	7.29293939918451e-127	-0.601508137772912	0.34	0.721	1.4585878798369e-123
CG6712	7.73091934274441e-126	-0.534172643237754	0.323	0.707	1.54618386854888e-122
AP-2mu	1.01526932397928e-125	-0.471371210643575	0.173	0.467	2.03053864795857e-122
yuri	7.3711636832175e-125	0.140357722554218	0.294	0.083	1.4742327366435e-121
Glo1	7.49196631446904e-125	-0.708044561398283	0.148	0.569	1.49839326289381e-121
wac	1.46558988309584e-124	-0.368513613609259	0.267	0.579	2.93117976619167e-121
Eip75B	2.1162703075157e-124	0.102970551584917	0.226	0.574	4.2325406150314e-121
sdk	6.99423553066579e-124	-0.271495676697834	0.183	0.482	1.39884710613316e-120
eIF6	3.02993257265188e-123	-0.332744670210287	0.255	0.564	6.05986514530376e-120
heph	6.13736750311744e-123	-0.218877701981976	0.27	0.708	1.22747350062349e-119
RanGAP	6.93275667943883e-122	-0.266308996297694	0.282	0.601	1.38655133588777e-118
fax	4.74856866928155e-121	1.26186126530517	0.896	0.967	9.4971373385631e-118
Scsalpha1	6.54597821852585e-121	-0.238782819056496	0.244	0.587	1.30919564370517e-117
CG13305	1.09362793754792e-118	-1.13915589548811	0.293	0.684	2.18725587509584e-115
Incenp	2.85185898874883e-118	-0.555749532235644	0.206	0.556	5.70371797749767e-115
Swim	1.19684519882878e-117	0.149176365820755	0.279	0.075	2.39369039765756e-114
CG14441	5.93824005857706e-117	-0.186466731453309	0.122	0.367	1.18764801171541e-113
Chrac-16	1.3235234231783e-116	-0.623218401417741	0.257	0.606	2.64704684635659e-113
Chrac-14	6.01736389473198e-115	-0.789271824485049	0.241	0.642	1.2034727789464e-111
yps	3.9589965264119e-114	-0.536995063709781	0.378	0.862	7.91799305282379e-111
hdc	1.69137863708111e-113	1.75631255700945	0.812	0.922	3.38275727416223e-110
eg	1.69691618814173e-113	-1.3460209854068	0.297	0.59	3.39383237628345e-110
Echs1	3.49523094699998e-113	-0.196235156218848	0.191	0.454	6.99046189399997e-110
mad2	5.45460310414665e-113	-0.480243062139462	0.291	0.592	1.09092062082933e-109
CG30159	1.82334880242097e-111	-0.102101935629654	0.166	0.458	3.64669760484195e-108
ATPCL	2.57356170121152e-111	-0.273051052665999	0.136	0.427	5.14712340242305e-108
CG12290	3.18286879804509e-111	0.185297392066409	0.242	0.035	6.36573759609018e-108
EndoA	1.53057722459687e-110	0.103099669542613	0.236	0.597	3.06115444919373e-107
Nxt1	1.67044966672831e-110	-0.30174496983667	0.315	0.685	3.34089933345662e-107
CG34132	2.35514161062066e-110	-0.642538295029518	0.257	0.649	4.71028322124132e-107
SmE	4.91036662514092e-110	-0.525198224208353	0.413	0.859	9.82073325028183e-107
msb1l	3.53437481565967e-109	-0.281850286590051	0.202	0.503	7.06874963131933e-106
Chd64	4.63570663522729e-109	-0.519270447539468	0.211	0.501	9.27141327045458e-106
nkt	6.24128814542844e-109	0.219457465038548	0.241	0.037	1.24825762908569e-105
RpL34a	1.08216526654585e-108	-0.215972111868164	0.441	0.869	2.1643305330917e-105
Sld5	1.37934276523196e-106	-0.284583274595501	0.145	0.411	2.75868553046391e-103
CG33494	1.69079774640035e-106	-0.155530379301354	0.087	0.311	3.38159549280069e-103
Ssrp	6.00816340455941e-106	-0.717976913727039	0.27	0.696	1.20163268091188e-102
Jheh2	6.51182388136233e-106	-0.62822671195034	0.248	0.505	1.30236477627247e-102
Taldo	9.61557178194771e-106	-0.71550163398967	0.212	0.566	1.92311435638954e-102
CG12708	1.3652299339035e-105	-0.942562177726102	0.293	0.586	2.73045986780699e-102
Hex-A	3.66879283758897e-105	-0.200933788188228	0.407	0.837	7.33758567517795e-102
elB	2.97045997241461e-104	-0.615304305943442	0.387	0.679	5.94091994482921e-101
RpS27	7.5364645034312e-104	0.794747700687704	0.97	0.997	1.50729290068624e-100
kst	8.5836056615889e-104	-0.444608589265625	0.316	0.57	1.71672113231778e-100
tap	1.74599662581153e-103	0.932957275394168	0.316	0.1	3.49199325162306e-100
CG9065	6.67924053258353e-102	-0.44319180784417	0.275	0.537	1.33584810651671e-98
Rpn2	1.56442478374606e-100	-0.76885830322732	0.28	0.654	3.12884956749212e-97
dally	3.51717349922011e-100	0.126391429147055	0.399	0.727	7.03434699844023e-97
QIL1	8.86779123956014e-100	-0.24078234066483	0.323	0.609	1.77355824791203e-96
mRpL35	9.47731628272387e-100	-0.412256695792891	0.23	0.467	1.89546325654477e-96
SmF	2.03215540879718e-99	-0.616649120626504	0.541	0.949	4.06431081759435e-96
RpL38	3.73274526945613e-99	1.01280832182696	0.93	0.995	7.46549053891227e-96
CG5721	2.17641404030111e-98	-0.141844741942347	0.148	0.37	4.35282808060222e-95
CG6388	1.03628191184201e-97	-0.205558081507539	0.207	0.443	2.07256382368403e-94
RpS29	3.10845707181519e-96	0.816334559171111	0.955	0.996	6.21691414363038e-93
Nup98-96	3.6266497400395e-96	-0.531233031502046	0.204	0.466	7.25329948007899e-93
CG7607	4.5287395683785e-96	0.309120905461549	0.275	0.092	9.05747913675699e-93
CG31869	9.3571192965457e-96	0.329818709091644	0.295	0.106	1.87142385930914e-92
Nph	2.55871271411494e-95	-0.618793277289305	0.647	0.97	5.11742542822989e-92
Kank	3.09805030735723e-95	-0.653694291733641	0.263	0.489	6.19610061471446e-92
vvl	2.08127741145074e-94	-0.191964909259488	0.425	0.828	4.16255482290148e-91
CBP	3.9347372424324e-94	-0.424330710598966	0.308	0.668	7.86947448486481e-91
bic	6.22850355432194e-94	-0.403167033484216	0.578	0.976	1.24570071086439e-90
Shmt	7.59323800704653e-94	-0.565093810729335	0.168	0.436	1.51864760140931e-90
Fer1	1.6845177143981e-93	0.157527488482841	0.089	0.292	3.36903542879621e-90
mod	3.55054603959023e-93	-0.490568018578761	0.342	0.712	7.10109207918047e-90
Blos3	4.62530138986126e-93	-0.415892090131875	0.23	0.464	9.25060277972253e-90
CG3594	2.57645938074374e-92	-0.32675460310454	0.218	0.451	5.15291876148749e-89
Fdh	6.11038206127167e-92	-0.418882255899617	0.293	0.577	1.22207641225433e-88
eEF1gamma	5.85396716528741e-91	-0.423243380127582	0.476	0.889	1.17079343305748e-87
CG15646	1.25847387471434e-90	-0.856529328373995	0.202	0.483	2.51694774942867e-87
mid	1.43812254306068e-90	-0.117557938927448	0.258	0.096	2.87624508612137e-87
CG34232	5.38388102069119e-90	0.143786876026002	0.184	0.027	1.07677620413824e-86
HipHop	1.97554068513583e-89	-0.464306049765703	0.197	0.46	3.95108137027165e-86
emb	5.15945803586934e-88	-0.529929354721758	0.757	0.991	1.03189160717387e-84
arm	7.33862936273774e-88	0.133115992090287	0.193	0.48	1.46772587254755e-84
CG13920	8.41786655415821e-88	0.163821569827678	0.222	0.48	1.68357331083164e-84
Tl	1.05574401641635e-87	0.137638856797927	0.131	0.335	2.11148803283271e-84
Vrp1	2.39879187874874e-87	0.10165186756687	0.126	0.333	4.79758375749748e-84
sun	3.01029180149246e-87	-0.35523014723833	0.514	0.909	6.02058360298492e-84
Rpe	3.95608373929213e-87	-0.21955750437563	0.215	0.436	7.91216747858425e-84
Psn	4.19062482695751e-87	-0.585902425505779	0.27	0.556	8.38124965391502e-84
RpL41	4.24471400106655e-87	0.413926614261889	1	1	8.48942800213309e-84
Ald1	1.77381569183071e-86	-0.10633619106165	0.483	0.885	3.54763138366142e-83
CG1124	2.71266660338741e-86	0.149754497099091	0.221	0.054	5.42533320677482e-83
Tctp	9.38166324757596e-86	-0.280095997496338	0.514	0.925	1.87633264951519e-82
Vha44	1.08785674622e-85	-0.1138969504301	0.205	0.466	2.17571349244e-82
mRpL54	1.12477287193237e-85	-0.715944678248005	0.223	0.513	2.24954574386474e-82
CG42394	1.56657647626133e-85	0.114612566938469	0.166	0.413	3.13315295252266e-82
Chd1	2.02364130158282e-85	0.331238797288588	0.268	0.098	4.04728260316564e-82
tll	2.76370780943577e-85	0.217338134514225	0.195	0.446	5.52741561887155e-82
betaCOP	2.91246266433453e-85	-0.285249576565744	0.209	0.415	5.82492532866906e-82
Hsc70-4	5.31084900535589e-85	-0.496268046874621	0.548	0.939	1.06216980107118e-81
eEF1beta	1.31647244982643e-84	-0.381495167564168	0.621	0.98	2.63294489965285e-81
beat-IIIc	1.64069282502586e-84	0.457229351328267	0.293	0.121	3.28138565005173e-81
CCT3	2.82651906734887e-84	-0.649809586793813	0.249	0.627	5.65303813469775e-81
His2Av	8.32348028963772e-84	-0.506476869549992	0.454	0.921	1.66469605792754e-80
CCT5	4.20152874111192e-83	-0.559067043974568	0.231	0.618	8.40305748222383e-80
Rpi	6.70476638225898e-82	-0.619670789752981	0.216	0.534	1.3409532764518e-78
CG5955	1.89373912628218e-81	0.362407175823096	0.247	0.073	3.78747825256435e-78
Drat	2.12525089569656e-81	-0.355616266833352	0.631	0.963	4.25050179139313e-78
CG13067	2.61735645412097e-81	0.391759974862912	0.274	0.1	5.23471290824194e-78
Cks30A	4.43634188424809e-81	-0.4705972730709	0.208	0.484	8.87268376849618e-78
DNAlig1	1.77756633717227e-80	-0.456863025806037	0.236	0.438	3.55513267434453e-77
Pgant9	2.27119130457976e-80	0.159925954387155	0.133	0.323	4.54238260915952e-77
rdx	6.69627861949294e-80	-0.33538208984658	0.34	0.589	1.33925572389859e-76
spdo	7.6065725708574e-80	0.504456436071375	0.249	0.088	1.52131451417148e-76
vig2	1.16045401605037e-79	-0.260888092068281	0.374	0.699	2.32090803210075e-76
CG4042	1.2029979920557e-78	-0.113293124121405	0.109	0.311	2.40599598411139e-75
pre-rRNA:CR45845	2.41742139643662e-78	0.312066622263768	0.306	0.648	4.83484279287324e-75
CG15890	2.81144683871697e-78	0.285429844971762	0.27	0.101	5.62289367743394e-75
Zir	3.08661596821666e-78	0.181213602327563	0.236	0.071	6.17323193643331e-75
Inx2	4.41532539988754e-78	0.13287418935149	0.257	0.496	8.83065079977509e-75
CG3163	6.05929336423714e-78	0.166958510836945	0.245	0.084	1.21185867284743e-74
CG2614	6.70861310618083e-78	-0.270689318884662	0.198	0.403	1.34172262123617e-74
pav	7.85012366798002e-78	-0.216887219335113	0.216	0.472	1.570024733596e-74
Gapdh2	2.12162567750219e-77	-0.113517046421031	0.447	0.851	4.24325135500439e-74
Coq6	5.33410370645529e-76	-0.211038407472823	0.194	0.377	1.06682074129106e-72
Diap2	1.2939132668243e-75	-0.534783166196721	0.293	0.506	2.5878265336486e-72
beat-IIa	1.85311790323343e-75	0.12983588424243	0.289	0.505	3.70623580646686e-72
r-l	1.71428303286242e-74	-0.20252812181983	0.166	0.363	3.42856606572484e-71
CG9691	2.59657229951808e-74	0.131550862756293	0.069	0.265	5.19314459903617e-71
CG13124	3.81430202876988e-74	0.348767045408272	0.27	0.108	7.62860405753975e-71
GstS1	1.52172768690672e-73	0.175810827067065	0.176	0.364	3.04345537381344e-70
CG9643	2.73844998144173e-73	-0.213841868117196	0.19	0.394	5.47689996288346e-70
CG8223	4.00506770355051e-73	-0.659490754602201	0.216	0.566	8.01013540710102e-70
Hsp83	9.7163876369087e-73	-0.416485976860009	0.566	0.97	1.94327752738174e-69
Ant2	1.07734012338896e-72	-0.1105653707695	0.24	0.104	2.15468024677793e-69
mRpL17	1.36679665295191e-72	-0.257253007776262	0.185	0.423	2.73359330590382e-69
CG9034	1.56118784227379e-72	-0.297526349995693	0.338	0.692	3.12237568454757e-69
CG8142	2.51351927389052e-72	-0.430118826913766	0.247	0.476	5.02703854778104e-69
Atpalpha	4.76263997482569e-72	0.124680440784834	0.373	0.793	9.52527994965138e-69
CG4598	5.22485264817727e-72	-0.228172609437192	0.198	0.38	1.04497052963545e-68
sgg	6.8908317421205e-72	0.306077277406945	0.285	0.56	1.3781663484241e-68
zyd	1.64328361355652e-71	0.160128238778986	0.178	0.351	3.28656722711305e-68
CLIP-190	4.97436700665017e-71	-0.104048157387981	0.207	0.485	9.94873401330034e-68
Jupiter	7.53999545728686e-70	0.137101544585017	0.407	0.79	1.50799909145737e-66
CG10527	7.61578318549476e-70	0.301897463777285	0.251	0.089	1.52315663709895e-66
aurB	8.68679732518938e-70	-0.5280975588617	0.192	0.513	1.73735946503788e-66
CG43658	1.78315545825994e-69	0.385271975364554	0.229	0.079	3.56631091651989e-66
Mtpbeta	3.10740330452628e-69	-0.242799682439857	0.254	0.452	6.21480660905256e-66
CG7379	3.2661650097732e-69	0.125857964297167	0.171	0.345	6.53233001954641e-66
Rbp6	2.20985864295819e-68	0.300886975941553	0.414	0.751	4.41971728591639e-65
CG3788	4.56232498518591e-68	-0.391769648850944	0.247	0.474	9.12464997037183e-65
CG3085	4.89251502849021e-68	-0.318487884913891	0.229	0.129	9.78503005698041e-65
Sirup	9.19943699746763e-68	0.139944200140104	0.207	0.455	1.83988739949353e-64
RnrL	3.59728500899612e-67	-0.980323211394258	0.163	0.499	7.19457001799224e-64
Nlp	7.71070656808684e-67	-0.371123969633191	0.578	0.973	1.54214131361737e-63
eys	7.88329533842258e-67	0.107881757604504	0.185	0.367	1.57665906768452e-63
Hsp60A	8.62337959399379e-67	-0.58916510605486	0.164	0.451	1.72467591879876e-63
Karybeta3	1.117554676456e-65	-0.388539642010574	0.286	0.456	2.235109352912e-62
Surf4	1.30892719218965e-65	-0.116579086403985	0.203	0.417	2.61785438437931e-62
Rok	1.85051180484827e-65	-0.192796681108967	0.237	0.538	3.70102360969653e-62
FBXO11	4.44433337938357e-65	0.458667246940709	0.215	0.427	8.88866675876715e-62
aru	6.22155045900717e-65	0.130819108738826	0.168	0.354	1.24431009180143e-61
lncRNA:CR43650	7.50143641039706e-65	-0.990427184671904	0.25	0.522	1.50028728207941e-61
Ilp2	1.78422693491212e-64	0.348872029844337	0.248	0.438	3.56845386982424e-61
SPR	1.86302874851455e-64	0.206656467597742	0.194	0.355	3.7260574970291e-61
Fer1HCH	3.52726976492012e-64	0.265594344034531	0.399	0.702	7.05453952984024e-61
RhoGAP100F	7.26407939342674e-64	0.279446133466318	0.179	0.368	1.45281587868535e-60
Lmpt	1.84942722141212e-63	0.228036657216239	0.281	0.139	3.69885444282424e-60
Pdp1	2.86234259216878e-63	0.160363738737454	0.295	0.534	5.72468518433756e-60
OtopLc	1.04140961544837e-62	0.184169226438396	0.159	0.313	2.08281923089673e-59
La	1.05962739112636e-62	-0.597646521803975	0.162	0.503	2.11925478225272e-59
trol	1.3856891110345e-62	0.12605562041877	0.166	0.34	2.77137822206899e-59
Pgm1	1.66817543066384e-62	0.165505601317953	0.172	0.369	3.33635086132768e-59
mamo	2.17988243501886e-62	1.14624646316898	0.233	0.505	4.35976487003772e-59
Tis11	2.36217411260928e-62	-0.313497105240597	0.316	0.636	4.72434822521856e-59
Lsd-2	4.37348046332064e-62	0.131832640020957	0.253	0.539	8.74696092664127e-59
gukh	5.29122699329465e-62	0.109194654176883	0.204	0.381	1.05824539865893e-58
snu	6.18901194300295e-62	-0.128109576404276	0.227	0.107	1.23780238860059e-58
jeb	8.34158754920317e-62	0.132236757008851	0.297	0.505	1.66831750984063e-58
sif	9.34066009023321e-62	0.333714644403621	0.21	0.395	1.86813201804664e-58
CG34423	1.41656567765642e-61	-0.114311282974223	0.28	0.139	2.83313135531284e-58
CG13373	1.98659996156669e-61	-0.17596812854643	0.176	0.375	3.97319992313337e-58
aay	7.58092509630541e-61	0.447935972785315	0.19	0.049	1.51618501926108e-57
ND-24	1.24413143622846e-60	-0.680864287880863	0.258	0.543	2.48826287245693e-57
awd	1.36235843196012e-60	-0.287623609851868	0.846	0.997	2.72471686392024e-57
CG8300	2.01198083619928e-60	0.12491550685171	0.243	0.112	4.02396167239857e-57
Cow	3.93945166266736e-60	0.124432584394901	0.171	0.327	7.87890332533472e-57
Non3	1.63340785883383e-59	-0.264044936303582	0.255	0.471	3.26681571766766e-56
Mmp2	2.23536722046856e-59	0.195573139420599	0.193	0.363	4.47073444093711e-56
CG1943	2.42765822291474e-59	-0.509804962651171	0.331	0.628	4.85531644582948e-56
CG1552	3.40471412085887e-59	0.200488083382714	0.168	0.027	6.80942824171775e-56
CG30105	4.44898939130358e-59	-0.293409512412868	0.228	0.454	8.89797878260716e-56
JhI-21	1.41095171499747e-58	-0.278537828142008	0.249	0.447	2.82190342999493e-55
Plp	1.46278878160122e-58	0.146203993603522	0.154	0.037	2.92557756320243e-55
mbl	1.54108551818818e-58	-0.223946958171126	0.425	0.86	3.08217103637637e-55
CG10361	2.0762349003689e-58	0.154146052870275	0.18	0.35	4.1524698007378e-55
psq	5.02006756865929e-58	0.248287025620027	0.438	0.832	1.00401351373186e-54
Spx	6.16872377655518e-58	-0.14252083710333	0.179	0.394	1.23374475531104e-54
hoip	6.76841314400903e-58	-0.369752882343173	0.34	0.648	1.35368262880181e-54
ImpL2	7.29120429749193e-58	-0.157850275890351	0.253	0.399	1.45824085949839e-54
Ote	1.24597734910278e-57	-0.534722814368689	0.279	0.525	2.49195469820555e-54
NK7.1	4.77981714718134e-57	-0.12684531442699	0.237	0.408	9.55963429436268e-54
mRpL18	1.02989434513227e-56	-0.498692022033415	0.274	0.475	2.05978869026455e-53
oc	1.83529440042893e-56	0.252822165680548	0.213	0.417	3.67058880085786e-53
Cyp1	2.06568924893379e-56	-0.37800519220208	0.719	0.989	4.13137849786757e-53
CG2246	4.15278331294957e-56	-0.341188138560051	0.35	0.617	8.30556662589915e-53
Thor	6.07011898720929e-56	-0.273501948228678	0.269	0.416	1.21402379744186e-52
CG42235	6.36157593764465e-56	0.101325202772603	0.134	0.292	1.27231518752893e-52
ft	6.57158815269459e-56	-0.354686595905396	0.273	0.423	1.31431763053892e-52
Msp300	1.54063340664366e-55	0.551715221677016	0.35	0.664	3.08126681328732e-52
CR43105	2.60353963994056e-55	0.111861145735606	0.133	0.306	5.20707927988112e-52
alphaTub84B	3.13996562939279e-55	-0.375992226130812	0.787	0.997	6.27993125878558e-52
mld	4.34216590777379e-55	-0.137608991523889	0.229	0.394	8.68433181554758e-52
jim	1.17594526055286e-54	0.556888728551739	0.257	0.577	2.35189052110571e-51
RR48361-transposable-element	2.06821928295876e-54	-0.218004630198118	0.161	0.347	4.13643856591751e-51
Picot	5.24856554682928e-54	0.34608491178109	0.233	0.087	1.04971310936586e-50
hid	5.4295570155569e-54	0.110673434114057	0.159	0.319	1.08591140311138e-50
futsch	1.53732137818862e-53	0.445333810112408	0.35	0.622	3.07464275637724e-50
cdi	1.64904199975666e-53	1.60831868892534	0.806	0.913	3.29808399951333e-50
Cdc6	1.85217272398488e-53	-0.301633105588401	0.224	0.423	3.70434544796975e-50
beat-VI	2.22957372849711e-53	0.125805629869093	0.224	0.092	4.45914745699421e-50
CG6028	2.5252841179661e-53	-0.151852075902129	0.267	0.424	5.05056823593219e-50
Fim	2.60349475410985e-53	0.365326832034101	0.24	0.445	5.20698950821969e-50
r	3.77981119183406e-53	-0.261901941356612	0.229	0.384	7.55962238366812e-50
CG11180	6.98269440872356e-53	-0.463542978471403	0.262	0.468	1.39653888174471e-49
Cdk1	1.28461592230251e-52	0.238441423761905	0.293	0.525	2.56923184460502e-49
CG12163	1.69759782079663e-52	0.134697437767211	0.244	0.411	3.39519564159326e-49
Vsx1	1.97064410022862e-52	0.190489537522338	0.17	0.037	3.94128820045724e-49
Taf12L	2.41050729177858e-52	-0.455822238135209	0.197	0.377	4.82101458355717e-49
Arpc3A	2.6016076736994e-52	-0.136483139705645	0.279	0.466	5.20321534739881e-49
CG1890	3.36437447248441e-52	-0.115469760969929	0.178	0.407	6.72874894496882e-49
SK	3.73611318012023e-51	0.224695591974911	0.27	0.429	7.47222636024046e-48
Ama	5.21348906518736e-51	0.28989934029319	0.217	0.359	1.04269781303747e-47
Nfs1	1.45999313741033e-50	-0.29527585232268	0.253	0.398	2.91998627482066e-47
su(f)	1.74416550502767e-50	-0.178982806186281	0.175	0.354	3.48833101005534e-47
nAChRalpha7	1.98737726600216e-50	0.127459948921022	0.209	0.349	3.97475453200432e-47
Hsc70Cb	2.17804436726449e-50	-0.230364572583618	0.695	0.978	4.35608873452897e-47
RpL4	4.11231920210073e-50	-0.159781223307787	0.639	0.98	8.22463840420147e-47
jing	5.40349611831809e-50	0.364981242745973	0.255	0.123	1.08069922366362e-46
Naa40	1.07525729975145e-49	-0.648403524836069	0.232	0.495	2.15051459950289e-46
cpo	1.65146021609315e-49	0.654449631703558	0.31	0.533	3.3029204321863e-46
Nup358	2.3517357315394e-49	-0.583402027817717	0.217	0.494	4.70347146307881e-46
CG6479	4.58004198553672e-49	-0.210968867379604	0.141	0.316	9.16008397107343e-46
CG34228	5.4654818328882e-49	-0.494913658614105	0.291	0.45	1.09309636657764e-45
dpr9	5.82352188694585e-49	0.186922265179175	0.343	0.51	1.16470437738917e-45
Rel	1.495912317397e-48	-0.182217076239245	0.22	0.354	2.99182463479399e-45
Tre1	1.92722960882799e-48	0.113855861052682	0.176	0.06	3.85445921765598e-45
CG17124	1.9889273485154e-48	0.496028209649922	0.298	0.501	3.9778546970308e-45
run	2.69809606761669e-48	0.210398980435151	0.202	0.337	5.39619213523338e-45
kay	2.8642952875989e-48	0.238108146738967	0.186	0.337	5.72859057519781e-45
CG4570	3.07253778276579e-48	-0.701861959622224	0.177	0.455	6.14507556553159e-45
Slik	3.43416913826812e-48	0.254982569996587	0.182	0.381	6.86833827653624e-45
CG11417	4.83761519524398e-48	-0.318322424315662	0.258	0.483	9.67523039048796e-45
MSBP	5.22732554262222e-48	0.170267476320447	0.181	0.068	1.04546510852444e-44
CG9114	5.33826898004665e-48	-0.14577090977186	0.221	0.351	1.06765379600933e-44
CG3168	1.38998394726872e-47	0.191324767757587	0.17	0.341	2.77996789453743e-44
ptc	1.52076315413482e-47	0.360905393673078	0.281	0.165	3.04152630826963e-44
RpS4	3.52765415162075e-47	-0.267578093910013	0.905	0.999	7.0553083032415e-44
Dl	1.69420854085747e-46	0.275864956853233	0.321	0.548	3.38841708171494e-43
CG31690	1.71580136231292e-46	0.431303821750407	0.175	0.321	3.43160272462584e-43
ken	1.93465604774542e-46	0.329887091505709	0.32	0.565	3.86931209549085e-43
dpr13	4.37100099978407e-46	0.182543957170116	0.229	0.381	8.74200199956813e-43
CG5151	9.41149963285239e-46	0.272619793595158	0.19	0.422	1.88229992657048e-42
dysc	1.03930903138292e-45	0.330302999949342	0.268	0.434	2.07861806276585e-42
Lim1	1.11142661390541e-45	0.598160448182227	0.238	0.409	2.22285322781082e-42
CG8289	1.6934569805941e-45	0.801775092668717	0.237	0.431	3.3869139611882e-42
babos	2.39859193456585e-45	-0.140287003646814	0.24	0.373	4.7971838691317e-42
pelo	3.47339747237743e-45	-0.126860222242398	0.166	0.336	6.94679494475486e-42
glu	3.54425998217741e-45	-0.512733597479529	0.265	0.508	7.08851996435483e-42
bab2	4.49533737941167e-45	0.65657153505335	0.239	0.104	8.99067475882334e-42
CG31706	7.66698524398725e-45	0.1642825211011	0.135	0.277	1.53339704879745e-41
pyr	7.93109910875816e-45	0.3907893216503	0.378	0.645	1.58621982175163e-41
CG30116	8.85733587548682e-45	0.170080070990579	0.259	0.404	1.77146717509736e-41
foxo	1.2021373425692e-44	-0.130367723301163	0.238	0.37	2.40427468513839e-41
CG2116	1.47626325549701e-44	-0.153634455665764	0.254	0.419	2.95252651099402e-41
hth	1.75550973644317e-44	0.310743216679604	0.491	0.836	3.51101947288634e-41
mRpS30	2.2734475122857e-44	-0.881806568061968	0.233	0.502	4.5468950245714e-41
fz2	2.82891261370485e-44	0.865340578173384	0.425	0.752	5.6578252274097e-41
opa	6.55849812530749e-44	0.287099633128595	0.153	0.033	1.3116996250615e-40
Imp	8.99770774451824e-44	-1.04277032089539	0.742	0.942	1.79954154890365e-40
Alk	1.27612998213508e-43	0.532014019526605	0.36	0.57	2.55225996427017e-40
ari-2	2.47469985834506e-43	0.416863668064928	0.225	0.368	4.94939971669012e-40
CG9752	2.67925860101536e-43	-0.666879435253513	0.237	0.467	5.35851720203072e-40
Pkc53E	3.70987653421131e-43	0.202273964203151	0.256	0.409	7.41975306842263e-40
RpL39	4.79856027071217e-43	0.266182495801506	1	1	9.59712054142434e-40
CG14231	5.11119167543003e-43	-0.194169602643632	0.244	0.377	1.02223833508601e-39
chinmo	6.35304270511167e-43	0.376730804926406	0.489	0.857	1.27060854102233e-39
Eip55E	9.06721670932411e-43	-0.552243406045513	0.205	0.406	1.81344334186482e-39
CG17816	9.9488797147435e-43	0.324648581427035	0.249	0.377	1.9897759429487e-39
PTPMT1	1.16963838758409e-42	-0.167286609161321	0.235	0.368	2.33927677516819e-39
CG13096	2.06901757536228e-42	-0.404883986433853	0.29	0.548	4.13803515072457e-39
CG44303	2.49165542841926e-42	-0.239520476087149	0.256	0.163	4.98331085683852e-39
RpL17	3.20352934306367e-42	-0.202583705750252	0.854	0.996	6.40705868612734e-39
Art8	3.23602453227515e-42	-0.101496633924338	0.149	0.065	6.4720490645503e-39
NetB	4.26356157017521e-42	0.563342644525152	0.24	0.118	8.52712314035042e-39
ImpE1	7.87637673954062e-42	0.207602114512927	0.173	0.325	1.57527534790812e-38
skl	9.90034405820656e-42	0.155279254280815	0.226	0.118	1.98006881164131e-38
CG42342	1.33357623831725e-41	0.56934745064276	0.358	0.642	2.66715247663451e-38
CG4467	7.67809416901864e-41	0.514663844218786	0.204	0.369	1.53561883380373e-37
Dhit	9.24754406108146e-41	0.426498247325712	0.3	0.482	1.84950881221629e-37
shakB	1.29979583595695e-40	0.113770691085007	0.196	0.329	2.59959167191391e-37
CG3655	2.00410487342003e-40	0.148712296157041	0.209	0.373	4.00820974684006e-37
Npc2a	2.33720973018026e-40	0.473676454445694	0.226	0.392	4.67441946036052e-37
mspo	3.80359246770326e-40	0.620531699720904	0.381	0.593	7.60718493540651e-37
Tret1-1	4.71027024226888e-40	-0.181637770298004	0.246	0.351	9.42054048453777e-37
mirr	5.89066376862079e-40	0.505417464914691	0.253	0.413	1.17813275372416e-36
feo	6.80841959862157e-40	0.130945264300032	0.565	0.913	1.36168391972431e-36
IntS12	7.34873813707518e-40	-0.144957123293338	0.218	0.35	1.46974762741503e-36
RPA2	1.20536694977434e-39	-0.596770695754082	0.183	0.476	2.41073389954869e-36
nab	1.70934279945394e-39	-0.621202659546553	0.205	0.406	3.41868559890788e-36
RpL3	4.08723886395213e-39	-0.238075056591783	0.793	0.996	8.17447772790427e-36
lncRNA:CR44832	4.15411196908032e-39	0.1561059717688	0.22	0.333	8.30822393816064e-36
RpL28	4.31795986815955e-39	0.804114419145561	0.928	0.998	8.6359197363191e-36
CG43085	8.47413095010601e-39	0.545750349706244	0.203	0.364	1.6948261900212e-35
CG10479	9.14831232271864e-39	0.170024044885478	0.191	0.322	1.82966246454373e-35
hzg	9.30957234723753e-39	0.367157315574681	0.305	0.482	1.86191446944751e-35
Ggamma30A	9.71537935210238e-39	0.536614461983409	0.346	0.545	1.94307587042048e-35
Prosap	1.07988382296185e-38	0.284283822189293	0.247	0.426	2.1597676459237e-35
CG32486	2.65335102668476e-38	0.188004188520928	0.185	0.318	5.30670205336952e-35
BubR1	2.80025366077037e-38	-0.285034841795787	0.236	0.157	5.60050732154075e-35
nkd	3.26776544235451e-38	0.572332185362419	0.359	0.602	6.53553088470903e-35
GstE12	5.94390893139176e-38	0.243899746291266	0.224	0.366	1.18878178627835e-34
Pal2	7.86406761019834e-38	0.17412489629992	0.321	0.481	1.57281352203967e-34
CG31221	1.06261138198029e-37	0.548873184273781	0.364	0.604	2.12522276396059e-34
Fkbp59	1.32170491501858e-37	-0.542468737895284	0.226	0.494	2.64340983003716e-34
Pp1alpha-96A	1.3310586318263e-37	-0.185852476227151	0.259	0.484	2.6621172636526e-34
Akh	1.48951094345896e-37	0.326640948221364	0.19	0.338	2.97902188691792e-34
pont	1.71374143163553e-37	-0.427308358594557	0.178	0.391	3.42748286327105e-34
Syb	1.89341937990489e-37	-0.30767984670237	0.253	0.473	3.78683875980978e-34
Dgp-1	2.20923514993896e-37	-0.175532322231105	0.269	0.401	4.41847029987792e-34
Claspin	2.23348809003123e-37	-0.59527397528831	0.273	0.46	4.46697618006246e-34
CG6044	3.11117468955848e-37	0.169289641081566	0.222	0.342	6.22234937911695e-34
CG14989	4.72963316248262e-37	0.787687129065907	0.307	0.546	9.45926632496525e-34
CG32052	1.25155015517717e-36	0.139968902997166	0.287	0.417	2.50310031035434e-33
CG14566	1.74728296778578e-36	0.194693146857783	0.202	0.325	3.49456593557157e-33
CG14312	1.95941866105739e-36	0.296309454710005	0.21	0.337	3.91883732211478e-33
Dsk	3.68800526878856e-36	0.153619724369201	0.125	0.03	7.37601053757713e-33
FBti0019000	4.58213163903995e-36	0.104166699531087	0.146	0.07	9.16426327807991e-33
Vha68-2	5.69326870185933e-36	-0.123455902182718	0.274	0.426	1.13865374037187e-32
CG43324	5.73888156829658e-36	0.214077614503804	0.194	0.343	1.14777631365932e-32
mt:tRNA:Ser-GCT	1.05884783970654e-35	0.381558618179817	0.513	0.808	2.11769567941308e-32
vas	1.09237611864219e-35	-0.362631151889837	0.198	0.145	2.18475223728439e-32
Dscam2	1.50676878880753e-35	0.2761531049731	0.218	0.362	3.01353757761507e-32
RASSF8	1.65945462620895e-35	0.147895593576533	0.158	0.289	3.31890925241791e-32
lncRNA:CR31044	3.11390611705197e-35	0.293317977822867	0.279	0.464	6.22781223410395e-32
CG43222	3.55227914933792e-35	0.351204114687191	0.239	0.362	7.10455829867585e-32
smt3	3.90570177626043e-35	-0.204438583890168	0.987	1	7.81140355252085e-32
CG8878	5.52047852724701e-35	0.540024283981098	0.301	0.209	1.1040957054494e-31
Nplp2	1.35219291846022e-34	0.117408281223646	0.239	0.144	2.70438583692044e-31
E23	2.65619968077235e-34	-0.164236979968496	0.252	0.386	5.31239936154471e-31
Men	3.64604411182875e-34	-0.331187156151375	0.213	0.404	7.2920882236575e-31
Idgf6	4.89423618867527e-34	0.248745814101271	0.206	0.1	9.78847237735054e-31
mab-21	5.35927542226856e-34	0.423908322346888	0.298	0.437	1.07185508445371e-30
CG6845	7.47520919214325e-34	0.156682570699938	0.206	0.353	1.49504183842865e-30
ci	8.01326390211292e-34	-0.152263911701262	0.252	0.349	1.60265278042258e-30
Cpsf73	9.51824131802302e-34	-0.179290352429723	0.196	0.336	1.9036482636046e-30
Wnt4	1.16789027769332e-33	0.979818057649913	0.35	0.604	2.33578055538663e-30
Gs2	1.24275378567205e-33	0.837715805286959	0.359	0.598	2.48550757134411e-30
igl	1.62322832017484e-33	0.271185046492579	0.239	0.138	3.24645664034968e-30
RR48373-transposable-element	2.51794960015785e-33	0.121103121519128	0.227	0.47	5.03589920031569e-30
Lim3	2.77777460812156e-33	0.137710795608489	0.197	0.33	5.55554921624313e-30
GCS2beta	3.88765135215166e-33	-0.442825037166234	0.245	0.474	7.77530270430332e-30
mRpS29	3.89212412367407e-33	-0.484711170847697	0.221	0.411	7.78424824734814e-30
mRpS22	4.4692186451975e-33	-0.638530640275848	0.266	0.445	8.938437290395e-30
betaTub60D	4.56057528722305e-33	-0.327088024306587	0.253	0.177	9.12115057444609e-30
RpL32	1.00486282426978e-32	0.69617996519474	0.936	0.999	2.00972564853956e-29
CAH7	1.09024152000533e-32	0.248002272933483	0.252	0.421	2.18048304001067e-29
CG3902	3.01549863211123e-32	0.103196213522795	0.239	0.332	6.03099726422246e-29
Obp44a	4.19714090679933e-32	0.939487734070487	0.813	0.965	8.39428181359866e-29
Rac2	4.48814158109642e-32	0.462877835268469	0.23	0.364	8.97628316219284e-29
mRpL28	4.74002865648761e-32	-0.367089938939193	0.26	0.439	9.48005731297523e-29
pdm3	6.75441314618794e-32	0.131596955354544	0.176	0.3	1.35088262923759e-28
CG11791	7.81726837580429e-32	0.212738905473186	0.246	0.428	1.56345367516086e-28
CCT6	1.07031403849514e-31	-0.402399500962263	0.315	0.549	2.14062807699028e-28
sky	1.11322768374985e-31	0.246802248621961	0.22	0.367	2.22645536749969e-28
Hel89B	1.40384394092426e-31	0.115564951793453	0.157	0.08	2.80768788184853e-28
ITP	1.6596253310159e-31	0.197881881278177	0.245	0.337	3.31925066203179e-28
CG30172	2.67742618618288e-31	0.524849723944554	0.276	0.434	5.35485237236576e-28
Pvf3	4.16749934250816e-31	0.162938749705945	0.207	0.114	8.33499868501631e-28
PCID2	4.41012630523611e-31	-0.209691913480597	0.266	0.383	8.82025261047223e-28
Ace	5.11003141343296e-31	0.377131749532999	0.284	0.418	1.02200628268659e-27
Dys	6.62481238405962e-31	0.112802671686183	0.182	0.337	1.32496247681192e-27
Ms	8.18771059699423e-31	0.257641701789669	0.223	0.346	1.63754211939885e-27
Nrg	8.25770556061439e-31	1.20900851779842	0.812	0.943	1.65154111212288e-27
Mdh1	8.55406480853176e-31	0.223214295851138	0.277	0.402	1.71081296170635e-27
CAP	9.65638447644885e-31	0.123114046451274	0.195	0.306	1.93127689528977e-27
CG2269	1.58137669542042e-30	0.254375034119025	0.279	0.428	3.16275339084084e-27
CG9686	4.50782157632993e-30	0.644735867066044	0.254	0.148	9.01564315265986e-27
CG30197	7.8684177566509e-30	0.313217839281944	0.233	0.341	1.57368355133018e-26
esg	1.16409476406814e-29	0.435511868293711	0.213	0.335	2.32818952813628e-26
caup	1.20762733866695e-29	0.169262177036076	0.221	0.327	2.41525467733389e-26
CaBP1	1.58492151207775e-29	0.150446813831049	0.297	0.469	3.16984302415549e-26
disco-r	1.65335672465623e-29	0.50537140899787	0.299	0.447	3.30671344931245e-26
Crz	1.67564643018049e-29	0.157786127495868	0.208	0.317	3.35129286036097e-26
mei-38	2.04316213829255e-29	-0.369064718319685	0.233	0.369	4.08632427658509e-26
pan	2.46323921495202e-29	0.438981460727264	0.2	0.371	4.92647842990404e-26
CG9338	4.05625967111018e-29	0.186276027048597	0.249	0.339	8.11251934222037e-26
hoe1	5.83918123467739e-29	0.585208136602723	0.344	0.473	1.16783624693548e-25
CG10226	7.08409643601596e-29	0.126679862340402	0.169	0.031	1.41681928720319e-25
MFS3	2.45947323745895e-28	0.312037704496394	0.275	0.45	4.9189464749179e-25
ClpP	5.56819631595096e-28	-0.106602595949092	0.272	0.422	1.11363926319019e-24
toy	3.01714671792374e-27	0.265176038129283	0.175	0.105	6.03429343584749e-24
rdgA	4.04779450323387e-27	0.155732606555763	0.226	0.336	8.09558900646775e-24
dsd	4.32409903694874e-27	0.505326625371966	0.389	0.618	8.64819807389748e-24
Nup54	7.02643381260318e-27	-0.266770271097323	0.235	0.176	1.40528676252064e-23
CG4409	8.98211879855427e-27	0.217597165598329	0.244	0.341	1.79642375971085e-23
nuf	9.49693338736748e-27	0.149240536089241	0.213	0.327	1.8993866774735e-23
CG18428	1.11136725386679e-26	0.316644947740917	0.296	0.423	2.22273450773357e-23
CG9650	1.30512336003267e-26	1.03589571759107	0.254	0.396	2.61024672006534e-23
Galphai	1.64550380852419e-26	1.08952915983293	0.761	0.89	3.29100761704838e-23
rad	1.83154955530606e-26	0.199796655189346	0.258	0.375	3.66309911061212e-23
CG7028	1.99651511642129e-26	0.146262084547722	0.271	0.462	3.99303023284257e-23
pch2	2.65234522701135e-26	-0.662092959524289	0.297	0.502	5.3046904540227e-23
SMC2	3.84627916060421e-26	-0.495441622101299	0.281	0.474	7.69255832120841e-23
Cndp2	4.63554532278187e-26	-0.300978461986305	0.258	0.194	9.27109064556375e-23
jbug	5.10895572977202e-26	-0.112406987100665	0.251	0.365	1.0217911459544e-22
nclb	6.83114465162631e-26	-0.223154588409555	0.243	0.186	1.36622893032526e-22
CG16753	8.53047038955827e-26	-0.394484994117713	0.294	0.434	1.70609407791165e-22
CG4829	9.58150364541215e-26	0.106184668744697	0.202	0.304	1.91630072908243e-22
Set	1.04399370849196e-25	0.397079237087359	0.404	0.723	2.08798741698392e-22
ab	1.19073206760293e-25	0.541805351193688	0.277	0.448	2.38146413520587e-22
IA-2	1.23618365109326e-25	0.482558944083185	0.425	0.69	2.47236730218652e-22
CG14075	2.95220129102768e-25	0.129677475621315	0.208	0.317	5.90440258205536e-22
SH3PX1	3.68807190671788e-25	-0.200249165531205	0.191	0.145	7.37614381343577e-22
kek3	9.40031246538953e-25	0.159478721286811	0.261	0.37	1.88006249307791e-21
RpL37A	1.4471288959936e-24	0.608376377836237	0.925	0.996	2.89425779198721e-21
CG4593	1.80139790645836e-24	-0.204166551118098	0.169	0.309	3.60279581291672e-21
MetRS	1.80156863758643e-24	-0.196303160427901	0.231	0.353	3.60313727517285e-21
Dredd	1.86109690598482e-24	-0.144894347204176	0.276	0.199	3.72219381196965e-21
dpr1	1.97234078671498e-24	0.187196558426187	0.262	0.345	3.94468157342997e-21
MagR	1.97504685338721e-24	-0.10054997526354	0.199	0.327	3.95009370677443e-21
shot	2.32929153556314e-24	-0.322654693781502	0.246	0.488	4.65858307112629e-21
CG10932	2.50622300432971e-24	0.165070065243861	0.179	0.298	5.01244600865941e-21
Ank2	8.38035773444916e-24	0.692753035449726	0.361	0.538	1.67607154688983e-20
Lsm10	1.63430551373532e-23	-0.153525877129601	0.228	0.175	3.26861102747065e-20
RpLP2	1.86629911033717e-23	0.4543272399869	0.958	1	3.73259822067433e-20
hdly	1.90944719580849e-23	0.216272129593874	0.239	0.366	3.81889439161698e-20
CG15098	1.94305921436692e-23	0.117969240902633	0.172	0.293	3.88611842873383e-20
CG1358	2.58193144298468e-23	-0.226769370336071	0.221	0.339	5.16386288596936e-20
CG3732	2.58553624928244e-23	0.148224615536453	0.242	0.175	5.17107249856488e-20
Gat	5.0239941610729e-23	0.56725863592768	0.215	0.339	1.00479883221458e-19
slp1	5.43213476682204e-23	0.425974052781954	0.353	0.45	1.08642695336441e-19
sls	7.19904732178587e-23	0.102465159278477	0.241	0.322	1.43980946435717e-19
CG32276	7.64810993581982e-23	0.263608291764635	0.297	0.456	1.52962198716396e-19
Ilp5	8.80185941623012e-23	0.474274819786109	0.359	0.458	1.76037188324602e-19
GluRIA	8.88309346642045e-23	0.153268575120113	0.208	0.344	1.77661869328409e-19
CanB	9.28966642756024e-23	0.330188778794911	0.281	0.368	1.85793328551205e-19
CG4866	9.68905066657395e-23	-0.148534908371644	0.222	0.381	1.93781013331479e-19
CG15210	1.74008962540025e-22	0.177741480274503	0.281	0.198	3.48017925080049e-19
CG34417	2.4582466444257e-22	0.49857078867884	0.274	0.421	4.91649328885141e-19
CG31705	2.72822992350542e-22	0.280252778754228	0.223	0.345	5.45645984701084e-19
CD98hc	3.8278789116704e-22	-0.350023712169149	0.296	0.481	7.65575782334079e-19
CG43689	3.88364363308265e-22	0.219162420469464	0.243	0.333	7.76728726616529e-19
CG12239	7.85077714900899e-22	0.408992531565591	0.377	0.52	1.5701554298018e-18
Doa	9.16812883526251e-22	-0.210635195440263	0.21	0.336	1.8336257670525e-18
D	1.30510199330222e-21	0.917970256921175	0.394	0.306	2.61020398660444e-18
vir-1	1.64249798478607e-21	0.593453736152744	0.313	0.441	3.28499596957214e-18
egr	1.72138462940292e-21	0.231064778909082	0.232	0.329	3.44276925880585e-18
trv	1.72848594444212e-21	0.788247060934951	0.459	0.687	3.45697188888423e-18
CG8369	1.81333050476074e-21	0.6056817727378	0.336	0.476	3.62666100952148e-18
Ae2	1.88060284513675e-21	-0.162128600533756	0.224	0.373	3.76120569027351e-18
CycB	1.94573830666799e-21	-0.919183015626636	0.263	0.443	3.89147661333598e-18
CG11970	2.89751952757132e-21	0.240575723747325	0.285	0.408	5.79503905514263e-18
DOR	3.85292269731155e-21	0.514342832657773	0.3	0.421	7.70584539462311e-18
nemy	4.64634903830548e-21	0.167697106420688	0.237	0.331	9.29269807661096e-18
CG3548	5.76983079546676e-21	0.109606420331838	0.237	0.314	1.15396615909335e-17
PCB	7.65948623674936e-21	-0.454224950942246	0.307	0.493	1.53189724734987e-17
RpS15	1.16882800931768e-20	0.617982034338345	0.928	0.995	2.33765601863535e-17
wrapper	1.53351930679111e-20	0.232478270901069	0.236	0.344	3.06703861358221e-17
CG42232	2.02608028994997e-20	-0.595503855164723	0.203	0.391	4.05216057989994e-17
dati	3.17252639638556e-20	0.128518633326286	0.136	0.246	6.34505279277113e-17
E(spl)m3-HLH	3.55027873777977e-20	0.141427753838445	0.246	0.341	7.10055747555954e-17
RpS11	4.43015299412814e-20	0.601741824792901	0.921	0.995	8.86030598825628e-17
Dll	4.49901409167342e-20	0.157703325221953	0.22	0.318	8.99802818334685e-17
CG15353	5.05538027924549e-20	0.321200351666595	0.212	0.336	1.0110760558491e-16
CG11790	6.19779109361299e-20	0.106446849592181	0.186	0.151	1.2395582187226e-16
para	1.02052627515932e-19	0.316688716766229	0.308	0.452	2.04105255031865e-16
Myd88	1.25327507101065e-19	0.219300823692859	0.269	0.208	2.5065501420213e-16
CNBP	1.44396660545319e-19	-0.135795043897451	0.897	0.998	2.88793321090637e-16
RpLP0-like	2.24000656035416e-19	-0.527822275741585	0.21	0.396	4.48001312070832e-16
sub	3.05930740739519e-19	-0.248120761889093	0.206	0.174	6.11861481479037e-16
ArgRS	3.35936720720732e-19	-0.109793254619452	0.271	0.371	6.71873441441463e-16
RpLP1	3.43809919643277e-19	0.368658459576642	0.971	1	6.87619839286554e-16
CG32409	3.68731796215368e-19	-0.387109119550227	0.215	0.43	7.37463592430737e-16
RpL31	5.20367199957935e-19	0.761620809286436	0.855	0.989	1.04073439991587e-15
HIP	5.27217848786712e-19	-0.230874752544662	0.231	0.196	1.05443569757342e-15
Cys	7.64516474203679e-19	0.338404993809299	0.216	0.148	1.52903294840736e-15
RpS25	1.25109513891012e-18	0.347002664227279	0.979	0.999	2.50219027782024e-15
Swip-1	1.36264257532702e-18	0.419014952816171	0.292	0.422	2.72528515065404e-15
OstDelta	1.43716759925707e-18	0.135786721453946	0.254	0.404	2.87433519851415e-15
par-1	1.50088739146051e-18	0.212296624864774	0.246	0.382	3.00177478292103e-15
sick	1.60654627341861e-18	0.526940690168441	0.216	0.343	3.21309254683722e-15
CG14894	2.06009324576931e-18	-0.173231601811538	0.28	0.412	4.12018649153862e-15
CG32625	2.3871101539358e-18	-0.300970627540282	0.159	0.138	4.7742203078716e-15
CG8545	2.57617611831107e-18	-0.427231317980774	0.236	0.406	5.15235223662215e-15
CG4364	2.57673588571691e-18	-0.272995462430505	0.213	0.387	5.15347177143381e-15
ara	3.15169602972661e-18	0.194311328264259	0.291	0.371	6.30339205945321e-15
dac	4.18880810395506e-18	0.149769904400296	0.139	0.239	8.37761620791012e-15
CG5590	6.26215592036595e-18	-0.382783476727764	0.241	0.2	1.25243118407319e-14
Pka-R1	7.47390587273751e-18	0.130296968470164	0.209	0.155	1.4947811745475e-14
Trim9	7.70608416868258e-18	0.949772173563863	0.379	0.514	1.54121683373652e-14
Cap-D2	9.18683681854448e-18	-0.146098811925904	0.173	0.14	1.8373673637089e-14
peng	9.72212184370273e-18	-0.26718725900411	0.203	0.175	1.94442436874055e-14
jus	1.09018058117412e-17	0.17670302400546	0.216	0.316	2.18036116234823e-14
CG44422	1.60640880011362e-17	0.265438073694433	0.283	0.391	3.21281760022724e-14
CG9336	1.6139470373904e-17	0.133756249600667	0.245	0.308	3.2278940747808e-14
cas	1.63152498022787e-17	1.72662846282201	0.385	0.316	3.26304996045574e-14
CG43347	1.80157120537969e-17	0.130606508962302	0.237	0.324	3.60314241075938e-14
sna	1.82416903016919e-17	0.448623291113132	0.264	0.362	3.64833806033838e-14
Ubx	1.98887219258453e-17	0.100158988515812	0.201	0.281	3.97774438516905e-14
Ts	2.13603378008465e-17	-0.374066421400659	0.229	0.202	4.27206756016931e-14
tup	2.47535965989221e-17	0.294814900029901	0.261	0.332	4.95071931978442e-14
fkh	4.20726977631373e-17	0.587555670693111	0.311	0.459	8.41453955262745e-14
trn	5.06243192834222e-17	0.209134170181954	0.623	0.927	1.01248638566844e-13
myo	5.13529645297935e-17	0.157258348563071	0.161	0.256	1.02705929059587e-13
Nplp4	5.8618158265113e-17	0.20384873388359	0.233	0.333	1.17236316530226e-13
sgl	5.94751597288008e-17	0.199886656228504	0.279	0.355	1.18950319457602e-13
Lac	7.46259546776372e-17	0.303248106557368	0.205	0.311	1.49251909355274e-13
CG1640	8.83720804288465e-17	-0.231826634574241	0.225	0.326	1.76744160857693e-13
CG46448	9.71143072616712e-17	0.304205659417201	0.25	0.368	1.94228614523342e-13
E(spl)m8-HLH	1.17147080189718e-16	1.40628008813434	0.703	0.787	2.34294160379435e-13
CG17646	1.18232644528432e-16	0.309990063250853	0.166	0.26	2.36465289056864e-13
CG5174	1.19524891528072e-16	-0.334989452615778	0.184	0.382	2.39049783056144e-13
RpS21	1.52959776138995e-16	0.524348222378929	0.96	1	3.05919552277991e-13
Ddc	1.60739239447009e-16	0.13161200029977	0.243	0.308	3.21478478894017e-13
stai	1.63100298522276e-16	0.954621487472694	0.466	0.683	3.26200597044552e-13
fd59A	1.71475300271389e-16	0.135539896844812	0.263	0.326	3.42950600542779e-13
disco	1.73508640475859e-16	0.539097141992938	0.28	0.391	3.47017280951718e-13
CG6356	1.82285430820346e-16	0.242867551877531	0.228	0.327	3.64570861640693e-13
Eip93F	3.91744967104205e-16	-1.09517697772419	0.153	0.334	7.8348993420841e-13
CG5973	3.93099468070615e-16	0.151155431808922	0.243	0.32	7.8619893614123e-13
Frq1	4.10662446933852e-16	0.382089618056897	0.272	0.392	8.21324893867704e-13
crq	4.48216319983582e-16	-0.115338497523855	0.057	0.15	8.96432639967163e-13
mthl5	4.83213137915953e-16	-0.428468097229938	0.273	0.225	9.66426275831906e-13
sr	4.99905925209865e-16	0.103472083339378	0.288	0.353	9.9981185041973e-13
ase	6.64917137772079e-16	0.60775979405943	0.314	0.459	1.32983427554416e-12
CG31075	9.20576469606059e-16	0.178836385618516	0.172	0.11	1.84115293921212e-12
rept	1.45232575614494e-15	-0.522036497739875	0.242	0.416	2.90465151228987e-12
CG8728	1.51003459886213e-15	-0.213290717293063	0.166	0.286	3.02006919772427e-12
Ucp4A	1.86509197584157e-15	0.140976156381652	0.199	0.291	3.73018395168313e-12
side-III	2.35322191670649e-15	0.106035006918503	0.273	0.225	4.70644383341299e-12
dmrt99B	2.6174040027548e-15	0.188771860058284	0.241	0.191	5.23480800550961e-12
lncRNA:CR45242	2.70622393187545e-15	-1.02153806238713	0.272	0.416	5.4124478637509e-12
shg	3.45821554283348e-15	0.598764909822975	0.278	0.244	6.91643108566696e-12
CG43778	3.70235615280238e-15	0.221833165061391	0.28	0.348	7.40471230560477e-12
CG2926	3.94223104767977e-15	-0.150245331097611	0.31	0.486	7.88446209535954e-12
Act57B	4.52736002183263e-15	0.328328095984022	0.257	0.354	9.05472004366527e-12
Yip1d1	5.12666767256455e-15	-0.249745106477293	0.233	0.217	1.02533353451291e-11
RNaseZ	5.90590329554429e-15	-0.200149729695363	0.211	0.158	1.18118065910886e-11
spoon	6.16010249970424e-15	-0.31366428343511	0.233	0.427	1.23202049994085e-11
nrv2	6.22276177876758e-15	0.479991415730518	0.323	0.486	1.24455235575352e-11
CG43737	7.13208626084797e-15	0.310837446065983	0.242	0.348	1.42641725216959e-11
Toll-7	7.84517291691166e-15	0.510582417856019	0.615	0.859	1.56903458338233e-11
fw	8.0354161265566e-15	-0.370926160578299	0.275	0.244	1.60708322531132e-11
Dd	9.69943514621397e-15	0.118425770431051	0.348	0.515	1.93988702924279e-11
Mcm6	1.01551332638544e-14	-0.649195683057814	0.202	0.376	2.03102665277087e-11
ash2	1.0359375222785e-14	-0.363018867580564	0.146	0.291	2.071875044557e-11
Mcad	1.290449426028e-14	-0.121765741744361	0.193	0.314	2.580898852056e-11
RpL23	1.35421662186253e-14	0.455543268688752	0.945	0.999	2.70843324372506e-11
CG5535	1.42346996803548e-14	-0.194798259284719	0.196	0.161	2.84693993607096e-11
Usp10	1.69567142155129e-14	-0.305228198221784	0.131	0.294	3.39134284310257e-11
CG14411	3.31731065744358e-14	0.17590623870421	0.154	0.103	6.63462131488717e-11
Antp	3.38889472594207e-14	0.505004650379564	0.292	0.409	6.77778945188415e-11
CG31548	4.1244282393364e-14	-0.29566983499814	0.19	0.315	8.2488564786728e-11
Fas3	4.25134623848839e-14	0.723555641168566	0.315	0.419	8.50269247697678e-11
TBCD	4.51037574553779e-14	-0.193010095423321	0.219	0.295	9.02075149107559e-11
ORMDL	5.73892310906837e-14	-0.123585919800467	0.266	0.331	1.14778462181367e-10
Fas2	7.86716007877474e-14	0.827441762954282	0.629	0.887	1.57343201575495e-10
lncRNA:roX2	8.53337104232808e-14	0.981037439953631	0.146	0.081	1.70667420846562e-10
CCT7	8.58532647513834e-14	-0.231844950492843	0.294	0.464	1.71706529502767e-10
RpL40	9.7153478520408e-14	0.420141702615665	0.915	0.998	1.94306957040816e-10
CG1572	1.2638000887457e-13	0.354123633954837	0.251	0.207	2.52760017749141e-10
CG15093	1.61375524713337e-13	0.209282021933311	0.291	0.352	3.22751049426674e-10
LanB1	2.18343650587975e-13	0.124865235802462	0.222	0.299	4.3668730117595e-10
7B2	2.68950324430358e-13	0.30215565244574	0.313	0.421	5.37900648860717e-10
Unc-76	4.06014064436908e-13	0.180847266174925	0.111	0.057	8.12028128873816e-10
lncRNA:CR44268	4.25043361981411e-13	-0.246149705664437	0.219	0.207	8.50086723962822e-10
CG12355	5.72625848694484e-13	0.128303016321115	0.267	0.318	1.14525169738897e-09
Arc1	6.57930950724923e-13	0.125625540107936	0.23	0.174	1.31586190144985e-09
Sam-S	9.03050757157692e-13	-0.534664340735701	0.173	0.364	1.80610151431538e-09
sprt	1.27210282534282e-12	1.68168303334033	0.341	0.274	2.54420565068563e-09
Ccdc85	1.57772226148603e-12	0.130856174700839	0.245	0.197	3.15544452297205e-09
RpS14a	1.95258322942165e-12	0.215637372743573	0.795	0.994	3.90516645884331e-09
Mcm10	2.54404793972984e-12	-0.294916069797822	0.14	0.138	5.08809587945967e-09
apolpp	2.66662358631081e-12	0.302827096751606	0.223	0.33	5.33324717262162e-09
gcm	2.74596344380614e-12	0.147589658096358	0.238	0.299	5.49192688761227e-09
26-29-p	2.8208525521686e-12	0.142110548174744	0.26	0.224	5.6417051043372e-09
Acbp2	4.13806759176327e-12	0.788590571551404	0.27	0.242	8.27613518352654e-09
hbs	4.65221146533483e-12	0.132941737805142	0.241	0.31	9.30442293066967e-09
scro	5.69152357765713e-12	0.816091900398208	0.176	0.256	1.13830471553143e-08
CG6310	6.31866981022145e-12	0.119476771842437	0.223	0.305	1.26373396204429e-08
RpL14	7.27818239166128e-12	0.62289671220193	0.898	0.998	1.45563647833226e-08
polo	9.20041695558285e-12	-0.258198183017992	0.14	0.295	1.84008339111657e-08
cpx	9.35982404206684e-12	0.743548953440924	0.309	0.441	1.87196480841337e-08
salr	1.18089405230616e-11	0.140917002985435	0.209	0.299	2.36178810461233e-08
beat-Ic	1.20685877434078e-11	0.18845669176281	0.256	0.325	2.41371754868157e-08
RfC4	1.3032275798644e-11	-0.665174752417523	0.242	0.404	2.60645515972881e-08
RpS20	1.52158470759183e-11	0.456640507770727	0.912	0.997	3.04316941518365e-08
vito	1.82467318337289e-11	-0.141653056786217	0.281	0.406	3.64934636674578e-08
CG15765	2.90267539262532e-11	0.145756978335253	0.239	0.335	5.80535078525063e-08
ogre	3.06299040563847e-11	0.50059703011949	0.511	0.76	6.12598081127693e-08
nrv3	3.22265021181708e-11	0.912990658585301	0.464	0.666	6.44530042363416e-08
CG4250	4.73544833175263e-11	0.340378291214912	0.261	0.347	9.47089666350527e-08
eRF3	5.59676549202626e-11	-0.344353315250197	0.127	0.266	1.11935309840525e-07
CG1416	6.60760390877082e-11	-0.533474385348911	0.229	0.401	1.32152078175416e-07
Csas	1.08320522153235e-10	0.238229122718367	0.279	0.37	2.1664104430647e-07
RpL23A	1.41668085625937e-10	0.236243187417159	0.749	0.979	2.83336171251874e-07
CG10512	1.45218112616301e-10	-0.107680962705154	0.255	0.23	2.90436225232603e-07
Toll-6	1.56259713124436e-10	1.12914564322962	0.467	0.638	3.12519426248873e-07
Idgf4	1.89324805796598e-10	0.373282538809307	0.198	0.148	3.78649611593195e-07
Upf1	3.04658614035664e-10	-0.190354960203149	0.26	0.365	6.09317228071327e-07
RpL36A	3.15337040974823e-10	0.517667637869888	0.9	0.996	6.30674081949647e-07
alrm	3.47165700050693e-10	0.297593509062882	0.165	0.237	6.94331400101386e-07
bt	4.94113071322402e-10	0.155287879583325	0.273	0.314	9.88226142644804e-07
RpS12	5.69331756263567e-10	0.566498496271791	0.9	0.995	1.13866351252713e-06
Scm	6.77324505684911e-10	0.10663444113571	0.214	0.283	1.35464901136982e-06
Nsun2	8.27095162946462e-10	-0.770794802928312	0.23	0.391	1.65419032589292e-06
Rack1	8.90418819498236e-10	0.359718304099102	0.695	0.979	1.78083763899647e-06
CG43693	1.70047695988762e-09	0.12275799768214	0.209	0.285	3.40095391977524e-06
Den1	2.17008400670837e-09	0.246934125365493	0.259	0.36	4.34016801341673e-06
kn	2.27469019161636e-09	1.11192986560558	0.251	0.34	4.54938038323272e-06
Caf1-180	2.92646594188733e-09	-0.449494669333044	0.25	0.404	5.85293188377466e-06
rhea	3.05436756439376e-09	0.68617006970654	0.3	0.423	6.10873512878752e-06
CG1545	3.12351921782218e-09	0.152343008166006	0.236	0.312	6.24703843564436e-06
Rgk1	3.34435288462033e-09	0.324805938894652	0.32	0.408	6.68870576924067e-06
e(r)	4.46440995039107e-09	0.186695705932858	0.35	0.498	8.92881990078215e-06
HmgD	5.25305575512467e-09	0.392664918494577	0.835	0.979	1.05061115102493e-05
Mcm5	5.39931847664421e-09	-0.351116134352036	0.215	0.224	1.07986369532884e-05
Adf1	6.77799553490785e-09	0.704068020486652	0.357	0.491	1.35559910698157e-05
LRP1	7.17973634607569e-09	0.423878936317476	0.168	0.125	1.43594726921514e-05
Atxn7	7.24396063779828e-09	0.299360807250579	0.23	0.327	1.44879212755966e-05
SoxN	7.48241631337779e-09	0.248946436781458	0.732	0.976	1.49648326267556e-05
capt	8.43240968922503e-09	-0.148526265815714	0.111	0.23	1.68648193784501e-05
Pdf	9.74768800578396e-09	0.151907492831862	0.24	0.203	1.94953760115679e-05
CG8778	1.03304008451972e-08	-0.588964087649154	0.271	0.397	2.06608016903944e-05
Gad1	1.41611026787817e-08	0.124165839521886	0.26	0.309	2.83222053575633e-05
robo2	1.76602093661745e-08	1.2732232258166	0.275	0.363	3.53204187323491e-05
Fpps	1.79364203248371e-08	0.117185514407579	0.24	0.309	3.58728406496741e-05
prim	2.67221408273589e-08	0.155780641156608	0.219	0.287	5.34442816547179e-05
pnt	2.71013343721702e-08	0.12252793833197	0.265	0.329	5.42026687443405e-05
Vmat	3.16505747220907e-08	0.18741861702671	0.252	0.318	6.33011494441814e-05
CAH1	3.21504436048186e-08	0.483230580112631	0.264	0.374	6.43008872096372e-05
ringer	3.46208167458957e-08	0.104542006311935	0.231	0.308	6.92416334917915e-05
RpL12	4.06373044782277e-08	0.124815836314325	0.831	0.996	8.12746089564553e-05
bi	5.45304052635051e-08	1.49039000985478	0.454	0.649	0.00010906081052701
santa-maria	8.16382829234538e-08	0.408999696158348	0.291	0.382	0.000163276565846908
ct	9.08098623083613e-08	0.591564381371754	0.641	0.926	0.000181619724616723
Uhg1	9.33426144328874e-08	0.112118790913056	0.177	0.165	0.000186685228865775
fzy	1.23222492131668e-07	-0.373561433065974	0.232	0.231	0.000246444984263336
CG32354	1.28632833867792e-07	0.386081164007908	0.253	0.342	0.000257265667735585
hbn	1.30445580694395e-07	0.998989122170197	0.321	0.375	0.000260891161388791
RpL29	1.31783047854354e-07	0.336052453859611	0.987	0.999	0.000263566095708709
CG7888	1.45363741597821e-07	0.196084976042807	0.272	0.323	0.000290727483195641
MFS9	1.48593373186815e-07	0.755604973097421	0.342	0.457	0.000297186746373631
CG7084	1.51996837980434e-07	0.153103806220021	0.266	0.317	0.000303993675960868
Pyroxd1	2.29532308553343e-07	-0.249269102362515	0.233	0.305	0.000459064617106687
RpL18A	3.7489379355788e-07	0.437610425393006	0.905	0.993	0.00074978758711576
Orcokinin	3.75297042894275e-07	0.291110466845567	0.108	0.174	0.00075059408578855
Btk29A	4.47738220323187e-07	0.289138522952111	0.265	0.273	0.000895476440646375
GstE2	4.92601149329791e-07	0.17343573613271	0.234	0.305	0.000985202298659582
sm	6.11077709347218e-07	1.16867120789485	0.461	0.613	0.00122215541869444
Ldh	6.6831961514064e-07	0.287424241873759	0.677	0.887	0.00133663923028128
CG15047	7.56053115088416e-07	-0.269000979218127	0.07	0.182	0.00151210623017683
RpS18	8.49256610841881e-07	0.136569275377991	0.842	0.997	0.00169851322168376
toc	1.03252951200201e-06	-0.158304040381339	0.194	0.323	0.00206505902400402
hig	1.29087063461532e-06	0.222774572235978	0.194	0.183	0.00258174126923063
CG30069	1.47608350256645e-06	0.147244331918495	0.243	0.316	0.00295216700513291
jdp	1.57738950363932e-06	0.457103113776196	0.339	0.427	0.00315477900727863
CG9932	1.66140465943967e-06	0.179218074335631	0.215	0.281	0.00332280931887933
Smn	1.89677192831473e-06	-0.531232614677975	0.204	0.345	0.00379354385662947
AstA	2.0679469065713e-06	0.158315931389666	0.251	0.316	0.00413589381314259
Gp150	2.23124196196882e-06	-0.121764001266244	0.135	0.136	0.00446248392393764
CG12926	2.78502624407565e-06	0.133536571753858	0.201	0.061	0.0055700524881513
CG1537	2.82513640662384e-06	0.363560087222237	0.266	0.347	0.00565027281324768
RpS9	3.95906320172088e-06	0.160520435584491	0.845	1	0.00791812640344177
Ten-a	4.05694738762133e-06	1.18243117733338	0.467	0.645	0.00811389477524266
dup	5.32568101514039e-06	-0.672250103524129	0.238	0.346	0.0106513620302808
RpL27	5.5782877869463e-06	0.490922616538229	0.885	0.997	0.0111565755738926
cv-c	5.84548762894271e-06	0.250554916306234	0.216	0.201	0.0116909752578854
cdc14	6.89474675539805e-06	0.321126809910677	0.11	0.092	0.0137894935107961
Nxf3	7.12226207077944e-06	-0.332208646561385	0.128	0.225	0.0142445241415589
CG43340	7.14667267979544e-06	-0.312860830782173	0.191	0.275	0.0142933453595909
Psi	7.76028803647147e-06	0.332684910888136	0.286	0.449	0.0155205760729429
RapGAP1	7.93532279531174e-06	1.8662083775843	0.424	0.443	0.0158706455906235
hppy	8.43164749890633e-06	0.184375757905758	0.246	0.327	0.0168632949978126
CG6218	8.45137140367786e-06	0.335305340226198	0.273	0.36	0.0169027428073557
mRpL39	8.61345490115673e-06	-0.153497984350997	0.254	0.311	0.0172269098023135
kmr	1.00328352781859e-05	0.601138566152656	0.271	0.356	0.0200656705563718
rgn	1.11416825894253e-05	0.176968962262356	0.274	0.351	0.0222833651788506
Gabat	1.14111595431898e-05	0.522930246636288	0.169	0.235	0.0228223190863797
CG16935	1.19495118022207e-05	-0.106061734799428	0.216	0.209	0.0238990236044415
Treh	1.213126985704e-05	-0.316844970020408	0.25	0.331	0.0242625397140799
RpS15Aa	1.31694740068625e-05	0.211110275525779	0.723	0.955	0.026338948013725
Arp1	1.68250553298733e-05	-0.149108841378714	0.217	0.351	0.0336501106597466
CG9993	1.71976198520016e-05	-0.644354144055752	0.144	0.279	0.0343952397040032
AP-1-2beta	1.86334530457624e-05	-0.210960871761284	0.197	0.187	0.0372669060915248
rho	1.8937564188129e-05	0.406043092337799	0.269	0.356	0.0378751283762579
DopEcR	2.33685150145973e-05	0.136860651612009	0.242	0.297	0.0467370300291945
Smyd4-4	2.88845261429602e-05	-0.299680781198613	0.198	0.213	0.0577690522859204
insb	3.33333124916408e-05	1.59960961861711	0.364	0.353	0.0666666249832816
Invadolysin	3.41988109170864e-05	0.173978103016569	0.237	0.315	0.0683976218341728
RpL9	3.80144015561346e-05	0.261254731195438	0.713	0.969	0.0760288031122692
peb	3.84579248330969e-05	-0.175975556277013	0.194	0.16	0.0769158496661938
gro	3.93068169693066e-05	0.91154123190951	0.695	0.877	0.0786136339386131
Cyp4g15	5.868421199972e-05	0.163733645472798	0.212	0.283	0.11736842399944
CG12065	7.1288962953997e-05	0.484645891928299	0.336	0.425	0.142577925907994
CG46339	8.42582427302923e-05	0.2601115833545	0.263	0.337	0.168516485460585
Hsp68	8.76015696270604e-05	1.13267675176134	0.389	0.479	0.175203139254121
grn	0.000125508003521758	1.14913372517348	0.267	0.348	0.251016007043516
CG13029	0.000160129658523191	-0.607787943459582	0.184	0.307	0.320259317046382
ect	0.00016045321640128	0.125929958214681	0.287	0.315	0.320906432802559
CG42450	0.000163005308170983	0.257448953893193	0.189	0.166	0.326010616341967
AstC-R2	0.000185633362928734	0.169620610075827	0.24	0.29	0.371266725857467
CG31663	0.00021871071695338	0.194348511489575	0.237	0.294	0.437421433906759
CG7182	0.000232099303799803	-0.429322944316365	0.264	0.291	0.464198607599606
SelG	0.000277601032599667	0.301166083359794	0.159	0.23	0.555202065199334
Ptpa	0.00028560384525297	-0.183388868202642	0.15	0.162	0.57120769050594
Mcm2	0.0002995644077714	-0.488881388336931	0.209	0.308	0.599128815542799
CG8861	0.000305079614413823	0.10621586089572	0.267	0.323	0.610159228827646
RpL11	0.000336840414277557	0.309884902420951	0.844	0.996	0.673680828555114
Hmx	0.00044426328796623	1.35898814042247	0.368	0.44	0.888526575932461
lncRNA:CR40469	0.000455623196652689	0.115859478352037	0.88	0.99	0.911246393305378
eEF1alpha1	0.00051557271372318	0.285951550384444	0.903	0.998	1
Mhc	0.000518677592999748	0.130273063118274	0.288	0.318	1
RpS19a	0.000538695281922211	0.29891721280651	0.753	0.986	1
RpS27A	0.00059299952856614	0.410662645378824	0.924	0.999	1
CG5757	0.000618084360966961	-0.347408903500473	0.165	0.306	1
RpS30	0.000651337845889415	0.356434808457243	0.862	0.997	1
MtnA	0.000794354598704811	1.08427571667186	0.547	0.788	1
5-HT2A	0.000868756205647541	0.170858244695488	0.26	0.241	1
Dhx15	0.000946514962009555	-0.196490656070872	0.131	0.165	1
RpL6	0.00116764695537036	0.244396301317964	0.782	0.987	1
pyd	0.00116806095851093	0.299560780327814	0.315	0.433	1
slp2	0.00135812941235793	0.278320460521154	0.159	0.198	1
CG10803	0.00150073310590168	-0.364419015758104	0.07	0.215	1
RpS13	0.00156623864583273	0.110242078862813	0.931	0.997	1
CG6891	0.00180156684101329	0.153046227493677	0.212	0.267	1
lncRNA:CR46004	0.00186599759796471	0.115613073855787	0.116	0.17	1
RpL30	0.00189185787110172	0.70687568057283	0.846	0.993	1
ems	0.00198038642897566	0.148834576079247	0.224	0.208	1
RpL27A	0.00199449544468624	0.306503531653389	0.891	0.997	1
Proc	0.0020569178420072	0.278941502071247	0.276	0.293	1
CG17454	0.00259515889615849	0.130513886639883	0.243	0.269	1
loj	0.0026507826376623	-0.261841802286977	0.207	0.209	1
Bx	0.00275264133823806	0.196190357846748	0.216	0.26	1
E(spl)mbeta-HLH	0.0028122296516066	1.11127128103177	0.66	0.776	1
mael	0.00282540577405021	-0.104143757257476	0.281	0.251	1
Uhg2	0.00297843892902749	0.138226380408569	0.253	0.279	1
RpS7	0.00299727746769305	0.329448829714164	0.886	0.997	1
Nup93-1	0.00316724966153004	-0.156918875865438	0.089	0.13	1
Dtg	0.00319332676217665	-0.235283286435635	0.27	0.317	1
lncRNA:CR45388	0.00327699625832634	0.788359402060502	0.887	0.99	1
CG5793	0.00341728281486469	0.142912749806734	0.208	0.196	1
klg	0.00447598002654712	0.73169722355944	0.3	0.311	1
tnc	0.00459527941309729	0.308069977975311	0.314	0.391	1
CG13097	0.00459905315264472	-0.207107656186529	0.155	0.239	1
Optix	0.00511152531418602	1.09827601978667	0.308	0.302	1
Dfd	0.00513154079702248	0.104665357666469	0.247	0.292	1
CG13252	0.00658904655815749	0.146062265652687	0.287	0.349	1
RpL24	0.00756332433519043	0.512004344831242	0.836	0.989	1
Mlc2	0.00761300386629189	0.174992669676225	0.296	0.301	1
CG9149	0.00791489944772597	-0.18996371891639	0.159	0.188	1
Liprin-gamma	0.00867344541406576	1.41280894095413	0.516	0.68	1
RpS26	0.00890516464490362	0.34013466438076	0.905	0.999	1
lncRNA:CR44272	0.0089810657293093	0.764627988048664	0.304	0.318	1
RpS2	0.0104891509989188	0.137499495627557	0.858	0.997	1
baz	0.0106620727861787	0.743694992224818	0.471	0.598	1
CG5895	0.0108105069294167	0.124080352969418	0.255	0.311	1
SIFa	0.0111450140200328	0.196428465034922	0.26	0.307	1
H	0.0118379587450058	0.185295733669989	0.194	0.189	1
VepD	0.0132299030129017	0.924614510715052	0.252	0.306	1
atl	0.0136260893961654	-0.118551009641666	0.287	0.365	1
RpL34b	0.0161085733747414	0.325839027381007	0.783	0.978	1
E(spl)m6-BFM	0.0168564609553072	0.747401730208415	0.321	0.329	1
RpS8	0.0168652279442408	0.521923044880112	0.857	0.994	1
rst	0.0171067462234705	0.135584630082684	0.165	0.199	1
Sp1	0.0171405538387121	2.22370113930974	0.455	0.471	1
RpS5a	0.0178275702692601	0.350365089312785	0.873	0.996	1
fne	0.0186794520265366	1.15020023742302	0.545	0.736	1
ed	0.0195983258263804	0.145694774983966	0.192	0.296	1
Dhfr	0.0207631096686526	-0.303436751284002	0.164	0.274	1
CG15536	0.0240453521685584	-0.201665357939039	0.253	0.275	1
Sfxn1-3	0.0240639402169829	0.302358442567319	0.28	0.332	1
betaggt-II	0.0246045472444577	-0.259431815694032	0.219	0.288	1
CG6724	0.0247411047383879	-0.164278795400837	0.145	0.18	1
lncRNA:CR46006	0.0249083855336951	0.71098197277622	0.297	0.399	1
RpL19	0.0253216396936808	0.173141014558974	0.885	0.996	1
CG40472	0.0264014691860667	-0.222257382348724	0.199	0.234	1
RpS28b	0.0266453780903333	0.453926678016118	0.862	0.996	1
how	0.027409011267043	0.208567611373231	0.291	0.314	1
Fer2LCH	0.028057576490755	0.519368438114243	0.693	0.924	1
RpLP0	0.02834664512728	0.443450445818251	0.772	0.986	1
Oaz	0.0293086733032067	0.393400449450882	0.205	0.248	1
WRNexo	0.0301512895540592	-0.455602956490731	0.229	0.318	1
CG13678	0.0319775195675236	0.249157349918218	0.277	0.296	1
lncRNA:cherub	0.0376252236529814	0.150227472220806	0.97	0.997	1
fabp	0.0396709588488914	0.383027766373685	0.682	0.966	1
RpS16	0.0404458333610951	0.258652606653387	0.822	0.994	1
gsb-n	0.0421918307012847	0.209329406084194	0.267	0.299	1
Pisd	0.0429753818504051	-0.121257791357238	0.163	0.171	1
pr	0.0489765562786778	-0.253033925100627	0.152	0.193	1
Ppa	0.0521482387575271	-0.220808572538567	0.244	0.295	1
RpS10b	0.0620946207839529	0.597433209315489	0.76	0.977	1
CG13739	0.0623248449152997	0.118143234053132	0.259	0.279	1
dpn	0.0675919309646026	-0.337191939561277	0.215	0.268	1
bnb	0.0753697841134719	0.554489654607077	0.296	0.358	1
CG5787	0.0761243118655264	-0.266494888639316	0.172	0.266	1
Osi9	0.0764574728102734	0.370783172660834	0.319	0.35	1
RpL13A	0.0840914083476985	0.117747304395581	0.882	0.997	1
CG32532	0.0842024263203151	0.733205536007395	0.29	0.333	1
RpL37a	0.0874107669710925	0.264600076576186	0.884	0.996	1
Akr1B	0.0913173177208486	-0.14033775175749	0.293	0.337	1
CG14036	0.105604711309288	-0.272850118076786	0.133	0.181	1
ham	0.106998898365065	0.181029275023608	0.229	0.239	1
Ent2	0.111193094680039	-0.189359137004682	0.202	0.272	1
AdenoK	0.12238979436386	-0.217406726308989	0.142	0.165	1
RpS24	0.142103865447199	0.45656434518261	0.8	0.976	1
Cbp53E	0.149182907180539	0.441636283486532	0.283	0.33	1
spz4	0.159782273952174	0.124022135226118	0.201	0.28	1
VGlut	0.170962478491128	0.215537179636988	0.153	0.156	1
RpL15	0.189261108720885	0.251365113873933	0.881	0.997	1
CG10184	0.193012371429608	0.132025142389993	0.231	0.271	1
Traf4	0.193696475721166	1.22292224574974	0.305	0.321	1
RpL7	0.213640718777588	0.284205699873652	0.831	0.996	1
Hey	0.216954737188739	0.562628946193738	0.301	0.325	1
edl	0.218486627297774	0.717103275746318	0.694	0.904	1
VhaM9.7-b	0.21970481846245	-0.257906671780428	0.246	0.334	1
salm	0.234749403488432	0.697563455653444	0.319	0.378	1
CG18190	0.250524624188197	-0.565039278525739	0.242	0.33	1
ttk	0.253513597166881	0.605066162835042	0.32	0.374	1
cu	0.25721458478987	0.150074321902851	0.279	0.304	1
retn	0.280347098642393	0.109517878699548	0.207	0.202	1
trbl	0.289616306642348	0.305287514565865	0.214	0.259	1
CG13018	0.292729606999334	-0.377051621833372	0.143	0.257	1
Lmx1a	0.302428870276445	0.100197263188353	0.27	0.306	1
CG5112	0.31221540404577	-0.405264068293462	0.168	0.229	1
RpL10	0.327889820054371	0.304987380161479	0.914	0.999	1
borr	0.345288083374537	-0.165469885836189	0.27	0.324	1
RpS23	0.34851541869264	0.395949696660676	0.852	0.995	1
sta	0.361540729477501	0.412842908014442	0.886	0.994	1
Sod3	0.374258599868701	0.156417470902969	0.218	0.261	1
DNApol-alpha180	0.403925701875272	-0.27779309309525	0.122	0.174	1
zfh1	0.417414470203583	0.490252790334062	0.291	0.341	1
erm	0.423227272640196	0.343259737568243	0.236	0.266	1
RnrS	0.423945714624735	-0.513024296945767	0.247	0.326	1
pbl	0.425137800529299	0.664242368297536	0.406	0.494	1
Pdi	0.463603656919358	0.187420624326552	0.174	0.251	1
yip2	0.466204732992108	-0.161077924293617	0.212	0.257	1
CG17982	0.475480536294607	0.140202850121843	0.235	0.3	1
twit	0.486196168384892	0.122610003602823	0.245	0.28	1
Con	0.588223428614566	0.634745643280793	0.278	0.328	1
RhoGEF2	0.603679886020079	0.482029470000189	0.26	0.307	1
RhoGEF4	0.619732663049095	-0.396595118391532	0.251	0.319	1
His3.3B	0.625399750934644	0.353661521721985	0.886	0.996	1
RpL18	0.666417493990479	0.386320412583236	0.815	0.992	1
RpL21	0.70515427907539	0.344208919768387	0.849	0.99	1
E(spl)m7-HLH	0.723181605918119	1.11933499306596	0.386	0.431	1
RpL10Ab	0.74499859815271	0.328255742250279	0.842	0.997	1
Obp99a	0.841377019859669	1.04837574626245	0.49	0.653	1
CG4572	0.874027007862948	-0.279279851920281	0.125	0.193	1
CG3847	0.956945562428421	-0.168327337026912	0.166	0.238	1
