# Supplementary material for: Single cell RNA-seq analysis reveals temporally-regulated and quiescence-regulated gene expression in Drosophila larval neuroblasts
Source: Neural Dev. 2022 Aug 24;17:7. doi: 10.1186/s13064-022-00163-7 (PMC9404614; doi:10.1186/s13064-022-00163-7)
Supplement: Supplementary file 14 — Additional file 14. [file 13064_2022_163_MOESM14_ESM.csv]

	p_val	avg_log2FC	pct.1	pct.2	p_val_adj
lncRNA:CR34335	0	0.773469438240552	1	1	0
Alk	0	-2.87895613295766	0.238	0.725	0
fz2	0	-2.45747383057307	0.394	0.913	0
trv	2.30414095694478e-283	-2.57415441189188	0.302	0.772	4.60828191388956e-280
lncRNA:noe	4.46094398332759e-280	-2.48645267828518	0.35	0.788	8.92188796665517e-277
Hsp27	6.54578376841785e-271	-1.63236982351536	0.702	0.957	1.30915675368357e-267
Rbp6	8.38047434714841e-252	-2.09621924458094	0.32	0.769	1.67609486942968e-248
mspo	1.40425524169803e-250	-2.54420217964993	0.221	0.684	2.80851048339606e-247
Imp	6.77811723070319e-249	-1.65203840920576	0.574	0.921	1.35562344614064e-245
CG17124	2.00699156652382e-239	-2.27476182616973	0.268	0.701	4.01398313304765e-236
Fas2	1.11099191555552e-225	-1.94028754647999	0.439	0.837	2.22198383111104e-222
lncRNA:cherub	1.76805247987704e-211	1.12595073898999	0.951	0.916	3.53610495975408e-208
bi	2.83038519499739e-175	-1.37798151122837	0.26	0.668	5.66077038999477e-172
elB	1.64041719644296e-169	-1.10349261902479	0.285	0.649	3.28083439288593e-166
tow	1.20689071640969e-167	-1.22112745777132	0.254	0.637	2.41378143281937e-164
ab	1.0619395400324e-161	-2.18693889587366	0.216	0.574	2.12387908006481e-158
stai	1.06139334988434e-160	-1.29526683575309	0.451	0.816	2.12278669976868e-157
gsb-n	4.27382313254707e-158	0.278057746741944	0.165	0.065	8.54764626509413e-155
tnc	8.38913702771865e-152	-2.01824937654239	0.214	0.575	1.67782740554373e-148
dally	1.07217583659521e-151	-0.947526582602693	0.309	0.691	2.14435167319041e-148
Toll-6	1.0995998836455e-151	-1.46903721516288	0.367	0.732	2.199199767291e-148
beat-IIa	5.28164695296667e-143	-1.32687245966412	0.22	0.546	1.05632939059333e-139
tth	2.47409235323864e-138	-0.320925633840747	0.176	0.522	4.94818470647727e-135
Akh	3.80996711567508e-136	-0.239410449762954	0.085	0.408	7.61993423135015e-133
Pdfr	9.68827329624279e-135	-0.221329243626721	0.126	0.43	1.93765465924856e-131
disco-r	4.51651534939306e-130	-1.38474805351979	0.141	0.467	9.03303069878612e-127
jim	7.22804339436148e-128	-1.68628313016638	0.246	0.647	1.4456086788723e-124
CG33993	3.47006669330655e-127	-0.165848167773116	0.105	0.419	6.9401333866131e-124
kek3	2.42816486792001e-126	-1.1756693086359	0.193	0.481	4.85632973584002e-123
pre-rRNA:CR45845	7.06879787412378e-126	-0.677503573082261	0.184	0.53	1.41375957482476e-122
mab-21	2.09437038958269e-124	-0.71576344806884	0.16	0.491	4.18874077916538e-121
salr	9.52169146982866e-124	-0.544732867433617	0.102	0.418	1.90433829396573e-120
rho	5.48050749652408e-123	-0.624684286201992	0.179	0.487	1.09610149930482e-119
ND-24	1.8247947399409e-121	-0.262383911602314	0.06	0.378	3.64958947988181e-118
Pal2	9.76514523603883e-121	-0.794990760464568	0.204	0.504	1.95302904720777e-117
SoxN	1.88464880768342e-120	-0.852949727323185	0.332	0.691	3.76929761536684e-117
dpr9	4.07427401639107e-120	-1.28936794699596	0.215	0.53	8.14854803278215e-117
Trim9	2.8678652795911e-117	-0.995378610547503	0.326	0.655	5.73573055918221e-114
Bacc	3.50722237486655e-116	0.874515250984152	0.84	0.742	7.01444474973311e-113
Dhit	7.31894893684176e-116	-1.90121131949321	0.171	0.518	1.46378978736835e-112
nemy	9.22248009926907e-116	-0.136353779379792	0.12	0.415	1.84449601985381e-112
Act57B	2.13234183110102e-115	-0.185094663590568	0.12	0.429	4.26468366220203e-112
CG30116	2.62454306393617e-115	-0.896075686540889	0.207	0.483	5.24908612787233e-112
RpL38	1.85311302055134e-114	0.633241093958891	0.946	0.875	3.70622604110268e-111
tai	5.83064162108476e-114	-0.901501147549246	0.304	0.644	1.16612832421695e-110
5-HT2A	8.03559462594216e-114	-0.315431399752271	0.167	0.449	1.60711892518843e-110
nub	1.90015110234681e-113	-0.237653402779087	0.156	0.44	3.80030220469362e-110
lncRNA:CR45388	2.58716963730855e-113	1.66473050529777	0.643	0.544	5.17433927461709e-110
MFS3	8.31976541893655e-113	0.100295727747985	0.094	0.403	1.66395308378731e-109
CG11319	1.6287371938842e-112	-0.581921872713599	0.173	0.456	3.2574743877684e-109
Ggamma30A	1.98476536176176e-112	-1.92880524787589	0.226	0.592	3.96953072352351e-109
CG18507	1.08520292764565e-111	-0.115238569755141	0.161	0.451	2.17040585529129e-108
Usp10	4.07820883438908e-111	-0.129420986109017	0.133	0.421	8.15641766877816e-108
for	7.03254282141654e-111	-0.323600341725868	0.122	0.424	1.40650856428331e-107
lncRNA:CR43334	6.26864364302183e-110	-0.260862569373206	0.084	0.393	1.25372872860437e-106
Ace	9.93741336616528e-110	-0.51871685217499	0.171	0.466	1.98748267323306e-106
CG13690	1.14063455195244e-108	-0.104428945090582	0.16	0.439	2.28126910390488e-105
CG31869	8.41770380817537e-108	-0.394805785558693	0.15	0.446	1.68354076163507e-104
pnt	3.61894775365483e-107	-0.192326288864778	0.089	0.389	7.23789550730965e-104
AdamTS-B	2.51566192522686e-105	-0.147582337101832	0.182	0.453	5.03132385045372e-102
caup	3.30786887298668e-105	-0.435552011058007	0.165	0.439	6.61573774597336e-102
Wnt4	1.02435440574656e-104	-1.11075591460597	0.302	0.646	2.04870881149313e-101
CG8306	5.24141006077086e-101	-0.103303351185331	0.166	0.445	1.04828201215417e-97
LanB1	1.7708575517792e-100	-0.125957009995662	0.085	0.38	3.54171510355839e-97
CG10226	2.56447936439106e-100	0.135095855720365	0.047	0.314	5.12895872878212e-97
pio	6.95407536514943e-99	-0.204425614158964	0.195	0.452	1.39081507302989e-95
CG18428	4.59901322555633e-98	-0.234151448919899	0.21	0.486	9.19802645111266e-95
LamC	8.1247954410725e-98	-0.24448627714561	0.191	0.457	1.6249590882145e-94
Cse1	8.85600174199286e-96	-0.432770953068312	0.138	0.427	1.77120034839857e-92
CG43693	5.03999943050526e-95	-0.138433136094661	0.11	0.393	1.00799988610105e-91
bowl	1.17824872971427e-94	-0.262685170439718	0.18	0.454	2.35649745942854e-91
DIP-zeta	6.61225829507663e-93	-0.298178790635217	0.124	0.401	1.32245165901533e-89
Hsp26	8.18784890852741e-93	-1.20034358981479	0.413	0.707	1.63756978170548e-89
CG5953	1.04677477113615e-92	-0.297077679765774	0.048	0.348	2.09354954227229e-89
TppII	1.45094020779253e-92	-0.111199092249877	0.06	0.354	2.90188041558505e-89
CG31475	2.31334804668047e-91	-0.38543382304397	0.168	0.423	4.62669609336095e-88
hb	4.36745554642827e-91	-0.135363792498785	0.165	0.431	8.73491109285653e-88
Optix	1.36872705369486e-90	-1.10758563053723	0.166	0.456	2.73745410738973e-87
CG11768	3.03555965875159e-90	-0.425379183497253	0.172	0.438	6.07111931750318e-87
CG5112	4.01143535500642e-89	-0.11809313780862	0.109	0.383	8.02287071001284e-86
pros	1.5363758034272e-88	-2.25561349257598	0.246	0.568	3.07275160685439e-85
vir-1	1.55867753475349e-88	-0.337811188473292	0.237	0.506	3.11735506950698e-85
CG32532	3.32406070758921e-88	-0.82415223730265	0.204	0.484	6.64812141517841e-85
jeb	3.35883792113027e-88	-1.17670371195864	0.242	0.536	6.71767584226053e-85
Jheh2	3.40572333443978e-88	-0.104097830691031	0.11	0.39	6.81144666887956e-85
robo2	9.75722880492958e-88	1.67835929150275	0.472	0.342	1.95144576098592e-84
betaTub56D	2.76771499475933e-87	-0.67453468292666	0.809	0.951	5.53542998951866e-84
CG1552	8.09819225138243e-86	0.167231839111411	0.116	0.391	1.61963845027649e-82
Lim3	1.51400611980823e-85	-0.561601663439105	0.151	0.428	3.02801223961646e-82
CG14075	1.52221492994548e-84	-0.171369147262017	0.162	0.42	3.04442985989097e-81
hdly	2.2794412244416e-84	-0.380905820741313	0.172	0.446	4.5588824488832e-81
E(spl)m4-BFM	4.79479908123029e-84	-0.172666585235641	0.136	0.4	9.58959816246059e-81
lncRNA:iab8	5.4344273460394e-84	-0.245131248254556	0.157	0.421	1.08688546920788e-80
Pdp1	1.38423523766935e-83	-0.563549719023437	0.235	0.5	2.7684704753387e-80
eIF4G2	1.43606983708211e-83	-0.123117431800469	0.204	0.507	2.87213967416422e-80
Fer1	9.06553776558542e-82	-0.269030341951237	0.082	0.354	1.81310755311708e-78
Hsc70Cb	3.67539663110889e-81	-0.643293167139072	0.417	0.72	7.35079326221777e-78
HmgD	2.84897926597752e-80	0.888950831776567	0.662	0.565	5.69795853195504e-77
zyd	4.58662339151708e-80	-0.153324493403644	0.119	0.392	9.17324678303417e-77
CG14830	7.63426715844282e-80	-0.120305306171959	0.191	0.451	1.52685343168856e-76
E(spl)m6-BFM	1.28818540782273e-79	3.00277154405362	0.506	0.462	2.57637081564546e-76
CG15890	1.81851542401285e-79	-0.106586846683613	0.2	0.444	3.63703084802569e-76
SPR	2.20630445718055e-79	-0.778192987359946	0.174	0.429	4.41260891436109e-76
CG10479	2.99626372360419e-79	0.434834804990123	0.129	0.405	5.99252744720837e-76
Gpb5	1.86107205995639e-78	-0.316976782130849	0.1	0.371	3.72214411991277e-75
lncRNA:CR43264	3.71927218198885e-78	-0.534129758001046	0.167	0.422	7.43854436397769e-75
Hrs	7.02238523577549e-78	-0.117404789369257	0.078	0.355	1.4044770471551e-74
Proc-R	9.66637714981768e-78	-0.125630658963876	0.147	0.414	1.93327542996354e-74
mamo	4.38962130548257e-76	-2.85595780712538	0.103	0.465	8.77924261096513e-73
cdc14	5.30046683739153e-76	-0.71505316717325	0.173	0.447	1.06009336747831e-72
CG18190	4.6735040644369e-73	0.254940093089409	0.185	0.165	9.3470081288738e-70
CG9336	1.34964390285554e-72	0.135909918919841	0.153	0.405	2.69928780571108e-69
Thor	2.17403538066231e-72	-0.386055024642508	0.19	0.435	4.34807076132462e-69
His3.3B	2.38199527707396e-72	-0.9583100766087	0.724	0.938	4.76399055414791e-69
dsd	2.77505931935111e-72	-0.211063658502185	0.257	0.536	5.55011863870221e-69
Cow	4.545603563505e-72	-0.12680521073742	0.176	0.154	9.09120712701001e-69
Rgk1	2.28745890182544e-71	-0.363665714589201	0.201	0.448	4.57491780365089e-68
Orcokinin	2.7486207696445e-71	0.277261286981162	0.151	0.129	5.49724153928899e-68
p23	3.29475491482548e-71	-0.694829771766823	0.253	0.548	6.58950982965095e-68
Adf1	1.27513889878583e-70	-0.384351899968621	0.177	0.44	2.55027779757167e-67
CG9650	1.49992514869217e-70	-0.756093503479332	0.151	0.447	2.99985029738434e-67
heph	2.00370028292831e-70	-1.1895634469562	0.143	0.429	4.00740056585662e-67
trol	2.60092794647997e-70	-0.166987699918084	0.113	0.374	5.20185589295994e-67
Nop60B	2.81867347550491e-70	-0.315727453843865	0.167	0.444	5.63734695100983e-67
SpdS	3.50495893084366e-70	-0.152929964806381	0.146	0.391	7.00991786168731e-67
Hsp23	3.91159999273466e-70	-1.79203783517454	0.191	0.515	7.82319998546932e-67
fkh	5.42468772675502e-70	-0.835418534171136	0.21	0.494	1.084937545351e-66
CG32052	7.58523373932073e-69	-0.288365763386671	0.182	0.433	1.51704674786415e-65
CG4829	1.45900505689628e-68	-0.178525039521059	0.064	0.33	2.91801011379256e-65
be	2.52447145070485e-68	-0.139762405258717	0.162	0.424	5.04894290140969e-65
Vrp1	4.94480259731731e-67	0.109809153363882	0.12	0.367	9.88960519463463e-64
feo	5.11845700949625e-67	-0.168047963377062	0.231	0.51	1.02369140189925e-63
E(spl)mbeta-HLH	3.71406773408154e-66	1.9413991890864	0.568	0.549	7.42813546816307e-63
EndoA	7.63924535163126e-66	-0.455470699954359	0.16	0.444	1.52784907032625e-62
VepD	5.06390268449258e-65	0.48626900531611	0.196	0.175	1.01278053689852e-61
Vha44	7.78516770517671e-65	-0.410521430220952	0.185	0.436	1.55703354103534e-61
Sp1	6.56548640114454e-64	0.13012041379021	0.22	0.478	1.31309728022891e-60
pelo	1.5057708105586e-63	-0.115722258712788	0.136	0.38	3.01154162111719e-60
Swip-1	2.07719610618388e-63	-0.454286331788034	0.246	0.494	4.15439221236775e-60
H	2.12705322737234e-63	-0.186757890794829	0.098	0.356	4.25410645474469e-60
Ten-a	3.1395024095805e-63	-0.695291740798663	0.457	0.728	6.27900481916099e-60
Prosalpha6	2.447795959054e-62	-0.24894646904154	0.178	0.437	4.895591918108e-59
Pura	7.53201213344331e-62	-0.159747518607853	0.18	0.441	1.50640242668866e-58
hoe1	3.72048026926981e-61	-0.16746580699297	0.251	0.497	7.44096053853962e-58
Fer2	6.78078966340874e-61	0.1780292785084	0.056	0.315	1.35615793268175e-57
Myd88	3.5621544093972e-60	0.264910835238426	0.195	0.439	7.1243088187944e-57
bru1	3.6242661626781e-60	-0.708483985926181	0.17	0.408	7.24853232535621e-57
kst	4.23173609475702e-59	-0.142656539791015	0.206	0.456	8.46347218951405e-56
mbl	4.51427317427118e-59	-0.851127458587255	0.313	0.596	9.02854634854236e-56
snRNA:U12	1.9721995576816e-58	-0.153995603399184	0.138	0.383	3.9443991153632e-55
CG43795	2.61487461873599e-58	-0.248445368015709	0.138	0.381	5.22974923747198e-55
klu	3.11038024883151e-58	-0.207128086322754	0.112	0.365	6.22076049766301e-55
mt:tRNA:Ser-GCT	3.96215058535748e-58	-0.163090224336975	0.373	0.631	7.92430117071496e-55
svp	4.71370233672089e-58	-0.503065640709054	0.182	0.45	9.42740467344178e-55
CG3847	8.20263346365769e-58	-0.100509925426284	0.116	0.36	1.64052669273154e-54
CG10365	1.3295510128981e-57	-0.13187007961659	0.18	0.4	2.6591020257962e-54
CG42806	2.52665529725415e-57	-0.341053627664363	0.211	0.458	5.05331059450829e-54
CG43759	2.71229207195971e-57	-0.129119622608049	0.329	0.605	5.42458414391942e-54
CG6356	3.72534357929977e-57	0.146761613924637	0.158	0.409	7.45068715859953e-54
sm	5.33611593763227e-57	-0.655997243810507	0.477	0.739	1.06722318752645e-53
rgn	6.37760979971927e-57	-0.270947783955885	0.152	0.39	1.27552195994385e-53
CG34155	1.17343243445535e-56	-0.801411028716202	0.161	0.394	2.34686486891071e-53
Hmx	1.39951722643628e-56	-0.493764887065148	0.228	0.477	2.79903445287256e-53
D	4.87196464760174e-56	-0.114818237708284	0.201	0.457	9.74392929520347e-53
CG33977	8.83100347817991e-56	-0.108639945487363	0.149	0.385	1.76620069563598e-52
Hsp68	2.3280418453544e-55	-0.778328202169405	0.219	0.483	4.6560836907088e-52
CG2246	3.7245229924191e-55	-0.163265518308659	0.194	0.441	7.44904598483821e-52
Hex-A	9.15642747359559e-55	-0.451220865813099	0.326	0.577	1.83128549471912e-51
Dh31	9.92674109757976e-55	0.100057830606411	0.133	0.37	1.98534821951595e-51
brk	4.01556565111278e-54	-0.511913948161545	0.162	0.397	8.03113130222556e-51
18w	5.38542777493614e-54	0.114773579810961	0.17	0.423	1.07708555498723e-50
mt:tRNA:Arg-TCG	1.39879656990099e-53	0.109713467419594	0.298	0.553	2.79759313980198e-50
Dys	2.38261789670675e-53	-0.311743442587951	0.111	0.357	4.76523579341351e-50
sano	4.04880599238906e-53	-0.134379410903037	0.139	0.37	8.09761198477812e-50
CARPA	1.04107874011761e-52	-0.331905221802786	0.075	0.333	2.08215748023521e-49
sNPF	1.15950939147912e-52	-0.101617454864024	0.112	0.356	2.31901878295823e-49
CG31221	1.32120534440536e-52	-0.764722982985299	0.251	0.505	2.64241068881072e-49
CG44422	2.21275638247342e-52	-0.812639269274565	0.198	0.43	4.42551276494684e-49
RabX1	3.19939511647723e-52	-0.236480736411476	0.092	0.349	6.39879023295445e-49
shg	3.2450634722145e-52	0.138164597118992	0.139	0.386	6.490126944429e-49
DIP-eta	5.17659516141918e-52	-0.274085895842085	0.176	0.394	1.03531903228384e-48
cu	6.77996092034042e-52	-0.356020324836506	0.14	0.387	1.35599218406808e-48
par-1	7.39607440534681e-52	-0.278009665379837	0.134	0.378	1.47921488106936e-48
Arpc3A	6.16905666775755e-51	-0.155448453171827	0.106	0.348	1.23381133355151e-47
CG12594	7.52341884837159e-51	-0.490154180421694	0.092	0.114	1.50468376967432e-47
Dsk	2.29426642977141e-50	-0.108499653026095	0.08	0.321	4.58853285954283e-47
7B2	2.98474289398751e-50	-0.48383122334373	0.18	0.412	5.96948578797501e-47
CG43347	3.26327124050792e-50	-0.890678615929289	0.2	0.433	6.52654248101583e-47
Oatp74D	2.8415425086269e-49	-0.584526372268247	0.175	0.427	5.68308501725379e-46
CG31663	3.33545564985096e-49	0.114915369488033	0.142	0.15	6.67091129970193e-46
mRpL34	3.87601163146908e-49	-0.431935699729987	0.213	0.456	7.75202326293816e-46
jing	4.01630225346971e-49	0.376284013212836	0.171	0.164	8.03260450693942e-46
CG12239	4.38687996550407e-49	-0.158638348728613	0.254	0.504	8.77375993100815e-46
Hsp67Bc	5.17049260023382e-49	-0.578852175270579	0.175	0.4	1.03409852004676e-45
Dhfr	6.2414527810249e-49	0.210175328372919	0.157	0.399	1.24829055620498e-45
Syp	1.39468359871246e-48	-1.54071708775576	0.161	0.485	2.78936719742492e-45
RpL22	1.5837408002996e-48	0.14322310756894	0.237	0.472	3.1674816005992e-45
amon	1.75095242908968e-48	-0.44782752595613	0.11	0.353	3.50190485817937e-45
Blos3	1.79261966987551e-48	-0.333645989054403	0.172	0.396	3.58523933975103e-45
hzg	2.85572645449257e-48	-0.46179153380388	0.241	0.477	5.71145290898514e-45
rdx	6.59127400874666e-48	-0.520124499182739	0.204	0.449	1.31825480174933e-44
Dop1R2	7.31982294878191e-48	-0.111561101218447	0.11	0.343	1.46396458975638e-44
Hel89B	5.71381089952604e-47	-0.123963600385009	0.144	0.372	1.14276217990521e-43
mt:ND6	7.09814293963636e-47	0.377095115266753	0.222	0.437	1.41962858792727e-43
CCAP-R	8.75236773888204e-47	-0.294871218748483	0.155	0.379	1.75047354777641e-43
Upf1	1.38301183527017e-46	-0.130450406266276	0.178	0.395	2.76602367054034e-43
cv-2	1.45716533278502e-46	-0.184927971772562	0.149	0.387	2.91433066557003e-43
RapGAP1	2.23649214222932e-46	-0.142765872032509	0.263	0.507	4.47298428445865e-43
lncRNA:CR40469	2.85784125786009e-46	-0.532993694838655	0.597	0.844	5.71568251572018e-43
cpo	3.07564942444329e-46	-0.701564574423003	0.232	0.496	6.15129884888658e-43
CG33639	3.55236849958756e-46	-0.143919881807239	0.135	0.362	7.10473699917511e-43
Prosap	1.8668098646771e-45	-0.880959024758676	0.169	0.418	3.73361972935421e-42
Rbfox1	2.65193363525046e-45	-0.563466698883471	0.848	0.956	5.30386727050091e-42
Pdf	3.52974437757458e-45	0.281973788740944	0.126	0.357	7.05948875514916e-42
Con	3.86157601302317e-45	-0.372312849472313	0.262	0.507	7.72315202604634e-42
Svil	5.70949642235231e-45	-0.608174228168114	0.122	0.355	1.14189928447046e-41
dpr17	8.77158169324573e-45	-0.699145229356632	0.168	0.403	1.75431633864915e-41
CG4038	9.89329277640879e-45	-0.226814207399285	0.188	0.412	1.97865855528176e-41
CG7011	1.09405870640374e-44	0.130457441791501	0.069	0.313	2.18811741280747e-41
pont	1.75480075634134e-44	-0.175241874270264	0.092	0.324	3.50960151268268e-41
bnb	1.93835549743093e-44	0.162949673855406	0.221	0.439	3.87671099486186e-41
ara	3.23013442075152e-44	-1.18891063205302	0.181	0.404	6.46026884150305e-41
VGlut	6.18040331946601e-44	-0.238944328073786	0.095	0.124	1.2360806638932e-40
twz	9.71988395266603e-44	-0.194825171356508	0.122	0.156	1.94397679053321e-40
disco	2.47962581459531e-43	-0.990658361723064	0.197	0.419	4.95925162919061e-40
CCT5	2.96593035388527e-43	-0.179135303525494	0.135	0.372	5.93186070777054e-40
sta	4.3252787877898e-43	-0.506831317155386	0.692	0.88	8.65055757557961e-40
l(2)k01209	9.92818402814149e-43	-0.161318614776691	0.173	0.397	1.9856368056283e-39
rost	1.55498194732958e-42	-0.154843013208093	0.126	0.361	3.10996389465916e-39
nop5	2.58458133246378e-42	-0.283315378446428	0.151	0.381	5.16916266492756e-39
Scr	3.61487985015033e-42	-0.151059823572939	0.147	0.392	7.22975970030066e-39
Nna1	3.65766184318824e-42	-0.218796609903876	0.144	0.367	7.31532368637648e-39
Kank	4.66748566643441e-42	-0.236707367748969	0.19	0.403	9.33497133286882e-39
sprt	5.36749366648283e-42	0.696338535964656	0.179	0.183	1.07349873329657e-38
ttk	5.4529153136758e-42	0.164019389768812	0.206	0.435	1.09058306273516e-38
Mcad	6.92656224800416e-42	0.127000478060138	0.158	0.407	1.38531244960083e-38
CG7888	9.00584954194229e-42	0.156088697968179	0.208	0.423	1.80116990838846e-38
Tpc1	9.43630904786439e-42	-0.112920417037135	0.076	0.115	1.88726180957288e-38
CG6845	1.96547034917152e-41	0.265408334713578	0.168	0.392	3.93094069834305e-38
beat-Ia	3.22555831117702e-41	-0.531365672263987	0.162	0.389	6.45111662235404e-38
jdp	4.05340708025957e-41	-0.272384157318046	0.222	0.448	8.10681416051914e-38
CG46448	5.02446495307511e-41	-1.10054633097059	0.151	0.387	1.00489299061502e-37
Pen	5.11706656182471e-41	-0.301553024106705	0.317	0.579	1.02341331236494e-37
salm	7.65132365747303e-41	0.343352779047911	0.281	0.5	1.53026473149461e-37
Gfrl	7.15663601137531e-40	-0.270089193582988	0.135	0.363	1.43132720227506e-36
CG45263	7.15678665499122e-40	-0.700368204634085	0.18	0.4	1.43135733099824e-36
CG9932	1.3995604221985e-39	-0.648841683261708	0.129	0.161	2.79912084439701e-36
toy	1.7738562804598e-39	-0.656084360108457	0.121	0.355	3.5477125609196e-36
RpL28	3.57540646961377e-39	0.404839347828419	0.896	0.892	7.15081293922753e-36
Scp2	8.26306902335651e-39	-0.151880780413937	0.195	0.412	1.6526138046713e-35
Picot	9.61262760530696e-39	-0.167101194816772	0.165	0.386	1.92252552106139e-35
RpS6	1.12460067479804e-38	-0.462258662220157	0.466	0.697	2.24920134959607e-35
Men	1.2245171350144e-38	-0.221670097392061	0.14	0.356	2.4490342700288e-35
CG43313	1.88206415120671e-38	0.236472930481819	0.191	0.402	3.76412830241341e-35
CG10932	2.02817955403831e-38	-0.124764893863024	0.142	0.367	4.05635910807663e-35
retn	3.84158110764669e-38	0.163670840807265	0.053	0.25	7.68316221529338e-35
dpa	4.90708800617164e-38	-0.224402401619578	0.193	0.406	9.81417601234329e-35
lncRNA:CR44272	5.26982036057302e-38	2.65719744286129	0.427	0.425	1.0539640721146e-34
CG6218	1.15957513331554e-37	-0.159029848340018	0.175	0.395	2.31915026663108e-34
dpr1	1.30451649185049e-37	-0.556458497527625	0.151	0.37	2.60903298370097e-34
CG2269	1.7403212981022e-37	-0.591096304861854	0.188	0.402	3.4806425962044e-34
CG1764	1.87911818097833e-37	0.134770504823139	0.13	0.35	3.75823636195665e-34
CG5721	2.39950506733584e-37	-0.105658658120681	0.064	0.298	4.79901013467167e-34
FBti0062662	2.49265321752272e-37	-0.147907349043954	0.031	0.103	4.98530643504545e-34
h	3.03916061593206e-37	-0.139457446525227	0.142	0.356	6.07832123186413e-34
CARPB	6.00703193922515e-37	-0.215511179436126	0.099	0.33	1.20140638784503e-33
Gbs-76A	6.69058811566017e-37	-0.225952982064788	0.139	0.358	1.33811762313204e-33
CG12343	1.49062724290956e-36	0.114726846078159	0.164	0.374	2.98125448581912e-33
dpr13	1.55178514196377e-36	-0.480360284913286	0.191	0.398	3.10357028392753e-33
RhoGEF2	2.12954145383658e-36	0.177696345454296	0.18	0.403	4.25908290767316e-33
Fdh	3.06651435456458e-36	-0.154427714206829	0.109	0.338	6.13302870912917e-33
Klp68D	7.11940988672416e-36	-0.169326353436355	0.126	0.343	1.42388197734483e-32
lncRNA:CR45312	8.94338582172404e-36	-0.317749282654335	0.13	0.351	1.78867716434481e-32
CG43689	1.26421704413381e-35	-1.38220853899846	0.172	0.388	2.52843408826761e-32
CG4409	1.47904410392518e-35	0.195871344912414	0.095	0.125	2.95808820785036e-32
Ilp5	1.85077167088563e-35	-0.26591314396653	0.213	0.437	3.70154334177126e-32
jigr1	2.65842268255965e-35	-0.158204548419461	0.27	0.491	5.3168453651193e-32
Tomosyn	3.57177245731712e-35	-0.241161301555895	0.13	0.164	7.14354491463423e-32
Tsp42Ee	6.16463146768272e-35	0.112790226457383	0.14	0.37	1.23292629353654e-31
SCCRO	1.32789584366143e-34	0.183907644438173	0.175	0.386	2.65579168732286e-31
Dgp-1	1.46242714218184e-34	-0.130804301930728	0.116	0.343	2.92485428436368e-31
esg	1.73956317458096e-34	0.52759208436713	0.212	0.424	3.47912634916192e-31
euc	2.53563322903713e-34	0.313790634060721	0.115	0.138	5.07126645807426e-31
Nph	2.84875275013891e-34	-0.223376135670024	0.386	0.615	5.69750550027782e-31
TyrR	3.30200670695085e-34	-0.380577350012477	0.179	0.38	6.60401341390169e-31
E(spl)mgamma-HLH	4.11013589438473e-34	-0.392446901370442	0.224	0.446	8.22027178876947e-31
vvl	5.28368223559601e-34	-0.228053381657205	0.369	0.595	1.0567364471192e-30
prim	8.1052542473239e-34	-0.219978560415	0.12	0.337	1.62105084946478e-30
Osi9	9.29619616100969e-34	0.190057810164441	0.215	0.421	1.85923923220194e-30
fred	1.16021807679114e-33	-0.173087755638512	0.076	0.303	2.32043615358229e-30
mid	1.41424579981307e-33	0.522043208227417	0.157	0.372	2.82849159962614e-30
cl	1.49253225766091e-33	-0.412881247736715	0.247	0.462	2.98506451532182e-30
Hsc70-4	2.93842493282653e-33	-0.124313577234855	0.345	0.581	5.87684986565305e-30
cas	2.95152918833952e-33	0.764598320255288	0.209	0.227	5.90305837667905e-30
hig	3.212900135459e-33	0.116830748058426	0.124	0.143	6.42580027091799e-30
glob1	3.56628648213437e-33	-0.138529111055916	0.098	0.322	7.13257296426875e-30
CG14441	1.13380738492984e-32	-0.20942681417102	0.122	0.163	2.26761476985967e-29
emb	1.15061765572593e-32	-0.42085754961932	0.499	0.747	2.30123531145187e-29
CG3746	1.36415673577604e-32	0.108304268824233	0.041	0.119	2.72831347155208e-29
CG42394	1.44844186496273e-32	-0.963987999428905	0.182	0.404	2.89688372992545e-29
tap	1.50690823943057e-32	0.519934626917801	0.183	0.414	3.01381647886115e-29
futsch	1.72635478112644e-32	-0.656703173428328	0.285	0.524	3.45270956225289e-29
GC	1.75984093289108e-32	-0.138475955480805	0.104	0.321	3.51968186578215e-29
CG42524	2.03653715646233e-32	-0.5783825191304	0.135	0.345	4.07307431292466e-29
mnd	2.09926409869444e-32	-0.386579741962552	0.242	0.453	4.19852819738889e-29
5-HT1A	4.13824538419471e-32	-0.621298259342815	0.182	0.383	8.27649076838942e-29
GLS	1.609361132153e-31	-0.185213779821098	0.109	0.325	3.218722264306e-28
Nxt1	1.74204272764795e-31	0.438685971638943	0.248	0.259	3.4840854552959e-28
Proc	2.32374542496066e-31	0.57977845166356	0.21	0.408	4.64749084992133e-28
CG10803	2.879762754746e-31	-0.247760926083079	0.095	0.312	5.75952550949199e-28
CG42458	4.79037621962295e-31	-0.179928225419994	0.139	0.354	9.5807524392459e-28
lncRNA:CR45593	9.92856858973333e-31	0.266799262368094	0.164	0.374	1.98571371794667e-27
pch2	1.50893848450027e-30	-0.180721883857101	0.194	0.394	3.01787696900054e-27
capt	1.83478305777938e-30	-0.129175428055863	0.129	0.343	3.66956611555875e-27
tll	2.65986287978738e-30	0.128041828433168	0.191	0.4	5.31972575957477e-27
eIF2beta	3.4668034581068e-30	-0.172823974433534	0.484	0.716	6.93360691621361e-27
CG34445	7.21114743041477e-30	0.10323138603245	0.136	0.352	1.44222948608295e-26
Sodh-2	1.17956852747102e-29	-0.127643776206403	0.138	0.354	2.35913705494205e-26
NHP2	2.1798003881529e-29	-0.509030442506824	0.153	0.374	4.3596007763058e-26
Ae2	2.55701207048596e-29	0.147528732949874	0.195	0.398	5.11402414097192e-26
RpL31	2.88380180033148e-29	0.372043321801857	0.829	0.835	5.76760360066296e-26
CG34417	2.91742125260085e-29	-0.197216372061945	0.181	0.393	5.8348425052017e-26
br	3.83254804324879e-29	-0.97413092020855	0.197	0.45	7.66509608649759e-26
lncRNA:CR46003	6.91937502751462e-29	-0.163954166805245	0.162	0.372	1.38387500550292e-25
CG13067	7.57520901670289e-29	0.160629847516895	0.208	0.408	1.51504180334058e-25
nAChRalpha7	7.96923353060715e-29	-0.486892227485152	0.191	0.215	1.59384670612143e-25
Inx2	9.62929586442554e-29	-0.12360189068041	0.132	0.343	1.92585917288511e-25
atl	1.68242269943807e-28	-0.17451596080308	0.197	0.395	3.36484539887614e-25
SmE	1.74653689191424e-28	0.191859824568976	0.26	0.468	3.49307378382849e-25
CG32982	3.5231404216461e-28	-0.581786702113749	0.199	0.391	7.04628084329221e-25
Prosbeta2	3.75746636875704e-28	0.160068278149611	0.218	0.238	7.51493273751408e-25
RunxA	4.32390369822977e-28	-0.243658590203104	0.101	0.322	8.64780739645955e-25
kibra	5.88172253450779e-28	0.101685495507927	0.191	0.408	1.17634450690156e-24
Sirup	8.9082701515977e-28	-0.515090533341754	0.091	0.311	1.78165403031954e-24
CAH7	9.10065262187431e-28	-0.110347751106491	0.223	0.439	1.82013052437486e-24
ham	1.72053065900279e-27	-0.104335895368264	0.164	0.375	3.44106131800559e-24
RnrS	2.06211491050203e-27	0.114789210968908	0.206	0.422	4.12422982100406e-24
Nplp4	2.21359950578743e-27	0.196326044537498	0.188	0.387	4.42719901157486e-24
kmr	4.40162117082422e-27	0.185119864113827	0.277	0.496	8.80324234164844e-24
RpS29	5.00560276158942e-27	0.217345193341756	0.944	0.941	1.00112055231788e-23
Rx	6.94828049655734e-27	-0.10495100333232	0.128	0.327	1.38965609931147e-23
arm	7.4086422368912e-27	-0.448067969648609	0.147	0.373	1.48172844737824e-23
mtt	8.96198551255856e-27	-0.151969950433898	0.146	0.352	1.79239710251171e-23
toc	2.46094672080663e-26	-0.200852450221695	0.072	0.281	4.92189344161326e-23
Crz	4.49629422727753e-26	-0.245867792241978	0.085	0.144	8.99258845455506e-23
RpL8	5.97926928590512e-26	-0.471249873531371	0.679	0.86	1.19585385718102e-22
FBti0018951	6.00878360979304e-26	-0.192860103421295	0.122	0.18	1.20175672195861e-22
sens-2	6.7436511830695e-26	0.588845497605418	0.238	0.432	1.3487302366139e-22
Ubx	8.02586392810601e-26	0.426445167252773	0.164	0.367	1.6051727856212e-22
CG42268	8.4825490384122e-26	-0.444387595012096	0.106	0.313	1.69650980768244e-22
sun	1.81394522853173e-25	-0.154344299347554	0.34	0.541	3.62789045706347e-22
CG13739	1.85996176804688e-25	-0.20146650837652	0.196	0.387	3.71992353609375e-22
Vmat	2.20481234544272e-25	0.101442465696593	0.166	0.364	4.40962469088545e-22
RpL3	4.17760849342663e-25	-0.380620409258007	0.6	0.796	8.35521698685326e-22
AcCoAS	4.39687292060401e-25	-0.105671161135689	0.21	0.41	8.79374584120802e-22
hoip	6.43043765411943e-25	-0.113999939147867	0.219	0.43	1.28608753082389e-21
Jafrac1	7.63807015490458e-25	-0.378547796069209	0.516	0.72	1.52761403098092e-21
CG14434	8.90536520803814e-25	-0.185506930777141	0.142	0.34	1.78107304160763e-21
CG13252	1.24272235506326e-24	-0.11759126943737	0.194	0.384	2.48544471012651e-21
nrv3	1.46198649435348e-24	-0.631143622506792	0.44	0.623	2.92397298870697e-21
ClC-a	1.61456107878868e-24	0.132786097101798	0.101	0.303	3.22912215757737e-21
CG5151	2.18474807229332e-24	-1.14664395354766	0.109	0.357	4.36949614458664e-21
rhea	2.74717376697204e-24	0.322322862056757	0.259	0.459	5.49434753394409e-21
Ldh	3.0583361233e-24	-0.197381041645116	0.528	0.74	6.1166722466e-21
Rfx	3.12933858855794e-24	-0.119843767007036	0.085	0.286	6.25867717711587e-21
Shmt	3.91725216740561e-24	-0.142100531077164	0.134	0.332	7.83450433481122e-21
RpS27	5.11319939933472e-24	0.30394049830443	0.955	0.956	1.02263987986694e-20
Pvf3	7.44978684001878e-24	-0.188271391976799	0.133	0.335	1.48995736800376e-20
RpL34a	7.84934426445563e-24	-0.144812044763626	0.271	0.473	1.56986885289113e-20
CG5934	8.60649955140699e-24	0.152060745591401	0.165	0.376	1.7212999102814e-20
Uhg2	1.76164106613402e-23	0.224337359036636	0.201	0.402	3.52328213226803e-20
DIP-theta	1.99128223519975e-23	-0.270405749146299	0.085	0.288	3.98256447039949e-20
CG32204	2.15595923083074e-23	-0.255696379215353	0.081	0.152	4.31191846166148e-20
RpS4	2.65875370971518e-23	-0.409808491913928	0.755	0.902	5.31750741943035e-20
Akr1B	3.46143193192805e-23	0.407852942692341	0.208	0.243	6.9228638638561e-20
pyd	4.39132950881249e-23	-0.440345059578121	0.174	0.379	8.78265901762497e-20
spoon	4.54824174735767e-23	-0.13598636843942	0.141	0.347	9.09648349471534e-20
vg	6.1170466194399e-23	0.259730035421528	0.184	0.375	1.22340932388798e-19
dpr8	7.00754129327229e-23	-0.223538663650666	0.12	0.319	1.40150825865446e-19
IA-2	8.03134331315055e-23	-0.382422185102016	0.345	0.544	1.60626866263011e-19
hth	1.1988162777414e-22	-0.272622304745635	0.45	0.661	2.39763255548281e-19
rad	1.24539187378632e-22	-0.738043930772198	0.174	0.376	2.49078374757264e-19
eEF1alpha1	2.24132917932678e-22	0.252901567957373	0.824	0.835	4.48265835865357e-19
pyr	2.53940612126515e-22	0.544403052069256	0.256	0.45	5.07881224253031e-19
DIP-alpha	4.11362910913209e-22	-0.291180934140861	0.177	0.359	8.22725821826418e-19
N	4.66803339248873e-22	0.323982253439251	0.197	0.395	9.33606678497746e-19
CG5757	7.02678356023609e-22	0.134284464916115	0.071	0.125	1.40535671204722e-18
baz	1.02021014139434e-21	0.443813378821033	0.233	0.441	2.04042028278869e-18
psq	1.39379994413804e-21	-0.199392997037243	0.348	0.557	2.78759988827608e-18
CG43222	1.72275629273624e-21	-1.20950926589191	0.124	0.344	3.44551258547249e-18
acj6	1.76041988899846e-21	-0.5834392949038	0.181	0.38	3.52083977799692e-18
DIP-delta	2.56172152639467e-21	-0.330270007433374	0.067	0.277	5.12344305278934e-18
CG42342	2.70847082204202e-21	0.24462066695464	0.254	0.451	5.41694164408404e-18
CG8878	3.48513541298222e-21	-0.492885447562228	0.205	0.396	6.97027082596444e-18
Fer2LCH	3.55070013144743e-21	-0.212758572068233	0.462	0.675	7.10140026289486e-18
FBti0062856	3.57441824067393e-21	-0.236598322788562	0.133	0.334	7.14883648134785e-18
msb1l	3.67106525058076e-21	0.117074834979955	0.194	0.389	7.34213050116151e-18
Pkc53E	3.73601141268464e-21	-0.433984716229541	0.199	0.39	7.47202282536928e-18
Cyp28a5	4.95689853085674e-21	0.123578084459162	0.121	0.275	9.91379706171349e-18
CG42232	6.03679006184886e-21	-0.506364917733552	0.146	0.197	1.20735801236977e-17
ase	8.62561500247764e-21	0.207098312583711	0.206	0.419	1.72512300049553e-17
Nap1	1.11833255627052e-20	-0.368547175163334	0.182	0.399	2.23666511254105e-17
Msp300	1.69118175038803e-20	-0.756751334679549	0.206	0.45	3.38236350077606e-17
RpS25	1.77739944110465e-20	0.19582228684857	0.941	0.935	3.5547988822093e-17
lncRNA:CR30009	1.81253205180208e-20	0.398164599013014	0.208	0.412	3.62506410360417e-17
HnRNP-K	1.86958305527539e-20	-0.264022428598734	0.206	0.412	3.73916611055079e-17
path	2.0412716436459e-20	-0.165887121244984	0.268	0.467	4.08254328729179e-17
Chd1	2.41313082602357e-20	0.16230377964665	0.166	0.214	4.82626165204714e-17
Fkbp59	3.06989678276317e-20	-0.155471863603477	0.169	0.22	6.13979356552633e-17
wun	3.3518513083543e-20	-0.122823069518839	0.145	0.337	6.7037026167086e-17
CG6310	4.08131422435811e-20	-0.106640687777448	0.089	0.294	8.16262844871622e-17
Ptp61F	4.38634556682116e-20	-0.244958590998363	0.174	0.226	8.77269113364232e-17
Rab6	4.80193472243854e-20	-0.443152766684578	0.116	0.317	9.60386944487708e-17
RR48373-transposable-element	1.04547049089656e-19	0.315857771224503	0.191	0.227	2.09094098179311e-16
Fas3	3.05330942126374e-19	0.776403732189054	0.221	0.414	6.10661884252747e-16
RpL32	3.23304344289008e-19	0.397487629811113	0.879	0.906	6.46608688578015e-16
CG12065	3.58897595952535e-19	0.297913410596528	0.232	0.424	7.1779519190507e-16
CG31690	4.94892625812963e-19	0.334571435489925	0.128	0.32	9.89785251625926e-16
mgl	5.22352580328582e-19	-0.487699879107473	0.18	0.228	1.04470516065716e-15
CanB	5.90599830493126e-19	-1.15822288037898	0.202	0.391	1.18119966098625e-15
CG13229	5.91106067394744e-19	-0.118270962578596	0.182	0.385	1.18221213478949e-15
trn	8.78988437363922e-19	-0.1929893743395	0.568	0.781	1.75797687472784e-15
Tollo	9.28982301019247e-19	-0.127334106705895	0.15	0.342	1.85796460203849e-15
alphaTub84B	1.30034004514666e-18	-0.383143694348132	0.578	0.744	2.60068009029331e-15
Rack1	1.89546168393552e-18	-0.191215744835425	0.498	0.7	3.79092336787105e-15
GstD1	2.17067590625009e-18	-0.273667807783265	0.2	0.396	4.34135181250017e-15
Stt3B	3.1458950221695e-18	-0.234944428117048	0.128	0.319	6.29179004433901e-15
Lsd-2	5.90911950838054e-18	-0.262055964282876	0.121	0.322	1.18182390167611e-14
Non3	6.39685478647777e-18	0.146018097751458	0.208	0.407	1.27937095729555e-14
fabp	7.34934048865867e-18	-0.42081843139695	0.516	0.701	1.46986809773173e-14
fru	8.11633426850932e-18	-0.23993155963	0.193	0.387	1.62326685370186e-14
SIFa	9.07602816874044e-18	-0.334382300975772	0.092	0.285	1.81520563374809e-14
chinmo	9.10620339406086e-18	-0.309526299231867	0.475	0.664	1.82124067881217e-14
bic	9.80926661664895e-18	-0.210886366713551	0.393	0.589	1.96185332332979e-14
Gat	1.29860100993308e-17	0.129391726888303	0.155	0.339	2.59720201986616e-14
CG32032	1.63043357630377e-17	-0.115038349720322	0.076	0.276	3.26086715260755e-14
Ms	1.97982038488928e-17	-0.214900016254795	0.137	0.319	3.95964076977855e-14
l(3)05822	2.57880965285234e-17	-0.108016540754523	0.107	0.179	5.15761930570469e-14
Yip1d1	4.48195889118081e-17	-0.110977883060322	0.199	0.39	8.96391778236162e-14
Cyt-b5	5.1954691125517e-17	-0.148405314312093	0.089	0.287	1.03909382251034e-13
eEF1beta	6.82008207662485e-17	-0.302364139473519	0.397	0.586	1.36401641532497e-13
Eip55E	8.65275223941461e-17	-0.155779460074739	0.125	0.189	1.73055044788292e-13
otp	1.3249603796306e-16	0.115810773888206	0.098	0.274	2.64992075926121e-13
pdm3	1.50297664910898e-16	-0.523653720692577	0.076	0.16	3.00595329821796e-13
SCaMC	1.59465528055314e-16	-0.117377010911052	0.075	0.276	3.18931056110629e-13
Vha36-3	1.68367355907213e-16	0.101878256739984	0.108	0.279	3.36734711814426e-13
Lmpt	1.91112901284346e-16	-0.192598474008977	0.195	0.372	3.82225802568692e-13
RpS21	2.01476135740414e-16	0.140922298678293	0.942	0.942	4.02952271480828e-13
Dl	2.03860827885278e-16	0.419214357799621	0.227	0.414	4.07721655770556e-13
tup	2.57173923701242e-16	-0.137445884592455	0.193	0.369	5.14347847402484e-13
CG30172	3.45208104178384e-16	-1.14255076726104	0.243	0.44	6.90416208356768e-13
Idgf4	3.52213894557868e-16	-0.130504247971031	0.165	0.349	7.04427789115736e-13
Cad87A	3.56514326745721e-16	-0.342122497579663	0.183	0.354	7.13028653491442e-13
CG13124	4.13670809560975e-16	-0.195967182481055	0.206	0.384	8.27341619121949e-13
RpL7A	6.65737750431659e-16	-0.308631984341448	0.658	0.821	1.33147550086332e-12
CG9344	7.49723379345908e-16	0.299320696431965	0.228	0.408	1.49944675869182e-12
Prosalpha4	7.72665590258389e-16	-0.164566158745454	0.154	0.337	1.54533118051678e-12
scu	1.0337939183748e-15	-0.15480163579887	0.212	0.392	2.0675878367496e-12
eEF2	1.23217863485636e-15	-0.261928832871452	0.285	0.476	2.46435726971272e-12
AANAT1	1.38707565189502e-15	-0.263394076600137	0.098	0.167	2.77415130379004e-12
CG7685	1.61044147538999e-15	0.111516141695179	0.134	0.324	3.22088295077998e-12
NK7.1	2.07208459257462e-15	-0.351902113290665	0.102	0.296	4.14416918514924e-12
Oaz	2.07469474810134e-15	-0.190191038039931	0.093	0.172	4.14938949620268e-12
oc	4.93656859706943e-15	-0.394551333324724	0.159	0.342	9.87313719413886e-12
Gdh	5.50075868573156e-15	-0.111832971544269	0.16	0.343	1.10015173714631e-11
slv	8.63724394443486e-15	0.110958437019431	0.168	0.34	1.72744878888697e-11
E(spl)m8-HLH	9.63021450699784e-15	1.67282885913565	0.434	0.499	1.92604290139957e-11
grh	1.09742877782831e-14	-0.203044051456508	0.208	0.404	2.19485755565663e-11
Rpe	1.42933864718992e-14	0.117403886373454	0.104	0.176	2.85867729437984e-11
RpL10	2.17691016348228e-14	-0.340839670473245	0.788	0.9	4.35382032696456e-11
lncRNA:roX2	2.4269452784153e-14	0.419140222088902	0.203	0.236	4.8538905568306e-11
ci	2.51176515174686e-14	-0.141728882841152	0.144	0.328	5.02353030349373e-11
SP1173	2.65916378544982e-14	-0.494802593851081	0.179	0.359	5.31832757089963e-11
CG8223	3.18233777552408e-14	-0.66160649763374	0.154	0.332	6.36467555104817e-11
Cks30A	3.32992730634422e-14	-0.110187703211524	0.074	0.165	6.65985461268843e-11
Mgstl	4.23287366060752e-14	-0.244776050052757	0.166	0.344	8.46574732121505e-11
CG4467	5.60794676028202e-14	-0.691003573655332	0.158	0.367	1.1215893520564e-10
RpS20	6.99882291451748e-14	0.221634112982119	0.847	0.863	1.3997645829035e-10
smt3	7.50523845130109e-14	-0.329182349304026	0.911	0.973	1.50104769026022e-10
CG9331	1.60036759632638e-13	-0.185787570913839	0.167	0.354	3.20073519265277e-10
Jupiter	2.00535260836035e-13	-0.289542146929882	0.276	0.462	4.01070521672069e-10
pb	6.64088547069043e-13	-0.102497678511421	0.12	0.301	1.32817709413809e-09
SK	8.2564888482089e-13	-1.12638453905347	0.21	0.394	1.65129776964178e-09
alrm	9.60441195122846e-13	0.125636050146289	0.178	0.349	1.92088239024569e-09
LRP1	1.39635656187833e-12	-0.105807847583249	0.162	0.335	2.79271312375666e-09
CG5590	1.49024719992447e-12	-0.133384240568082	0.084	0.269	2.98049439984895e-09
hkb	1.97630650132868e-12	0.590941039461564	0.146	0.204	3.95261300265737e-09
Ptp36E	2.07890856375937e-12	-0.33470353883921	0.098	0.185	4.15781712751874e-09
RpL19	2.08723024558724e-12	-0.254074066725045	0.735	0.87	4.17446049117447e-09
CG1416	2.0898905831972e-12	0.121624429502885	0.149	0.323	4.17978116639439e-09
RIOK2	2.11520023737925e-12	0.139718217589493	0.184	0.372	4.2304004747585e-09
Octbeta1R	2.21101120293329e-12	0.122991263951647	0.211	0.385	4.42202240586657e-09
wdp	2.59971793084734e-12	0.160802568497695	0.198	0.376	5.19943586169467e-09
fd59A	3.26232114842481e-12	-0.236102872831314	0.167	0.346	6.52464229684962e-09
eys	3.62835048930555e-12	-0.882485075131198	0.135	0.323	7.2567009786111e-09
RpL5	3.88854537128001e-12	-0.192882890885088	0.578	0.75	7.77709074256001e-09
beat-Ib	4.61906918921486e-12	-0.323028436318451	0.133	0.304	9.23813837842972e-09
beat-VI	4.66805215667247e-12	-0.261943578125963	0.091	0.272	9.33610431334494e-09
CG15765	5.1506864516907e-12	-0.488853687201781	0.129	0.208	1.03013729033814e-08
Chd64	7.58297544748883e-12	0.122797980804899	0.175	0.243	1.51659508949777e-08
CG43324	8.18771125499642e-12	-0.883757793641976	0.124	0.314	1.63754225099928e-08
RpS14a	8.53067196599277e-12	-0.191139079884032	0.648	0.82	1.70613439319855e-08
Fim	1.02278837605894e-11	-0.561908128996233	0.287	0.456	2.04557675211789e-08
DopEcR	1.45168694713215e-11	-0.391645291079838	0.134	0.207	2.90337389426429e-08
RpL34b	1.52719333459692e-11	-0.27139189877661	0.616	0.77	3.05438666919384e-08
Frq1	1.5541044717579e-11	-0.161704949868761	0.197	0.367	3.1082089435158e-08
Sam-S	1.81500022703054e-11	-0.40319281493567	0.191	0.259	3.63000045406109e-08
mRpL18	1.83817760476015e-11	-0.144332250915579	0.153	0.229	3.67635520952031e-08
sna	1.86325385775846e-11	0.725980240880844	0.203	0.385	3.72650771551693e-08
mRpL39	1.92142897095899e-11	-0.122106967957734	0.19	0.357	3.84285794191799e-08
fuss	2.94518235968006e-11	-0.155919593265256	0.169	0.328	5.89036471936013e-08
RR46358-transposable-element	2.97290143029118e-11	-0.112423103142072	0.137	0.212	5.94580286058236e-08
RpL35	3.19974631235641e-11	0.246693714184123	0.697	0.725	6.39949262471282e-08
Pgant9	3.62482213482484e-11	-0.57224014458893	0.161	0.329	7.24964426964968e-08
CG9643	3.89435694550295e-11	-0.139728947672715	0.109	0.29	7.78871389100589e-08
rpr	4.1564213073426e-11	0.299758223519169	0.166	0.348	8.31284261468519e-08
Taldo	5.90653390011772e-11	-0.103951188102659	0.108	0.182	1.18130678002354e-07
hid	8.76442872320252e-11	-0.180579767624514	0.066	0.254	1.7528857446405e-07
CG17778	1.061947461017e-10	-0.146460015164949	0.095	0.188	2.123894922034e-07
sca	1.27964903770851e-10	-0.452874076279173	0.124	0.305	2.55929807541703e-07
RpL36A	1.40629083596917e-10	0.14035066956265	0.835	0.871	2.81258167193834e-07
RpLP0-like	1.42879122734263e-10	-0.227020721514017	0.129	0.306	2.85758245468526e-07
nrv2	1.58480040480505e-10	0.284018704641098	0.241	0.41	3.16960080961011e-07
para	1.68012872915859e-10	-0.482722063086016	0.23	0.408	3.36025745831719e-07
CG30197	1.69931352777116e-10	0.147753954672722	0.113	0.288	3.39862705554232e-07
CG3164	1.76146282527315e-10	0.153782038559768	0.139	0.21	3.52292565054631e-07
Atxn7	1.85987907363314e-10	-0.183935066843895	0.089	0.268	3.71975814726629e-07
RpL14	1.8645599847375e-10	0.188481239428334	0.818	0.856	3.729119969475e-07
Eip93F	2.00167915106074e-10	-0.59384653262247	0.114	0.209	4.00335830212148e-07
pan	2.01546553599046e-10	-0.922537223029285	0.118	0.316	4.03093107198091e-07
cdi	2.16994626559246e-10	-0.289536765305423	0.649	0.815	4.33989253118493e-07
side-III	2.24959304500919e-10	-0.362849461052168	0.147	0.318	4.49918609001838e-07
Moe	2.84704757085583e-10	-0.482679055019696	0.223	0.396	5.69409514171165e-07
bon	3.86980207191554e-10	-0.183076044217761	0.077	0.161	7.73960414383109e-07
Dscam2	5.2296278113557e-10	-0.504116914046322	0.114	0.295	1.04592556227114e-06
Pal1	5.56037020816521e-10	-0.17489585797518	0.131	0.308	1.11207404163304e-06
l(2)37Cc	1.11362972826473e-09	-0.194694631337674	0.184	0.352	2.22725945652945e-06
Fife	1.35501335669641e-09	-0.240700710640685	0.113	0.292	2.71002671339283e-06
sick	1.44833967192976e-09	-0.174507513684492	0.298	0.468	2.89667934385951e-06
shrb	1.83419786977887e-09	-0.229089390499008	0.165	0.239	3.66839573955775e-06
Scsalpha1	1.91382607224606e-09	0.220359175440094	0.227	0.295	3.82765214449212e-06
Pp1alpha-96A	2.35047062992799e-09	-0.563727473467104	0.172	0.349	4.70094125985598e-06
CG9691	3.12663801983922e-09	0.175837077707462	0.12	0.276	6.25327603967843e-06
RpS28b	3.15094046836708e-09	0.24800168790579	0.79	0.83	6.30188093673417e-06
CG14411	3.15270482176451e-09	-0.136256609673659	0.073	0.245	6.30540964352902e-06
Unc-76	4.04952512794449e-09	-0.185863179598213	0.169	0.24	8.09905025588897e-06
CG11790	4.62051966263658e-09	0.156950266140546	0.161	0.237	9.24103932527316e-06
fax	5.2087168811492e-09	0.130502215079045	0.968	0.975	1.04174337622984e-05
CG17982	6.64188228837135e-09	0.195949914634893	0.179	0.253	1.32837645767427e-05
Tl	6.72575456690994e-09	-0.554657505966324	0.039	0.23	1.34515091338199e-05
nkd	7.17077995723305e-09	0.311707520430486	0.442	0.604	1.43415599144661e-05
CG43737	8.68758610479682e-09	-1.13103070509739	0.171	0.347	1.73751722095936e-05
aurB	9.31247499799364e-09	0.18372459784112	0.107	0.275	1.86249499959873e-05
GluRIA	9.75901897587638e-09	-0.562074082383085	0.188	0.353	1.95180379517528e-05
CG1890	9.79549412942356e-09	0.273248797416997	0.202	0.276	1.95909882588471e-05
Cbp53E	1.17354159049621e-08	-0.229466410792836	0.232	0.395	2.34708318099243e-05
OtopLc	1.21214470009184e-08	-0.119805343762474	0.094	0.176	2.42428940018369e-05
26-29-p	1.23552670343886e-08	-0.242999836976511	0.083	0.254	2.47105340687772e-05
CG8545	1.34259270599046e-08	-0.220592284549141	0.117	0.289	2.68518541198093e-05
Ssrp	2.12359407434624e-08	-0.159864104608046	0.177	0.342	4.24718814869248e-05
Drat	2.3260775392528e-08	0.205462841430944	0.435	0.607	4.65215507850559e-05
RpS30	2.67303923868494e-08	0.157874413584785	0.797	0.835	5.34607847736988e-05
hbn	2.71330356362549e-08	-0.221708635945594	0.195	0.362	5.42660712725098e-05
Ald1	3.21068852595074e-08	0.134484298889445	0.439	0.586	6.42137705190147e-05
P32	3.39755158266999e-08	-0.229657397365925	0.138	0.304	6.79510316533998e-05
sgg	4.09566511774419e-08	-0.421845149909172	0.191	0.357	8.19133023548838e-05
O-fut2	4.19390676349762e-08	-0.26873682613762	0.091	0.191	8.38781352699524e-05
Nrg	6.25365410208706e-08	-0.11960434852146	0.651	0.803	0.000125073082041741
santa-maria	9.03386924938891e-08	-0.243142656211197	0.219	0.376	0.000180677384987778
abd-A	9.3809676650192e-08	1.07345236211506	0.254	0.406	0.000187619353300384
Glg1	1.04349313172586e-07	-0.128903282902082	0.137	0.217	0.000208698626345171
RpL9	1.08571597319271e-07	-0.157874472638686	0.571	0.719	0.000217143194638542
Acbp2	1.1450889539112e-07	0.27327835227876	0.234	0.385	0.000229017790782239
CG34228	1.25007123803578e-07	0.216940617176854	0.208	0.359	0.000250014247607156
RpL40	1.47590339496265e-07	0.105743673376319	0.871	0.892	0.00029518067899253
loqs	1.83154882795188e-07	-0.107499597169671	0.065	0.235	0.000366309765590377
Set	1.99621931214408e-07	0.388800928125744	0.281	0.343	0.000399243862428816
MFS9	1.99657577579413e-07	0.39287600069196	0.285	0.44	0.000399315155158827
CG13096	2.1029456977444e-07	-0.110640592651217	0.158	0.24	0.00042058913954888
fne	2.17878804126562e-07	-0.178805806660242	0.661	0.784	0.000435757608253125
beat-IIIc	2.28084484461805e-07	-0.259095282693861	0.205	0.369	0.00045616896892361
Idh	2.29327180204217e-07	-0.34418421174286	0.146	0.228	0.000458654360408433
CG34293	2.66043184979031e-07	-0.109249732181577	0.161	0.321	0.000532086369958062
stg	2.69141235168035e-07	1.34014180610567	0.561	0.642	0.00053828247033607
Tis11	3.05538457505196e-07	0.101749407351691	0.172	0.34	0.000611076915010392
His2Av	3.0619156424021e-07	0.453681346765845	0.3	0.446	0.000612383128480421
CG12547	3.73150259797953e-07	-0.109227850295127	0.156	0.244	0.000746300519595906
awd	3.95780670800386e-07	-0.251349277261076	0.763	0.848	0.000791561341600772
elm	4.09370139512447e-07	-0.126742873610254	0.133	0.293	0.000818740279024894
CG46339	4.79280065336331e-07	-0.190736111757762	0.148	0.235	0.000958560130672662
mirr	6.72116686455288e-07	0.636588291993835	0.286	0.426	0.00134423337291058
RpL29	8.6945145776686e-07	0.116324857365567	0.964	0.984	0.00173890291553372
lncRNA:CR46004	9.11256383423958e-07	-0.102945475499004	0.071	0.247	0.00182251276684792
GstT1	1.10592648478659e-06	-0.128683536226041	0.085	0.252	0.00221185296957319
dac	1.4354018861076e-06	-0.422871626567784	0.166	0.252	0.0028708037722152
skl	1.55853023575403e-06	0.745300487596991	0.179	0.333	0.00311706047150806
rdgA	1.8787400926055e-06	-0.292324573405367	0.174	0.32	0.00375748018521101
Nup358	2.1239753549298e-06	-0.535825645027181	0.135	0.227	0.00424795070985961
stau	3.42594857197156e-06	-0.390976590463549	0.195	0.342	0.00685189714394312
Btk29A	4.14281958443009e-06	0.486810891857907	0.35	0.399	0.00828563916886018
egr	4.34546888720909e-06	0.254036156012646	0.118	0.216	0.00869093777441817
Hsp60A	4.48876035176543e-06	-0.202995209556351	0.131	0.288	0.00897752070353085
CG4281	4.53699917457579e-06	-0.120361533644532	0.119	0.285	0.00907399834915157
RpS3A	4.73961105037498e-06	-0.252661560456954	0.582	0.713	0.00947922210074996
Atpalpha	4.98390942002729e-06	-0.113440870435594	0.327	0.481	0.00996781884005459
Ilp7	4.98560435781708e-06	0.342343527559533	0.052	0.123	0.00997120871563417
Wnt10	5.19345957875908e-06	-0.187290479080191	0.047	0.187	0.0103869191575182
how	5.81003323682344e-06	0.163324832514409	0.131	0.294	0.0116200664736469
AstC-R2	5.982875954245e-06	-0.636243338635428	0.163	0.253	0.01196575190849
mRpS29	6.38943317953699e-06	-0.139353388121429	0.101	0.269	0.012778866359074
nerfin-2	6.43436358347898e-06	-0.10101032463589	0.153	0.303	0.012868727166958
RpL12	7.01150488084502e-06	-0.335133024316199	0.713	0.836	0.01402300976169
Sox21b	7.37256837439935e-06	-0.175612280076317	0.033	0.149	0.0147451367487987
CG10576	7.54643610928784e-06	0.176118546286025	0.15	0.238	0.0150928722185757
ptc	7.89125399200948e-06	0.902422506003605	0.212	0.373	0.015782507984019
RpL30	8.29056680737892e-06	0.236226151370814	0.752	0.817	0.0165811336147578
twit	9.62840249249897e-06	0.329395928216569	0.19	0.345	0.0192568049849979
CycA	1.0284520765968e-05	0.273178203862238	0.161	0.251	0.0205690415319359
Ost48	1.13021776461008e-05	0.146573929934375	0.213	0.286	0.0226043552922016
AnxB9	1.38908370367899e-05	0.156809909904942	0.224	0.303	0.0277816740735798
e(r)	2.07614720794265e-05	-0.187696006740027	0.251	0.401	0.041522944158853
vig2	2.12507238193479e-05	0.119774498593473	0.206	0.286	0.0425014476386958
mld	2.17330823716771e-05	-0.234218010581579	0.151	0.309	0.0434661647433541
CG15536	2.26801783440775e-05	0.193029431067542	0.12	0.278	0.0453603566881549
RpL27A	2.39254544723821e-05	0.129565054997546	0.826	0.862	0.0478509089447643
RpS11	3.54792701650193e-05	0.171617595873155	0.876	0.915	0.0709585403300385
DIP-beta	3.98386015734639e-05	-0.219203570638315	0.033	0.215	0.0796772031469277
Obp44a	4.33335785122236e-05	-0.182685808428908	0.772	0.865	0.0866671570244472
CG31176	5.26696067715294e-05	0.267208172014252	0.156	0.243	0.105339213543059
Hr51	5.40548630535808e-05	0.14446611086775	0.195	0.292	0.108109726107162
RpS2	6.59565383529118e-05	-0.173479853477388	0.739	0.841	0.131913076705824
CG34132	7.34395281906299e-05	0.117224074625769	0.175	0.264	0.14687905638126
yip2	7.36095938154244e-05	-0.162096830262286	0.133	0.226	0.147219187630849
CG12290	7.51089428556777e-05	-0.173056335788122	0.182	0.331	0.150217885711355
Fer1HCH	7.75123837184536e-05	-0.152906289988958	0.267	0.418	0.155024767436907
erm	7.78912179984822e-05	-0.100922054790662	0.107	0.268	0.155782435996964
Hexo1	9.26060555534971e-05	-0.102832891419176	0.096	0.207	0.185212111106994
CG5973	9.59433486538345e-05	-0.209942674667548	0.191	0.342	0.191886697307669
Dfd	9.59488187826744e-05	-0.112613488843066	0.159	0.253	0.191897637565349
haf	0.00010991532591755	-0.10100185776179	0.157	0.305	0.2198306518351
Idi	0.000112753895033771	-0.148526425470348	0.167	0.26	0.225507790067543
Smn	0.000127799366202979	-0.131486001702119	0.11	0.212	0.255598732405957
CG14459	0.000130134428663876	-0.14888680228237	0.053	0.193	0.260268857327752
RPA3	0.000136282425903653	0.158952601911924	0.227	0.377	0.272564851807306
RpL35A	0.00016411538409401	-0.106361723579619	0.589	0.721	0.32823076818802
RR48361-transposable-element	0.000177662207441595	-0.156721692156386	0.062	0.172	0.355324414883189
lncRNA:CR45223	0.000179693736030511	-0.557319322577282	0.021	0.204	0.359387472061023
RpS18	0.000266571847042408	-0.307009702019314	0.719	0.818	0.533143694084816
CG3594	0.000271248147975079	-0.148402369611297	0.144	0.298	0.542496295950157
neur	0.000340065617802425	0.192875973604095	0.155	0.302	0.68013123560485
hbs	0.000369203752425786	-0.316727081553357	0.168	0.316	0.738407504851571
Cdk1	0.000374885935010699	0.369346605627843	0.109	0.259	0.749771870021398
RpS10b	0.000375849966715135	0.182199698882989	0.649	0.713	0.75169993343027
Zir	0.000443853896847593	-0.361371143312275	0.177	0.268	0.887707793695187
ytr	0.000502169670555553	-0.128934432145976	0.147	0.248	1
sog	0.000512576044678665	-0.116692230009421	0.105	0.261	1
CG11180	0.000542022251848463	-0.182835616979056	0.132	0.282	1
kn	0.000544071293042951	0.97330178494125	0.364	0.526	1
CG9098	0.000549454978136394	-0.111232974921261	0.163	0.255	1
Hey	0.000552169488008393	1.90195787735161	0.328	0.42	1
dati	0.00063264662731333	-0.530172424103117	0.062	0.242	1
RpS26	0.000781258606367887	-0.131279382502208	0.806	0.898	1
CG33143	0.000940517076015488	-0.103876522563523	0.116	0.225	1
CCT7	0.000942738315874704	-0.133275170677867	0.185	0.284	1
CG31075	0.000979989445439974	-0.207041269216034	0.106	0.265	1
CG11417	0.0010511548603299	-0.129067202270045	0.133	0.286	1
CG9686	0.00113037550248581	0.121743693312207	0.223	0.369	1
Glo1	0.00122697683477683	-0.190855242663384	0.091	0.245	1
RpL26	0.00155712044152321	-0.233915962335238	0.758	0.875	1
RhoGAP100F	0.00186459312751395	-0.382902489857228	0.102	0.269	1
CG34354	0.00215557057346134	-0.250439225007655	0.153	0.3	1
RpS12	0.00248666267255585	0.124990105618354	0.834	0.897	1
Gad1	0.00289129000975711	0.209346218128207	0.178	0.284	1
CG14312	0.00293344327600115	0.376271359249281	0.224	0.302	1
RpL24	0.00331721159489469	0.207619450530019	0.744	0.813	1
cpx	0.00357546148248369	-0.592767109874219	0.27	0.356	1
Spx	0.00386550198939579	0.127786351305912	0.179	0.274	1
ogre	0.00401393262320637	0.365626652484266	0.307	0.389	1
SelG	0.00429967684384116	-0.123069962673993	0.078	0.232	1
Hug	0.00434598586592378	-0.190420234418176	0.107	0.262	1
scro	0.0044068153822694	-0.327628904385022	0.061	0.173	1
bab2	0.0044229092606464	-0.40654827908534	0.224	0.314	1
beat-Vc	0.0046916599821335	-0.11850696492047	0.046	0.182	1
FBXO11	0.00524985502725474	-0.431851406820119	0.16	0.27	1
CG3376	0.00575119797218663	-0.109841875100113	0.12	0.274	1
E(spl)m7-HLH	0.00601570899992495	1.8120069019215	0.342	0.444	1
gro	0.00620405012298628	0.174843318258684	0.555	0.704	1
CG1545	0.00624044969852215	-0.121628721159969	0.122	0.219	1
akirin	0.00658444453422925	-0.503111766216361	0.192	0.342	1
Pka-R1	0.00661166882307269	-0.337586033972434	0.067	0.224	1
Smyd4-4	0.00661895038086867	-0.153693830978462	0.129	0.281	1
Pdi	0.00773776208445738	0.207785899905733	0.144	0.24	1
apt	0.00774714329155661	0.238734179628401	0.136	0.284	1
CG12929	0.00823825428517455	0.124465972253291	0.172	0.304	1
CG34232	0.00910257576897731	-0.102032031179482	0.113	0.268	1
grn	0.00935332285991574	1.21930126782232	0.309	0.433	1
Pglym78	0.00995693828738835	0.257172830588311	0.27	0.357	1
Ac78C	0.0110422145151373	-0.104062657123547	0.171	0.304	1
shakB	0.011494456394512	-0.368889790753463	0.13	0.279	1
Hsp83	0.0115630232411884	0.24905681753884	0.432	0.509	1
Teh4	0.011726878744159	-0.305277560484465	0.149	0.287	1
RpL21	0.0118835140243588	0.12154475645539	0.738	0.81	1
SmF	0.011896289678702	0.281853248488251	0.424	0.551	1
CG13097	0.0141721089476436	-0.204576104445024	0.14	0.247	1
Galphai	0.0151050229372938	0.437951097388221	0.309	0.452	1
zfh1	0.0152515765744852	0.231075254513246	0.217	0.32	1
Antp	0.0160567363912734	0.904670842164043	0.395	0.477	1
CG11426	0.0174550970422183	-0.107253053956718	0.08	0.232	1
SPoCk	0.0179260560388199	-0.166219244988663	0.108	0.255	1
CG14669	0.0215694812570975	-0.130977135340397	0.192	0.325	1
aru	0.0217636116969625	-0.299837532041658	0.168	0.311	1
CG13678	0.0218193428618422	-0.101383725597564	0.177	0.309	1
Eip75B	0.0220118505647233	-0.852103257291914	0.233	0.382	1
shot	0.0220123510189474	-0.214138826297588	0.186	0.285	1
NLaz	0.0234863214974144	-0.124547719744817	0.074	0.204	1
Tctp	0.0242342562951658	0.336856361970789	0.408	0.489	1
nclb	0.0253243885874443	-0.146475565172843	0.18	0.308	1
run	0.0259857642488563	0.159586235228422	0.156	0.298	1
MSBP	0.0266326224703337	-0.133031066982838	0.09	0.2	1
SNRPG	0.0288683687565831	0.538373937982592	0.51	0.604	1
CG6701	0.0297011637625692	0.121057316702837	0.19	0.34	1
DIP-gamma	0.0316665797455915	-0.1151862733066	0.108	0.22	1
CG43778	0.032597138237128	-0.131047992603158	0.175	0.278	1
CG9065	0.0345470813637003	-0.140700569888562	0.168	0.309	1
eEF1gamma	0.0348793920416888	0.107080139576829	0.293	0.388	1
mod	0.0400757403682746	-0.161023077913375	0.163	0.306	1
SMC2	0.0413217024479945	-0.204220300305832	0.103	0.252	1
Obp99a	0.0418103655450076	0.222151500040956	0.496	0.567	1
eRF3	0.0467788545519806	-0.211889844962593	0.113	0.256	1
CG15353	0.0493661671025561	-0.326283121135396	0.166	0.302	1
RpS23	0.0590311236326574	0.169689531073776	0.719	0.806	1
Traf4	0.0628026321841762	1.16609369651526	0.254	0.386	1
CG13920	0.0648519804571462	0.492081933216281	0.127	0.258	1
Nop56	0.066175854206163	-0.298551161450132	0.173	0.281	1
CG17816	0.0674776630146035	-0.512897236460629	0.19	0.289	1
MED14	0.0687346927051738	-0.121557077864462	0.139	0.281	1
CG8839	0.0701239232355866	-0.180471176821425	0.041	0.162	1
Fkbp39	0.0731417141468477	-0.156179969818257	0.234	0.371	1
RpL7	0.0810962574757623	-0.114529521677054	0.711	0.814	1
kay	0.0819700744767191	-0.249383710341439	0.13	0.243	1
Cyp1	0.0895605398656065	-0.113659396612978	0.466	0.577	1
RhoGEF4	0.0913091876509707	0.279253325432963	0.157	0.286	1
CG2918	0.0927351636327526	-0.133494655323881	0.111	0.229	1
Eaat2	0.0934427763313539	-0.362353554041747	0.163	0.294	1
Prps	0.100041173221017	-0.347408477339269	0.206	0.332	1
tyn	0.105928308213646	-0.10332676431548	0.124	0.241	1
dpr11	0.107024997619338	-0.178438245163188	0.171	0.313	1
ed	0.119041135246937	0.352792508863486	0.193	0.297	1
Atac3	0.137879516865526	-0.1001706670972	0.107	0.215	1
CG30105	0.140903552774435	0.182384863346659	0.199	0.327	1
ATPCL	0.141673066156373	-0.222200694551832	0.119	0.261	1
Abd-B	0.152002775480664	0.179343667355051	0.166	0.289	1
mad2	0.159799188300218	0.202329186882179	0.171	0.31	1
tey	0.168610965349688	-0.113693016917799	0.081	0.236	1
GstE12	0.168871208439642	-0.175735105492143	0.147	0.26	1
CG32354	0.170381988639455	-0.309997463698869	0.195	0.323	1
HLH4C	0.172501837474805	0.174912061120596	0.138	0.198	1
sdk	0.175478152599889	0.209911828500063	0.074	0.214	1
Lim1	0.183725118380454	0.622674815974202	0.373	0.497	1
rept	0.203729536331994	-0.132151085556356	0.105	0.243	1
CG6891	0.211747069275561	-0.177325880155987	0.151	0.262	1
CG8300	0.223865055826063	-0.226949924308292	0.146	0.279	1
insb	0.230972101705757	1.14740434649341	0.244	0.367	1
Stacl	0.238414636391646	-0.30664627883923	0.172	0.278	1
Hat1	0.239107763132396	0.127341024493502	0.161	0.29	1
DOR	0.239442125927325	0.160006679154727	0.235	0.342	1
ClpP	0.2744408973865	0.200320547311296	0.168	0.302	1
CG10527	0.288127099024836	0.122411638378892	0.181	0.293	1
Mmp2	0.290211828530363	-0.81146992699201	0.109	0.238	1
Pgant2	0.292234943537767	-0.129936738274069	0.1	0.228	1
polo	0.300986388239354	0.133718475417753	0.129	0.261	1
CG1943	0.306484410619711	-0.735709942630111	0.162	0.298	1
ImpE1	0.307822041974794	-0.196076834870062	0.158	0.276	1
ReepB	0.316278905543395	-0.146433455870382	0.195	0.324	1
Pex7	0.335218487473825	0.371955188646622	0.204	0.327	1
CG42337	0.353109257083177	-0.343938800942317	0.14	0.268	1
NetB	0.353316525847328	-0.562709224381257	0.158	0.278	1
DIP-kappa	0.374516974671821	-0.253646055987249	0.15	0.265	1
ft	0.375589551311218	-0.150943481800504	0.19	0.321	1
CG42450	0.377087584398724	-0.751541287913191	0.132	0.258	1
Ntf-2	0.377208573620899	0.203500612948253	0.207	0.313	1
PHDP	0.395010104480114	-0.164526770373313	0.089	0.189	1
Cyp4g15	0.40430274857596	0.133813685669225	0.128	0.252	1
CG18081	0.415343825334133	0.147185404139101	0.127	0.241	1
CG42709	0.416441283145589	-0.143598126652895	0.16	0.291	1
Bx	0.427395009661771	0.371015966914784	0.227	0.342	1
Echs1	0.438507615614722	0.13813823771214	0.107	0.243	1
Spn88Ea	0.44731400511272	0.137337764594473	0.13	0.271	1
Notum	0.448999691373765	-0.104816644289895	0.113	0.235	1
Dd	0.500536830628854	-0.243275490335003	0.223	0.334	1
lncRNA:CR33938	0.507248383525889	-0.247084491658667	0.055	0.175	1
Ahcy	0.508757415702508	-0.254583624045995	0.105	0.246	1
goe	0.520693563884074	-0.110952020965485	0.155	0.281	1
Gabat	0.523285470582269	-0.172588645631958	0.139	0.253	1
aop	0.532021852470677	-0.406121004157563	0.197	0.311	1
glu	0.539844978585178	-0.180636587789613	0.114	0.24	1
klg	0.552268558708725	0.32332471906851	0.293	0.394	1
CG12355	0.555599710516769	-0.210464909750867	0.189	0.294	1
Uhg1	0.603686500847894	-0.169452306311043	0.173	0.291	1
CG7028	0.613042024275425	-0.265704836544658	0.13	0.269	1
RpS5b	0.614836301562867	-0.369302892682774	0.056	0.201	1
dve	0.64445312152467	-0.179280949106264	0.156	0.275	1
Sf3b5	0.64491858571345	0.336761856793651	0.27	0.386	1
beat-Ic	0.769366708935893	-0.507223271485243	0.09	0.224	1
Ppa	0.771535537254458	-0.496049429434119	0.17	0.294	1
CG43902	0.798012421834172	-0.201242591052441	0.11	0.244	1
CG8289	0.7988013839809	0.241725574734207	0.175	0.291	1
slp2	0.799453772032754	0.104340192415634	0.094	0.23	1
CG1688	0.830752465619579	-0.150816818920097	0.078	0.218	1
CG11191	0.833878763303242	-0.231035641292566	0.162	0.287	1
RpL37a	0.845422808987893	-0.109396253397944	0.854	0.897	1
dysc	0.879879037420574	-1.39654713896578	0.195	0.33	1
PCB	0.903127787381552	-0.207054088052539	0.178	0.299	1
lncRNA:CR44832	0.925650899392678	-0.134886055390476	0.152	0.274	1
CG1537	0.999680474530081	-0.159502749764757	0.172	0.297	1
