# Supplementary material for: Single cell RNA-seq analysis reveals temporally-regulated and quiescence-regulated gene expression in Drosophila larval neuroblasts
Source: Neural Dev. 2022 Aug 24;17:7. doi: 10.1186/s13064-022-00163-7 (PMC9404614; doi:10.1186/s13064-022-00163-7)
Supplement: Supplementary file 15 — Additional file 15. [file 13064_2022_163_MOESM15_ESM.csv]

	p_val	avg_log2FC	pct.1	pct.2	p_val_adj
Pen	0	2.4904729865947	0.82	0.317	0
edl	1.66401709757204e-259	2.43851191677101	0.694	0.248	3.32803419514409e-256
Galphai	1.62222626741437e-239	1.9957074952487	0.761	0.309	3.24445253482874e-236
hdc	2.47980350172427e-193	-1.17471313977582	0.812	0.906	4.95960700344853e-190
fax	3.45394835639605e-193	-1.03804309013547	0.896	0.968	6.9078967127921e-190
Liprin-gamma	6.93046904664332e-190	-1.84299345342436	0.516	0.757	1.38609380932866e-186
grh	1.91385142499938e-174	2.88219200874687	0.57	0.208	3.82770284999875e-171
SoxN	3.13585820550547e-167	1.4281485128399	0.732	0.332	6.27171641101094e-164
betaTub56D	9.11362515469227e-133	0.764625603650375	0.971	0.809	1.82272503093845e-129
feo	2.87510737164469e-127	1.4411749475297	0.565	0.231	5.75021474328938e-124
CNBP	4.32974117035376e-119	0.845692394852266	0.897	0.615	8.65948234070753e-116
lncRNA:CR45388	2.16699007015292e-112	1.39487459134953	0.887	0.643	4.33398014030584e-109
E(spl)m6-BFM	3.45962276169814e-109	-2.60968079789378	0.321	0.506	6.91924552339629e-106
E(spl)mgamma-HLH	4.01236150810274e-108	2.26604934765951	0.498	0.224	8.02472301620548e-105
fru	2.36048347392222e-102	1.40601402373269	0.436	0.193	4.72096694784445e-99
lncRNA:CR43334	8.16517291932832e-100	1.18891963733723	0.328	0.084	1.63303458386566e-96
lncRNA:CR40469	4.95033030393561e-99	0.803803859746004	0.88	0.597	9.90066060787122e-96
CG2116	8.01380178661574e-94	0.145179395034617	0.254	0.053	1.60276035732315e-90
lncRNA:cherub	4.68205031163608e-92	0.913684344793804	0.97	0.951	9.36410062327216e-89
robo2	2.24486535996276e-90	-2.10570641348401	0.275	0.472	4.48973071992552e-87
Hsp26	3.6133104172905e-80	1.28417077357196	0.686	0.413	7.22662083458101e-77
betaTub60D	7.02083223434145e-78	0.108116384563801	0.253	0.068	1.40416644686829e-74
Sp1	2.36230507625518e-77	1.27875909590743	0.455	0.22	4.72461015251037e-74
pbl	5.34232800876787e-77	1.43918962476518	0.406	0.183	1.06846560175357e-73
HnRNP-K	1.63231213048936e-75	0.838376179320137	0.436	0.206	3.26462426097872e-72
fne	1.89107725412489e-75	-1.34207080354061	0.545	0.661	3.78215450824977e-72
baz	2.55887598423975e-75	1.22008158633169	0.471	0.233	5.11775196847951e-72
lncRNA:CR30009	3.89515177406665e-75	1.67986896404311	0.447	0.208	7.79030354813329e-72
ND-24	2.12894805494749e-74	0.201828139548901	0.258	0.06	4.25789610989499e-71
E(spl)m8-HLH	2.81082527353947e-74	0.833415724959565	0.703	0.434	5.62165054707894e-71
stg	1.71326749345062e-73	0.773220756957727	0.799	0.561	3.42653498690124e-70
for	5.6258480311955e-71	0.464683150949165	0.304	0.122	1.1251696062391e-67
Hsc70Cb	1.1757860213259e-70	0.748169696371208	0.695	0.417	2.3515720426518e-67
CG13305	1.55349439738224e-70	0.861064365979943	0.293	0.089	3.10698879476449e-67
lncRNA:CR46003	3.19674969004045e-70	1.44034643170304	0.378	0.162	6.3934993800809e-67
CG42540	1.09260927184767e-69	-0.189955788068083	0.251	0.078	2.18521854369533e-66
26-29-p	1.78979445765817e-69	-0.23896654963863	0.26	0.083	3.57958891531634e-66
Lim1	3.02478194869511e-67	-1.85735681611934	0.238	0.373	6.04956389739023e-64
SMC2	1.18567210920974e-64	0.508902149534495	0.281	0.103	2.37134421841947e-61
N	4.30767504060079e-63	1.23649151084455	0.42	0.197	8.61535008120158e-60
Nap1	7.46135344283887e-63	0.787398356029308	0.432	0.182	1.49227068856777e-59
CG14989	1.18643184343689e-62	-1.74763631132386	0.307	0.438	2.37286368687377e-59
pnt	2.99390517346004e-62	0.379235240316536	0.265	0.089	5.98781034692008e-59
CG3226	3.81048380152391e-62	0.371779698514906	0.339	0.153	7.62096760304781e-59
His3.3A	1.78623713258744e-60	0.587059319559295	0.648	0.362	3.57247426517488e-57
p23	4.60547654755184e-60	0.835511082740346	0.524	0.253	9.21095309510368e-57
Ets65A	1.74694704720466e-59	-0.251885424526823	0.079	0.158	3.49389409440932e-56
SIFa	5.42814391792911e-59	0.181560970614322	0.26	0.092	1.08562878358582e-55
eg	1.76903534186207e-58	0.355705772495561	0.297	0.141	3.53807068372414e-55
CG31176	3.27128873320336e-58	-0.395996687013645	0.072	0.156	6.54257746640672e-55
Mcm7	5.29111184720524e-57	1.24820921810344	0.413	0.216	1.05822236944105e-53
Nph	1.65827728215181e-56	0.722647093681884	0.647	0.386	3.31655456430363e-53
smt3	2.29565521330873e-56	0.419446935640405	0.987	0.911	4.59131042661746e-53
E(spl)m3-HLH	2.31746456307711e-56	0.197191128981688	0.246	0.072	4.63492912615421e-53
lncRNA:CR44272	4.08499541760627e-56	-2.3758751677355	0.304	0.427	8.16999083521255e-53
yuri	7.03159069929639e-56	0.184307834160094	0.294	0.14	1.40631813985928e-52
CG8861	2.92667558350195e-55	-0.113975705042008	0.267	0.104	5.85335116700391e-52
kn	3.02471072781025e-54	-1.66987051687082	0.251	0.364	6.0494214556205e-51
Fkbp39	6.71428992867333e-54	0.929873655555616	0.464	0.234	1.34285798573467e-50
emb	6.92606850824714e-54	0.606070508294237	0.757	0.499	1.38521370164943e-50
D	8.46521902117266e-54	1.04762764083253	0.394	0.201	1.69304380423453e-50
Pex7	6.41571352521756e-53	0.785992134868287	0.364	0.204	1.28314270504351e-49
Cdk1	9.73965066154464e-52	0.454967046822509	0.293	0.109	1.94793013230893e-48
CG7607	1.02961735285516e-51	-0.205057136803846	0.275	0.124	2.05923470571032e-48
Ote	2.66555003631578e-51	0.279781900877909	0.279	0.12	5.33110007263156e-48
ORMDL	8.25760375920313e-51	-0.123775694566588	0.266	0.118	1.65152075184063e-47
retn	6.20668851917815e-50	0.167216861342962	0.207	0.053	1.24133770383563e-46
CG2246	6.4456271931197e-50	0.401271204559307	0.35	0.194	1.28912543862394e-46
Ahcy	4.84427754376774e-49	0.34779314754539	0.269	0.105	9.68855508753548e-46
Dll	5.88183807762362e-49	0.225170940861258	0.22	0.058	1.17636761552472e-45
CBP	6.0360080052909e-49	0.779292214252392	0.308	0.125	1.20720160105818e-45
Ran	6.31097242722837e-49	0.606013512639719	0.506	0.283	1.26219448544567e-45
Vha36-3	9.09036965789737e-49	-0.117398068469956	0.046	0.108	1.81807393157947e-45
Adf1	1.79892097843344e-47	0.623634960496728	0.357	0.177	3.59784195686688e-44
CycE	5.96213226396126e-47	1.47832545073277	0.36	0.168	1.19242645279225e-43
mod	4.71279746223948e-46	0.555679041204483	0.342	0.163	9.42559492447897e-43
E23	1.00457832293319e-45	0.272773223275703	0.252	0.089	2.00915664586638e-42
Hat1	1.01086894712307e-45	0.163026900167015	0.316	0.161	2.02173789424614e-42
eEF1beta	1.70901054240995e-45	0.552995573621357	0.621	0.397	3.41802108481991e-42
Cyp1	5.7039227142418e-45	0.598066606482307	0.719	0.466	1.14078454284836e-41
CG4409	1.31569685262424e-44	-0.178375506712855	0.244	0.095	2.63139370524848e-41
CG42806	1.39036853821996e-44	0.69482541733099	0.375	0.211	2.78073707643992e-41
mRpL34	2.2906084349396e-44	0.726849590153798	0.393	0.213	4.58121686987919e-41
dup	2.83246658343439e-44	0.189461237847932	0.238	0.088	5.66493316686879e-41
Ts	6.14110827617007e-44	0.278812223091919	0.229	0.075	1.22822165523401e-40
Fer2LCH	1.76245552526193e-43	0.556062720256453	0.693	0.462	3.52491105052387e-40
how	2.98590056291619e-43	0.447308504765341	0.291	0.131	5.97180112583239e-40
Nup205	6.33309483513759e-43	0.19014600433394	0.203	0.055	1.26661896702752e-39
msd5	6.93615836395906e-43	0.127469894194609	0.229	0.063	1.38723167279181e-39
CG1943	8.11107243551448e-43	0.632454476683752	0.331	0.162	1.6222144871029e-39
sick	1.16772527185909e-42	-1.15839920213024	0.216	0.298	2.33545054371818e-39
Rab6	5.77639435658074e-42	0.201995204885784	0.271	0.116	1.15527887131615e-38
GstD1	5.79760927974067e-42	0.311703959516579	0.365	0.2	1.15952185594813e-38
cas	3.24027589791589e-41	0.935290115399185	0.385	0.209	6.48055179583178e-38
ogre	3.32946561817909e-41	0.601700717976518	0.511	0.307	6.65893123635818e-38
vig2	1.27465425513683e-40	0.194844284102192	0.374	0.206	2.54930851027365e-37
sr	1.34414935017436e-40	-0.224702728726626	0.288	0.144	2.68829870034871e-37
CG14434	3.00354639517974e-40	0.73992942956043	0.301	0.142	6.00709279035949e-37
Unc-76	4.43924782354076e-40	-0.316966024579827	0.111	0.169	8.87849564708152e-37
Nop60B	5.9206497108606e-40	0.444056192019432	0.352	0.167	1.18412994217212e-36
cdc14	8.99472312137598e-40	-0.488104756779313	0.11	0.173	1.7989446242752e-36
lncRNA:CR31044	1.24799200615083e-39	0.840949275910689	0.279	0.111	2.49598401230167e-36
Drat	1.2861720803078e-38	0.685004034370606	0.631	0.435	2.57234416061561e-35
Arc1	3.70312160753086e-38	-0.126169052768375	0.23	0.091	7.40624321506173e-35
disco-r	3.88277764269432e-38	1.04088310193582	0.299	0.141	7.76555528538865e-35
CG34325	3.9712159430576e-38	-0.101767289721417	0.194	0.065	7.94243188611521e-35
CG31869	9.2318210099224e-38	0.286596929279216	0.295	0.15	1.84636420198448e-34
Antp	1.07141189432225e-37	-1.35662583572585	0.292	0.395	2.1428237886445e-34
CG13690	4.1473676217535e-37	0.482267460145634	0.307	0.16	8.294735243507e-34
slp1	5.10662797430331e-37	0.815757764100987	0.353	0.206	1.02132559486066e-33
spdo	9.33349596027575e-37	0.599549504358491	0.249	0.088	1.86669919205515e-33
CG15093	2.46006188123868e-36	0.136786345351464	0.291	0.162	4.92012376247736e-33
CG6701	1.51760789621867e-35	0.940145058781616	0.345	0.19	3.03521579243733e-32
glu	1.60027909855192e-35	0.605437610552789	0.265	0.114	3.20055819710383e-32
eIF2beta	1.99998156624146e-35	0.446873966204054	0.698	0.484	3.99996313248291e-32
E(spl)m4-BFM	2.06036648615901e-35	0.177383463414015	0.281	0.136	4.12073297231802e-32
dpa	4.58020757096627e-35	0.711413064501237	0.322	0.193	9.16041514193253e-32
Btk29A	6.75654892730254e-35	-1.45454102594547	0.265	0.35	1.35130978546051e-31
CG34445	1.14770426926625e-34	-0.144696211421233	0.274	0.136	2.29540853853249e-31
Ilp5	1.31433753723996e-34	0.404189973604496	0.359	0.213	2.62867507447993e-31
CG10226	5.60278584871704e-34	-0.10144883980922	0.169	0.047	1.12055716974341e-30
sta	6.97399697934276e-34	0.45574639118345	0.886	0.692	1.39479939586855e-30
tap	2.227941158076e-33	0.369543943522035	0.316	0.183	4.455882316152e-30
CG9691	4.2100688572705e-33	-0.24268875826504	0.069	0.12	8.42013771454101e-30
RpL34a	4.50356951171725e-33	0.252457739378446	0.441	0.271	9.0071390234345e-30
noc	5.32867338992307e-33	0.347699532426581	0.312	0.174	1.06573467798461e-29
nkd	8.31756063308678e-33	-1.22579093523794	0.359	0.442	1.66351212661736e-29
Hr51	1.51661570650888e-32	-0.254024345971072	0.153	0.195	3.03323141301776e-29
NetA	1.62773028765171e-32	-0.116462315165244	0.216	0.095	3.25546057530342e-29
jigr1	4.97578186610295e-32	0.84584322205729	0.452	0.27	9.95156373220589e-29
CG2918	5.29515309118042e-32	0.246815777620414	0.249	0.111	1.05903061823608e-28
Hsp68	1.68004476973323e-31	0.901851859442384	0.389	0.219	3.36008953946646e-28
Hsp23	1.7515588741833e-31	0.425352639217765	0.364	0.191	3.50311774836659e-28
CG13029	2.12765432571337e-31	0.140635834890544	0.184	0.038	4.25530865142674e-28
CG11791	2.17434182499324e-31	-0.119636454650347	0.246	0.103	4.34868364998648e-28
bi	3.69072288325242e-31	0.522334182866885	0.454	0.26	7.38144576650484e-28
Act57B	3.7178354630562e-31	0.21264808270547	0.257	0.12	7.4356709261124e-28
CG1764	3.77737191601947e-31	-0.151238364408927	0.26	0.13	7.55474383203894e-28
Gdh	5.07631975860434e-31	0.202622871496411	0.305	0.16	1.01526395172087e-27
lncRNA:CR31386	5.82760851648412e-31	1.16413066452161	0.333	0.182	1.16552170329682e-27
CG11180	8.61624983219997e-31	0.258907990128783	0.262	0.132	1.72324996643999e-27
svp	6.79495021975413e-30	0.541930268714282	0.338	0.182	1.35899004395083e-26
MRG15	9.84775389921023e-30	0.323443477373987	0.283	0.142	1.96955077984205e-26
mab-21	1.15992906255387e-29	-0.12833052304195	0.298	0.16	2.31985812510774e-26
His3.3B	1.74821856782073e-29	0.370658455348488	0.886	0.724	3.49643713564147e-26
Hsc70-4	3.33933225775165e-29	0.386789592215066	0.548	0.345	6.67866451550331e-26
CG4250	4.27142783651905e-29	0.3720041311754	0.261	0.128	8.5428556730381e-26
rept	4.36863648980769e-29	0.270064268408111	0.242	0.105	8.73727297961538e-26
Had1	4.82838762540897e-29	-0.110295316529762	0.048	0.119	9.65677525081794e-26
MED14	8.88049637786735e-29	0.11552566504444	0.271	0.139	1.77609927557347e-25
sprt	9.59419161356853e-29	1.0641118962222	0.341	0.179	1.91883832271371e-25
Ntan1	1.2655233258353e-28	-0.116588226643507	0.266	0.137	2.5310466516706e-25
ken	1.90826289046235e-28	1.17920209860218	0.32	0.175	3.8165257809247e-25
eEF1gamma	3.13830051362767e-28	0.264901981804494	0.476	0.293	6.27660102725534e-25
CG11417	3.31541192480264e-28	0.304281208593051	0.258	0.133	6.63082384960528e-25
CG7011	7.91040674695948e-28	-0.238698524816685	0.205	0.069	1.58208134939189e-24
Jheh2	8.23831239154124e-28	0.230772343931717	0.248	0.11	1.64766247830825e-24
mspo	8.29312064129358e-28	0.159604573516179	0.381	0.221	1.65862412825872e-24
Orcokinin	8.87057067318437e-28	-0.285480414627314	0.108	0.151	1.77411413463687e-24
cu	1.1699867519789e-27	0.154078582281405	0.279	0.14	2.33997350395781e-24
lncRNA:CR33938	2.50185544070797e-27	1.25972421144101	0.239	0.055	5.00371088141595e-24
Aldh	3.81085264648501e-27	0.264546022960781	0.236	0.096	7.62170529297002e-24
nemy	4.43940806314597e-27	0.158415948593716	0.237	0.12	8.87881612629193e-24
wdp	4.5756642789132e-27	0.562402488639218	0.325	0.198	9.15132855782639e-24
Syb	8.44464520550019e-27	0.312063814080452	0.253	0.111	1.68892904110004e-23
pyd	1.16937997571588e-26	0.402661158439998	0.315	0.174	2.33875995143176e-23
Psn	2.02443368156951e-26	0.174219311675381	0.27	0.144	4.04886736313902e-23
gukh	2.13596670402551e-26	0.30888580397585	0.204	0.052	4.27193340805103e-23
CG7028	2.26617489455264e-26	0.208614506868789	0.271	0.13	4.53234978910528e-23
rdx	2.36157789161022e-26	0.349652454729589	0.34	0.204	4.72315578322045e-23
Tsp42Ee	3.16575536149572e-26	-0.119579664250721	0.286	0.14	6.33151072299144e-23
RpS6	3.2434482377332e-26	0.403335329623463	0.656	0.466	6.4868964754664e-23
alphaTub84B	3.52031890559263e-26	0.349544154863644	0.787	0.578	7.04063781118525e-23
sun	8.49190511198329e-26	0.173786668928165	0.514	0.34	1.69838102239666e-22
RpS29	1.05140602605642e-25	-0.282547886571106	0.955	0.944	2.10281205211285e-22
RapGAP1	1.20944180829006e-25	0.561010451665597	0.424	0.263	2.41888361658013e-22
Cyp28a5	1.23850811762938e-25	-0.107432240844864	0.248	0.121	2.47701623525875e-22
RanGAP	1.3741770202977e-25	0.653603870860344	0.282	0.14	2.74835404059541e-22
mRpL18	1.38136397480393e-25	0.15441272936628	0.274	0.153	2.76272794960787e-22
Nrg	1.43161355387541e-25	0.461647877814959	0.812	0.651	2.86322710775083e-22
CG7182	1.70975200675228e-25	0.245383606228626	0.264	0.147	3.41950401350457e-22
Hmx	3.95031293375946e-25	0.623217020610563	0.368	0.228	7.90062586751891e-22
CG43658	4.50128233657461e-25	0.114950656541795	0.229	0.107	9.00256467314922e-22
bic	4.82817188660089e-25	0.224380406426396	0.578	0.393	9.65634377320179e-22
RpL38	5.43672912191332e-25	-0.235157470482381	0.93	0.946	1.08734582438266e-21
Rgk1	8.13374974972836e-25	0.208750182658169	0.32	0.201	1.62674994994567e-21
akirin	1.00020236790193e-24	0.404643184732317	0.341	0.192	2.00040473580386e-21
Pgant9	1.3347471526663e-24	-0.115146363253116	0.133	0.161	2.66949430533259e-21
shg	1.67402970787241e-24	0.455604012040254	0.278	0.139	3.34805941574483e-21
RpL3	2.00478108354761e-24	0.307604657803711	0.793	0.6	4.00956216709521e-21
CG1545	2.14508837662991e-24	0.147258042333748	0.236	0.122	4.29017675325983e-21
igl	2.27417038744432e-24	-0.356058551700766	0.239	0.118	4.54834077488865e-21
mira	3.47119831436221e-24	1.2517222267661	0.267	0.105	6.94239662872442e-21
CCT6	3.91074965757754e-24	0.20311512488659	0.315	0.191	7.82149931515507e-21
dac	6.62525323702457e-24	-0.121535485138652	0.139	0.166	1.32505064740491e-20
CG13096	7.06021854355538e-24	0.473777444890932	0.29	0.158	1.41204370871108e-20
CG30197	8.09421063971074e-24	-0.245594068192206	0.233	0.113	1.61884212794215e-20
CG3164	1.12383200069037e-23	-0.18426131519735	0.113	0.139	2.24766400138074e-20
unc-4	1.17485840351628e-23	-0.10595690776238	0.245	0.115	2.34971680703255e-20
mad2	3.1136524734491e-23	0.325836837303052	0.291	0.171	6.2273049468982e-20
mRpS29	3.25750543645114e-23	0.147053030435282	0.221	0.101	6.51501087290229e-20
Tollo	3.41275414931748e-23	0.679828911075186	0.281	0.15	6.82550829863497e-20
Tis11	9.8887265501838e-23	0.590207218807088	0.316	0.172	1.97774531003676e-19
Hsp27	1.15456267361463e-22	0.456257652038898	0.837	0.702	2.30912534722927e-19
CG42392	2.11272960926071e-22	-0.110208217639234	0.261	0.133	4.22545921852142e-19
Claspin	3.426426609563e-22	0.265753433862469	0.273	0.152	6.85285321912599e-19
Inx2	3.7390082742108e-22	0.247507608313184	0.257	0.132	7.4780165484216e-19
Dtg	5.75535453512684e-22	0.170414633003994	0.27	0.16	1.15107090702537e-18
Dd	8.34403559750216e-22	0.355877854828196	0.348	0.223	1.66880711950043e-18
ttk	1.02040434809979e-21	0.625891387081482	0.32	0.206	2.04080869619958e-18
ara	1.20487789810415e-21	0.272960215708615	0.291	0.181	2.4097557962083e-18
tow	1.4302300879604e-21	0.198191291441269	0.407	0.254	2.86046017592079e-18
Crz	2.49825931970823e-21	-0.206819656717788	0.208	0.085	4.99651863941646e-18
Dhit	3.39638781682596e-21	0.289941905054497	0.3	0.171	6.79277563365192e-18
CG1648	4.35057155344475e-21	-0.210663057166515	0.269	0.16	8.70114310688949e-18
lncRNA:CR45242	5.01220181919794e-21	0.215014142604158	0.272	0.153	1.00244036383959e-17
l(3)05822	5.16608975582372e-21	0.117151387878459	0.227	0.107	1.03321795116474e-17
RPA3	5.56140819486114e-21	0.320884151931425	0.348	0.227	1.11228163897223e-17
Rack1	5.6241945886796e-21	0.21997273246088	0.695	0.498	1.12483891773592e-17
kst	6.81602146722639e-21	0.500118146689758	0.316	0.206	1.36320429344528e-17
CG46339	7.61622916786254e-21	0.293431126831301	0.263	0.148	1.52324583357251e-17
CG33977	9.34647708894976e-21	-0.110074227671769	0.257	0.149	1.86929541778995e-17
Pdf	9.58888429372649e-21	-0.456379718885182	0.24	0.126	1.9177768587453e-17
CG9098	2.09192224863678e-20	-0.183031913000982	0.278	0.163	4.18384449727355e-17
Fim	4.83427849643795e-20	-0.924122024646381	0.24	0.287	9.66855699287591e-17
Inx3	4.88349398122105e-20	0.453050791211315	0.232	0.106	9.76698796244209e-17
CycA	7.19169841686717e-20	0.462432675918661	0.282	0.161	1.43833968337343e-16
Sod3	8.47174320729897e-20	0.102353518747128	0.218	0.094	1.69434864145979e-16
CG12239	1.01513330618465e-19	0.192180154666083	0.377	0.254	2.0302666123693e-16
Nop56	1.12353655277534e-19	0.564035150783257	0.308	0.173	2.24707310555069e-16
CG43222	1.31855628321932e-19	-0.142038676833123	0.239	0.124	2.63711256643864e-16
CG8545	1.32089177701786e-19	0.278248844839322	0.236	0.117	2.64178355403573e-16
RpL10	2.08777646042919e-19	0.323560212937124	0.914	0.788	4.17555292085839e-16
RpL19	2.2615855894125e-19	0.288836263562842	0.885	0.735	4.52317117882501e-16
Cnb	4.67927383181409e-19	0.150159960880109	0.196	0.068	9.35854766362818e-16
Rpe	5.63003683829007e-19	-0.163461099330851	0.215	0.104	1.12600736765801e-15
RpL8	5.84681702583084e-19	0.281973346966057	0.855	0.679	1.16936340516617e-15
eEF2	6.31068580488749e-19	0.340832729218365	0.444	0.285	1.2621371609775e-15
sqd	6.64889579051704e-19	0.285022268376286	0.56	0.362	1.32977915810341e-15
HmgD	8.35402043599365e-19	0.277643231537726	0.835	0.662	1.67080408719873e-15
Jafrac1	8.58767587977646e-19	0.261763042720946	0.689	0.516	1.71753517595529e-15
lncRNA:CR46006	8.58856455173511e-19	0.38176969519173	0.297	0.157	1.71771291034702e-15
erm	1.00967364489345e-18	0.387552127150833	0.236	0.107	2.0193472897869e-15
CG15098	1.15351038604219e-18	-0.123058232802153	0.172	0.064	2.30702077208438e-15
SmE	1.24730169161188e-18	0.170934679848894	0.413	0.26	2.49460338322377e-15
Ilp6	1.48612930277795e-18	-0.135096539085757	0.268	0.149	2.9722586055559e-15
Naa40	1.84061032209481e-18	0.389740433644338	0.232	0.113	3.68122064418961e-15
klu	1.94080576922774e-18	1.03997835987397	0.257	0.112	3.88161153845548e-15
Ccdc85	2.31148299774194e-18	0.413349763795148	0.245	0.129	4.62296599548388e-15
Rpn9	2.34940852548109e-18	0.158979817757058	0.34	0.218	4.69881705096218e-15
RpS3A	2.51440613506265e-18	0.338911475988199	0.778	0.582	5.02881227012529e-15
Fas2	2.84858471663378e-18	-0.219936769042421	0.629	0.439	5.69716943326757e-15
CG1890	2.94735838659053e-18	-0.354877188985945	0.178	0.202	5.89471677318107e-15
Syp	3.02729902251004e-18	0.743120658252835	0.343	0.161	6.05459804502009e-15
Cks30A	3.09378442830416e-18	0.405283884581537	0.208	0.074	6.18756885660832e-15
CG6712	3.50438265564436e-18	0.327506924615309	0.323	0.207	7.00876531128872e-15
Mip	3.55893158689354e-18	-0.118321763968469	0.281	0.164	7.11786317378707e-15
Lk	3.68776232582067e-18	-0.188290756418477	0.109	0.125	7.37552465164135e-15
RpLP0	4.74401829535654e-18	0.349187859010203	0.772	0.604	9.48803659071308e-15
pyr	5.01537832214477e-18	0.327691757556323	0.378	0.256	1.00307566442895e-14
trv	6.42109306803535e-18	0.206549849037268	0.459	0.302	1.28421861360707e-14
brk	7.12040746581698e-18	0.153251774471217	0.269	0.162	1.4240814931634e-14
salr	8.93842691782372e-18	-0.17941806723517	0.209	0.102	1.78768538356474e-14
Prps	1.16544882964961e-17	0.310759918307107	0.321	0.206	2.33089765929923e-14
Ace	2.00117720525968e-17	0.133432021828738	0.284	0.171	4.00235441051937e-14
pio	2.41158554505564e-17	0.173299383432861	0.295	0.195	4.82317109011128e-14
Sirup	2.68458032364978e-17	0.261320441651164	0.207	0.091	5.36916064729956e-14
Cyt-b5	2.78786170291329e-17	0.301971692251716	0.224	0.089	5.57572340582657e-14
jdp	2.83148695442338e-17	0.323358453870858	0.339	0.222	5.66297390884676e-14
Abd-B	3.73564067297406e-17	-0.776093784968429	0.264	0.166	7.47128134594812e-14
wac	5.15140364522137e-17	0.363731456761512	0.267	0.15	1.03028072904427e-13
CG13252	5.20171988130352e-17	0.1001981588026	0.287	0.194	1.0403439762607e-13
Sam-S	5.5544609136356e-17	-0.262864713821365	0.173	0.191	1.11089218272712e-13
pch2	7.5803972285254e-17	0.460045199764764	0.297	0.194	1.51607944570508e-13
RpS4	7.5826268310428e-17	0.185055868132328	0.905	0.755	1.51652536620856e-13
sens-2	8.64069866305265e-17	-1.25490926129586	0.212	0.238	1.72813973261053e-13
CG6388	8.96746693852685e-17	0.176808232361775	0.207	0.095	1.79349338770537e-13
toc	9.23365327700688e-17	0.451383519462189	0.194	0.072	1.84673065540138e-13
CG2145	1.08786896393953e-16	0.118117001005449	0.276	0.168	2.17573792787907e-13
hbn	1.23913478641313e-16	0.570676518563294	0.321	0.195	2.47826957282625e-13
Cdc6	1.68505530464275e-16	0.182800291648065	0.224	0.115	3.3701106092855e-13
lbm	1.79819258341789e-16	-0.113045930259221	0.159	0.16	3.59638516683579e-13
Lam	1.84133197126221e-16	0.411586810527319	0.344	0.193	3.68266394252443e-13
Rcd5	2.22257010631584e-16	0.240238094861098	0.26	0.153	4.44514021263169e-13
fw	2.23731021753624e-16	0.275480170309206	0.275	0.184	4.47462043507248e-13
CG13678	2.35568152875904e-16	0.156336194669329	0.277	0.177	4.71136305751809e-13
CG11970	2.50507701137429e-16	0.27511485156471	0.285	0.18	5.01015402274858e-13
Lsd-2	2.53256350160747e-16	0.525294677062465	0.253	0.121	5.06512700321494e-13
Imp	2.97488923454211e-16	0.218836524001847	0.742	0.574	5.94977846908423e-13
CG4038	3.40597104838902e-16	0.485480391264778	0.305	0.188	6.81194209677804e-13
Sld5	4.68142457037589e-16	0.1920998844354	0.145	0.142	9.36284914075179e-13
capt	5.88239216445312e-16	-0.286785429910212	0.111	0.129	1.17647843289062e-12
mt:tRNA:Ser-GCT	7.28353948119225e-16	0.148817076560628	0.513	0.373	1.45670789623845e-12
DopEcR	7.86886724838697e-16	-0.114545432914639	0.242	0.134	1.57377344967739e-12
Rai1	9.1881989763848e-16	-0.118902693004693	0.272	0.166	1.83763979527696e-12
vito	1.11973561656799e-15	0.17131055890737	0.281	0.185	2.23947123313599e-12
lncRNA:roX1	1.16049059552151e-15	0.239570040299998	0.579	0.385	2.32098119104301e-12
RpS5a	1.76754985516724e-15	0.29629097388296	0.873	0.723	3.53509971033447e-12
RpL34b	1.89485844746484e-15	0.23582601257566	0.783	0.616	3.78971689492967e-12
lncRNA:iab8	1.97769897853919e-15	-0.227572536648583	0.098	0.157	3.95539795707839e-12
Chd1	2.26507830242239e-15	-0.123328654074018	0.268	0.166	4.53015660484479e-12
Gapdh1	2.43343801121907e-15	-0.202862433435332	0.448	0.314	4.86687602243813e-12
insb	2.92506662696379e-15	0.440149341146866	0.364	0.244	5.85013325392759e-12
CG12708	2.95702958509066e-15	0.27077681905423	0.293	0.198	5.91405917018132e-12
Capa	4.0872146456558e-15	-0.166793435381462	0.249	0.148	8.1744292913116e-12
ase	4.69559983634485e-15	0.952387579671928	0.314	0.206	9.3911996726897e-12
His2Av	5.00339186041458e-15	0.46144999369148	0.454	0.3	1.00067837208292e-11
pdm3	5.71232982265821e-15	-0.24634162218769	0.176	0.076	1.14246596453164e-11
Ufm1	6.34580560335739e-15	-0.192719026582578	0.253	0.151	1.26916112067148e-11
dmrt99B	6.97042912528816e-15	0.196904316512508	0.241	0.135	1.39408582505763e-11
mirr	7.22301522666623e-15	-1.15776114180415	0.253	0.286	1.44460304533325e-11
PCNA	7.40725739260851e-15	0.944405567305523	0.315	0.189	1.4814514785217e-11
AnxB9	1.01746504612444e-14	-0.421361088394051	0.2	0.224	2.03493009224888e-11
Bx	1.20010943965385e-14	-0.752124217627322	0.216	0.227	2.4002188793077e-11
alrm	1.21027411496108e-14	-0.229041417362634	0.165	0.178	2.42054822992216e-11
Lsm10	1.22800922715149e-14	0.119531238276264	0.228	0.133	2.45601845430297e-11
CG15646	1.5726769336514e-14	0.217153891368501	0.202	0.095	3.1453538673028e-11
RpL4	2.28486525780906e-14	0.132721741879565	0.639	0.475	4.56973051561813e-11
CG32276	2.28619563001407e-14	-0.158350544538822	0.297	0.186	4.57239126002814e-11
Stt3B	2.41000473461822e-14	0.166862337459567	0.233	0.128	4.82000946923643e-11
Optix	2.70824335755743e-14	1.37775018602002	0.308	0.166	5.41648671511485e-11
mid	2.87588366975851e-14	-0.517881990259661	0.258	0.157	5.75176733951703e-11
CG42394	3.1655861983607e-14	-0.278608943478721	0.166	0.182	6.33117239672141e-11
Gdn1	3.29413075391952e-14	0.16183389406501	0.21	0.108	6.58826150783903e-11
lncRNA:roX2	3.90373709906139e-14	-1.22910686917632	0.146	0.203	7.80747419812278e-11
BubR1	4.01537370027281e-14	0.113381045417328	0.236	0.133	8.03074740054563e-11
ClpP	4.67678123049989e-14	-0.179281985313862	0.272	0.168	9.35356246099978e-11
CG7834	4.85104262858018e-14	0.187927012178151	0.242	0.135	9.70208525716036e-11
grn	5.51386234502525e-14	-1.00055816462207	0.267	0.309	1.10277246900505e-10
Oaz	6.09747165964074e-14	0.337213413047338	0.205	0.093	1.21949433192815e-10
Chrac-16	6.58985511974001e-14	0.340098125424569	0.257	0.147	1.317971023948e-10
DNAlig1	8.66386154033417e-14	0.148978154153413	0.236	0.141	1.73277230806683e-10
CG34155	1.28317034245593e-13	0.109617667008991	0.259	0.161	2.56634068491186e-10
mgl	1.43397412848474e-13	0.188405944242217	0.272	0.18	2.86794825696949e-10
Dscam2	2.15515003887135e-13	-0.270983658290385	0.218	0.114	4.31030007774269e-10
Eaat1	2.1805344666583e-13	0.144244331788742	0.171	0.173	4.3610689333166e-10
eIF6	2.21573352253604e-13	0.305260765941409	0.255	0.147	4.43146704507209e-10
RpL13	2.29489296387516e-13	0.164187578102746	0.781	0.613	4.58978592775032e-10
foxo	2.92231585516281e-13	0.131165186304916	0.238	0.133	5.84463171032562e-10
lncRNA:CR34335	3.13725487095363e-13	0.144671349228659	1	1	6.27450974190727e-10
pb	3.13733130520615e-13	-0.110486856044701	0.22	0.12	6.2746626104123e-10
Mcm2	3.28639951351006e-13	0.19733503830056	0.209	0.102	6.57279902702012e-10
RpL31	3.42142466596636e-13	-0.26402642356347	0.855	0.829	6.84284933193273e-10
Pisd	3.65882503153116e-13	-0.154395561700572	0.163	0.061	7.31765006306232e-10
RpL5	3.68235865316427e-13	0.128983814583513	0.749	0.578	7.36471730632854e-10
lncRNA:noe	3.97534504726599e-13	0.253021553097259	0.502	0.35	7.95069009453198e-10
CG12065	4.37098701969378e-13	-0.146416249520618	0.336	0.232	8.74197403938756e-10
CLIP-190	4.53914569213574e-13	0.122066875531727	0.207	0.094	9.07829138427148e-10
RpLP1	6.02891355969200e-13	0.162326599647842	0.971	0.913	1.2057827119384e-09
heph	6.73480770848295e-13	0.639978123842044	0.27	0.143	1.34696154169659e-09
Jupiter	6.86679238550397e-13	-0.335429802795476	0.407	0.276	1.37335847710079e-09
Taldo	1.02477632752965e-12	0.103486109091372	0.212	0.108	2.0495526550593e-09
Alk	1.03947765814305e-12	0.367903949816313	0.36	0.238	2.07895531628609e-09
mib2	1.14930724507039e-12	0.141336585796775	0.2	0.1	2.29861449014077e-09
CG45263	1.15689319283333e-12	0.287966691617983	0.285	0.18	2.31378638566666e-09
goe	1.314286752251e-12	0.118111070860245	0.255	0.155	2.62857350450201e-09
CAH1	1.33988512793285e-12	-0.33318951829353	0.264	0.164	2.67977025586569e-09
RpS27	1.5919488379423e-12	-0.326709809674435	0.97	0.955	3.18389767588461e-09
mamo	1.67657211150354e-12	1.1845284252222	0.233	0.103	3.35314422300708e-09
Usp10	2.25055863220026e-12	0.101667854822191	0.131	0.133	4.50111726440053e-09
sm	2.38463019524218e-12	-0.93336690346593	0.461	0.477	4.76926039048436e-09
CCT7	2.55399795848077e-12	0.190327554060875	0.294	0.185	5.10799591696155e-09
RpL28	3.49150091223779e-12	-0.178854579551945	0.928	0.896	6.98300182447557e-09
Akh	4.48300596970728e-12	0.269975744123901	0.19	0.085	8.96601193941456e-09
Obp99a	5.3742027802721e-12	-0.679321455600534	0.49	0.496	1.07484055605442e-08
CG3548	6.76713882096633e-12	-0.188784587438921	0.237	0.131	1.35342776419327e-08
hoip	7.35371008657541e-12	0.32846225254995	0.34	0.219	1.47074201731508e-08
Ldh	7.44641502845848e-12	0.17932930966185	0.677	0.528	1.4892830056917e-08
IntS11	7.60192504554680e-12	0.166797316181023	0.294	0.199	1.52038500910936e-08
Hey	7.62254770131991e-12	-1.49046578005232	0.301	0.328	1.52450954026398e-08
abd-A	8.19270332854266e-12	-1.28022820674675	0.224	0.254	1.63854066570853e-08
Upf1	8.71068981312656e-12	0.165158130247865	0.26	0.178	1.74213796262531e-08
CG31663	1.03917316540043e-11	-0.132499778122992	0.237	0.142	2.07834633080085e-08
Spx	1.09624623420076e-11	0.104023879004144	0.179	0.179	2.19249246840153e-08
vg	1.1373043185821e-11	-0.534236866151304	0.169	0.184	2.27460863716421e-08
Cow	1.17216673787526e-11	-0.273152427930872	0.171	0.176	2.34433347575052e-08
RpL37a	1.22581906162229e-11	-0.2713372653075	0.884	0.854	2.45163812324459e-08
aru	1.59717530477635e-11	0.116161614887205	0.168	0.168	3.19435060955269e-08
rpr	3.00914971975022e-11	-0.43843091919182	0.261	0.166	6.01829943950044e-08
scro	3.33065094408817e-11	0.337877434198622	0.176	0.061	6.66130188817634e-08
Sugb	3.87849679679129e-11	-0.100340951210477	0.225	0.124	7.75699359358257e-08
CG17454	4.51154751801283e-11	0.276101417285034	0.243	0.142	9.02309503602565e-08
CG31548	5.01661943826575e-11	0.159620069316115	0.19	0.096	1.00332388765315e-07
pre-rRNA:CR45845	5.30137416764795e-11	0.408341323493588	0.306	0.184	1.06027483352959e-07
Obp44a	5.36648630802987e-11	-0.333423298944711	0.813	0.772	1.07329726160597e-07
RpS17	6.19564558828e-11	0.221526640064166	0.875	0.729	1.239129117656e-07
CG34417	8.10544861816257e-11	-0.104883974368324	0.274	0.181	1.62108972363251e-07
RpL11	8.59779993950345e-11	0.325597441926427	0.844	0.706	1.71955998790069e-07
eEF1delta	1.0284669895815e-10	0.221503706374622	0.338	0.223	2.056933979163e-07
geminin	2.17076618275891e-10	0.308213177741756	0.218	0.11	4.34153236551781e-07
cdi	2.25905512290712e-10	0.213892728488727	0.806	0.649	4.51811024581424e-07
CG7685	3.68427599789215e-10	-0.148784750602539	0.142	0.134	7.36855199578431e-07
Cyp4g15	3.72377516468009e-10	-0.236327283180143	0.212	0.128	7.44755032936019e-07
Smn	4.5914009608679e-10	-0.106419950829167	0.204	0.11	9.1828019217358e-07
CG44303	4.99212528224391e-10	0.125236094511828	0.256	0.154	9.98425056448783e-07
daw	7.15367623888754e-10	-0.109355048449464	0.252	0.154	1.43073524777751e-06
lncRNA:CR43264	7.18905895403921e-10	0.525001903873028	0.262	0.167	1.43781179080784e-06
Rpn2	9.54390399934156e-10	0.291607415442482	0.28	0.173	1.90878079986831e-06
Rcc1	1.16166858320922e-09	0.45309591114268	0.203	0.095	2.32333716641844e-06
tai	1.34507294874485e-09	0.173833275651259	0.43	0.304	2.6901458974897e-06
CG10512	1.40368518188643e-09	0.189738154685081	0.255	0.173	2.80737036377285e-06
CG44422	1.51861873101523e-09	0.152799543314253	0.283	0.198	3.03723746203047e-06
RpL23A	1.56437879737155e-09	0.227204340517842	0.749	0.609	3.1287575947431e-06
CG34228	2.06964005240641e-09	-0.209990145254052	0.291	0.208	4.13928010481281e-06
RpL15	2.32195036265257e-09	0.188609711252426	0.881	0.745	4.64390072530514e-06
bowl	2.56508693015453e-09	0.222188999613951	0.261	0.18	5.13017386030906e-06
tll	2.89965717432561e-09	0.553615227045674	0.195	0.191	5.79931434865122e-06
RpL17	4.19741760976505e-09	0.156809584894581	0.854	0.722	8.39483521953009e-06
Akr1B	4.38518594053141e-09	-0.267666265787156	0.293	0.208	8.77037188106282e-06
Frq1	4.45954304629356e-09	-0.428816986289404	0.272	0.197	8.91908609258712e-06
gcm	4.46779067902404e-09	0.105506288176463	0.238	0.138	8.93558135804808e-06
ft	4.52119646379866e-09	0.117231868204774	0.273	0.19	9.04239292759731e-06
nop5	5.13991855999554e-09	0.398485568661332	0.255	0.151	1.02798371199911e-05
Lmpt	5.25912733310564e-09	0.220827750066179	0.281	0.195	1.05182546662113e-05
CG9336	5.26146727764571e-09	-0.168679918388549	0.245	0.153	1.05229345552914e-05
Fas3	5.30514723672543e-09	-0.73142228230148	0.315	0.221	1.06102944734509e-05
p38b	5.89535536127682e-09	-0.123044505995528	0.252	0.166	1.17907107225536e-05
jing	6.20111331337139e-09	-0.374744253549045	0.255	0.171	1.24022266267428e-05
rho	6.25561003297190e-09	0.144543940148512	0.269	0.179	1.25112200659438e-05
CHMP2B	6.30014073827872e-09	-0.100413493418571	0.224	0.142	1.26002814765574e-05
ClC-a	6.9737831261031e-09	-0.145014388157097	0.2	0.101	1.39475662522062e-05
CG14312	7.10065166348529e-09	-1.00480447423688	0.21	0.224	1.42013033269706e-05
eEF5	7.634174108188e-09	0.128560192833324	0.671	0.525	1.5268348216376e-05
CG43313	8.36541722331109e-09	0.159487668255215	0.274	0.191	1.67308344466222e-05
RpS18	8.42275307133261e-09	0.209807256969844	0.842	0.719	1.68455061426652e-05
Dl	9.45529199182508e-09	0.498927903504697	0.321	0.227	1.89105839836502e-05
CG14036	1.08030244259184e-08	0.173203706207311	0.133	0.023	2.16060488518369e-05
Hacd2	1.12467143729821e-08	-0.281189619450369	0.196	0.19	2.24934287459643e-05
CG8878	1.33824799009242e-08	0.279559074561191	0.301	0.205	2.67649598018484e-05
CG5757	1.34233867844068e-08	0.107969676566753	0.165	0.071	2.68467735688137e-05
fkh	1.43601062108491e-08	-0.25619585503765	0.311	0.21	2.87202124216981e-05
fabp	1.48691386023021e-08	0.158597899291099	0.682	0.516	2.97382772046041e-05
Ptp61F	1.51335312106862e-08	0.196947612478281	0.261	0.174	3.02670624213725e-05
tnc	1.60578044620658e-08	-0.181435761620809	0.314	0.214	3.21156089241316e-05
ATPCL	1.72294018310167e-08	0.17871531805259	0.136	0.119	3.44588036620333e-05
Plp	1.77112916148099e-08	0.132958646660376	0.154	0.058	3.54225832296197e-05
Ms	1.99148964984439e-08	0.15806677459812	0.223	0.137	3.98297929968878e-05
RpS11	2.0336455004334e-08	-0.304031938785767	0.921	0.876	4.06729100086681e-05
e(r)	2.33176993248016e-08	0.135678568467731	0.35	0.251	4.66353986496032e-05
RpS9	2.36278947945856e-08	0.165791845312797	0.845	0.72	4.72557895891712e-05
Prosalpha6	3.43117945772734e-08	0.302587881323981	0.284	0.178	6.86235891545467e-05
Vmat	3.44726262759588e-08	-0.305250091839798	0.252	0.166	6.89452525519177e-05
hid	3.65157297837979e-08	0.127702963507488	0.159	0.066	7.30314595675958e-05
Pgm1	4.04916611507741e-08	-0.127593061101307	0.172	0.164	8.09833223015482e-05
CG42342	4.14436948870812e-08	-0.287989161643325	0.358	0.254	8.28873897741624e-05
Eip75B	4.15981175172325e-08	-0.545235380317838	0.226	0.233	8.31962350344649e-05
neur	4.33866612106862e-08	0.496742306135017	0.252	0.155	8.67733224213724e-05
JhI-21	4.91444858096689e-08	0.110582284136483	0.249	0.161	9.82889716193377e-05
snRNA:U12	5.90875514888208e-08	0.252301319292777	0.22	0.138	0.000118175102977642
Invadolysin	5.93758537308439e-08	-0.15761188787077	0.237	0.153	0.000118751707461688
AP-2sigma	6.21591142842029e-08	-0.234024171041735	0.196	0.195	0.000124318228568406
Dhfr	6.33140263330659e-08	0.131771903579185	0.164	0.157	0.000126628052666132
CG3788	6.34001308736572e-08	0.359192896652524	0.247	0.16	0.000126800261747314
beat-IIIc	6.4090332981062e-08	-0.636197308899295	0.293	0.205	0.000128180665962124
lncRNA:CR43650	7.33695523357163e-08	0.289404919036795	0.25	0.165	0.000146739104671433
5-HT2A	9.3497836355522e-08	0.13157090333537	0.26	0.167	0.000186995672711044
CG3663	9.62253432602373e-08	0.206828854341847	0.181	0.084	0.000192450686520475
Vha68-2	1.03403690999291e-07	0.20203768231953	0.274	0.191	0.000206807381998582
RpS19a	1.03611449167582e-07	0.133574646621138	0.753	0.609	0.000207222898335164
CG18428	1.05229723857657e-07	-0.281799391978103	0.296	0.21	0.000210459447715314
polo	1.09376504510682e-07	0.285883235695194	0.14	0.129	0.000218753009021363
esg	1.18188541968222e-07	-0.266799115263139	0.213	0.212	0.000236377083936444
Ten-a	1.26912839180733e-07	-0.689845035796073	0.467	0.457	0.000253825678361466
RpS14a	1.32500896814175e-07	0.144422020625909	0.795	0.648	0.00026500179362835
MtnA	1.36779259471475e-07	-0.547450960480517	0.547	0.536	0.00027355851894295
hoe1	1.40168004314413e-07	0.121175196097443	0.344	0.251	0.000280336008628825
sif	1.41721442625007e-07	-0.112837578932261	0.21	0.204	0.000283442885250013
CG8839	1.58026365406385e-07	0.102584346456825	0.13	0.041	0.000316052730812769
RR48361-transposable-element	1.79045136728688e-07	0.143223345907739	0.161	0.062	0.000358090273457377
Proc	1.80592054673715e-07	-0.737024698175404	0.276	0.21	0.000361184109347431
Set	1.80993566751898e-07	0.155440129562681	0.404	0.281	0.000361987133503797
borr	1.97024591398462e-07	0.377536834906159	0.27	0.175	0.000394049182796925
Mdh2	1.97272975875888e-07	-0.205319358155664	0.268	0.185	0.000394545951751775
chinmo	2.1490431792802e-07	-0.69534861216807	0.489	0.475	0.000429808635856039
CycB	2.5405052626913e-07	0.248060646319467	0.263	0.179	0.00050810105253826
CG42337	3.02022197896046e-07	-0.143149511549913	0.152	0.14	0.000604044395792092
gro	3.47113627032319e-07	0.116593054723947	0.695	0.555	0.000694227254064638
sgg	5.3658411989233e-07	0.188120010048292	0.285	0.191	0.00107316823978466
CG13097	5.54385507458114e-07	0.24303966571519	0.155	0.14	0.00110877101491623
RhoGAP100F	5.82326938405261e-07	-0.452694297731245	0.179	0.102	0.00116465387681052
CG42709	7.04362562188041e-07	0.302880436361001	0.25	0.16	0.00140872512437608
Prosbeta2	7.2390917718854e-07	0.110547949554998	0.308	0.218	0.00144781835437708
SP1173	7.81148047810629e-07	0.18323612584946	0.259	0.179	0.00156229609562126
stai	9.05299233794133e-07	-0.990256757494217	0.466	0.451	0.00181059846758827
CG12547	9.81981906054602e-07	-0.101433518077824	0.169	0.156	0.0019639638121092
Caf1-180	1.04315130078582e-06	0.470638550157675	0.25	0.151	0.00208630260157165
CG10939	1.08279370791782e-06	0.267239374114856	0.198	0.108	0.00216558741583564
pav	1.10814177817132e-06	0.435915221799982	0.216	0.124	0.00221628355634264
msb1l	1.86494983394383e-06	0.334366068354047	0.202	0.194	0.00372989966788765
Thor	1.93504571052822e-06	0.1597184514747	0.269	0.19	0.00387009142105644
Tdc2	1.9880027208912e-06	-0.12882296749488	0.247	0.164	0.00397600544178239
SPoCk	2.03069417836179e-06	-0.104995545799362	0.127	0.108	0.00406138835672359
DNApol-alpha60	2.15181644799466e-06	0.249042145334023	0.137	0.104	0.00430363289598932
kmr	2.27624205347532e-06	-1.167879165152	0.271	0.277	0.00455248410695063
RpL40	2.34462177648979e-06	-0.206717470886861	0.915	0.871	0.00468924355297959
ptc	2.43509911965474e-06	-0.634548282551757	0.281	0.212	0.00487019823930949
Echs1	2.64654543071166e-06	-0.169442724381402	0.191	0.107	0.00529309086142332
Prosap	3.02826053240573e-06	-0.21268074350518	0.247	0.169	0.00605652106481145
Tctp	3.23316521972446e-06	0.108986894214019	0.514	0.408	0.00646633043944891
RpS2	3.44899022988849e-06	0.110327959520081	0.858	0.739	0.00689798045977698
RpL22	3.91911114277666e-06	-0.155448479354174	0.33	0.237	0.00783822228555333
r	4.40130910915239e-06	-0.100898813188979	0.229	0.159	0.00880261821830479
CG8142	4.57877069336702e-06	0.207231525144399	0.247	0.172	0.00915754138673405
RpL37A	5.31497140091622e-06	-0.192769631943599	0.925	0.879	0.0106299428018324
Ost48	5.38198228910874e-06	-0.164761252859555	0.296	0.213	0.0107639645782175
disco	7.3939074833491e-06	0.84902496976155	0.28	0.197	0.0147878149666982
mei-38	7.46497713793319e-06	0.138254858322757	0.233	0.147	0.0149299542758664
ImpE1	8.47271655953159e-06	0.108316478266956	0.173	0.158	0.0169454331190632
ed	9.41351346141285e-06	-0.756985162121403	0.192	0.193	0.0188270269228257
Chrac-14	9.44997227993864e-06	0.324771156837588	0.241	0.145	0.0188999445598773
CG42524	1.01496333965621e-05	0.108500952574193	0.156	0.135	0.0202992667931243
CG9391	1.06435646528921e-05	-0.227766383788741	0.152	0.131	0.0212871293057841
RpL7	1.3078872544134e-05	0.18420165915902	0.831	0.711	0.0261577450882681
Nplp2	1.35300203961236e-05	0.156077487077157	0.239	0.158	0.0270600407922472
Cap-D2	1.3957224897802e-05	0.154340444836542	0.173	0.158	0.027914449795604
Mmp2	1.40579934495817e-05	0.254055143177406	0.193	0.109	0.0281159868991634
CG32532	1.48075882704812e-05	-0.202107217069622	0.29	0.204	0.0296151765409625
Mob2	1.49852413113474e-05	-0.151457643089582	0.197	0.183	0.0299704826226949
eIF4G2	1.54724625347403e-05	-0.379854534799168	0.291	0.204	0.0309449250694807
msd1	1.79567018776085e-05	0.256327122145983	0.177	0.074	0.0359134037552171
para	1.88038976811844e-05	-0.201533310118246	0.308	0.23	0.0376077953623687
LRP1	2.02059484596281e-05	-0.42530766138779	0.168	0.162	0.0404118969192562
hkb	2.14949762636112e-05	-0.536337563486257	0.216	0.146	0.0429899525272224
CG9344	2.30960882634895e-05	-0.269413766273357	0.315	0.228	0.0461921765269791
CG10527	2.36873131995472e-05	-0.233008331879697	0.251	0.181	0.0473746263990943
stau	2.65316735213384e-05	0.210909087856235	0.212	0.195	0.0530633470426768
CG5934	2.9539300320565e-05	-0.101546034545698	0.247	0.165	0.05907860064113
ringer	3.04076783066707e-05	-0.195562278173031	0.231	0.149	0.0608153566133415
CG42458	3.19417536527274e-05	-0.12886948375816	0.173	0.139	0.0638835073054548
SpdS	3.54769265474258e-05	0.168788066783632	0.168	0.146	0.0709538530948517
mRpL54	3.65225424878654e-05	-0.246109699640755	0.223	0.148	0.0730450849757307
aop	3.82251316763928e-05	-0.512425603943339	0.207	0.197	0.0764502633527856
RASSF8	3.87616693351487e-05	-0.40108434344434	0.158	0.089	0.0775233386702974
GluRIA	3.93034171134317e-05	-0.16073791390823	0.208	0.188	0.0786068342268635
RpS27A	3.9793428751885e-05	0.122014055813076	0.924	0.818	0.07958685750377
trbl	4.08148544683043e-05	0.346545649296145	0.214	0.116	0.0816297089366085
RpLP0-like	5.18427820655307e-05	0.334426555239108	0.21	0.129	0.103685564131061
CG9993	5.50968724303903e-05	0.112336836688118	0.144	0.047	0.110193744860781
SPR	5.55459437125439e-05	0.192418800562446	0.194	0.174	0.111091887425088
RpL27	6.29640432910576e-05	0.173373384327526	0.885	0.79	0.125928086582115
nrv2	6.5854850892554e-05	-0.142025121927003	0.323	0.241	0.131709701785108
CG4849	6.58630330721106e-05	0.162663739794037	0.261	0.182	0.131726066144221
santa-maria	6.7640145974781e-05	0.226343057628199	0.291	0.219	0.135280291949562
opa	6.98057518093126e-05	0.196227714400304	0.153	0.074	0.139611503618625
NHP2	8.43418125490378e-05	0.57672041138832	0.252	0.153	0.168683625098076
Moe	8.76106247737029e-05	0.435145545435667	0.319	0.223	0.175221249547406
DNApol-alpha180	8.95246238844971e-05	0.150901196909882	0.122	0.072	0.179049247768994
Toll-6	9.2850804768498e-05	0.113568239779366	0.467	0.367	0.185701609536996
rst	0.000103942009730138	-0.437329813562385	0.165	0.149	0.207884019460275
CG6356	0.000103966850570641	-0.1066286018961	0.228	0.158	0.207933701141283
RpL21	0.000104264104716132	0.120271590829903	0.849	0.738	0.208528209432264
Pura	0.000114979214562194	0.216975936404812	0.256	0.18	0.229958429124388
RpS8	0.000119508923690072	0.185553968357174	0.857	0.738	0.239017847380144
Pvf3	0.000131601555812538	-0.139182041564147	0.207	0.133	0.263203111625076
cv-c	0.000135457487414075	0.213799347841632	0.216	0.126	0.270914974828149
CCT5	0.000144061862675917	0.223550378322654	0.231	0.135	0.288123725351834
CG8306	0.000147385725853505	0.145602557165458	0.242	0.166	0.294771451707009
RpS12	0.000151991029304277	-0.21875495938541	0.9	0.834	0.303982058608553
SCCRO	0.000166257778182025	-0.184922291685736	0.198	0.175	0.33251555636405
Kank	0.000173758057951653	0.108678101789932	0.263	0.19	0.347516115903307
Myd88	0.000184429133940848	0.219170288250623	0.269	0.195	0.368858267881696
CG11319	0.00018475450853382	0.150232555101299	0.252	0.173	0.369509017067639
CG10576	0.00018483032227243	0.174317843943953	0.239	0.15	0.36966064454486
Spn88Ea	0.000190733391844288	-0.132741798487001	0.208	0.13	0.381466783688575
CG12343	0.000199981411492468	-0.161242486677311	0.186	0.164	0.399962822984937
elB	0.000201787182306064	-0.119658662945603	0.387	0.285	0.403574364612128
RpL18A	0.000202782717248979	0.120165597570486	0.905	0.794	0.405565434497958
jim	0.000206792069914027	-0.825758250392722	0.257	0.246	0.413584139828054
dpn	0.000206961791367894	0.442977429315079	0.215	0.129	0.413923582735787
jbug	0.000228578618135716	0.112529915759941	0.251	0.187	0.457157236271432
aurB	0.000272069045483171	0.313738620473522	0.192	0.107	0.544138090966342
CG12929	0.000283699997910097	-0.166869417805803	0.187	0.172	0.567399995820195
Nup358	0.000284037546974489	0.678423413809415	0.217	0.135	0.568075093948978
ham	0.000330351754927784	0.214702794608249	0.229	0.164	0.660703509855569
dati	0.000363314021832492	-0.224227341549527	0.136	0.062	0.726628043664983
Aldh-III	0.000367715824085087	-0.208814188845621	0.203	0.179	0.735431648170173
Ilp2	0.000389365575325024	0.232436386626949	0.248	0.169	0.778731150650048
nAChRalpha7	0.000423064681370484	-0.27481692442922	0.209	0.191	0.846129362740967
Ssrp	0.000472606451267934	0.478506979710204	0.27	0.177	0.945212902535869
CG8369	0.000474398618057762	-0.182655369190503	0.336	0.258	0.948797236115524
bab2	0.000568250433192401	-0.605302003264576	0.239	0.224	1
Cse1	0.000615564972584752	0.601929784306794	0.228	0.138	1
Surf4	0.000656936242836581	0.10074767548138	0.203	0.129	1
CG43689	0.00066932629354174	0.163829381303797	0.243	0.172	1
Scsalpha1	0.000676106540163521	-0.29003503240598	0.244	0.227	1
dally	0.000697544037701345	-0.506645085178208	0.399	0.309	1
Gad1	0.000742819273886295	-0.404474883191584	0.26	0.178	1
Cad87A	0.00074957471068497	0.103424675346124	0.209	0.183	1
CG43795	0.000857651200789062	0.164196928072421	0.221	0.138	1
CG4866	0.000968079401503364	-0.126329231928387	0.222	0.158	1
CG4570	0.000979873820763727	0.307555542473913	0.177	0.1	1
CG31690	0.000988096529318404	-0.883985833871493	0.175	0.128	1
cl	0.000992669221532481	-0.190889096128798	0.272	0.247	1
apt	0.000992762076342962	0.212138710511003	0.213	0.136	1
E(spl)mdelta-HLH	0.00100085422135623	0.122496659525971	0.152	0.117	1
tup	0.00103300530660153	-0.236097917651893	0.261	0.193	1
CG43324	0.00108743464184252	-0.120156994296106	0.194	0.124	1
RnrL	0.00112288660581736	0.298978688832914	0.163	0.082	1
ytr	0.00112732798316223	0.707291826020177	0.236	0.147	1
CG9034	0.00120575772957694	-0.157958625034074	0.338	0.259	1
nclb	0.00131092365010522	0.147970390443504	0.243	0.18	1
Tom	0.00152743534004366	0.102827788513515	0.171	0.137	1
Toll-7	0.00155245640333008	-0.641506787128743	0.615	0.561	1
hig	0.0015534723731255	-0.14582350157486	0.194	0.124	1
CG13067	0.00163510023046363	-0.127021422311969	0.274	0.208	1
zfh1	0.00165428189294891	-0.339682132869692	0.291	0.217	1
Rbp6	0.00176087464302743	-0.3537868536084	0.414	0.32	1
CG13373	0.00179342395454937	0.168271876061893	0.176	0.089	1
pr	0.00193742843584583	-0.143647898079399	0.152	0.082	1
nrv3	0.00195493901181045	-0.680257650175008	0.464	0.44	1
mbl	0.00243661823834106	0.101274777869523	0.425	0.313	1
CG3168	0.00253087092232339	-0.102387180558731	0.17	0.148	1
trn	0.00256448933794204	-0.454510457890064	0.623	0.568	1
Incenp	0.0027640307911511	0.479793946334836	0.206	0.183	1
Hex-A	0.00319005297098756	-0.214683406936571	0.407	0.326	1
CG4281	0.00320407782458906	0.115842839675084	0.152	0.119	1
CG3594	0.00320690422643981	0.165099568318669	0.218	0.144	1
Psi	0.00327363195878009	-0.130847262513222	0.286	0.212	1
mtSSB	0.00347524637329327	0.25400594406514	0.221	0.146	1
CG17124	0.00361256575492796	-0.375146454284423	0.298	0.268	1
CG30159	0.00361631653488795	0.330623823712416	0.166	0.135	1
DOR	0.0038424166140855	-0.45410143202385	0.3	0.235	1
Start1	0.00385591254742692	-0.123893944415371	0.164	0.141	1
dUTPase	0.00401314497209813	0.53389673455351	0.334	0.242	1
WRNexo	0.00410508956614304	0.362436115187834	0.229	0.153	1
Picot	0.00421795337027121	0.143722988287123	0.233	0.165	1
mew	0.00436924732830647	-0.10357390115822	0.202	0.173	1
cpo	0.00463619530415401	-0.402943247813148	0.31	0.232	1
CG43759	0.00505417774142283	-1.19641682341035	0.334	0.329	1
Prosalpha4	0.00520295102139391	0.179572580688847	0.232	0.154	1
RfC4	0.00527569895544173	0.17180256271706	0.242	0.168	1
CG9752	0.00590025067215643	0.317408121017256	0.237	0.166	1
mRpS30	0.00608620420800229	0.137654083216215	0.233	0.169	1
Cys	0.00625757177121325	-0.196852016581765	0.216	0.197	1
scramb1	0.00633331918186925	-0.16447091805954	0.26	0.197	1
CG32354	0.00656845176105608	0.16061221145987	0.253	0.195	1
CG10479	0.00669557693317499	-0.491968886572923	0.191	0.129	1
pHCl-1	0.00720922917323528	-0.147869909016625	0.165	0.131	1
Gbs-76A	0.00734025642177424	-0.203265747326704	0.201	0.139	1
Eip93F	0.00763127996096369	0.2656014816736	0.153	0.114	1
PICK1	0.00765752834388104	-0.118779923861026	0.126	0.055	1
l(2)37Cc	0.00954165082744286	0.232087968497633	0.252	0.184	1
Ent2	0.00962776614420986	0.185124320827834	0.202	0.133	1
Lmx1a	0.00972008503258287	-0.456687275103247	0.27	0.2	1
CG17816	0.0109682955368357	-0.281217785802103	0.249	0.19	1
loco	0.0111773401640896	0.103753947067096	0.185	0.105	1
fz2	0.0115237630923034	-0.339701194144459	0.425	0.394	1
CG32486	0.0116847785213504	-0.198604349120845	0.185	0.12	1
HLH4C	0.012191336159747	-0.265010507171043	0.14	0.138	1
CG12171	0.0125240578691436	-0.100012815038702	0.151	0.121	1
Col4a1	0.0126938147248795	-0.110208551584981	0.258	0.2	1
dysc	0.0128391205238567	0.132995731551673	0.268	0.195	1
psq	0.0128449511635814	-0.157170129384052	0.438	0.348	1
Den1	0.0133215035865981	-0.188085081735587	0.259	0.199	1
aos	0.0136107315126236	0.198019847975738	0.204	0.118	1
Odj	0.0148805895177739	0.145367726944014	0.154	0.07	1
EndoA	0.0153140478530598	-0.141571291509596	0.236	0.16	1
MFS9	0.0172846470580275	-0.317448895667606	0.342	0.285	1
acj6	0.0178932923727339	-0.673790615674138	0.209	0.181	1
Rok	0.021894192179148	0.293109358787848	0.237	0.204	1
VGlut	0.023615483726731	-0.162334771080225	0.153	0.095	1
mnd	0.0241687331961762	0.21756232623153	0.315	0.242	1
klg	0.0270244037465807	-1.72486178869385	0.3	0.293	1
twit	0.0270498395919352	-0.283708782647816	0.245	0.19	1
Oatp74D	0.027514909520444	0.115246706013924	0.243	0.175	1
hdly	0.0281657932387637	0.334305627094216	0.239	0.172	1
CG11267	0.0291831549345759	-0.219919601130875	0.351	0.277	1
CG43347	0.0293216362048957	-0.240142451330748	0.237	0.2	1
CG6891	0.0308694118694914	-0.174672154832746	0.212	0.151	1
Rac2	0.0308928084061703	0.233531205237511	0.23	0.2	1
ari-2	0.0310756781039628	-0.282069862441685	0.225	0.164	1
AdamTS-B	0.0315363404338618	0.111068078059176	0.244	0.182	1
CG31705	0.032725345409313	-0.103740289720109	0.223	0.193	1
CG5787	0.0337329581197996	0.108207428073472	0.172	0.104	1
Pglym78	0.0358059564854606	-0.245491474858633	0.331	0.27	1
CG12290	0.0360123369175546	0.134041467145591	0.242	0.182	1
mud	0.0370293026989983	0.709270777967107	0.226	0.19	1
mt:ND6	0.0373453683349904	-0.354048755753975	0.243	0.222	1
sna	0.040342123056509	-0.133666848839071	0.264	0.203	1
Gs2	0.0428049090438538	-0.181627826164617	0.359	0.333	1
VepD	0.0432380472883926	0.379806601302431	0.252	0.196	1
CG43340	0.0455035682603347	0.172033889024733	0.191	0.159	1
Cwc25	0.0490065958144073	0.115755004109084	0.207	0.176	1
Rtnl1	0.0532540195349685	-0.418088786670928	0.266	0.206	1
lncRNA:CR45593	0.0534853579311383	-0.433201931167248	0.212	0.164	1
CG43085	0.0537820843662224	-0.260738083327729	0.203	0.176	1
hzg	0.0545459113576876	-0.180644705086817	0.305	0.241	1
CG5793	0.0555206991326463	-0.11790029796978	0.208	0.177	1
Mcm5	0.0572796168221163	0.257535625553358	0.215	0.143	1
CG9686	0.0597820517609803	-0.347758602475607	0.254	0.223	1
CG14566	0.0624059523212176	-0.111492205776275	0.202	0.144	1
Hil	0.0638163413638844	0.116059991050531	0.177	0.13	1
Con	0.0671522414202632	-1.30064693387904	0.278	0.262	1
CG32409	0.0687596936734705	0.368356907795401	0.215	0.149	1
ab	0.0691867310328781	0.122574082721839	0.277	0.216	1
peb	0.072552683926118	0.303179747197134	0.194	0.153	1
hppy	0.0741022357857082	-0.160679849029635	0.246	0.197	1
Hsp60A	0.0744280355127635	0.15397849845969	0.164	0.131	1
La	0.0834179797490215	0.160626188844386	0.162	0.091	1
RPA2	0.0885053400339869	0.322598937909605	0.183	0.138	1
RpL27A	0.0922761507579203	-0.177543019790421	0.891	0.826	1
ct	0.0947036071004086	-0.190039681564805	0.641	0.55	1
Six4	0.0976848184301587	0.359154808666454	0.239	0.184	1
Pkc53E	0.1005405852102	0.231797131073475	0.256	0.199	1
CG9016	0.102817019561441	-0.333539044331578	0.222	0.175	1
Idh	0.104745108998173	-0.113109108951694	0.202	0.146	1
Prat	0.105183790413173	0.107949785976063	0.108	0.048	1
Mcm6	0.10611215493997	0.27261470260607	0.202	0.166	1
CG42489	0.106483856035645	-0.152547544351639	0.211	0.173	1
CG31075	0.107415083981466	0.142668233990898	0.172	0.106	1
CG42450	0.109649524388721	-0.176328428082914	0.189	0.132	1
sub	0.11205933626429	0.118618484498364	0.206	0.136	1
futsch	0.11719975641164	-0.550478037521928	0.35	0.285	1
shot	0.120480649516743	0.150061593703919	0.246	0.186	1
lncRNA:CR44268	0.125452914547145	0.225051754651218	0.219	0.182	1
wor	0.129655942599506	0.753166908965773	0.229	0.165	1
AcCoAS	0.13881369065952	-0.126542043438607	0.273	0.21	1
RR48373-transposable-element	0.14293630324486	-0.388721356913591	0.227	0.191	1
Blos3	0.146695120848218	0.186811716024961	0.23	0.172	1
skl	0.148414957100839	-0.975271732350635	0.226	0.179	1
Smyd4-4	0.150702329150582	0.18863855387696	0.198	0.129	1
MsrA	0.151177582432688	-0.127647213728727	0.249	0.188	1
CG15353	0.154888942087061	-0.31722880807407	0.212	0.166	1
Paics	0.163178983114095	-0.14923773445737	0.231	0.179	1
RpL30	0.18620733106191	0.103806514647568	0.846	0.752	1
CG7339	0.189591377920891	0.103528308899578	0.135	0.073	1
fipi	0.200670881738503	-0.132771366150007	0.251	0.193	1
CG5174	0.200929749711157	0.124267521761111	0.184	0.141	1
Notum	0.203071114699582	0.150711736292668	0.155	0.113	1
Ald1	0.210562159432542	-0.451832863043628	0.483	0.439	1
Pdi	0.214874326895651	-0.412020428203735	0.174	0.144	1
Nplp4	0.216610610383342	-0.446080878477015	0.233	0.188	1
Dph5	0.221453982136175	0.361531533722024	0.233	0.173	1
Atpalpha	0.225771809657665	-0.429887700023333	0.373	0.327	1
Idi	0.226890186488035	0.188086501272366	0.223	0.167	1
CG42232	0.288086207758205	0.478596883991737	0.203	0.146	1
rhea	0.299476570590117	-0.700436852188729	0.3	0.259	1
Gapdh2	0.301189909564046	-0.447262871287148	0.447	0.398	1
CG1552	0.301711002319912	-0.241160694877019	0.168	0.116	1
RpL32	0.302712320931139	-0.175971650708473	0.936	0.879	1
CycB3	0.309240373317141	0.243983206016652	0.167	0.105	1
RnrS	0.319000647011977	0.173565101850456	0.247	0.206	1
hpRNA:CR33940	0.319415639599664	0.138989928818688	0.156	0.111	1
CG2865	0.319763991612505	-0.604555033287201	0.282	0.252	1
cpx	0.319785292365221	-0.331597534738183	0.309	0.27	1
sky	0.322697737298096	-0.149845620568354	0.22	0.164	1
Octbeta1R	0.342809660720324	-0.160325192197563	0.263	0.211	1
CG14075	0.349293075251587	0.116347134896644	0.208	0.162	1
5-HT1A	0.35906378677009	-0.137923236774418	0.226	0.182	1
Swip-1	0.366138721626428	-0.199627662605749	0.292	0.246	1
nolo	0.371240526843498	-0.265966423393479	0.178	0.132	1
RpL14	0.373485921802736	0.151825832589586	0.898	0.818	1
CG4467	0.378545487865282	-0.695706409132821	0.204	0.158	1
Atx2	0.383681761976237	-0.131289279118092	0.285	0.236	1
HipHop	0.388359674147765	0.234042308991697	0.197	0.138	1
SK	0.401052124908489	0.11490211246466	0.27	0.21	1
beat-Ia	0.408721580073822	-0.462844694105925	0.2	0.162	1
BthD	0.423104223267122	0.270277025341325	0.181	0.132	1
toy	0.426738100749391	0.122850637341757	0.175	0.121	1
hth	0.443429925774361	-0.426793386662487	0.491	0.45	1
salm	0.449671300548601	-0.966795422390379	0.319	0.281	1
FBXO11	0.463675560382799	-0.177631117609899	0.215	0.16	1
Dh31	0.465775146202932	-0.137360777704045	0.176	0.133	1
jeb	0.469151178852834	-0.115269778097631	0.297	0.242	1
euc	0.486273736045494	-0.388925666065577	0.166	0.115	1
dpr13	0.498755034910259	-0.325593439269981	0.229	0.191	1
CG3847	0.517421686382338	0.222311541203599	0.166	0.116	1
CG5535	0.536479716088265	0.148214171050486	0.196	0.149	1
oc	0.567834776675527	0.640048426725027	0.213	0.159	1
Glo1	0.586899014580934	0.416982870572999	0.148	0.091	1
CG8289	0.591102481530489	0.203608211562002	0.237	0.175	1
jus	0.595661372131749	-0.111327485576092	0.216	0.162	1
Acbp2	0.613218708551486	-0.672150896535813	0.27	0.234	1
rost	0.615064301573292	0.134605479097681	0.19	0.126	1
B-H1	0.621460363597767	-0.176455473586737	0.252	0.199	1
br	0.631142723795144	-0.539572097125061	0.244	0.197	1
pros	0.649344314838653	-0.409462734080281	0.301	0.246	1
betaggt-II	0.661476709980981	-0.130828036302909	0.219	0.187	1
RpS30	0.703171805899452	0.178631627537435	0.862	0.797	1
Dsk	0.731132383758389	0.111864041127594	0.125	0.08	1
Cbp53E	0.743615211400876	-0.106926208708196	0.283	0.232	1
Wnt4	0.750487686613816	-0.352396499197475	0.35	0.302	1
Trim9	0.784904113868869	-0.595408569843241	0.379	0.326	1
l(2)k01209	0.789713210911963	0.140866342053715	0.224	0.173	1
CG17646	0.811729543893488	0.175782509081437	0.166	0.111	1
mtt	0.830424816961037	-0.128256754727112	0.207	0.146	1
CG30172	0.833245517608663	-0.603950386786354	0.276	0.243	1
Ank2	0.857874427682028	-0.93403027244423	0.361	0.318	1
apolpp	0.859363150020534	-0.174838113510649	0.223	0.179	1
GCS2beta	0.868887652943458	0.316301717115044	0.245	0.188	1
CG8223	0.872022396456083	0.789954964746976	0.216	0.154	1
Lim3	0.875332648586322	-0.296980768872941	0.197	0.151	1
CG10361	0.878857842302675	-0.206546970447859	0.18	0.14	1
lncRNA:CR46004	0.896787613072004	-0.126457537144518	0.116	0.071	1
vvl	0.902086097775948	-0.541763286896617	0.425	0.369	1
E(spl)m7-HLH	0.908266463214049	-0.507242950289123	0.386	0.342	1
Ubx	0.929058726203785	-0.749691058402151	0.201	0.164	1
slp2	0.939053295109176	0.221123207219575	0.159	0.094	1
RpS24	0.95340415980564	-0.155308628747563	0.8	0.701	1
CG30116	0.960111837012805	0.242277813153601	0.259	0.207	1
arm	0.971392672711592	-0.305746497744798	0.193	0.147	1
