# Supplementary material for: Single cell RNA-seq analysis reveals temporally-regulated and quiescence-regulated gene expression in Drosophila larval neuroblasts
Source: Neural Dev. 2022 Aug 24;17:7. doi: 10.1186/s13064-022-00163-7 (PMC9404614; doi:10.1186/s13064-022-00163-7)
Supplement: Supplementary file 16 — Additional file 16. [file 13064_2022_163_MOESM16_ESM.csv]

	p_val	avg_log2FC	pct.1	pct.2	p_val_adj	cluster	gene
CG32052	0	1.56573742847459	0.395	0.174	0	0	CG32052
disco-r	0	1.50536556025684	0.187	0.067	0	0	disco-r
CG31221	0	1.44932971450615	0.806	0.522	0	0	CG31221
Ldh	0	1.12969828130417	0.953	0.78	0	0	Ldh
CG30116	0	1.09295398858996	0.38	0.192	0	0	CG30116
heph	0	1.07104405358369	0.409	0.239	0	0	heph
Ace	0	1.05972265541228	0.389	0.207	0	0	Ace
jeb	0	0.958329346977203	0.777	0.584	0	0	jeb
trv	0	0.944497576207797	0.784	0.63	0	0	trv
Hsp26	0	0.940710545217251	0.445	0.251	0	0	Hsp26
CG13954	0	0.839091395873905	0.492	0.319	0	0	CG13954
dpr9	0	0.81434501183043	0.598	0.424	0	0	dpr9
dpr14	0	0.80753619706288	0.537	0.354	0	0	dpr14
Galphao	0	0.652950108783293	0.83	0.674	0	0	Galphao
His3.3B	0	0.64244415998681	0.751	0.527	0	0	His3.3B
Alk	0	0.628524526386228	0.799	0.643	0	0	Alk
pAbp	0	0.574600964522524	0.959	0.839	0	0	pAbp
Bacc	0	-0.8466785765246	0.535	0.671	0	0	Bacc
cpx	0	-0.93913825141112	0.432	0.624	0	0	cpx
Gapdh1	0	-1.00701769012425	0.497	0.627	0	0	Gapdh1
Gapdh2	0	-1.07759086487631	0.577	0.691	0	0	Gapdh2
Pglym78	0	-1.16497483305709	0.389	0.55	0	0	Pglym78
Tpi	0	-1.25391717298297	0.391	0.553	0	0	Tpi
CG14989	0	-1.91736810407077	0.23	0.431	0	0	CG14989
Toll-7	8.48715336343949e-307	0.79626862768125	0.5	0.325	1.08618588745299e-302	0	Toll-7
Cbp53E	3.29394300578899e-302	0.761119498315542	0.704	0.548	4.21558825880875e-298	0	Cbp53E
kcc	2.11988049331643e-291	0.808706799671909	0.422	0.261	2.71302305534637e-287	0	kcc
fz2	5.21626471964258e-284	0.54292809149177	0.778	0.651	6.67577558819857e-280	0	fz2
IA-2	2.96579930588211e-282	0.512541220672765	0.827	0.711	3.79562995166792e-278	0	IA-2
Rbfox1	2.8479112029994e-264	0.44040105036969	0.837	0.729	3.64475675759863e-260	0	Rbfox1
CG42394	7.93331112396091e-253	-1.4513517574752	0.062	0.198	1.01530515764452e-248	0	CG42394
beat-IIa	1.0326734887851e-250	0.836214301832851	0.513	0.367	1.32161553094717e-246	0	beat-IIa
Liprin-gamma	1.12551677006598e-249	0.421148470140651	0.823	0.711	1.44043636233044e-245	0	Liprin-gamma
CG11319	7.80103437464387e-244	0.876654588912841	0.329	0.189	9.98376379266923e-240	0	CG11319
Lcch3	5.64692379675878e-232	0.75367456883592	0.357	0.216	7.22693307509188e-228	0	Lcch3
DIP1	1.55080326354555e-230	0.699135258078928	0.411	0.264	1.98471801668559e-226	0	DIP1
Rbp6	8.41324540601462e-230	0.415304019082234	0.861	0.759	1.07672714706175e-225	0	Rbp6
Hsc70Cb	1.50158765274454e-223	0.633302575164549	0.477	0.328	1.92173187798246e-219	0	Hsc70Cb
Cyp1	1.46365185146888e-220	-0.628291520427912	0.449	0.587	1.87318163950987e-216	0	Cyp1
pasha	7.18740405702191e-217	0.795028369214037	0.266	0.144	9.19843971217664e-213	0	pasha
VGlut	2.50434770884364e-216	-1.47239542941141	0.024	0.125	3.20506419777809e-212	0	VGlut
Hsp27	2.03815929979355e-211	0.466518370878307	0.569	0.401	2.60843627187578e-207	0	Hsp27
CASK	8.72663674871925e-205	0.502287747283332	0.641	0.523	1.11683497110109e-200	0	CASK
CG12991	3.04614656745878e-204	0.563715819054037	0.531	0.397	3.89845837703374e-200	0	CG12991
cpo	8.90146784124687e-203	0.80871721961402	0.552	0.43	1.13920985432277e-198	0	cpo
HmgD	4.75001677186344e-202	-0.813791632787837	0.241	0.393	6.07907146463083e-198	0	HmgD
RpL13A	1.2126873134533e-197	-0.518922253010741	0.518	0.647	1.55199722375753e-193	0	RpL13A
Trim9	1.92572337494567e-197	0.753091667386574	0.343	0.214	2.46454077525547e-193	0	Trim9
sm	1.19584405770251e-196	0.484651420087009	0.632	0.504	1.53044122504768e-192	0	sm
Tsp42Ej	1.07841557180688e-194	-0.916483860905936	0.069	0.188	1.38015624879844e-190	0	Tsp42Ej
Pgk	1.72508635054497e-190	-0.789925034972423	0.235	0.38	2.20776551142746e-186	0	Pgk
CG2852	2.08815427718797e-188	-0.717423648978861	0.253	0.402	2.67241984394517e-184	0	CG2852
CG46448	3.54205929817732e-187	-1.80909313891334	0.072	0.183	4.53312748980733e-183	0	CG46448
RpL27A	1.14416562277877e-181	-0.502823126200147	0.545	0.665	1.46430316403227e-177	0	RpL27A
CG44422	1.42886476305409e-181	0.636615338989759	0.481	0.357	1.82866112375663e-177	0	CG44422
ATPsynB	1.64242904846717e-180	-0.741787196654447	0.202	0.343	2.10198069622829e-176	0	ATPsynB
cib	3.78748927779289e-174	0.307744372943223	0.627	0.467	4.84722877771934e-170	0	cib
HmgZ	1.81511427854728e-172	-0.699119069713181	0.351	0.488	2.3229832536848e-168	0	HmgZ
RpS2	5.35192359183136e-170	-0.521875223038897	0.491	0.61	6.84939181282577e-166	0	RpS2
CG5758	4.94995823562288e-165	0.691982211635314	0.263	0.152	6.33495654995017e-161	0	CG5758
Hsp67Bc	1.56477017340197e-164	0.699849206758268	0.313	0.198	2.00259286791985e-160	0	Hsp67Bc
Pkc53E	6.86313753900155e-164	0.695419645718603	0.482	0.361	8.78344342241418e-160	0	Pkc53E
Vha36-1	4.06148238192363e-162	-0.718804181239541	0.155	0.283	5.19788515238586e-158	0	Vha36-1
Cyt-c-p	4.43595319071227e-162	-0.747521489177277	0.145	0.271	5.67713289347356e-158	0	Cyt-c-p
RFeSP	1.30874409067448e-155	-0.708845971848051	0.144	0.268	1.6749306872452e-151	0	RFeSP
ATPsynO	3.78123734111572e-155	-0.643071776985714	0.235	0.368	4.8392275491599e-151	0	ATPsynO
COX7A	2.84866545318278e-154	-0.592483424016662	0.353	0.48	3.64572204698333e-150	0	COX7A
Toll-6	2.51950569328009e-153	0.528301535847124	0.611	0.505	3.22446338625985e-149	0	Toll-6
rdx	5.79752819358884e-151	0.751881305995416	0.281	0.178	7.419676582155e-147	0	rdx
COX6B	1.31604225621768e-150	-0.576510619202079	0.339	0.468	1.68427087950739e-146	0	COX6B
CG31030	5.39957438290322e-150	-0.710690895058262	0.114	0.23	6.91037529523954e-146	0	CG31030
AMPdeam	4.52239407182127e-149	0.568397263505741	0.413	0.299	5.78775993311686e-145	0	AMPdeam
COX5A	1.34506358627274e-148	-0.581056809895909	0.354	0.479	1.72141237771185e-144	0	COX5A
COX4	2.7777877596526e-147	-0.62007495852566	0.282	0.411	3.5550127748034e-143	0	COX4
dally	5.25569415440487e-147	0.746803411693538	0.353	0.247	6.72623737880736e-143	0	dally
Usp7	2.0582981085648e-146	0.492380745052293	0.505	0.392	2.63420991934123e-142	0	Usp7
lncRNA:CR40469	2.68535341374992e-145	0.386170287587413	0.488	0.347	3.43671529891715e-141	0	lncRNA:CR40469
VhaM9.7-a	1.32147070008107e-136	-0.675447068738163	0.155	0.271	1.69121820196375e-132	0	VhaM9.7-a
alpha-Cat	4.48959672246006e-135	0.5441801876946	0.429	0.323	5.74578588540438e-131	0	alpha-Cat
ATPsyngamma	2.81540636255176e-134	-0.607965354776656	0.169	0.288	3.60315706279375e-130	0	ATPsyngamma
lncRNA:noe	2.52672844417194e-132	-1.11414772944093	0.276	0.382	3.23370706285125e-128	0	lncRNA:noe
RpS20	4.08791009795278e-131	-0.396415381886228	0.562	0.667	5.23170734335997e-127	0	RpS20
RpL14	6.23666486705915e-130	-0.403353357377023	0.545	0.648	7.9816836968623e-126	0	RpL14
RpL10Ab	6.47717391924622e-129	-0.43699696904191	0.444	0.568	8.28948718185131e-125	0	RpL10Ab
miple1	2.72356993619867e-127	-0.600878268843344	0.254	0.376	3.48562480434705e-123	0	miple1
Vha13	2.82962375705997e-127	-0.528179765164405	0.328	0.449	3.62135248428535e-123	0	Vha13
sta	1.11533061497519e-123	-0.407291461304009	0.528	0.633	1.42740012104525e-119	0	sta
Vha16-1	2.28324290042523e-117	-0.473905574464998	0.41	0.525	2.92209426396421e-113	0	Vha16-1
ATPsynF	3.87535500866052e-116	-0.428148602262657	0.479	0.583	4.95967934008374e-112	0	ATPsynF
AP-2sigma	4.84671127292208e-116	-0.597692335818043	0.124	0.225	6.20282108708568e-112	0	AP-2sigma
UQCR-11	7.99465325736688e-113	-0.42539554457715	0.362	0.48	1.02315572387781e-108	0	UQCR-11
porin	3.0548951945434e-111	-0.456908541403048	0.397	0.506	3.90965486997664e-107	0	porin
RpS3A	1.94302866802779e-109	-0.457796908386418	0.403	0.518	2.48668808934197e-105	0	RpS3A
Vha14-1	1.67767477090303e-107	-0.551482930348913	0.202	0.311	2.1470881718017e-103	0	Vha14-1
ATPsynE	1.86518391613422e-107	-0.477259040915122	0.295	0.41	2.38706237586858e-103	0	ATPsynE
RpS10b	4.46429811173253e-104	-0.423888856871589	0.372	0.487	5.7134087233953e-100	0	RpS10b
RNASEK	1.54263680485808e-101	-0.447664524190675	0.362	0.472	1.97426658285738e-97	0	RNASEK
COX5B	1.30952977736374e-100	-0.490877275022292	0.32	0.424	1.67593620907012e-96	0	COX5B
lncRNA:cherub	3.31183661881652e-99	-0.235530700872109	0.667	0.503	4.23848850476139e-95	0	lncRNA:cherub
eEF5	8.68460816522834e-98	-0.468582558593106	0.249	0.36	1.11145615298592e-93	0	eEF5
7B2	2.3983818499073e-89	-0.519495561579577	0.262	0.364	3.06944909151136e-85	0	7B2
RpL6	1.14469753230574e-84	-0.361354628314244	0.426	0.529	1.46498390184488e-80	0	RpL6
CG14989.1	0	2.16801915110531	0.533	0.35	0	1	CG14989
Pglym78.1	0	1.79472117084316	0.819	0.438	0	1	Pglym78
Tpi.1	0	1.78832953954431	0.818	0.442	0	1	Tpi
Gapdh2.1	0	1.65230141207223	0.898	0.608	0	1	Gapdh2
Gapdh1.1	0	1.59308553493083	0.867	0.531	0	1	Gapdh1
Tsp42Ej.1	0	1.44733440116529	0.362	0.111	0	1	Tsp42Ej
klg	0	1.42585078235673	0.447	0.224	0	1	klg
CG13920	0	1.42537705192028	0.298	0.078	0	1	CG13920
Pgk.1	0	1.35320533480731	0.615	0.28	0	1	Pgk
Dak1	0	1.33487704125272	0.335	0.108	0	1	Dak1
Cyt-c-p.1	0	1.25702569088729	0.462	0.188	0	1	Cyt-c-p
VhaM9.7-a.1	0	1.253723468829	0.474	0.187	0	1	VhaM9.7-a
Vha36-1.1	0	1.21729887055013	0.475	0.199	0	1	Vha36-1
CG4587	0	1.17945296470286	0.368	0.14	0	1	CG4587
Gs1l	0	1.15247085066217	0.272	0.093	0	1	Gs1l
AP-2sigma.1	0	1.14364845768987	0.385	0.157	0	1	AP-2sigma
Bacc.1	0	1.14097776134043	0.806	0.6	0	1	Bacc
ATPsynB.1	0	1.12631105764179	0.538	0.255	0	1	ATPsynB
CG31030.1	0	1.1154731539854	0.385	0.159	0	1	CG31030
RFeSP.1	0	1.11157437722415	0.433	0.193	0	1	RFeSP
side-II	0	1.11144679822338	0.182	0.058	0	1	side-II
HmgZ.1	0	1.10795446163242	0.671	0.403	0	1	HmgZ
ATPsyngamma.1	0	1.07552184413594	0.459	0.212	0	1	ATPsyngamma
ringer	0	1.07131394663419	0.223	0.075	0	1	ringer
Stacl	0	1.05562882512763	0.329	0.169	0	1	Stacl
CanB	0	1.03904458555887	0.412	0.185	0	1	CanB
miple1.1	0	1.00983640080303	0.562	0.296	0	1	miple1
Fkbp12	0	1.0048451063072	0.772	0.51	0	1	Fkbp12
ATPsynO.1	0	1.00167912189467	0.549	0.286	0	1	ATPsynO
Scgbeta	0	0.990727270244521	0.204	0.067	0	1	Scgbeta
CG2852.1	0	0.985468790943535	0.594	0.312	0	1	CG2852
SkpA	0	0.972752762095277	0.316	0.134	0	1	SkpA
Ald1	0	0.972127579429236	0.917	0.736	0	1	Ald1
Cyp1.1	0	0.97165261738188	0.782	0.5	0	1	Cyp1
ND-B16.6	0	0.969047924176716	0.326	0.14	0	1	ND-B16.6
CG15012	0	0.961150429114717	0.228	0.083	0	1	CG15012
COX4.1	0	0.959969838919519	0.589	0.331	0	1	COX4
Vha14-1.1	0	0.949156242163573	0.473	0.24	0	1	Vha14-1
His4r	0	0.948970348493262	0.846	0.631	0	1	His4r
BI-1	0	0.948938850223327	0.174	0.054	0	1	BI-1
7B2.1	0	0.93179714859488	0.55	0.289	0	1	7B2
COX5A.1	0	0.93173779918434	0.656	0.399	0	1	COX5A
CG5446	0	0.925998319025869	0.199	0.067	0	1	CG5446
CG13585	0	0.923292272621499	0.18	0.055	0	1	CG13585
Srrm234	0	0.922954457305078	0.312	0.141	0	1	Srrm234
CG42361	0	0.908149641039051	0.186	0.066	0	1	CG42361
CG14312	0	0.906794149661129	0.39	0.173	0	1	CG14312
COX7A.1	0	0.905995462432736	0.661	0.399	0	1	COX7A
Fis1	0	0.905599000316062	0.407	0.199	0	1	Fis1
CG3262	0	0.904514100486759	0.15	0.046	0	1	CG3262
Vha13.1	0	0.897908374220197	0.622	0.372	0	1	Vha13
CG3402	0	0.892588819826088	0.141	0.037	0	1	CG3402
CG31688	0	0.886290423437406	0.177	0.061	0	1	CG31688
14-3-3epsilon	0	0.870173847794001	0.846	0.631	0	1	14-3-3epsilon
TM4SF	0	0.869886523825085	0.296	0.139	0	1	TM4SF
SdhC	0	0.865226769255363	0.355	0.172	0	1	SdhC
HmgD.1	0	0.855544586321268	0.567	0.307	0	1	HmgD
CG30172	0	0.853833784436973	0.758	0.51	0	1	CG30172
maf-S	0	0.850792625649065	0.292	0.132	0	1	maf-S
Sec61gamma	0	0.84742417450966	0.242	0.101	0	1	Sec61gamma
ATPsyndelta	0	0.844607554139891	0.357	0.183	0	1	ATPsyndelta
CG40045	0	0.842439618695139	0.264	0.117	0	1	CG40045
GABA-B-R1	0	0.839086116467939	0.358	0.174	0	1	GABA-B-R1
Syx1A	0	0.832161637729659	0.82	0.619	0	1	Syx1A
Yeti	0	0.830059874427709	0.294	0.138	0	1	Yeti
COX6B.1	0	0.807342642809951	0.627	0.393	0	1	COX6B
Pde6	0	0.801260752763196	0.438	0.22	0	1	Pde6
ATPsynE.1	0	0.798462569847824	0.567	0.338	0	1	ATPsynE
COX5B.1	0	0.796809647776759	0.581	0.356	0	1	COX5B
porin.1	0	0.787548113456026	0.668	0.435	0	1	porin
ATPsynF.1	0	0.766153804205818	0.742	0.514	0	1	ATPsynF
RpS2.1	0	0.72201408137301	0.763	0.539	0	1	RpS2
Vha16-1.1	0	0.697748366397027	0.677	0.455	0	1	Vha16-1
RNASEK.1	0	0.694342848347097	0.622	0.403	0	1	RNASEK
UQCR-11.1	0	0.691654523819696	0.643	0.407	0	1	UQCR-11
ATPsynC	0	0.676793706121729	0.812	0.614	0	1	ATPsynC
levy	0	0.666019611673806	0.66	0.46	0	1	levy
sesB	0	0.656501361006705	0.743	0.547	0	1	sesB
RpL13A.1	0	0.654572991495827	0.785	0.577	0	1	RpL13A
Rdl	0	0.609993678391986	0.842	0.697	0	1	Rdl
Eno	0	0.561054221209607	0.833	0.694	0	1	Eno
sta.1	0	0.549855960774388	0.758	0.573	0	1	sta
RpL40	0	0.531332518232198	0.821	0.672	0	1	RpL40
mt:CoI	0	-0.763848029181335	0.693	0.822	0	1	mt:CoI
fz2.1	0	-0.851002176356285	0.561	0.708	0	1	fz2
betaTub56D	0	-0.87908456506958	0.777	0.878	0	1	betaTub56D
mt:ATPase6	0	-0.983392475443388	0.464	0.649	0	1	mt:ATPase6
smog	0	-1.1070696682818	0.241	0.428	0	1	smog
dpr14.1	0	-1.12990817308431	0.249	0.431	0	1	dpr14
Usp7.1	0	-1.16161181547902	0.255	0.458	0	1	Usp7
MtnA	0	-1.17066094640684	0.18	0.37	0	1	MtnA
hdc	0	-1.17401659421503	0.169	0.38	0	1	hdc
Galphao.1	0	-1.21042578554237	0.542	0.75	0	1	Galphao
AMPdeam.1	0	-1.2228570582144	0.172	0.362	0	1	AMPdeam
Alk.1	0	-1.25829451990215	0.511	0.72	0	1	Alk
mt:lrRNA	0	-1.29119807191064	0.565	0.841	0	1	mt:lrRNA
Pal2	0	-1.30573805645958	0.172	0.364	0	1	Pal2
Nrg	0	-1.30950980265931	0.391	0.623	0	1	Nrg
Fas2	0	-1.35443913451864	0.431	0.646	0	1	Fas2
Hsp26.1	0	-1.60512137212586	0.153	0.329	0	1	Hsp26
Ldh.1	0	-1.62353771635044	0.706	0.846	0	1	Ldh
CG11319.1	0	-1.69978334264189	0.076	0.256	0	1	CG11319
Hsc70Cb.1	0	-1.71587800789878	0.135	0.418	0	1	Hsc70Cb
Toll-7.1	0	-1.72948785069295	0.173	0.411	0	1	Toll-7
DIP1.1	0	-1.7482174706727	0.09	0.349	0	1	DIP1
Trim9.1	0	-1.74981402199718	0.085	0.282	0	1	Trim9
mt:tRNA:Ser-GCT	0	-1.83705648350447	0.015	0.187	0	1	mt:tRNA:Ser-GCT
stg	0	-1.93256637323821	0.017	0.176	0	1	stg
Hsp27.1	0	-1.93411045736836	0.185	0.502	0	1	Hsp27
pAbp.1	0	-1.95071260996684	0.651	0.92	0	1	pAbp
lncRNA:CR40469.1	0	-2.06797420218267	0.092	0.451	0	1	lncRNA:CR40469
cib.1	0	-2.18360077425578	0.213	0.575	0	1	cib
His3.3B.1	0	-2.26811222111126	0.233	0.663	0	1	His3.3B
lncRNA:cherub.1	0	-2.3629004060589	0.197	0.626	0	1	lncRNA:cherub
PIG-T	1.02969475537026e-306	-1.26683191061744	0.112	0.281	1.31780334792286e-302	1	PIG-T
Hr38	3.21999099851694e-305	0.792140093306898	0.364	0.191	4.12094447990198e-301	1	Hr38
mt:ND4	8.4329854272028e-304	-1.13534013947204	0.193	0.368	1.07925347497341e-299	1	mt:ND4
beat-IIa.1	1.83095797473793e-302	-1.54135628736544	0.269	0.432	2.34326001606961e-298	1	beat-IIa
ATPsynD	6.39946724102037e-302	0.629100796110256	0.612	0.427	8.19003817505788e-298	1	ATPsynD
EndoA	1.07960756371086e-300	-1.17516046851259	0.136	0.31	1.38168176003716e-296	1	EndoA
kcc.1	8.65441763733156e-300	-1.23349879736416	0.159	0.33	1.10759236922569e-295	1	kcc
ND-30	8.84434298739486e-300	0.882733216980556	0.226	0.094	1.13189901552679e-295	1	ND-30
ATPsynCF6	1.37439682409636e-298	0.67338918640236	0.553	0.36	1.75895305547852e-294	1	ATPsynCF6
Hrb87F	1.90688103221777e-297	-1.24020171079489	0.072	0.234	2.4404263450323e-293	1	Hrb87F
lncRNA:roX2	4.8994949026511e-297	0.864172497363943	0.259	0.115	6.27037357641288e-293	1	lncRNA:roX2
hoe1	3.06667847117087e-296	-1.52650125097024	0.043	0.187	3.92473510740447e-292	1	hoe1
DopEcR	4.85601839940107e-293	0.769394456025788	0.329	0.165	6.21473234755348e-289	1	DopEcR
eIF1	3.40155168656094e-291	0.780625942727973	0.343	0.179	4.35330584846069e-287	1	eIF1
dpr6	8.24514632532012e-291	0.997486476149522	0.159	0.054	1.05521382671447e-286	1	dpr6
Hsp67Bc.1	1.52562012581032e-289	0.838123199424606	0.355	0.189	1.95248863701204e-285	1	Hsp67Bc
Tsp66E	5.91092596615208e-289	0.584738375464156	0.463	0.268	7.56480305148143e-285	1	Tsp66E
CG5903	1.47291148401641e-288	0.858336236667595	0.232	0.1	1.88503211724421e-284	1	CG5903
Hrb27C	1.90907849247525e-288	-0.618862242773446	0.584	0.702	2.44323865466982e-284	1	Hrb27C
pasha.1	2.0675074031172e-288	-1.32473457067652	0.052	0.201	2.64599597450939e-284	1	pasha
Ggamma30A	2.32518638184909e-288	0.655352827932641	0.752	0.593	2.97577353149047e-284	1	Ggamma30A
Pen	3.10969413901723e-288	-1.48574103942744	0.028	0.164	3.97978655911425e-284	1	Pen
CG7630	2.54332236326929e-286	0.439730779299332	0.777	0.631	3.25494396051204e-282	1	CG7630
SdhD	7.35715231795989e-282	0.816534589182191	0.236	0.104	9.41568353652506e-278	1	SdhD
Cngl	1.36014505984605e-274	0.521318669714572	0.679	0.513	1.74071364759098e-270	1	Cngl
emb	3.2181487246315e-274	-1.1758360897356	0.136	0.296	4.11858673778339e-270	1	emb
Mdh2	4.7503551837834e-273	0.815261705308448	0.277	0.135	6.07950456420599e-269	1	Mdh2
Dscam2	5.82783877916056e-273	0.615982809756539	0.512	0.323	7.45846806956969e-269	1	Dscam2
AIMP3	2.53420685422672e-272	0.833621291354923	0.183	0.071	3.24327793203936e-268	1	AIMP3
Sec61beta	4.4934172593204e-272	0.81906970460696	0.217	0.093	5.75067540847825e-268	1	Sec61beta
Ank2	2.08737024872747e-271	-0.768541897172879	0.441	0.578	2.67141644432142e-267	1	Ank2
CG30116.1	4.87945560128355e-271	-1.44445790771606	0.112	0.264	6.24472727852269e-267	1	CG30116
dpr9.1	5.88827778811308e-270	-0.990305565586565	0.335	0.494	7.53581791322713e-266	1	dpr9
SdhB	7.71461682841434e-269	0.814443512842442	0.177	0.067	9.87316661700467e-265	1	SdhB
veli	1.34308088498009e-266	0.818051370967681	0.161	0.058	1.71887491659753e-262	1	veli
RpS10b.1	3.61009423347272e-265	0.573309789782219	0.613	0.424	4.62019859999839e-261	1	RpS10b
Dg	2.6301884657472e-264	-1.18131091570668	0.096	0.25	3.36611519846327e-260	1	Dg
PMCA	4.34764070142891e-264	0.755519808068126	0.336	0.18	5.56411056968872e-260	1	PMCA
ATPsynG	4.73616730507193e-263	0.557845991595342	0.633	0.456	6.06134691703106e-259	1	ATPsynG
crol	3.42485675359273e-261	0.625123335194891	0.443	0.264	4.38313167324798e-257	1	crol
ND-18	9.19119682330083e-261	0.822849564080638	0.218	0.095	1.17628936944604e-256	1	ND-18
Adk2	9.64001509198293e-259	0.774651653764456	0.164	0.06	1.23372913147198e-254	1	Adk2
CG5676	3.21296112446035e-258	0.76652562037119	0.25	0.118	4.11194764708435e-254	1	CG5676
ND-ASHI	4.10896600010553e-258	0.788778560856731	0.23	0.104	5.25865468693505e-254	1	ND-ASHI
Lcch3.1	9.54799615451612e-258	-1.17755491275456	0.124	0.278	1.22195254785497e-253	1	Lcch3
Nlg2	1.09041918138846e-256	0.666045874266695	0.392	0.224	1.39551846834096e-252	1	Nlg2
Mkp3	1.08026366154135e-255	0.637109587848411	0.497	0.315	1.38252143404063e-251	1	Mkp3
Fer1HCH	1.17620824582972e-255	0.738047278582909	0.325	0.172	1.50531131301288e-251	1	Fer1HCH
Nlg3	1.33457815151297e-255	0.768349659513743	0.315	0.165	1.7079931183063e-251	1	Nlg3
Rab27	1.360149584613e-255	0.779943632209856	0.157	0.056	1.74071943838772e-251	1	Rab27
mt:ND5	1.64801423448058e-251	-1.17740341767539	0.084	0.23	2.10912861728825e-247	1	mt:ND5
dpr21	1.53904476653189e-250	0.854497257891427	0.174	0.069	1.96966949220752e-246	1	dpr21
SoxN	1.59678234049362e-250	-1.25900280329833	0.09	0.238	2.04356203936373e-246	1	SoxN
ATP6AP2	1.92725588628817e-250	0.784638477599449	0.22	0.098	2.4665020832716e-246	1	ATP6AP2
CG30423	3.00626634095469e-249	0.761973999684182	0.259	0.126	3.84741966315381e-245	1	CG30423
gammaSnap1	3.26915186146283e-246	0.801246412564244	0.165	0.063	4.18386055230013e-242	1	gammaSnap1
UQCR-Q	5.49415251313601e-246	0.486810797159456	0.687	0.522	7.03141638631147e-242	1	UQCR-Q
dally.1	4.06636001278558e-244	-1.19161760694018	0.149	0.3	5.20412754436298e-240	1	dally
CG40228	4.207773633567e-244	0.72095679433629	0.193	0.08	5.38510869623905e-240	1	CG40228
alphaTub84B	4.08286610086869e-243	0.399562216938886	0.818	0.659	5.22525203589175e-239	1	alphaTub84B
RpS13	4.09472321118152e-242	0.427857861438456	0.82	0.688	5.24042676567012e-238	1	RpS13
cpx.1	5.14212046248049e-241	0.56474235262452	0.707	0.551	6.58088576788252e-237	1	cpx
CG42258	5.48096049116261e-241	-1.16369603534361	0.106	0.251	7.0145332365899e-237	1	CG42258
tai	4.37845435493354e-240	-0.978565428251296	0.24	0.391	5.60354588344395e-236	1	tai
trn	2.17512763615726e-239	-1.07509218881061	0.227	0.389	2.78372834875407e-235	1	trn
Pfdn4	1.46720759318551e-237	0.752247826642052	0.191	0.08	1.87773227775881e-233	1	Pfdn4
pre-rRNA:CR45845	5.20231539837063e-237	-1.24406014390011	0.029	0.148	6.65792324683474e-233	1	pre-rRNA:CR45845
ND-19	4.95270532723852e-234	0.770174963158603	0.229	0.108	6.33847227779986e-230	1	ND-19
CG5065	1.11449825230358e-233	0.692143802552756	0.323	0.177	1.42633486329812e-229	1	CG5065
ND-ACP	1.20657094680436e-233	0.686570508469284	0.351	0.199	1.54416949772022e-229	1	ND-ACP
mt:tRNA:Arg-TCG	1.05686006887009e-232	-1.36602109279122	0.013	0.119	1.35256951613994e-228	1	mt:tRNA:Arg-TCG
Rsf1	3.78045313860634e-232	0.726260884688699	0.246	0.119	4.83822392678839e-228	1	Rsf1
RpL27A.1	1.98448388098564e-231	0.470740212603094	0.761	0.608	2.53974247088543e-227	1	RpL27A
Sfxn1-3	2.53239531742362e-231	0.75662337147722	0.169	0.068	3.24095952723874e-227	1	Sfxn1-3
Antp	3.82857768761399e-229	1.21157447570423	0.186	0.082	4.89981372460838e-225	1	Antp
alpha-Cat.1	4.55984511840527e-227	-0.95402714918258	0.229	0.376	5.83568978253507e-223	1	alpha-Cat
RpL24	1.2161518383337e-226	0.493077748663756	0.684	0.517	1.55643112269947e-222	1	RpL24
Syn1	2.09426095630084e-226	0.517358735563347	0.325	0.172	2.68023517187382e-222	1	Syn1
Snap25	2.2795879623827e-226	0.625951112935587	0.477	0.308	2.91741667425738e-222	1	Snap25
CG17734	3.47378298854707e-226	0.775585340460082	0.182	0.077	4.44574746874254e-222	1	CG17734
Tim23	1.06727760212903e-222	0.764364329306926	0.178	0.075	1.36590187520474e-218	1	Tim23
Sod1	2.60224640994154e-221	0.687310459254028	0.335	0.19	3.33035495544319e-217	1	Sod1
VGlut.1	7.95974162599299e-220	-1.47269956505906	0.02	0.125	1.01868773329458e-215	1	VGlut
CG42342	9.21149886104632e-220	0.927607366601659	0.329	0.193	1.17888762423671e-215	1	CG42342
Eph	1.13661263058833e-219	-1.06380724073914	0.069	0.2	1.45463684462695e-215	1	Eph
RpL37a	8.74400859695157e-219	0.479300373118597	0.77	0.623	1.11905822023786e-214	1	RpL37a
elB	1.20873260329809e-218	-1.22811062042826	0.097	0.23	1.5469359857009e-214	1	elB
ND-MLRQ	4.27931518584821e-217	0.518589639316651	0.557	0.389	5.47666757484854e-213	1	ND-MLRQ
rdgB	3.58828241900384e-216	-1.06167273178213	0.137	0.275	4.59228383984112e-212	1	rdgB
CG42260	8.87075631193975e-215	0.693884062808781	0.268	0.139	1.13527939280205e-210	1	CG42260
Prosap	7.29346595040542e-214	0.610451511650633	0.383	0.229	9.33417772332885e-210	1	Prosap
lwr	8.72773924502451e-214	0.744972698005003	0.197	0.089	1.11697606857824e-209	1	lwr
RpL6.1	3.51797406035453e-213	0.494078408907229	0.642	0.472	4.50230320244173e-209	1	RpL6
fabp	9.0812863140595e-212	-0.749039254043939	0.318	0.476	1.16222302247333e-207	1	fabp
dpr8	2.60113880098915e-209	0.809738843667645	0.192	0.087	3.32893743750592e-205	1	dpr8
RpL14.1	1.50060750757792e-207	0.434808288991407	0.745	0.596	1.92047748819823e-203	1	RpL14
RpS7	1.92116239566128e-207	0.452697214368495	0.756	0.603	2.4587036339673e-203	1	RpS7
Tsp96F	4.41267568358799e-207	-1.13086798711547	0.057	0.176	5.64734233985591e-203	1	Tsp96F
CG32052.1	4.6177107687157e-207	-1.4379778279735	0.118	0.248	5.90974624180235e-203	1	CG32052
Calr	1.73254293862653e-206	0.617495288932259	0.374	0.225	2.21730845285424e-202	1	Calr
CG12991.1	3.10657812965716e-206	-0.813838483795335	0.321	0.452	3.97579869033523e-202	1	CG12991
lncRNA:CR45388	1.89597163688534e-204	-1.51830614158948	0.022	0.122	2.42646450088585e-200	1	lncRNA:CR45388
Tob	4.55239832786107e-203	0.691621898899421	0.191	0.086	5.82615937999659e-199	1	Tob
CG9919	5.12151019318064e-203	0.713355338430234	0.2	0.093	6.55450874523259e-199	1	CG9919
amon	9.93894840278196e-203	-1.13040324780783	0.069	0.191	1.27198661658804e-198	1	amon
CG45049	3.97257957276864e-202	0.568059196231499	0.404	0.249	5.0841073372293e-198	1	CG45049
sina	5.59677753253663e-202	0.64481640232253	0.234	0.116	7.16275588614038e-198	1	sina
Trx-2	2.5804620203869e-201	0.579528177501559	0.411	0.257	3.30247529369116e-197	1	Trx-2
dsh	2.91989684970811e-201	-1.06326106649947	0.138	0.269	3.73688398825644e-197	1	dsh
Tom20	3.5844619528323e-200	0.682822626163177	0.273	0.147	4.58739440723478e-196	1	Tom20
Gdi	1.54538158285881e-199	-0.88097162680575	0.189	0.329	1.9777793497427e-195	1	Gdi
UQCR-C2	9.08319216126257e-199	0.686007273632949	0.284	0.156	1.16246693279838e-194	1	UQCR-C2
Rpt2	2.1674129486946e-197	-1.03862519602464	0.081	0.205	2.77385509173935e-193	1	Rpt2
osp	1.02185862408447e-196	-1.18647629588615	0.055	0.169	1.30777466710331e-192	1	osp
RpL18A	1.26895301677323e-196	0.41685386774484	0.754	0.604	1.62400607086639e-192	1	RpL18A
EloC	1.6988309612255e-196	0.670077755316032	0.193	0.089	2.17416386417639e-192	1	EloC
Rap1	2.96812657653106e-196	0.498599318364468	0.503	0.339	3.79860839264444e-192	1	Rap1
Akap200	8.1080699411305e-195	-0.775852845952896	0.15	0.295	1.03767079106588e-190	1	Akap200
Nrt	1.06708767339124e-194	-1.02167065518526	0.104	0.233	1.3656588044061e-190	1	Nrt
RpS20.1	2.10713895813291e-194	0.42346533639992	0.757	0.615	2.6967164386185e-190	1	RpS20
Trf2	7.24576709548593e-194	-0.841255611336738	0.257	0.392	9.2731327288029e-190	1	Trf2
roh	8.96063793220364e-194	0.499575436015477	0.57	0.415	1.14678244256342e-189	1	roh
Gs2	1.95974199741708e-191	-1.2168120066569	0.06	0.175	2.50807780829438e-187	1	Gs2
bi	6.35199191312825e-191	-0.911853451719226	0.096	0.227	8.12927925042153e-187	1	bi
CG11000	1.93437553913628e-190	0.466112179865795	0.456	0.297	2.47561381498661e-186	1	CG11000
Pfdn6	3.39420405524621e-189	0.667141041263549	0.249	0.131	4.3439023499041e-185	1	Pfdn6
sdt	3.63878617461422e-187	0.480480712777581	0.485	0.325	4.65691854627128e-183	1	sdt
Tim17b	5.39462240429815e-187	0.658308350988066	0.215	0.107	6.90403775302077e-183	1	Tim17b
Ubr1	1.03469037917317e-185	-0.987014155600044	0.12	0.246	1.32419674726582e-181	1	Ubr1
brat	1.6167055781926e-185	-0.999240082560336	0.136	0.269	2.06905979897089e-181	1	brat
pum	2.44435094520487e-185	0.534570739668415	0.584	0.44	3.1282803396732e-181	1	pum
CG43222	2.13604466298484e-184	0.488579558427385	0.48	0.321	2.73370995968799e-180	1	CG43222
CG42394.1	1.020924268e-183	0.250737325105617	0.27	0.142	1.3065788781864e-179	1	CG42394
CG9705	1.7519682745491e-183	-0.854078333388837	0.148	0.282	2.24216899776794e-179	1	CG9705
CASK.1	2.31637041852475e-183	-0.658519038002757	0.466	0.569	2.96449086162797e-179	1	CASK
5-HT1A	1.89778937206423e-182	0.709278423621917	0.322	0.192	2.4287908383678e-178	1	5-HT1A
CG15628	9.68428497992987e-182	0.675659138350417	0.235	0.123	1.23939479173142e-177	1	CG15628
Cpsf6	6.63441971140966e-181	-0.955009570562428	0.117	0.241	8.49073034666208e-177	1	Cpsf6
Obp44a	1.16251488197872e-180	-0.643410877488128	0.582	0.682	1.48778654595636e-176	1	Obp44a
NP15.6	8.48784787734525e-180	0.628682739721404	0.257	0.14	1.08627477134265e-175	1	NP15.6
CG11267	9.49116380024993e-179	0.603613138493249	0.339	0.206	1.21467914315599e-174	1	CG11267
Glut4EF	3.47699884955588e-178	0.632425566794583	0.26	0.141	4.44986312766162e-174	1	Glut4EF
ND-PDSW	2.75660287087457e-174	0.605166799062805	0.333	0.202	3.52790035414528e-170	1	ND-PDSW
mt:ND1	8.16197365450578e-174	-0.944745061734968	0.088	0.204	1.04456938830365e-169	1	mt:ND1
BtbVII	2.08273859016538e-171	-1.03184714605363	0.085	0.197	2.66548884769365e-167	1	BtbVII
RpL38	3.41312461964156e-171	0.347805655542557	0.795	0.67	4.36811688821727e-167	1	RpL38
Vha55	5.76997139401751e-170	-0.821084958152283	0.247	0.371	7.3844093900636e-166	1	Vha55
CG14464	1.00279877104041e-166	-0.833125852925116	0.234	0.355	1.28338186717752e-162	1	CG14464
CG6770	5.3406150847276e-166	0.513152988037856	0.483	0.341	6.83491918543438e-162	1	CG6770
CG44774	4.66549377960353e-165	0.499353340793701	0.278	0.155	5.9708989391366e-161	1	CG44774
Roc1a	2.40778449045053e-164	0.62940717786146	0.225	0.12	3.08148259087859e-160	1	Roc1a
CG44422.1	5.6354226517607e-162	-0.813885010625996	0.287	0.409	7.21221390972335e-158	1	CG44422
osa	7.78651427786184e-162	-0.915917383868158	0.084	0.194	9.96518097280759e-158	1	osa
E2f1	1.43210419551536e-161	-0.814976559567943	0.175	0.299	1.83280694942056e-157	1	E2f1
Cyt-c1	1.05950830170936e-160	0.655208180414523	0.216	0.115	1.35595872452764e-156	1	Cyt-c1
ND-B17.2	1.58791041417682e-160	0.599250495793057	0.28	0.163	2.0322077480635e-156	1	ND-B17.2
tara	3.97996498487629e-157	-0.983375003970266	0.095	0.204	5.09355918764468e-153	1	tara
mask	1.92782487920466e-156	-0.902521978619131	0.083	0.191	2.46723028040612e-152	1	mask
CG34132	2.47446514078385e-156	0.587852106586704	0.227	0.123	3.16682048717517e-152	1	CG34132
PPP4R2r	1.34651980756051e-155	-0.871620187110406	0.125	0.24	1.72327604971594e-151	1	PPP4R2r
RpS12	4.58054807609798e-155	0.371950736400262	0.755	0.622	5.8621854277902e-151	1	RpS12
Acbp1	7.54547957657727e-154	0.526605849244407	0.3	0.179	9.65670476210359e-150	1	Acbp1
Tlk	4.48399733994377e-153	-0.687938679383761	0.336	0.446	5.73861979566003e-149	1	Tlk
shakB	5.69396505546617e-153	0.736618417229294	0.233	0.131	7.28713647798561e-149	1	shakB
RpS11	2.43515149453531e-152	0.376965756775498	0.758	0.628	3.11650688270628e-148	1	RpS11
lola	9.49453737902989e-152	-0.793256183970806	0.19	0.312	1.21511089376825e-147	1	lola
ND-13A	3.29861697111058e-151	0.564999932269661	0.241	0.134	4.22156999962732e-147	1	ND-13A
CtBP	2.9275899240183e-150	-0.756519731997281	0.249	0.367	3.74672958475862e-146	1	CtBP
CG16779	2.73965496026244e-149	0.554835007507268	0.251	0.142	3.50621041814387e-145	1	CG16779
gish	8.04494571189356e-149	0.577186745036769	0.255	0.146	1.02959215220814e-144	1	gish
RpL10Ab.1	8.59496670708219e-149	0.391476281864259	0.662	0.51	1.09998383917238e-144	1	RpL10Ab
pros	1.01495925807613e-146	-1.02401375932818	0.101	0.213	1.29894485848584e-142	1	pros
ND-B15	5.03924440438784e-145	0.501257226538635	0.312	0.192	6.44922498873555e-141	1	ND-B15
RpS29	6.40643116428162e-144	0.392296608731792	0.824	0.723	8.19895060404761e-140	1	RpS29
ND-B14	5.47046306142088e-143	0.483656867867925	0.385	0.254	7.00109862600644e-139	1	ND-B14
Mapmodulin	9.88466497732358e-143	-0.745922513566652	0.244	0.357	1.26503942379787e-138	1	Mapmodulin
Lar	2.66899951752432e-142	0.512259910302544	0.32	0.2	3.41578558252763e-138	1	Lar
nmo	1.91911555831685e-140	0.391133795777943	0.58	0.44	2.45608409153391e-136	1	nmo
ND-15	2.17649731344396e-140	0.495830749626445	0.297	0.182	2.78548126174557e-136	1	ND-15
ND-B14.5B	4.39310262576129e-137	0.521940955290077	0.292	0.18	5.6222927404493e-133	1	ND-B14.5B
Rdh	5.40673645774134e-137	0.36659210570392	0.343	0.214	6.91954131861737e-133	1	Rdh
Bsg	4.27972924437327e-136	0.355071356360484	0.653	0.521	5.47719748694892e-132	1	Bsg
Pvf3	1.6299632501601e-135	0.826056385158711	0.274	0.172	2.08602696755489e-131	1	Pvf3
Hsc70-3	2.31669961848133e-132	-0.719331557875006	0.103	0.208	2.9649121717324e-128	1	Hsc70-3
ND-B22	1.60247546186403e-131	0.49550131779378	0.333	0.216	2.05084809609359e-127	1	ND-B22
eEF5.1	3.52934388631431e-130	0.429949982604815	0.442	0.309	4.51685430570506e-126	1	eEF5
eEF1alpha1	1.72982020875028e-129	-0.401509188610442	0.513	0.627	2.21382390315861e-125	1	eEF1alpha1
Oda	2.43663190637705e-129	0.383024200185783	0.51	0.372	3.11840151378135e-125	1	Oda
RpLP1	2.06490696085947e-128	0.298264907262237	0.861	0.749	2.64266792850795e-124	1	RpLP1
CG11155	3.91569194918326e-128	-0.756046134234146	0.099	0.199	5.01130255656474e-124	1	CG11155
rdx.1	3.50344061901903e-127	-0.886252109051306	0.121	0.221	4.48370330422055e-123	1	rdx
CG5758.1	6.83658030527998e-127	-0.729211580272318	0.096	0.197	8.74945547469732e-123	1	CG5758
Hs3st-A	1.57410316663349e-126	0.489383787147495	0.244	0.142	2.01453723265754e-122	1	Hs3st-A
COX8	6.3932543627051e-124	0.296946475444665	0.705	0.597	8.18208693338999e-120	1	COX8
eIF2beta	1.3489121346317e-122	-0.720437216435259	0.214	0.319	1.72633774990164e-118	1	eIF2beta
tral	4.10408620303118e-122	-0.752905521597082	0.203	0.305	5.2524095226393e-118	1	tral
RpS8	1.61197583180899e-120	0.35284723746644	0.692	0.561	2.06300666954914e-116	1	RpS8
Jafrac1	1.8557977758471e-120	-0.757136751152472	0.183	0.286	2.37504999352912e-116	1	Jafrac1
qvr	2.6076796021584e-115	0.473981386635383	0.34	0.228	3.33730835484232e-111	1	qvr
RpL28	4.08662827268659e-111	0.339167330344759	0.74	0.628	5.23006686338429e-107	1	RpL28
RpL35A	4.85475838358422e-111	0.393306868123168	0.528	0.404	6.21311977931109e-107	1	RpL35A
CG42450	1.46466130910028e-110	0.391393196622053	0.356	0.24	1.87447354338653e-106	1	CG42450
tsr	2.18048307716172e-110	0.322579848157631	0.619	0.485	2.79058224215157e-106	1	tsr
skd	7.06106591995909e-108	0.425188274313787	0.28	0.178	9.03675216436365e-104	1	skd
lncRNA:noe.1	1.54346080398425e-103	-0.411367259707083	0.261	0.384	1.97532113693904e-99	1	lncRNA:noe
RpS3A.1	5.46977611351915e-102	0.338833901945176	0.597	0.466	7.00021947008181e-98	1	RpS3A
Drep2	1.77451544780784e-99	0.193598071071039	0.634	0.51	2.27102487010447e-95	1	Drep2
COX7C	3.57514770124255e-99	0.313866415401426	0.633	0.519	4.57547402805021e-95	1	COX7C
RpS24	8.47535757144727e-99	0.354549688908655	0.591	0.474	1.08467626199382e-94	1	RpS24
Sdc	1.26240482968682e-98	0.434982942548612	0.42	0.309	1.61562570103319e-94	1	Sdc
cdc14	1.41625027727119e-96	0.272518798595229	0.365	0.248	1.81251710485167e-92	1	cdc14
CG7781	5.25697545761767e-96	0.397250867447896	0.372	0.262	6.7278771906591e-92	1	CG7781
Neb-cGP	8.82128213647197e-96	0.280748136372988	0.638	0.528	1.12894768782568e-91	1	Neb-cGP
spen	3.73949715155328e-95	0.350104074932617	0.45	0.332	4.78580845455789e-91	1	spen
UQCR-14	6.14579540838716e-95	0.31452316825948	0.569	0.453	7.86538896365388e-91	1	UQCR-14
Nacalpha	7.82546409201313e-94	0.393997024016336	0.33	0.228	1.00150289449584e-89	1	Nacalpha
RpLP2	8.29108611996262e-94	0.238262627991345	0.815	0.702	1.06109320163282e-89	1	RpLP2
DOR	2.11904105690489e-91	0.350006398783989	0.305	0.204	2.71194874462688e-87	1	DOR
CG7646	1.52754003783138e-89	0.353940123337321	0.439	0.328	1.95494574041661e-85	1	CG7646
PyK	3.54181009762831e-89	0.37726527945612	0.445	0.334	4.53280856294471e-85	1	PyK
dlg1	1.94606739155306e-88	0.249045483392369	0.492	0.369	2.4905770477096e-84	1	dlg1
ATPsynbeta	2.15424766989705e-87	0.417244695890522	0.422	0.318	2.75700616793424e-83	1	ATPsynbeta
Sh	1.25008998295457e-75	0.293651135304692	0.53	0.416	1.59986516018526e-71	1	Sh
sun	6.13167285047639e-74	0.265457734411056	0.479	0.367	7.84731491403968e-70	1	sun
dysc	4.40993609465884e-72	0.217340802299516	0.622	0.513	5.64383621394439e-68	1	dysc
RpL21	9.63930500187011e-70	0.267919622421966	0.643	0.534	1.23363825413934e-65	1	RpL21
CG41128	4.54150454308069e-67	0.241092971384733	0.423	0.32	5.81221751423466e-63	1	CG41128
RpS27A	2.21106760168012e-66	0.257472309072623	0.737	0.634	2.82972431663021e-62	1	RpS27A
RpL15	3.28280108855258e-64	0.227156351737593	0.696	0.584	4.2013288331296e-60	1	RpL15
RpL13	6.0580644554762e-61	0.239033384803081	0.56	0.453	7.75311089011844e-57	1	RpL13
RpS9	1.71014513465019e-57	0.227034789934107	0.637	0.53	2.18864374332531e-53	1	RpS9
RpL11	2.11411673888841e-50	0.222997637854043	0.584	0.482	2.70564660242938e-46	1	RpL11
RpS4	1.31911562253685e-33	0.141091815725026	0.724	0.617	1.68820417372266e-29	1	RpS4
abd-A	0	1.66227693911863	0.215	0.061	0	2	abd-A
Gad1	0	1.28134318723809	0.216	0.061	0	2	Gad1
sif	0	1.16387485451065	0.772	0.526	0	2	sif
CG14989.2	0	1.02334121212576	0.66	0.335	0	2	CG14989
Rbp6.1	0	0.94897758882014	0.918	0.754	0	2	Rbp6
Hex-A	0	0.916871974032517	0.946	0.817	0	2	Hex-A
Liprin-gamma.1	0	0.636875417393047	0.836	0.716	0	2	Liprin-gamma
Ldh.2	2.62851388991767e-300	0.392924167235997	0.92	0.798	3.36397207631664e-296	2	Ldh
Abd-B	4.4735049231438e-296	1.52813106694279	0.21	0.081	5.72519160063943e-292	2	Abd-B
RpS2.2	1.28695099913693e-282	-0.744018146717753	0.415	0.617	1.64703988869544e-278	2	RpS2
CG42613	8.90505410614802e-264	0.789552457654351	0.642	0.507	1.13966882450482e-259	2	CG42613
Alk.2	7.73174896042925e-251	0.571767691302155	0.771	0.659	9.89509231955735e-247	2	Alk
ox	7.17066643326614e-242	0.639643274076238	0.719	0.603	9.17701890129401e-238	2	ox
RpL13A.2	1.98614947201067e-241	-0.64933016207311	0.461	0.65	2.54187409427926e-237	2	RpL13A
sta.2	1.15461377259659e-240	-0.63981955357091	0.453	0.641	1.47767470616912e-236	2	sta
HmgD.2	1.19395663874932e-231	-0.937837353153557	0.2	0.391	1.52802570627138e-227	2	HmgD
alphaTub84B.1	1.74920176337845e-229	-0.606659410111467	0.553	0.718	2.23862841677173e-225	2	alphaTub84B
RpLP1.1	9.2130233332689e-229	-0.506833607915621	0.641	0.797	1.17908272619175e-224	2	RpLP1
Frq1	2.61741291010905e-225	0.714660684735924	0.568	0.411	3.34976504235756e-221	2	Frq1
Dscam2.1	1.34286465401534e-219	0.926473968678007	0.484	0.338	1.71859818420883e-215	2	Dscam2
CG2852.2	6.20431817655204e-217	-0.831886115385443	0.213	0.4	7.94028640235129e-213	2	CG2852
RpS3A.2	1.7439801336937e-207	-0.707484229460935	0.336	0.523	2.2319457751012e-203	2	RpS3A
shi	1.69323129331065e-191	0.601758942538114	0.628	0.527	2.16699740917897e-187	2	shi
RpS4.1	2.96582313260588e-185	-0.507163441125574	0.49	0.667	3.79566044510901e-181	2	RpS4
kcc.2	1.80954486017198e-182	0.795999826667757	0.408	0.274	2.3158555120481e-178	2	kcc
14-3-3epsilon.1	5.36558268005797e-180	-0.548935537590263	0.554	0.698	6.86687271393819e-176	2	14-3-3epsilon
Toll-6.1	1.83492274701772e-179	0.71849950150422	0.624	0.509	2.34833413163327e-175	2	Toll-6
RpLP2.1	1.10303526942334e-178	-0.454552195682623	0.599	0.749	1.411664537808e-174	2	RpLP2
pros.1	6.29689535332904e-176	-1.50037396962949	0.08	0.211	8.0587666731905e-172	2	pros
CG46448.1	5.76584981602817e-175	-1.73891033817328	0.056	0.179	7.37913459455285e-171	2	CG46448
CNBP	1.18874051118218e-166	-0.670261511281115	0.284	0.456	1.52135010621096e-162	2	CNBP
Drep2.1	1.99097594927257e-166	0.640071730247045	0.623	0.518	2.54805101987904e-162	2	Drep2
RpS7.1	8.19711199876362e-164	-0.492965768983567	0.496	0.66	1.04906639360177e-159	2	RpS7
CASK.2	1.5613282780962e-163	0.561567215972818	0.635	0.532	1.99818793030752e-159	2	CASK
RpL19	4.42660960949192e-163	-0.50674380694355	0.449	0.618	5.66517497822776e-159	2	RpL19
lncRNA:cherub.2	9.19984066529331e-161	-1.2003404489598	0.444	0.557	1.17739560834424e-156	2	lncRNA:cherub
RpL8	2.90317901820956e-158	-0.52518075214091	0.422	0.591	3.71548850750459e-154	2	RpL8
RpL10Ab.2	5.60729904626841e-156	-0.540793241788136	0.404	0.567	7.17622131941431e-152	2	RpL10Ab
Cyp1.2	1.08027962133377e-155	-0.558419294970995	0.429	0.582	1.38254185938296e-151	2	Cyp1
CG10804	4.47915660346034e-154	0.915757799273244	0.243	0.137	5.73242462110854e-150	2	CG10804
dpr13	2.50836172460273e-151	0.846221039304543	0.432	0.316	3.21020133514657e-147	2	dpr13
tsr.1	3.20712278458728e-147	-0.5347654504525	0.378	0.539	4.1044757397148e-143	2	tsr
CG42394.2	6.66797252386808e-144	-1.19733651741053	0.072	0.187	8.53367123604637e-140	2	CG42394
RpL13.1	1.26916336078138e-143	-0.52639661840866	0.339	0.501	1.62427526912801e-139	2	RpL13
RpL24.1	1.32866185525144e-138	-0.476075738505349	0.42	0.577	1.70042144235079e-134	2	RpL24
RpS9.1	1.06685646874265e-137	-0.475423624548775	0.417	0.578	1.36536290869685e-133	2	RpS9
RpS8.1	3.66287085304756e-137	-0.462345640431596	0.456	0.613	4.68774211773026e-133	2	RpS8
fabp.1	6.83147068140908e-136	-0.740250797750745	0.322	0.468	8.74291617806734e-132	2	fabp
RpL10	7.57637749823055e-134	-0.416808120014291	0.53	0.682	9.69624792223546e-130	2	RpL10
RpL6.2	2.46793029034029e-132	-0.494887588347212	0.376	0.532	3.1584571855775e-128	2	RpL6
RpS5a	7.33004397762716e-132	-0.483237501547131	0.386	0.545	9.38099028256723e-128	2	RpS5a
RpS12.1	8.87681330256107e-132	-0.425956978855526	0.524	0.673	1.13605456646177e-127	2	RpS12
Snap25.1	1.548458611744e-131	0.650959059463911	0.433	0.325	1.98171733130998e-127	2	Snap25
RpL15.1	3.02896130401317e-129	-0.422320352276398	0.474	0.633	3.87646467687605e-125	2	RpL15
RpS10b.2	8.20073151728695e-125	-0.518304750592229	0.337	0.487	1.04952961958238e-120	2	RpS10b
RpL18A.1	2.51178354801523e-124	-0.419393318496468	0.513	0.658	3.21458058474989e-120	2	RpL18A
eEF5.2	1.88602089433978e-123	-0.607875326573962	0.219	0.359	2.41372954057606e-119	2	eEF5
RpL7A	3.65372532138556e-117	-0.445625670324763	0.386	0.54	4.67603766630924e-113	2	RpL7A
RpL5	3.82321495571397e-116	-0.469353786389309	0.355	0.503	4.89295050032273e-112	2	RpL5
jim	9.37142197329849e-115	-0.723507259274709	0.3	0.436	1.19935458414274e-110	2	jim
RpL7	1.3644506721771e-113	-0.445699505658348	0.39	0.54	1.74622397025226e-109	2	RpL7
7B2.2	7.72674442398236e-113	-0.625453632647214	0.232	0.363	9.88868751381262e-109	2	7B2
RpL14.2	1.44582061897654e-112	-0.399122060823686	0.506	0.649	1.85036122816617e-108	2	RpL14
hdc.1	4.12540115566694e-111	-0.850831462474726	0.239	0.356	5.27968839902255e-107	2	hdc
RpLP0	5.33267017544761e-111	-0.467905041016082	0.326	0.471	6.82475129053785e-107	2	RpLP0
RpL3	5.70655480587195e-109	-0.464611888095653	0.361	0.505	7.30324884055493e-105	2	RpL3
bi.1	1.32467280471976e-107	-0.683360573358485	0.11	0.218	1.69531625548035e-103	2	bi
RpL27A.2	6.32489048785577e-107	-0.395868097852393	0.523	0.661	8.09459484635782e-103	2	RpL27A
RpS26	2.59498106508552e-105	-0.36339760272173	0.55	0.683	3.32105676709645e-101	2	RpS26
SkpA.1	1.12902805369101e-104	-0.661945453720553	0.086	0.187	1.44493010311375e-100	2	SkpA
RpL40.1	1.79878917973044e-104	-0.361181051707945	0.597	0.723	2.30209039221901e-100	2	RpL40
jdp	1.8198384185502e-102	-0.867462301380792	0.147	0.256	2.32902920806055e-98	2	jdp
RpS15	3.07759516805304e-102	-0.360286627410152	0.583	0.711	3.93870629607428e-98	2	RpS15
RpS13.1	5.92684896774086e-102	-0.329639953608113	0.621	0.733	7.58518130891475e-98	2	RpS13
RpL26	2.26717749179049e-101	-0.386420679250933	0.475	0.614	2.90153375399346e-97	2	RpL26
RpL23A	4.05005420983492e-101	-0.465187710157604	0.311	0.448	5.18325937774672e-97	2	RpL23A
RpL11.1	7.09827450807387e-100	-0.417595488407148	0.385	0.526	9.08437171543294e-96	2	RpL11
RpL12	2.51701891890339e-96	-0.388872883543396	0.43	0.568	3.22128081241256e-92	2	RpL12
RpS11.1	5.83103702167387e-94	-0.34316508520161	0.544	0.675	7.46256118033821e-90	2	RpS11
bru3	1.30354335021273e-93	-0.471143336672179	0.364	0.496	1.66827477960226e-89	2	bru3
RpS18	1.35351268340917e-91	-0.404829293827854	0.406	0.541	1.73222553222705e-87	2	RpS18
Tctp	2.73928697914452e-90	-0.583329157136743	0.144	0.25	3.50573947590915e-86	2	Tctp
eEF1alpha1.1	2.89957836034953e-90	-0.505612220436607	0.508	0.622	3.71088038557532e-86	2	eEF1alpha1
RpS27A.1	3.49697662935242e-90	-0.333525641767163	0.542	0.676	4.47543069024522e-86	2	RpS27A
RpL37a.1	2.70760306106324e-88	-0.333460596428779	0.538	0.675	3.46519039754873e-84	2	RpL37a
RpL18	4.02532984343486e-88	-0.391497866782643	0.397	0.532	5.15161713362793e-84	2	RpL18
RpL9	1.05924421689424e-85	-0.443754702709722	0.288	0.412	1.35562074878125e-81	2	RpL9
RpL34b	1.66163234788556e-84	-0.39740299294139	0.303	0.431	2.12655707882395e-80	2	RpL34b
Act42A	1.54334139074695e-83	-0.482842573635968	0.168	0.276	1.97516831187794e-79	2	Act42A
Act5C	4.7965387797392e-83	-0.462332337932803	0.413	0.535	6.13861033031023e-79	2	Act5C
RpS24.1	7.93031519256995e-83	-0.392189908767244	0.392	0.518	1.0149217383451e-78	2	RpS24
Vha36-1.2	1.57271155036312e-82	-0.525601907789328	0.168	0.272	2.01275624215473e-78	2	Vha36-1
Fkbp12.1	1.71765652207652e-82	-0.387008993444681	0.468	0.581	2.19825681695353e-78	2	Fkbp12
Calr.1	2.22726409733626e-82	-0.51052097407876	0.167	0.272	2.85045259177094e-78	2	Calr
RpS20.2	4.44087586452495e-81	-0.322563590803751	0.544	0.663	5.68343293141904e-77	2	RpS20
RpS15Aa	8.40473448222485e-81	-0.422336457796133	0.295	0.418	1.07563791903514e-76	2	RpS15Aa
CanB.1	1.03279547530925e-80	-0.505431725242416	0.147	0.248	1.32177164930078e-76	2	CanB
RpS14a	1.33975162432957e-79	-0.364970049696226	0.407	0.536	1.71461412881698e-75	2	RpS14a
RpL21.1	3.41011758826573e-78	-0.338265948520825	0.448	0.577	4.36426848946248e-74	2	RpL21
bic	5.51447923290053e-78	-0.436204212326144	0.186	0.294	7.0574305222661e-74	2	bic
RpL28.1	1.27540370836219e-77	-0.328960880167107	0.549	0.67	1.63226166596193e-73	2	RpL28
RpL17	5.55824963948349e-75	-0.333045481425772	0.43	0.556	7.11344788861097e-71	2	RpL17
HmgZ.2	2.67691820389516e-73	-0.449135306248162	0.366	0.476	3.42591991734503e-69	2	HmgZ
RpS3	1.08007523282305e-71	-0.357588490286417	0.338	0.459	1.38228028296694e-67	2	RpS3
RpS19a	3.00543102750096e-71	-0.364353488450933	0.339	0.458	3.84635062899573e-67	2	RpS19a
porin.2	2.83135020380578e-69	-0.357121336921314	0.388	0.5	3.62356199083064e-65	2	porin
ATPsynC.1	3.73911478097399e-65	-0.30759816725497	0.565	0.672	4.78531909669051e-61	2	ATPsynC
RpL35A.1	1.51398463080786e-62	-0.348488239050964	0.336	0.447	1.9375975305079e-58	2	RpL35A
Df31	8.16871966821863e-62	-0.388075183567579	0.407	0.516	1.04543274313862e-57	2	Df31
RpL37A	2.1987915366748e-61	-0.2757571753271	0.553	0.67	2.81401340863641e-57	2	RpL37A
RpL27	3.48189787767676e-60	-0.295156226508921	0.472	0.584	4.45613290385072e-56	2	RpL27
RpS17	1.25315829117846e-59	-0.298015373830844	0.473	0.587	1.6037919810502e-55	2	RpS17
Rack1	8.98782103628896e-58	-0.351552921721434	0.276	0.38	1.15026133622426e-53	2	Rack1
RpS23	2.41882418744024e-54	-0.299633391673893	0.425	0.534	3.09561119508601e-50	2	RpS23
RpS16	2.21055672816083e-49	-0.287954365992494	0.418	0.522	2.82907050070023e-45	2	RpS16
CG46448.2	0	4.22211697210345	0.873	0.088	0	3	CG46448
VGlut.2	0	2.65114445202531	0.491	0.065	0	3	VGlut
CG31221.1	0	-1.97537514678561	0.375	0.605	0	3	CG31221
CG14989.3	1.2296167123575e-211	-2.72801337889276	0.208	0.405	1.57366346847513e-207	3	CG14989
CG10804.1	1.21771483964831e-106	0.803911196148255	0.259	0.144	1.5584314517819e-102	3	CG10804
cpo.1	1.68476605908073e-100	-0.938691986551979	0.322	0.47	2.15616360241151e-96	3	cpo
Fas2.1	4.51441706099485e-85	-0.746930146979528	0.491	0.613	5.7775509546612e-81	3	Fas2
bru3.1	2.6321606174718e-80	0.59161310309553	0.567	0.466	3.36863915824042e-76	3	bru3
beat-IIa.2	8.0305108773563e-78	0.595968523054363	0.504	0.388	1.02774478208406e-73	3	beat-IIa
lncRNA:noe.2	1.73244796090457e-50	-0.727867609449581	0.264	0.368	2.21718690036567e-46	3	lncRNA:noe
stg.1	0	1.9759137047077	0.478	0.116	0	4	stg
lncRNA:CR45388.1	0	1.9076537019548	0.365	0.081	0	4	lncRNA:CR45388
mamo	0	1.75121183908748	0.364	0.079	0	4	mamo
cib.2	0	1.74600919928492	0.922	0.468	0	4	cib
lncRNA:cherub.3	0	1.69186878814713	0.907	0.509	0	4	lncRNA:cherub
Hsp27.2	0	1.65983897661345	0.875	0.402	0	4	Hsp27
E(spl)mbeta-HLH	0	1.61918435474664	0.264	0.044	0	4	E(spl)mbeta-HLH
E(spl)m8-HLH	0	1.5999268747542	0.195	0.022	0	4	E(spl)m8-HLH
pros.2	0	1.47776433274327	0.44	0.17	0	4	pros
edl	0	1.45917861434461	0.192	0.029	0	4	edl
SoxN.1	0	1.35908831551396	0.552	0.18	0	4	SoxN
Galphai	0	1.32041695902105	0.23	0.044	0	4	Galphai
Pen.1	0	1.28106583677383	0.376	0.117	0	4	Pen
feo	0	1.25873135667073	0.195	0.033	0	4	feo
hdc.2	0	1.11956854911474	0.739	0.305	0	4	hdc
Nrt.1	0	1.09306558928676	0.478	0.185	0	4	Nrt
PPP4R2r.1	0	1.06121311822255	0.47	0.196	0	4	PPP4R2r
lncRNA:CR40469.2	0	1.05055441682282	0.758	0.347	0	4	lncRNA:CR40469
Hrb87F.1	0	1.02868597525832	0.464	0.18	0	4	Hrb87F
emb.1	0	1.00665475692018	0.547	0.24	0	4	emb
His3.3B.2	0	1.00461656911867	0.903	0.549	0	4	His3.3B
Toll-7.2	0	0.966072472025945	0.671	0.338	0	4	Toll-7
lola.1	0	0.920846964741103	0.565	0.265	0	4	lola
Syp	0	0.910102427095656	0.323	0.103	0	4	Syp
trn.1	0	0.909073314761781	0.665	0.331	0	4	trn
smt3	0	0.879671027205413	0.93	0.704	0	4	smt3
lncRNA:noe.3	0	0.740682571816128	0.66	0.335	0	4	lncRNA:noe
pAbp.2	0	0.689065106741753	0.99	0.855	0	4	pAbp
grh	6.61104723303076e-296	1.17243384451955	0.141	0.027	8.46081824883277e-292	4	grh
bi.2	1.78885564488322e-288	0.909568841659078	0.437	0.181	2.28937745432155e-284	4	bi
elB.1	2.84347220921018e-274	0.992557971711792	0.43	0.185	3.63907573334719e-270	4	elB
Rbfox1.1	8.101070538377e-265	0.568884582076985	0.932	0.738	1.03677500750149e-260	4	Rbfox1
CNBP.1	3.61213982170345e-254	0.760712949908547	0.686	0.407	4.62281654381608e-250	4	CNBP
brat.1	1.26511081713863e-252	0.654340354259741	0.489	0.222	1.61908882377402e-248	4	brat
Jafrac1.1	8.5353266806709e-249	0.833452846491445	0.506	0.246	1.09235110859226e-244	4	Jafrac1
Agpat1	2.52206971271643e-242	0.938415407918776	0.254	0.085	3.22774481833448e-238	4	Agpat1
Cpsf6.1	2.73890470009048e-242	0.849885760739353	0.437	0.198	3.5052502351758e-238	4	Cpsf6
dsh.1	8.29769291650585e-242	0.842586561883619	0.472	0.224	1.06193873945442e-237	4	dsh
betaTub56D.1	6.89238207538939e-236	0.453953196754691	0.979	0.848	8.82087058008335e-232	4	betaTub56D
Syx1A.1	1.56218963781079e-235	-1.12327628798202	0.542	0.67	1.99929029847025e-231	4	Syx1A
eIF2beta.1	7.86191618849938e-233	0.811307713920995	0.533	0.279	1.00616803380415e-228	4	eIF2beta
Nph	9.43846830106951e-232	0.888236970050728	0.36	0.152	1.20793517317088e-227	4	Nph
Akap200.1	1.28908606299194e-224	0.720700937657147	0.503	0.246	1.64977234341708e-220	4	Akap200
PH4alphaEFB	2.48703760813023e-222	0.910014049869492	0.211	0.066	3.18291073088506e-218	4	PH4alphaEFB
cdi	2.68875241143351e-214	0.719281964865931	0.643	0.38	3.44106533615261e-210	4	cdi
fabp.2	3.69185058396815e-209	0.593288947186522	0.706	0.423	4.72483037736244e-205	4	fabp
RpL29	3.75316187855903e-204	0.45073322037865	0.962	0.833	4.80329657217985e-200	4	RpL29
CG30172.1	1.63323089836281e-200	-1.24365585574903	0.412	0.573	2.09020890372472e-196	4	CG30172
Dp	1.44106186068425e-199	0.819001348523804	0.291	0.116	1.84427096930371e-195	4	Dp
Gapdh1.2	3.77583129569401e-198	-1.34985301412658	0.492	0.608	4.8323088922292e-194	4	Gapdh1
MtnA.1	1.19378966257396e-196	0.723700425937887	0.567	0.312	1.52781201016216e-192	4	MtnA
BtbVII.1	6.11580124351472e-196	0.775593865691244	0.359	0.159	7.82700243145014e-192	4	BtbVII
Trim9.2	1.12133509770724e-190	0.73758039056467	0.449	0.225	1.43508465804572e-186	4	Trim9
osa.1	1.57152768911368e-187	0.724226798909152	0.354	0.157	2.01124113652769e-183	4	osa
Usp7.2	6.55616925200867e-185	0.623785833749361	0.654	0.398	8.39058540872069e-181	4	Usp7
Rpt2.1	2.19849720026585e-184	0.787345789589663	0.357	0.165	2.81363671690023e-180	4	Rpt2
Drat	1.33373688453536e-183	0.789600812640741	0.45	0.234	1.70691646482835e-179	4	Drat
lolal	1.49732874067631e-176	0.73137476852172	0.466	0.248	1.91628132231754e-172	4	lolal
Tpi.2	7.45240721052005e-176	-1.51953084154672	0.382	0.529	9.53759074802356e-172	4	Tpi
dally.2	3.66862472768561e-173	0.693287428802868	0.475	0.253	4.69510592649204e-169	4	dally
ZAP3	1.30384979631681e-171	0.796806460090952	0.2	0.07	1.66866696932625e-167	4	ZAP3
CtBP.1	3.34660400258274e-171	0.630088294411641	0.562	0.325	4.28298380250539e-167	4	CtBP
sif.1	1.46119835010016e-170	-1.20882955766576	0.429	0.576	1.87004164845818e-166	4	sif
UQCR-11.2	1.81244749513747e-170	-1.2678622906307	0.286	0.468	2.31957030427694e-166	4	UQCR-11
PIG-T.1	3.1923384830407e-168	0.696547947273443	0.442	0.231	4.08555479059549e-164	4	PIG-T
DIP1.2	2.39504473794739e-167	0.627368300360501	0.512	0.279	3.06517825562507e-163	4	DIP1
Bap55	9.84488804923722e-163	0.821025045456163	0.19	0.067	1.25994877254138e-158	4	Bap55
wds	7.81905432551839e-158	0.801270615069453	0.186	0.066	1.00068257257984e-153	4	wds
E2f1.1	3.42663356181539e-157	0.646957532407908	0.47	0.258	4.38540563241133e-153	4	E2f1
Hsc70Cb.2	8.84655708013021e-156	0.559793397926075	0.584	0.343	1.13218237511506e-151	4	Hsc70Cb
mnd	2.35731471135159e-155	0.755783244903084	0.205	0.076	3.01689136758777e-151	4	mnd
SmD3	1.26945200799427e-154	0.756824238643279	0.262	0.112	1.62464467983107e-150	4	SmD3
Trf2.1	1.74230180793254e-153	0.595213958095137	0.575	0.347	2.22979785379206e-149	4	Trf2
mt:tRNA:Ser-GCT.1	5.05158417805609e-153	0.702320080693612	0.306	0.139	6.46501743107619e-149	4	mt:tRNA:Ser-GCT
RpS4.2	6.75301025831075e-153	0.491442359369077	0.838	0.623	8.6425025285861e-149	4	RpS4
svp	1.10197182614627e-151	0.754985440065399	0.203	0.076	1.410303543102e-147	4	svp
Mapmodulin.1	8.81128910630139e-151	0.606796378039837	0.538	0.317	1.12766877982445e-146	4	Mapmodulin
Rm62	3.86863663521249e-148	0.58598583123266	0.395	0.201	4.95108116574494e-144	4	Rm62
Pglym78.2	1.08582356688261e-147	-1.39107321440652	0.405	0.524	1.38963700089636e-143	4	Pglym78
br	1.65731787855228e-147	0.596234774934641	0.388	0.195	2.12103542097121e-143	4	br
fkh	3.41036499978861e-147	0.682881412132057	0.219	0.086	4.36458512672947e-143	4	fkh
RpL3.1	8.63331744279918e-145	0.518438388831358	0.699	0.464	1.10489196632944e-140	4	RpL3
Cngl.1	9.29640102569797e-145	-1.16074038426254	0.425	0.556	1.18975340326883e-140	4	Cngl
sbb	3.76493981315652e-144	0.449762946250091	0.883	0.714	4.81836997287771e-140	4	sbb
tnc	5.08997638531763e-143	0.794097993618505	0.238	0.101	6.51415177792951e-139	4	tnc
ATPsynF.2	2.95231181250152e-142	-0.991185993399912	0.457	0.569	3.77836865763945e-138	4	ATPsynF
Dg.1	7.6355338539686e-141	0.642721793448394	0.391	0.205	9.77195622630901e-137	4	Dg
wge	2.64290104219171e-139	0.691235925364531	0.269	0.121	3.38238475379694e-135	4	wge
tral.1	1.48039790292029e-138	0.590938245500476	0.474	0.269	1.89461323615739e-134	4	tral
Fer2LCH	4.79343326162446e-138	0.600683540980496	0.551	0.343	6.13463588822699e-134	4	Fer2LCH
Drep2.2	1.15476141847885e-137	-1.03130083498564	0.409	0.545	1.47786366336923e-133	4	Drep2
cpx.2	3.32385833002151e-137	-0.99673720949733	0.484	0.59	4.25387389076153e-133	4	cpx
AMPdeam.2	5.08971853370196e-136	0.558374249847359	0.522	0.307	6.51382177943176e-132	4	AMPdeam
ogre	3.71546836604239e-135	0.575540122154919	0.179	0.066	4.75505641486105e-131	4	ogre
fz2.2	1.92707847625732e-134	0.425276490954572	0.865	0.663	2.46627503391412e-130	4	fz2
RpS6	1.02635260233652e-132	0.578685296864016	0.522	0.318	1.31352606047027e-128	4	RpS6
Ndf	1.53804395001159e-131	0.661396727158895	0.215	0.089	1.96838864722484e-127	4	Ndf
RpL34b.1	5.30120319435308e-131	0.528897856131258	0.609	0.394	6.78447984813308e-127	4	RpL34b
tara.1	9.0612822091927e-129	0.604392581738525	0.336	0.169	1.15966289713248e-124	4	tara
CG10555	2.55031753139308e-128	0.657818637002566	0.199	0.08	3.26389637667686e-124	4	CG10555
AGO2	7.21243239407707e-128	0.67901327771969	0.182	0.071	9.23047097793983e-124	4	AGO2
pod1	1.58415652488494e-124	0.69669061042232	0.194	0.079	2.02740352054775e-120	4	pod1
RpL4	1.26946935574197e-122	0.548974155074406	0.471	0.278	1.62466688147858e-118	4	RpL4
Eip63E	5.02223763245426e-121	0.509010463439171	0.536	0.33	6.42745972201496e-117	4	Eip63E
RpL8.1	8.52783653827159e-121	0.461810141056358	0.758	0.548	1.091392520168e-116	4	RpL8
mt:tRNA:Arg-TCG.1	1.82176122204841e-118	0.633633564326005	0.208	0.088	2.33149001197755e-114	4	mt:tRNA:Arg-TCG
cathD	3.31887565716572e-118	0.647192083565329	0.268	0.13	4.24749706604069e-114	4	cathD
Tet	2.57949915838415e-117	0.509178373435209	0.305	0.151	3.30124302290004e-113	4	Tet
tth	3.73967271703355e-115	0.651845619589573	0.191	0.08	4.78603314325954e-111	4	tth
RpS21	5.35232649014284e-115	0.387959994674255	0.886	0.701	6.84990744208481e-111	4	RpS21
Oatp74D	7.39461884035851e-115	0.649672276352367	0.212	0.093	9.46363319189082e-111	4	Oatp74D
RpS5a.1	1.60008920986023e-114	0.447861220668513	0.718	0.504	2.04779417077913e-110	4	RpS5a
cass	3.1274396986216e-113	0.583374369979585	0.234	0.107	4.00249732629592e-109	4	cass
Obp44a.1	6.8446323183129e-112	0.452646941435841	0.837	0.648	8.75976044097685e-108	4	Obp44a
RpL19.1	1.22277819654045e-111	0.443378118430005	0.779	0.575	1.56491153593247e-107	4	RpL19
B52	1.25696790924329e-110	0.611631239940267	0.287	0.146	1.60866753024956e-106	4	B52
CG9705.1	8.60701837076701e-110	0.502556622425827	0.421	0.242	1.10152621109076e-105	4	CG9705
VhaM9.7-a.2	1.89466176947713e-109	-1.28610042689244	0.103	0.257	2.42478813257682e-105	4	VhaM9.7-a
Unr	1.46397468773789e-107	0.46123834484011	0.557	0.362	1.87359480536695e-103	4	Unr
Pde6.1	1.09128974138949e-105	-1.31928682546908	0.123	0.276	1.39663261103027e-101	4	Pde6
Jupiter	3.90025989323036e-105	0.579659867782333	0.239	0.115	4.99155261135621e-101	4	Jupiter
CG14464.1	1.01120229914035e-103	0.497822640950732	0.503	0.317	1.29413670243981e-99	4	CG14464
path	7.02245890556429e-103	0.5029280395308	0.23	0.108	8.98734290734118e-99	4	path
RpII215	1.54737902189366e-101	0.56572718726456	0.336	0.185	1.98033567221951e-97	4	RpII215
AhcyL1	3.0274958708565e-101	0.575263123916429	0.214	0.099	3.87458921552215e-97	4	AhcyL1
Pp2C1	4.34958147051109e-101	0.558024407785943	0.295	0.154	5.56659436596009e-97	4	Pp2C1
His3.3A	4.69845968093543e-101	0.551189380003474	0.358	0.204	6.01308869966116e-97	4	His3.3A
Nlp	1.51811496959565e-100	0.48651452623961	0.347	0.192	1.94288353808851e-96	4	Nlp
CG8369	3.6056169851469e-98	0.611531782038718	0.2	0.091	4.61446861759101e-94	4	CG8369
RpL15.2	9.93442319056047e-98	0.382321058751888	0.797	0.592	1.27140747992793e-93	4	RpL15
Sem1	2.51185227271103e-97	0.502206001746867	0.465	0.292	3.21466853861558e-93	4	Sem1
Pal2.1	7.84713495709438e-97	0.470685103281571	0.496	0.312	1.00427633180894e-92	4	Pal2
RNASEK.2	8.54327599609803e-97	-0.907441903485153	0.331	0.457	1.09336846198063e-92	4	RNASEK
COX7A.2	6.23062117455392e-96	-0.912700788355486	0.346	0.461	7.97394897919411e-92	4	COX7A
RpS27	1.14671875561302e-95	0.329018088199464	0.916	0.763	1.46757066343355e-91	4	RpS27
RpL26.1	2.84291475728097e-95	0.386209969967816	0.778	0.577	3.63836230636819e-91	4	RpL26
Abd-B.1	5.74066176800774e-95	-2.18427707948571	0.005	0.11	7.3468989306963e-91	4	Abd-B
smog.1	7.05401589799347e-95	0.400519571145606	0.574	0.375	9.02772954625205e-91	4	smog
Top1	4.93037548667602e-94	0.47708480773098	0.465	0.291	6.30989454784797e-90	4	Top1
jim.1	6.14683200827952e-94	0.591479346323302	0.573	0.401	7.86671560419613e-90	4	jim
RpS17.1	1.66621840916754e-93	0.360778096429355	0.761	0.553	2.13242632005262e-89	4	RpS17
Vha14-1.2	7.58082743298385e-91	-1.09473825081514	0.157	0.297	9.70194294873273e-87	4	Vha14-1
Df31.1	2.02870533902113e-90	0.328343712544256	0.68	0.484	2.59633709287925e-86	4	Df31
Tlk.1	3.63405776676485e-89	0.419739569780529	0.597	0.41	4.65086712990566e-85	4	Tlk
lid	1.22575975414092e-88	0.498249357392766	0.188	0.086	1.56872733334955e-84	4	lid
SmF	1.48965471169361e-88	0.545129590793494	0.259	0.137	1.90646010002548e-84	4	SmF
D1	4.90057628125706e-88	0.49832267508338	0.258	0.135	6.27175752475278e-84	4	D1
beat-IIa.3	5.56539597356444e-88	0.372769071452795	0.568	0.385	7.12259376696777e-84	4	beat-IIa
CG14312.1	1.6063953971093e-87	-1.14489554795944	0.094	0.227	2.05586482922048e-83	4	CG14312
wcy	6.68185198928761e-85	0.535567248909474	0.194	0.092	8.55143417589028e-81	4	wcy
Hsp26.2	1.1331181911348e-83	0.581462598955154	0.437	0.282	1.45016466101432e-79	4	Hsp26
RpL10.1	1.44390465571377e-83	0.331063268338013	0.825	0.644	1.84790917838248e-79	4	RpL10
yps	1.61381016111873e-83	0.397361005614882	0.22	0.109	2.06535424419975e-79	4	yps
GstZ2	1.81454285689473e-83	0.464992660956877	0.242	0.125	2.32225194825387e-79	4	GstZ2
osp.1	1.03042695610533e-82	0.503418475079824	0.258	0.137	1.3187404184236e-78	4	osp
Vha13.2	2.34675447916505e-82	-0.879363965875867	0.319	0.432	3.00337638243544e-78	4	Vha13
CG43222.1	3.97804975175872e-82	-0.935017523017856	0.235	0.363	5.09110807230081e-78	4	CG43222
Paf-AHalpha	5.84623810703673e-82	0.472718033548055	0.3	0.169	7.48201552938561e-78	4	Paf-AHalpha
miple1.2	6.7145665700146e-80	-0.966130050032352	0.232	0.359	8.59330229630469e-76	4	miple1
pre-rRNA:CR45845.1	1.53216841487333e-77	0.426791816691277	0.226	0.116	1.96086913735488e-73	4	pre-rRNA:CR45845
Mnn1	7.934994398572e-76	0.431960906373068	0.403	0.254	1.01552058312924e-71	4	Mnn1
Tsp66E.1	8.07732773429575e-75	-1.05491935864924	0.195	0.317	1.03373640343517e-70	4	Tsp66E
lncRNA:roX2.1	2.70551692858789e-74	-1.47774426056433	0.047	0.152	3.46252056520678e-70	4	lncRNA:roX2
Pgk.2	3.10676499064446e-74	-0.986693496382542	0.24	0.357	3.97603783502678e-70	4	Pgk
CG1440	2.65753395737956e-73	0.492869946839466	0.229	0.123	3.40111195865436e-69	4	CG1440
lbk	3.10997734939057e-73	0.409110610742123	0.428	0.275	3.98014901175005e-69	4	lbk
RpS9.2	4.00587960139075e-73	0.351251564716394	0.719	0.539	5.12672471385988e-69	4	RpS9
sta.3	5.00920771131013e-72	0.291775103805064	0.796	0.595	6.4107840289347e-68	4	sta
RpL13.2	6.56747079514746e-72	0.350644556650925	0.644	0.461	8.40504912362972e-68	4	RpL13
Ptpmeg2	7.53116681927748e-72	0.446675510822756	0.251	0.137	9.63838729531132e-68	4	Ptpmeg2
CG42394.3	2.89667796113531e-71	-1.45431549748357	0.069	0.176	3.70716845466097e-67	4	CG42394
Cyt-c-p.2	6.87398467417819e-71	-1.00305729161177	0.132	0.253	8.79732558601325e-67	4	Cyt-c-p
RpL7.1	1.93624718747806e-70	0.331568781003555	0.687	0.502	2.47800915053442e-66	4	RpL7
Eph.1	2.23899582768919e-70	0.400955871718318	0.289	0.164	2.86546686027663e-66	4	Eph
Hsp23	2.33358698369404e-70	0.233167536862862	0.426	0.265	2.98652462173164e-66	4	Hsp23
ATPsynE.2	7.30012404643951e-70	-0.856974216191101	0.285	0.393	9.34269875463328e-66	4	ATPsynE
hth	1.59547229499258e-69	0.265752515390414	0.548	0.366	2.04188544313151e-65	4	hth
nonA	2.91550246815676e-68	0.41985427507046	0.229	0.124	3.73126005874702e-64	4	nonA
RpL23A.1	3.2798581315828e-68	0.345908516905284	0.584	0.413	4.19756243679967e-64	4	RpL23A
Nlg2.1	9.98282665518915e-68	-1.01112070511228	0.15	0.267	1.27760215533111e-63	4	Nlg2
Nrg.1	1.08934369452986e-67	0.234634120034325	0.752	0.562	1.39414206025932e-63	4	Nrg
ATPsynCF6.1	3.10004823256835e-67	-0.809155595241947	0.301	0.407	3.96744172804097e-63	4	ATPsynCF6
hoe1.1	4.22247382785356e-67	0.463998830462449	0.263	0.15	5.40392200488698e-63	4	hoe1
RpL11.2	4.88361259717861e-67	0.32962914400931	0.665	0.49	6.25004740186919e-63	4	RpL11
RpS14a.1	7.19879680093982e-67	0.330299321691838	0.68	0.502	9.21302014584278e-63	4	RpS14a
Dscam2.2	2.08509121441765e-66	-1.14562764904853	0.266	0.369	2.66849973621171e-62	4	Dscam2
crc	5.54230597002212e-66	0.351396510923553	0.26	0.146	7.09304318043431e-62	4	crc
Snap25.2	6.64013435965265e-66	-0.914415122794457	0.239	0.351	8.49804395348346e-62	4	Snap25
RpL7A.1	1.56828775823862e-65	0.316223794435398	0.678	0.502	2.00709467299379e-61	4	RpL7A
Tsp42Ej.2	1.13940059488628e-64	-1.05232430765573	0.067	0.17	1.45820488133546e-60	4	Tsp42Ej
Sh3beta	1.93506538667336e-64	0.442131756007217	0.273	0.161	2.47649668186457e-60	4	Sh3beta
gro	2.79822004257118e-64	0.37028888562402	0.451	0.301	3.5811620104826e-60	4	gro
GABA-B-R1.1	3.18050580462444e-64	-1.00323449793015	0.11	0.22	4.07041132875835e-60	4	GABA-B-R1
RpS3.1	3.26887490730875e-64	0.330151016144042	0.6	0.427	4.18350610637374e-60	4	RpS3
RpLP1.2	3.90332845945492e-63	0.241718786822981	0.901	0.761	4.99547976241041e-59	4	RpLP1
Hsc70-4	1.02531328187122e-62	0.359195009101032	0.3	0.18	1.31219593813879e-58	4	Hsc70-4
chic	5.79787628428817e-62	0.343689002465151	0.455	0.308	7.420122068632e-58	4	chic
tai.1	7.83664424043521e-62	0.321484091863345	0.507	0.348	1.0029337298909e-57	4	tai
dco	1.22581792105572e-61	0.361194700735254	0.264	0.153	1.56880177536711e-57	4	dco
pasha.2	4.60884648024496e-61	0.345281911796445	0.278	0.162	5.8984017254175e-57	4	pasha
cdc14.1	4.92362910808552e-60	-0.944799265025726	0.171	0.28	6.30126053252785e-56	4	cdc14
RpL18.1	7.51403144969242e-60	0.300621491332742	0.669	0.498	9.61645744931635e-56	4	RpL18
RpS26.1	8.27658135353746e-60	0.275970323276248	0.817	0.649	1.05923688162572e-55	4	RpS26
mask.1	2.89508369846728e-59	0.357958435989537	0.272	0.161	3.70512811729843e-55	4	mask
mub	4.70087855389364e-59	0.234473250336501	0.29	0.171	6.01618437327307e-55	4	mub
CG11000.1	1.37846903531843e-58	-0.923445976866204	0.234	0.337	1.76416467140053e-54	4	CG11000
RpL17.1	3.57786843159447e-58	0.303950669450368	0.69	0.523	4.5789560187546e-54	4	RpL17
dsd	1.43471677325957e-57	0.372824804276356	0.261	0.154	1.8361505264176e-53	4	dsd
CG7781.1	2.53065481719709e-57	-0.866279506592929	0.186	0.293	3.23873203504884e-53	4	CG7781
alpha-Cat.2	5.74411366439732e-57	0.270897133805928	0.491	0.334	7.35131666769569e-53	4	alpha-Cat
Hsc70-3.1	8.20553896312144e-57	0.333866957119141	0.292	0.178	1.05014487650028e-52	4	Hsc70-3
eEF1alpha1.2	1.62443633811053e-56	0.10241937124727	0.79	0.589	2.07895362551386e-52	4	eEF1alpha1
eEF2	3.44522198610631e-56	0.31970279227042	0.312	0.194	4.40919509781886e-52	4	eEF2
RpL12.1	4.15293097568021e-56	0.264214618011135	0.713	0.533	5.31492106267554e-52	4	RpL12
Rack1.1	1.2930283649265e-54	0.298431529510646	0.503	0.352	1.65481770143293e-50	4	Rack1
RpL30	3.46730796531176e-54	0.26308966846684	0.67	0.493	4.43746073400599e-50	4	RpL30
Gs2.1	5.71684562635389e-54	0.245784411105439	0.249	0.144	7.31641903260771e-50	4	Gs2
RpS18.1	5.46994212611399e-53	0.275050437721256	0.67	0.507	7.00043193300069e-49	4	RpS18
eEF1beta	1.03963913489283e-52	0.338733842806366	0.349	0.229	1.33053016483584e-48	4	eEF1beta
RpL10Ab.3	3.06654996808463e-52	0.265266641897425	0.697	0.529	3.92457064915471e-48	4	RpL10Ab
Alk.3	1.80098622582154e-51	0.163005377398215	0.83	0.665	2.30490217180641e-47	4	Alk
CG5758.2	3.56385730009826e-51	0.236192248131068	0.278	0.168	4.56102457266575e-47	4	CG5758
RpLP0.1	1.21603572738392e-50	0.261917385615612	0.598	0.436	1.55628252390594e-46	4	RpLP0
sqd	3.10844381354338e-50	0.218592586216885	0.421	0.287	3.97818639257282e-46	4	sqd
Sxl	1.40515589632003e-49	0.299745293995645	0.366	0.243	1.79831851611038e-45	4	Sxl
RpLP2.2	5.19174672948304e-49	0.228416126965959	0.868	0.714	6.6443974643924e-45	4	RpLP2
Hsp83	2.04870034339789e-48	0.306686454886271	0.327	0.214	2.62192669948062e-44	4	Hsp83
mts	4.6025257523339e-48	0.280885066427028	0.505	0.364	5.89031245783693e-44	4	mts
RpS27A.2	5.74955577524864e-48	0.230711751413593	0.81	0.642	7.35828148116321e-44	4	RpS27A
Ubr1.1	7.39786219043248e-48	0.268709976593032	0.329	0.211	9.46778403131548e-44	4	Ubr1
aqz	3.04262297113618e-47	0.251328139222719	0.689	0.541	3.89394887846009e-43	4	aqz
RpL27.1	1.0810588971369e-46	0.232049543525379	0.716	0.554	1.38353917655581e-42	4	RpL27
CG43759	2.34313762333007e-45	0.239605943827231	0.343	0.227	2.99874753033782e-41	4	CG43759
CG12605	2.70225606425243e-45	0.24225061787716	0.368	0.245	3.45834731103026e-41	4	CG12605
mt:ND4.1	2.56996240368247e-44	0.229696045467292	0.46	0.322	3.28903788423283e-40	4	mt:ND4
RpS23.1	1.37893389675384e-43	0.229949003884979	0.662	0.505	1.76475960106556e-39	4	RpS23
PAN3	3.18689148117004e-42	0.253319158052157	0.415	0.291	4.07858371760142e-38	4	PAN3
bun	7.15432842602317e-42	0.217743259578714	0.636	0.485	9.15610951962445e-38	4	bun
Gdi.1	7.891650133995e-42	0.241816761309772	0.416	0.291	1.00997338414868e-37	4	Gdi
RpS16.1	1.67997295411055e-41	0.228270060636261	0.645	0.494	2.15002938667069e-37	4	RpS16
p23	5.1570321658531e-41	0.273282096980205	0.353	0.245	6.5999697658588e-37	4	p23
CycG	8.11903928696823e-41	0.266704296098096	0.336	0.228	1.03907464794619e-36	4	CycG
RpS15.1	2.45087349721521e-40	0.192670629575248	0.832	0.679	3.13662790173603e-36	4	RpS15
mt:ATPase6.1	5.39835470321238e-40	0.116583339947808	0.773	0.598	6.90881434917121e-36	4	mt:ATPase6
RpL32	1.36746156848349e-39	0.181936379963126	0.829	0.682	1.75007731534517e-35	4	RpL32
tsr.2	5.06483323978335e-39	0.23501948586343	0.654	0.501	6.48197358027473e-35	4	tsr
rdgB.1	2.54858322400825e-38	0.228781598530541	0.351	0.239	3.26167681008576e-34	4	rdgB
RpS13.2	1.09029051213775e-37	0.195377598268026	0.852	0.704	1.39535379743389e-33	4	RpS13
awd	9.79521377497757e-37	0.202217573937213	0.693	0.547	1.25359145892163e-32	4	awd
ctp	2.22578585978573e-36	0.132418273289082	0.919	0.816	2.84856074335377e-32	4	ctp
sm.1	6.38707713434249e-36	0.17539642937464	0.672	0.52	8.17418131653152e-32	4	sm
CG12991.2	7.26118334899629e-36	0.185319521268339	0.557	0.415	9.29286245004545e-32	4	CG12991
Obp99a	6.49537123902072e-34	0.39784654293531	0.452	0.336	8.31277611169872e-30	4	Obp99a
RpL18A.2	6.95281152401897e-34	0.182710203884678	0.781	0.623	8.89820818843947e-30	4	RpL18A
RpS30	1.07986173526181e-33	0.196989580936609	0.707	0.562	1.38200704878807e-29	4	RpS30
Pdcd4	5.21833540403775e-33	0.196667320517614	0.514	0.387	6.67842565008751e-29	4	Pdcd4
eIF4A	5.64924689133533e-33	0.190166158769207	0.468	0.349	7.22990617153095e-29	4	eIF4A
RpS24.2	2.76982957043171e-32	0.169479888962336	0.634	0.487	3.5448278842385e-28	4	RpS24
RpL9.1	4.96157939221049e-32	0.172598983252995	0.511	0.382	6.34982930615099e-28	4	RpL9
dpr14.2	2.33922658632225e-31	0.15156583799722	0.516	0.384	2.99374218517522e-27	4	dpr14
RpL21.2	4.18506327341183e-31	0.170026307109781	0.694	0.545	5.35604397731246e-27	4	RpL21
RpS15Aa.1	4.47809385797953e-31	0.174495682427028	0.516	0.389	5.7310645194422e-27	4	RpS15Aa
RpS11.2	1.06435631538392e-30	0.161635480170831	0.793	0.643	1.36216321242834e-26	4	RpS11
RpS2.3	5.29444846903097e-30	0.141640988519398	0.736	0.572	6.77583515066583e-26	4	RpS2
RpL36A	8.26922132313405e-30	0.170894905803198	0.757	0.61	1.0582949449347e-25	4	RpL36A
RpS12.2	2.15628499367448e-29	0.161212444497414	0.789	0.638	2.7596135349046e-25	4	RpS12
RpL28.2	4.36687727719339e-27	0.145388759669036	0.785	0.64	5.5887295393521e-23	4	RpL28
RpS19a.1	8.87030614742877e-27	0.133859636650929	0.559	0.429	1.13522178074793e-22	4	RpS19a
lqf	1.18386196317264e-24	0.167110778548286	0.489	0.378	1.51510654046835e-20	4	lqf
RpS8.2	5.8138837172598e-24	0.141566407149967	0.721	0.577	7.44060838134909e-20	4	RpS8
RpS7.2	3.25139444648764e-23	0.1295459352274	0.765	0.623	4.16113461261488e-19	4	RpS7
mspo	6.5725016806914e-22	0.106447000702866	0.63	0.51	8.41148765094885e-18	4	mspo
tna	4.29749368915809e-21	0.104718096592085	0.783	0.659	5.49993242338452e-17	4	tna
RpL6.3	6.42509057688716e-20	0.117964176968316	0.62	0.498	8.22283092030019e-16	4	RpL6
RpL5.1	6.56413974157739e-20	0.111986267222659	0.591	0.47	8.40078604127075e-16	4	RpL5
RpL35	9.40083224398019e-20	0.107138476595405	0.563	0.446	1.20311851058458e-15	4	RpL35
RpL24.2	1.68886941889815e-17	0.102206951352248	0.673	0.541	2.16141508230586e-13	4	RpL24
CG45050	5.88909408294287e-14	0.107648047561861	0.605	0.504	7.53686260735028e-10	4	CG45050
mt:srRNA	0	3.31961079576114	0.465	0.064	0	5	mt:srRNA
mt:lrRNA.1	0	2.91712520754578	0.982	0.771	0	5	mt:lrRNA
28SrRNA-Psi:CR40596	0	2.84193722899329	0.261	0.028	0	5	28SrRNA-Psi:CR40596
lncRNA:noe.4	0	2.69029867693887	0.891	0.322	0	5	lncRNA:noe
RR48373-transposable-element	0	2.60466644553935	0.344	0.079	0	5	RR48373-transposable-element
pros.3	0	2.45315099732313	0.613	0.16	0	5	pros
brat.2	0	2.44964513060837	0.561	0.22	0	5	brat
Gs2.2	0	2.37027710968955	0.398	0.135	0	5	Gs2
hdc.3	0	2.36438680014646	0.779	0.306	0	5	hdc
Syp.1	0	2.35775291362793	0.353	0.103	0	5	Syp
lncRNA:cherub.4	0	2.23384945267119	0.965	0.509	0	5	lncRNA:cherub
Obp44a.2	0	2.19678387592654	0.942	0.642	0	5	Obp44a
jim.2	0	2.17253201267394	0.73	0.392	0	5	jim
fabp.3	0	1.99369162194855	0.747	0.423	0	5	fabp
mamo.1	0	1.91217693910792	0.288	0.087	0	5	mamo
lncRNA:roX1	0	1.8146001256635	0.673	0.325	0	5	lncRNA:roX1
eEF1alpha1.3	0	1.77895074456007	0.842	0.587	0	5	eEF1alpha1
Act5C.1	0	1.3495344275297	0.644	0.507	0	5	Act5C
14-3-3zeta	0	-0.97390895284007	0.856	0.979	0	5	14-3-3zeta
ctp.1	0	-1.05277959091803	0.446	0.85	0	5	ctp
Imp	0	-1.06427373282492	0.536	0.912	0	5	Imp
fax	0	-1.08604227556457	0.656	0.929	0	5	fax
sbb.1	0	-1.12985787438276	0.302	0.756	0	5	sbb
His4r.1	0	-1.18399547965114	0.268	0.703	0	5	His4r
Cam	0	-1.20671967419692	0.727	0.965	0	5	Cam
Alk.4	0	-1.30365893076771	0.265	0.706	0	5	Alk
Neb-cGP.1	0	-1.31879154650952	0.165	0.577	0	5	Neb-cGP
COX8.1	0	-1.35741042055121	0.211	0.648	0	5	COX8
UQCR-6.4	0	-1.36274833167327	0.203	0.648	0	5	UQCR-6.4
futsch	0	-1.37025053943196	0.424	0.867	0	5	futsch
levy.1	0	-1.44920086898594	0.128	0.526	0	5	levy
ATPsynF.3	0	-1.4703000322251	0.169	0.588	0	5	ATPsynF
Syx1A.2	0	-1.47128557360159	0.235	0.69	0	5	Syx1A
cype	0	-1.53007898003797	0.301	0.786	0	5	cype
Rbp6.2	0	-1.53647241613177	0.416	0.806	0	5	Rbp6
ps	0	-1.54528952588926	0.197	0.708	0	5	ps
CG42613.1	0	-1.55324202573065	0.139	0.556	0	5	CG42613
CG7630.1	0	-1.56265714313301	0.221	0.691	0	5	CG7630
Pdp1	0	-1.5953496549761	0.103	0.513	0	5	Pdp1
bel	0	-1.6099636614949	0.163	0.639	0	5	bel
jeb.1	0	-1.63901808848954	0.205	0.655	0	5	jeb
egh	0	-1.66777483097931	0.07	0.437	0	5	egh
Drep2.3	0	-1.68770406032623	0.129	0.563	0	5	Drep2
nAChRalpha6	0	-1.7002985716503	0.315	0.827	0	5	nAChRalpha6
ox.1	0	-1.71318518329209	0.164	0.654	0	5	ox
Pglym78.3	0	-1.7902141649367	0.145	0.541	0	5	Pglym78
Sap47	0	-1.81045371734378	0.415	0.901	0	5	Sap47
trv.1	0	-1.90720091144283	0.286	0.689	0	5	trv
CG17124	0	-1.92625753442042	0.102	0.554	0	5	CG17124
dpr9.2	0	-1.95339270071457	0.094	0.487	0	5	dpr9
GluRIB	0	-2.00737978700337	0.067	0.431	0	5	GluRIB
Dhit	0	-2.00848508511457	0.118	0.637	0	5	Dhit
Toll-6.2	0	-2.08008375076704	0.126	0.556	0	5	Toll-6
Cngl.2	0	-2.12500307957558	0.113	0.577	0	5	Cngl
Liprin-gamma.2	0	-2.13532405296891	0.163	0.775	0	5	Liprin-gamma
CG30172.2	0	-2.16392228345497	0.106	0.592	0	5	CG30172
CG13954.1	0	-2.30148454108086	0.034	0.379	0	5	CG13954
Pkc53E.1	0	-2.41068967142212	0.054	0.411	0	5	Pkc53E
sif.2	0	-2.4206608425062	0.09	0.599	0	5	sif
Hex-A.1	0	-2.71102948958067	0.258	0.878	0	5	Hex-A
Cbp53E.1	0	-2.7526279305054	0.169	0.61	0	5	Cbp53E
beat-IIa.4	0	-2.97344084686224	0.045	0.423	0	5	beat-IIa
Ldh.3	0	-3.28747466841446	0.179	0.862	0	5	Ldh
UQCR-Q.1	3.47076618773665e-305	-1.28597758076459	0.176	0.582	4.44188656706536e-301	5	UQCR-Q
Eno.1	4.52852758173809e-302	-1.02743633686429	0.325	0.75	5.79560959910841e-298	5	Eno
dpr14.3	1.08790347590303e-300	-1.75753154446103	0.066	0.416	1.39229886846069e-296	5	dpr14
nSyb	2.61840039662166e-297	-1.09477707916231	0.23	0.656	3.3510288275964e-293	5	nSyb
UQCR-14.1	3.33628933866833e-293	-1.33657490016868	0.121	0.501	4.26978309562773e-289	5	UQCR-14
Rdl.1	2.55961634142304e-290	-0.991940634315855	0.334	0.754	3.27579699375321e-286	5	Rdl
tow	6.56900431331207e-290	-1.51372981243616	0.082	0.438	8.40701172017679e-286	5	tow
RpL29.1	9.05185568460849e-287	-0.817037620523016	0.504	0.867	1.15845649051620e-282	5	RpL29
CG44422.2	1.12565609628881e-283	-1.78963891039796	0.068	0.406	1.44061467203042e-279	5	CG44422
wry	1.30365150143643e-280	-1.82845571230231	0.076	0.413	1.66841319153835e-276	5	wry
Galphao.2	1.37116196938694e-275	-1.04163661147749	0.335	0.733	1.75481308842141e-271	5	Galphao
CASK.3	8.64942723162572e-269	-1.15347728841935	0.186	0.574	1.10695369710346e-264	5	CASK
unc-119	2.30453933601417e-267	-1.44331993702341	0.074	0.41	2.94934944223093e-263	5	unc-119
shi.1	1.19459022964313e-266	-1.11108246776965	0.179	0.569	1.52883657589727e-262	5	shi
Ih	3.19059874751144e-266	-1.15439557885469	0.152	0.532	4.08332827706514e-262	5	Ih
para	4.76482380076231e-265	-1.06404930155391	0.228	0.629	6.0980215002156e-261	5	para
mspo.1	1.35656090492506e-258	-1.47556135601266	0.192	0.541	1.73612664612309e-254	5	mspo
CG43222.2	2.66898138729271e-258	-1.59559515258724	0.058	0.374	3.41576237945722e-254	5	CG43222
Tpi.3	7.10981901088332e-257	-1.5040758683589	0.193	0.541	9.09914637012848e-253	5	Tpi
SK	1.40973602446901e-254	-1.51452239404963	0.075	0.398	1.80418016411543e-250	5	SK
CG11000.2	1.33546675357296e-252	-1.80064524965912	0.048	0.349	1.70913035122267e-248	5	CG11000
Tsp66E.2	4.97635309269889e-252	-1.94234939029223	0.035	0.327	6.36873668803603e-248	5	Tsp66E
Fkbp12.2	2.42072108986425e-251	-1.05814239361073	0.208	0.588	3.09803885080827e-247	5	Fkbp12
fz2.3	2.98107830389896e-251	-1.05763334888561	0.322	0.703	3.81518401332989e-247	5	fz2
CG12991.3	3.55857017004685e-251	-1.27039273127048	0.107	0.448	4.55425810362596e-247	5	CG12991
RNASEK.3	3.49106837405992e-249	-1.26156746502379	0.124	0.471	4.46786930512189e-245	5	RNASEK
roh.1	5.32124105021654e-242	-1.1775478622969	0.125	0.469	6.81012429606713e-238	5	roh
dysc.1	2.49788968057262e-239	-1.03789381756706	0.186	0.559	3.19679921319684e-235	5	dysc
dpr13.1	5.27565364355298e-239	-2.00020015915104	0.061	0.353	6.75178153301911e-235	5	dpr13
COX7C.1	6.93707096815004e-231	-0.998557953914462	0.199	0.566	8.87806342503842e-227	5	COX7C
GluRIA	1.36094651889156e-230	-1.9257928345425	0.044	0.323	1.74173935487742e-226	5	GluRIA
Frq1.1	2.6932534365183e-229	-1.39550329746361	0.135	0.458	3.44682574805612e-225	5	Frq1
ND-MWFE	7.60989212741028e-227	-1.15716625500625	0.123	0.453	9.73913994465968e-223	5	ND-MWFE
Tom7	2.19750866312373e-226	-0.930777872069428	0.21	0.585	2.81237158706575e-222	5	Tom7
tna.1	2.3300584730667e-226	-0.890050834845179	0.31	0.693	2.98200883383076e-222	5	tna
ATPsynD.1	6.15159869344602e-226	-1.05243529930892	0.144	0.487	7.87281600787221e-222	5	ATPsynD
MESK2	2.06363530744478e-225	-1.2477708037528	0.091	0.403	2.64104046646784e-221	5	MESK2
Pal2.2	6.93543185285198e-224	-1.59837551023005	0.059	0.344	8.87596568527997e-220	5	Pal2
Obp99a.1	8.27173596844816e-222	1.41111939501636	0.499	0.334	1.058616769242e-217	5	Obp99a
Vha13.3	1.64506126516382e-219	-1.14284724711792	0.121	0.444	2.10534940715666e-215	5	Vha13
RSG7	3.10697502353301e-217	-1.41387874892594	0.062	0.346	3.97630663511755e-213	5	RSG7
sdt.1	5.24044797249562e-217	-1.31000291812847	0.081	0.377	6.7067253151999e-213	5	sdt
Pde9	2.38545746545221e-215	-1.48759921423735	0.065	0.347	3.05290846428574e-211	5	Pde9
CG16711	9.32669591072991e-215	-1.56678745149314	0.041	0.308	1.19363054265521e-210	5	CG16711
ATPsynG.1	1.16786003128046e-214	-0.991055587330073	0.17	0.514	1.49462726803273e-210	5	ATPsynG
Pde6.2	8.58432315768449e-213	-1.95430069402083	0.028	0.281	1.09862167772046e-208	5	Pde6
COX5B.2	4.09967712411796e-212	-1.1414336034097	0.11	0.422	5.24676678344616e-208	5	COX5B
AMPdeam.3	4.19034686384394e-212	-1.37828577985252	0.062	0.342	5.36280591634748e-208	5	AMPdeam
RpL39	1.57656977233446e-211	-0.493852774449516	0.874	0.975	2.01769399463364e-207	5	RpL39
lncRNA:roX2.2	7.57374396742459e-211	1.70293886487063	0.301	0.133	9.69287752950999e-207	5	lncRNA:roX2
Rgk1	8.88405547460836e-211	-1.95370307554942	0.038	0.296	1.13698141964038e-206	5	Rgk1
luna	5.86950294458571e-210	-1.18842591894729	0.141	0.454	7.51178986848079e-206	5	luna
7B2.3	1.18226321974046e-208	-1.33879990122802	0.075	0.36	1.51306046862384e-204	5	7B2
betaTub56D.2	6.07353989464665e-208	-0.723788609071797	0.616	0.874	7.77291635716879e-204	5	betaTub56D
Gbeta13F	2.17125572949592e-207	-0.685628173857662	0.51	0.856	2.77877308260887e-203	5	Gbeta13F
cdi.1	1.146531882488e-202	-1.05236280376917	0.113	0.419	1.46733150320815e-198	5	cdi
COX5A.2	6.45158828922316e-201	-1.03017845116761	0.152	0.473	8.2567426925478e-197	5	COX5A
kcc.3	5.0918107072734e-199	-1.54492031203558	0.053	0.312	6.5164993431685e-195	5	kcc
CG6770.1	1.36085156897702e-198	-1.08255459675586	0.098	0.388	1.74161783797679e-194	5	CG6770
Hasp	1.99820097573493e-198	-1.30587603458519	0.065	0.335	2.55729760874556e-194	5	Hasp
Rdh.1	8.85224270551798e-195	-1.83308202123581	0.022	0.255	1.13291002145219e-190	5	Rdh
dpr10	5.80405015448424e-194	-1.98126352596546	0.026	0.26	7.42802338770893e-190	5	dpr10
fok	1.62583544296028e-193	-1.30369873845622	0.073	0.342	2.08074419990056e-189	5	fok
Fas2.2	3.88724841146183e-193	-1.52075670462778	0.343	0.62	4.97490051698885e-189	5	Fas2
ND-B14.1	5.62721988046549e-192	-1.38377880362169	0.046	0.297	7.20171600301973e-188	5	ND-B14
cdc14.2	9.06856674358041e-190	-1.49400858347027	0.043	0.288	1.16059517184342e-185	5	cdc14
CG30116.2	1.06701340436127e-189	-2.04099197908904	0.021	0.248	1.36556375490155e-185	5	CG30116
kis	1.05405602580391e-188	1.78717227715211	0.283	0.131	1.34898090182385e-184	5	kis
CG32052.2	2.31672432188567e-187	-2.46571925562395	0.016	0.236	2.96494378714928e-183	5	CG32052
Mnn1.1	5.56511447924207e-186	-1.45082805514387	0.041	0.28	7.12223351053401e-182	5	Mnn1
Lcch3.2	1.75207019166619e-184	-1.64415031299651	0.031	0.262	2.24229943129439e-180	5	Lcch3
Hsp26.3	1.12887001643931e-183	-1.63465973075856	0.062	0.309	1.44472784703903e-179	5	Hsp26
Pgk.3	9.41396499039343e-182	-1.15298369300338	0.094	0.366	1.20479923947055e-177	5	Pgk
Ptp99A	1.4700850196926e-179	-0.993225456914268	0.203	0.523	1.8814148082026e-175	5	Ptp99A
Toll-7.3	8.78963443345914e-179	-1.35796800026379	0.114	0.38	1.1248974147941e-174	5	Toll-7
ND-MLRQ.1	2.58015367937525e-178	-0.946485956693456	0.143	0.442	3.30208067886444e-174	5	ND-MLRQ
smog.2	2.6123143519227e-178	-0.987947797183332	0.122	0.409	3.34323990759067e-174	5	smog
Hsp67Bc.2	2.41953157613188e-177	-1.92100295924054	0.021	0.237	3.09651651113359e-173	5	Hsp67Bc
lncRNA:CR40469.3	7.66281109233799e-176	1.19530381810742	0.507	0.369	9.80686563597416e-172	5	lncRNA:CR40469
Hr38.1	2.49148901692847e-175	-1.69145149659974	0.024	0.241	3.18860764386506e-171	5	Hr38
CG14464.2	4.66679285595163e-175	-1.06149740697077	0.085	0.348	5.9725614970469e-171	5	CG14464
CG14312.2	4.28004930074275e-174	-1.69584591916171	0.019	0.231	5.47760709509058e-170	5	CG14312
dpr1	7.75116874997972e-174	-1.85128087805316	0.029	0.246	9.91994576622405e-170	5	dpr1
Pits	8.54600203273585e-174	-0.79483926995479	0.188	0.511	1.09371734014953e-169	5	Pits
CG6329	4.40065891580547e-173	-0.824804159109222	0.265	0.601	5.63196328044784e-169	5	CG6329
Ten-a	1.44928189351788e-172	-0.900367809800167	0.267	0.593	1.85479096732418e-168	5	Ten-a
Usp7.3	1.57454957104984e-172	-0.842784655869173	0.141	0.436	2.01510854102959e-168	5	Usp7
VhaM9.7-a.3	2.51774409277523e-171	-1.44231723678146	0.037	0.26	3.22220888993374e-167	5	VhaM9.7-a
Snap25.3	3.3929998040356e-170	-1.07246896303656	0.096	0.36	4.34236114920476e-166	5	Snap25
Vha55.1	6.60637769721058e-170	-1.0275202297364	0.098	0.363	8.4548421768901e-166	5	Vha55
Rap1.1	5.24804983033987e-169	-0.925121773414846	0.115	0.391	6.71645417286897e-165	5	Rap1
CG43737	1.00094729445815e-167	-1.2315867587201	0.086	0.337	1.28101234744754e-163	5	CG43737
DIP1.3	1.51655159149874e-167	-1.21670026870646	0.069	0.312	1.94088272680008e-163	5	DIP1
Gapdh1.3	2.41936317963317e-165	-0.967065609772456	0.317	0.619	3.09630099729452e-161	5	Gapdh1
tai.2	3.3935654046377e-165	-0.934271040044672	0.109	0.377	4.34308500485533e-161	5	tai
dsh.2	1.14343651242987e-164	-1.40033114578571	0.039	0.257	1.46337004860775e-160	5	dsh
Pat1	1.76742840928723e-162	-1.46309209292042	0.029	0.238	2.2619548782058e-158	5	Pat1
Gapdh2.2	2.18949441122012e-162	-0.973362562164048	0.387	0.686	2.80211494747952e-158	5	Gapdh2
lqf.1	3.07836238587845e-162	-0.803598211275898	0.126	0.405	3.93968818144725e-158	5	lqf
Frq2	4.59719857800484e-162	-1.53906465501381	0.028	0.236	5.8834947401306e-158	5	Frq2
CG41128.1	6.52969142393732e-162	-0.936156317152087	0.099	0.358	8.35669908435498e-158	5	CG41128
Cp110	1.82561411632749e-161	-1.32138291141327	0.043	0.262	2.33642094607592e-157	5	Cp110
COX4.2	3.20747700904536e-160	-0.896506471155619	0.127	0.401	4.10492907617626e-156	5	COX4
mahe	7.10923340973239e-160	1.80867638137694	0.252	0.117	9.09839691777552e-156	5	mahe
Vha14-1.3	1.67743691972125e-158	-1.11158720189669	0.068	0.302	2.14678376985926e-154	5	Vha14-1
dlg1.1	8.2446155059006e-158	-0.85888955284571	0.135	0.412	1.05514589244516e-153	5	dlg1
gro.1	2.69766555786721e-156	-0.995443457600596	0.084	0.328	3.45247238095846e-152	5	gro
HmgD.3	4.99285604146766e-156	1.34041216421268	0.465	0.353	6.38985716187031e-152	5	HmgD
cpo.2	7.05209039620146e-156	-1.09616619008365	0.195	0.474	9.02526528905863e-152	5	cpo
kek3	6.20474473374018e-154	-1.73100648012783	0.025	0.221	7.94083231024068e-150	5	kek3
kek1	2.55617119573728e-150	-1.41173933407483	0.049	0.26	3.27138789630457e-146	5	kek1
Dscam2.3	2.2963581849942e-149	-1.17764559242098	0.129	0.377	2.93887920515558e-145	5	Dscam2
dpr17	2.2994705508193e-149	-1.61903157079531	0.029	0.224	2.94286241093854e-145	5	dpr17
Tlk.2	1.11382969552286e-148	-0.715202770490222	0.158	0.442	1.42547924433016e-144	5	Tlk
stai	5.73574523696597e-147	-0.898428922575417	0.381	0.7	7.34060675426904e-143	5	stai
lbk.1	9.20187992438989e-147	-0.970321670363554	0.074	0.301	1.17765659272342e-142	5	lbk
Nlg2.2	5.31569140677034e-146	-1.11305447174815	0.057	0.272	6.80302186238468e-142	5	Nlg2
ATPsynCF6.2	5.82790495497615e-146	-0.758944254733532	0.145	0.417	7.45855276137847e-142	5	ATPsynCF6
CG11319.2	1.51158913335881e-144	-1.55078869424552	0.037	0.232	1.9345317728726e-140	5	CG11319
ND-B12	1.58821993863588e-143	-0.935007201499166	0.069	0.291	2.03260387746619e-139	5	ND-B12
Rala	4.19679410390196e-143	-1.07204595483274	0.053	0.262	5.37105709417373e-139	5	Rala
EndoA.1	1.67658322226788e-142	-1.00732876394329	0.069	0.289	2.14569120785843e-138	5	EndoA
Vha36-1.3	6.16212459664419e-142	-1.05543473773959	0.058	0.269	7.88628705878524e-138	5	Vha36-1
SPR	1.98659067985538e-141	-1.50658789190672	0.047	0.245	2.54243875207892e-137	5	SPR
CG31221.2	8.82114509923311e-140	-1.54432734251353	0.373	0.598	1.12893014979985e-135	5	CG31221
Top1.1	2.55234838232016e-139	-0.845730518700844	0.089	0.319	3.26649545969333e-135	5	Top1
flw	3.48695510752417e-138	-1.17854536638464	0.045	0.243	4.46260514660944e-134	5	flw
Bsg.1	7.29114334771689e-138	-0.633150288293238	0.256	0.568	9.33120525640807e-134	5	Bsg
CG45263	1.2287966278655e-137	-1.40247878861203	0.041	0.232	1.57261392434226e-133	5	CG45263
Chchd2	2.51437664498593e-137	-0.959220583018911	0.057	0.264	3.21789923025299e-133	5	Chchd2
ATPsynO.2	2.23032544739235e-136	-0.817039803167499	0.113	0.355	2.85437050757273e-132	5	ATPsynO
ND-B15.1	1.13065541876204e-135	-1.15198456463734	0.038	0.229	1.44701280493166e-131	5	ND-B15
Hsc70Cb.3	3.99177255516399e-135	-0.834057503119613	0.13	0.377	5.10867051609887e-131	5	Hsc70Cb
Rbfox1.2	4.37348308383366e-135	-0.60295819415457	0.462	0.772	5.59718365069032e-131	5	Rbfox1
rdgB.2	2.13270349668419e-134	-1.0094729820955	0.057	0.26	2.72943393505643e-130	5	rdgB
Dsp1	2.77178191051681e-134	-0.609369513833228	0.299	0.622	3.54732648907941e-130	5	Dsp1
CanB.2	5.60114103113749e-133	-1.06419636624885	0.048	0.244	7.16834029164976e-129	5	CanB
alpha-Cat.3	5.68371731490078e-132	-0.721185137496735	0.12	0.362	7.27402141961002e-128	5	alpha-Cat
Ubr1.2	1.02794464610149e-131	-1.11442401118439	0.043	0.232	1.31556355808068e-127	5	Ubr1
Cyt-c-p.3	1.56580330515067e-131	-1.03608331660104	0.057	0.257	2.00391506993183e-127	5	Cyt-c-p
Pfk	6.26441576994424e-130	-0.852907260177109	0.081	0.296	8.01719930237464e-126	5	Pfk
sun.1	4.57348021135997e-129	-0.682785743937599	0.149	0.407	5.8531399744985e-125	5	sun
dnc	8.05968652450096e-129	-0.624439056781241	0.185	0.464	1.03147868140563e-124	5	dnc
CG34200	1.79541548570577e-128	-0.865413000773511	0.072	0.279	2.29777273860625e-124	5	CG34200
CG44242	8.67256106471918e-128	-1.01884489782366	0.046	0.235	1.10991436506276e-123	5	CG44242
cindr	2.02372586384002e-126	-0.829931641119396	0.073	0.279	2.58996436054245e-122	5	cindr
CG42258.1	1.66316222907982e-124	-1.07364216724687	0.048	0.233	2.12851502077636e-120	5	CG42258
Syn1.1	4.98026752163032e-124	-1.23006828714025	0.038	0.215	6.37374637418248e-120	5	Syn1
gprs	5.73939895779163e-123	-1.23677312340305	0.029	0.199	7.34528278618173e-119	5	gprs
ATPsynE.3	5.11102495403377e-122	-0.667043591172594	0.152	0.401	6.54108973617242e-118	5	ATPsynE
Nrx-1	1.30766329743212e-119	-0.834302221876926	0.077	0.279	1.67354748805363e-115	5	Nrx-1
CG43759.1	1.41420675115923e-119	-1.14652061813789	0.062	0.248	1.80990180013358e-115	5	CG43759
SdhC.1	2.64979555664446e-119	-0.975548144041797	0.043	0.221	3.39120835339358e-115	5	SdhC
CG45050.1	1.31513372933802e-118	-0.473924876879168	0.234	0.531	1.6831081468068e-114	5	CG45050
Trx-2.1	3.09174061442465e-118	-0.754483405879289	0.092	0.302	3.95680963834066e-114	5	Trx-2
Tet.1	1.13054904751971e-117	1.578224569088	0.272	0.155	1.44687667101572e-113	5	Tet
sesB.1	1.70317628175555e-117	-0.553655327883168	0.305	0.607	2.17972500539075e-113	5	sesB
elB.2	2.82074960910632e-117	-1.20537983240935	0.042	0.214	3.60999534973427e-113	5	elB
porin.3	4.02795982038128e-117	-0.558349638196234	0.219	0.5	5.15498297812396e-113	5	porin
CG9034	6.82497235160767e-117	-0.843380658046738	0.057	0.242	8.7345996155875e-113	5	CG9034
Tm1	2.47487319668941e-116	-0.541310567386248	0.188	0.455	3.16734271712311e-112	5	Tm1
CG3961	3.05568078978087e-116	-1.30923397667444	0.02	0.175	3.91066027476156e-112	5	CG3961
ND-AGGG	2.95011437866225e-115	-0.98865208089521	0.044	0.217	3.77555638181195e-111	5	ND-AGGG
5-HT1A.1	1.07897198550473e-114	-1.14283835724709	0.053	0.23	1.38086834704895e-110	5	5-HT1A
CG31030.2	1.13372992905874e-114	-0.978456877732883	0.043	0.216	1.45094756320938e-110	5	CG31030
PIG-T.2	4.52987250152157e-114	-0.837470686233398	0.07	0.259	5.7973308274473e-110	5	PIG-T
eys	6.92207559393873e-114	-1.26956286391482	0.037	0.201	8.85887234512279e-110	5	eys
Tsp42Ej.3	8.51851571418802e-114	-1.25159654290398	0.02	0.172	1.09019964110178e-109	5	Tsp42Ej
Snap24	2.98999536556123e-112	-1.16664616320789	0.028	0.185	3.82659606884526e-108	5	Snap24
dally.3	3.38081139546479e-112	-0.923686719715769	0.088	0.282	4.32676242391584e-108	5	dally
Sem1.1	6.02348136678574e-112	-0.62802562327719	0.106	0.319	7.70885145321239e-108	5	Sem1
Nrg.2	1.21163437416901e-111	-0.601098641712351	0.304	0.595	1.55064967206149e-107	5	Nrg
RFeSP.2	8.06543443557776e-111	-0.762459089049555	0.067	0.254	1.03221429906524e-106	5	RFeSP
ND-B22.1	1.52755642144985e-110	-0.745458045837647	0.067	0.252	1.95496670817152e-106	5	ND-B22
inaE	2.05149541264238e-110	-0.811688839627218	0.061	0.242	2.62550382909972e-106	5	inaE
CG13364	3.1770366775923e-110	-0.595514992221071	0.124	0.345	4.06597153998262e-106	5	CG13364
tipE	5.9996381531242e-110	-0.907857833489584	0.049	0.219	7.67833690836835e-106	5	tipE
Pvf3.1	1.66949806012297e-109	-1.55206262570353	0.042	0.203	2.13662361734538e-105	5	Pvf3
ND-B14.5B.1	1.32862037655162e-108	-0.888159426428855	0.046	0.214	1.70036835791076e-104	5	ND-B14.5B
ATPsyngamma.2	1.00528430803671e-107	-0.729770046358266	0.083	0.275	1.28656285742538e-103	5	ATPsyngamma
CG43795	1.30392357646154e-106	-1.71711683068835	0.006	0.138	1.66876139315548e-102	5	CG43795
Fer2LCH.1	2.29507579518663e-106	-0.521313598403797	0.144	0.373	2.93723800267985e-102	5	Fer2LCH
AP-2sigma.2	1.72451050947513e-105	-0.828995014876596	0.048	0.214	2.20702855002627e-101	5	AP-2sigma
Marf	2.06347632575982e-105	-0.980604357469723	0.038	0.196	2.64083700170742e-101	5	Marf
lncRNA:CR31451	3.46640611280434e-104	-0.514187705573552	0.155	0.39	4.43630654316699e-100	5	lncRNA:CR31451
CG11768	3.87608409348258e-104	-1.3877272037237	0.014	0.151	4.960612422839e-100	5	CG11768
CG4612	5.22929089653491e-104	-0.498923912456819	0.137	0.361	6.69244648938538e-100	5	CG4612
Eip63E.1	6.30833036926129e-104	-0.563063933405105	0.138	0.36	8.0734012065806e-100	5	Eip63E
Acbp2	2.14959580509187e-103	1.54028367064797	0.215	0.109	2.75105271135657e-99	5	Acbp2
RpS21.1	3.36561945345004e-103	-0.469189700989867	0.426	0.735	4.30731977652536e-99	5	RpS21
smt3.1	5.60362101750104e-103	-0.493162469617321	0.436	0.741	7.17151417819783e-99	5	smt3
Dak1.1	1.09302056180084e-102	-1.15877185830656	0.021	0.163	1.39884771499271e-98	5	Dak1
Paf-AHalpha.1	1.20032360646353e-102	-0.971503888824299	0.035	0.188	1.53617415155202e-98	5	Paf-AHalpha
Mkp3.1	1.25657793072908e-102	-0.583288079568056	0.144	0.366	1.60816843574708e-98	5	Mkp3
mt:tRNA:Ser-GCT.2	5.44997972108393e-102	-1.29894126371215	0.021	0.161	6.97488404704322e-98	5	mt:tRNA:Ser-GCT
CG13751	9.16966998013643e-102	-0.623241666826017	0.093	0.285	1.17353436405786e-97	5	CG13751
CG46448.3	1.72447624918853e-101	-2.39567798574266	0.028	0.168	2.20698470371147e-97	5	CG46448
ATPsynB.2	4.12721237941128e-101	-0.60650950704408	0.119	0.326	5.28200640317055e-97	5	ATPsynB
ND-13A.1	4.76906875977495e-101	-1.02815084670675	0.023	0.165	6.10345419875999e-97	5	ND-13A
GABA-B-R1.2	6.5543147357567e-101	-0.752887222601501	0.056	0.222	8.38821199882143e-97	5	GABA-B-R1
bsk	7.2452028781192e-101	-0.82622444087528	0.049	0.211	9.27241064341695e-97	5	bsk
Acbp1.1	1.67364128372047e-100	-0.780884484318609	0.052	0.214	2.14192611490546e-96	5	Acbp1
Nlg3.1	4.39952749878281e-100	-0.993841451938662	0.048	0.206	5.63051529294224e-96	5	Nlg3
ND-15.1	3.69452996663125e-99	-0.771970924309017	0.053	0.216	4.72825945129467e-95	5	ND-15
qvr.1	6.1396581647407e-99	-0.660373243969963	0.081	0.263	7.85753451923515e-95	5	qvr
vvl	1.26163279394884e-98	-1.14603915519673	0.133	0.321	1.61463764969572e-94	5	vvl
path.1	2.76764673001741e-98	1.56555788914489	0.212	0.11	3.54203428507628e-94	5	path
RpII215.1	4.31880648167374e-98	-0.857850739818399	0.049	0.207	5.52720853524605e-94	5	RpII215
ND-B17.2.1	2.02093282398839e-97	-0.807257489588197	0.043	0.197	2.58638982814034e-93	5	ND-B17.2
ab	2.23868688952635e-97	-1.04297626971689	0.056	0.215	2.86507148121582e-93	5	ab
mRpL34	2.46782255688859e-97	-0.870290613606035	0.044	0.196	3.15831930830601e-93	5	mRpL34
pcs	3.4297238114174e-97	-0.879736956668073	0.041	0.192	4.38936053385198e-93	5	pcs
klg.1	5.44761969280572e-97	-0.981034208833464	0.1	0.281	6.97186368285276e-93	5	klg
mts.1	1.10399016145795e-96	-0.452876662528383	0.161	0.389	1.41288660863389e-92	5	mts
CG42750	1.11340774285457e-96	-1.06572486897618	0.042	0.192	1.42493922930528e-92	5	CG42750
ND-PDSW.1	5.05146906523014e-96	-0.673146861968605	0.07	0.24	6.46487010968153e-92	5	ND-PDSW
CG42337	6.7692034509028e-96	-1.05824074604886	0.025	0.162	8.6632265764654e-92	5	CG42337
Trim9.3	2.17867908504287e-95	-0.962868174037448	0.082	0.253	2.78827349303787e-91	5	Trim9
CG12605.1	3.07413673216756e-95	-0.733425006304637	0.087	0.265	3.93428018982805e-91	5	CG12605
COX6B.2	5.40786914444508e-95	-0.483779533811616	0.208	0.457	6.92099093106081e-91	5	COX6B
CG32982	7.66947432899221e-95	-1.45504035918896	0.024	0.157	9.81539324624423e-91	5	CG32982
crol.1	2.39648542799037e-94	-0.570741582513007	0.117	0.313	3.06702205074208e-90	5	crol
msi	4.70650068534446e-94	-0.568539218242911	0.318	0.592	6.02337957710384e-90	5	msi
jdp.1	1.4702984286564e-93	-1.02430207001337	0.082	0.249	1.88168792899446e-89	5	jdp
Stacl.1	3.98383214047325e-93	-0.935469559874416	0.056	0.212	5.09850837337766e-89	5	Stacl
CG2269	3.30664506086705e-92	-0.842699999317121	0.135	0.332	4.23184434889765e-88	5	CG2269
Pp2C1.1	4.83667021686218e-92	-0.949423552668986	0.034	0.174	6.18997054354022e-88	5	Pp2C1
ND-ACP.1	5.596753558625e-92	-0.589208598385073	0.073	0.241	7.16272520432827e-88	5	ND-ACP
sr	5.32381202355922e-91	-0.724218904983737	0.084	0.255	6.81341462775109e-87	5	sr
rad	5.80242259711694e-91	-1.01706660883349	0.076	0.237	7.42594043979026e-87	5	rad
Con	7.79473237062733e-91	-0.871047972356267	0.099	0.273	9.97569848792885e-87	5	Con
CG17776	1.22998534624098e-90	-0.705927629484608	0.051	0.202	1.5741352461192e-86	5	CG17776
RhoGAP71E	1.25346319620333e-90	-0.676239896767792	0.063	0.222	1.60418219850102e-86	5	RhoGAP71E
Drak	1.91129624656082e-90	-1.13498121487917	0.019	0.146	2.44607693634853e-86	5	Drak
CG42674	3.10868405988984e-90	-1.01114511067538	0.042	0.185	3.97849385984702e-86	5	CG42674
tun	3.37308660875546e-90	-0.981414157963584	0.03	0.164	4.31687624188524e-86	5	tun
SNRPG	8.34911972574391e-90	-0.606176441435481	0.077	0.245	1.06852034250071e-85	5	SNRPG
UQCR-11.3	1.67014459194745e-89	-0.527475456491854	0.23	0.47	2.13745104877434e-85	5	UQCR-11
cic	2.32749340414822e-89	-0.53624239670979	0.1	0.282	2.97872605862889e-85	5	cic
CG32369	4.97059265711315e-89	-0.860711838744784	0.039	0.179	6.36136448257341e-85	5	CG32369
emb.2	9.99834870105578e-89	-0.578649345313825	0.097	0.275	1.27958866676112e-84	5	emb
side	1.35322393574451e-88	-1.10663866590942	0.029	0.161	1.73185599296582e-84	5	side
COX7A.3	2.35693720246311e-88	-0.44557480587607	0.223	0.468	3.01640823171228e-84	5	COX7A
osp.2	4.02781678871235e-88	-1.08837482449466	0.026	0.154	5.15479992619406e-84	5	osp
Ald1.1	1.50920861172514e-87	-0.48645331442164	0.543	0.789	1.93148518128584e-83	5	Ald1
BtbVII.2	1.96544130788932e-87	-0.864585881826492	0.043	0.183	2.51537178583675e-83	5	BtbVII
CG1161	4.88240701863292e-87	-0.794816594021188	0.037	0.173	6.24850450244641e-83	5	CG1161
bru3.2	6.00963007388095e-87	-0.51245549932117	0.246	0.491	7.69112456855284e-83	5	bru3
AstC-R2	7.77981906484445e-87	-1.24370647731171	0.038	0.172	9.95661243918792e-83	5	AstC-R2
Eip78C	3.95763935744189e-86	-1.24341119057521	0.01	0.123	5.06498684965413e-82	5	Eip78C
CG7646.1	7.01455010243946e-86	-0.376559854991823	0.153	0.365	8.97722122110202e-82	5	CG7646
CG11122	1.18735264834612e-85	-1.01012046975259	0.022	0.145	1.51957391935336e-81	5	CG11122
nkd	7.14256504801609e-85	-0.654414344844626	0.093	0.261	9.14105474845099e-81	5	nkd
Fis1.1	8.48976934672367e-85	-0.513609380460448	0.085	0.252	1.0865206809937e-80	5	Fis1
Paip2	1.08146360063308e-84	-0.748207773341407	0.045	0.185	1.38405711609021e-80	5	Paip2
HDAC4	2.46100190368871e-84	-0.676391923434046	0.064	0.215	3.14959023634081e-80	5	HDAC4
dsd.1	1.29596462129401e-83	-0.801530165634174	0.038	0.171	1.65857552233208e-79	5	dsd
Gs1l.1	2.20997329823909e-83	-0.949637279965908	0.019	0.137	2.82832382708638e-79	5	Gs1l
Rpt2.2	4.00395702659248e-83	-0.729578349829972	0.049	0.188	5.12426420263306e-79	5	Rpt2
DopEcR.1	5.11314520336858e-83	-0.670456549704447	0.06	0.209	6.5438032312711e-79	5	DopEcR
CG3625	2.88610228003556e-82	-0.725146781568141	0.044	0.18	3.69363369798951e-78	5	CG3625
lolal.1	2.89801103081432e-82	-0.448880273521782	0.102	0.276	3.70887451723616e-78	5	lolal
CG10804.2	3.24908785803017e-82	-0.922743679037825	0.034	0.162	4.15818264070701e-78	5	CG10804
hoe1.2	3.81241141355121e-82	-0.968789556017813	0.037	0.166	4.87912412706284e-78	5	hoe1
CG13920.1	4.59059454130241e-82	-0.981317661511577	0.016	0.13	5.87504289395882e-78	5	CG13920
DOR.1	1.24026969365283e-81	-0.614708590870575	0.078	0.235	1.58729715393689e-77	5	DOR
maf-S.1	1.71376202233786e-81	-0.704000757813743	0.041	0.173	2.19327263618799e-77	5	maf-S
CG11752	7.51606126359799e-81	-0.777770848796744	0.032	0.158	9.61905520515271e-77	5	CG11752
sky	8.52663283693616e-81	-0.803058249251967	0.037	0.166	1.09123847047109e-76	5	sky
pasha.3	9.42163606980094e-81	-0.799776479590183	0.045	0.179	1.20578098421312e-76	5	pasha
His3.3B.3	1.98909492949962e-79	-0.528825130548207	0.358	0.591	2.54564369077362e-75	5	His3.3B
CCAP-R	2.31225969904699e-79	-1.51302518968023	0.012	0.119	2.95922996284034e-75	5	CCAP-R
ND-B16.6.1	2.83910333869794e-79	-0.617123097558016	0.05	0.187	3.63348445286562e-75	5	ND-B16.6
ND-13B	3.44583945367058e-79	-0.799135245036448	0.031	0.153	4.40998533280761e-75	5	ND-13B
UQCR-C2.1	3.73512574313907e-79	-0.61107400584494	0.053	0.191	4.78021392606938e-75	5	UQCR-C2
Lim1	1.06345435342646e-77	-0.869765990533196	0.053	0.187	1.36100888151518e-73	5	Lim1
Tsp96F.1	1.48932768098665e-77	-0.81227595877311	0.036	0.16	1.90604156612671e-73	5	Tsp96F
KrT95D	3.77078692091206e-77	-0.866873443804618	0.029	0.147	4.82585310138326e-73	5	KrT95D
RhoGAPp190	5.18525181060427e-77	-0.419731445177715	0.113	0.287	6.63608526721135e-73	5	RhoGAPp190
TM4SF.1	9.90205765953358e-77	-0.640532111304987	0.047	0.179	1.26726533926711e-72	5	TM4SF
beat-Ic	7.52671886058825e-76	-0.909210881189234	0.055	0.188	9.63269479778084e-72	5	beat-Ic
tara.2	8.94059187185725e-76	-0.67333973660941	0.055	0.191	1.14421694776029e-71	5	tara
blw	1.05325718981877e-75	-0.314635960332438	0.175	0.386	1.34795855153006e-71	5	blw
tral.2	2.63429031249283e-75	-0.414614543303992	0.12	0.296	3.37136474192832e-71	5	tral
Dop2R	3.60388442160934e-75	-0.826393470759934	0.033	0.153	4.61225128277564e-71	5	Dop2R
Pfdn6.1	7.17163680164916e-75	-0.640353650064343	0.039	0.163	9.1782607787506e-71	5	Pfdn6
cpx.3	8.91686956821499e-75	-0.527407045790328	0.361	0.598	1.14118096734015e-70	5	cpx
brp	1.17991068824748e-74	-0.367458920763177	0.108	0.278	1.51004969881913e-70	5	brp
ATPsyndelta.1	1.88441972590408e-74	-0.447307820962364	0.078	0.228	2.41168036521204e-70	5	ATPsyndelta
NP15.6.1	1.96612823819069e-74	-0.600305796751126	0.045	0.172	2.51625091923645e-70	5	NP15.6
CG34250	2.39141307092358e-74	-0.77080887585078	0.029	0.145	3.060530448168e-70	5	CG34250
CG42450.1	2.5248346070652e-74	-0.351853171399486	0.106	0.275	3.23128333012204e-70	5	CG42450
slgA	5.84598182507316e-74	-0.459751067225208	0.085	0.238	7.48168753972863e-70	5	slgA
Glut4EF.1	6.17655107543386e-74	-0.670762258314223	0.046	0.174	7.90475006634025e-70	5	Glut4EF
Hs3st-A.1	1.17340339785739e-73	-0.804259391146031	0.045	0.171	1.50172166857789e-69	5	Hs3st-A
CG15771	7.88451454944615e-73	-0.854400767605705	0.023	0.132	1.00906017203812e-68	5	CG15771
Sh3beta.1	1.62745296833203e-72	-0.604109016543797	0.049	0.178	2.08281430887134e-68	5	Sh3beta
ND-B14.5A	1.26897343490941e-71	-0.706286959153499	0.029	0.142	1.62403220199706e-67	5	ND-B14.5A
CG1440.1	2.50017898627812e-71	-0.780346391081616	0.027	0.138	3.19972906663874e-67	5	CG1440
Mdh2.1	5.37733573984033e-71	-0.552722443013922	0.047	0.172	6.88191427984766e-67	5	Mdh2
Oda.1	6.0761746281652e-71	-0.288480383806998	0.198	0.414	7.77628828912582e-67	5	Oda
scrt	1.23073513444895e-70	-0.3871710246968	0.205	0.417	1.57509482506777e-66	5	scrt
Atg13	1.89992000236115e-69	-0.807224555424903	0.025	0.132	2.43151761902181e-65	5	Atg13
SdhD.1	4.17336752667403e-69	-0.708854504848925	0.029	0.138	5.34107576063742e-65	5	SdhD
Tom20.1	1.57864498555536e-68	-0.487122030754734	0.054	0.181	2.02034985251375e-64	5	Tom20
CG14478	1.76149694301835e-68	-0.372404277202046	0.094	0.246	2.25436378767489e-64	5	CG14478
Not1	2.66101262995767e-68	-0.391517404333137	0.08	0.222	3.40556396381982e-64	5	Not1
PyK.1	5.85702887329152e-68	-0.270781183269321	0.171	0.37	7.49582555203849e-64	5	PyK
CG34132.1	7.21067820500404e-68	-0.599690809708832	0.037	0.151	9.22822596676417e-64	5	CG34132
Drat.1	7.60291671067471e-68	-0.370856233224893	0.104	0.26	9.7302128063215e-64	5	Drat
ND-39	8.3170512417418e-68	-0.612865718041767	0.038	0.152	1.06441621791812e-63	5	ND-39
mRpS14	2.48047209555091e-67	-0.739796826628174	0.029	0.136	3.17450818788606e-63	5	mRpS14
numb	3.29481243667202e-67	-0.76920470080208	0.03	0.138	4.21670095645285e-63	5	numb
Prosap.1	3.67123740277227e-67	-0.317620727975194	0.111	0.271	4.69844962806795e-63	5	Prosap
cl	5.59296690471869e-67	-0.637940559897003	0.031	0.14	7.15787904465898e-63	5	cl
ND-B18	8.89247358073981e-67	-0.537209722297723	0.041	0.157	1.13805876886308e-62	5	ND-B18
CG3662	1.23042374352475e-66	-0.618886628602865	0.037	0.149	1.57469630696298e-62	5	CG3662
ND-19.1	1.73816875488657e-66	-0.633460752311426	0.032	0.14	2.22450837250383e-62	5	ND-19
PPP4R2r.2	9.18333399639891e-66	-0.428999962316338	0.084	0.225	1.17528308485913e-61	5	PPP4R2r
Gfrl	1.13910157530426e-65	-1.16215238391398	0.032	0.137	1.4578221960744e-61	5	Gfrl
CG43324	1.99634862797077e-65	-0.678549591182866	0.031	0.138	2.55492697407699e-61	5	CG43324
CG8860	3.6816283347132e-65	-0.336329154407759	0.101	0.252	4.71174794276596e-61	5	CG8860
Psc	6.05385210330101e-65	-0.682799738377147	0.037	0.147	7.74771992180463e-61	5	Psc
RpL32.1	6.70537085874786e-65	-0.333727503088737	0.43	0.711	8.58153362502552e-61	5	RpL32
Pitslre	1.21593131652944e-64	-0.682614340526018	0.04	0.151	1.55614889889438e-60	5	Pitslre
Gprk2	1.57704573202322e-64	-0.406332732499621	0.072	0.205	2.01830312784332e-60	5	Gprk2
CG30423.1	2.2291980138318e-64	-0.480446324289881	0.045	0.161	2.85292761810194e-60	5	CG30423
Socs36E	4.57136801942427e-64	-0.459757628963028	0.064	0.19	5.85043679125918e-60	5	Socs36E
CG31650	5.02387061073281e-64	-0.709694110653326	0.025	0.125	6.42954960761585e-60	5	CG31650
rdx.2	6.79228550523388e-64	-0.476742685997537	0.076	0.209	8.69276698959832e-60	5	rdx
CG44774.1	1.66023446437987e-63	-0.465274203211558	0.063	0.189	2.12476806751336e-59	5	CG44774
Hk	1.71827888713704e-63	-0.453771564101747	0.057	0.179	2.19905331975798e-59	5	Hk
Sf3b5	2.17542395797085e-63	-0.643613210662732	0.036	0.143	2.78410758141109e-59	5	Sf3b5
Ggamma1	2.31996457772841e-63	-0.199170788531779	0.16	0.347	2.96909066657682e-59	5	Ggamma1
Pcd	3.39843698409569e-63	-0.713455081557721	0.033	0.138	4.34931965224566e-59	5	Pcd
ND-30.1	4.78781224984889e-63	-0.600089388528571	0.027	0.128	6.12744211735661e-59	5	ND-30
Wdr62	5.22392936745257e-63	-0.452657699236212	0.063	0.187	6.6855848044658e-59	5	Wdr62
nAChRbeta1	6.17202325549662e-63	-0.40646491934816	0.086	0.224	7.89895536238458e-59	5	nAChRbeta1
gce	8.97633402645678e-63	-0.697423653978958	0.027	0.127	1.14879122870594e-58	5	gce
CG7945	1.01294150941452e-62	-0.55231551224983	0.033	0.138	1.2963625437487e-58	5	CG7945
ND-ASHI.1	2.51084872635437e-62	-0.602143681994548	0.032	0.136	3.21338419998832e-58	5	ND-ASHI
eIF2beta.2	4.10750882234328e-62	-0.237193493414241	0.139	0.309	5.25678979083493e-58	5	eIF2beta
CG31635	4.4017520866825e-62	-0.606225235481376	0.037	0.144	5.63336232053627e-58	5	CG31635
CG17059	2.33388435774109e-61	-0.524602803914631	0.048	0.16	2.98690520103705e-57	5	CG17059
robl	2.80942143607553e-61	-0.483099119120091	0.043	0.153	3.59549755388947e-57	5	robl
Eip75B	5.27502507330323e-61	-0.350545853505092	0.206	0.401	6.75097708881347e-57	5	Eip75B
CG11267.1	7.19119838697744e-61	-0.318233984661507	0.099	0.243	9.20329569565373e-57	5	CG11267
CG45049.1	1.36200548379735e-60	-0.236603276026216	0.129	0.291	1.74309461816384e-56	5	CG45049
CG1677	2.39059895214408e-60	-0.461255944011023	0.057	0.175	3.059488538954e-56	5	CG1677
schlank	5.07790401772821e-60	-0.347018511089688	0.077	0.207	6.49870156188857e-56	5	schlank
CG32767	5.78344446874459e-60	-0.211367286265839	0.171	0.358	7.40165223109933e-56	5	CG32767
mRpL33	6.37706680239072e-60	-0.374402127340403	0.06	0.178	8.16137009369965e-56	5	mRpL33
CG42668	6.65820294921452e-60	-0.536823001297255	0.039	0.145	8.52116813440474e-56	5	CG42668
shakB.1	7.55081386931872e-60	-0.652627198836968	0.049	0.159	9.6635315899541e-56	5	shakB
ATPsynbeta.1	2.58206341760592e-59	-0.252531807596491	0.169	0.351	3.30452476185205e-55	5	ATPsynbeta
Idh3a	3.17700247155695e-59	-0.378840211799983	0.063	0.183	4.06592776309858e-55	5	Idh3a
wge.1	5.27108305135571e-59	-0.619364463879037	0.036	0.138	6.74593208912503e-55	5	wge
CG46385	1.38392935409855e-58	-0.415236739389841	0.069	0.191	1.77115278737533e-54	5	CG46385
E2f1.2	3.41490761448094e-58	-0.290187295047426	0.128	0.284	4.37039876501271e-54	5	E2f1
RapGAP1	3.81663183834296e-58	-0.544065951284101	0.121	0.263	4.88452542671132e-54	5	RapGAP1
Rpb10	4.5691000987803e-58	-0.521216260702386	0.044	0.15	5.84753430641903e-54	5	Rpb10
Gdi.2	1.53876047188491e-57	-0.232155645708613	0.146	0.311	1.96930565191831e-53	5	Gdi
CG13551	1.84610725078214e-57	-0.294645297394297	0.099	0.237	2.36264805955098e-53	5	CG13551
UQCR-C1	2.40615129153479e-57	-0.396227788102202	0.052	0.163	3.07939242290622e-53	5	UQCR-C1
eIF1.1	5.16564740540254e-57	-0.296284016427016	0.088	0.221	6.61099554943417e-53	5	eIF1
Mid1	8.46657239987716e-57	-0.269598967725084	0.091	0.225	1.08355193573628e-52	5	Mid1
CG4587.1	3.00304897892318e-56	-0.373544277977448	0.073	0.194	3.84330208322589e-52	5	CG4587
Cpsf6.2	5.44804434178616e-56	-0.3379168404422	0.093	0.224	6.97240714861792e-52	5	Cpsf6
Hsp27.3	6.16410665942087e-56	-0.505818481576732	0.271	0.449	7.88882370272683e-52	5	Hsp27
Trf2.2	1.39892748149504e-55	-0.23286438516378	0.19	0.376	1.79034739081735e-51	5	Trf2
nAChRalpha5	1.61285574717673e-55	-0.191828734962062	0.134	0.292	2.06413278523678e-51	5	nAChRalpha5
CG7637	1.63147442966064e-55	-0.386743623913165	0.063	0.178	2.08796097507969e-51	5	CG7637
kmr	3.98733581862151e-55	-0.554688505278986	0.045	0.147	5.1029923806718e-51	5	kmr
bun.1	4.20982819815735e-55	-0.177832052334042	0.279	0.512	5.38773812800178e-51	5	bun
Act42A.1	5.27104869032224e-55	-0.193749831060845	0.12	0.269	6.7458881138744e-51	5	Act42A
CG5676.1	5.78144502938695e-55	-0.389600109843479	0.047	0.152	7.39909334860941e-51	5	CG5676
His3.3A.1	2.64584944791882e-54	-0.25420400964814	0.094	0.224	3.38615812344651e-50	5	His3.3A
NaCP60E	2.79675023721924e-54	-0.378673742336522	0.063	0.176	3.57928095359319e-50	5	NaCP60E
CG7781.2	3.69440556275637e-54	-0.179138839855864	0.137	0.295	4.7281002392156e-50	5	CG7781
Yeti.1	4.20536623586522e-54	-0.308761800310961	0.063	0.177	5.38202770866031e-50	5	Yeti
Wnt4	1.5406116796829e-53	-1.22604523071849	0.121	0.244	1.97167482765818e-49	5	Wnt4
Pgi	1.79846905490088e-53	-0.227936853406717	0.104	0.241	2.30168069646215e-49	5	Pgi
mtgo	6.94491086920407e-53	-0.395427039754641	0.067	0.18	8.88809693040736e-49	5	mtgo
amon.1	1.13940819741154e-52	-0.481965062934515	0.063	0.173	1.45821461104729e-48	5	amon
Sar1	2.96950632011938e-52	-0.32966476437787	0.062	0.172	3.80037418848878e-48	5	Sar1
Vap33	3.68052077241407e-50	-0.150392928952548	0.294	0.535	4.71033048453553e-46	5	Vap33
PAN3.1	3.72647723860352e-50	-0.112427045314606	0.151	0.311	4.76914556996478e-46	5	PAN3
CG33774	4.42163764306418e-50	-0.130639272555003	0.119	0.26	5.65881185559353e-46	5	CG33774
SkpA.2	1.07599148276945e-49	-0.259165360243911	0.068	0.178	1.37705389964835e-45	5	SkpA
CG16779.1	2.99395594556787e-49	-0.25995633877138	0.064	0.172	3.83166481913776e-45	5	CG16779
CG8671	1.58888266166392e-48	-0.275329396869661	0.067	0.175	2.03345203039748e-44	5	CG8671
bol	1.75290077940393e-48	-0.224789644296351	0.087	0.206	2.24336241748116e-44	5	bol
tutl	1.4414350776264e-47	-0.14492516789755	0.135	0.28	1.84474861234626e-43	5	tutl
hrg	1.83289700000417e-47	-0.329939662471909	0.06	0.161	2.34574158060534e-43	5	hrg
Sxl.1	2.67141905494152e-47	-0.191162737355803	0.123	0.261	3.41888210651416e-43	5	Sxl
Lk6	3.78814506492192e-47	-0.105915958296519	0.237	0.439	4.84806805408708e-43	5	Lk6
CG5065.1	3.87157388200176e-47	-0.148558792663097	0.093	0.215	4.95484025418586e-43	5	CG5065
Pp1alpha-96A	1.06177148082382e-46	-0.21793593280256	0.072	0.18	1.35885514115832e-42	5	Pp1alpha-96A
tsr.3	1.41359688460327e-46	-0.134009975385475	0.297	0.528	1.80912129291527e-42	5	tsr
CG42342.1	1.42812141675316e-46	-0.36784264980724	0.106	0.228	1.82770978916069e-42	5	CG42342
RpS30.1	1.77461365213252e-46	-0.194589144669768	0.342	0.589	2.27115055199921e-42	5	RpS30
Sod1.1	4.78946950704327e-46	-0.104595683197311	0.103	0.228	6.12956307511398e-42	5	Sod1
CG4467	5.70953032166165e-46	-0.23968812168486	0.091	0.207	7.30705690566258e-42	5	CG4467
CG17716	7.51017477993168e-45	-0.292161750884259	0.093	0.207	9.61152168335657e-41	5	CG17716
endos	3.59269757328756e-43	-0.191490716208538	0.077	0.183	4.59793435429341e-39	5	endos
slo	5.06295058572883e-42	-0.113527373761559	0.095	0.209	6.47956415961576e-38	5	slo
Pkc98E	1.28886753403264e-41	-0.157795707124552	0.09	0.199	1.64949267005497e-37	5	Pkc98E
Hsp23.1	2.01795949049998e-41	-0.349392143810237	0.152	0.285	2.58258455594188e-37	5	Hsp23
Pdk1	2.26487595514492e-39	-0.205754136048494	0.085	0.188	2.89858824739447e-35	5	Pdk1
GluClalpha	1.03208575104281e-37	-0.110380603403133	0.128	0.251	1.32086334418459e-33	5	GluClalpha
ATPsynC.2	3.93188283026136e-37	-0.207150923576201	0.436	0.67	5.03202364616849e-33	5	ATPsynC
Ace.1	4.03842242229838e-37	-0.130615358029679	0.132	0.254	5.16837301605747e-33	5	Ace
igl	2.54595841732645e-32	-0.151687664390067	0.111	0.215	3.25831758249439e-28	5	igl
Ank2.1	5.71812993101642e-32	-0.146328892240595	0.352	0.564	7.31806268571481e-28	5	Ank2
trn.2	2.39679388364506e-31	-0.517221877650196	0.237	0.365	3.06741681228895e-27	5	trn
RpS13.3	2.71552808680058e-31	-0.171056532146418	0.493	0.731	3.47533284548739e-27	5	RpS13
Ggamma30A.1	6.97959453480062e-30	-0.274410239802067	0.436	0.639	8.93248508563783e-26	5	Ggamma30A
fne	3.70088828878816e-28	-0.162317062442625	0.536	0.778	4.73639683199108e-24	5	fne
RpS4.3	5.3123938587295e-28	-0.116531991880584	0.423	0.654	6.79880166040201e-24	5	RpS4
cib.3	4.31311572266325e-26	-0.350358185341075	0.367	0.511	5.51992550186442e-22	5	cib
bic.1	2.32437858711468e-25	0.108428898417329	0.164	0.285	2.97473971578937e-21	5	bic
Hrb27C.1	6.69143730777252e-24	0.434707590172413	0.581	0.684	8.56370146648727e-20	5	Hrb27C
RpS26.2	1.37233596724641e-23	-0.101926370252401	0.445	0.677	1.75631557088195e-19	5	RpS26
RpS6.1	9.81096484992563e-23	0.122368619071406	0.205	0.342	1.25560728149348e-18	5	RpS6
Pdcd4.1	3.38348869614894e-21	0.116632951288846	0.25	0.406	4.33018883333142e-17	5	Pdcd4
RpL23	3.65016650459457e-20	-0.109429250799711	0.487	0.714	4.67148309258013e-16	5	RpL23
RpL36	2.72815981238329e-18	-0.124171194560088	0.513	0.73	3.49149892788813e-14	5	RpL36
OtopLa	7.84862345008812e-18	0.12913627767532	0.22	0.348	1.00446682914228e-13	5	OtopLa
Calr.2	1.851815981313e-17	0.231474624321036	0.162	0.262	2.36995409288438e-13	5	Calr
Sdc.1	3.56661785734028e-17	0.1429203182731	0.216	0.34	4.56455753382409e-13	5	Sdc
Argk	2.08372051782413e-16	0.124947371449569	0.248	0.389	2.66674551871133e-12	5	Argk
CG31140	2.27041383974637e-15	0.247534513643875	0.195	0.308	2.9056756321074e-11	5	CG31140
Rtnl1	3.20950277663796e-15	0.22088828902558	0.191	0.3	4.10752165354126e-11	5	Rtnl1
RpLP2.3	4.90208893690798e-15	0.33338153028425	0.616	0.733	6.27369342145484e-11	5	RpLP2
psq	7.87661182618631e-15	0.240054010436001	0.182	0.283	1.00804878151532e-10	5	psq
RpS24.3	4.49330651374995e-14	0.11052597790715	0.331	0.509	5.75053367629718e-10	5	RpS24
CaMKII	2.65038753288462e-13	0.187042309080663	0.246	0.375	3.39196596458574e-09	5	CaMKII
mbl	4.68585610635957e-11	-0.119412510046529	0.344	0.465	5.99695864491898e-07	5	mbl
shep	8.43507141392779e-11	0.180928038610332	0.732	0.838	1.07952043955448e-06	5	shep
RpL6.4	2.65544393524577e-10	0.131860256754454	0.345	0.518	3.39843714832753e-06	5	RpL6
RpS5a.2	3.13150772890247e-10	0.131334523288826	0.354	0.531	4.00770359144938e-06	5	RpS5a
14-3-3epsilon.2	8.16273098685193e-09	0.29119901576588	0.571	0.682	0.000104466631169731	5	14-3-3epsilon
RpLP1.3	2.25161041127009e-08	0.223031339186444	0.66	0.78	0.000288161100434346	5	RpLP1
chic.1	3.19522117759412e-08	0.367501495873245	0.223	0.325	0.000408924406308496	5	chic
mt:ND4.2	8.91945258476906e-08	0.24175242970973	0.239	0.339	0.00114151154179874	5	mt:ND4
eIF4A.1	1.52470894680405e-07	0.341570760662259	0.25	0.365	0.00195132251011983	5	eIF4A
RpL23A.2	3.21660960002154e-07	0.28676662415271	0.297	0.435	0.00411661696610757	5	RpL23A
RpS10b.3	6.64457964861986e-07	0.218069257754203	0.325	0.472	0.00850373303430369	5	RpS10b
RpL10Ab.4	8.93673750718574e-06	0.17626334534071	0.385	0.552	0.114372366616963	5	RpL10Ab
RpL13.3	1.32447025904394e-05	0.216789762713563	0.336	0.485	0.169505703752443	5	RpL13
Vha16-1.2	1.78218064165836e-05	0.213160625630744	0.357	0.51	0.228083478519437	5	Vha16-1
RpS9.3	2.85199891528753e-05	0.172964083022693	0.392	0.563	0.364998821178499	5	RpS9
l(3)neo38	3.19440813611042e-05	0.314730121414912	0.303	0.438	0.408820353259411	5	l(3)neo38
CG2852.3	4.07416474735597e-05	0.288445559190687	0.272	0.376	0.521411604366617	5	CG2852
RpL21.3	0.000978286182649861	0.189189798594866	0.402	0.567	1	5	RpL21
RpL17.2	0.00113704912337072	0.221940442062573	0.384	0.546	1	5	RpL17
RpL7.2	0.00128551175723262	0.200811160314097	0.376	0.526	1	5	RpL7
RpS8.3	0.00131519893039027	0.111748312065174	0.432	0.599	1	5	RpS8
RpL13A.3	0.00134429769402838	0.114010999858734	0.46	0.63	1	5	RpL13A
Appl	0.00302995184940167	0.365639289951182	0.302	0.418	1	5	Appl
RpL18.2	0.00425658781242355	0.25214969186666	0.371	0.52	1	5	RpL18
Cyp1.3	0.00982867434310516	0.172750654827486	0.419	0.567	1	5	Cyp1
RpS14a.2	0.0192374600961331	0.243755607733517	0.38	0.525	1	5	RpS14a
mei-P26	0.027566635443527	0.4311967417031	0.408	0.526	1	5	mei-P26
RpS16.2	0.0352757546862537	0.382885762052912	0.401	0.512	1	5	RpS16
twit	0	3.70826962555981	0.671	0.018	0	6	twit
Proc	0	3.5649671990483	0.729	0.069	0	6	Proc
AnxB9	0	3.15938275964108	0.742	0.056	0	6	AnxB9
CG42394.4	0	2.66434915269113	0.705	0.136	0	6	CG42394
CG14274	0	2.6010152043584	0.47	0.011	0	6	CG14274
CG10527	0	2.45685738531463	0.521	0.037	0	6	CG10527
Tsp42Ef	0	2.39177726055713	0.391	0.01	0	6	Tsp42Ef
stai.1	0	2.38370259145316	0.991	0.66	0	6	stai
rhea	0	2.21062292887859	0.579	0.066	0	6	rhea
CG46339	0	2.12296627880005	0.457	0.041	0	6	CG46339
CG6044	0	2.07007878598611	0.459	0.065	0	6	CG6044
CG1648	0	1.98453637004742	0.43	0.038	0	6	CG1648
nolo	0	1.75677506672329	0.397	0.058	0	6	nolo
CG11768.1	0	1.71511921653199	0.575	0.116	0	6	CG11768
mbl.1	0	1.68401548934816	0.942	0.428	0	6	mbl
Frq1.2	0	1.59357955499345	0.879	0.41	0	6	Frq1
Vha44	0	1.5457074148873	0.564	0.133	0	6	Vha44
VGlut.3	0	1.5432808605196	0.468	0.082	0	6	VGlut
Nrg.3	0	1.50213497629413	0.924	0.555	0	6	Nrg
pyr	0	1.49366084228658	0.351	0.062	0	6	pyr
GstD1	0	1.47364666212607	0.423	0.084	0	6	GstD1
Tsp42Ee	0	1.46642053768771	0.434	0.078	0	6	Tsp42Ee
CARPA	0	1.44192591173373	0.308	0.032	0	6	CARPA
CG33543	0	1.44083822524047	0.425	0.072	0	6	CG33543
SP1173	0	1.38676189908494	0.232	0.027	0	6	SP1173
Ank2.2	0	1.35750341377218	0.897	0.529	0	6	Ank2
lbm	0	1.35470985308291	0.164	0.011	0	6	lbm
CG1572	0	1.29553901171085	0.228	0.026	0	6	CG1572
CG14795	0	1.26368624402307	0.167	0.018	0	6	CG14795
Arc1	0	1.21180723686145	0.125	0.013	0	6	Arc1
Uch	0	1.20012120254025	0.388	0.096	0	6	Uch
CG5934	0	1.18267625820701	0.241	0.03	0	6	CG5934
cv-2	0	1.17184288775984	0.164	0.013	0	6	cv-2
Ptp36E	0	1.17135501333309	0.302	0.055	0	6	Ptp36E
LamC	0	1.14370719087582	0.196	0.032	0	6	LamC
alphaTub84B.2	0	1.10787992651116	0.913	0.678	0	6	alphaTub84B
Trx-2.2	0	1.10557121753289	0.658	0.266	0	6	Trx-2
Actbeta	0	1.09044678776367	0.387	0.097	0	6	Actbeta
AnxB11	0	1.0841983164534	0.236	0.032	0	6	AnxB11
vn	0	1.08051824428127	0.129	0.005	0	6	vn
Tm1.1	0	1.07518286965345	0.805	0.416	0	6	Tm1
CG17816	0	1.0705409688761	0.546	0.189	0	6	CG17816
CG11267.2	0	1.03055494469739	0.563	0.213	0	6	CG11267
cpx.4	0	1.03004414325845	0.912	0.563	0	6	cpx
Gdap2	0	1.02262723665705	0.409	0.114	0	6	Gdap2
MESK2.1	0	1.02251414056989	0.746	0.361	0	6	MESK2
futsch.1	0	1.00880375709175	0.983	0.829	0	6	futsch
CG14207	0	0.974561464358699	0.277	0.062	0	6	CG14207
ReepB	0	0.967281209138648	0.378	0.101	0	6	ReepB
Cow	0	0.967004085476716	0.321	0.084	0	6	Cow
RapGAP1.1	0	0.957599250914715	0.604	0.233	0	6	RapGAP1
CG10098	0	0.952099371416787	0.224	0.038	0	6	CG10098
Dic1	0	0.937449818514112	0.312	0.075	0	6	Dic1
CG13551.1	0	0.917128493977172	0.548	0.209	0	6	CG13551
COX6B.3	0	0.912395546163677	0.775	0.42	0	6	COX6B
UQCR-Q.2	0	0.891408408379628	0.858	0.537	0	6	UQCR-Q
Rab6	0	0.884426446533598	0.266	0.06	0	6	Rab6
ND-13A.2	0	0.876114636481076	0.433	0.139	0	6	ND-13A
Bsg.2	0	0.873025787746208	0.885	0.527	0	6	Bsg
CG42392	0	0.861232686578782	0.246	0.052	0	6	CG42392
eag	0	0.854527620083388	0.219	0.045	0	6	eag
hts	0	0.847516157660468	0.426	0.135	0	6	hts
Rbp	0	0.819658542386212	0.405	0.127	0	6	Rbp
CG33090	0	0.816421007726344	0.131	0.014	0	6	CG33090
ND-B14.5A.1	0	0.803327558100676	0.39	0.12	0	6	ND-B14.5A
fipi	0	0.801853602624224	0.119	0.011	0	6	fipi
uzip	0	0.798382274559161	0.144	0.02	0	6	uzip
betaTub56D.3	0	0.780796323749679	0.979	0.85	0	6	betaTub56D
Rbfox1.3	0	-1.46880522181667	0.601	0.761	0	6	Rbfox1
Atf3	2.69295291011679e-304	0.897590020732827	0.339	0.1	3.44644113436747e-300	6	Atf3
Idh3a.1	1.45351147861345e-303	0.826633104533852	0.456	0.158	1.86020399032949e-299	6	Idh3a
ND-B14.7	4.45759812830451e-300	0.768730950350521	0.33	0.095	5.70483408460412e-296	6	ND-B14.7
ND-PDSW.2	3.25629138814329e-297	0.835706058676306	0.539	0.21	4.16740171854578e-293	6	ND-PDSW
SdhD.2	6.77169199927411e-297	0.822019255094526	0.371	0.116	8.66641142067101e-293	6	SdhD
pHCl-1	7.21636868409204e-294	0.791681894203367	0.207	0.045	9.23550864190099e-290	6	pHCl-1
beat-VI	1.17935358889214e-291	0.856797445001536	0.291	0.08	1.50933672306416e-287	6	beat-VI
ND-B17.2.2	6.49492365844678e-291	0.860651628140207	0.466	0.17	8.31220329808019e-287	6	ND-B17.2
CG3556	6.40722642088376e-289	0.821830738961749	0.313	0.09	8.19996837344704e-285	6	CG3556
para.1	9.76464988164256e-288	0.872418632148337	0.9	0.585	1.24967989185261e-283	6	para
EMRE	3.95112657457816e-287	0.736854462216713	0.303	0.086	5.05665179014513e-283	6	EMRE
CG15312	2.81625787386532e-285	0.716457547427071	0.129	0.019	3.60424682697283e-281	6	CG15312
ND-19.2	1.08433660609697e-284	0.786095623586138	0.37	0.118	1.3877339884829e-280	6	ND-19
Xrp1	2.43243995313633e-283	0.818455953396459	0.323	0.096	3.11303665202387e-279	6	Xrp1
CG7781.3	4.85262223685334e-283	0.834713642227073	0.614	0.265	6.21038593872491e-279	6	CG7781
CG42813	1.60608725111681e-282	0.707158259767581	0.192	0.04	2.0554704639793e-278	6	CG42813
Chmp1	6.05340020880609e-281	0.751711718251123	0.274	0.074	7.74714158723004e-277	6	Chmp1
ATPsynC.3	1.15751754915558e-280	0.785219972885558	0.876	0.641	1.48139095940931e-276	6	ATPsynC
Slob	7.22137832387133e-280	0.77072660408607	0.148	0.025	9.24191997889053e-276	6	Slob
CG31221.3	7.79765521921477e-279	-2.50768921475434	0.362	0.597	9.97943914955107e-275	6	CG31221
Atpalpha	6.20270379991653e-275	0.741990450602445	0.961	0.779	7.93822032313317e-271	6	Atpalpha
CG7630.2	6.883304516779e-275	0.841507276897341	0.903	0.646	8.80925312057376e-271	6	CG7630
ATPsynO.3	2.08127817116701e-274	0.888894929086077	0.663	0.32	2.66361980345954e-270	6	ATPsynO
sm.2	2.13761041537136e-270	-1.85480898855244	0.286	0.546	2.73571380959227e-266	6	sm
Chd64	2.46549553504733e-270	0.717018885907826	0.166	0.032	3.15534118575357e-266	6	Chd64
CG11191	5.6952446966432e-269	0.672331090910072	0.152	0.027	7.28877416276396e-265	6	CG11191
levy.2	5.66130541310999e-267	0.803542160173182	0.824	0.481	7.24533866769816e-263	6	levy
ATPsyndelta.2	5.71509317732944e-267	0.797652184479009	0.508	0.201	7.31417624834622e-263	6	ATPsyndelta
ox.2	5.42699935013651e-264	0.832356764387658	0.88	0.606	6.9454737683047e-260	6	ox
tipE.1	6.27771089826457e-264	0.778156118043643	0.493	0.191	8.03421440759899e-260	6	tipE
CG11752.1	1.31709409617705e-260	0.728866515943463	0.392	0.135	1.68561702428739e-256	6	CG11752
SdhC.2	1.87755620236016e-260	0.78316606434475	0.491	0.193	2.40289642778053e-256	6	SdhC
COX4.3	6.20703683512447e-260	0.849830304131609	0.704	0.364	7.94376574159229e-256	6	COX4
COX5B.3	8.03810236919475e-260	0.847194540998645	0.721	0.382	1.02871634120954e-255	6	COX5B
CG1943	8.06728612888987e-257	0.763871142185715	0.315	0.097	1.03245127877532e-252	6	CG1943
COX7A.4	1.58885536083268e-255	0.812588086381553	0.775	0.433	2.03341709079366e-251	6	COX7A
Mdh2.2	1.29943081363953e-246	0.705906843152685	0.41	0.149	1.66301155529587e-242	6	Mdh2
roh.2	1.09345832087335e-245	0.789977076828372	0.761	0.427	1.39940795905371e-241	6	roh
RFeSP.3	4.28089036725702e-245	0.799788933699151	0.53	0.224	5.47868349201553e-241	6	RFeSP
Fim	4.51038048249672e-244	0.731595876720831	0.419	0.155	5.7723849414993e-240	6	Fim
COX5A.3	4.69941275358298e-244	0.804347248033702	0.767	0.433	6.0143084420355e-240	6	COX5A
zfh1	1.84410770104897e-242	0.786819298588919	0.17	0.037	2.36008903580248e-238	6	zfh1
Mpcp2	2.15423169072077e-242	0.66881796268293	0.331	0.108	2.75698571778444e-238	6	Mpcp2
ND-39.1	9.8111541617445e-241	0.685845332906954	0.375	0.131	1.25563150962006e-236	6	ND-39
CG43737.1	4.97088969965094e-236	0.753799712260377	0.637	0.302	6.36174463761328e-232	6	CG43737
sun.2	4.94473457030258e-233	0.755171264059725	0.712	0.371	6.32827130307324e-229	6	sun
scrt.1	1.54472600955226e-232	0.652352921163188	0.746	0.382	1.97694034702498e-228	6	scrt
ND-15.2	1.09587316509118e-228	0.69210080874639	0.471	0.189	1.40249847668369e-224	6	ND-15
Unc-76	2.20717387675873e-226	0.627484036374912	0.196	0.049	2.82474112747583e-222	6	Unc-76
QIL1	8.43870326412839e-226	0.615746542195607	0.327	0.109	1.07998524374315e-221	6	QIL1
CG13954.2	2.00112218524946e-225	-2.24959791049601	0.091	0.373	2.56103617268226e-221	6	CG13954
Rtnl1.1	2.21045911529625e-225	0.743249340805507	0.599	0.275	2.82894557575614e-221	6	Rtnl1
UQCR-C1.1	6.18435653757542e-225	0.639024879229533	0.388	0.142	7.91473949678903e-221	6	UQCR-C1
sesB.2	2.42315939503013e-224	0.761022235286788	0.833	0.572	3.10115939375956e-220	6	sesB
ATPsynB.3	2.76196568060324e-224	0.807350868757645	0.607	0.295	3.53476367803603e-220	6	ATPsynB
nrv3	3.37981581230318e-224	0.732840460569964	0.98	0.878	4.32548827658561e-220	6	nrv3
alpha-Spec	1.70666378283551e-223	0.660740474826633	0.3	0.097	2.18418830927288e-219	6	alpha-Spec
Men-b	3.79847766224245e-223	0.571282934941458	0.161	0.035	4.86129171213788e-219	6	Men-b
ND-SGDH	1.01901395134184e-222	0.62283671290528	0.319	0.107	1.30413405492729e-218	6	ND-SGDH
Cyt-c1.1	7.73217617686098e-221	0.577517216361647	0.352	0.122	9.89563907114668e-217	6	Cyt-c1
porin.4	1.60412955784918e-219	0.732460436657549	0.772	0.465	2.05296500813538e-215	6	porin
CG5946	3.85167332487494e-218	0.640791661289744	0.169	0.039	4.92937152117494e-214	6	CG5946
NP15.6.2	1.9101147350545e-217	0.622289346817159	0.399	0.15	2.44456483792274e-213	6	NP15.6
UQCR-C2.2	2.15342855693675e-217	0.636642686172677	0.429	0.167	2.75595786716765e-213	6	UQCR-C2
CG5214	8.17165874856076e-216	0.547644451585012	0.204	0.053	1.04580888664081e-211	6	CG5214
ND-20	4.23823715221698e-214	0.593303709658696	0.288	0.093	5.42409590740729e-210	6	ND-20
ATPsyngamma.3	1.37498345303938e-213	0.731025493852882	0.541	0.246	1.7597038231998e-209	6	ATPsyngamma
CG13220	3.14838321822339e-213	0.584684537745177	0.223	0.062	4.0293008426823e-209	6	CG13220
blw.1	9.52216149484004e-211	0.683573222067015	0.687	0.354	1.21864622810963e-206	6	blw
UQCR-14.2	2.39835442893747e-210	0.698708725389176	0.78	0.458	3.06941399815417e-206	6	UQCR-14
ND-B14.5B.2	4.39241884671484e-210	0.659109353356869	0.457	0.187	5.62141764002566e-206	6	ND-B14.5B
AP-1sigma	2.69896215770101e-209	0.612610211801585	0.277	0.089	3.45413176942575e-205	6	AP-1sigma
CG5903.1	9.09888977134547e-209	0.578377922852269	0.329	0.115	1.16447591293679e-204	6	CG5903
nord	1.93640749935171e-208	0.688893134327371	0.179	0.045	2.47821431767032e-204	6	nord
Argk.1	2.27918751349503e-206	0.644811873140472	0.698	0.36	2.91690417977093e-202	6	Argk
Gdh	2.42411159279759e-206	0.619606916813302	0.325	0.113	3.10237801646235e-202	6	Gdh
ATPsynE.4	3.15697707017843e-206	0.68399511066735	0.699	0.366	4.04029925441436e-202	6	ATPsynE
CG9674	3.41023439356245e-205	0.670079782275504	0.323	0.114	4.36441797688122e-201	6	CG9674
CG2680	8.43367446317807e-205	0.541144134333696	0.181	0.046	1.07934165779753e-200	6	CG2680
CG34228	2.67521876907995e-204	0.590208889908683	0.162	0.038	3.42374498066852e-200	6	CG34228
CG14321	3.10155477802909e-204	0.588365926628713	0.273	0.088	3.96936980492163e-200	6	CG14321
Mob2	1.39247373936479e-203	0.70613308359086	0.335	0.121	1.78208789163906e-199	6	Mob2
pcs.1	1.87908508838284e-203	0.761466596924045	0.416	0.168	2.40485309611235e-199	6	pcs
igl.1	3.14291939581265e-202	0.565858454326722	0.465	0.192	4.02230824276102e-198	6	igl
ATPsynbeta.2	3.04507347347834e-200	0.669121884289333	0.638	0.321	3.89708503135758e-196	6	ATPsynbeta
Nckx30C	9.08363553097173e-200	0.637461878252491	0.395	0.155	1.16252367525376e-195	6	Nckx30C
mRpS14.1	6.21291646491658e-199	0.646111129713463	0.327	0.118	7.95129049180023e-195	6	mRpS14
CG6878	2.02158907395578e-198	0.620003769084597	0.288	0.097	2.58722969684861e-194	6	CG6878
HnRNP-K	7.54869167448222e-198	0.683764493513301	0.316	0.112	9.66081560500234e-194	6	HnRNP-K
ND-23	1.72257354761195e-197	0.556421912335054	0.239	0.073	2.20454962623378e-193	6	ND-23
ND-B18.1	1.35529903060597e-196	0.559383495260465	0.363	0.137	1.73451169936952e-192	6	ND-B18
tmod	1.58494481670694e-195	0.532481338051545	0.128	0.026	2.02841237642154e-191	6	tmod
Pkc53E.2	9.15367254379952e-195	-2.29970038707632	0.158	0.401	1.17148701215546e-190	6	Pkc53E
Cchl	1.10790538952085e-193	0.520095124305432	0.216	0.062	1.41789731750879e-189	6	Cchl
ATPsynF.4	1.17944745396589e-193	0.670707713185472	0.838	0.544	1.50945685158554e-189	6	ATPsynF
beta-Spec	1.25647033970099e-193	0.651210912069709	0.258	0.084	1.60803074074933e-189	6	beta-Spec
ND-24	4.2623514106969e-190	0.50318203027128	0.252	0.08	5.45495733540989e-186	6	ND-24
slgA.1	1.11013935018497e-188	0.594994248375611	0.486	0.212	1.42075634036672e-184	6	slgA
CG42795	1.10994647025557e-187	0.635237059380929	0.167	0.043	1.42050949263308e-183	6	CG42795
ND-30.2	1.12750573041147e-187	0.532402298325704	0.309	0.11	1.4429818337806e-183	6	ND-30
P32	5.34297802349841e-187	0.549061803625241	0.209	0.061	6.83794327447327e-183	6	P32
Pfdn2	1.2640522720871e-185	0.538764798434556	0.272	0.092	1.61773409781707e-181	6	Pfdn2
PHGPx	2.00065243550184e-185	0.537247517403399	0.23	0.071	2.56043498695525e-181	6	PHGPx
ATPsynG.2	3.04404446467171e-185	0.687744958354434	0.775	0.475	3.89576810588686e-181	6	ATPsynG
ND-ASHI.2	6.60907317343788e-185	0.520514627899762	0.323	0.118	8.4582918473658e-181	6	ND-ASHI
IscU	9.28050621663919e-185	0.52259944060568	0.247	0.079	1.18771918560548e-180	6	IscU
RhoGDI	6.80585859998606e-184	0.47316673422113	0.138	0.031	8.71013783626216e-180	6	RhoGDI
Sod2	8.61324656372966e-183	0.505532237774867	0.273	0.093	1.10232329522612e-178	6	Sod2
ND-13B.1	1.46684834903971e-180	0.526113278231441	0.349	0.133	1.87727251710102e-176	6	ND-13B
ringer.1	2.46825030206196e-180	0.592719943551036	0.275	0.095	3.1588667365789e-176	6	ringer
Neb-cGP.2	2.90453481952479e-180	0.663081500372101	0.812	0.535	3.71722366202783e-176	6	Neb-cGP
PMCA.1	5.61547109839314e-180	0.653249374196876	0.452	0.198	7.18667991172354e-176	6	PMCA
unc-104	3.5797730168604e-179	0.576448565622487	0.439	0.187	4.58139350697794e-175	6	unc-104
ATPsynD.2	8.18377101155264e-179	0.664853526322652	0.74	0.448	1.04735901405851e-174	6	ATPsynD
Ca-Ma2d	1.57523771289573e-178	0.600884826770889	0.243	0.079	2.01598922496396e-174	6	Ca-Ma2d
alc	3.06557975202339e-178	0.536187138613121	0.16	0.041	3.92332896663953e-174	6	alc
CG12848	3.69870553443378e-178	0.57880804837792	0.239	0.077	4.73360334296835e-174	6	CG12848
ND-MLRQ.2	9.30546465986005e-178	0.659256141978408	0.713	0.405	1.19091336716889e-173	6	ND-MLRQ
mt:ATPase6.2	1.65335342625716e-177	0.912441813840069	0.822	0.599	2.11596171492391e-173	6	mt:ATPase6
mRpS5	5.06295748687118e-177	0.528000286950609	0.267	0.091	6.47957299169773e-173	6	mRpS5
eIF4EHP	6.35157626563387e-177	0.529925133719337	0.421	0.176	8.12874730475823e-173	6	eIF4EHP
EndoA.2	1.39685334101851e-176	0.697945808482038	0.537	0.259	1.7876929058355e-172	6	EndoA
dpr1.1	4.75990956646198e-176	0.476272703543954	0.486	0.217	6.09173226315804e-172	6	dpr1
Teh2	9.05181406657275e-176	0.532713449053866	0.182	0.051	1.15845116423998e-171	6	Teh2
NaPi-III	3.77354113512744e-175	0.485084741297092	0.224	0.07	4.8293779447361e-171	6	NaPi-III
ND-B12.1	4.92757447590527e-174	0.586769524753282	0.547	0.261	6.30630981426357e-170	6	ND-B12
CG3961.1	8.69519450233555e-174	0.553984231919767	0.376	0.152	1.1128109924089e-169	6	CG3961
SdhB.1	1.24827887840995e-173	0.566293506490419	0.243	0.08	1.59754730858905e-169	6	SdhB
ND-AGGG.1	8.15828983398548e-173	0.591388742527884	0.44	0.192	1.04409793295346e-168	6	ND-AGGG
Cad87A	2.24917465407607e-172	0.586981256720643	0.199	0.06	2.87849372228656e-168	6	Cad87A
cype.1	4.70306526120835e-172	0.583250385591002	0.927	0.744	6.01898292129445e-168	6	cype
mRpL52	1.072370309264e-171	0.460255608950172	0.192	0.056	1.37241952179607e-167	6	mRpL52
CG5065.2	2.59792908580977e-171	0.554386509034588	0.443	0.193	3.32482964401934e-167	6	CG5065
Fas2.3	6.24312536246055e-171	0.797310779434405	0.89	0.585	7.98995183887701e-167	6	Fas2
shrb	1.20275883071669e-170	0.510025762844584	0.206	0.063	1.53929075155122e-166	6	shrb
Idh3b	4.06345147189532e-170	0.447309257799893	0.14	0.034	5.20040519373163e-166	6	Idh3b
ND-B22.2	2.19177768339382e-169	0.532206870332236	0.494	0.225	2.8050370792074e-165	6	ND-B22
CG13594	3.44133439696967e-169	0.571549233049287	0.16	0.042	4.40421976124178e-165	6	CG13594
COX7C.2	2.38581710931774e-167	0.603065796896453	0.805	0.527	3.05336873650484e-163	6	COX7C
CG42376	7.45002318477075e-166	0.475348637337432	0.159	0.042	9.53453967186961e-162	6	CG42376
Fas1	1.4466961243406e-165	0.484608698330119	0.191	0.057	1.8514816999311e-161	6	Fas1
CG5174	4.41443790164307e-165	0.489204779900801	0.17	0.047	5.64959762652281e-161	6	CG5174
Prx3	2.28530026440497e-163	0.492794114081976	0.152	0.04	2.92472727838548e-159	6	Prx3
Lis-1	5.59380112810814e-163	0.569052179201735	0.243	0.083	7.1589466837528e-159	6	Lis-1
ND-ACP.2	2.98003444474506e-162	0.543213443702848	0.47	0.216	3.81384808238473e-158	6	ND-ACP
zetaCOP	5.09330357382581e-162	0.517408232868707	0.221	0.072	6.51840991378227e-158	6	zetaCOP
jus	7.75484271705674e-162	0.570584960046959	0.302	0.115	9.92464770928921e-158	6	jus
ScsbetaA	4.88458632048006e-161	0.446332666175909	0.19	0.057	6.25129357295039e-157	6	ScsbetaA
Hsp60A	4.94983783301679e-160	0.461178068994278	0.181	0.053	6.33480245869488e-156	6	Hsp60A
Vha26	5.05298641588379e-160	0.488357052854062	0.396	0.168	6.46681201504807e-156	6	Vha26
CG5028	7.63390252393623e-160	0.494655751628837	0.176	0.051	9.76986845013358e-156	6	CG5028
ND-MWFE.1	8.74066749801137e-160	0.583179440569459	0.722	0.414	1.11863062639550e-155	6	ND-MWFE
mRpL42	1.27679144334267e-159	0.483718124039451	0.251	0.087	1.63403768918995e-155	6	mRpL42
ND-18.1	1.89513707407251e-156	0.47528395106742	0.291	0.11	2.425396427398e-152	6	ND-18
kdn	1.00871117350996e-155	0.43722156974604	0.197	0.062	1.29094855985805e-151	6	kdn
GlyP	2.40740509066637e-155	0.456238671013699	0.299	0.114	3.08099703503482e-151	6	GlyP
Tsp42Ej.4	6.70776959825241e-155	0.526983843027687	0.36	0.15	8.58460353184344e-151	6	Tsp42Ej
Gapdh1.4	9.02357733257199e-155	0.596680693245371	0.829	0.585	1.15483742702256e-150	6	Gapdh1
mRpL34.1	1.72140651041044e-153	0.58299188826054	0.395	0.174	2.20305605202328e-149	6	mRpL34
CG9034.1	2.50879285449385e-152	0.524761519200608	0.465	0.216	3.21075309518123e-148	6	CG9034
ATPsynCF6.3	7.12820202721816e-152	0.596770027723621	0.672	0.383	9.1226729544338e-148	6	ATPsynCF6
drongo	1.39528149348989e-151	0.465058989241949	0.139	0.036	1.78568125536836e-147	6	drongo
PDCD-5	1.793827598629e-151	0.464973223266296	0.185	0.057	2.29574056072539e-147	6	PDCD-5
CG42239	5.0233616289887e-151	0.480610857616544	0.173	0.051	6.42889821277974e-147	6	CG42239
Pdhb	8.91421819635317e-151	0.443790527775103	0.199	0.064	1.14084164476928e-146	6	Pdhb
Frq2.1	3.86391411021124e-149	0.526032086234892	0.452	0.209	4.94503727824835e-145	6	Frq2
Pgi.1	1.02921101716307e-148	0.478180719317482	0.468	0.218	1.31718425976529e-144	6	Pgi
Scsalpha1	3.68445109345555e-148	0.464341847489219	0.271	0.102	4.71536050940442e-144	6	Scsalpha1
l(2)37Cc	4.56193306011805e-148	0.459841538286016	0.19	0.06	5.83836193033908e-144	6	l(2)37Cc
ND-51	5.06058730755075e-148	0.423669619534232	0.205	0.067	6.47653963620345e-144	6	ND-51
CG14407	6.16783683472782e-148	0.410072209132564	0.213	0.071	7.89359758108466e-144	6	CG14407
UQCR-11.4	1.0666039895393e-147	0.553137837356622	0.733	0.438	1.36503978581239e-143	6	UQCR-11
alphaTub84D	1.22944845106648e-147	0.424211033715641	0.343	0.141	1.57344812767488e-143	6	alphaTub84D
vib	5.3255410829465e-147	0.42775516794769	0.231	0.081	6.81562747795493e-143	6	vib
ND-B15.2	1.7788907672042e-146	0.493193193980898	0.442	0.203	2.27662440386794e-142	6	ND-B15
Cbp53E.2	1.98195038428194e-146	-1.68938191119645	0.457	0.589	2.53650010180403e-142	6	Cbp53E
Prosalpha7	3.75989361746321e-146	0.391251026577967	0.215	0.072	4.81191185162942e-142	6	Prosalpha7
Cisd2	9.15725836766126e-146	0.378531346006201	0.223	0.076	1.17194592589329e-141	6	Cisd2
mAcon1	1.83639262130844e-145	0.459224824958945	0.156	0.045	2.35021527675055e-141	6	mAcon1
Phb2	6.33426413383404e-145	0.415526432719414	0.204	0.068	8.1065912384808e-141	6	Phb2
CG17776.1	4.1338522639852e-144	0.45246466286145	0.404	0.179	5.29050412744825e-140	6	CG17776
Vps24	2.26713053236991e-143	0.414548097582146	0.145	0.04	2.90147365532701e-139	6	Vps24
mspo.2	3.08465182610894e-143	-1.55729239863755	0.386	0.527	3.94773740705423e-139	6	mspo
mRpL27	5.7661733968654e-143	0.403398937602393	0.197	0.064	7.37954871330834e-139	6	mRpL27
Jwa	1.05087712236893e-142	0.458097197224753	0.188	0.06	1.34491254120775e-138	6	Jwa
CG8993	1.15855302065675e-142	0.393428096150822	0.196	0.064	1.48271615583651e-138	6	CG8993
Syx1A.3	1.06924692752785e-140	0.453894029465685	0.895	0.646	1.36842221785014e-136	6	Syx1A
Adk1	3.68967427288907e-140	0.455066787393105	0.139	0.038	4.72204513444344e-136	6	Adk1
CG5676.2	5.71392450989654e-140	0.404721081707216	0.325	0.134	7.31268058776559e-136	6	CG5676
schlank.1	1.00299797286572e-139	0.461326711703571	0.411	0.186	1.28363680567355e-135	6	schlank
CG32278	3.19883502045015e-138	0.421996547099468	0.217	0.076	4.0938690591721e-134	6	CG32278
CG14989.4	3.94630148944646e-138	-3.30401021193867	0.225	0.397	5.05047664619358e-134	6	CG14989
mt:CoIII	9.78156975383553e-138	0.517526703878271	0.954	0.843	1.25184529709587e-133	6	mt:CoIII
Arpc3A	1.44768241484999e-137	0.433648462022563	0.149	0.043	1.85274395452502e-133	6	Arpc3A
cindr.1	7.32576834927229e-137	0.475455799880217	0.509	0.25	9.37551833339868e-133	6	cindr
heph.1	2.56978316896153e-136	-2.34825201640061	0.089	0.287	3.28880849963697e-132	6	heph
CG4502	1.30887299681049e-135	0.512183485027863	0.203	0.07	1.67509566131807e-131	6	CG4502
Prosalpha5	2.73165874836809e-135	0.396867214051232	0.221	0.078	3.49597686616149e-131	6	Prosalpha5
Pdha	3.68622681383947e-134	0.428255913131705	0.154	0.046	4.71763307635176e-130	6	Pdha
lncRNA:cherub.5	3.73301843764129e-134	-1.69891347141536	0.412	0.546	4.77751699649333e-130	6	lncRNA:cherub
ND-B17	7.72525668531357e-134	0.426678442356613	0.215	0.076	9.88678350586431e-130	6	ND-B17
Vha68-1	6.00214477732168e-133	0.417600265862662	0.3	0.123	7.68154488601629e-129	6	Vha68-1
RNASEK.4	1.81646592977565e-132	0.516459605426617	0.724	0.431	2.32471309692687e-128	6	RNASEK
Pgm1	4.74294490493839e-132	0.408744458698325	0.284	0.114	6.07002088934015e-128	6	Pgm1
CG43222.3	7.99567617612208e-132	0.455676736851886	0.625	0.337	1.0232866370201e-127	6	CG43222
mt:CoI.1	5.25707131338221e-130	0.534413893458588	0.929	0.788	6.72799986686656e-126	6	mt:CoI
UQCR-6.4.1	5.74656304688548e-130	0.572099357833485	0.841	0.605	7.35445138740404e-126	6	UQCR-6.4
CCT5	3.07710829021447e-129	0.40763262661309	0.157	0.048	3.93808318981648e-125	6	CCT5
VhaM9.7-b	6.82539975493848e-129	0.377203944792856	0.168	0.053	8.73514660637026e-125	6	VhaM9.7-b
eEF1beta.1	1.3150475383312e-128	0.411514608362209	0.462	0.224	1.68299783955626e-124	6	eEF1beta
CG1307	1.40318807379669e-128	0.410961067754456	0.155	0.048	1.795800096845e-124	6	CG1307
CG40472	4.44885383051604e-126	0.508591148159986	0.15	0.046	5.69364313229442e-122	6	CG40472
CG13365	1.25293197236376e-125	0.431837128161675	0.189	0.065	1.60350233823113e-121	6	CG13365
CG15922	3.16133639858381e-125	0.418547718002102	0.17	0.056	4.04587832290756e-121	6	CG15922
Tom20.2	8.48801279967784e-125	0.386218627573173	0.361	0.162	1.08629587810277e-120	6	Tom20
RpS3A.3	2.37277449117681e-124	0.512668248120915	0.737	0.478	3.03667679380808e-120	6	RpS3A
ND-49	2.83949300595546e-124	0.347359943320033	0.162	0.051	3.63398314902179e-120	6	ND-49
jdp.2	3.22515263517952e-124	-2.23692310711974	0.067	0.248	4.12755034250275e-120	6	jdp
mRpL12	5.01652748950829e-124	0.407299115291234	0.19	0.066	6.4201518810727e-120	6	mRpL12
Chchd2.1	1.12447822848622e-123	0.425762866613847	0.477	0.237	1.43910723681666e-119	6	Chchd2
RpS14b	2.50550394448594e-123	0.340627763198303	0.277	0.112	3.20654394815311e-119	6	RpS14b
ND-B16.6.2	2.83233256915945e-123	0.385977502003641	0.368	0.166	3.62481922201027e-119	6	ND-B16.6
Opa1	4.00416746726739e-123	0.404028035778839	0.168	0.055	5.12453352460881e-119	6	Opa1
Pex19	4.42355808822379e-123	0.400684057665039	0.179	0.061	5.66126964130881e-119	6	Pex19
Pfdn5	1.4844924506104e-121	0.35444591126321	0.29	0.121	1.89985343829119e-117	6	Pfdn5
CG33170	2.26433238941449e-121	0.428580552872812	0.286	0.12	2.89789259197266e-117	6	CG33170
CG5532	3.38317953522603e-121	0.325023427314367	0.229	0.087	4.32979316918227e-117	6	CG5532
Ggamma30A.2	3.90458234904732e-121	0.464360174101357	0.865	0.611	4.99708449031075e-117	6	Ggamma30A
ND-B14.2	7.43336115969085e-121	0.417539427137692	0.52	0.267	9.51321561217235e-117	6	ND-B14
Hsp67Bc.3	7.91336642596827e-121	-2.03514463728187	0.055	0.233	1.01275263519542e-116	6	Hsp67Bc
Vha13.4	2.04963341614861e-120	0.444622911411272	0.697	0.407	2.62312084598699e-116	6	Vha13
mRpS33	2.41255941755686e-120	0.338209970287106	0.203	0.073	3.08759354258926e-116	6	mRpS33
Xbp1	5.05037366279736e-118	0.355250464420979	0.223	0.085	6.46346821364807e-114	6	Xbp1
bi.3	1.62645600980805e-117	0.312869254905216	0.396	0.189	2.08153840135234e-113	6	bi
Mid1.1	2.23160825444651e-117	0.374585704790903	0.424	0.204	2.85601224404064e-113	6	Mid1
alphaSnap	7.85272787219091e-117	0.354063924663958	0.226	0.087	1.00499211308299e-112	6	alphaSnap
lost	2.38527695275045e-114	0.25832736448771	0.215	0.081	3.05267744413003e-110	6	lost
Msp300	4.18902111009927e-114	0.574793984244101	0.776	0.514	5.36110921670505e-110	6	Msp300
ND-42	4.19212611911728e-114	0.374883584855825	0.212	0.08	5.36508300724629e-110	6	ND-42
hpRNA:CR18854	6.21435173458781e-113	0.253656455879861	0.176	0.061	7.95312734992548e-109	6	hpRNA:CR18854
mt:ND5.1	7.71624102476107e-113	0.596352655889453	0.381	0.189	9.87524526348922e-109	6	mt:ND5
mRpS21	1.60666236932778e-112	0.335328460214741	0.22	0.085	2.05620650026569e-108	6	mRpS21
Prosalpha3	4.35045964879365e-112	0.327692539322841	0.189	0.069	5.56771825852611e-108	6	Prosalpha3
mRpS16	1.37370395917461e-111	0.363391205669318	0.166	0.057	1.75806632695166e-107	6	mRpS16
eIF3k	5.16257676723775e-111	0.326604880114277	0.237	0.095	6.60706574671088e-107	6	eIF3k
Cyt-c-p.4	4.16474255543362e-109	0.385915902797221	0.455	0.231	5.33003752244395e-105	6	Cyt-c-p
hoip	6.24010839809062e-109	0.352973902370691	0.19	0.07	7.98609072787637e-105	6	hoip
brp.1	7.34733130587538e-109	0.367695707986176	0.491	0.253	9.40311460525931e-105	6	brp
Rab1	8.17213632069456e-109	0.239671724551836	0.222	0.087	1.04587000632249e-104	6	Rab1
Hasp.1	1.02008321893522e-108	0.344989223822385	0.564	0.302	1.30550250359329e-104	6	Hasp
Ipp	1.09897872363904e-108	0.380428641588131	0.177	0.063	1.40647297051324e-104	6	Ipp
Rab2	2.56994060935933e-108	0.29742775604808	0.269	0.114	3.28900999185807e-104	6	Rab2
eEF1gamma	4.75385242152391e-108	0.278550283562831	0.324	0.146	6.0839803290663e-104	6	eEF1gamma
mRpS24	1.26464926914034e-107	0.341214205501338	0.165	0.057	1.61849813464581e-103	6	mRpS24
rad.1	2.80771718780976e-107	-2.06862362461611	0.07	0.236	3.59331645695893e-103	6	rad
mt:Cyt-b	4.03038588154158e-107	0.495387463035875	0.822	0.599	5.15808785119692e-103	6	mt:Cyt-b
slo.1	4.95417209515205e-107	0.348125342266428	0.392	0.19	6.3403494473756e-103	6	slo
Prosbeta3	1.11004365546268e-106	0.317245974522065	0.269	0.115	1.42063387026114e-102	6	Prosbeta3
Syn	2.84585571879515e-106	0.346815729522541	0.354	0.167	3.64212614891404e-102	6	Syn
Mdh1	6.36818766862268e-105	0.310574661956161	0.182	0.067	8.15000657830331e-101	6	Mdh1
mt:ND4.3	7.67854470173095e-105	0.510992866232831	0.553	0.319	9.82700150927527e-101	6	mt:ND4
beat-Ib	1.39411339926751e-104	0.413082937975533	0.189	0.071	1.78418632838256e-100	6	beat-Ib
sky.1	1.57981534289146e-104	0.374475175671125	0.322	0.148	2.02184767583249e-100	6	sky
mRpL36	1.67380285123162e-104	0.379272833692907	0.158	0.055	2.14213288900623e-100	6	mRpL36
Pomp	3.05486054015606e-104	0.286822900432641	0.266	0.114	3.90961051929173e-100	6	Pomp
ben	3.13523495641253e-104	0.297240531263671	0.302	0.135	4.01247369721675e-100	6	ben
eEF2.1	1.8058964908044e-103	0.280265280556604	0.394	0.191	2.31118632893146e-99	6	eEF2
CG17734.1	1.89747399888285e-102	0.331151636648439	0.225	0.091	2.42838722377028e-98	6	CG17734
CG10470	7.58612095919412e-102	0.30204465484085	0.203	0.079	9.70871760357664e-98	6	CG10470
Tom7.1	1.60214667133361e-101	0.423248678647617	0.81	0.546	2.05042730997275e-97	6	Tom7
Prosalpha2	8.8214531724326e-101	0.272695945163123	0.183	0.068	1.12896957700792e-96	6	Prosalpha2
Tim9a	1.00184985933078e-100	0.297214328911065	0.206	0.081	1.28216744997153e-96	6	Tim9a
Rop	1.74818805644668e-100	0.304637318030122	0.17	0.062	2.23733107464047e-96	6	Rop
CG14483	3.85079746684911e-100	0.339654975208394	0.214	0.087	4.92825059807349e-96	6	CG14483
CG18815	4.57231064164841e-99	0.298864462313433	0.202	0.079	5.85164315918163e-95	6	CG18815
CG41128.2	6.59123875043068e-99	0.345345382194719	0.585	0.326	8.43546735280119e-95	6	CG41128
RpL34a	1.47496925867391e-98	0.23219000865843	0.292	0.131	1.88766565725087e-94	6	RpL34a
Hsp83.1	5.04327224879577e-98	0.288183842974552	0.419	0.211	6.45437982400883e-94	6	Hsp83
GlcAT-P	1.34489818686634e-97	0.35990889537919	0.19	0.074	1.72120069955154e-93	6	GlcAT-P
mge	1.52009246653989e-97	0.292364368833527	0.208	0.083	1.94541433867775e-93	6	mge
CG31030.3	1.53820311804317e-97	0.302868435373381	0.391	0.194	1.96859235047165e-93	6	CG31030
RpL22	3.5582795065096e-97	0.244901013022577	0.233	0.097	4.55388611243099e-93	6	RpL22
Vha36-1.4	7.40908649353393e-97	0.302411487093028	0.467	0.243	9.48214889442472e-93	6	Vha36-1
CG7378	1.52680308768284e-96	0.318925745622262	0.215	0.088	1.9540025916165e-92	6	CG7378
mt:ND1.1	1.2305172229693e-95	0.477027713787234	0.342	0.171	1.57481594195611e-91	6	mt:ND1
Vha14-1.4	2.52393561867256e-95	0.295877020412054	0.513	0.273	3.23013280477714e-91	6	Vha14-1
Prosbeta2	4.41006466755994e-95	0.238932600384315	0.175	0.066	5.64400076154321e-91	6	Prosbeta2
cl.1	1.38920495125333e-94	0.257734799589951	0.277	0.124	1.77790449661401e-90	6	cl
cac	1.75625080645889e-94	0.268356021730364	0.366	0.179	2.24764978210608e-90	6	cac
lap	7.49943381520394e-94	0.237007583161844	0.156	0.056	9.597775396698e-90	6	lap
CG30116.3	3.01482112634365e-93	-1.74304298111405	0.088	0.242	3.85836807749461e-89	6	CG30116
TM4SF.2	4.80951333220371e-93	0.258578397375102	0.335	0.161	6.15521516255431e-89	6	TM4SF
spidey	4.96572486921844e-93	0.28427594147749	0.167	0.063	6.35513468762576e-89	6	spidey
mt:CoII	6.02017329137746e-93	0.385415512249444	0.928	0.793	7.70461777830487e-89	6	mt:CoII
Cyp1.4	2.8223673971298e-92	0.402991323772967	0.775	0.544	3.61206579484672e-88	6	Cyp1
Pgk.4	3.60135753804939e-92	0.354462235004225	0.577	0.335	4.60901737719562e-88	6	Pgk
robl.1	7.27095564272532e-92	0.244144177585524	0.296	0.137	9.30536903155986e-88	6	robl
MFS17	8.01712914473236e-92	0.217680474634422	0.264	0.118	1.02603218794285e-87	6	MFS17
CG33181	4.32763657422255e-91	0.333079926409509	0.191	0.077	5.53850928769002e-87	6	CG33181
ens	9.94634836756927e-91	0.30707537250251	0.175	0.068	1.27293366408152e-86	6	ens
CG8861	1.5964105881863e-90	0.24595290779838	0.191	0.076	2.04308627076082e-86	6	CG8861
CG6115	2.11776979607176e-90	0.278299188841281	0.232	0.1	2.71032178501264e-86	6	CG6115
CG13293	2.51845898037205e-90	0.331331045497318	0.195	0.079	3.22312380308014e-86	6	CG13293
Rack1.2	7.80949560964248e-90	0.33269731729633	0.599	0.349	9.99459248122044e-86	6	Rack1
Vps60	1.59211592237171e-88	0.27119552597985	0.175	0.069	2.03758995745131e-84	6	Vps60
CG12605.2	3.81389797234315e-88	-1.51607442161814	0.114	0.262	4.88102662500477e-84	6	CG12605
CG9065	6.47196570052608e-88	0.285334836409326	0.227	0.098	8.28282170353328e-84	6	CG9065
Sec61beta.1	4.75661722299578e-87	0.269727148591028	0.246	0.11	6.08751872199e-83	6	Sec61beta
tacc	2.28904121291865e-86	0.241234284462297	0.201	0.083	2.92951494429329e-82	6	tacc
RpL4.1	7.29865760582601e-86	0.245469796656799	0.512	0.279	9.34082200393613e-82	6	RpL4
Gapdh2.3	9.12064371968544e-86	0.373802591868997	0.853	0.656	1.16725998324534e-81	6	Gapdh2
RpL10Ab.5	1.7955498993407e-85	0.394923745419272	0.755	0.528	2.29794476117623e-81	6	RpL10Ab
SelT	3.74773819097809e-85	0.278951653166899	0.183	0.074	4.79635533681376e-81	6	SelT
CG42668.1	8.23423563985268e-85	0.270171821581904	0.276	0.129	1.05381747718835e-80	6	CG42668
Ost48	3.48254073642607e-84	0.248252360091868	0.164	0.064	4.45695563447808e-80	6	Ost48
shakB.2	8.37921959202537e-84	0.120279293783559	0.299	0.143	1.07237252338741e-79	6	shakB
dj-1beta	1.15008076259018e-83	0.233133699302076	0.219	0.095	1.47187335996292e-79	6	dj-1beta
Ufm1	1.46022974533331e-83	0.276994591011264	0.187	0.077	1.86880202807758e-79	6	Ufm1
Tpi.4	3.42954732195224e-83	0.388028258326411	0.738	0.505	4.38913466263448e-79	6	Tpi
Arf102F	5.46025260194261e-83	0.225954639925625	0.197	0.083	6.98803127996615e-79	6	Arf102F
Marf.1	4.8248223054774e-82	0.24420199431895	0.348	0.176	6.17480758654998e-78	6	Marf
mRpL55	5.44160787223109e-82	0.24383931172273	0.224	0.099	6.96416975488135e-78	6	mRpL55
Pfdn1	1.11558023150829e-81	0.222589200067239	0.25	0.114	1.42771958028431e-77	6	Pfdn1
tsr.4	3.26982883086631e-81	0.356921481731549	0.744	0.499	4.1847269377427e-77	6	tsr
PyK.2	4.47935743029858e-81	0.279341948087017	0.59	0.343	5.73268163929612e-77	6	PyK
dpr21.1	1.2943997878289e-80	0.244498412636444	0.197	0.084	1.65657284846343e-76	6	dpr21
cathD.1	1.32767244547529e-80	0.228670359555035	0.277	0.132	1.69915519571927e-76	6	cathD
bol.1	1.6128350155888e-80	0.259320929251369	0.366	0.188	2.06410625295054e-76	6	bol
Trp1	5.40409852154882e-80	0.231431698506361	0.192	0.081	6.91616528787819e-76	6	Trp1
CG34200.1	6.05348580818392e-80	0.262522179417937	0.463	0.254	7.74725113731378e-76	6	CG34200
eIF3m	7.82393369078932e-80	0.203565876805501	0.175	0.071	1.00130703374722e-75	6	eIF3m
Pect	1.04784222501119e-79	0.191357791585441	0.169	0.068	1.34102847956933e-75	6	Pect
RpL18A.3	1.13605570150207e-79	0.386448447912623	0.823	0.623	1.45392408678235e-75	6	RpL18A
l(3)neo38.1	5.62890619654403e-79	0.301152215960876	0.681	0.414	7.20387415033705e-75	6	l(3)neo38
RpL23A.3	3.51408165321219e-78	0.306732833090261	0.666	0.411	4.49732169978097e-74	6	RpL23A
Nacalpha.1	5.54199133833832e-78	0.222321258634075	0.44	0.237	7.09264051480538e-74	6	Nacalpha
CG4080	6.15703879255326e-78	0.35226954693905	0.183	0.078	7.87977824670966e-74	6	CG4080
Atg8a	1.22633742778748e-77	0.200029072353047	0.209	0.092	1.56946664008242e-73	6	Atg8a
chinmo	1.54514781497761e-77	0.353727156079655	0.75	0.498	1.97748017360835e-73	6	chinmo
GluRIB.1	4.31472933165782e-77	-1.2906825481607	0.302	0.414	5.52199059865568e-73	6	GluRIB
eIF3i	8.76424705392241e-77	0.216007668410929	0.243	0.113	1.12164833796099e-72	6	eIF3i
Dak1.2	8.92528929918477e-77	0.224265631583733	0.295	0.145	1.14225852450967e-72	6	Dak1
RpL35A.2	1.4985207268033e-76	0.351666711381823	0.651	0.416	1.91780682616286e-72	6	RpL35A
Arf79F	3.71316994842121e-76	0.163725336525951	0.239	0.11	4.75211489998947e-72	6	Arf79F
CG32052.3	4.43413061283689e-76	-1.81439267263707	0.095	0.23	5.67480035830866e-72	6	CG32052
awd.1	5.94624476977987e-76	0.358395197437479	0.776	0.545	7.61000405636428e-72	6	awd
veli.1	1.46169319065021e-75	0.19237999702888	0.176	0.073	1.87067494539414e-71	6	veli
SNF4Agamma	2.24450319096102e-75	0.221788401780196	0.224	0.102	2.87251518379192e-71	6	SNF4Agamma
RpS7.3	2.92228019264823e-75	0.363192067997526	0.822	0.623	3.7399341905512e-71	6	RpS7
Syt4	4.98088419922697e-75	0.209795079920978	0.228	0.105	6.37453559817067e-71	6	Syt4
COX8.2	9.0514136621794e-75	0.378346770454274	0.817	0.607	1.15839992048572e-70	6	COX8
RpL24-like	1.91435472211373e-74	0.185051546773403	0.23	0.106	2.44999117336115e-70	6	RpL24-like
EMC5	2.03538422182258e-74	0.240738844628828	0.203	0.09	2.60488472708854e-70	6	EMC5
Shab	5.01026317182971e-74	0.29817247951289	0.22	0.101	6.41213480730767e-70	6	Shab
Arpc4	7.22718774400353e-74	0.169074608410844	0.215	0.097	9.24935487477572e-70	6	Arpc4
RpS19a.2	1.46549766123716e-73	0.31820070525887	0.663	0.425	1.87554390685131e-69	6	RpS19a
bic.2	8.43560905215166e-73	0.191460723717398	0.475	0.265	1.07958924649437e-68	6	bic
Hsc70-4.1	1.46535426717408e-72	0.116072149514208	0.349	0.179	1.87536039112939e-68	6	Hsc70-4
Vha55.2	2.82224107249507e-72	0.282368013380153	0.561	0.333	3.6119041245792e-68	6	Vha55
beat-Ic.1	4.48962940948577e-72	0.203952639962568	0.327	0.17	5.74582771825989e-68	6	beat-Ic
RpL38.1	1.05931866556937e-71	0.378095117807963	0.851	0.686	1.35571602819568e-67	6	RpL38
Nurf-38	2.37697470425323e-71	0.19451526630459	0.194	0.086	3.04205222650328e-67	6	Nurf-38
Gs1l.2	6.57077614809917e-71	0.189530606199458	0.253	0.122	8.40927931433732e-67	6	Gs1l
CG13751.1	8.31134019964922e-71	0.200499411986409	0.468	0.261	1.06368531875111e-66	6	CG13751
Ran	1.15012445713204e-70	0.109848629022022	0.274	0.135	1.47192928023759e-66	6	Ran
Roc1a.1	1.43494976582898e-70	0.163615934879743	0.271	0.134	1.83644871030793e-66	6	Roc1a
RpL5.2	1.97172727434896e-70	0.334707898421126	0.699	0.466	2.5234165657118e-66	6	RpL5
Tim8	4.15802295552834e-70	0.23206337409638	0.201	0.091	5.32143777848517e-66	6	Tim8
br.1	6.95693772472883e-70	-1.519199893484	0.09	0.216	8.90348890010796e-66	6	br
Hsc70-3.2	1.30867586263802e-68	0.188345812488014	0.338	0.178	1.67484336900414e-64	6	Hsc70-3
HINT1	2.32948656053043e-68	0.156717642079732	0.276	0.138	2.98127690016684e-64	6	HINT1
CG32267	2.39892848872409e-68	0.117549793976624	0.215	0.099	3.07014867986908e-64	6	CG32267
sif.3	2.45898535943832e-68	0.269358203332561	0.803	0.551	3.14700946300916e-64	6	sif
Ald1.2	6.28505803221096e-68	0.304900269284094	0.904	0.765	8.04361726962358e-64	6	Ald1
Prosbeta1	2.25315174646473e-67	0.148216716754441	0.201	0.092	2.88358360512556e-63	6	Prosbeta1
Tapdelta	4.05847665371177e-67	0.216091553139438	0.191	0.086	5.19403842142032e-63	6	Tapdelta
Rho1	5.73837061341712e-67	0.103114755105472	0.244	0.119	7.34396671105123e-63	6	Rho1
dysc.2	8.22586113236086e-67	0.292785065162697	0.773	0.521	1.05274570771954e-62	6	dysc
ATP6AP2.1	1.4425857472663e-66	0.173388518545733	0.239	0.116	1.84622123935142e-62	6	ATP6AP2
eIF1.2	1.72066870713672e-66	0.156079075073225	0.375	0.202	2.20211181139358e-62	6	eIF1
RpS3.2	1.81362174592998e-66	0.278803233401899	0.668	0.426	2.32107311044119e-62	6	RpS3
RpS21.2	2.08785312179498e-66	0.319828820218754	0.873	0.706	2.67203442527322e-62	6	RpS21
CG43759.2	4.80883696887819e-66	0.151878818339684	0.405	0.226	6.15434955277031e-62	6	CG43759
Pfdn6.2	6.83738374631201e-66	0.151825846063886	0.289	0.147	8.75048371853011e-62	6	Pfdn6
Vha16-1.3	1.52726532923793e-65	0.328233892774725	0.727	0.487	1.9545941683587e-61	6	Vha16-1
CG15628.1	1.59091584584174e-64	0.222576587655258	0.271	0.139	2.03605409950826e-60	6	CG15628
vvl.1	2.48393449281174e-64	0.17857920790552	0.491	0.298	3.17893936390046e-60	6	vvl
Spase12	2.82922635738301e-64	0.144436005513626	0.213	0.101	3.62084389217878e-60	6	Spase12
Toll-7.4	3.16395788369127e-64	-1.18954257622615	0.253	0.369	4.04923329954809e-60	6	Toll-7
Pfk.1	3.49265041307101e-63	0.201766628285646	0.468	0.271	4.46989399864828e-59	6	Pfk
RpL13A.4	6.94195448471178e-63	0.335175983322401	0.805	0.608	8.88431334953413e-59	6	RpL13A
Srrm234.1	1.23447613398326e-62	0.111521633710989	0.317	0.168	1.57988255627178e-58	6	Srrm234
l(3)80Fg	1.24423051092473e-62	0.156951983232807	0.245	0.122	1.59236620788147e-58	6	l(3)80Fg
CG7637.1	2.81430029796536e-62	0.201695604051737	0.305	0.162	3.60174152133607e-58	6	CG7637
flw.1	7.78518835605468e-62	0.148899792600259	0.395	0.22	9.96348405807877e-58	6	flw
CG1161.1	1.83895397619054e-61	0.16635833774041	0.297	0.156	2.35349329872865e-57	6	CG1161
zld	3.0448547741113e-61	-1.52026905109541	0.121	0.236	3.89680513990765e-57	6	zld
maf-S.2	9.45148585255872e-61	0.135934928317121	0.298	0.157	1.20960115941046e-56	6	maf-S
RpL14.3	1.22896607972641e-60	0.314149813723906	0.814	0.614	1.57283078883386e-56	6	RpL14
RpL10.2	1.24266612368909e-60	0.321054602603099	0.822	0.648	1.5903641050973e-56	6	RpL10
CG1440.2	1.31773153669277e-60	0.213882312866375	0.244	0.124	1.68643282065941e-56	6	CG1440
RpS12.3	2.17685144458165e-60	0.307598885567934	0.826	0.638	2.7859344787756e-56	6	RpS12
Ubi-p5E	2.68904917530988e-60	0.141778660441735	0.226	0.111	3.44144513456159e-56	6	Ubi-p5E
miple1.3	2.93323976736142e-60	0.191175089773013	0.561	0.337	3.75396025426915e-56	6	miple1
Pglym78.4	5.83169812993531e-60	0.22525546264012	0.734	0.502	7.4634072666912e-56	6	Pglym78
RpL35.1	1.08448939285555e-59	0.246901457245111	0.67	0.442	1.38792952497653e-55	6	RpL35
Sec61gamma.1	1.37524805269978e-59	0.117203619995649	0.244	0.123	1.76004245784518e-55	6	Sec61gamma
CG34132.2	1.9811348022331e-59	0.123888275760825	0.265	0.137	2.53545631989792e-55	6	CG34132
Ip259	2.33722001813573e-59	0.100945365479907	0.213	0.103	2.99117417921011e-55	6	Ip259
RpS6.2	3.20689837739528e-59	0.146164476636428	0.541	0.32	4.10418854339048e-55	6	RpS6
Gdi.3	7.94341015302564e-59	0.147966852575517	0.494	0.289	1.01659763138422e-54	6	Gdi
uex	2.45513984264592e-58	0.147650572518327	0.203	0.098	3.14208797061825e-54	6	uex
RpS13.4	2.72945967103489e-58	0.297768522023834	0.869	0.706	3.49316248699045e-54	6	RpS13
eEF5.3	3.33639117643739e-58	0.172509990106691	0.537	0.324	4.26991342760457e-54	6	eEF5
Toll-6.3	8.53996213463842e-58	0.16203657734504	0.763	0.514	1.09294435399102e-53	6	Toll-6
RpS10b.4	3.78497108060459e-57	0.270908909392431	0.668	0.45	4.84400598895775e-53	6	RpS10b
Act42A.2	4.96856970872933e-57	0.14127506577285	0.432	0.248	6.35877551323179e-53	6	Act42A
CG42540	5.99004779673472e-57	0.21151252608563	0.224	0.113	7.66606317026109e-53	6	CG42540
p23.1	1.42369997794547e-56	0.104946324672112	0.426	0.243	1.82205123177462e-52	6	p23
CG30423.2	2.13304276046279e-56	0.104563314245692	0.277	0.146	2.72986812484028e-52	6	CG30423
Rala.1	2.21664002942094e-55	0.183295103325793	0.41	0.238	2.83685590965292e-51	6	Rala
RpL27A.3	2.23923673831318e-55	0.301929191824001	0.816	0.628	2.86577517769321e-51	6	RpL27A
brat.3	3.13382012029664e-55	-1.44420299416374	0.141	0.248	4.01066298995564e-51	6	brat
CG6329.1	8.46381202598857e-55	0.325622879936929	0.782	0.567	1.08319866308602e-50	6	CG6329
CG11000.3	1.87548994281195e-54	0.208698398553083	0.517	0.318	2.40025202881073e-50	6	CG11000
RpLP2.4	3.45770467607317e-54	0.288174425709149	0.869	0.717	4.42517044443845e-50	6	RpLP2
CG5758.3	9.34220044999167e-54	-1.42960335968449	0.079	0.182	1.19561481358993e-49	6	CG5758
lqf.2	1.50668521472279e-53	0.196031996425591	0.602	0.373	1.92825573780222e-49	6	lqf
sxc	3.19155711803384e-53	0.133022842593935	0.222	0.113	4.08455479965971e-49	6	sxc
CG9919.1	2.25287839023967e-52	0.103961300942269	0.215	0.109	2.88323376382874e-48	6	CG9919
Con.1	3.33087409339185e-51	0.444997263384704	0.403	0.253	4.26285266472289e-47	6	Con
RpS15Aa.2	6.43724769679893e-51	0.18711206770227	0.601	0.386	8.23838960236327e-47	6	RpS15Aa
RpS27A.3	3.11663007818021e-50	0.286517312018373	0.822	0.645	3.98866317405503e-46	6	RpS27A
5-HT1A.2	7.13238542465436e-50	-1.39468073386108	0.123	0.224	9.12802686647265e-46	6	5-HT1A
RpS16.3	2.86119370752928e-49	0.229434478438586	0.714	0.493	3.66175570689597e-45	6	RpS16
RpL21.4	5.19955464025305e-49	0.257231219531851	0.751	0.545	6.65439002859585e-45	6	RpL21
Wnt4.1	8.54423692617355e-49	-0.166065027553992	0.375	0.227	1.09349144181169e-44	6	Wnt4
RpS8.4	1.03031990963988e-48	0.278114473554643	0.772	0.577	1.31860342035712e-44	6	RpS8
RpL6.5	1.42707814561886e-48	0.26031289897054	0.709	0.495	1.82637461076302e-44	6	RpL6
Cngl.3	1.68220642617233e-48	0.125926625013792	0.78	0.532	2.15288778421535e-44	6	Cngl
RpL7.3	6.08977974945603e-48	0.237167955561229	0.714	0.504	7.79370012335383e-44	6	RpL7
RpL11.3	2.59223879196199e-47	0.232240910493789	0.708	0.491	3.31754720595296e-43	6	RpL11
RpS30.2	2.93739509359865e-47	0.251148483881384	0.767	0.561	3.75927824078755e-43	6	RpS30
RpL13.4	6.2636109004107e-47	0.214526265629399	0.674	0.463	8.01616923034561e-43	6	RpL13
RpS4.4	3.91327397718252e-46	0.244848470047214	0.81	0.628	5.00820803599819e-42	6	RpS4
dsd.2	4.55656698222533e-46	0.12013049067611	0.277	0.155	5.83149442385198e-42	6	dsd
RpS2.4	2.18124095792634e-45	0.311272715286403	0.763	0.574	2.79155217795413e-41	6	RpS2
RpS23.2	6.77363709682393e-43	0.237087017374258	0.709	0.505	8.66890075651526e-39	6	RpS23
RpL9.2	9.93888474334856e-43	0.128013899930735	0.586	0.38	1.27197846945375e-38	6	RpL9
RpL30.1	1.41498665549007e-42	0.238013941918765	0.702	0.495	1.81089992169619e-38	6	RpL30
RpL17.3	1.52151615454761e-42	0.235955590179161	0.727	0.524	1.94723637459004e-38	6	RpL17
Appl.1	5.49797407569026e-42	0.151577640082905	0.61	0.398	7.03630722206839e-38	6	Appl
RpL7A.2	3.18852563943255e-40	0.17972192847272	0.722	0.503	4.08067511334578e-36	6	RpL7A
rin	4.3342056638801e-38	0.169472714023278	0.706	0.476	5.54691640863375e-34	6	rin
RpL31	9.28847540591663e-38	0.23154659443787	0.752	0.566	1.18873908244921e-33	6	RpL31
RpS5a.3	6.21738825460756e-36	0.195363783603736	0.709	0.508	7.95701348824675e-32	6	RpS5a
RpL28.3	6.95554184098011e-36	0.217182541211026	0.816	0.641	8.90170244808634e-32	6	RpL28
RpL12.2	1.1974998117653e-35	0.209764841194399	0.722	0.536	1.53256025909723e-31	6	RpL12
RpS28b	1.21464658616772e-35	0.214053849027034	0.798	0.615	1.55450470097744e-31	6	RpS28b
RpL27.2	1.50141803556364e-35	0.186353736168919	0.754	0.555	1.92151480191434e-31	6	RpL27
RpL26.2	1.90249359914137e-35	0.190200629717934	0.777	0.581	2.43481130818112e-31	6	RpL26
RpS24.4	6.6748455704029e-35	0.169982301310423	0.686	0.486	8.54246736100163e-31	6	RpS24
RpS18.2	2.06358773594187e-34	0.176608765477545	0.706	0.508	2.6409795844584e-30	6	RpS18
Eno.2	3.93239444342065e-34	0.178563865942173	0.874	0.713	5.03267840868974e-30	6	Eno
RpL8.2	4.23355268824004e-34	0.186411671835343	0.741	0.553	5.41810073040961e-30	6	RpL8
RpL19.2	6.22803300202846e-34	0.179549830482031	0.77	0.58	7.97063663599602e-30	6	RpL19
RpL34b.2	2.38636234686129e-33	0.10023783600069	0.597	0.399	3.05406653151308e-29	6	RpL34b
RpS17.2	2.56898944421336e-33	0.200561271741726	0.756	0.557	3.28779269070426e-29	6	RpS17
RpS25	2.08223916014499e-32	0.204974874348724	0.918	0.815	2.66484967715356e-28	6	RpS25
RpS15.2	3.67281145904036e-32	0.211174373584798	0.845	0.681	4.70046410527985e-28	6	RpS15
vig	9.72330802321517e-32	-0.11049242913225	0.259	0.154	1.24438896081108e-27	6	vig
lncRNA:Hsromega	2.33012747943383e-31	0.163373845267219	0.685	0.48	2.98209714817942e-27	6	lncRNA:Hsromega
RpS9.4	2.39391994780231e-31	0.165579046749022	0.729	0.541	3.0637387491974e-27	6	RpS9
RpS14a.3	1.11570379046725e-30	0.158033182725557	0.694	0.505	1.42787771103998e-26	6	RpS14a
CG42258.2	5.14520314627596e-30	0.133089716732882	0.332	0.215	6.58483098660397e-26	6	CG42258
eEF1alpha1.4	1.16692750053536e-29	0.144310140098931	0.765	0.594	1.49343381518516e-25	6	eEF1alpha1
RpL18.3	9.92725072815261e-29	0.136565915308052	0.689	0.5	1.27048954818897e-24	6	RpL18
RpL37a.2	1.54171947305154e-28	0.171592754857808	0.808	0.643	1.97309258161136e-24	6	RpL37a
RpS20.3	1.97830367640424e-28	0.200201595534686	0.803	0.635	2.53183304506215e-24	6	RpS20
RpL23.1	5.62817611607478e-28	0.207235276957131	0.844	0.691	7.2029397933525e-24	6	RpL23
Drat.2	1.51511966135069e-27	-0.111437121294023	0.383	0.242	1.93905014259661e-23	6	Drat
Yeti.2	1.72135930585191e-27	-0.11132009951982	0.267	0.164	2.20299563962928e-23	6	Yeti
RpL37A.1	2.90584004199359e-27	0.1973923948221	0.806	0.642	3.7188940857434e-23	6	RpL37A
Pdp1.1	9.27290996976439e-26	0.122407399898741	0.663	0.476	1.18674701793045e-21	6	Pdp1
Pkc98E.1	5.38758094692963e-25	-0.109177170417631	0.294	0.186	6.89502609588054e-21	6	Pkc98E
RpL24.3	1.97470609974878e-24	0.132514823908441	0.716	0.541	2.52722886645849e-20	6	RpL24
dpr17.1	3.87563981959848e-24	-0.104028160715198	0.316	0.205	4.96004384112213e-20	6	dpr17
endos.1	4.85843771337247e-24	-0.139323482815763	0.271	0.17	6.21782858557409e-20	6	endos
CG9705.2	3.27788071852082e-22	-0.112825839568315	0.376	0.248	4.19503174356294e-18	6	CG9705
Prosap.2	5.24923334497504e-22	-0.142847958256186	0.387	0.253	6.71796883489905e-18	6	Prosap
RpL36A.1	1.29772782103128e-21	0.149730336376796	0.782	0.611	1.66083206535583e-17	6	RpL36A
eIF2beta.3	4.54768292422127e-21	-0.139477076935067	0.44	0.289	5.82012460641838e-17	6	eIF2beta
RpL40.2	1.06242805300067e-20	0.143091592103229	0.837	0.695	1.35969542223026e-16	6	RpL40
RpS11.3	2.69805182645797e-20	0.137608149129695	0.798	0.645	3.45296672750092e-16	6	RpS11
RpL32.2	7.23153616840428e-19	0.13862048612374	0.845	0.684	9.25491998832379e-15	6	RpL32
RpL15.3	1.6434607013058e-18	0.123792208775825	0.764	0.598	2.10330100553117e-14	6	RpL15
RpLP1.4	7.08240242097672e-18	0.132921740387908	0.873	0.766	9.064058618366e-14	6	RpLP1
RpL36.1	6.07565368819722e-17	0.1556241970283	0.844	0.708	7.77562159015481e-13	6	RpL36
chic.2	7.21951342369074e-17	-0.146552754770295	0.458	0.31	9.23953327963941e-13	6	chic
Not1.1	1.19334999528555e-16	-0.171487503433107	0.308	0.207	1.52724932396644e-12	6	Not1
Sema1a	3.09444714549633e-16	-0.14651294021559	0.398	0.271	3.9602734568062e-12	6	Sema1a
dally.4	1.34838833608403e-15	-0.136495588511724	0.375	0.263	1.72566739252034e-11	6	dally
CG2269.1	6.28987670730227e-15	-0.319660172149101	0.448	0.311	8.04978421000545e-11	6	CG2269
RpS29.1	8.53164773443439e-15	0.130702700484318	0.869	0.736	1.09188027705291e-10	6	RpS29
CG4612.1	1.88412932588536e-14	-0.100339947533839	0.483	0.339	2.41130871126808e-10	6	CG4612
Pka-C1	1.05186044068025e-13	-0.198648887207145	0.376	0.264	1.34617099198259e-09	6	Pka-C1
Pde6.3	4.87353749520912e-13	-0.22850925207281	0.366	0.259	6.23715328636863e-09	6	Pde6
CNBP.2	2.28266898812525e-12	-0.13989168333727	0.594	0.418	2.9213597710027e-08	6	CNBP
sta.4	8.2425751080892e-12	0.122476013433868	0.741	0.602	1.05488476233326e-07	6	sta
wry.1	2.1530264811445e-11	-0.161743025339471	0.522	0.383	2.75544329056874e-07	6	wry
mts.2	1.63504612168405e-09	-0.173474283205429	0.514	0.366	2.09253202653125e-05	6	mts
SK.1	1.65088748154938e-09	-0.189872820174491	0.512	0.369	2.1128057988869e-05	6	SK
sqd.1	2.13919947098004e-08	-0.367510345098851	0.408	0.29	0.000273774748296025	6	sqd
sdt.2	9.58101597493631e-08	-0.184909179256668	0.477	0.351	0.00122617842447235	6	sdt
aqz.1	1.36570010705046e-05	-0.37584816277036	0.666	0.546	0.174782299700318	6	aqz
luna.1	4.09371258475743e-05	-0.256477741151566	0.57	0.426	0.523913336597256	6	luna
Rap1.2	5.24548618797452e-05	-0.243217991494537	0.492	0.365	0.671317322336979	6	Rap1
Act5C.2	0.000100551055004009	-0.157256054153595	0.656	0.507	1	6	Act5C
CG42613.2	0.000150631283866944	-0.117214572581494	0.673	0.52	1	6	CG42613
jeb.2	0.000167370771124175	-0.169427204667064	0.801	0.615	1	6	jeb
CG45050.2	0.000848969969712237	-0.350034245815618	0.608	0.506	1	6	CG45050
msi.1	0.0304903669785276	-0.301668932949037	0.675	0.568	1	6	msi
Nep1	0	3.03031361965571	0.478	0.039	0	7	Nep1
Rgk1.1	0	2.70599013111324	0.823	0.249	0	7	Rgk1
jdp.3	0	2.66358182163823	0.758	0.209	0	7	jdp
sals	0	2.05062912130035	0.164	0.003	0	7	sals
mub.1	0	1.98576967327259	0.529	0.16	0	7	mub
Fas2.4	0	1.89078728479202	0.946	0.583	0	7	Fas2
CG10947	0	1.87733044298607	0.213	0.03	0	7	CG10947
qm	0	1.83170637867962	0.175	0.023	0	7	qm
Dif	0	1.80033629025429	0.18	0.02	0	7	Dif
prt	0	1.72402878584697	0.135	0.005	0	7	prt
sick	0	1.69599109909477	0.264	0.062	0	7	sick
Mef2	0	1.69490617109918	0.215	0.047	0	7	Mef2
Dop1R2	0	1.68413319189768	0.168	0.024	0	7	Dop1R2
ab.1	0	1.64028418167147	0.502	0.188	0	7	ab
Pka-C1.1	0	1.54175136805594	0.539	0.255	0	7	Pka-C1
sNPF	0	1.5022222281681	0.203	0.037	0	7	sNPF
cpo.3	0	1.48175471619274	0.821	0.436	0	7	cpo
pros.4	0	1.27189084712195	0.483	0.174	0	7	pros
Pkc53E.3	0	1.25296613373526	0.704	0.37	0	7	Pkc53E
ctp.2	0	1.09853488650646	0.956	0.817	0	7	ctp
Rbp6.3	0	-1.72531309006951	0.417	0.801	0	7	Rbp6
Cbp53E.3	1.27748056916984e-306	-2.25595744177361	0.244	0.601	1.63491963242356e-302	7	Cbp53E
CG30172.3	4.72153451613403e-305	-1.83738437429464	0.218	0.58	6.04261987374833e-301	7	CG30172
jeb.3	1.48346272175298e-303	-1.54887264516226	0.273	0.645	1.89853559129947e-299	7	jeb
mspo.3	6.68782770972056e-286	0.867079766264338	0.808	0.503	8.55908190290038e-282	7	mspo
Ac78C	1.95116904359974e-280	1.54356169758997	0.217	0.052	2.49710614199894e-276	7	Ac78C
Frq1.3	4.17049338589694e-278	-2.33437389795197	0.104	0.455	5.3373974352709e-274	7	Frq1
dysc.3	6.63500087301033e-263	1.20941163757948	0.732	0.524	8.49147411727862e-259	7	dysc
[truncated: 2,065 more rows]
