# Supplementary material for: Single cell RNA-seq analysis reveals temporally-regulated and quiescence-regulated gene expression in Drosophila larval neuroblasts
Source: Neural Dev. 2022 Aug 24;17:7. doi: 10.1186/s13064-022-00163-7 (PMC9404614; doi:10.1186/s13064-022-00163-7)
Supplement: Supplementary file 17 — Additional file 17. [file 13064_2022_163_MOESM17_ESM.csv]

	p_val	avg_log2FC	pct.1	pct.2	p_val_adj	cluster	gene
beat-IIa	0	3.2305610429997	0.568	0.045	0	Undifferentiated - 4	beat-IIa
Ldh	0	3.22236312462086	0.941	0.179	0	Undifferentiated - 4	Ldh
Toll-7	0	2.16677351752973	0.671	0.114	0	Undifferentiated - 4	Toll-7
dsh	0	2.10069126711719	0.472	0.039	0	Undifferentiated - 4	dsh
Toll-6	0	2.00460139006149	0.626	0.126	0	Undifferentiated - 4	Toll-6
Liprin-gamma	0	1.98566705911241	0.832	0.163	0	Undifferentiated - 4	Liprin-gamma
Pal2	0	1.9639574626151	0.496	0.059	0	Undifferentiated - 4	Pal2
dpr9	0	1.94976192866551	0.569	0.094	0	Undifferentiated - 4	dpr9
Hsp27	0	1.9227264027245	0.875	0.271	0	Undifferentiated - 4	Hsp27
cib	0	1.84322043607398	0.922	0.367	0	Undifferentiated - 4	cib
dpr14	0	1.82957328309591	0.516	0.066	0	Undifferentiated - 4	dpr14
AMPdeam	0	1.82786141811391	0.522	0.062	0	Undifferentiated - 4	AMPdeam
trv	0	1.7832493077875	0.784	0.286	0	Undifferentiated - 4	trv
DIP1	0	1.73226510044738	0.512	0.069	0	Undifferentiated - 4	DIP1
cdi	0	1.65445436388267	0.643	0.113	0	Undifferentiated - 4	cdi
Sap47	0	1.63360494625903	0.947	0.415	0	Undifferentiated - 4	Sap47
Hex-A	0	1.55195114448144	0.816	0.258	0	Undifferentiated - 4	Hex-A
sbb	0	1.48898649310228	0.883	0.302	0	Undifferentiated - 4	sbb
Rbp6	0	1.42082169381086	0.886	0.416	0	Undifferentiated - 4	Rbp6
His3.3B	0	1.400209831158	0.903	0.358	0	Undifferentiated - 4	His3.3B
fz2	0	1.39695985420839	0.865	0.322	0	Undifferentiated - 4	fz2
Alk	0	1.39691955520157	0.83	0.265	0	Undifferentiated - 4	Alk
smt3	0	1.25797408809691	0.93	0.436	0	Undifferentiated - 4	smt3
RpL29	0	1.18777015031163	0.962	0.504	0	Undifferentiated - 4	RpL29
betaTub56D	0	1.10107911090803	0.979	0.616	0	Undifferentiated - 4	betaTub56D
RpL39	0	0.93097141053315	0.998	0.874	0	Undifferentiated - 4	RpL39
14-3-3zeta	0	0.891046309756431	0.996	0.856	0	Undifferentiated - 4	14-3-3zeta
Obp44a	0	-1.48063058795888	0.837	0.942	0	Undifferentiated - 4	Obp44a
lncRNA:noe	0	-1.58158104754724	0.66	0.891	0	Undifferentiated - 4	lncRNA:noe
lncRNA:roX1	0	-2.49852090263369	0.261	0.673	0	Undifferentiated - 4	lncRNA:roX1
mt:lrRNA	0	-3.08654254709636	0.861	0.982	0	Undifferentiated - 4	mt:lrRNA
mt:srRNA	0	-3.38421874277194	0.075	0.465	0	Undifferentiated - 4	mt:srRNA
Usp7	1.86506137585454e-307	1.36752208364727	0.654	0.141	2.38690554881864e-303	Undifferentiated - 4	Usp7
Rbfox1	4.95998468176564e-306	1.08845680027638	0.932	0.462	6.34778839572367e-302	Undifferentiated - 4	Rbfox1
ctp	1.49364059553404e-303	1.12544877883593	0.919	0.446	1.91156123416447e-299	Undifferentiated - 4	ctp
Dhit	1.23763159266217e-294	1.44473456620136	0.598	0.118	1.58392091228905e-290	Undifferentiated - 4	Dhit
elB	1.33851125654881e-290	2.04129857106402	0.43	0.042	1.71302670613116e-286	Undifferentiated - 4	elB
egh	6.02942514873624e-287	1.60747725919587	0.492	0.07	7.71645830535265e-283	Undifferentiated - 4	egh
emb	6.15113275719058e-284	1.44953313489283	0.547	0.097	7.87221970265251e-280	Undifferentiated - 4	emb
nAChRalpha6	3.13788547505567e-282	1.19965528814193	0.842	0.315	4.01586583097625e-278	Undifferentiated - 4	nAChRalpha6
CG13954	1.56327545214448e-280	1.99926933767203	0.405	0.034	2.0006799236545e-276	Undifferentiated - 4	CG13954
CG12991	5.50608318506706e-274	1.3850355315348	0.557	0.107	7.04668526024883e-270	Undifferentiated - 4	CG12991
Pdp1	1.48258815385022e-271	1.42560414413998	0.544	0.103	1.89741631929751e-267	Undifferentiated - 4	Pdp1
pAbp	2.88989091387227e-265	0.723845531062262	0.99	0.834	3.69848239157373e-261	Undifferentiated - 4	pAbp
CG14464	1.2849805457701e-264	1.46601823916131	0.503	0.085	1.64451810247657e-260	Undifferentiated - 4	CG14464
Mnn1	3.9642905525979e-263	1.78500580524844	0.403	0.041	5.0734990492148e-259	Undifferentiated - 4	Mnn1
jeb	2.56728388164574e-262	1.42041068309021	0.683	0.205	3.28560991173022e-258	Undifferentiated - 4	jeb
smog	2.63962292793252e-261	1.30721820498991	0.574	0.122	3.37818942316804e-257	Undifferentiated - 4	smog
Hsp26	8.3570690866368e-261	2.09872466334699	0.437	0.062	1.06953770170778e-256	Undifferentiated - 4	Hsp26
Hsc70Cb	2.17930827769518e-258	1.30204144656884	0.584	0.13	2.78907873379429e-254	Undifferentiated - 4	Hsc70Cb
Cbp53E	2.62876857336883e-255	1.97716619906358	0.596	0.169	3.36429802019743e-251	Undifferentiated - 4	Cbp53E
CG17124	1.7698860077371e-251	1.40408610705489	0.521	0.102	2.26510011270194e-247	Undifferentiated - 4	CG17124
tow	1.29507877447204e-247	1.38883703372393	0.48	0.082	1.65744181556932e-243	Undifferentiated - 4	tow
ox	2.07096186995858e-247	1.16711353474995	0.636	0.164	2.65041700117299e-243	Undifferentiated - 4	ox
bel	1.14439822604349e-242	1.18288138278217	0.631	0.163	1.46460084969046e-238	Undifferentiated - 4	bel
ps	1.39465127183541e-242	1.13642368356639	0.68	0.197	1.78487469769496e-238	Undifferentiated - 4	ps
mspo	7.22283265687497e-241	1.51239667906922	0.63	0.192	9.24378123426858e-237	Undifferentiated - 4	mspo
dally	1.58960431515854e-239	1.50716062073216	0.475	0.088	2.0343756025399e-235	Undifferentiated - 4	dally
PIG-T	1.38302521408295e-237	1.42697137173364	0.442	0.07	1.76999566898336e-233	Undifferentiated - 4	PIG-T
PPP4R2r	5.32083577842093e-234	1.35374028635846	0.47	0.084	6.8096056292231e-230	Undifferentiated - 4	PPP4R2r
Fas2	1.25991676877621e-231	1.50874452347687	0.772	0.343	1.61244148067979e-227	Undifferentiated - 4	Fas2
Galphao	1.90135477267902e-229	1.03220475104299	0.841	0.335	2.43335383807461e-225	Undifferentiated - 4	Galphao
Imp	3.67337953158913e-229	0.917667940556501	0.939	0.536	4.70119112452777e-225	Undifferentiated - 4	Imp
GluRIB	2.55243484365828e-228	1.58591342452825	0.422	0.067	3.26660611291387e-224	Undifferentiated - 4	GluRIB
unc-119	5.85679434644914e-227	1.32060790757852	0.443	0.074	7.49552540458562e-223	Undifferentiated - 4	unc-119
Trim9	7.6896748908101e-227	1.58410389428116	0.449	0.082	9.84124592525877e-223	Undifferentiated - 4	Trim9
jim	7.77839201828602e-226	-1.33774067965849	0.573	0.73	9.95478610500244e-222	Undifferentiated - 4	jim
CG32052	5.20710934608589e-223	2.47897317520512	0.303	0.016	6.66405854112072e-219	Undifferentiated - 4	CG32052
CG30116	4.33646998488058e-222	2.10083743050366	0.314	0.021	5.54981428665017e-218	Undifferentiated - 4	CG30116
tai	1.26984594785815e-220	1.18375220204993	0.507	0.109	1.62514884406886e-216	Undifferentiated - 4	tai
CG44422	6.84213096623209e-220	1.53478589256331	0.418	0.068	8.75655921058383e-216	Undifferentiated - 4	CG44422
Top1	1.06851646512421e-219	1.23910556071	0.465	0.089	1.36748737206596e-215	Undifferentiated - 4	Top1
Tlk	1.37535519871638e-216	1.06198382862783	0.597	0.158	1.76017958331722e-212	Undifferentiated - 4	Tlk
gro	2.71833995779032e-216	1.28710088486825	0.451	0.084	3.47893147798005e-212	Undifferentiated - 4	gro
fax	3.4221273828181e-215	0.769127696791193	0.967	0.656	4.3796386245306e-211	Undifferentiated - 4	fax
lbk	3.7125429790053e-215	1.29795839780918	0.428	0.074	4.75131250453099e-211	Undifferentiated - 4	lbk
BtbVII	2.0732464155507e-214	1.52279475800533	0.359	0.043	2.65334076262178e-210	Undifferentiated - 4	BtbVII
mt:tRNA:Ser-GCT	3.49171938858801e-214	1.87866241440272	0.306	0.021	4.46870247351493e-210	Undifferentiated - 4	mt:tRNA:Ser-GCT
kcc	2.75285483469688e-210	1.53191990666112	0.376	0.053	3.52310361744506e-206	Undifferentiated - 4	kcc
Lcch3	1.21352476737454e-209	1.65644962497942	0.326	0.031	1.55306899728594e-205	Undifferentiated - 4	Lcch3
trn	1.47830078883242e-208	1.30649050946241	0.665	0.237	1.89192934954773e-204	Undifferentiated - 4	trn
Fer2LCH	5.07713937274748e-201	1.03886805951338	0.551	0.144	6.49772296924223e-197	Undifferentiated - 4	Fer2LCH
Pat1	1.95269590852309e-200	1.63683316818281	0.312	0.029	2.49906022372785e-196	Undifferentiated - 4	Pat1
Rpt2	2.60767500431953e-200	1.4033153421327	0.357	0.049	3.33730247052813e-196	Undifferentiated - 4	Rpt2
Pde9	7.410449745996e-200	1.38273432995297	0.391	0.065	9.48389358492568e-196	Undifferentiated - 4	Pde9
lncRNA:roX2	9.92917065842012e-200	-2.91260715695936	0.047	0.301	1.27073526086461e-195	Undifferentiated - 4	lncRNA:roX2
stg	4.58623427263954e-199	1.53537958240106	0.478	0.118	5.86946262212408e-195	Undifferentiated - 4	stg
tna	5.0578832586845e-198	0.942824077762008	0.783	0.31	6.47307899446442e-194	Undifferentiated - 4	tna
E(spl)mbeta-HLH	6.34338086678858e-197	2.05074141841751	0.264	0.012	8.11825883331602e-193	Undifferentiated - 4	E(spl)mbeta-HLH
lolal	2.45379323932181e-196	1.08577814982533	0.466	0.102	3.14036458768405e-192	Undifferentiated - 4	lolal
wry	1.29164862258975e-195	1.41823308582268	0.407	0.076	1.65305190719036e-191	Undifferentiated - 4	wry
Eip63E	1.73290568364689e-194	0.99671886949739	0.536	0.138	2.21777269393128e-190	Undifferentiated - 4	Eip63E
CG42613	5.33986464834485e-194	1.07448478100962	0.536	0.139	6.83395877695174e-190	Undifferentiated - 4	CG42613
CASK	1.03920950822676e-193	0.982642853103298	0.617	0.186	1.32998032862861e-189	Undifferentiated - 4	CASK
Hasp	1.02635943035206e-191	1.3089070425966	0.383	0.065	1.31353479896457e-187	Undifferentiated - 4	Hasp
UQCR-14	4.47234598272999e-191	1.04364906558225	0.496	0.121	5.72370838869785e-187	Undifferentiated - 4	UQCR-14
eIF2beta	5.4167753211051e-190	0.955405794975032	0.533	0.139	6.93238905595031e-186	Undifferentiated - 4	eIF2beta
ATPsynD	3.35866933758898e-188	0.991154436631228	0.537	0.144	4.29842501824638e-184	Undifferentiated - 4	ATPsynD
Sem1	1.02517895354962e-187	1.05271159631575	0.465	0.106	1.31202402475281e-183	Undifferentiated - 4	Sem1
sif	1.35119637948233e-187	1.19557328691876	0.429	0.09	1.72926112646149e-183	Undifferentiated - 4	sif
Hrb87F	2.81883817767328e-187	1.01467660849851	0.464	0.105	3.60754909978627e-183	Undifferentiated - 4	Hrb87F
Cpsf6	5.67372459792608e-187	1.08444860333186	0.437	0.093	7.2612327404258e-183	Undifferentiated - 4	Cpsf6
Ubr1	2.23577052626121e-185	1.30990165538236	0.329	0.043	2.8613391195091e-181	Undifferentiated - 4	Ubr1
28SrRNA-Psi:CR40596	3.32391980024044e-185	-2.89569243375619	0.03	0.261	4.25395256034771e-181	Undifferentiated - 4	28SrRNA-Psi:CR40596
alpha-Cat	1.34893121227498e-184	0.93267039810997	0.491	0.12	1.72636216546951e-180	Undifferentiated - 4	alpha-Cat
UQCR-6.4	1.82434866503701e-181	0.921996118704669	0.631	0.203	2.33480142151436e-177	Undifferentiated - 4	UQCR-6.4
nSyb	7.14488689031673e-181	0.867069316642321	0.68	0.23	9.14402624222735e-177	Undifferentiated - 4	nSyb
RpII215	2.0326512602813e-180	1.33025186895994	0.336	0.049	2.60138708290801e-176	Undifferentiated - 4	RpII215
Drat	3.71279864244493e-180	1.06288959237439	0.45	0.104	4.75163970260102e-176	Undifferentiated - 4	Drat
RpS21	4.05136159300937e-180	0.798114753676479	0.886	0.426	5.18493256673339e-176	Undifferentiated - 4	RpS21
rdgB	1.50999111252809e-176	1.17188892017883	0.351	0.057	1.93248662581344e-172	Undifferentiated - 4	rdgB
Paf-AHalpha	2.15290684189176e-175	1.35645226192395	0.3	0.035	2.75529017625308e-171	Undifferentiated - 4	Paf-AHalpha
lqf	1.41398115841259e-174	0.916924659011301	0.489	0.126	1.80961308653643e-170	Undifferentiated - 4	lqf
Pp2C1	1.69810838046715e-173	1.41165283396052	0.295	0.034	2.17323910532186e-169	Undifferentiated - 4	Pp2C1
Cp110	9.6582040550793e-173	1.34026786533857	0.314	0.043	1.23605695496905e-168	Undifferentiated - 4	Cp110
tral	5.35202452833591e-171	0.928592636031678	0.474	0.12	6.8495209913643e-167	Undifferentiated - 4	tral
RR48373-transposable-element	9.90091617584811e-171	-2.65145006968128	0.105	0.344	1.26711925218504e-166	Undifferentiated - 4	RR48373-transposable-element
Vha55	1.72418983747036e-169	1.0420040232779	0.426	0.098	2.20661815399456e-165	Undifferentiated - 4	Vha55
tara	3.60129655734034e-168	1.18750984127484	0.336	0.055	4.60893933408416e-164	Undifferentiated - 4	tara
CG43759	4.58054407366602e-166	1.31444996142409	0.343	0.062	5.86218030547777e-162	Undifferentiated - 4	CG43759
RSG7	6.12142185054718e-164	1.12529836995144	0.346	0.062	7.83419568433028e-160	Undifferentiated - 4	RSG7
Frq2	1.12493959451822e-160	1.45937624394873	0.266	0.028	1.43969769306441e-156	Undifferentiated - 4	Frq2
SoxN	9.1340074318682e-160	1.01702425562506	0.552	0.183	1.16897027113049e-155	Undifferentiated - 4	SoxN
SK	1.43618092061257e-159	1.12197465527467	0.367	0.075	1.83802434219996e-155	Undifferentiated - 4	SK
Nrg	6.62514309575126e-159	0.784553779333316	0.752	0.304	8.47885813394247e-155	Undifferentiated - 4	Nrg
osp	7.39350323450959e-159	1.49706058372306	0.258	0.026	9.46220543952537e-155	Undifferentiated - 4	osp
Ih	3.63751841654361e-158	0.852768975997223	0.518	0.152	4.65529606949251e-154	Undifferentiated - 4	Ih
cype	1.54992538958326e-155	0.785591865421517	0.745	0.301	1.98359451358866e-151	Undifferentiated - 4	cype
E2f1	2.44046281015402e-155	0.860467150660545	0.47	0.128	3.12330430443511e-151	Undifferentiated - 4	E2f1
CG16711	3.81660849189652e-153	1.19908805520263	0.287	0.041	4.88449554792917e-149	Undifferentiated - 4	CG16711
CG11319	2.84264462187594e-152	1.49963323305338	0.275	0.037	3.63801658707682e-148	Undifferentiated - 4	CG11319
MESK2	4.06606900370507e-152	0.951911089034795	0.392	0.091	5.20375511094175e-148	Undifferentiated - 4	MESK2
Cam	2.74854235324383e-151	0.641901758816943	0.963	0.727	3.51758450368145e-147	Undifferentiated - 4	Cam
Jafrac1	8.26372717189262e-149	0.77567777802951	0.506	0.151	1.05759180345882e-144	Undifferentiated - 4	Jafrac1
Trf2	1.45832130480597e-147	0.760237806930006	0.575	0.19	1.86635960589068e-143	Undifferentiated - 4	Trf2
E(spl)m8-HLH	3.33097055134025e-147	1.87203904884007	0.195	0.006	4.26297611160525e-143	Undifferentiated - 4	E(spl)m8-HLH
Cngl	1.35807935318336e-146	0.950568507199021	0.425	0.113	1.73806995620406e-142	Undifferentiated - 4	Cngl
wge	2.42478556468059e-146	1.21296594667838	0.269	0.036	3.10324056567822e-142	Undifferentiated - 4	wge
Pits	4.27949495618785e-146	0.738917869667777	0.569	0.188	5.47689764492921e-142	Undifferentiated - 4	Pits
CG30172	1.28029337042072e-145	0.90876677544488	0.412	0.106	1.63851945546444e-141	Undifferentiated - 4	CG30172
EndoA	1.96866073267963e-145	0.976147777871458	0.339	0.069	2.51949200568339e-141	Undifferentiated - 4	EndoA
Pkc53E	6.25078514647899e-145	1.41103657164547	0.302	0.054	7.99975483046382e-141	Undifferentiated - 4	Pkc53E
mt:tRNA:Arg-TCG	2.22274508383344e-144	1.59390830270248	0.208	0.012	2.84466915829004e-140	Undifferentiated - 4	mt:tRNA:Arg-TCG
CG42258	2.59379667182032e-144	1.13410866897147	0.292	0.048	3.31954098059564e-140	Undifferentiated - 4	CG42258
Neb-cGP	3.0282656170739e-142	0.73780119071615	0.522	0.165	3.87557433673118e-138	Undifferentiated - 4	Neb-cGP
roh	3.17481917716037e-142	0.759870050726503	0.447	0.125	4.06313358292984e-138	Undifferentiated - 4	roh
hoe1	1.29067765462674e-141	1.34598409501097	0.263	0.037	1.6518092623913e-137	Undifferentiated - 4	hoe1
kek3	5.13815258110458e-140	1.54253256503424	0.234	0.025	6.57580767329765e-136	Undifferentiated - 4	kek3
CG12605	5.46228330938833e-139	0.918278546197593	0.368	0.087	6.99063017935519e-135	Undifferentiated - 4	CG12605
dpr17	3.43981876988885e-138	1.40350386961111	0.242	0.029	4.40228006170376e-134	Undifferentiated - 4	dpr17
COX8	4.24526062100429e-138	0.708064829108367	0.599	0.211	5.43308454276129e-134	Undifferentiated - 4	COX8
pasha	2.17580322110104e-137	1.07581407561276	0.278	0.045	2.78459296236512e-133	Undifferentiated - 4	pasha
dsd	1.39059532802211e-136	1.10247023777588	0.261	0.038	1.7796839008027e-132	Undifferentiated - 4	dsd
His4r	3.52322516775831e-135	0.641651043743296	0.685	0.268	4.50902356969708e-131	Undifferentiated - 4	His4r
futsch	4.64507276653486e-135	0.724509825466196	0.837	0.424	5.94476412661131e-131	Undifferentiated - 4	futsch
mts	4.72376575337151e-134	0.685362683360034	0.505	0.161	6.04547541116486e-130	Undifferentiated - 4	mts
shi	2.97839691666684e-132	0.674497463791097	0.536	0.179	3.81175237395022e-128	Undifferentiated - 4	shi
ab	4.76158713874648e-132	1.14503815936974	0.293	0.056	6.09387922016774e-128	Undifferentiated - 4	ab
CG1440	3.02715411475606e-130	1.19040319185783	0.229	0.027	3.87415183606481e-126	Undifferentiated - 4	CG1440
CG7630	4.45928520888575e-130	0.679418095701338	0.603	0.221	5.70699321033198e-126	Undifferentiated - 4	CG7630
PH4alphaEFB	1.64166346599928e-129	1.3081199037749	0.211	0.02	2.10100090378588e-125	Undifferentiated - 4	PH4alphaEFB
Dp	6.23764964986207e-128	0.910131439886513	0.291	0.057	7.98294402189348e-124	Undifferentiated - 4	Dp
Fkbp12	5.32990139839336e-127	0.604507965438854	0.582	0.208	6.82120780966382e-123	Undifferentiated - 4	Fkbp12
GluRIA	3.68070963350341e-126	1.22842872371388	0.26	0.044	4.71057218895767e-122	Undifferentiated - 4	GluRIA
Rgk1	5.45052482781721e-126	1.22890214509412	0.248	0.038	6.97558167464046e-122	Undifferentiated - 4	Rgk1
tnc	1.38756938455482e-125	1.33719322070647	0.238	0.034	1.77581129835326e-121	Undifferentiated - 4	tnc
tun	3.39087882403813e-125	1.14842905292502	0.229	0.03	4.339646719004e-121	Undifferentiated - 4	tun
Sh3beta	4.00664058243643e-125	0.975783968586633	0.273	0.049	5.12769861740214e-121	Undifferentiated - 4	Sh3beta
luna	1.1506868757296e-123	0.719618445728279	0.445	0.141	1.47264906355874e-119	Undifferentiated - 4	luna
SmD3	1.57971944375347e-123	0.95935989976937	0.262	0.046	2.02172494411569e-119	Undifferentiated - 4	SmD3
fkh	5.14909451910855e-123	1.58875414580675	0.219	0.028	6.58981116555513e-119	Undifferentiated - 4	fkh
AhcyL1	8.08283714820475e-123	1.16927287564057	0.214	0.025	1.03444149822724e-118	Undifferentiated - 4	AhcyL1
ND-MWFE	2.60416704242338e-122	0.733874721045732	0.414	0.123	3.33281298089345e-118	Undifferentiated - 4	ND-MWFE
His3.3A	1.82242860554786e-121	0.741068396871781	0.358	0.094	2.33234412938015e-117	Undifferentiated - 4	His3.3A
Ptp99A	1.28057647385113e-120	0.593565564189758	0.561	0.203	1.63888177123467e-116	Undifferentiated - 4	Ptp99A
levy	3.27416689085543e-120	0.662336022260128	0.423	0.128	4.19027878691678e-116	Undifferentiated - 4	levy
Paip2	1.04440048450015e-119	0.918308201542829	0.256	0.045	1.33662374006329e-115	Undifferentiated - 4	Paip2
Wnt4	2.93567916401127e-119	1.24733687655275	0.384	0.121	3.75708219410162e-115	Undifferentiated - 4	Wnt4
Agpat1	1.58612359740835e-118	0.980167414905334	0.254	0.044	2.02992097996321e-114	Undifferentiated - 4	Agpat1
inaE	4.12898864526016e-118	0.834246456447102	0.289	0.061	5.28427966820395e-114	Undifferentiated - 4	inaE
SNRPG	8.73331173312872e-118	0.814074137389552	0.32	0.077	1.11768923560581e-113	Undifferentiated - 4	SNRPG
CG6770	2.439799490226e-116	0.659674708614002	0.359	0.098	3.12245538759123e-112	Undifferentiated - 4	CG6770
Rala	2.4448784113527e-116	0.881475086626421	0.268	0.053	3.12895539084918e-112	Undifferentiated - 4	Rala
pros	2.5727144895618e-116	-0.786381294290903	0.44	0.613	3.29256000374119e-112	Undifferentiated - 4	pros
fok	2.63687860231487e-116	0.899401362604363	0.308	0.073	3.37467723524257e-112	Undifferentiated - 4	fok
Atg13	3.50585680905078e-116	1.15454867295449	0.208	0.025	4.48679554422319e-112	Undifferentiated - 4	Atg13
gprs	1.03277156276877e-115	1.12877243836243	0.216	0.029	1.32174104603148e-111	Undifferentiated - 4	gprs
Tom7	2.0434064811278e-115	0.556557397400475	0.569	0.21	2.61515161454736e-111	Undifferentiated - 4	Tom7
Swip-1	1.13006745592236e-114	1.20333518421289	0.192	0.019	1.44626033008943e-110	Undifferentiated - 4	Swip-1
wds	1.1899862709139e-114	1.24886380619347	0.186	0.017	1.52294442951561e-110	Undifferentiated - 4	wds
Chchd2	7.84236205295636e-114	0.851061170958031	0.274	0.057	1.00366549553735e-109	Undifferentiated - 4	Chchd2
Drak	1.60352895516945e-113	1.21544694191507	0.191	0.019	2.05219635682587e-109	Undifferentiated - 4	Drak
CG45050	2.11157578121662e-113	0.546752564301997	0.605	0.234	2.70239468480103e-109	Undifferentiated - 4	CG45050
Dsp1	6.3354501043646e-113	0.593488761692752	0.696	0.299	8.10810904356582e-109	Undifferentiated - 4	Dsp1
dpr10	5.60750436182906e-112	1.25121278820872	0.203	0.026	7.17648408226884e-108	Undifferentiated - 4	dpr10
Hsp67Bc	6.77368382274926e-112	1.29761850422045	0.193	0.021	8.66896055635451e-108	Undifferentiated - 4	Hsp67Bc
RpS4	1.75775351179678e-110	0.557771355370493	0.838	0.423	2.24957294439752e-106	Undifferentiated - 4	RpS4
Drep2	2.74919067024053e-109	0.646020677129739	0.409	0.129	3.51841421977383e-105	Undifferentiated - 4	Drep2
Nph	1.57926425338252e-108	0.624186918763384	0.36	0.103	2.02114239147895e-104	Undifferentiated - 4	Nph
Mapmodulin	1.61090118085312e-108	0.55316180852398	0.538	0.199	2.06163133125582e-104	Undifferentiated - 4	Mapmodulin
Bap55	6.3007329276288e-107	1.11416828406826	0.19	0.022	8.06367800077934e-103	Undifferentiated - 4	Bap55
dpr13	8.07112620850871e-107	1.0902070465846	0.269	0.061	1.03294273216494e-102	Undifferentiated - 4	dpr13
crol	4.22631418828162e-106	0.596912178722834	0.382	0.117	5.40883689816281e-102	Undifferentiated - 4	crol
CG4612	1.38914670135576e-105	0.53637679296579	0.42	0.137	1.7778299483951e-101	Undifferentiated - 4	CG4612
edl	2.164708444694e-105	1.26953066314384	0.192	0.024	2.77039386751938e-101	Undifferentiated - 4	edl
Tsp96F	1.78095988242035e-104	0.949465065399074	0.217	0.036	2.27927245752157e-100	Undifferentiated - 4	Tsp96F
cathD	1.6783695032961e-102	0.772695521914753	0.268	0.062	2.14797729031835e-98	Undifferentiated - 4	cathD
ZAP3	1.2114567338098e-101	0.970370497861494	0.2	0.03	1.55042232792978e-97	Undifferentiated - 4	ZAP3
Marf	1.80224231065594e-101	0.911985065173413	0.218	0.038	2.30650970917748e-97	Undifferentiated - 4	Marf
UQCR-Q	5.18357096859638e-101	0.488444910540164	0.486	0.176	6.63393412560965e-97	Undifferentiated - 4	UQCR-Q
CG42674	1.74132916440587e-100	1.03169215191612	0.224	0.042	2.22855306460663e-96	Undifferentiated - 4	CG42674
CCAP-R	6.5928659640732e-100	1.53887309794571	0.156	0.012	8.43754986082088e-96	Undifferentiated - 4	CCAP-R
SPR	6.78424181904057e-100	1.13391916590345	0.231	0.047	8.68247268000813e-96	Undifferentiated - 4	SPR
COX7C	6.94010803651341e-100	0.489908461467123	0.525	0.199	8.88195026512986e-96	Undifferentiated - 4	COX7C
rdx	2.35691931646746e-99	0.717992805180708	0.292	0.076	3.01638534121505e-95	Undifferentiated - 4	rdx
CG11122	9.14344968166131e-99	1.02449490207217	0.179	0.022	1.17017869025901e-94	Undifferentiated - 4	CG11122
CG13751	1.29010271430545e-98	0.6013587562558	0.325	0.093	1.65107345376812e-94	Undifferentiated - 4	CG13751
mab-21	2.42608684820629e-98	1.3980031628469	0.168	0.018	3.10490594833441e-94	Undifferentiated - 4	mab-21
CG11000	6.32558363058787e-98	0.860287658367081	0.234	0.048	8.09548193042635e-94	Undifferentiated - 4	CG11000
dnc	2.55195114823094e-97	0.471717696193336	0.499	0.185	3.26598707950596e-93	Undifferentiated - 4	dnc
Hr38	4.11495513028726e-97	1.12261637246121	0.181	0.024	5.26631957574164e-93	Undifferentiated - 4	Hr38
Nrx-1	9.09210789012315e-97	0.608340626460208	0.293	0.077	1.16360796777796e-92	Undifferentiated - 4	Nrx-1
tth	1.30606200491022e-96	0.931438925157137	0.191	0.029	1.6714981538841e-92	Undifferentiated - 4	tth
CG6329	2.03520498726476e-95	0.531626782348338	0.619	0.265	2.60465534270144e-91	Undifferentiated - 4	CG6329
Ptpmeg2	2.36096524506038e-95	0.692109563342682	0.251	0.058	3.02156332062828e-91	Undifferentiated - 4	Ptpmeg2
CG14478	3.19097762320559e-95	0.568813920592859	0.322	0.094	4.08381316217851e-91	Undifferentiated - 4	CG14478
Gs2	4.98617963294215e-95	-1.79784229282844	0.249	0.398	6.38131269423936e-91	Undifferentiated - 4	Gs2
lncRNA:CR31451	1.48135290256143e-94	0.471786628719386	0.438	0.155	1.89583544469812e-90	Undifferentiated - 4	lncRNA:CR31451
cindr	2.56319630176301e-94	0.594466331763118	0.279	0.073	3.2803786269963e-90	Undifferentiated - 4	cindr
kek1	3.73245091219046e-94	0.832749685961588	0.232	0.049	4.77679067742135e-90	Undifferentiated - 4	kek1
bsk	6.40403089511163e-94	0.747684406917815	0.232	0.049	8.19587873956387e-90	Undifferentiated - 4	bsk
Hsp23	3.46568059416656e-93	0.54352375749484	0.426	0.152	4.43537802441437e-89	Undifferentiated - 4	Hsp23
feo	5.8833839003811e-92	0.910701301806835	0.195	0.033	7.52955471570773e-88	Undifferentiated - 4	feo
CG43795	1.19538689545419e-91	1.47693224868194	0.131	0.006	1.52985614880227e-87	Undifferentiated - 4	CG43795
CG13364	2.1136724943726e-91	0.463346255686761	0.374	0.124	2.70507805829806e-87	Undifferentiated - 4	CG13364
Gdi	2.30380021245281e-91	0.440501878595473	0.416	0.146	2.94840351189711e-87	Undifferentiated - 4	Gdi
ATPsynF	9.94007890470114e-91	0.472148452466387	0.457	0.169	1.27213129822365e-86	Undifferentiated - 4	ATPsynF
Ten-a	1.85627316333708e-90	0.505855770745344	0.617	0.267	2.3756583944388e-86	Undifferentiated - 4	Ten-a
Sar1	2.50726307093092e-90	0.657150784377356	0.252	0.062	3.20879527817739e-86	Undifferentiated - 4	Sar1
AGO2	3.83649966376218e-90	0.926325153061005	0.182	0.029	4.90995226968284e-86	Undifferentiated - 4	AGO2
osa	2.32831887262171e-89	0.41757513158053	0.354	0.114	2.97978249318126e-85	Undifferentiated - 4	osa
Tsp66E	2.43085014393176e-89	0.872987562138727	0.195	0.035	3.11100201420386e-85	Undifferentiated - 4	Tsp66E
RpS6	2.66203669719889e-89	0.412607580935795	0.522	0.205	3.40687456507514e-85	Undifferentiated - 4	RpS6
RpL32	3.16339780157802e-89	0.481793214803176	0.829	0.43	4.04851650645955e-85	Undifferentiated - 4	RpL32
ND-B12	3.92373478402249e-89	0.60801223524545	0.265	0.069	5.02159577659199e-85	Undifferentiated - 4	ND-B12
Eno	5.64905221226536e-89	0.469214015854878	0.711	0.325	7.22965702125721e-85	Undifferentiated - 4	Eno
lncRNA:CR45388	6.61168221086561e-89	0.970089987848024	0.365	0.133	8.46163089346581e-85	Undifferentiated - 4	lncRNA:CR45388
FucTA	9.87808269418796e-89	0.921789586739068	0.173	0.025	1.26419702320218e-84	Undifferentiated - 4	FucTA
CG34155	1.69230817414463e-88	1.39013136302168	0.14	0.011	2.1658160012703e-84	Undifferentiated - 4	CG34155
SmF	5.21222707518341e-87	0.605966076338475	0.259	0.068	6.67060821081972e-83	Undifferentiated - 4	SmF
CG31475	7.82321783298148e-87	1.33628424057729	0.14	0.012	1.00121541826497e-82	Undifferentiated - 4	CG31475
CG9705	1.53029947649659e-86	0.404417647661259	0.421	0.153	1.95847727002033e-82	Undifferentiated - 4	CG9705
CG32369	2.89131096759583e-86	0.818046073635514	0.199	0.039	3.70029977632915e-82	Undifferentiated - 4	CG32369
Sxl	3.09617287066384e-86	0.454643069599057	0.366	0.123	3.96248203987559e-82	Undifferentiated - 4	Sxl
sdt	3.25949877087127e-86	0.582742699474608	0.284	0.081	4.17150652696106e-82	Undifferentiated - 4	sdt
RpL34b	4.24883762304274e-86	0.414807448196529	0.609	0.256	5.4376623899701e-82	Undifferentiated - 4	RpL34b
ND-B14	7.83733148008819e-86	0.749783928774429	0.214	0.046	1.00302168282169e-81	Undifferentiated - 4	ND-B14
Pglym78	1.86958348510424e-85	0.398757529519625	0.405	0.145	2.39269294423641e-81	Undifferentiated - 4	Pglym78
RhoGAP71E	1.9041282731012e-85	0.616393680018611	0.248	0.063	2.43690336391491e-81	Undifferentiated - 4	RhoGAP71E
svp	6.04826735705561e-85	1.23806202635529	0.203	0.043	7.74057256355977e-81	Undifferentiated - 4	svp
cpo	7.05402917054755e-85	0.599492503359719	0.473	0.195	9.02774653246676e-81	Undifferentiated - 4	cpo
dco	3.27553910877879e-84	0.498563678458209	0.264	0.072	4.1920349514151e-80	Undifferentiated - 4	dco
bun	5.00770422615268e-84	0.367271578799647	0.636	0.279	6.40885986863021e-80	Undifferentiated - 4	bun
PAN3	9.69630666462232e-84	0.338241881028579	0.415	0.151	1.24093332693836e-79	Undifferentiated - 4	PAN3
CG11768	1.02719381144947e-83	1.10418414268775	0.142	0.014	1.31460263989303e-79	Undifferentiated - 4	CG11768
CG43222	2.98016866623421e-83	0.648444585610756	0.235	0.058	3.81401985904654e-79	Undifferentiated - 4	CG43222
wcy	4.29420147684285e-83	0.729103575152418	0.194	0.038	5.49571905006347e-79	Undifferentiated - 4	wcy
CG46448	4.69926549310997e-83	1.53538136517051	0.169	0.028	6.01411997808214e-79	Undifferentiated - 4	CG46448
CG42806	1.1949024307533e-82	0.923154302938803	0.165	0.025	1.52923613087808e-78	Undifferentiated - 4	CG42806
Pen	2.15583912959178e-82	0.581762495019972	0.376	0.137	2.75904291805156e-78	Undifferentiated - 4	Pen
7B2	3.06788716484278e-82	0.557073695703149	0.267	0.075	3.92628199356579e-78	Undifferentiated - 4	7B2
Roc2	7.28115353891729e-82	0.76658644988015	0.18	0.032	9.31842029910635e-78	Undifferentiated - 4	Roc2
Hmx	1.64060751810925e-81	1.44179263708611	0.146	0.018	2.09964950167622e-77	Undifferentiated - 4	Hmx
disco-r	2.00737483150525e-81	1.11866316435647	0.17	0.029	2.56903830936042e-77	Undifferentiated - 4	disco-r
CG1161	2.23048854563405e-81	0.764064819483617	0.188	0.037	2.85457924070246e-77	Undifferentiated - 4	CG1161
nkd	3.69097106246155e-81	0.531950580222772	0.297	0.093	4.72370476573829e-77	Undifferentiated - 4	nkd
RpS17	1.25601669233361e-80	0.407392496823718	0.761	0.364	1.60745016284856e-76	Undifferentiated - 4	RpS17
eys	1.53081653826806e-80	0.877104166302542	0.187	0.037	1.95913900567546e-76	Undifferentiated - 4	eys
ATPsynG	4.61450894036087e-80	0.355022578042674	0.443	0.17	5.90564854187384e-76	Undifferentiated - 4	ATPsynG
Rdh	7.95099649463839e-80	0.873249157633606	0.155	0.022	1.01756853138382e-75	Undifferentiated - 4	Rdh
Snap24	1.01594385052685e-79	0.845231518578741	0.168	0.028	1.30020493990426e-75	Undifferentiated - 4	Snap24
Pfk	1.81181834978598e-79	0.484752786754499	0.274	0.081	2.31876512405609e-75	Undifferentiated - 4	Pfk
CG13887	3.11761384736178e-79	0.650797922534241	0.226	0.057	3.98992220185361e-75	Undifferentiated - 4	CG13887
Optix	4.70271451285216e-79	1.32875407130155	0.14	0.016	6.0185340335482e-75	Undifferentiated - 4	Optix
CG31650	7.3906610547825e-79	0.814262805413156	0.16	0.025	9.45856801791064e-75	Undifferentiated - 4	CG31650
na	1.10045527453067e-78	1.00184847188228	0.131	0.012	1.40836266034436e-74	Undifferentiated - 4	na
para	3.78342995256135e-78	0.356529224750836	0.54	0.228	4.84203365328802e-74	Undifferentiated - 4	para
CG15771	2.39984420125352e-77	0.842935679859683	0.153	0.023	3.07132060876426e-73	Undifferentiated - 4	CG15771
tsr	3.44457660031407e-77	0.341818579379488	0.654	0.297	4.40836913308195e-73	Undifferentiated - 4	tsr
ND-B22	3.98618800508982e-77	0.515456257879378	0.243	0.067	5.10152340891396e-73	Undifferentiated - 4	ND-B22
CG34200	3.48886401575492e-76	0.484402293439903	0.251	0.072	4.46504816736315e-72	Undifferentiated - 4	CG34200
dpr1	1.55650050616271e-75	0.868377997294728	0.163	0.029	1.99200934778704e-71	Undifferentiated - 4	dpr1
CG3744	7.20789727013531e-75	0.899271371323339	0.136	0.016	9.22466692631918e-71	Undifferentiated - 4	CG3744
D	7.75272997747627e-75	1.26799345998584	0.125	0.012	9.92194382517414e-71	Undifferentiated - 4	D
KrT95D	2.03904796380406e-74	0.805835038778752	0.162	0.029	2.60957358407644e-70	Undifferentiated - 4	KrT95D
bi	6.82669730619487e-74	0.550633199303466	0.437	0.189	8.73680721246819e-70	Undifferentiated - 4	bi
RhoGAP68F	3.36365958850952e-73	0.976150399699932	0.118	0.01	4.30481154137448e-69	Undifferentiated - 4	RhoGAP68F
CG41128	3.87446137252074e-73	0.436707607575475	0.296	0.099	4.95853566455204e-69	Undifferentiated - 4	CG41128
Syx1A	8.48720062741032e-73	0.345931263088353	0.542	0.235	1.08619193629597e-68	Undifferentiated - 4	Syx1A
jdp	3.17671874595743e-72	0.579062896194088	0.261	0.082	4.06556465107631e-68	Undifferentiated - 4	jdp
grh	6.57511532815532e-72	1.0563508751115	0.141	0.021	8.41483259697318e-68	Undifferentiated - 4	grh
CG32532	9.07890757504758e-72	1.23754638086554	0.111	0.007	1.16191859145459e-67	Undifferentiated - 4	CG32532
kmr	1.08232453434955e-71	0.586503707732761	0.192	0.045	1.38515893906055e-67	Undifferentiated - 4	kmr
Npl4	1.11752555641822e-71	0.89463803851046	0.132	0.017	1.43020920710404e-67	Undifferentiated - 4	Npl4
msi	1.34456965884327e-71	0.41406471106973	0.656	0.318	1.72078024938762e-67	Undifferentiated - 4	msi
RpL30	1.95915628526928e-71	0.312897697204058	0.67	0.309	2.50732821388763e-67	Undifferentiated - 4	RpL30
RpL11	2.23812815109213e-71	0.337539041789293	0.665	0.309	2.86435640776771e-67	Undifferentiated - 4	RpL11
RpL26	3.80480788863384e-71	0.388735442517087	0.778	0.39	4.86939313587359e-67	Undifferentiated - 4	RpL26
CG34250	5.19078839101176e-71	0.720699162910022	0.159	0.029	6.64317098281685e-67	Undifferentiated - 4	CG34250
Lim1	7.84943250866682e-71	0.629084994186921	0.205	0.053	1.00457037245918e-66	Undifferentiated - 4	Lim1
CG10132	1.00197315929803e-70	0.894079184075038	0.127	0.015	1.28232524926962e-66	Undifferentiated - 4	CG10132
RpL15	2.88850440781828e-70	0.390420396433123	0.797	0.408	3.69670794112584e-66	Undifferentiated - 4	RpL15
RapGAP1	3.05914307565163e-70	0.471411873195725	0.326	0.121	3.91509130821896e-66	Undifferentiated - 4	RapGAP1
COX5B	9.4750714452692e-70	0.344206856382508	0.314	0.11	1.21261964356555e-65	Undifferentiated - 4	COX5B
E(spl)mgamma-HLH	4.78509730392754e-69	1.0963874114149	0.113	0.01	6.12396752956646e-65	Undifferentiated - 4	E(spl)mgamma-HLH
RpS30	1.52379565627553e-68	0.36407054354979	0.707	0.342	1.95015368090143e-64	Undifferentiated - 4	RpS30
rb	5.56285782109807e-68	0.813753516107868	0.132	0.018	7.11934543944131e-64	Undifferentiated - 4	rb
CG43737	1.07209854091953e-67	0.493230073494694	0.264	0.086	1.37207171266881e-63	Undifferentiated - 4	CG43737
Frq1	1.64538965526333e-67	0.406763916798712	0.351	0.135	2.10576968080601e-63	Undifferentiated - 4	Frq1
Mekk1	3.46453593436455e-67	0.893050484275952	0.116	0.012	4.43391308879976e-63	Undifferentiated - 4	Mekk1
Rap1	3.6989813520983e-67	0.309237477786925	0.317	0.115	4.7339563344154e-63	Undifferentiated - 4	Rap1
CG17776	5.80454960750405e-67	0.55023898773298	0.197	0.051	7.42866258768369e-63	Undifferentiated - 4	CG17776
dysc	7.3939927210416e-67	0.248152383040834	0.449	0.186	9.46283188438904e-63	Undifferentiated - 4	dysc
RhoGAPp190	7.50247289647153e-67	0.292138722110433	0.314	0.113	9.60166481290427e-63	Undifferentiated - 4	RhoGAPp190
Galphai	9.67156934841071e-67	0.545174526810641	0.23	0.069	1.2377674452096e-62	Undifferentiated - 4	Galphai
ND-39	1.35252319544016e-66	0.639153139098084	0.171	0.038	1.73095918552432e-62	Undifferentiated - 4	ND-39
slgA	1.36384107938279e-66	0.367718354727641	0.261	0.085	1.74544381339409e-62	Undifferentiated - 4	slgA
Rack1	3.54403993382549e-66	0.217520641167928	0.503	0.215	4.53566230730986e-62	Undifferentiated - 4	Rack1
Sep4	4.63267480591294e-66	0.720684884807144	0.143	0.025	5.92889721660738e-62	Undifferentiated - 4	Sep4
CG2269	5.56670812610353e-66	0.443278321385223	0.348	0.135	7.12427305978729e-62	Undifferentiated - 4	CG2269
Met	5.60665777481474e-66	0.671191314050485	0.157	0.032	7.17540062020791e-62	Undifferentiated - 4	Met
RNASEK	5.91099952401225e-66	0.349308176759133	0.331	0.124	7.56489719083088e-62	Undifferentiated - 4	RNASEK
CG16903	6.33993215676268e-66	0.876638020233465	0.116	0.013	8.11384517422488e-62	Undifferentiated - 4	CG16903
CG13625	6.80446285889259e-66	0.802574839781326	0.122	0.015	8.70835156681074e-62	Undifferentiated - 4	CG13625
vvl	8.04174713309311e-66	0.567088749830572	0.335	0.133	1.02918279809326e-61	Undifferentiated - 4	vvl
Fum1	1.23460266817076e-65	0.673910873725348	0.158	0.032	1.58004449472494e-61	Undifferentiated - 4	Fum1
flw	2.29527255836543e-65	0.614315930382269	0.183	0.045	2.93748982019608e-61	Undifferentiated - 4	flw
endos	3.63936771730248e-65	0.394721268533761	0.244	0.077	4.65766280460372e-61	Undifferentiated - 4	endos
HnRNP-K	8.75130991953506e-64	0.527585636222056	0.197	0.054	1.1199926435021e-59	Undifferentiated - 4	HnRNP-K
Sp1	9.17843118823717e-64	1.27219705789362	0.14	0.026	1.17465562347059e-59	Undifferentiated - 4	Sp1
Prosbeta5	9.71273003104163e-64	0.456040733179104	0.213	0.062	1.24303518937271e-59	Undifferentiated - 4	Prosbeta5
CG12239	9.86049040664e-64	0.677982573952207	0.16	0.035	1.26194556224179e-59	Undifferentiated - 4	CG12239
clu	2.03831689387166e-63	0.674414008286936	0.142	0.026	2.60863796077695e-59	Undifferentiated - 4	clu
blw	3.15724342629986e-63	0.225594265820511	0.421	0.175	4.04064013697856e-59	Undifferentiated - 4	blw
p23	4.08445852267344e-63	0.193658735442905	0.353	0.138	5.22729001731746e-59	Undifferentiated - 4	p23
COX5A	4.72440703008246e-63	0.23648065609837	0.378	0.152	6.04629611709953e-59	Undifferentiated - 4	COX5A
CG14591	6.54744096773544e-63	0.691835448179584	0.133	0.022	8.37941495050782e-59	Undifferentiated - 4	CG14591
mRpL34	6.91510984049833e-63	0.587540469830191	0.176	0.044	8.84995757386977e-59	Undifferentiated - 4	mRpL34
Psc	8.70852212000108e-63	0.606598885344747	0.164	0.037	1.11451666091774e-58	Undifferentiated - 4	Psc
RpL19	1.22196074786212e-62	0.369525478109818	0.779	0.41	1.56386536511395e-58	Undifferentiated - 4	RpL19
cic	1.34959424715634e-62	0.296483025819609	0.282	0.1	1.72721071751069e-58	Undifferentiated - 4	cic
sun	1.52472992284833e-62	0.282896843355107	0.37	0.149	1.95134935526129e-58	Undifferentiated - 4	sun
COX4	3.86141177505646e-62	0.265663159296506	0.332	0.127	4.94183478971726e-58	Undifferentiated - 4	COX4
pcs	4.30358528212275e-62	0.542147607174932	0.17	0.041	5.50772844406069e-58	Undifferentiated - 4	pcs
CtBP	4.61441641780267e-62	0.218373633724991	0.562	0.255	5.90553013150385e-58	Undifferentiated - 4	CtBP
CG45263	7.93318863487027e-62	0.651011954587932	0.168	0.041	1.0152894814907e-57	Undifferentiated - 4	CG45263
RpS3	8.27231415444638e-62	0.212245187354692	0.6	0.275	1.05869076548605e-57	Undifferentiated - 4	RpS3
Pitslre	1.11501418210396e-61	0.54564349321055	0.168	0.04	1.42699515025665e-57	Undifferentiated - 4	Pitslre
cass	1.44974622026825e-61	0.296660756992717	0.234	0.075	1.8553852126993e-57	Undifferentiated - 4	cass
Cul1	1.65259404549013e-61	0.634920197649952	0.152	0.032	2.11498985941827e-57	Undifferentiated - 4	Cul1
Tm1	1.79254247276908e-61	0.205348816870008	0.441	0.188	2.29409585664987e-57	Undifferentiated - 4	Tm1
Vha13	1.93547373702613e-61	0.26098907895299	0.319	0.121	2.47701928864604e-57	Undifferentiated - 4	Vha13
eIF4G2	2.63566262352582e-61	0.421188357271779	0.207	0.06	3.37312102558834e-57	Undifferentiated - 4	eIF4G2
Dg	4.10626514027716e-61	0.265592367789009	0.391	0.162	5.25519812652671e-57	Undifferentiated - 4	Dg
CG44242	5.01986218159758e-61	0.510137015057023	0.179	0.046	6.42441962000859e-57	Undifferentiated - 4	CG44242
tipE	5.64272344475027e-61	0.447986724583703	0.183	0.049	7.22155746459139e-57	Undifferentiated - 4	tipE
RpL8	7.19424744965306e-61	0.354248333190177	0.758	0.393	9.20719788606598e-57	Undifferentiated - 4	RpL8
PhKgamma	7.30297735426208e-61	0.632019580560345	0.148	0.031	9.34635041798461e-57	Undifferentiated - 4	PhKgamma
kn	9.40442255314686e-61	1.12634782621283	0.126	0.021	1.20357799835173e-56	Undifferentiated - 4	kn
cdc14	1.08516475907295e-60	0.539837226627045	0.171	0.043	1.38879385866156e-56	Undifferentiated - 4	cdc14
RpL4	2.22213925027684e-60	0.164414306206522	0.471	0.204	2.8438938125043e-56	Undifferentiated - 4	RpL4
CG32982	3.1287099600324e-60	0.854623418477634	0.132	0.024	4.00412300684946e-56	Undifferentiated - 4	CG32982
CG32767	3.49802742684161e-60	0.202708542303402	0.409	0.171	4.4767755008719e-56	Undifferentiated - 4	CG32767
CG9776	5.13559542973622e-60	0.591897474440007	0.141	0.028	6.57253503097642e-56	Undifferentiated - 4	CG9776
awd	7.32506594306525e-60	0.276678992486773	0.693	0.342	9.37461939393491e-56	Undifferentiated - 4	awd
Pp2A-29B	9.11257513322369e-60	0.452120301255991	0.189	0.053	1.16622736554997e-55	Undifferentiated - 4	Pp2A-29B
RpS26	1.00717499460194e-59	0.349036025182861	0.817	0.445	1.28898255809157e-55	Undifferentiated - 4	RpS26
Vmat	1.05443693033239e-59	-1.70063268631384	0.046	0.156	1.34946838343939e-55	Undifferentiated - 4	Vmat
RpS5a	1.16014838541809e-59	0.286912511114388	0.718	0.354	1.48475790365808e-55	Undifferentiated - 4	RpS5a
pyr	1.16167293791023e-59	0.815678939345783	0.117	0.017	1.48670902593751e-55	Undifferentiated - 4	pyr
B52	1.64356435429436e-59	0.274801676166891	0.287	0.106	2.10343366062592e-55	Undifferentiated - 4	B52
CG13551	2.0705844784656e-59	0.280200802398427	0.274	0.099	2.64993401554028e-55	Undifferentiated - 4	CG13551
UbcE2M	2.32175277774579e-59	0.644859793124833	0.13	0.023	2.97137920495906e-55	Undifferentiated - 4	UbcE2M
woc	3.10375498675239e-59	0.583594467834331	0.149	0.032	3.97218563204571e-55	Undifferentiated - 4	woc
CG44837	4.4156950644838e-59	0.720526399126223	0.126	0.021	5.65120654352637e-55	Undifferentiated - 4	CG44837
Gbeta13F	5.72054681431348e-59	0.35658974971668	0.871	0.51	7.3211558129584e-55	Undifferentiated - 4	Gbeta13F
Act42A	6.23892817695439e-59	0.210953242850078	0.313	0.12	7.98458028086622e-55	Undifferentiated - 4	Act42A
amon	1.68213179605878e-58	0.42364505243675	0.207	0.063	2.15279227259603e-54	Undifferentiated - 4	amon
Eph	2.33160918757592e-58	0.23983735776593	0.289	0.108	2.98399343825966e-54	Undifferentiated - 4	Eph
CG10555	2.56826284730153e-58	0.377847039578954	0.199	0.059	3.2868627919765e-54	Undifferentiated - 4	CG10555
RpS13	9.08037820249679e-58	0.340421633827323	0.852	0.493	1.16210680235554e-53	Undifferentiated - 4	RpS13
arm	2.42751795013537e-57	0.431372000275063	0.18	0.049	3.10673747258324e-53	Undifferentiated - 4	arm
Not1	8.17906887933659e-57	0.268974342655201	0.236	0.08	1.0467572351775e-52	Undifferentiated - 4	Not1
CG8860	1.05259443327636e-56	0.275430204776463	0.272	0.101	1.34711035570709e-52	Undifferentiated - 4	CG8860
Ggamma1	3.2582132275677e-56	0.138808330721175	0.382	0.16	4.16986128864115e-52	Undifferentiated - 4	Ggamma1
Con	3.56103968280444e-56	0.423307741542118	0.265	0.099	4.55741858605312e-52	Undifferentiated - 4	Con
Rdl	6.45417563562459e-56	0.245732051550119	0.677	0.334	8.26005397847236e-52	Undifferentiated - 4	Rdl
CG31221	7.76769343853361e-56	0.963585397346506	0.598	0.373	9.94109406263532e-52	Undifferentiated - 4	CG31221
Frl	8.82736929305833e-56	0.303959993347917	0.22	0.073	1.12972672212561e-51	Undifferentiated - 4	Frl
hrg	1.05609658100866e-55	0.326248920205134	0.197	0.06	1.35159240437488e-51	Undifferentiated - 4	hrg
tsu	1.84734522306368e-55	0.461225926696077	0.169	0.046	2.3642324164769e-51	Undifferentiated - 4	tsu
Smr	7.66723833170813e-55	0.108042897346579	0.396	0.169	9.81253161692007e-51	Undifferentiated - 4	Smr
dlg1	8.21033257266725e-55	0.200169978998421	0.332	0.135	1.05075836264996e-50	Undifferentiated - 4	dlg1
ND-B15	1.03985546420677e-54	0.513697706211355	0.154	0.038	1.33080702309183e-50	Undifferentiated - 4	ND-B15
CG7154	1.28754037903108e-54	0.6717257139566	0.124	0.023	1.64779417708398e-50	Undifferentiated - 4	CG7154
CG9034	1.3757980021277e-54	0.3638263657122	0.189	0.057	1.76074628312303e-50	Undifferentiated - 4	CG9034
CG4467	2.04698818728591e-54	0.205212633604611	0.251	0.091	2.6197354820885e-50	Undifferentiated - 4	CG4467
Ndf	2.43117425916142e-54	0.319634740556387	0.215	0.071	3.11141681687478e-50	Undifferentiated - 4	Ndf
CG12054	3.94959671707253e-54	0.291702642594807	0.228	0.078	5.05469387850943e-50	Undifferentiated - 4	CG12054
Rab8	5.87267967705489e-54	0.573280271178993	0.13	0.027	7.51585545069485e-50	Undifferentiated - 4	Rab8
CG7637	8.09456153438067e-54	0.396156149949565	0.199	0.063	1.03594198517004e-49	Undifferentiated - 4	CG7637
mahe	9.71825776418897e-54	-1.83204924123834	0.14	0.252	1.2437426286609e-49	Undifferentiated - 4	mahe
ATPsynO	1.53125004864e-53	0.242483461046719	0.289	0.113	1.95969381224947e-49	Undifferentiated - 4	ATPsynO
CG2865	3.06059831700685e-53	0.384741123671303	0.18	0.053	3.91695372610537e-49	Undifferentiated - 4	CG2865
AstC-R2	8.61889088028183e-53	0.696547967270002	0.149	0.038	1.10304565485847e-48	Undifferentiated - 4	AstC-R2
E(Pc)	3.00059071381207e-52	0.284310351889164	0.218	0.075	3.84015599553668e-48	Undifferentiated - 4	E(Pc)
mask	3.54553962921087e-52	0.180881859464023	0.272	0.105	4.53758161746407e-48	Undifferentiated - 4	mask
RpL35A	1.21253416231759e-51	0.161004598615583	0.529	0.248	1.55180122093405e-47	Undifferentiated - 4	RpL35A
SmD2	1.35132789097083e-51	0.306434280182151	0.205	0.068	1.72942943486446e-47	Undifferentiated - 4	SmD2
CG11883	1.94560198223324e-51	0.49531395890805	0.145	0.036	2.4899814168621e-47	Undifferentiated - 4	CG11883
Mnt	2.64674935097225e-51	0.412597789987089	0.161	0.045	3.38730981937429e-47	Undifferentiated - 4	Mnt
numb	5.8284055829604e-51	0.520040344633667	0.133	0.03	7.45919346507271e-47	Undifferentiated - 4	numb
pod1	6.38332337674491e-51	0.333509852216918	0.194	0.063	8.16937725755814e-47	Undifferentiated - 4	pod1
CG12391	1.41904269504373e-50	0.390870554927353	0.161	0.045	1.81609084111696e-46	Undifferentiated - 4	CG12391
porin	1.629048642103e-50	0.102883873020583	0.477	0.219	2.08485645216341e-46	Undifferentiated - 4	porin
CG13743	2.57763837491794e-50	0.550854863255284	0.139	0.034	3.29886159221998e-46	Undifferentiated - 4	CG13743
Pvf3	2.58776225547987e-50	0.624592062062709	0.154	0.042	3.31181813456314e-46	Undifferentiated - 4	Pvf3
wts	2.74165213582947e-50	0.425107985025483	0.151	0.04	3.50876640343456e-46	Undifferentiated - 4	wts
Ace	3.14850588225007e-50	0.192164166328621	0.315	0.132	4.02945782810364e-46	Undifferentiated - 4	Ace
Vap33	3.79592203868314e-50	0.144003301187441	0.609	0.294	4.85802102510668e-46	Undifferentiated - 4	Vap33
Trx-2	4.49593076567158e-50	0.231127011041506	0.245	0.092	5.75389219390648e-46	Undifferentiated - 4	Trx-2
CanB	5.91332524024861e-50	0.37917312038796	0.166	0.048	7.56787364247017e-46	Undifferentiated - 4	CanB
nonA	1.05174805074018e-49	0.205411302029342	0.229	0.083	1.34602715533728e-45	Undifferentiated - 4	nonA
RpL10	1.06160413128254e-49	0.288289727206429	0.825	0.476	1.3586409672154e-45	Undifferentiated - 4	RpL10
Sf3b5	1.60730877311635e-49	0.508303034639617	0.141	0.036	2.05703376783431e-45	Undifferentiated - 4	Sf3b5
kud	3.90953485015152e-49	0.312045617416581	0.185	0.06	5.00342270122391e-45	Undifferentiated - 4	kud
sesB	4.54713482561835e-49	0.171732988836268	0.616	0.305	5.81942314982636e-45	Undifferentiated - 4	sesB
ND-MLRQ	5.4607817687856e-49	0.167495320082641	0.334	0.143	6.98870850769181e-45	Undifferentiated - 4	ND-MLRQ
RpII18	5.75922698521561e-49	0.353234229381086	0.174	0.054	7.37065869567894e-45	Undifferentiated - 4	RpII18
stai	7.31541680669817e-49	0.299641796703518	0.703	0.381	9.36227042921232e-45	Undifferentiated - 4	stai
Pfdn6	1.79922009386204e-48	0.402500856865326	0.147	0.039	2.30264187612464e-44	Undifferentiated - 4	Pfdn6
Lk6	2.5587488465578e-47	0.116237624679326	0.495	0.237	3.27468677382468e-43	Undifferentiated - 4	Lk6
CG3625	5.37787038829735e-47	0.397227972163929	0.153	0.044	6.88259852294295e-43	Undifferentiated - 4	CG3625
Pfdn5	7.31758760823198e-47	0.418892729974092	0.147	0.041	9.36504862101528e-43	Undifferentiated - 4	Pfdn5
Idh3a	2.38165854889161e-46	0.286007779961672	0.187	0.063	3.04804661087148e-42	Undifferentiated - 4	Idh3a
ND-PDSW	6.56760478783971e-46	0.259561632562508	0.198	0.07	8.40522060747726e-42	Undifferentiated - 4	ND-PDSW
ATPsyngamma	1.04759074973428e-45	0.202828623251632	0.222	0.083	1.34070664150993e-41	Undifferentiated - 4	ATPsyngamma
CG42668	1.09683025153123e-45	0.400727156081037	0.142	0.039	1.40372335590966e-41	Undifferentiated - 4	CG42668
puc	1.92521789053473e-45	0.277158731064995	0.191	0.066	2.46389385630634e-41	Undifferentiated - 4	puc
Nrt	2.99181797483049e-45	0.127739790077561	0.478	0.232	3.82892864418807e-41	Undifferentiated - 4	Nrt
lid	6.34261468885315e-45	0.182096712598762	0.188	0.065	8.11727827879426e-41	Undifferentiated - 4	lid
Pgk	1.01959259803112e-44	0.167822105431408	0.24	0.094	1.30487460696023e-40	Undifferentiated - 4	Pgk
HINT1	2.01321166611521e-44	0.205181575984872	0.183	0.063	2.57650829029425e-40	Undifferentiated - 4	HINT1
Psi	4.29517252319308e-44	0.342736572501028	0.141	0.04	5.4969617951825e-40	Undifferentiated - 4	Psi
RpL18A	4.54407050274019e-44	0.234742257002017	0.781	0.429	5.81550142940689e-40	Undifferentiated - 4	RpL18A
RpS2	1.38587184343263e-43	0.157061156841774	0.736	0.388	1.77363878522508e-39	Undifferentiated - 4	RpS2
RhoGAP19D	1.69188177313069e-43	0.225648307138861	0.2	0.073	2.16527029325266e-39	Undifferentiated - 4	RhoGAP19D
Rpb10	2.70291892134341e-43	0.337823462998952	0.147	0.044	3.4591956355353e-39	Undifferentiated - 4	Rpb10
beat-IIIc	3.97531458480214e-43	0.544591284768284	0.189	0.069	5.08760760562978e-39	Undifferentiated - 4	beat-IIIc
Rip11	4.35896071942652e-43	0.333068214081269	0.146	0.044	5.57859792872206e-39	Undifferentiated - 4	Rip11
Vha36-1	6.57177719702021e-43	0.248679015925115	0.172	0.058	8.41056045674646e-39	Undifferentiated - 4	Vha36-1
ND-ACP	7.23270354395703e-43	0.15747962126446	0.199	0.073	9.25641399555621e-39	Undifferentiated - 4	ND-ACP
Rac1	1.82625497200075e-42	0.119908883783432	0.248	0.102	2.33724111316655e-38	Undifferentiated - 4	Rac1
UQCR-C2	2.16807340464271e-42	0.298298442651985	0.161	0.053	2.77470034326174e-38	Undifferentiated - 4	UQCR-C2
Snap25	2.17997078636222e-42	0.159211989857583	0.239	0.096	2.78992661238637e-38	Undifferentiated - 4	Snap25
Atx2	2.3042728257958e-42	0.185521838315267	0.176	0.061	2.94900836245347e-38	Undifferentiated - 4	Atx2
schlank	3.12397111896548e-42	0.189667408388062	0.205	0.077	3.99805823805202e-38	Undifferentiated - 4	schlank
e(r)	3.68911981272724e-42	0.317345356189339	0.15	0.047	4.72133553632832e-38	Undifferentiated - 4	e(r)
5-HT1A	4.51008170413746e-42	0.336884333070361	0.162	0.053	5.77200256495512e-38	Undifferentiated - 4	5-HT1A
RpL12	4.57223430660709e-42	0.163787289365995	0.713	0.37	5.85154546559575e-38	Undifferentiated - 4	RpL12
Rab7	4.9301318880842e-42	0.313962621157508	0.144	0.043	6.30958279037015e-38	Undifferentiated - 4	Rab7
shep	6.36141485562701e-42	-0.512862494931566	0.846	0.732	8.14133873223144e-38	Undifferentiated - 4	shep
bru3	7.59507077122433e-42	0.128919202840254	0.495	0.246	9.7201715730129e-38	Undifferentiated - 4	bru3
RpL3	1.22258951101905e-41	0.165435635895447	0.699	0.364	1.56467005620219e-37	Undifferentiated - 4	RpL3
Socs36E	1.32570365027531e-41	0.180377545692068	0.18	0.064	1.69663553162234e-37	Undifferentiated - 4	Socs36E
east	2.69971103132116e-41	0.17033158727346	0.168	0.057	3.45509017788482e-37	Undifferentiated - 4	east
RpS14b	2.7990217533484e-41	0.209987285801685	0.178	0.063	3.58218803993528e-37	Undifferentiated - 4	RpS14b
CG44774	1.66158599130173e-40	0.145248413007363	0.177	0.063	2.12649775166796e-36	Undifferentiated - 4	CG44774
Gbs-76A	2.82141289619311e-40	0.250906773712324	0.159	0.053	3.61084422454794e-36	Undifferentiated - 4	Gbs-76A
Acbp1	6.01917127583691e-40	0.23056920535063	0.155	0.052	7.70333539881608e-36	Undifferentiated - 4	Acbp1
Prosbeta3	8.28812861351285e-40	0.239251299495185	0.164	0.057	1.06071469995737e-35	Undifferentiated - 4	Prosbeta3
hth	1.39002729551459e-39	0.140725215419053	0.548	0.287	1.77895693279957e-35	Undifferentiated - 4	hth
klg	1.76515611786952e-39	0.1958355789108	0.238	0.1	2.25904679964941e-35	Undifferentiated - 4	klg
stx	2.26185723994048e-39	0.182626730069219	0.162	0.055	2.89472489567583e-35	Undifferentiated - 4	stx
Tom20	2.95530572283497e-39	0.211755549305403	0.159	0.054	3.7822002640842e-35	Undifferentiated - 4	Tom20
CG1677	5.66230634185686e-39	0.230702981617939	0.164	0.057	7.24661965630841e-35	Undifferentiated - 4	CG1677
RFeSP	5.92921116180231e-39	0.121758663579083	0.182	0.067	7.5882044448746e-35	Undifferentiated - 4	RFeSP
Pp1alpha-96A	1.13061408778281e-38	0.126359541716095	0.189	0.072	1.44695990954444e-34	Undifferentiated - 4	Pp1alpha-96A
mRpL33	1.13076085777869e-38	0.153188739927321	0.168	0.06	1.44714774578517e-34	Undifferentiated - 4	mRpL33
Plc21C	4.05741094649421e-38	0.102638717231312	0.209	0.084	5.19267452932329e-34	Undifferentiated - 4	Plc21C
RpL24	4.78179207766289e-38	0.146121314469633	0.673	0.353	6.11973750099296e-34	Undifferentiated - 4	RpL24
Stacl	6.42363884749345e-38	0.298034694152448	0.16	0.056	8.22097299702212e-34	Undifferentiated - 4	Stacl
beat-Ic	7.17932543260615e-38	0.333736756093188	0.157	0.055	9.18810068864935e-34	Undifferentiated - 4	beat-Ic
RpL22	1.14551774567351e-37	0.220218356297417	0.153	0.052	1.46603361091295e-33	Undifferentiated - 4	RpL22
RpL13	1.98050442141948e-37	0.119779298701305	0.644	0.336	2.53464955853265e-33	Undifferentiated - 4	RpL13
RpS27	1.44897322854273e-36	0.226399592214459	0.916	0.606	1.85439593788899e-32	Undifferentiated - 4	RpS27
Ip259	3.62627217913091e-36	0.171737911729813	0.166	0.062	4.64090313485174e-32	Undifferentiated - 4	Ip259
RpS9	9.53142159511445e-36	0.160921111001182	0.719	0.392	1.21983133574275e-31	Undifferentiated - 4	RpS9
alphaTub84B	1.92558346227641e-35	-0.624227954298325	0.742	0.619	2.46436171502136e-31	Undifferentiated - 4	alphaTub84B
CG46385	4.68220033108562e-35	0.100943271675242	0.177	0.069	5.99227998372337e-31	Undifferentiated - 4	CG46385
RpS27A	9.14067811662698e-33	0.199312952079527	0.81	0.473	1.16982398536592e-28	Undifferentiated - 4	RpS27A
RpS15	9.47691542284837e-33	0.208764172887939	0.832	0.502	1.21285563581613e-28	Undifferentiated - 4	RpS15
RpL23	2.41874826514065e-32	0.189994594524081	0.822	0.487	3.09551402972701e-28	Undifferentiated - 4	RpL23
RpL31	6.58084592028665e-32	0.104640444724469	0.691	0.377	8.42216660878285e-28	Undifferentiated - 4	RpL31
RpL7	7.28377226807297e-32	0.117254337194028	0.687	0.376	9.32177174867979e-28	Undifferentiated - 4	RpL7
RpL36	8.34577639967741e-31	0.200578425576347	0.838	0.513	1.06809246363072e-26	Undifferentiated - 4	RpL36
brp	1.27545419659171e-28	-0.109749036417737	0.23	0.108	1.63232628079808e-24	Undifferentiated - 4	brp
Sod1	6.32366637174091e-26	-0.153220206608645	0.215	0.103	8.09302822255402e-22	Undifferentiated - 4	Sod1
Atpalpha	6.96623198452747e-26	-0.611977364689579	0.746	0.604	8.91538369379825e-22	Undifferentiated - 4	Atpalpha
CG7646	1.15315612536906e-25	-0.219684352854648	0.299	0.153	1.47580920924733e-21	Undifferentiated - 4	CG7646
eIF4A	4.48319605928575e-25	-0.141575332963475	0.468	0.25	5.73759431667391e-21	Undifferentiated - 4	eIF4A
GluClalpha	1.27805002356456e-24	-0.122457056015614	0.252	0.128	1.63564842015793e-20	Undifferentiated - 4	GluClalpha
Fer1HCH	1.77143114268096e-24	-0.105988300164505	0.226	0.113	2.26707757640309e-20	Undifferentiated - 4	Fer1HCH
tutl	6.8128916616086e-24	-0.164850913508316	0.263	0.135	8.71913874852668e-20	Undifferentiated - 4	tutl
Sin3A	1.31802551313209e-23	-0.146274943974461	0.226	0.113	1.68680905170645e-19	Undifferentiated - 4	Sin3A
glec	1.76596459889743e-23	-0.155977321494429	0.228	0.115	2.26008149366893e-19	Undifferentiated - 4	glec
RpS25	2.22304783624289e-23	0.148012259404898	0.917	0.65	2.84505662082365e-19	Undifferentiated - 4	RpS25
psq	1.05228101964326e-22	-0.198463565546668	0.336	0.182	1.34670924893944e-18	Undifferentiated - 4	psq
CycG	3.46927266445809e-22	-0.214449016246689	0.336	0.183	4.43997515597346e-18	Undifferentiated - 4	CycG
CkIIbeta	5.28847178577124e-22	-0.203816088839923	0.209	0.105	6.76818619143003e-18	Undifferentiated - 4	CkIIbeta
ATPsynE	7.48068361286085e-22	-0.176244565025526	0.285	0.152	9.57377888773931e-18	Undifferentiated - 4	ATPsynE
Nlp	1.3622318884244e-21	-0.229238795257174	0.347	0.189	1.74338437080554e-17	Undifferentiated - 4	Nlp
mub	4.40480759656256e-21	-0.243665616495282	0.29	0.155	5.63727276208077e-17	Undifferentiated - 4	mub
Bsg	5.7905444733279e-21	-0.167558151967971	0.459	0.256	7.41073881696504e-17	Undifferentiated - 4	Bsg
unc-104	5.1048683113036e-20	-0.21500425968928	0.223	0.117	6.53321046480635e-16	Undifferentiated - 4	unc-104
CG5758	5.45353997098609e-20	-0.178677472941143	0.278	0.152	6.979440454868e-16	Undifferentiated - 4	CG5758
tou	4.78704044983385e-19	-0.247753830099616	0.244	0.132	6.12645436769737e-15	Undifferentiated - 4	tou
kra	5.34682172135854e-19	-0.25876984935651	0.329	0.184	6.84286243899467e-15	Undifferentiated - 4	kra
14-3-3epsilon	9.13236438229101e-19	-0.57019099475311	0.722	0.571	1.1687599936456e-14	Undifferentiated - 4	14-3-3epsilon
Gug	1.43109192184418e-18	-0.285646303321382	0.237	0.128	1.83151144157619e-14	Undifferentiated - 4	Gug
RpLP0	2.13635453182716e-17	-0.110764975241723	0.598	0.342	2.7341065298324e-13	Undifferentiated - 4	RpLP0
eEF2	2.25654828454533e-17	-0.332059175209082	0.312	0.177	2.88793049456111e-13	Undifferentiated - 4	eEF2
mtd	2.41731832686978e-17	-0.266538771496949	0.248	0.138	3.09368399472795e-13	Undifferentiated - 4	mtd
CG32264	2.59345787614622e-16	-0.273238066637016	0.3	0.172	3.31910738989194e-12	Undifferentiated - 4	CG32264
mt:ND1	4.80685560536605e-16	-0.281178519729581	0.258	0.147	6.15181380374747e-12	Undifferentiated - 4	mt:ND1
Hsc70-4	5.11700640141135e-16	-0.323203604457079	0.3	0.172	6.54874479252624e-12	Undifferentiated - 4	Hsc70-4
crc	5.55756826336453e-15	-0.319099821099399	0.26	0.151	7.11257586345393e-11	Undifferentiated - 4	crc
l(3)neo38	7.25502115620145e-14	-0.2277084651459	0.518	0.303	9.28497607570662e-10	Undifferentiated - 4	l(3)neo38
CG43736	2.69071196797937e-13	-0.38856364368621	0.323	0.193	3.44357317662e-09	Undifferentiated - 4	CG43736
Oda	7.46592834275959e-13	-0.317676652878188	0.328	0.198	9.55489509306372e-09	Undifferentiated - 4	Oda
HmgZ	1.00791534116592e-12	-0.260794316872816	0.513	0.304	1.28993005362414e-08	Undifferentiated - 4	HmgZ
Calr	1.87148921270274e-12	-0.408683645645839	0.271	0.162	2.39513189441697e-08	Undifferentiated - 4	Calr
RpS10b	3.12081666426013e-12	-0.20028720423427	0.542	0.325	3.99402116692011e-08	Undifferentiated - 4	RpS10b
Syt1	3.22346058024391e-11	-0.321916851380567	0.413	0.251	4.12538485059616e-07	Undifferentiated - 4	Syt1
nmo	2.14791203181362e-10	-0.366334836137507	0.454	0.275	2.74889781831507e-06	Undifferentiated - 4	nmo
RpS23	2.18003970746854e-10	-0.103490981815495	0.662	0.405	2.79001481761824e-06	Undifferentiated - 4	RpS23
RpL27A	3.53533530583276e-10	-0.478841575798549	0.749	0.563	4.52452212440476e-06	Undifferentiated - 4	RpL27A
Argk	1.78770494678025e-09	-0.386724180685943	0.401	0.248	2.28790479088937e-05	Undifferentiated - 4	Argk
Sh	6.16555837399035e-09	-0.440249137770882	0.398	0.247	7.89068160703285e-05	Undifferentiated - 4	Sh
RpS3A	2.53014088622116e-08	-0.617367499503799	0.61	0.469	0.000323807430618584	Undifferentiated - 4	RpS3A
RpL5	4.12819858927252e-08	-0.238751285705169	0.591	0.364	0.000528326855455097	Undifferentiated - 4	RpL5
Eip75B	7.32286416661924e-08	-0.405275771825255	0.318	0.206	0.000937180156043931	Undifferentiated - 4	Eip75B
RpS16	7.87521335219633e-08	-0.144631409128523	0.645	0.401	0.00100786980481409	Undifferentiated - 4	RpS16
COX7A	9.79011293524847e-08	-0.441097389991262	0.346	0.223	0.0012529386534531	Undifferentiated - 4	COX7A
Sdc	1.81800177029547e-07	-0.411670299788537	0.332	0.216	0.00232667866562414	Undifferentiated - 4	Sdc
Ank2	4.69941518754935e-07	-0.26852200195184	0.557	0.352	0.00601431155702566	Undifferentiated - 4	Ank2
AGO1	7.94851855775417e-07	-0.474393168925079	0.382	0.246	0.0101725140502138	Undifferentiated - 4	AGO1
CG31140	8.89026754317629e-07	-0.509423220499851	0.297	0.195	0.011377764401757	Undifferentiated - 4	CG31140
mt:ATPase6	1.15058861018159e-06	-0.368271396948067	0.773	0.606	0.014725233033104	Undifferentiated - 4	mt:ATPase6
Gapdh1	2.58083752388806e-06	-0.362680932128673	0.492	0.317	0.0330295586307194	Undifferentiated - 4	Gapdh1
pum	5.75910929732097e-06	-0.364838380744828	0.464	0.302	0.0737050807871138	Undifferentiated - 4	pum
RpS19a	6.48417877068512e-06	-0.317057720336368	0.559	0.35	0.0829845199072281	Undifferentiated - 4	RpS19a
RpS15Aa	4.25672693954435e-05	-0.354177233123716	0.516	0.331	0.544775913722886	Undifferentiated - 4	RpS15Aa
CNBP	4.74292973381924e-05	-0.185123549503508	0.686	0.439	0.607000147334186	Undifferentiated - 4	CNBP
Appl	5.3244823732782e-05	-0.451931227283099	0.467	0.302	0.681427254132144	Undifferentiated - 4	Appl
Unr	6.69580030056597e-05	-0.331239162654286	0.557	0.356	0.856928522466433	Undifferentiated - 4	Unr
RpL9	6.9228652489331e-05	-0.39499774084165	0.511	0.328	0.885988294558458	Undifferentiated - 4	RpL9
lncRNA:Hsromega	0.000149711596116413	-0.599843717457429	0.595	0.452	1	Undifferentiated - 4	lncRNA:Hsromega
br	0.000175784494265827	-0.384142931846881	0.388	0.265	1	Undifferentiated - 4	br
lola	0.00033466597993273	-0.265166993678764	0.565	0.372	1	Undifferentiated - 4	lola
IA-2	0.000600380269930095	0.124216352851723	0.817	0.647	1	Undifferentiated - 4	IA-2
Hrb27C	0.000872315970560605	-0.315665828851594	0.784	0.581	1	Undifferentiated - 4	Hrb27C
Cyp1	0.00110795985780093	-0.634709232799031	0.559	0.419	1	Undifferentiated - 4	Cyp1
chinmo	0.0014298397881626	-0.318211156888941	0.59	0.387	1	Undifferentiated - 4	chinmo
RpL35	0.00176975627798717	-0.345800031710796	0.563	0.366	1	Undifferentiated - 4	RpL35
lncRNA:CR40469	0.00215114215779227	-0.139039574681457	0.758	0.507	1	Undifferentiated - 4	lncRNA:CR40469
MtnA	0.00801758284156083	-0.250339080181649	0.567	0.392	1	Undifferentiated - 4	MtnA
Gapdh2	0.0171640862196628	-0.363218349518124	0.577	0.387	1	Undifferentiated - 4	Gapdh2
RpL7A	0.028561000404103	-0.222838642928245	0.678	0.448	1	Undifferentiated - 4	RpL7A
RpL37A	0.0355364683606603	-0.282791522275909	0.785	0.561	1	Undifferentiated - 4	RpL37A
mt:srRNA.1	0	3.38421874277194	0.465	0.075	0	Undifferentiated - 5	mt:srRNA
mt:lrRNA.1	0	3.08654254709636	0.982	0.861	0	Undifferentiated - 5	mt:lrRNA
lncRNA:roX1.1	0	2.49852090263369	0.673	0.261	0	Undifferentiated - 5	lncRNA:roX1
lncRNA:noe.1	0	1.58158104754724	0.891	0.66	0	Undifferentiated - 5	lncRNA:noe
Obp44a.1	0	1.48063058795888	0.942	0.837	0	Undifferentiated - 5	Obp44a
14-3-3zeta.1	0	-0.891046309756431	0.856	0.996	0	Undifferentiated - 5	14-3-3zeta
RpL39.1	0	-0.93097141053315	0.874	0.998	0	Undifferentiated - 5	RpL39
betaTub56D.1	0	-1.10107911090803	0.616	0.979	0	Undifferentiated - 5	betaTub56D
RpL29.1	0	-1.18777015031163	0.504	0.962	0	Undifferentiated - 5	RpL29
smt3.1	0	-1.25797408809691	0.436	0.93	0	Undifferentiated - 5	smt3
Alk.1	0	-1.39691955520157	0.265	0.83	0	Undifferentiated - 5	Alk
fz2.1	0	-1.39695985420839	0.322	0.865	0	Undifferentiated - 5	fz2
His3.3B.1	0	-1.400209831158	0.358	0.903	0	Undifferentiated - 5	His3.3B
Rbp6.1	0	-1.42082169381086	0.416	0.886	0	Undifferentiated - 5	Rbp6
sbb.1	0	-1.48898649310228	0.302	0.883	0	Undifferentiated - 5	sbb
Hex-A.1	0	-1.55195114448144	0.258	0.816	0	Undifferentiated - 5	Hex-A
Sap47.1	0	-1.63360494625903	0.415	0.947	0	Undifferentiated - 5	Sap47
cdi.1	0	-1.65445436388267	0.113	0.643	0	Undifferentiated - 5	cdi
DIP1.1	0	-1.73226510044738	0.069	0.512	0	Undifferentiated - 5	DIP1
trv.1	0	-1.7832493077875	0.286	0.784	0	Undifferentiated - 5	trv
AMPdeam.1	0	-1.82786141811391	0.062	0.522	0	Undifferentiated - 5	AMPdeam
dpr14.1	0	-1.82957328309591	0.066	0.516	0	Undifferentiated - 5	dpr14
cib.1	0	-1.84322043607398	0.367	0.922	0	Undifferentiated - 5	cib
Hsp27.1	0	-1.9227264027245	0.271	0.875	0	Undifferentiated - 5	Hsp27
dpr9.1	0	-1.94976192866551	0.094	0.569	0	Undifferentiated - 5	dpr9
Pal2.1	0	-1.9639574626151	0.059	0.496	0	Undifferentiated - 5	Pal2
Liprin-gamma.1	0	-1.98566705911241	0.163	0.832	0	Undifferentiated - 5	Liprin-gamma
Toll-6.1	0	-2.00460139006149	0.126	0.626	0	Undifferentiated - 5	Toll-6
dsh.1	0	-2.10069126711719	0.039	0.472	0	Undifferentiated - 5	dsh
Toll-7.1	0	-2.16677351752973	0.114	0.671	0	Undifferentiated - 5	Toll-7
Ldh.1	0	-3.22236312462086	0.179	0.941	0	Undifferentiated - 5	Ldh
beat-IIa.1	0	-3.2305610429997	0.045	0.568	0	Undifferentiated - 5	beat-IIa
Usp7.1	1.86506137585454e-307	-1.36752208364727	0.141	0.654	2.38690554881864e-303	Undifferentiated - 5	Usp7
Rbfox1.1	4.95998468176564e-306	-1.08845680027638	0.462	0.932	6.34778839572367e-302	Undifferentiated - 5	Rbfox1
ctp.1	1.49364059553404e-303	-1.12544877883593	0.446	0.919	1.91156123416447e-299	Undifferentiated - 5	ctp
Dhit.1	1.23763159266217e-294	-1.44473456620136	0.118	0.598	1.58392091228905e-290	Undifferentiated - 5	Dhit
elB.1	1.33851125654881e-290	-2.04129857106402	0.042	0.43	1.71302670613116e-286	Undifferentiated - 5	elB
egh.1	6.02942514873624e-287	-1.60747725919587	0.07	0.492	7.71645830535265e-283	Undifferentiated - 5	egh
emb.1	6.15113275719058e-284	-1.44953313489283	0.097	0.547	7.87221970265251e-280	Undifferentiated - 5	emb
nAChRalpha6.1	3.13788547505567e-282	-1.19965528814193	0.315	0.842	4.01586583097625e-278	Undifferentiated - 5	nAChRalpha6
CG13954.1	1.56327545214448e-280	-1.99926933767203	0.034	0.405	2.0006799236545e-276	Undifferentiated - 5	CG13954
CG12991.1	5.50608318506706e-274	-1.3850355315348	0.107	0.557	7.04668526024883e-270	Undifferentiated - 5	CG12991
Pdp1.1	1.48258815385022e-271	-1.42560414413998	0.103	0.544	1.89741631929751e-267	Undifferentiated - 5	Pdp1
pAbp.1	2.88989091387227e-265	-0.723845531062262	0.834	0.99	3.69848239157373e-261	Undifferentiated - 5	pAbp
CG14464.1	1.2849805457701e-264	-1.46601823916131	0.085	0.503	1.64451810247657e-260	Undifferentiated - 5	CG14464
Mnn1.1	3.9642905525979e-263	-1.78500580524844	0.041	0.403	5.0734990492148e-259	Undifferentiated - 5	Mnn1
jeb.1	2.56728388164574e-262	-1.42041068309021	0.205	0.683	3.28560991173022e-258	Undifferentiated - 5	jeb
smog.1	2.63962292793252e-261	-1.30721820498991	0.122	0.574	3.37818942316804e-257	Undifferentiated - 5	smog
Hsp26.1	8.3570690866368e-261	-2.09872466334699	0.062	0.437	1.06953770170778e-256	Undifferentiated - 5	Hsp26
Hsc70Cb.1	2.17930827769518e-258	-1.30204144656884	0.13	0.584	2.78907873379429e-254	Undifferentiated - 5	Hsc70Cb
Cbp53E.1	2.62876857336883e-255	-1.97716619906358	0.169	0.596	3.36429802019743e-251	Undifferentiated - 5	Cbp53E
CG17124.1	1.7698860077371e-251	-1.40408610705489	0.102	0.521	2.26510011270194e-247	Undifferentiated - 5	CG17124
tow.1	1.29507877447204e-247	-1.38883703372393	0.082	0.48	1.65744181556932e-243	Undifferentiated - 5	tow
ox.1	2.07096186995858e-247	-1.16711353474995	0.164	0.636	2.65041700117299e-243	Undifferentiated - 5	ox
bel.1	1.14439822604349e-242	-1.18288138278217	0.163	0.631	1.46460084969046e-238	Undifferentiated - 5	bel
ps.1	1.39465127183541e-242	-1.13642368356639	0.197	0.68	1.78487469769496e-238	Undifferentiated - 5	ps
mspo.1	7.22283265687497e-241	-1.51239667906922	0.192	0.63	9.24378123426858e-237	Undifferentiated - 5	mspo
dally.1	1.58960431515854e-239	-1.50716062073216	0.088	0.475	2.0343756025399e-235	Undifferentiated - 5	dally
PIG-T.1	1.38302521408295e-237	-1.42697137173364	0.07	0.442	1.76999566898336e-233	Undifferentiated - 5	PIG-T
PPP4R2r.1	5.32083577842093e-234	-1.35374028635846	0.084	0.47	6.8096056292231e-230	Undifferentiated - 5	PPP4R2r
Fas2.1	1.25991676877621e-231	-1.50874452347687	0.343	0.772	1.61244148067979e-227	Undifferentiated - 5	Fas2
Galphao.1	1.90135477267902e-229	-1.03220475104299	0.335	0.841	2.43335383807461e-225	Undifferentiated - 5	Galphao
Imp.1	3.67337953158913e-229	-0.917667940556501	0.536	0.939	4.70119112452777e-225	Undifferentiated - 5	Imp
GluRIB.1	2.55243484365828e-228	-1.58591342452825	0.067	0.422	3.26660611291387e-224	Undifferentiated - 5	GluRIB
unc-119.1	5.85679434644914e-227	-1.32060790757852	0.074	0.443	7.49552540458562e-223	Undifferentiated - 5	unc-119
Trim9.1	7.6896748908101e-227	-1.58410389428116	0.082	0.449	9.84124592525877e-223	Undifferentiated - 5	Trim9
jim.1	7.77839201828602e-226	1.33774067965849	0.73	0.573	9.95478610500244e-222	Undifferentiated - 5	jim
CG32052.1	5.20710934608589e-223	-2.47897317520512	0.016	0.303	6.66405854112072e-219	Undifferentiated - 5	CG32052
CG30116.1	4.33646998488058e-222	-2.10083743050366	0.021	0.314	5.54981428665017e-218	Undifferentiated - 5	CG30116
tai.1	1.26984594785815e-220	-1.18375220204993	0.109	0.507	1.62514884406886e-216	Undifferentiated - 5	tai
CG44422.1	6.84213096623209e-220	-1.53478589256331	0.068	0.418	8.75655921058383e-216	Undifferentiated - 5	CG44422
Top1.1	1.06851646512421e-219	-1.23910556071	0.089	0.465	1.36748737206596e-215	Undifferentiated - 5	Top1
Tlk.1	1.37535519871638e-216	-1.06198382862783	0.158	0.597	1.76017958331722e-212	Undifferentiated - 5	Tlk
gro.1	2.71833995779032e-216	-1.28710088486825	0.084	0.451	3.47893147798005e-212	Undifferentiated - 5	gro
fax.1	3.4221273828181e-215	-0.769127696791193	0.656	0.967	4.3796386245306e-211	Undifferentiated - 5	fax
lbk.1	3.7125429790053e-215	-1.29795839780918	0.074	0.428	4.75131250453099e-211	Undifferentiated - 5	lbk
BtbVII.1	2.0732464155507e-214	-1.52279475800533	0.043	0.359	2.65334076262178e-210	Undifferentiated - 5	BtbVII
mt:tRNA:Ser-GCT.1	3.49171938858801e-214	-1.87866241440272	0.021	0.306	4.46870247351493e-210	Undifferentiated - 5	mt:tRNA:Ser-GCT
kcc.1	2.75285483469688e-210	-1.53191990666112	0.053	0.376	3.52310361744506e-206	Undifferentiated - 5	kcc
Lcch3.1	1.21352476737454e-209	-1.65644962497942	0.031	0.326	1.55306899728594e-205	Undifferentiated - 5	Lcch3
trn.1	1.47830078883242e-208	-1.30649050946241	0.237	0.665	1.89192934954773e-204	Undifferentiated - 5	trn
Fer2LCH.1	5.07713937274748e-201	-1.03886805951338	0.144	0.551	6.49772296924223e-197	Undifferentiated - 5	Fer2LCH
Pat1.1	1.95269590852309e-200	-1.63683316818281	0.029	0.312	2.49906022372785e-196	Undifferentiated - 5	Pat1
Rpt2.1	2.60767500431953e-200	-1.4033153421327	0.049	0.357	3.33730247052813e-196	Undifferentiated - 5	Rpt2
Pde9.1	7.410449745996e-200	-1.38273432995297	0.065	0.391	9.48389358492568e-196	Undifferentiated - 5	Pde9
lncRNA:roX2.1	9.92917065842012e-200	2.91260715695936	0.301	0.047	1.27073526086461e-195	Undifferentiated - 5	lncRNA:roX2
stg.1	4.58623427263954e-199	-1.53537958240106	0.118	0.478	5.86946262212408e-195	Undifferentiated - 5	stg
tna.1	5.0578832586845e-198	-0.942824077762008	0.31	0.783	6.47307899446442e-194	Undifferentiated - 5	tna
E(spl)mbeta-HLH.1	6.34338086678858e-197	-2.05074141841751	0.012	0.264	8.11825883331602e-193	Undifferentiated - 5	E(spl)mbeta-HLH
lolal.1	2.45379323932181e-196	-1.08577814982533	0.102	0.466	3.14036458768405e-192	Undifferentiated - 5	lolal
wry.1	1.29164862258975e-195	-1.41823308582268	0.076	0.407	1.65305190719036e-191	Undifferentiated - 5	wry
Eip63E.1	1.73290568364689e-194	-0.99671886949739	0.138	0.536	2.21777269393128e-190	Undifferentiated - 5	Eip63E
CG42613.1	5.33986464834485e-194	-1.07448478100962	0.139	0.536	6.83395877695174e-190	Undifferentiated - 5	CG42613
CASK.1	1.03920950822676e-193	-0.982642853103298	0.186	0.617	1.32998032862861e-189	Undifferentiated - 5	CASK
Hasp.1	1.02635943035206e-191	-1.3089070425966	0.065	0.383	1.31353479896457e-187	Undifferentiated - 5	Hasp
UQCR-14.1	4.47234598272999e-191	-1.04364906558225	0.121	0.496	5.72370838869785e-187	Undifferentiated - 5	UQCR-14
eIF2beta.1	5.4167753211051e-190	-0.955405794975032	0.139	0.533	6.93238905595031e-186	Undifferentiated - 5	eIF2beta
ATPsynD.1	3.35866933758898e-188	-0.991154436631228	0.144	0.537	4.29842501824638e-184	Undifferentiated - 5	ATPsynD
Sem1.1	1.02517895354962e-187	-1.05271159631575	0.106	0.465	1.31202402475281e-183	Undifferentiated - 5	Sem1
sif.1	1.35119637948233e-187	-1.19557328691876	0.09	0.429	1.72926112646149e-183	Undifferentiated - 5	sif
Hrb87F.1	2.81883817767328e-187	-1.01467660849851	0.105	0.464	3.60754909978627e-183	Undifferentiated - 5	Hrb87F
Cpsf6.1	5.67372459792608e-187	-1.08444860333186	0.093	0.437	7.2612327404258e-183	Undifferentiated - 5	Cpsf6
Ubr1.1	2.23577052626121e-185	-1.30990165538236	0.043	0.329	2.8613391195091e-181	Undifferentiated - 5	Ubr1
28SrRNA-Psi:CR40596.1	3.32391980024044e-185	2.89569243375619	0.261	0.03	4.25395256034771e-181	Undifferentiated - 5	28SrRNA-Psi:CR40596
alpha-Cat.1	1.34893121227498e-184	-0.93267039810997	0.12	0.491	1.72636216546951e-180	Undifferentiated - 5	alpha-Cat
UQCR-6.4.1	1.82434866503701e-181	-0.921996118704669	0.203	0.631	2.33480142151436e-177	Undifferentiated - 5	UQCR-6.4
nSyb.1	7.14488689031673e-181	-0.867069316642321	0.23	0.68	9.14402624222735e-177	Undifferentiated - 5	nSyb
RpII215.1	2.0326512602813e-180	-1.33025186895994	0.049	0.336	2.60138708290801e-176	Undifferentiated - 5	RpII215
Drat.1	3.71279864244493e-180	-1.06288959237439	0.104	0.45	4.75163970260102e-176	Undifferentiated - 5	Drat
RpS21.1	4.05136159300937e-180	-0.798114753676479	0.426	0.886	5.18493256673339e-176	Undifferentiated - 5	RpS21
rdgB.1	1.50999111252809e-176	-1.17188892017883	0.057	0.351	1.93248662581344e-172	Undifferentiated - 5	rdgB
Paf-AHalpha.1	2.15290684189176e-175	-1.35645226192395	0.035	0.3	2.75529017625308e-171	Undifferentiated - 5	Paf-AHalpha
lqf.1	1.41398115841259e-174	-0.916924659011301	0.126	0.489	1.80961308653643e-170	Undifferentiated - 5	lqf
Pp2C1.1	1.69810838046715e-173	-1.41165283396052	0.034	0.295	2.17323910532186e-169	Undifferentiated - 5	Pp2C1
Cp110.1	9.6582040550793e-173	-1.34026786533857	0.043	0.314	1.23605695496905e-168	Undifferentiated - 5	Cp110
tral.1	5.35202452833591e-171	-0.928592636031678	0.12	0.474	6.8495209913643e-167	Undifferentiated - 5	tral
RR48373-transposable-element.1	9.90091617584811e-171	2.65145006968128	0.344	0.105	1.26711925218504e-166	Undifferentiated - 5	RR48373-transposable-element
Vha55.1	1.72418983747036e-169	-1.0420040232779	0.098	0.426	2.20661815399456e-165	Undifferentiated - 5	Vha55
tara.1	3.60129655734034e-168	-1.18750984127484	0.055	0.336	4.60893933408416e-164	Undifferentiated - 5	tara
CG43759.1	4.58054407366602e-166	-1.31444996142409	0.062	0.343	5.86218030547777e-162	Undifferentiated - 5	CG43759
RSG7.1	6.12142185054718e-164	-1.12529836995144	0.062	0.346	7.83419568433028e-160	Undifferentiated - 5	RSG7
Frq2.1	1.12493959451822e-160	-1.45937624394873	0.028	0.266	1.43969769306441e-156	Undifferentiated - 5	Frq2
SoxN.1	9.1340074318682e-160	-1.01702425562506	0.183	0.552	1.16897027113049e-155	Undifferentiated - 5	SoxN
SK.1	1.43618092061257e-159	-1.12197465527467	0.075	0.367	1.83802434219996e-155	Undifferentiated - 5	SK
Nrg.1	6.62514309575126e-159	-0.784553779333316	0.304	0.752	8.47885813394247e-155	Undifferentiated - 5	Nrg
osp.1	7.39350323450959e-159	-1.49706058372306	0.026	0.258	9.46220543952537e-155	Undifferentiated - 5	osp
Ih.1	3.63751841654361e-158	-0.852768975997223	0.152	0.518	4.65529606949251e-154	Undifferentiated - 5	Ih
cype.1	1.54992538958326e-155	-0.785591865421517	0.301	0.745	1.98359451358866e-151	Undifferentiated - 5	cype
E2f1.1	2.44046281015402e-155	-0.860467150660545	0.128	0.47	3.12330430443511e-151	Undifferentiated - 5	E2f1
CG16711.1	3.81660849189652e-153	-1.19908805520263	0.041	0.287	4.88449554792917e-149	Undifferentiated - 5	CG16711
CG11319.1	2.84264462187594e-152	-1.49963323305338	0.037	0.275	3.63801658707682e-148	Undifferentiated - 5	CG11319
MESK2.1	4.06606900370507e-152	-0.951911089034795	0.091	0.392	5.20375511094175e-148	Undifferentiated - 5	MESK2
Cam.1	2.74854235324383e-151	-0.641901758816943	0.727	0.963	3.51758450368145e-147	Undifferentiated - 5	Cam
Jafrac1.1	8.26372717189262e-149	-0.77567777802951	0.151	0.506	1.05759180345882e-144	Undifferentiated - 5	Jafrac1
Trf2.1	1.45832130480597e-147	-0.760237806930006	0.19	0.575	1.86635960589068e-143	Undifferentiated - 5	Trf2
E(spl)m8-HLH.1	3.33097055134025e-147	-1.87203904884007	0.006	0.195	4.26297611160525e-143	Undifferentiated - 5	E(spl)m8-HLH
Cngl.1	1.35807935318336e-146	-0.950568507199021	0.113	0.425	1.73806995620406e-142	Undifferentiated - 5	Cngl
wge.1	2.42478556468059e-146	-1.21296594667838	0.036	0.269	3.10324056567822e-142	Undifferentiated - 5	wge
Pits.1	4.27949495618785e-146	-0.738917869667777	0.188	0.569	5.47689764492921e-142	Undifferentiated - 5	Pits
CG30172.1	1.28029337042072e-145	-0.90876677544488	0.106	0.412	1.63851945546444e-141	Undifferentiated - 5	CG30172
EndoA.1	1.96866073267963e-145	-0.976147777871458	0.069	0.339	2.51949200568339e-141	Undifferentiated - 5	EndoA
Pkc53E.1	6.25078514647899e-145	-1.41103657164547	0.054	0.302	7.99975483046382e-141	Undifferentiated - 5	Pkc53E
mt:tRNA:Arg-TCG.1	2.22274508383344e-144	-1.59390830270248	0.012	0.208	2.84466915829004e-140	Undifferentiated - 5	mt:tRNA:Arg-TCG
CG42258.1	2.59379667182032e-144	-1.13410866897147	0.048	0.292	3.31954098059564e-140	Undifferentiated - 5	CG42258
Neb-cGP.1	3.0282656170739e-142	-0.73780119071615	0.165	0.522	3.87557433673118e-138	Undifferentiated - 5	Neb-cGP
roh.1	3.17481917716037e-142	-0.759870050726503	0.125	0.447	4.06313358292984e-138	Undifferentiated - 5	roh
hoe1.1	1.29067765462674e-141	-1.34598409501097	0.037	0.263	1.6518092623913e-137	Undifferentiated - 5	hoe1
kek3.1	5.13815258110458e-140	-1.54253256503424	0.025	0.234	6.57580767329765e-136	Undifferentiated - 5	kek3
CG12605.1	5.46228330938833e-139	-0.918278546197593	0.087	0.368	6.99063017935519e-135	Undifferentiated - 5	CG12605
dpr17.1	3.43981876988885e-138	-1.40350386961111	0.029	0.242	4.40228006170376e-134	Undifferentiated - 5	dpr17
COX8.1	4.24526062100429e-138	-0.708064829108367	0.211	0.599	5.43308454276129e-134	Undifferentiated - 5	COX8
pasha.1	2.17580322110104e-137	-1.07581407561276	0.045	0.278	2.78459296236512e-133	Undifferentiated - 5	pasha
dsd.1	1.39059532802211e-136	-1.10247023777588	0.038	0.261	1.7796839008027e-132	Undifferentiated - 5	dsd
His4r.1	3.52322516775831e-135	-0.641651043743296	0.268	0.685	4.50902356969708e-131	Undifferentiated - 5	His4r
futsch.1	4.64507276653486e-135	-0.724509825466196	0.424	0.837	5.94476412661131e-131	Undifferentiated - 5	futsch
mts.1	4.72376575337151e-134	-0.685362683360034	0.161	0.505	6.04547541116486e-130	Undifferentiated - 5	mts
shi.1	2.97839691666684e-132	-0.674497463791097	0.179	0.536	3.81175237395022e-128	Undifferentiated - 5	shi
ab.1	4.76158713874648e-132	-1.14503815936974	0.056	0.293	6.09387922016774e-128	Undifferentiated - 5	ab
CG1440.1	3.02715411475606e-130	-1.19040319185783	0.027	0.229	3.87415183606481e-126	Undifferentiated - 5	CG1440
CG7630.1	4.45928520888575e-130	-0.679418095701338	0.221	0.603	5.70699321033198e-126	Undifferentiated - 5	CG7630
PH4alphaEFB.1	1.64166346599928e-129	-1.3081199037749	0.02	0.211	2.10100090378588e-125	Undifferentiated - 5	PH4alphaEFB
Dp.1	6.23764964986207e-128	-0.910131439886513	0.057	0.291	7.98294402189348e-124	Undifferentiated - 5	Dp
Fkbp12.1	5.32990139839336e-127	-0.604507965438854	0.208	0.582	6.82120780966382e-123	Undifferentiated - 5	Fkbp12
GluRIA.1	3.68070963350341e-126	-1.22842872371388	0.044	0.26	4.71057218895767e-122	Undifferentiated - 5	GluRIA
Rgk1.1	5.45052482781721e-126	-1.22890214509412	0.038	0.248	6.97558167464046e-122	Undifferentiated - 5	Rgk1
tnc.1	1.38756938455482e-125	-1.33719322070647	0.034	0.238	1.77581129835326e-121	Undifferentiated - 5	tnc
tun.1	3.39087882403813e-125	-1.14842905292502	0.03	0.229	4.339646719004e-121	Undifferentiated - 5	tun
Sh3beta.1	4.00664058243643e-125	-0.975783968586633	0.049	0.273	5.12769861740214e-121	Undifferentiated - 5	Sh3beta
luna.1	1.1506868757296e-123	-0.719618445728279	0.141	0.445	1.47264906355874e-119	Undifferentiated - 5	luna
SmD3.1	1.57971944375347e-123	-0.95935989976937	0.046	0.262	2.02172494411569e-119	Undifferentiated - 5	SmD3
fkh.1	5.14909451910855e-123	-1.58875414580675	0.028	0.219	6.58981116555513e-119	Undifferentiated - 5	fkh
AhcyL1.1	8.08283714820475e-123	-1.16927287564057	0.025	0.214	1.03444149822724e-118	Undifferentiated - 5	AhcyL1
ND-MWFE.1	2.60416704242338e-122	-0.733874721045732	0.123	0.414	3.33281298089345e-118	Undifferentiated - 5	ND-MWFE
His3.3A.1	1.82242860554786e-121	-0.741068396871781	0.094	0.358	2.33234412938015e-117	Undifferentiated - 5	His3.3A
Ptp99A.1	1.28057647385113e-120	-0.593565564189758	0.203	0.561	1.63888177123467e-116	Undifferentiated - 5	Ptp99A
levy.1	3.27416689085543e-120	-0.662336022260128	0.128	0.423	4.19027878691678e-116	Undifferentiated - 5	levy
Paip2.1	1.04440048450015e-119	-0.918308201542829	0.045	0.256	1.33662374006329e-115	Undifferentiated - 5	Paip2
Wnt4.1	2.93567916401127e-119	-1.24733687655275	0.121	0.384	3.75708219410162e-115	Undifferentiated - 5	Wnt4
Agpat1.1	1.58612359740835e-118	-0.980167414905334	0.044	0.254	2.02992097996321e-114	Undifferentiated - 5	Agpat1
inaE.1	4.12898864526016e-118	-0.834246456447102	0.061	0.289	5.28427966820395e-114	Undifferentiated - 5	inaE
SNRPG.1	8.73331173312872e-118	-0.814074137389552	0.077	0.32	1.11768923560581e-113	Undifferentiated - 5	SNRPG
CG6770.1	2.439799490226e-116	-0.659674708614002	0.098	0.359	3.12245538759123e-112	Undifferentiated - 5	CG6770
Rala.1	2.4448784113527e-116	-0.881475086626421	0.053	0.268	3.12895539084918e-112	Undifferentiated - 5	Rala
pros.1	2.5727144895618e-116	0.786381294290903	0.613	0.44	3.29256000374119e-112	Undifferentiated - 5	pros
fok.1	2.63687860231487e-116	-0.899401362604363	0.073	0.308	3.37467723524257e-112	Undifferentiated - 5	fok
Atg13.1	3.50585680905078e-116	-1.15454867295449	0.025	0.208	4.48679554422319e-112	Undifferentiated - 5	Atg13
gprs.1	1.03277156276877e-115	-1.12877243836243	0.029	0.216	1.32174104603148e-111	Undifferentiated - 5	gprs
Tom7.1	2.0434064811278e-115	-0.556557397400475	0.21	0.569	2.61515161454736e-111	Undifferentiated - 5	Tom7
Swip-1.1	1.13006745592236e-114	-1.20333518421289	0.019	0.192	1.44626033008943e-110	Undifferentiated - 5	Swip-1
wds.1	1.1899862709139e-114	-1.24886380619347	0.017	0.186	1.52294442951561e-110	Undifferentiated - 5	wds
Chchd2.1	7.84236205295636e-114	-0.851061170958031	0.057	0.274	1.00366549553735e-109	Undifferentiated - 5	Chchd2
Drak.1	1.60352895516945e-113	-1.21544694191507	0.019	0.191	2.05219635682587e-109	Undifferentiated - 5	Drak
CG45050.1	2.11157578121662e-113	-0.546752564301997	0.234	0.605	2.70239468480103e-109	Undifferentiated - 5	CG45050
Dsp1.1	6.3354501043646e-113	-0.593488761692752	0.299	0.696	8.10810904356582e-109	Undifferentiated - 5	Dsp1
dpr10.1	5.60750436182906e-112	-1.25121278820872	0.026	0.203	7.17648408226884e-108	Undifferentiated - 5	dpr10
Hsp67Bc.1	6.77368382274926e-112	-1.29761850422045	0.021	0.193	8.66896055635451e-108	Undifferentiated - 5	Hsp67Bc
RpS4.1	1.75775351179678e-110	-0.557771355370493	0.423	0.838	2.24957294439752e-106	Undifferentiated - 5	RpS4
Drep2.1	2.74919067024053e-109	-0.646020677129739	0.129	0.409	3.51841421977383e-105	Undifferentiated - 5	Drep2
Nph.1	1.57926425338252e-108	-0.624186918763384	0.103	0.36	2.02114239147895e-104	Undifferentiated - 5	Nph
Mapmodulin.1	1.61090118085312e-108	-0.55316180852398	0.199	0.538	2.06163133125582e-104	Undifferentiated - 5	Mapmodulin
Bap55.1	6.3007329276288e-107	-1.11416828406826	0.022	0.19	8.06367800077934e-103	Undifferentiated - 5	Bap55
dpr13.1	8.07112620850871e-107	-1.0902070465846	0.061	0.269	1.03294273216494e-102	Undifferentiated - 5	dpr13
crol.1	4.22631418828162e-106	-0.596912178722834	0.117	0.382	5.40883689816281e-102	Undifferentiated - 5	crol
CG4612.1	1.38914670135576e-105	-0.53637679296579	0.137	0.42	1.7778299483951e-101	Undifferentiated - 5	CG4612
edl.1	2.164708444694e-105	-1.26953066314384	0.024	0.192	2.77039386751938e-101	Undifferentiated - 5	edl
Tsp96F.1	1.78095988242035e-104	-0.949465065399074	0.036	0.217	2.27927245752157e-100	Undifferentiated - 5	Tsp96F
cathD.1	1.6783695032961e-102	-0.772695521914753	0.062	0.268	2.14797729031835e-98	Undifferentiated - 5	cathD
ZAP3.1	1.2114567338098e-101	-0.970370497861494	0.03	0.2	1.55042232792978e-97	Undifferentiated - 5	ZAP3
Marf.1	1.80224231065594e-101	-0.911985065173413	0.038	0.218	2.30650970917748e-97	Undifferentiated - 5	Marf
UQCR-Q.1	5.18357096859638e-101	-0.488444910540164	0.176	0.486	6.63393412560965e-97	Undifferentiated - 5	UQCR-Q
CG42674.1	1.74132916440587e-100	-1.03169215191612	0.042	0.224	2.22855306460663e-96	Undifferentiated - 5	CG42674
CCAP-R.1	6.5928659640732e-100	-1.53887309794571	0.012	0.156	8.43754986082088e-96	Undifferentiated - 5	CCAP-R
SPR.1	6.78424181904057e-100	-1.13391916590345	0.047	0.231	8.68247268000813e-96	Undifferentiated - 5	SPR
COX7C.1	6.94010803651341e-100	-0.489908461467123	0.199	0.525	8.88195026512986e-96	Undifferentiated - 5	COX7C
rdx.1	2.35691931646746e-99	-0.717992805180708	0.076	0.292	3.01638534121505e-95	Undifferentiated - 5	rdx
CG11122.1	9.14344968166131e-99	-1.02449490207217	0.022	0.179	1.17017869025901e-94	Undifferentiated - 5	CG11122
CG13751.1	1.29010271430545e-98	-0.6013587562558	0.093	0.325	1.65107345376812e-94	Undifferentiated - 5	CG13751
mab-21.1	2.42608684820629e-98	-1.3980031628469	0.018	0.168	3.10490594833441e-94	Undifferentiated - 5	mab-21
CG11000.1	6.32558363058787e-98	-0.860287658367081	0.048	0.234	8.09548193042635e-94	Undifferentiated - 5	CG11000
dnc.1	2.55195114823094e-97	-0.471717696193336	0.185	0.499	3.26598707950596e-93	Undifferentiated - 5	dnc
Hr38.1	4.11495513028726e-97	-1.12261637246121	0.024	0.181	5.26631957574164e-93	Undifferentiated - 5	Hr38
Nrx-1.1	9.09210789012315e-97	-0.608340626460208	0.077	0.293	1.16360796777796e-92	Undifferentiated - 5	Nrx-1
tth.1	1.30606200491022e-96	-0.931438925157137	0.029	0.191	1.6714981538841e-92	Undifferentiated - 5	tth
CG6329.1	2.03520498726476e-95	-0.531626782348338	0.265	0.619	2.60465534270144e-91	Undifferentiated - 5	CG6329
Ptpmeg2.1	2.36096524506038e-95	-0.692109563342682	0.058	0.251	3.02156332062828e-91	Undifferentiated - 5	Ptpmeg2
CG14478.1	3.19097762320559e-95	-0.568813920592859	0.094	0.322	4.08381316217851e-91	Undifferentiated - 5	CG14478
Gs2.1	4.98617963294215e-95	1.79784229282844	0.398	0.249	6.38131269423936e-91	Undifferentiated - 5	Gs2
lncRNA:CR31451.1	1.48135290256143e-94	-0.471786628719386	0.155	0.438	1.89583544469812e-90	Undifferentiated - 5	lncRNA:CR31451
cindr.1	2.56319630176301e-94	-0.594466331763118	0.073	0.279	3.2803786269963e-90	Undifferentiated - 5	cindr
kek1.1	3.73245091219046e-94	-0.832749685961588	0.049	0.232	4.77679067742135e-90	Undifferentiated - 5	kek1
bsk.1	6.40403089511163e-94	-0.747684406917815	0.049	0.232	8.19587873956387e-90	Undifferentiated - 5	bsk
Hsp23.1	3.46568059416656e-93	-0.54352375749484	0.152	0.426	4.43537802441437e-89	Undifferentiated - 5	Hsp23
feo.1	5.8833839003811e-92	-0.910701301806835	0.033	0.195	7.52955471570773e-88	Undifferentiated - 5	feo
CG43795.1	1.19538689545419e-91	-1.47693224868194	0.006	0.131	1.52985614880227e-87	Undifferentiated - 5	CG43795
CG13364.1	2.1136724943726e-91	-0.463346255686761	0.124	0.374	2.70507805829806e-87	Undifferentiated - 5	CG13364
Gdi.1	2.30380021245281e-91	-0.440501878595473	0.146	0.416	2.94840351189711e-87	Undifferentiated - 5	Gdi
ATPsynF.1	9.94007890470114e-91	-0.472148452466387	0.169	0.457	1.27213129822365e-86	Undifferentiated - 5	ATPsynF
Ten-a.1	1.85627316333708e-90	-0.505855770745344	0.267	0.617	2.3756583944388e-86	Undifferentiated - 5	Ten-a
Sar1.1	2.50726307093092e-90	-0.657150784377356	0.062	0.252	3.20879527817739e-86	Undifferentiated - 5	Sar1
AGO2.1	3.83649966376218e-90	-0.926325153061005	0.029	0.182	4.90995226968284e-86	Undifferentiated - 5	AGO2
osa.1	2.32831887262171e-89	-0.41757513158053	0.114	0.354	2.97978249318126e-85	Undifferentiated - 5	osa
Tsp66E.1	2.43085014393176e-89	-0.872987562138727	0.035	0.195	3.11100201420386e-85	Undifferentiated - 5	Tsp66E
RpS6.1	2.66203669719889e-89	-0.412607580935795	0.205	0.522	3.40687456507514e-85	Undifferentiated - 5	RpS6
RpL32.1	3.16339780157802e-89	-0.481793214803176	0.43	0.829	4.04851650645955e-85	Undifferentiated - 5	RpL32
ND-B12.1	3.92373478402249e-89	-0.60801223524545	0.069	0.265	5.02159577659199e-85	Undifferentiated - 5	ND-B12
Eno.1	5.64905221226536e-89	-0.469214015854878	0.325	0.711	7.22965702125721e-85	Undifferentiated - 5	Eno
lncRNA:CR45388.1	6.61168221086561e-89	-0.970089987848024	0.133	0.365	8.46163089346581e-85	Undifferentiated - 5	lncRNA:CR45388
FucTA.1	9.87808269418796e-89	-0.921789586739068	0.025	0.173	1.26419702320218e-84	Undifferentiated - 5	FucTA
CG34155.1	1.69230817414463e-88	-1.39013136302168	0.011	0.14	2.1658160012703e-84	Undifferentiated - 5	CG34155
SmF.1	5.21222707518341e-87	-0.605966076338475	0.068	0.259	6.67060821081972e-83	Undifferentiated - 5	SmF
CG31475.1	7.82321783298148e-87	-1.33628424057729	0.012	0.14	1.00121541826497e-82	Undifferentiated - 5	CG31475
CG9705.1	1.53029947649659e-86	-0.404417647661259	0.153	0.421	1.95847727002033e-82	Undifferentiated - 5	CG9705
CG32369.1	2.89131096759583e-86	-0.818046073635514	0.039	0.199	3.70029977632915e-82	Undifferentiated - 5	CG32369
Sxl.1	3.09617287066384e-86	-0.454643069599057	0.123	0.366	3.96248203987559e-82	Undifferentiated - 5	Sxl
sdt.1	3.25949877087127e-86	-0.582742699474608	0.081	0.284	4.17150652696106e-82	Undifferentiated - 5	sdt
RpL34b.1	4.24883762304274e-86	-0.414807448196529	0.256	0.609	5.4376623899701e-82	Undifferentiated - 5	RpL34b
ND-B14.1	7.83733148008819e-86	-0.749783928774429	0.046	0.214	1.00302168282169e-81	Undifferentiated - 5	ND-B14
Pglym78.1	1.86958348510424e-85	-0.398757529519625	0.145	0.405	2.39269294423641e-81	Undifferentiated - 5	Pglym78
RhoGAP71E.1	1.9041282731012e-85	-0.616393680018611	0.063	0.248	2.43690336391491e-81	Undifferentiated - 5	RhoGAP71E
svp.1	6.04826735705561e-85	-1.23806202635529	0.043	0.203	7.74057256355977e-81	Undifferentiated - 5	svp
cpo.1	7.05402917054755e-85	-0.599492503359719	0.195	0.473	9.02774653246676e-81	Undifferentiated - 5	cpo
dco.1	3.27553910877879e-84	-0.498563678458209	0.072	0.264	4.1920349514151e-80	Undifferentiated - 5	dco
bun.1	5.00770422615268e-84	-0.367271578799647	0.279	0.636	6.40885986863021e-80	Undifferentiated - 5	bun
PAN3.1	9.69630666462232e-84	-0.338241881028579	0.151	0.415	1.24093332693836e-79	Undifferentiated - 5	PAN3
CG11768.1	1.02719381144947e-83	-1.10418414268775	0.014	0.142	1.31460263989303e-79	Undifferentiated - 5	CG11768
CG43222.1	2.98016866623421e-83	-0.648444585610756	0.058	0.235	3.81401985904654e-79	Undifferentiated - 5	CG43222
wcy.1	4.29420147684285e-83	-0.729103575152418	0.038	0.194	5.49571905006347e-79	Undifferentiated - 5	wcy
CG46448.1	4.69926549310997e-83	-1.53538136517051	0.028	0.169	6.01411997808214e-79	Undifferentiated - 5	CG46448
CG42806.1	1.1949024307533e-82	-0.923154302938803	0.025	0.165	1.52923613087808e-78	Undifferentiated - 5	CG42806
Pen.1	2.15583912959178e-82	-0.581762495019972	0.137	0.376	2.75904291805156e-78	Undifferentiated - 5	Pen
7B2.1	3.06788716484278e-82	-0.557073695703149	0.075	0.267	3.92628199356579e-78	Undifferentiated - 5	7B2
Roc2.1	7.28115353891729e-82	-0.76658644988015	0.032	0.18	9.31842029910635e-78	Undifferentiated - 5	Roc2
Hmx.1	1.64060751810925e-81	-1.44179263708611	0.018	0.146	2.09964950167622e-77	Undifferentiated - 5	Hmx
disco-r.1	2.00737483150525e-81	-1.11866316435647	0.029	0.17	2.56903830936042e-77	Undifferentiated - 5	disco-r
CG1161.1	2.23048854563405e-81	-0.764064819483617	0.037	0.188	2.85457924070246e-77	Undifferentiated - 5	CG1161
nkd.1	3.69097106246155e-81	-0.531950580222772	0.093	0.297	4.72370476573829e-77	Undifferentiated - 5	nkd
RpS17.1	1.25601669233361e-80	-0.407392496823718	0.364	0.761	1.60745016284856e-76	Undifferentiated - 5	RpS17
eys.1	1.53081653826806e-80	-0.877104166302542	0.037	0.187	1.95913900567546e-76	Undifferentiated - 5	eys
ATPsynG.1	4.61450894036087e-80	-0.355022578042674	0.17	0.443	5.90564854187384e-76	Undifferentiated - 5	ATPsynG
Rdh.1	7.95099649463839e-80	-0.873249157633606	0.022	0.155	1.01756853138382e-75	Undifferentiated - 5	Rdh
Snap24.1	1.01594385052685e-79	-0.845231518578741	0.028	0.168	1.30020493990426e-75	Undifferentiated - 5	Snap24
Pfk.1	1.81181834978598e-79	-0.484752786754499	0.081	0.274	2.31876512405609e-75	Undifferentiated - 5	Pfk
CG13887.1	3.11761384736178e-79	-0.650797922534241	0.057	0.226	3.98992220185361e-75	Undifferentiated - 5	CG13887
Optix.1	4.70271451285216e-79	-1.32875407130155	0.016	0.14	6.0185340335482e-75	Undifferentiated - 5	Optix
CG31650.1	7.3906610547825e-79	-0.814262805413156	0.025	0.16	9.45856801791064e-75	Undifferentiated - 5	CG31650
na.1	1.10045527453067e-78	-1.00184847188228	0.012	0.131	1.40836266034436e-74	Undifferentiated - 5	na
para.1	3.78342995256135e-78	-0.356529224750836	0.228	0.54	4.84203365328802e-74	Undifferentiated - 5	para
CG15771.1	2.39984420125352e-77	-0.842935679859683	0.023	0.153	3.07132060876426e-73	Undifferentiated - 5	CG15771
tsr.1	3.44457660031407e-77	-0.341818579379488	0.297	0.654	4.40836913308195e-73	Undifferentiated - 5	tsr
ND-B22.1	3.98618800508982e-77	-0.515456257879378	0.067	0.243	5.10152340891396e-73	Undifferentiated - 5	ND-B22
CG34200.1	3.48886401575492e-76	-0.484402293439903	0.072	0.251	4.46504816736315e-72	Undifferentiated - 5	CG34200
dpr1.1	1.55650050616271e-75	-0.868377997294728	0.029	0.163	1.99200934778704e-71	Undifferentiated - 5	dpr1
CG3744.1	7.20789727013531e-75	-0.899271371323339	0.016	0.136	9.22466692631918e-71	Undifferentiated - 5	CG3744
D.1	7.75272997747627e-75	-1.26799345998584	0.012	0.125	9.92194382517414e-71	Undifferentiated - 5	D
KrT95D.1	2.03904796380406e-74	-0.805835038778752	0.029	0.162	2.60957358407644e-70	Undifferentiated - 5	KrT95D
bi.1	6.82669730619487e-74	-0.550633199303466	0.189	0.437	8.73680721246819e-70	Undifferentiated - 5	bi
RhoGAP68F.1	3.36365958850952e-73	-0.976150399699932	0.01	0.118	4.30481154137448e-69	Undifferentiated - 5	RhoGAP68F
CG41128.1	3.87446137252074e-73	-0.436707607575475	0.099	0.296	4.95853566455204e-69	Undifferentiated - 5	CG41128
Syx1A.1	8.48720062741032e-73	-0.345931263088353	0.235	0.542	1.08619193629597e-68	Undifferentiated - 5	Syx1A
jdp.1	3.17671874595743e-72	-0.579062896194088	0.082	0.261	4.06556465107631e-68	Undifferentiated - 5	jdp
grh.1	6.57511532815532e-72	-1.0563508751115	0.021	0.141	8.41483259697318e-68	Undifferentiated - 5	grh
CG32532.1	9.07890757504758e-72	-1.23754638086554	0.007	0.111	1.16191859145459e-67	Undifferentiated - 5	CG32532
kmr.1	1.08232453434955e-71	-0.586503707732761	0.045	0.192	1.38515893906055e-67	Undifferentiated - 5	kmr
Npl4.1	1.11752555641822e-71	-0.89463803851046	0.017	0.132	1.43020920710404e-67	Undifferentiated - 5	Npl4
msi.1	1.34456965884327e-71	-0.41406471106973	0.318	0.656	1.72078024938762e-67	Undifferentiated - 5	msi
RpL30.1	1.95915628526928e-71	-0.312897697204058	0.309	0.67	2.50732821388763e-67	Undifferentiated - 5	RpL30
RpL11.1	2.23812815109213e-71	-0.337539041789293	0.309	0.665	2.86435640776771e-67	Undifferentiated - 5	RpL11
RpL26.1	3.80480788863384e-71	-0.388735442517087	0.39	0.778	4.86939313587359e-67	Undifferentiated - 5	RpL26
CG34250.1	5.19078839101176e-71	-0.720699162910022	0.029	0.159	6.64317098281685e-67	Undifferentiated - 5	CG34250
Lim1.1	7.84943250866682e-71	-0.629084994186921	0.053	0.205	1.00457037245918e-66	Undifferentiated - 5	Lim1
CG10132.1	1.00197315929803e-70	-0.894079184075038	0.015	0.127	1.28232524926962e-66	Undifferentiated - 5	CG10132
RpL15.1	2.88850440781828e-70	-0.390420396433123	0.408	0.797	3.69670794112584e-66	Undifferentiated - 5	RpL15
RapGAP1.1	3.05914307565163e-70	-0.471411873195725	0.121	0.326	3.91509130821896e-66	Undifferentiated - 5	RapGAP1
COX5B.1	9.4750714452692e-70	-0.344206856382508	0.11	0.314	1.21261964356555e-65	Undifferentiated - 5	COX5B
E(spl)mgamma-HLH.1	4.78509730392754e-69	-1.0963874114149	0.01	0.113	6.12396752956646e-65	Undifferentiated - 5	E(spl)mgamma-HLH
RpS30.1	1.52379565627553e-68	-0.36407054354979	0.342	0.707	1.95015368090143e-64	Undifferentiated - 5	RpS30
rb.1	5.56285782109807e-68	-0.813753516107868	0.018	0.132	7.11934543944131e-64	Undifferentiated - 5	rb
CG43737.1	1.07209854091953e-67	-0.493230073494694	0.086	0.264	1.37207171266881e-63	Undifferentiated - 5	CG43737
Frq1.1	1.64538965526333e-67	-0.406763916798712	0.135	0.351	2.10576968080601e-63	Undifferentiated - 5	Frq1
Mekk1.1	3.46453593436455e-67	-0.893050484275952	0.012	0.116	4.43391308879976e-63	Undifferentiated - 5	Mekk1
Rap1.1	3.6989813520983e-67	-0.309237477786925	0.115	0.317	4.7339563344154e-63	Undifferentiated - 5	Rap1
CG17776.1	5.80454960750405e-67	-0.55023898773298	0.051	0.197	7.42866258768369e-63	Undifferentiated - 5	CG17776
dysc.1	7.3939927210416e-67	-0.248152383040834	0.186	0.449	9.46283188438904e-63	Undifferentiated - 5	dysc
RhoGAPp190.1	7.50247289647153e-67	-0.292138722110433	0.113	0.314	9.60166481290427e-63	Undifferentiated - 5	RhoGAPp190
Galphai.1	9.67156934841071e-67	-0.545174526810641	0.069	0.23	1.2377674452096e-62	Undifferentiated - 5	Galphai
ND-39.1	1.35252319544016e-66	-0.639153139098084	0.038	0.171	1.73095918552432e-62	Undifferentiated - 5	ND-39
slgA.1	1.36384107938279e-66	-0.367718354727641	0.085	0.261	1.74544381339409e-62	Undifferentiated - 5	slgA
Rack1.1	3.54403993382549e-66	-0.217520641167928	0.215	0.503	4.53566230730986e-62	Undifferentiated - 5	Rack1
Sep4.1	4.63267480591294e-66	-0.720684884807144	0.025	0.143	5.92889721660738e-62	Undifferentiated - 5	Sep4
CG2269.1	5.56670812610353e-66	-0.443278321385223	0.135	0.348	7.12427305978729e-62	Undifferentiated - 5	CG2269
Met.1	5.60665777481474e-66	-0.671191314050485	0.032	0.157	7.17540062020791e-62	Undifferentiated - 5	Met
RNASEK.1	5.91099952401225e-66	-0.349308176759133	0.124	0.331	7.56489719083088e-62	Undifferentiated - 5	RNASEK
CG16903.1	6.33993215676268e-66	-0.876638020233465	0.013	0.116	8.11384517422488e-62	Undifferentiated - 5	CG16903
CG13625.1	6.80446285889259e-66	-0.802574839781326	0.015	0.122	8.70835156681074e-62	Undifferentiated - 5	CG13625
vvl.1	8.04174713309311e-66	-0.567088749830572	0.133	0.335	1.02918279809326e-61	Undifferentiated - 5	vvl
Fum1.1	1.23460266817076e-65	-0.673910873725348	0.032	0.158	1.58004449472494e-61	Undifferentiated - 5	Fum1
flw.1	2.29527255836543e-65	-0.614315930382269	0.045	0.183	2.93748982019608e-61	Undifferentiated - 5	flw
endos.1	3.63936771730248e-65	-0.394721268533761	0.077	0.244	4.65766280460372e-61	Undifferentiated - 5	endos
HnRNP-K.1	8.75130991953506e-64	-0.527585636222056	0.054	0.197	1.1199926435021e-59	Undifferentiated - 5	HnRNP-K
Sp1.1	9.17843118823717e-64	-1.27219705789362	0.026	0.14	1.17465562347059e-59	Undifferentiated - 5	Sp1
Prosbeta5.1	9.71273003104163e-64	-0.456040733179104	0.062	0.213	1.24303518937271e-59	Undifferentiated - 5	Prosbeta5
CG12239.1	9.86049040664e-64	-0.677982573952207	0.035	0.16	1.26194556224179e-59	Undifferentiated - 5	CG12239
clu.1	2.03831689387166e-63	-0.674414008286936	0.026	0.142	2.60863796077695e-59	Undifferentiated - 5	clu
blw.1	3.15724342629986e-63	-0.225594265820511	0.175	0.421	4.04064013697856e-59	Undifferentiated - 5	blw
p23.1	4.08445852267344e-63	-0.193658735442905	0.138	0.353	5.22729001731746e-59	Undifferentiated - 5	p23
COX5A.1	4.72440703008246e-63	-0.23648065609837	0.152	0.378	6.04629611709953e-59	Undifferentiated - 5	COX5A
CG14591.1	6.54744096773544e-63	-0.691835448179584	0.022	0.133	8.37941495050782e-59	Undifferentiated - 5	CG14591
mRpL34.1	6.91510984049833e-63	-0.587540469830191	0.044	0.176	8.84995757386977e-59	Undifferentiated - 5	mRpL34
Psc.1	8.70852212000108e-63	-0.606598885344747	0.037	0.164	1.11451666091774e-58	Undifferentiated - 5	Psc
RpL19.1	1.22196074786212e-62	-0.369525478109818	0.41	0.779	1.56386536511395e-58	Undifferentiated - 5	RpL19
cic.1	1.34959424715634e-62	-0.296483025819609	0.1	0.282	1.72721071751069e-58	Undifferentiated - 5	cic
sun.1	1.52472992284833e-62	-0.282896843355107	0.149	0.37	1.95134935526129e-58	Undifferentiated - 5	sun
COX4.1	3.86141177505646e-62	-0.265663159296506	0.127	0.332	4.94183478971726e-58	Undifferentiated - 5	COX4
pcs.1	4.30358528212275e-62	-0.542147607174932	0.041	0.17	5.50772844406069e-58	Undifferentiated - 5	pcs
CtBP.1	4.61441641780267e-62	-0.218373633724991	0.255	0.562	5.90553013150385e-58	Undifferentiated - 5	CtBP
CG45263.1	7.93318863487027e-62	-0.651011954587932	0.041	0.168	1.0152894814907e-57	Undifferentiated - 5	CG45263
RpS3.1	8.27231415444638e-62	-0.212245187354692	0.275	0.6	1.05869076548605e-57	Undifferentiated - 5	RpS3
Pitslre.1	1.11501418210396e-61	-0.54564349321055	0.04	0.168	1.42699515025665e-57	Undifferentiated - 5	Pitslre
cass.1	1.44974622026825e-61	-0.296660756992717	0.075	0.234	1.8553852126993e-57	Undifferentiated - 5	cass
Cul1.1	1.65259404549013e-61	-0.634920197649952	0.032	0.152	2.11498985941827e-57	Undifferentiated - 5	Cul1
Tm1.1	1.79254247276908e-61	-0.205348816870008	0.188	0.441	2.29409585664987e-57	Undifferentiated - 5	Tm1
Vha13.1	1.93547373702613e-61	-0.26098907895299	0.121	0.319	2.47701928864604e-57	Undifferentiated - 5	Vha13
eIF4G2.1	2.63566262352582e-61	-0.421188357271779	0.06	0.207	3.37312102558834e-57	Undifferentiated - 5	eIF4G2
Dg.1	4.10626514027716e-61	-0.265592367789009	0.162	0.391	5.25519812652671e-57	Undifferentiated - 5	Dg
CG44242.1	5.01986218159758e-61	-0.510137015057023	0.046	0.179	6.42441962000859e-57	Undifferentiated - 5	CG44242
tipE.1	5.64272344475027e-61	-0.447986724583703	0.049	0.183	7.22155746459139e-57	Undifferentiated - 5	tipE
RpL8.1	7.19424744965306e-61	-0.354248333190177	0.393	0.758	9.20719788606598e-57	Undifferentiated - 5	RpL8
PhKgamma.1	7.30297735426208e-61	-0.632019580560345	0.031	0.148	9.34635041798461e-57	Undifferentiated - 5	PhKgamma
kn.1	9.40442255314686e-61	-1.12634782621283	0.021	0.126	1.20357799835173e-56	Undifferentiated - 5	kn
cdc14.1	1.08516475907295e-60	-0.539837226627045	0.043	0.171	1.38879385866156e-56	Undifferentiated - 5	cdc14
RpL4.1	2.22213925027684e-60	-0.164414306206522	0.204	0.471	2.8438938125043e-56	Undifferentiated - 5	RpL4
CG32982.1	3.1287099600324e-60	-0.854623418477634	0.024	0.132	4.00412300684946e-56	Undifferentiated - 5	CG32982
CG32767.1	3.49802742684161e-60	-0.202708542303402	0.171	0.409	4.4767755008719e-56	Undifferentiated - 5	CG32767
CG9776.1	5.13559542973622e-60	-0.591897474440007	0.028	0.141	6.57253503097642e-56	Undifferentiated - 5	CG9776
awd.1	7.32506594306525e-60	-0.276678992486773	0.342	0.693	9.37461939393491e-56	Undifferentiated - 5	awd
Pp2A-29B.1	9.11257513322369e-60	-0.452120301255991	0.053	0.189	1.16622736554997e-55	Undifferentiated - 5	Pp2A-29B
RpS26.1	1.00717499460194e-59	-0.349036025182861	0.445	0.817	1.28898255809157e-55	Undifferentiated - 5	RpS26
Vmat.1	1.05443693033239e-59	1.70063268631384	0.156	0.046	1.34946838343939e-55	Undifferentiated - 5	Vmat
RpS5a.1	1.16014838541809e-59	-0.286912511114388	0.354	0.718	1.48475790365808e-55	Undifferentiated - 5	RpS5a
pyr.1	1.16167293791023e-59	-0.815678939345783	0.017	0.117	1.48670902593751e-55	Undifferentiated - 5	pyr
B52.1	1.64356435429436e-59	-0.274801676166891	0.106	0.287	2.10343366062592e-55	Undifferentiated - 5	B52
CG13551.1	2.0705844784656e-59	-0.280200802398427	0.099	0.274	2.64993401554028e-55	Undifferentiated - 5	CG13551
UbcE2M.1	2.32175277774579e-59	-0.644859793124833	0.023	0.13	2.97137920495906e-55	Undifferentiated - 5	UbcE2M
woc.1	3.10375498675239e-59	-0.583594467834331	0.032	0.149	3.97218563204571e-55	Undifferentiated - 5	woc
CG44837.1	4.4156950644838e-59	-0.720526399126223	0.021	0.126	5.65120654352637e-55	Undifferentiated - 5	CG44837
Gbeta13F.1	5.72054681431348e-59	-0.35658974971668	0.51	0.871	7.3211558129584e-55	Undifferentiated - 5	Gbeta13F
Act42A.1	6.23892817695439e-59	-0.210953242850078	0.12	0.313	7.98458028086622e-55	Undifferentiated - 5	Act42A
amon.1	1.68213179605878e-58	-0.42364505243675	0.063	0.207	2.15279227259603e-54	Undifferentiated - 5	amon
Eph.1	2.33160918757592e-58	-0.23983735776593	0.108	0.289	2.98399343825966e-54	Undifferentiated - 5	Eph
CG10555.1	2.56826284730153e-58	-0.377847039578954	0.059	0.199	3.2868627919765e-54	Undifferentiated - 5	CG10555
RpS13.1	9.08037820249679e-58	-0.340421633827323	0.493	0.852	1.16210680235554e-53	Undifferentiated - 5	RpS13
arm.1	2.42751795013537e-57	-0.431372000275063	0.049	0.18	3.10673747258324e-53	Undifferentiated - 5	arm
Not1.1	8.17906887933659e-57	-0.268974342655201	0.08	0.236	1.0467572351775e-52	Undifferentiated - 5	Not1
CG8860.1	1.05259443327636e-56	-0.275430204776463	0.101	0.272	1.34711035570709e-52	Undifferentiated - 5	CG8860
Ggamma1.1	3.2582132275677e-56	-0.138808330721175	0.16	0.382	4.16986128864115e-52	Undifferentiated - 5	Ggamma1
Con.1	3.56103968280444e-56	-0.423307741542118	0.099	0.265	4.55741858605312e-52	Undifferentiated - 5	Con
Rdl.1	6.45417563562459e-56	-0.245732051550119	0.334	0.677	8.26005397847236e-52	Undifferentiated - 5	Rdl
CG31221.1	7.76769343853361e-56	-0.963585397346506	0.373	0.598	9.94109406263532e-52	Undifferentiated - 5	CG31221
Frl.1	8.82736929305833e-56	-0.303959993347917	0.073	0.22	1.12972672212561e-51	Undifferentiated - 5	Frl
hrg.1	1.05609658100866e-55	-0.326248920205134	0.06	0.197	1.35159240437488e-51	Undifferentiated - 5	hrg
tsu.1	1.84734522306368e-55	-0.461225926696077	0.046	0.169	2.3642324164769e-51	Undifferentiated - 5	tsu
Smr.1	7.66723833170813e-55	-0.108042897346579	0.169	0.396	9.81253161692007e-51	Undifferentiated - 5	Smr
dlg1.1	8.21033257266725e-55	-0.200169978998421	0.135	0.332	1.05075836264996e-50	Undifferentiated - 5	dlg1
ND-B15.1	1.03985546420677e-54	-0.513697706211355	0.038	0.154	1.33080702309183e-50	Undifferentiated - 5	ND-B15
CG7154.1	1.28754037903108e-54	-0.6717257139566	0.023	0.124	1.64779417708398e-50	Undifferentiated - 5	CG7154
CG9034.1	1.3757980021277e-54	-0.3638263657122	0.057	0.189	1.76074628312303e-50	Undifferentiated - 5	CG9034
CG4467.1	2.04698818728591e-54	-0.205212633604611	0.091	0.251	2.6197354820885e-50	Undifferentiated - 5	CG4467
Ndf.1	2.43117425916142e-54	-0.319634740556387	0.071	0.215	3.11141681687478e-50	Undifferentiated - 5	Ndf
CG12054.1	3.94959671707253e-54	-0.291702642594807	0.078	0.228	5.05469387850943e-50	Undifferentiated - 5	CG12054
Rab8.1	5.87267967705489e-54	-0.573280271178993	0.027	0.13	7.51585545069485e-50	Undifferentiated - 5	Rab8
CG7637.1	8.09456153438067e-54	-0.396156149949565	0.063	0.199	1.03594198517004e-49	Undifferentiated - 5	CG7637
mahe.1	9.71825776418897e-54	1.83204924123834	0.252	0.14	1.2437426286609e-49	Undifferentiated - 5	mahe
ATPsynO.1	1.53125004864e-53	-0.242483461046719	0.113	0.289	1.95969381224947e-49	Undifferentiated - 5	ATPsynO
CG2865.1	3.06059831700685e-53	-0.384741123671303	0.053	0.18	3.91695372610537e-49	Undifferentiated - 5	CG2865
AstC-R2.1	8.61889088028183e-53	-0.696547967270002	0.038	0.149	1.10304565485847e-48	Undifferentiated - 5	AstC-R2
E(Pc).1	3.00059071381207e-52	-0.284310351889164	0.075	0.218	3.84015599553668e-48	Undifferentiated - 5	E(Pc)
mask.1	3.54553962921087e-52	-0.180881859464023	0.105	0.272	4.53758161746407e-48	Undifferentiated - 5	mask
RpL35A.1	1.21253416231759e-51	-0.161004598615583	0.248	0.529	1.55180122093405e-47	Undifferentiated - 5	RpL35A
SmD2.1	1.35132789097083e-51	-0.306434280182151	0.068	0.205	1.72942943486446e-47	Undifferentiated - 5	SmD2
CG11883.1	1.94560198223324e-51	-0.49531395890805	0.036	0.145	2.4899814168621e-47	Undifferentiated - 5	CG11883
Mnt.1	2.64674935097225e-51	-0.412597789987089	0.045	0.161	3.38730981937429e-47	Undifferentiated - 5	Mnt
numb.1	5.8284055829604e-51	-0.520040344633667	0.03	0.133	7.45919346507271e-47	Undifferentiated - 5	numb
pod1.1	6.38332337674491e-51	-0.333509852216918	0.063	0.194	8.16937725755814e-47	Undifferentiated - 5	pod1
CG12391.1	1.41904269504373e-50	-0.390870554927353	0.045	0.161	1.81609084111696e-46	Undifferentiated - 5	CG12391
porin.1	1.629048642103e-50	-0.102883873020583	0.219	0.477	2.08485645216341e-46	Undifferentiated - 5	porin
CG13743.1	2.57763837491794e-50	-0.550854863255284	0.034	0.139	3.29886159221998e-46	Undifferentiated - 5	CG13743
Pvf3.1	2.58776225547987e-50	-0.624592062062709	0.042	0.154	3.31181813456314e-46	Undifferentiated - 5	Pvf3
wts.1	2.74165213582947e-50	-0.425107985025483	0.04	0.151	3.50876640343456e-46	Undifferentiated - 5	wts
Ace.1	3.14850588225007e-50	-0.192164166328621	0.132	0.315	4.02945782810364e-46	Undifferentiated - 5	Ace
Vap33.1	3.79592203868314e-50	-0.144003301187441	0.294	0.609	4.85802102510668e-46	Undifferentiated - 5	Vap33
Trx-2.1	4.49593076567158e-50	-0.231127011041506	0.092	0.245	5.75389219390648e-46	Undifferentiated - 5	Trx-2
CanB.1	5.91332524024861e-50	-0.37917312038796	0.048	0.166	7.56787364247017e-46	Undifferentiated - 5	CanB
nonA.1	1.05174805074018e-49	-0.205411302029342	0.083	0.229	1.34602715533728e-45	Undifferentiated - 5	nonA
RpL10.1	1.06160413128254e-49	-0.288289727206429	0.476	0.825	1.3586409672154e-45	Undifferentiated - 5	RpL10
Sf3b5.1	1.60730877311635e-49	-0.508303034639617	0.036	0.141	2.05703376783431e-45	Undifferentiated - 5	Sf3b5
kud.1	3.90953485015152e-49	-0.312045617416581	0.06	0.185	5.00342270122391e-45	Undifferentiated - 5	kud
sesB.1	4.54713482561835e-49	-0.171732988836268	0.305	0.616	5.81942314982636e-45	Undifferentiated - 5	sesB
ND-MLRQ.1	5.4607817687856e-49	-0.167495320082641	0.143	0.334	6.98870850769181e-45	Undifferentiated - 5	ND-MLRQ
RpII18.1	5.75922698521561e-49	-0.353234229381086	0.054	0.174	7.37065869567894e-45	Undifferentiated - 5	RpII18
stai.1	7.31541680669817e-49	-0.299641796703518	0.381	0.703	9.36227042921232e-45	Undifferentiated - 5	stai
Pfdn6.1	1.79922009386204e-48	-0.402500856865326	0.039	0.147	2.30264187612464e-44	Undifferentiated - 5	Pfdn6
Lk6.1	2.5587488465578e-47	-0.116237624679326	0.237	0.495	3.27468677382468e-43	Undifferentiated - 5	Lk6
CG3625.1	5.37787038829735e-47	-0.397227972163929	0.044	0.153	6.88259852294295e-43	Undifferentiated - 5	CG3625
Pfdn5.1	7.31758760823198e-47	-0.418892729974092	0.041	0.147	9.36504862101528e-43	Undifferentiated - 5	Pfdn5
Idh3a.1	2.38165854889161e-46	-0.286007779961672	0.063	0.187	3.04804661087148e-42	Undifferentiated - 5	Idh3a
ND-PDSW.1	6.56760478783971e-46	-0.259561632562508	0.07	0.198	8.40522060747726e-42	Undifferentiated - 5	ND-PDSW
ATPsyngamma.1	1.04759074973428e-45	-0.202828623251632	0.083	0.222	1.34070664150993e-41	Undifferentiated - 5	ATPsyngamma
CG42668.1	1.09683025153123e-45	-0.400727156081037	0.039	0.142	1.40372335590966e-41	Undifferentiated - 5	CG42668
puc.1	1.92521789053473e-45	-0.277158731064995	0.066	0.191	2.46389385630634e-41	Undifferentiated - 5	puc
Nrt.1	2.99181797483049e-45	-0.127739790077561	0.232	0.478	3.82892864418807e-41	Undifferentiated - 5	Nrt
lid.1	6.34261468885315e-45	-0.182096712598762	0.065	0.188	8.11727827879426e-41	Undifferentiated - 5	lid
Pgk.1	1.01959259803112e-44	-0.167822105431408	0.094	0.24	1.30487460696023e-40	Undifferentiated - 5	Pgk
HINT1.1	2.01321166611521e-44	-0.205181575984872	0.063	0.183	2.57650829029425e-40	Undifferentiated - 5	HINT1
Psi.1	4.29517252319308e-44	-0.342736572501028	0.04	0.141	5.4969617951825e-40	Undifferentiated - 5	Psi
RpL18A.1	4.54407050274019e-44	-0.234742257002017	0.429	0.781	5.81550142940689e-40	Undifferentiated - 5	RpL18A
RpS2.1	1.38587184343263e-43	-0.157061156841774	0.388	0.736	1.77363878522508e-39	Undifferentiated - 5	RpS2
RhoGAP19D.1	1.69188177313069e-43	-0.225648307138861	0.073	0.2	2.16527029325266e-39	Undifferentiated - 5	RhoGAP19D
Rpb10.1	2.70291892134341e-43	-0.337823462998952	0.044	0.147	3.4591956355353e-39	Undifferentiated - 5	Rpb10
beat-IIIc.1	3.97531458480214e-43	-0.544591284768284	0.069	0.189	5.08760760562978e-39	Undifferentiated - 5	beat-IIIc
Rip11.1	4.35896071942652e-43	-0.333068214081269	0.044	0.146	5.57859792872206e-39	Undifferentiated - 5	Rip11
Vha36-1.1	6.57177719702021e-43	-0.248679015925115	0.058	0.172	8.41056045674646e-39	Undifferentiated - 5	Vha36-1
ND-ACP.1	7.23270354395703e-43	-0.15747962126446	0.073	0.199	9.25641399555621e-39	Undifferentiated - 5	ND-ACP
Rac1.1	1.82625497200075e-42	-0.119908883783432	0.102	0.248	2.33724111316655e-38	Undifferentiated - 5	Rac1
UQCR-C2.1	2.16807340464271e-42	-0.298298442651985	0.053	0.161	2.77470034326174e-38	Undifferentiated - 5	UQCR-C2
Snap25.1	2.17997078636222e-42	-0.159211989857583	0.096	0.239	2.78992661238637e-38	Undifferentiated - 5	Snap25
Atx2.1	2.3042728257958e-42	-0.185521838315267	0.061	0.176	2.94900836245347e-38	Undifferentiated - 5	Atx2
schlank.1	3.12397111896548e-42	-0.189667408388062	0.077	0.205	3.99805823805202e-38	Undifferentiated - 5	schlank
e(r).1	3.68911981272724e-42	-0.317345356189339	0.047	0.15	4.72133553632832e-38	Undifferentiated - 5	e(r)
5-HT1A.1	4.51008170413746e-42	-0.336884333070361	0.053	0.162	5.77200256495512e-38	Undifferentiated - 5	5-HT1A
RpL12.1	4.57223430660709e-42	-0.163787289365995	0.37	0.713	5.85154546559575e-38	Undifferentiated - 5	RpL12
Rab7.1	4.9301318880842e-42	-0.313962621157508	0.043	0.144	6.30958279037015e-38	Undifferentiated - 5	Rab7
shep.1	6.36141485562701e-42	0.512862494931566	0.732	0.846	8.14133873223144e-38	Undifferentiated - 5	shep
bru3.1	7.59507077122433e-42	-0.128919202840254	0.246	0.495	9.7201715730129e-38	Undifferentiated - 5	bru3
RpL3.1	1.22258951101905e-41	-0.165435635895447	0.364	0.699	1.56467005620219e-37	Undifferentiated - 5	RpL3
Socs36E.1	1.32570365027531e-41	-0.180377545692068	0.064	0.18	1.69663553162234e-37	Undifferentiated - 5	Socs36E
east.1	2.69971103132116e-41	-0.17033158727346	0.057	0.168	3.45509017788482e-37	Undifferentiated - 5	east
RpS14b.1	2.7990217533484e-41	-0.209987285801685	0.063	0.178	3.58218803993528e-37	Undifferentiated - 5	RpS14b
CG44774.1	1.66158599130173e-40	-0.145248413007363	0.063	0.177	2.12649775166796e-36	Undifferentiated - 5	CG44774
Gbs-76A.1	2.82141289619311e-40	-0.250906773712324	0.053	0.159	3.61084422454794e-36	Undifferentiated - 5	Gbs-76A
Acbp1.1	6.01917127583691e-40	-0.23056920535063	0.052	0.155	7.70333539881608e-36	Undifferentiated - 5	Acbp1
Prosbeta3.1	8.28812861351285e-40	-0.239251299495185	0.057	0.164	1.06071469995737e-35	Undifferentiated - 5	Prosbeta3
hth.1	1.39002729551459e-39	-0.140725215419053	0.287	0.548	1.77895693279957e-35	Undifferentiated - 5	hth
klg.1	1.76515611786952e-39	-0.1958355789108	0.1	0.238	2.25904679964941e-35	Undifferentiated - 5	klg
stx.1	2.26185723994048e-39	-0.182626730069219	0.055	0.162	2.89472489567583e-35	Undifferentiated - 5	stx
Tom20.1	2.95530572283497e-39	-0.211755549305403	0.054	0.159	3.7822002640842e-35	Undifferentiated - 5	Tom20
CG1677.1	5.66230634185686e-39	-0.230702981617939	0.057	0.164	7.24661965630841e-35	Undifferentiated - 5	CG1677
RFeSP.1	5.92921116180231e-39	-0.121758663579083	0.067	0.182	7.5882044448746e-35	Undifferentiated - 5	RFeSP
Pp1alpha-96A.1	1.13061408778281e-38	-0.126359541716095	0.072	0.189	1.44695990954444e-34	Undifferentiated - 5	Pp1alpha-96A
mRpL33.1	1.13076085777869e-38	-0.153188739927321	0.06	0.168	1.44714774578517e-34	Undifferentiated - 5	mRpL33
Plc21C.1	4.05741094649421e-38	-0.102638717231312	0.084	0.209	5.19267452932329e-34	Undifferentiated - 5	Plc21C
RpL24.1	4.78179207766289e-38	-0.146121314469633	0.353	0.673	6.11973750099296e-34	Undifferentiated - 5	RpL24
Stacl.1	6.42363884749345e-38	-0.298034694152448	0.056	0.16	8.22097299702212e-34	Undifferentiated - 5	Stacl
beat-Ic.1	7.17932543260615e-38	-0.333736756093188	0.055	0.157	9.18810068864935e-34	Undifferentiated - 5	beat-Ic
RpL22.1	1.14551774567351e-37	-0.220218356297417	0.052	0.153	1.46603361091295e-33	Undifferentiated - 5	RpL22
RpL13.1	1.98050442141948e-37	-0.119779298701305	0.336	0.644	2.53464955853265e-33	Undifferentiated - 5	RpL13
RpS27.1	1.44897322854273e-36	-0.226399592214459	0.606	0.916	1.85439593788899e-32	Undifferentiated - 5	RpS27
Ip259.1	3.62627217913091e-36	-0.171737911729813	0.062	0.166	4.64090313485174e-32	Undifferentiated - 5	Ip259
RpS9.1	9.53142159511445e-36	-0.160921111001182	0.392	0.719	1.21983133574275e-31	Undifferentiated - 5	RpS9
alphaTub84B.1	1.92558346227641e-35	0.624227954298325	0.619	0.742	2.46436171502136e-31	Undifferentiated - 5	alphaTub84B
CG46385.1	4.68220033108562e-35	-0.100943271675242	0.069	0.177	5.99227998372337e-31	Undifferentiated - 5	CG46385
RpS27A.1	9.14067811662698e-33	-0.199312952079527	0.473	0.81	1.16982398536592e-28	Undifferentiated - 5	RpS27A
RpS15.1	9.47691542284837e-33	-0.208764172887939	0.502	0.832	1.21285563581613e-28	Undifferentiated - 5	RpS15
RpL23.1	2.41874826514065e-32	-0.189994594524081	0.487	0.822	3.09551402972701e-28	Undifferentiated - 5	RpL23
RpL31.1	6.58084592028665e-32	-0.104640444724469	0.377	0.691	8.42216660878285e-28	Undifferentiated - 5	RpL31
RpL7.1	7.28377226807297e-32	-0.117254337194028	0.376	0.687	9.32177174867979e-28	Undifferentiated - 5	RpL7
RpL36.1	8.34577639967741e-31	-0.200578425576347	0.513	0.838	1.06809246363072e-26	Undifferentiated - 5	RpL36
brp.1	1.27545419659171e-28	0.109749036417737	0.108	0.23	1.63232628079808e-24	Undifferentiated - 5	brp
Sod1.1	6.32366637174091e-26	0.153220206608645	0.103	0.215	8.09302822255402e-22	Undifferentiated - 5	Sod1
Atpalpha.1	6.96623198452747e-26	0.611977364689579	0.604	0.746	8.91538369379825e-22	Undifferentiated - 5	Atpalpha
CG7646.1	1.15315612536906e-25	0.219684352854648	0.153	0.299	1.47580920924733e-21	Undifferentiated - 5	CG7646
eIF4A.1	4.48319605928575e-25	0.141575332963475	0.25	0.468	5.73759431667391e-21	Undifferentiated - 5	eIF4A
GluClalpha.1	1.27805002356456e-24	0.122457056015614	0.128	0.252	1.63564842015793e-20	Undifferentiated - 5	GluClalpha
Fer1HCH.1	1.77143114268096e-24	0.105988300164505	0.113	0.226	2.26707757640309e-20	Undifferentiated - 5	Fer1HCH
tutl.1	6.8128916616086e-24	0.164850913508316	0.135	0.263	8.71913874852668e-20	Undifferentiated - 5	tutl
Sin3A.1	1.31802551313209e-23	0.146274943974461	0.113	0.226	1.68680905170645e-19	Undifferentiated - 5	Sin3A
glec.1	1.76596459889743e-23	0.155977321494429	0.115	0.228	2.26008149366893e-19	Undifferentiated - 5	glec
RpS25.1	2.22304783624289e-23	-0.148012259404898	0.65	0.917	2.84505662082365e-19	Undifferentiated - 5	RpS25
psq.1	1.05228101964326e-22	0.198463565546668	0.182	0.336	1.34670924893944e-18	Undifferentiated - 5	psq
CycG.1	3.46927266445809e-22	0.214449016246689	0.183	0.336	4.43997515597346e-18	Undifferentiated - 5	CycG
CkIIbeta.1	5.28847178577124e-22	0.203816088839923	0.105	0.209	6.76818619143003e-18	Undifferentiated - 5	CkIIbeta
ATPsynE.1	7.48068361286085e-22	0.176244565025526	0.152	0.285	9.57377888773931e-18	Undifferentiated - 5	ATPsynE
Nlp.1	1.3622318884244e-21	0.229238795257174	0.189	0.347	1.74338437080554e-17	Undifferentiated - 5	Nlp
mub.1	4.40480759656256e-21	0.243665616495282	0.155	0.29	5.63727276208077e-17	Undifferentiated - 5	mub
Bsg.1	5.7905444733279e-21	0.167558151967971	0.256	0.459	7.41073881696504e-17	Undifferentiated - 5	Bsg
unc-104.1	5.1048683113036e-20	0.21500425968928	0.117	0.223	6.53321046480635e-16	Undifferentiated - 5	unc-104
CG5758.1	5.45353997098609e-20	0.178677472941143	0.152	0.278	6.979440454868e-16	Undifferentiated - 5	CG5758
tou.1	4.78704044983385e-19	0.247753830099616	0.132	0.244	6.12645436769737e-15	Undifferentiated - 5	tou
kra.1	5.34682172135854e-19	0.25876984935651	0.184	0.329	6.84286243899467e-15	Undifferentiated - 5	kra
14-3-3epsilon.1	9.13236438229101e-19	0.57019099475311	0.571	0.722	1.1687599936456e-14	Undifferentiated - 5	14-3-3epsilon
Gug.1	1.43109192184418e-18	0.285646303321382	0.128	0.237	1.83151144157619e-14	Undifferentiated - 5	Gug
RpLP0.1	2.13635453182716e-17	0.110764975241723	0.342	0.598	2.7341065298324e-13	Undifferentiated - 5	RpLP0
eEF2.1	2.25654828454533e-17	0.332059175209082	0.177	0.312	2.88793049456111e-13	Undifferentiated - 5	eEF2
mtd.1	2.41731832686978e-17	0.266538771496949	0.138	0.248	3.09368399472795e-13	Undifferentiated - 5	mtd
CG32264.1	2.59345787614622e-16	0.273238066637016	0.172	0.3	3.31910738989194e-12	Undifferentiated - 5	CG32264
mt:ND1.1	4.80685560536605e-16	0.281178519729581	0.147	0.258	6.15181380374747e-12	Undifferentiated - 5	mt:ND1
Hsc70-4.1	5.11700640141135e-16	0.323203604457079	0.172	0.3	6.54874479252624e-12	Undifferentiated - 5	Hsc70-4
crc.1	5.55756826336453e-15	0.319099821099399	0.151	0.26	7.11257586345393e-11	Undifferentiated - 5	crc
l(3)neo38.1	7.25502115620145e-14	0.2277084651459	0.303	0.518	9.28497607570662e-10	Undifferentiated - 5	l(3)neo38
CG43736.1	2.69071196797937e-13	0.38856364368621	0.193	0.323	3.44357317662e-09	Undifferentiated - 5	CG43736
Oda.1	7.46592834275959e-13	0.317676652878188	0.198	0.328	9.55489509306372e-09	Undifferentiated - 5	Oda
HmgZ.1	1.00791534116592e-12	0.260794316872816	0.304	0.513	1.28993005362414e-08	Undifferentiated - 5	HmgZ
Calr.1	1.87148921270274e-12	0.408683645645839	0.162	0.271	2.39513189441697e-08	Undifferentiated - 5	Calr
RpS10b.1	3.12081666426013e-12	0.20028720423427	0.325	0.542	3.99402116692011e-08	Undifferentiated - 5	RpS10b
Syt1.1	3.22346058024391e-11	0.321916851380567	0.251	0.413	4.12538485059616e-07	Undifferentiated - 5	Syt1
nmo.1	2.14791203181362e-10	0.366334836137507	0.275	0.454	2.74889781831507e-06	Undifferentiated - 5	nmo
RpS23.1	2.18003970746854e-10	0.103490981815495	0.405	0.662	2.79001481761824e-06	Undifferentiated - 5	RpS23
RpL27A.1	3.53533530583276e-10	0.478841575798549	0.563	0.749	4.52452212440476e-06	Undifferentiated - 5	RpL27A
Argk.1	1.78770494678025e-09	0.386724180685943	0.248	0.401	2.28790479088937e-05	Undifferentiated - 5	Argk
Sh.1	6.16555837399035e-09	0.440249137770882	0.247	0.398	7.89068160703285e-05	Undifferentiated - 5	Sh
RpS3A.1	2.53014088622116e-08	0.617367499503799	0.469	0.61	0.000323807430618584	Undifferentiated - 5	RpS3A
RpL5.1	4.12819858927252e-08	0.238751285705169	0.364	0.591	0.000528326855455097	Undifferentiated - 5	RpL5
Eip75B.1	7.32286416661924e-08	0.405275771825255	0.206	0.318	0.000937180156043931	Undifferentiated - 5	Eip75B
RpS16.1	7.87521335219633e-08	0.144631409128523	0.401	0.645	0.00100786980481409	Undifferentiated - 5	RpS16
COX7A.1	9.79011293524847e-08	0.441097389991262	0.223	0.346	0.0012529386534531	Undifferentiated - 5	COX7A
Sdc.1	1.81800177029547e-07	0.411670299788537	0.216	0.332	0.00232667866562414	Undifferentiated - 5	Sdc
Ank2.1	4.69941518754935e-07	0.26852200195184	0.352	0.557	0.00601431155702566	Undifferentiated - 5	Ank2
AGO1.1	7.94851855775417e-07	0.474393168925079	0.246	0.382	0.0101725140502138	Undifferentiated - 5	AGO1
CG31140.1	8.89026754317629e-07	0.509423220499851	0.195	0.297	0.011377764401757	Undifferentiated - 5	CG31140
mt:ATPase6.1	1.15058861018159e-06	0.368271396948067	0.606	0.773	0.014725233033104	Undifferentiated - 5	mt:ATPase6
Gapdh1.1	2.58083752388806e-06	0.362680932128673	0.317	0.492	0.0330295586307194	Undifferentiated - 5	Gapdh1
pum.1	5.75910929732097e-06	0.364838380744828	0.302	0.464	0.0737050807871138	Undifferentiated - 5	pum
RpS19a.1	6.48417877068512e-06	0.317057720336368	0.35	0.559	0.0829845199072281	Undifferentiated - 5	RpS19a
RpS15Aa.1	4.25672693954435e-05	0.354177233123716	0.331	0.516	0.544775913722886	Undifferentiated - 5	RpS15Aa
CNBP.1	4.74292973381924e-05	0.185123549503508	0.439	0.686	0.607000147334186	Undifferentiated - 5	CNBP
Appl.1	5.3244823732782e-05	0.451931227283099	0.302	0.467	0.681427254132144	Undifferentiated - 5	Appl
Unr.1	6.69580030056597e-05	0.331239162654286	0.356	0.557	0.856928522466433	Undifferentiated - 5	Unr
RpL9.1	6.9228652489331e-05	0.39499774084165	0.328	0.511	0.885988294558458	Undifferentiated - 5	RpL9
lncRNA:Hsromega.1	0.000149711596116413	0.599843717457429	0.452	0.595	1	Undifferentiated - 5	lncRNA:Hsromega
br.1	0.000175784494265827	0.384142931846881	0.265	0.388	1	Undifferentiated - 5	br
lola.1	0.00033466597993273	0.265166993678764	0.372	0.565	1	Undifferentiated - 5	lola
IA-2.1	0.000600380269930095	-0.124216352851723	0.647	0.817	1	Undifferentiated - 5	IA-2
Hrb27C.1	0.000872315970560605	0.315665828851594	0.581	0.784	1	Undifferentiated - 5	Hrb27C
Cyp1.1	0.00110795985780093	0.634709232799031	0.419	0.559	1	Undifferentiated - 5	Cyp1
chinmo.1	0.0014298397881626	0.318211156888941	0.387	0.59	1	Undifferentiated - 5	chinmo
RpL35.1	0.00176975627798717	0.345800031710796	0.366	0.563	1	Undifferentiated - 5	RpL35
lncRNA:CR40469.1	0.00215114215779227	0.139039574681457	0.507	0.758	1	Undifferentiated - 5	lncRNA:CR40469
MtnA.1	0.00801758284156083	0.250339080181649	0.392	0.567	1	Undifferentiated - 5	MtnA
Gapdh2.1	0.0171640862196628	0.363218349518124	0.387	0.577	1	Undifferentiated - 5	Gapdh2
RpL7A.1	0.028561000404103	0.222838642928245	0.448	0.678	1	Undifferentiated - 5	RpL7A
RpL37A.1	0.0355364683606603	0.282791522275909	0.561	0.785	1	Undifferentiated - 5	RpL37A
