# Supplementary material for: Single cell RNA-seq analysis reveals temporally-regulated and quiescence-regulated gene expression in Drosophila larval neuroblasts
Source: Neural Dev. 2022 Aug 24;17:7. doi: 10.1186/s13064-022-00163-7 (PMC9404614; doi:10.1186/s13064-022-00163-7)
Supplement: Supplementary file 18 — Additional file 18. [file 13064_2022_163_MOESM18_ESM.csv]

	p_val	avg_log2FC	pct.1	pct.2	p_val_adj	cluster	gene
Pde6	0	2.08702532389446	0.561	0.155	0	atlas_1h_alh	Pde6
Rdh	0	1.99549064343341	0.537	0.15	0	atlas_1h_alh	Rdh
side	0	1.98695757071626	0.355	0.102	0	atlas_1h_alh	side
CG14312	0	1.96482710150297	0.465	0.116	0	atlas_1h_alh	CG14312
Syn1	0	1.92116411509474	0.44	0.117	0	atlas_1h_alh	Syn1
Tsp66E	0	1.87380872797868	0.61	0.207	0	atlas_1h_alh	Tsp66E
CG42750	0	1.86551293559328	0.39	0.124	0	atlas_1h_alh	CG42750
kek1	0	1.85282612043984	0.477	0.179	0	atlas_1h_alh	kek1
nrm	0	1.84210853877743	0.263	0.068	0	atlas_1h_alh	nrm
CG11000	0	1.83137709598605	0.62	0.243	0	atlas_1h_alh	CG11000
Cngl	0	1.81225493828013	0.848	0.474	0	atlas_1h_alh	Cngl
Eip75B	0	1.73479801594373	0.695	0.301	0	atlas_1h_alh	Eip75B
cdc14	0	1.70364639797415	0.554	0.194	0	atlas_1h_alh	cdc14
Drep2	0	1.69501046822701	0.868	0.468	0	atlas_1h_alh	Drep2
UQCR-11	0	1.66925368464109	0.753	0.343	0	atlas_1h_alh	UQCR-11
dpr13	0	1.6676959594363	0.563	0.282	0	atlas_1h_alh	dpr13
dpr1	0	1.63504121471518	0.438	0.184	0	atlas_1h_alh	dpr1
Sytbeta	0	1.61882037582659	0.252	0.077	0	atlas_1h_alh	Sytbeta
sif	0	1.61399491799931	0.875	0.531	0	atlas_1h_alh	sif
CG30172	0	1.5770852517458	0.849	0.474	0	atlas_1h_alh	CG30172
dlg1	0	1.55058028569132	0.672	0.314	0	atlas_1h_alh	dlg1
Hex-A	0	1.54005132294601	0.991	0.862	0	atlas_1h_alh	Hex-A
crol	0	1.52207308580426	0.503	0.192	0	atlas_1h_alh	crol
Nlg3	0	1.52153540447673	0.362	0.13	0	atlas_1h_alh	Nlg3
HDAC4	0	1.51821989738223	0.419	0.151	0	atlas_1h_alh	HDAC4
Ptp99A	0	1.51567796939087	0.698	0.461	0	atlas_1h_alh	Ptp99A
CG17124	0	1.4836335219384	0.809	0.47	0	atlas_1h_alh	CG17124
CG10543	0	1.47738134199491	0.237	0.061	0	atlas_1h_alh	CG10543
msi	0	1.47055724626073	0.793	0.501	0	atlas_1h_alh	msi
lncRNA:CR43334	0	1.45340104687277	0.234	0.062	0	atlas_1h_alh	lncRNA:CR43334
sdt	0	1.44359172693582	0.605	0.279	0	atlas_1h_alh	sdt
CG42337	0	1.42960937268959	0.305	0.103	0	atlas_1h_alh	CG42337
CG32683	0	1.42581774055896	0.157	0.033	0	atlas_1h_alh	CG32683
bel	0	1.42055500737984	0.882	0.552	0	atlas_1h_alh	bel
luna	0	1.39011352567988	0.652	0.401	0	atlas_1h_alh	luna
mRpS14	0	1.37916693525178	0.274	0.087	0	atlas_1h_alh	mRpS14
ATPsynF	0	1.37056245857668	0.804	0.481	0	atlas_1h_alh	ATPsynF
Eip78C	0	1.36429881692802	0.242	0.078	0	atlas_1h_alh	Eip78C
Pitslre	0	1.35100942774348	0.275	0.096	0	atlas_1h_alh	Pitslre
pcs	0	1.34106093471336	0.367	0.144	0	atlas_1h_alh	pcs
Nlg2	0	1.31558354113654	0.437	0.193	0	atlas_1h_alh	Nlg2
CG1695	0	1.31323524543146	0.247	0.081	0	atlas_1h_alh	CG1695
Bacc	0	1.3117158408924	0.774	0.526	0	atlas_1h_alh	Bacc
CG13364	0	1.30751610937756	0.549	0.265	0	atlas_1h_alh	CG13364
cype	0	1.27506223554024	0.944	0.728	0	atlas_1h_alh	cype
CG44774	0	1.27506080735711	0.317	0.115	0	atlas_1h_alh	CG44774
CG7630	0	1.25016111006107	0.877	0.616	0	atlas_1h_alh	CG7630
Frq1	0	1.24563666536037	0.644	0.39	0	atlas_1h_alh	Frq1
flw	0	1.23926714150067	0.412	0.189	0	atlas_1h_alh	flw
VhaM9.7-a	0	1.2280856639682	0.376	0.162	0	atlas_1h_alh	VhaM9.7-a
Vha14-1	0	1.22174432686161	0.449	0.211	0	atlas_1h_alh	Vha14-1
Rap1	0	1.19670262189066	0.574	0.3	0	atlas_1h_alh	Rap1
CG41128	0	1.18497357166179	0.551	0.282	0	atlas_1h_alh	CG41128
CG42613	0	1.17960023098385	0.776	0.505	0	atlas_1h_alh	CG42613
CG34200	0	1.16950515640656	0.453	0.222	0	atlas_1h_alh	CG34200
COX8	0	1.1682781647034	0.837	0.577	0	atlas_1h_alh	COX8
fs(1)h	0	1.16578379428559	0.623	0.337	0	atlas_1h_alh	fs(1)h
RNASEK	0	1.1643607034185	0.656	0.372	0	atlas_1h_alh	RNASEK
ND-AGGG	0	1.16420929814396	0.361	0.165	0	atlas_1h_alh	ND-AGGG
Dhit	0	1.12334706038965	0.831	0.569	0	atlas_1h_alh	Dhit
CG6770	0	1.11427675443733	0.538	0.31	0	atlas_1h_alh	CG6770
nAChRalpha6	0	1.08891457078597	0.949	0.794	0	atlas_1h_alh	nAChRalpha6
Syx1A	0	1.07639934070791	0.852	0.61	0	atlas_1h_alh	Syx1A
Dsp1	0	1.07528829874785	0.816	0.55	0	atlas_1h_alh	Dsp1
Ten-a	0	1.06282242905272	0.732	0.542	0	atlas_1h_alh	Ten-a
pum	0	1.05003998857249	0.622	0.4	0	atlas_1h_alh	pum
gro	0	1.04995277564201	0.5	0.266	0	atlas_1h_alh	gro
levy	0	1.04059858746943	0.691	0.44	0	atlas_1h_alh	levy
ND-MWFE	0	1.0266211373211	0.627	0.386	0	atlas_1h_alh	ND-MWFE
ATPsynE	0	1.01084154329177	0.542	0.31	0	atlas_1h_alh	ATPsynE
ox	0	1.00261487024861	0.816	0.614	0	atlas_1h_alh	ox
Pits	0	0.996699337965109	0.676	0.443	0	atlas_1h_alh	Pits
ND-MLRQ	0	0.974288102158358	0.606	0.365	0	atlas_1h_alh	ND-MLRQ
Bsg	0	0.968624752884792	0.744	0.499	0	atlas_1h_alh	Bsg
COX5A	0	0.949162303822868	0.587	0.378	0	atlas_1h_alh	COX5A
ATPsynG	0	0.941752508714248	0.664	0.433	0	atlas_1h_alh	ATPsynG
Oda	0	0.937524355002738	0.561	0.343	0	atlas_1h_alh	Oda
UQCR-Q	0	0.920091657321001	0.731	0.51	0	atlas_1h_alh	UQCR-Q
His4r	0	0.881446588735493	0.818	0.614	0	atlas_1h_alh	His4r
UQCR-6.4	0	0.87560201369778	0.798	0.606	0	atlas_1h_alh	UQCR-6.4
Neb-cGP	0	0.847501049083432	0.726	0.518	0	atlas_1h_alh	Neb-cGP
Rdl	0	0.818417559382852	0.869	0.695	0	atlas_1h_alh	Rdl
para	0	0.72427600324511	0.791	0.618	0	atlas_1h_alh	para
Liprin-gamma	0	0.674686857786055	0.897	0.764	0	atlas_1h_alh	Liprin-gamma
Galphao	0	-0.711204521489323	0.672	0.815	0	atlas_1h_alh	Galphao
RpLP2	0	-0.713142412488755	0.515	0.743	0	atlas_1h_alh	RpLP2
RpS26	0	-0.784847642947045	0.46	0.695	0	atlas_1h_alh	RpS26
mt:lrRNA	0	-0.787000747055096	0.716	0.858	0	atlas_1h_alh	mt:lrRNA
alphaTub84B	0	-0.828512764969375	0.427	0.72	0	atlas_1h_alh	alphaTub84B
RpL28	0	-0.828959655202242	0.447	0.673	0	atlas_1h_alh	RpL28
RpS15	0	-0.841772632041591	0.49	0.721	0	atlas_1h_alh	RpS15
RpLP1	0	-0.845970742429633	0.54	0.799	0	atlas_1h_alh	RpLP1
RpL36	0	-0.865814571036029	0.548	0.751	0	atlas_1h_alh	RpL36
RpL36A	0	-0.873284410413955	0.456	0.664	0	atlas_1h_alh	RpL36A
RpS7	0	-0.882230266411746	0.397	0.656	0	atlas_1h_alh	RpS7
RpS29	0	-0.885334366933814	0.534	0.776	0	atlas_1h_alh	RpS29
mt:Cyt-b	0	-0.941762563881196	0.443	0.666	0	atlas_1h_alh	mt:Cyt-b
betaTub56D	0	-0.96475947885139	0.759	0.932	0	atlas_1h_alh	betaTub56D
RpL12	0	-0.974933622017455	0.332	0.577	0	atlas_1h_alh	RpL12
RpL27	0	-0.990943504303462	0.366	0.603	0	atlas_1h_alh	RpL27
RpL26	0	-1.00814066165908	0.373	0.633	0	atlas_1h_alh	RpL26
RpL19	0	-1.00946742079007	0.37	0.625	0	atlas_1h_alh	RpL19
RpL21	0	-1.02766621878298	0.331	0.588	0	atlas_1h_alh	RpL21
RpS9	0	-1.03284574255698	0.321	0.581	0	atlas_1h_alh	RpS9
RpS8	0	-1.03676046795146	0.34	0.619	0	atlas_1h_alh	RpS8
Obp44a	0	-1.03814632315854	0.448	0.696	0	atlas_1h_alh	Obp44a
RpS17	0	-1.04713428553887	0.374	0.612	0	atlas_1h_alh	RpS17
Msp300	0	-1.08895870357505	0.365	0.582	0	atlas_1h_alh	Msp300
RpS27A	0	-1.10787799661438	0.405	0.695	0	atlas_1h_alh	RpS27A
RpL37a	0	-1.14441282346689	0.38	0.689	0	atlas_1h_alh	RpL37a
RpL10	0	-1.16104250426717	0.385	0.707	0	atlas_1h_alh	RpL10
RpL37A	0	-1.16302739660739	0.4	0.693	0	atlas_1h_alh	RpL37A
RpS4	0	-1.16389838778917	0.366	0.683	0	atlas_1h_alh	RpS4
RpL7	0	-1.16415095546067	0.275	0.55	0	atlas_1h_alh	RpL7
mt:CoII	0	-1.16698345562555	0.588	0.851	0	atlas_1h_alh	mt:CoII
RpS23	0	-1.16990383507143	0.3	0.56	0	atlas_1h_alh	RpS23
RpL18	0	-1.18212434113979	0.279	0.551	0	atlas_1h_alh	RpL18
RpS18	0	-1.18395738739522	0.295	0.56	0	atlas_1h_alh	RpS18
Act5C	0	-1.19101215576864	0.293	0.554	0	atlas_1h_alh	Act5C
mt:CoI	0	-1.19541880530696	0.612	0.868	0	atlas_1h_alh	mt:CoI
RpL15	0	-1.19609989149243	0.346	0.645	0	atlas_1h_alh	RpL15
RpLP0	0	-1.21904397535147	0.23	0.476	0	atlas_1h_alh	RpLP0
RpL7A	0	-1.25567351231863	0.273	0.554	0	atlas_1h_alh	RpL7A
RpS14a	0	-1.28813686417984	0.284	0.567	0	atlas_1h_alh	RpS14a
RpL8	0	-1.3038278028148	0.303	0.614	0	atlas_1h_alh	RpL8
Pal2	0	-1.33412647172766	0.199	0.433	0	atlas_1h_alh	Pal2
RpS6	0	-1.34045710717329	0.161	0.381	0	atlas_1h_alh	RpS6
RpL3	0	-1.45565580857214	0.245	0.537	0	atlas_1h_alh	RpL3
hdc	0	-1.55618136862193	0.086	0.363	0	atlas_1h_alh	hdc
CG2269	0	-1.59731489054286	0.172	0.41	0	atlas_1h_alh	CG2269
CG6329	0	-1.62632186604123	0.358	0.694	0	atlas_1h_alh	CG6329
mt:ATPase6	0	-1.63231967179735	0.372	0.72	0	atlas_1h_alh	mt:ATPase6
Df31	0	-1.69535046764352	0.206	0.545	0	atlas_1h_alh	Df31
CG9705	0	-1.76171665891414	0.083	0.338	0	atlas_1h_alh	CG9705
Hrb87F	0	-1.76242679074171	0.049	0.272	0	atlas_1h_alh	Hrb87F
lncRNA:CR40469	0	-1.77813164723386	0.145	0.492	0	atlas_1h_alh	lncRNA:CR40469
eEF1alpha1	0	-1.81087920043338	0.282	0.679	0	atlas_1h_alh	eEF1alpha1
Jafrac1	0	-1.95779194095327	0.07	0.336	0	atlas_1h_alh	Jafrac1
Hsp26	0	-1.96480301052668	0.13	0.409	0	atlas_1h_alh	Hsp26
stg	0	-2.04331326191498	0.01	0.189	0	atlas_1h_alh	stg
cib	0	-2.05729568500174	0.268	0.645	0	atlas_1h_alh	cib
lncRNA:noe	0	-2.59745854206644	0.055	0.375	0	atlas_1h_alh	lncRNA:noe
Hsp27	0	-2.63930114686023	0.131	0.589	0	atlas_1h_alh	Hsp27
fabp	0	-2.69921563925745	0.085	0.524	0	atlas_1h_alh	fabp
Hsp23	0	-2.79269095922305	0.031	0.358	0	atlas_1h_alh	Hsp23
lncRNA:cherub	0	-4.73318961306232	0.024	0.722	0	atlas_1h_alh	lncRNA:cherub
CG43222	1.1489037972817e-305	0.938468691608538	0.515	0.309	1.47036707976113e-301	atlas_1h_alh	CG43222
RpL40	1.15901925283669e-303	-0.724587512273449	0.499	0.72	1.4833128397804e-299	atlas_1h_alh	RpL40
His3.3B	2.26453225301248e-302	-0.768845950264756	0.522	0.711	2.89814837740538e-298	atlas_1h_alh	His3.3B
Dscam2	2.06699242800934e-297	1.12430955344825	0.503	0.297	2.64533690936636e-293	atlas_1h_alh	Dscam2
RpS12	5.22268320219259e-293	-0.765441244599138	0.438	0.665	6.68398996216607e-289	atlas_1h_alh	RpS12
RpS11	1.31998122977549e-291	-0.781611476288459	0.45	0.67	1.68931197786667e-287	atlas_1h_alh	RpS11
RpS5a	2.9495440991353e-291	-0.915769457591121	0.308	0.542	3.77482653807335e-287	atlas_1h_alh	RpS5a
eEF1alpha2	8.7716326492675e-287	-1.71172915509289	0.021	0.192	1.12259354645325e-282	atlas_1h_alh	eEF1alpha2
RpL18A	4.9756491089411e-286	-0.746222145553236	0.421	0.653	6.36783572962282e-282	atlas_1h_alh	RpL18A
unc-119	2.03471076899146e-285	0.838685433912081	0.573	0.367	2.60402284215526e-281	atlas_1h_alh	unc-119
CG4101	2.91094400916685e-285	1.20073490905652	0.191	0.058	3.72542614293173e-281	atlas_1h_alh	CG4101
RpS3A	1.56683776403498e-284	-0.958391757836175	0.271	0.502	2.00523897041197e-280	atlas_1h_alh	RpS3A
CG5758	8.76703504618644e-284	-1.62098210649861	0.048	0.236	1.12200514521094e-279	atlas_1h_alh	CG5758
mRpL34	7.44540103631719e-281	1.06364083751452	0.332	0.154	9.52862424627874e-277	atlas_1h_alh	mRpL34
RpL30	1.31559674540027e-280	-0.965129299921467	0.335	0.546	1.68370071476327e-276	atlas_1h_alh	RpL30
CG1677	8.12312118744243e-278	1.12269172354621	0.285	0.119	1.03959704956888e-273	atlas_1h_alh	CG1677
RpL10Ab	1.48665283434838e-274	-0.875808697936763	0.328	0.552	1.90261829739906e-270	atlas_1h_alh	RpL10Ab
RpL17	6.4040332501388e-273	-0.889037477126728	0.347	0.562	8.19588175352764e-269	atlas_1h_alh	RpL17
RpL5	1.08872327505351e-271	-0.981705882959408	0.29	0.502	1.39334804741349e-267	atlas_1h_alh	RpL5
Rack1	4.62618303587197e-270	-1.15992689607675	0.192	0.4	5.92058904930894e-266	atlas_1h_alh	Rack1
RpL4	4.90698053615126e-270	-1.2777471927281	0.136	0.339	6.27995369016638e-266	atlas_1h_alh	RpL4
ATPsynC	6.62984475308368e-270	-0.682368719604787	0.444	0.673	8.4848753149965e-266	atlas_1h_alh	ATPsynC
dysc	6.99793875735286e-268	0.694280054521159	0.688	0.513	8.95596202166019e-264	atlas_1h_alh	dysc
CG42450	2.37410617843586e-267	0.999339968270767	0.404	0.218	3.03838108716222e-263	atlas_1h_alh	CG42450
CG16711	6.69844414072399e-267	0.936010026721554	0.458	0.262	8.57266881129857e-263	atlas_1h_alh	CG16711
RpL27A	3.40900590959507e-264	-0.783672955423606	0.434	0.643	4.36284576309977e-260	atlas_1h_alh	RpL27A
CG3961	9.90858102865057e-263	1.1358631529977	0.296	0.132	1.2681002000467e-258	atlas_1h_alh	CG3961
RpL34b	3.91640484434465e-261	-1.06917386382412	0.228	0.436	5.01221491979228e-257	atlas_1h_alh	RpL34b
CG32982	1.78106294450194e-259	1.48928852763506	0.275	0.119	2.27940435637358e-255	atlas_1h_alh	CG32982
nkd	2.81616232515002e-255	1.09421695791295	0.401	0.22	3.60412454372699e-251	atlas_1h_alh	nkd
CG43737	8.99185665123498e-255	1.07010374934451	0.472	0.293	1.15077781422505e-250	atlas_1h_alh	CG43737
nSyb	8.25673449136682e-251	-0.73196295225928	0.523	0.685	1.05669688020513e-246	atlas_1h_alh	nSyb
RpL32	1.41854788604322e-249	-0.680236507206398	0.565	0.725	1.81545758455812e-245	atlas_1h_alh	RpL32
skd	3.19035402829731e-248	1.03698919004262	0.312	0.147	4.0830150854149e-244	atlas_1h_alh	skd
Hsp83	5.68186642913837e-246	-1.41517758703465	0.087	0.267	7.27165265601129e-242	atlas_1h_alh	Hsp83
RpL14	2.20119380634265e-243	-0.7083166683464	0.423	0.639	2.81708783335732e-239	atlas_1h_alh	RpL14
Pen	3.95513450793976e-243	-1.590669883418	0.025	0.179	5.0617811432613e-239	atlas_1h_alh	Pen
SK	2.88944200769534e-242	0.904718272824266	0.558	0.382	3.6979078814485e-238	atlas_1h_alh	SK
CG7945	1.40796642585524e-241	1.02421285386888	0.23	0.09	1.80191543180954e-237	atlas_1h_alh	CG7945
Vha13	6.28232022150643e-241	0.798543814500161	0.541	0.363	8.04011341948393e-237	atlas_1h_alh	Vha13
CG46448	1.19658962352189e-237	1.82773767143916	0.321	0.161	1.53139540018331e-233	atlas_1h_alh	CG46448
RpS16	4.49218760664219e-236	-0.856582139712777	0.345	0.54	5.74910169898067e-232	atlas_1h_alh	RpS16
tsr	1.0018315109267e-235	-0.821460432506773	0.323	0.532	1.28214396768399e-231	atlas_1h_alh	tsr
cindr	2.12167708058508e-234	0.941319613122805	0.405	0.228	2.71532232773279e-230	atlas_1h_alh	cindr
RpL31	2.79474500667193e-233	-0.773209552675838	0.411	0.602	3.57671465953873e-229	atlas_1h_alh	RpL31
RpL23A	3.90698784867534e-233	-0.980993267261584	0.252	0.448	5.00016304873471e-229	atlas_1h_alh	RpL23A
scrt	1.25068698272383e-231	0.928436900568358	0.535	0.364	1.60062920048996e-227	atlas_1h_alh	scrt
IA-2	1.59757541155604e-231	-0.764663005211124	0.656	0.789	2.04457701170942e-227	atlas_1h_alh	IA-2
ubl	4.3706855293582e-231	1.07620113924037	0.184	0.063	5.59360334047262e-227	atlas_1h_alh	ubl
kirre	3.53834440104201e-228	1.16096267303294	0.183	0.063	4.52837316445357e-224	atlas_1h_alh	kirre
pre-rRNA:CR45845	2.82127285337612e-227	-1.49220164232859	0.026	0.175	3.61066499775076e-223	atlas_1h_alh	pre-rRNA:CR45845
mt:ND4	1.25321828769851e-226	-1.04138031194108	0.224	0.417	1.60386876459656e-222	atlas_1h_alh	mt:ND4
Rpt2	7.57479123438362e-225	-1.34047355857202	0.074	0.241	9.69421782176416e-221	atlas_1h_alh	Rpt2
RpS19a	2.58989893962821e-221	-0.927748789182734	0.268	0.461	3.31455266293618e-217	atlas_1h_alh	RpS19a
CG42394	2.43026105081015e-219	1.58642791974852	0.266	0.124	3.11024809282683e-215	atlas_1h_alh	CG42394
CG8671	2.19030183178553e-217	0.958716855104762	0.272	0.125	2.80314828431912e-213	atlas_1h_alh	CG8671
Syp	7.68469354866321e-217	-1.65739808925834	0.002	0.123	9.83487080357917e-213	atlas_1h_alh	Syp
RpL23	3.56197041036786e-216	-0.610848240145262	0.546	0.722	4.55860973118879e-212	atlas_1h_alh	RpL23
lncRNA:Hsromega	1.35773322162985e-211	-0.870807013938457	0.352	0.533	1.73762697704188e-207	atlas_1h_alh	lncRNA:Hsromega
mt:ND5	2.82727112140544e-211	-1.21733390349881	0.1	0.271	3.61834158117468e-207	atlas_1h_alh	mt:ND5
RpS20	1.99475150606732e-208	-0.647794455705154	0.471	0.657	2.55288297746495e-204	atlas_1h_alh	RpS20
RpL9	5.50682432693305e-208	-0.979635880231767	0.23	0.411	7.04763377360892e-204	atlas_1h_alh	RpL9
Abd-B	2.16441922114432e-207	1.32023364933992	0.189	0.07	2.7700237192205e-203	atlas_1h_alh	Abd-B
Hsc70-3	4.99288596042822e-206	-1.20394081843751	0.081	0.243	6.38989545215604e-202	atlas_1h_alh	Hsc70-3
tou	2.34525084370521e-205	0.908916509203196	0.339	0.18	3.00145202977392e-201	atlas_1h_alh	tou
GluRIA	6.00763217458472e-205	0.982313424725123	0.462	0.294	7.68856765703352e-201	atlas_1h_alh	GluRIA
brat	8.51223971767588e-204	-1.23180760809567	0.089	0.252	1.08939643906816e-199	atlas_1h_alh	brat
CG31635	4.22562693679533e-203	0.993843816661206	0.249	0.113	5.40795735371066e-199	atlas_1h_alh	CG31635
Mapmodulin	1.07581454773175e-202	-0.998617020770536	0.213	0.393	1.37682745818709e-198	atlas_1h_alh	Mapmodulin
ND-B14	2.04891876071014e-202	0.834192480652481	0.408	0.243	2.62220622995683e-198	atlas_1h_alh	ND-B14
SdhC	6.47440492455349e-202	0.933194023288677	0.305	0.156	8.28594342244356e-198	atlas_1h_alh	SdhC
cathD	1.19517266635468e-201	-1.36505119384135	0.042	0.183	1.52958197840071e-197	atlas_1h_alh	cathD
CG34117	1.25707876800272e-201	1.0005820030238	0.155	0.051	1.60880940728988e-197	atlas_1h_alh	CG34117
RpL13	9.19183281254407e-201	-0.785002797546975	0.292	0.487	1.17637076334939e-196	atlas_1h_alh	RpL13
RpS25	1.15445223472764e-200	-0.486439697965271	0.704	0.833	1.47746797000444e-196	atlas_1h_alh	RpS25
Uch	7.21389709212534e-200	-1.43173097268759	0.024	0.153	9.23234549850201e-196	atlas_1h_alh	Uch
nmo	1.34371364747135e-198	0.698390764443203	0.579	0.416	1.71968472603383e-194	atlas_1h_alh	nmo
mtgo	1.49713545645313e-197	1.04156203856375	0.294	0.151	1.91603395716871e-193	atlas_1h_alh	mtgo
jdp	1.62122695056225e-193	-1.20949227394701	0.133	0.3	2.07484625132957e-189	atlas_1h_alh	jdp
Rpb10	2.00619937034717e-193	0.942494903060693	0.244	0.111	2.56753395417031e-189	atlas_1h_alh	Rpb10
fok	2.50265945000022e-193	0.780494844715051	0.479	0.309	3.20290356411028e-189	atlas_1h_alh	fok
smt3	6.06978661074242e-192	-0.577588076312246	0.657	0.764	7.76811290442815e-188	atlas_1h_alh	smt3
Rbp6	6.21538650677209e-192	0.559973241133583	0.887	0.781	7.95445165136693e-188	atlas_1h_alh	Rbp6
Gs2	6.91893025557893e-192	-1.34855982613357	0.039	0.177	8.85484694108992e-188	atlas_1h_alh	Gs2
RpL6	7.48416034858496e-192	-0.714419725919174	0.317	0.512	9.57822841411903e-188	atlas_1h_alh	RpL6
RpL11	1.17731912144375e-191	-0.754783547117258	0.335	0.52	1.50673301162371e-187	atlas_1h_alh	RpL11
RpS3	5.44279598092418e-191	-0.819668418528303	0.277	0.459	6.96569029638676e-187	atlas_1h_alh	RpS3
crc	5.47403634283329e-191	-1.27714122121817	0.056	0.2	7.00567171155804e-187	atlas_1h_alh	crc
CG9034	1.93278589605473e-189	0.83790907083676	0.347	0.193	2.47357938977084e-185	atlas_1h_alh	CG9034
psq	3.62742880259203e-189	0.820956733726018	0.393	0.233	4.64238338155728e-185	atlas_1h_alh	psq
Con	5.8926805593839e-189	1.18696603004689	0.385	0.237	7.54145257989951e-185	atlas_1h_alh	Con
sun	7.72069863331191e-189	0.714961974357065	0.516	0.353	9.88095011091258e-185	atlas_1h_alh	sun
sesB	2.26882680710273e-187	-0.551151065723065	0.406	0.611	2.90364454773007e-183	atlas_1h_alh	sesB
mbl	9.97090306959735e-187	0.803214830710577	0.579	0.438	1.27607617484707e-182	atlas_1h_alh	mbl
salr	1.69702351036758e-186	1.30126863287178	0.176	0.068	2.17185068856843e-182	atlas_1h_alh	salr
HSPC300	9.1963029974469e-186	0.990243053597021	0.16	0.057	1.17694285761325e-181	atlas_1h_alh	HSPC300
RpS21	9.9689293686347e-186	-0.551315362320014	0.633	0.752	1.27582358059787e-181	atlas_1h_alh	RpS21
Pkc53E	1.19577065400894e-185	0.96199302092661	0.536	0.378	1.53034728300064e-181	atlas_1h_alh	Pkc53E
sta	5.06675714188252e-185	-0.453883245676885	0.374	0.609	6.48443579018125e-181	atlas_1h_alh	sta
Acbp1	1.6590330257602e-184	0.886944583489782	0.303	0.159	2.1232304663679e-180	atlas_1h_alh	Acbp1
DOR	2.0568899469295e-184	0.861896494723577	0.339	0.188	2.63240775408037e-180	atlas_1h_alh	DOR
pros	1.22306676477714e-183	-1.54694481476915	0.042	0.176	1.56528084556178e-179	atlas_1h_alh	pros
ND-B15	6.43936176146306e-183	0.83756687910622	0.327	0.178	8.24109518232043e-179	atlas_1h_alh	ND-B15
AstC-R2	4.14356585369054e-182	1.23687335973907	0.273	0.138	5.30293557955316e-178	atlas_1h_alh	AstC-R2
lncRNA:CR45388	1.2435681375853e-181	-1.69046501596968	0.009	0.119	1.59151850248167e-177	atlas_1h_alh	lncRNA:CR45388
CG44242	2.08887222910076e-181	0.83233282404478	0.338	0.188	2.67333867880315e-177	atlas_1h_alh	CG44242
RpL13A	4.25444005087524e-180	-0.537920899040005	0.409	0.615	5.44483237711013e-176	atlas_1h_alh	RpL13A
GstZ2	4.26498220745628e-180	-1.25884410218825	0.031	0.157	5.45832422910255e-176	atlas_1h_alh	GstZ2
MtnA	3.32156569371352e-179	-0.837750652652168	0.206	0.387	4.25093977481456e-175	atlas_1h_alh	MtnA
lola	1.2010576804056e-177	-1.05317884446885	0.153	0.315	1.53711361938309e-173	atlas_1h_alh	lola
RpS13	6.63045902140627e-177	-0.510821880726692	0.555	0.727	8.48566145559574e-173	atlas_1h_alh	RpS13
Caper	1.53737422012178e-176	0.936734010137823	0.199	0.084	1.96753152691185e-172	atlas_1h_alh	Caper
EMC6	6.54301655055851e-176	0.906714856283739	0.195	0.081	8.37375258140478e-172	atlas_1h_alh	EMC6
RpL35A	1.05819064028556e-175	-0.834133592041548	0.276	0.442	1.35427238143745e-171	atlas_1h_alh	RpL35A
Gdi	5.27706924711266e-175	-0.911170002643199	0.211	0.378	6.75359322245479e-171	atlas_1h_alh	Gdi
CG12848	1.02429418367011e-174	0.928175912252687	0.163	0.061	1.310891696261e-170	atlas_1h_alh	CG12848
Sf3b5	3.26515145759158e-174	0.904203986181154	0.223	0.101	4.17874083542571e-170	atlas_1h_alh	Sf3b5
RpS28b	4.82747369109397e-174	-0.624793934576628	0.493	0.644	6.17820082986206e-170	atlas_1h_alh	RpS28b
RapGAP1	8.54343884766476e-173	1.11980170286139	0.389	0.244	1.09338930372414e-168	atlas_1h_alh	RapGAP1
RpS30	4.3840204602774e-172	-0.652910209702662	0.448	0.6	5.61066938506301e-168	atlas_1h_alh	RpS30
Tom7	1.71224941422024e-170	0.548967126704869	0.686	0.552	2.19133680031906e-166	atlas_1h_alh	Tom7
amon	1.72999273513798e-170	-1.17704221645169	0.089	0.234	2.21404470242959e-166	atlas_1h_alh	amon
ATPsynCF6	4.67366591093361e-169	0.644243638246575	0.512	0.352	5.98135763281283e-165	atlas_1h_alh	ATPsynCF6
alphaTub84D	1.93294826507173e-168	-1.19876402953473	0.057	0.188	2.4737871896388e-164	atlas_1h_alh	alphaTub84D
CG13954	1.87800936075164e-166	0.806918114024001	0.509	0.365	2.40347637988995e-162	atlas_1h_alh	CG13954
COX5B	4.47303081657708e-166	0.66753716990447	0.502	0.35	5.72458483905535e-162	atlas_1h_alh	COX5B
EMC5	3.890993135967e-165	0.949263060562506	0.177	0.073	4.97969301541057e-161	atlas_1h_alh	EMC5
eEF1beta	4.93252784698156e-165	-1.1189001293263	0.119	0.263	6.31264913856701e-161	atlas_1h_alh	eEF1beta
mt:ND1	8.53893228390692e-164	-1.11175017543927	0.096	0.238	1.09281255369441e-159	atlas_1h_alh	mt:ND1
COX7A	1.41331708311174e-163	0.631050413705119	0.538	0.389	1.8087632029664e-159	atlas_1h_alh	COX7A
eEF2	1.41426872639329e-162	-1.06931518118932	0.101	0.245	1.80998111603813e-158	atlas_1h_alh	eEF2
Not1	1.55396331999488e-162	0.819915521241898	0.325	0.184	1.98876225692945e-158	atlas_1h_alh	Not1
RpS2	1.63035720346723e-162	-0.37696685444421	0.349	0.583	2.08653114899736e-158	atlas_1h_alh	RpS2
Nlp	3.86622391316473e-161	-1.16664789144777	0.08	0.214	4.94799336406822e-157	atlas_1h_alh	Nlp
Cbp53E	8.86127879876884e-161	0.940096196822332	0.717	0.587	1.13406646066644e-156	atlas_1h_alh	Cbp53E
ps	1.33222191744645e-158	0.450081647491057	0.792	0.681	1.70497760994797e-154	atlas_1h_alh	ps
eIF4A	1.77708375741155e-158	-0.848701984840622	0.228	0.386	2.2743117927353e-154	atlas_1h_alh	eIF4A
CG8860	1.41679444851464e-157	0.748848248969863	0.349	0.205	1.81321353520904e-153	atlas_1h_alh	CG8860
osa	3.53675479935385e-157	-1.05510173498995	0.079	0.216	4.52633879221306e-153	atlas_1h_alh	osa
Nrt	4.44280999653986e-157	-1.03427631187504	0.096	0.238	5.68590823357171e-153	atlas_1h_alh	Nrt
Gug	7.20975187008609e-157	0.860784741469451	0.275	0.147	9.22704044333618e-153	atlas_1h_alh	Gug
cic	4.56002490857765e-155	0.74281503722524	0.395	0.249	5.83591987799768e-151	atlas_1h_alh	cic
ND-15	8.93670680602516e-155	0.790261212589968	0.304	0.17	1.1437197370351e-150	atlas_1h_alh	ND-15
plum	7.95906715572041e-153	1.00541371729341	0.178	0.077	1.0186014145891e-148	atlas_1h_alh	plum
ND-13A	1.23015359893209e-152	0.847437880280751	0.244	0.124	1.57435057591329e-148	atlas_1h_alh	ND-13A
PIG-T	3.39145200520249e-152	-0.85755952896953	0.166	0.32	4.34038027625815e-148	atlas_1h_alh	PIG-T
PPP4R2r	2.80645960832149e-151	-0.986792993821291	0.119	0.262	3.59170700672985e-147	atlas_1h_alh	PPP4R2r
RpL24	1.92209023112281e-149	-0.56514809233764	0.375	0.556	2.45989107779098e-145	atlas_1h_alh	RpL24
Akap200	5.94586188673e-149	-0.888711096404387	0.159	0.312	7.60951404263705e-145	atlas_1h_alh	Akap200
CG12605	7.53788850281506e-149	0.818811430545928	0.38	0.244	9.64698970590272e-145	atlas_1h_alh	CG12605
RpS24	4.73164041218509e-148	-0.649240273506472	0.345	0.507	6.05555339951448e-144	atlas_1h_alh	RpS24
5-HT1A	2.4891954849719e-145	0.923771810096131	0.308	0.179	3.18567238166704e-141	atlas_1h_alh	5-HT1A
Drat	3.53324318825952e-144	-0.918859904919121	0.136	0.277	4.52184463233453e-140	atlas_1h_alh	Drat
Hsc70-4	3.71294301720698e-144	-1.00590786415006	0.093	0.224	4.7518244734215e-140	atlas_1h_alh	Hsc70-4
RpL35	3.96342160409499e-144	-0.71267604925866	0.319	0.47	5.07238696892077e-140	atlas_1h_alh	RpL35
puc	3.56952335378852e-143	-1.13256092206025	0.072	0.195	4.56827598817855e-139	atlas_1h_alh	puc
Hsc70Cb	6.66479593399284e-143	-0.682492118720006	0.304	0.467	8.52960583632404e-139	atlas_1h_alh	Hsc70Cb
Spn	5.80450990910603e-142	0.860309386350986	0.233	0.12	7.4286117816739e-138	atlas_1h_alh	Spn
COX7C	3.8289623708994e-141	0.500238324023997	0.655	0.522	4.90030604227706e-137	atlas_1h_alh	COX7C
Rgk1	1.40690150302323e-140	0.66196755919187	0.45	0.299	1.80055254356913e-136	atlas_1h_alh	Rgk1
CG13743	1.77068256280431e-138	-1.15536811894297	0.052	0.165	2.26611954387696e-134	atlas_1h_alh	CG13743
dpr10	2.00743939874858e-138	0.905666189382537	0.368	0.237	2.56912094251843e-134	atlas_1h_alh	dpr10
Unr	3.51412382779694e-138	-0.751863619528772	0.259	0.41	4.49737567481452e-134	atlas_1h_alh	Unr
trx	8.90539986806478e-138	0.877142132438725	0.189	0.088	1.13971307511493e-133	atlas_1h_alh	trx
RpS10b	1.71361642413777e-137	-0.623459450595315	0.29	0.458	2.19308629961152e-133	atlas_1h_alh	RpS10b
sky	3.49290334593521e-137	0.818887603194731	0.264	0.145	4.47021770212789e-133	atlas_1h_alh	sky
RpS15Aa	5.57761602645344e-135	-0.748743832142934	0.257	0.404	7.13823299065512e-131	atlas_1h_alh	RpS15Aa
blw	3.5294845738219e-133	-0.740559947801879	0.268	0.413	4.51703435757727e-129	atlas_1h_alh	blw
Cyp1	7.57710100053862e-133	-0.505138009216622	0.359	0.541	9.69717386048933e-129	atlas_1h_alh	Cyp1
vvl	8.17713444183445e-133	0.94551812235549	0.422	0.293	1.04650966586597e-128	atlas_1h_alh	vvl
Prosap	2.90031201384803e-132	0.705017269084617	0.343	0.212	3.71181931532271e-128	atlas_1h_alh	Prosap
Rac1	1.83897297843547e-130	-0.969717071317281	0.105	0.232	2.35351761780172e-126	atlas_1h_alh	Rac1
GABA-B-R1	5.88489178449902e-130	0.707030599380668	0.287	0.164	7.53148450580185e-126	atlas_1h_alh	GABA-B-R1
RhoGAP71E	3.478736743499e-128	0.734110226649148	0.311	0.187	4.45208728433002e-124	atlas_1h_alh	RhoGAP71E
SoxN	5.58624289577226e-128	-0.986465859459126	0.11	0.239	7.14927365800934e-124	atlas_1h_alh	SoxN
eEF1gamma	7.71019428826301e-128	-0.989809851521933	0.069	0.183	9.867506650119e-124	atlas_1h_alh	eEF1gamma
GluRIB	8.13665908710558e-128	0.735286132853229	0.54	0.412	1.04132962996777e-123	atlas_1h_alh	GluRIB
Hs3st-A	2.3837197009679e-126	0.890593096648438	0.238	0.129	3.05068447329872e-122	atlas_1h_alh	Hs3st-A
SNRPG	4.02400447162129e-125	0.656565947694547	0.329	0.201	5.14992092278093e-121	atlas_1h_alh	SNRPG
eIF2beta	8.22420102692376e-125	-0.808293799690746	0.208	0.344	1.0525332474257e-120	atlas_1h_alh	eIF2beta
RSG7	2.19973184450693e-124	0.648083362605928	0.469	0.34	2.81521681459997e-120	atlas_1h_alh	RSG7
Prosbeta5	7.51861401177282e-123	-1.08692674981533	0.046	0.147	9.62232221226685e-119	atlas_1h_alh	Prosbeta5
hoe1	3.28581585388835e-121	-0.887685791040811	0.101	0.224	4.20518712980631e-117	atlas_1h_alh	hoe1
porin	7.14059808108004e-119	-0.510002167064207	0.325	0.488	9.13853742416624e-115	atlas_1h_alh	porin
CG17059	1.2740473523339e-118	0.729284371151641	0.233	0.127	1.63052580151692e-114	atlas_1h_alh	CG17059
CNBP	2.87376527963433e-118	-0.717698010812295	0.284	0.419	3.67784480487602e-114	atlas_1h_alh	CNBP
awd	5.23287781144864e-118	-0.544954696480268	0.439	0.572	6.69703702309197e-114	atlas_1h_alh	awd
UQCR-14	2.18483034010516e-117	0.509267866506267	0.578	0.453	2.79614586926658e-113	atlas_1h_alh	UQCR-14
ND-B14.5B	7.62441806202902e-117	0.693254103230642	0.287	0.171	9.75773023578475e-113	atlas_1h_alh	ND-B14.5B
maf-S	1.80850864716559e-116	0.745720372791173	0.221	0.118	2.31452936664252e-112	atlas_1h_alh	maf-S
Pvf3	3.50780588459898e-116	1.17367625577562	0.269	0.163	4.48928997110977e-112	atlas_1h_alh	Pvf3
tara	4.72834183503604e-116	-0.86254902203982	0.112	0.232	6.05133188047912e-112	atlas_1h_alh	tara
tow	1.65377254347586e-115	0.523356386215466	0.557	0.425	2.11649810114041e-111	atlas_1h_alh	tow
RpS27	2.90889821788981e-112	-0.378664149629919	0.675	0.787	3.72280793925538e-108	atlas_1h_alh	RpS27
ATPsynbeta	3.46091827633659e-112	-0.740434500830996	0.232	0.36	4.42928321005556e-108	atlas_1h_alh	ATPsynbeta
emb	5.20679668374495e-112	-0.746233310667309	0.186	0.318	6.66365839585678e-108	atlas_1h_alh	emb
Toll-6	7.78159551659578e-112	0.512614645047796	0.662	0.544	9.95888594213928e-108	atlas_1h_alh	Toll-6
hrg	3.01734697355472e-111	0.794967844579101	0.243	0.139	3.86160065675533e-107	atlas_1h_alh	hrg
CG9674	6.23103945184743e-111	-0.97558348034736	0.062	0.163	7.97448429047434e-107	atlas_1h_alh	CG9674
eEF5	1.16705887904804e-110	-0.758611300841952	0.201	0.328	1.49360195340568e-106	atlas_1h_alh	eEF5
Fer2LCH	9.52274382024981e-109	-0.667203879131525	0.25	0.385	1.21872075411557e-104	atlas_1h_alh	Fer2LCH
mRpL33	1.25992436587906e-107	0.656648047821987	0.254	0.147	1.61245120345203e-103	atlas_1h_alh	mRpL33
Rala	1.42565973463008e-106	0.647192688366792	0.362	0.245	1.82455932837957e-102	atlas_1h_alh	Rala
wry	2.86105958682366e-106	0.710163628791886	0.53	0.416	3.66158405921692e-102	atlas_1h_alh	wry
rdx	4.51004900029467e-105	-0.828286378582217	0.136	0.255	5.77196071057711e-101	atlas_1h_alh	rdx
Tm1	7.32849044836901e-105	0.487197516999057	0.553	0.431	9.37900207582266e-101	atlas_1h_alh	Tm1
osp	3.07106332637814e-104	-0.879248864694122	0.091	0.199	3.93034684509874e-100	atlas_1h_alh	osp
unk	2.66202521803606e-101	0.786286589002512	0.25	0.15	3.40685987404254e-97	atlas_1h_alh	unk
rad	1.01892797631541e-100	1.06903563622872	0.312	0.21	1.30402402408846e-96	atlas_1h_alh	rad
Socs36E	1.79077107892094e-100	0.68128088595994	0.255	0.153	2.29182882680302e-96	atlas_1h_alh	Socs36E
kuz	6.3227371568963e-100	0.654876584578016	0.323	0.211	8.09183901339588e-96	atlas_1h_alh	kuz
CycG	8.72152577828636e-100	-0.706486990074189	0.157	0.279	1.11618086910509e-95	atlas_1h_alh	CycG
nAChRalpha5	7.09266440515603e-99	0.598749413239006	0.371	0.254	9.07719190571869e-95	atlas_1h_alh	nAChRalpha5
CG43759	4.27521016718987e-98	0.853956614655817	0.337	0.231	5.47141397196959e-94	atlas_1h_alh	CG43759
Hsp67Bc	6.24235291178613e-97	0.580620251620317	0.284	0.175	7.98896325650389e-93	atlas_1h_alh	Hsp67Bc
Tctp	2.20548061578866e-96	-0.830139307006033	0.128	0.235	2.82257409208633e-92	atlas_1h_alh	Tctp
RhoGAPp190	3.28793678526353e-95	0.631837474427611	0.371	0.261	4.20790149778026e-91	atlas_1h_alh	RhoGAPp190
Cpsf6	4.407739666357e-95	-0.719846180719774	0.145	0.26	5.64102522500368e-91	atlas_1h_alh	Cpsf6
Pfk	4.5970370143867e-89	-0.61152856738029	0.225	0.346	5.8832879710121e-85	atlas_1h_alh	Pfk
chic	6.37510504214963e-88	-0.66393398241132	0.215	0.327	8.1588594329431e-84	atlas_1h_alh	chic
kra	1.83266495182991e-87	-0.659346353745978	0.18	0.294	2.34544460535191e-83	atlas_1h_alh	kra
Smr	3.92734987963013e-87	0.54540127358938	0.415	0.302	5.02622237595064e-83	atlas_1h_alh	Smr
bic	5.38577789528939e-87	-0.705746893109917	0.18	0.289	6.89271855039136e-83	atlas_1h_alh	bic
Tsp96F	1.88020827822635e-85	-0.655967850405702	0.108	0.211	2.40629055447409e-81	atlas_1h_alh	Tsp96F
CtBP	3.84709624915181e-83	-0.57623884002948	0.267	0.384	4.92351377966448e-79	atlas_1h_alh	CtBP
CG13551	7.10829995801007e-82	-0.690861073455248	0.151	0.254	9.09720228626129e-78	atlas_1h_alh	CG13551
CG13751	1.89724283965743e-81	0.565079094847111	0.363	0.26	2.42809138619357e-77	atlas_1h_alh	CG13751
CG45050	3.94619174799993e-80	0.418356379607915	0.614	0.513	5.05033619909031e-76	atlas_1h_alh	CG45050
Rm62	1.14575295697574e-79	-0.608128798144518	0.141	0.247	1.46633463433755e-75	atlas_1h_alh	Rm62
EndoA	7.39919654901696e-78	-0.549416162755205	0.244	0.358	9.4694917434319e-74	atlas_1h_alh	EndoA
smog	1.52046791890107e-77	-0.49902582082833	0.356	0.468	1.94589484260958e-73	atlas_1h_alh	smog
sqd	1.36161310360075e-73	-0.638732614679416	0.202	0.303	1.74259244998825e-69	atlas_1h_alh	sqd
Argk	1.69054119463328e-72	-0.597957321405903	0.295	0.395	2.16355462089167e-68	atlas_1h_alh	Argk
Fkbp12	4.68917543867766e-66	-0.326912000526464	0.429	0.56	6.00120672641967e-62	atlas_1h_alh	Fkbp12
CG14989	4.91375527203508e-59	0.517869135416142	0.415	0.306	6.2886239971505e-55	atlas_1h_alh	CG14989
Ald1	1.85325664171759e-56	-0.120391383669786	0.655	0.78	2.37179785007017e-52	atlas_1h_alh	Ald1
Gapdh1	4.98842638164463e-06	0.364509514185637	0.478	0.579	0.063841880832288	atlas_1h_alh	Gapdh1
Hsp26.1	0	1.16681390075662	0.486	0.202	0	atlas_24h_alh	Hsp26
stg.1	0	1.0769736200854	0.24	0.055	0	atlas_24h_alh	stg
Hsp27.1	0	1.0441001283169	0.656	0.311	0	atlas_24h_alh	Hsp27
lncRNA:cherub.1	0	0.993297465383638	0.792	0.33	0	atlas_24h_alh	lncRNA:cherub
cib.1	0	0.979438024754685	0.719	0.397	0	atlas_24h_alh	cib
lncRNA:CR40469.1	0	0.970671417054293	0.585	0.238	0	atlas_24h_alh	lncRNA:CR40469
Hrb87F.1	0	0.891798786920829	0.331	0.11	0	atlas_24h_alh	Hrb87F
Jafrac1.1	0	0.889713592178567	0.403	0.146	0	atlas_24h_alh	Jafrac1
Pen.1	0	0.852436115723853	0.223	0.064	0	atlas_24h_alh	Pen
pre-rRNA:CR45845.1	0	0.850004697153417	0.216	0.064	0	atlas_24h_alh	pre-rRNA:CR45845
jdp.1	0	0.847931199511533	0.364	0.158	0	atlas_24h_alh	jdp
His3.3B.1	0	0.775190010875733	0.824	0.51	0	atlas_24h_alh	His3.3B
mt:ND5.1	0	0.757741889553846	0.326	0.136	0	atlas_24h_alh	mt:ND5
Rpt2.1	0	0.731867080052351	0.293	0.112	0	atlas_24h_alh	Rpt2
Pal2.1	0	0.723265445218728	0.506	0.252	0	atlas_24h_alh	Pal2
mt:ATPase6.1	0	0.72215073168501	0.792	0.488	0	atlas_24h_alh	mt:ATPase6
Ldh	0	0.715155787164913	0.973	0.831	0	atlas_24h_alh	Ldh
RpS14a.1	0	0.703754114517093	0.653	0.35	0	atlas_24h_alh	RpS14a
RpL8.1	0	0.668645011025701	0.699	0.385	0	atlas_24h_alh	RpL8
RpS4.1	0	0.664015963315431	0.773	0.446	0	atlas_24h_alh	RpS4
fabp.1	0	0.656715119381011	0.581	0.265	0	atlas_24h_alh	fabp
RpL3.1	0	0.649280775634482	0.612	0.326	0	atlas_24h_alh	RpL3
RpS18.1	0	0.645622243785492	0.639	0.358	0	atlas_24h_alh	RpS18
RpL10.1	0	0.645239057327915	0.793	0.472	0	atlas_24h_alh	RpL10
RpL15.1	0	0.637503391885464	0.728	0.423	0	atlas_24h_alh	RpL15
Df31.1	0	0.635751335882366	0.619	0.314	0	atlas_24h_alh	Df31
Rack1.1	0	0.606355675369073	0.467	0.236	0	atlas_24h_alh	Rack1
RpS6.1	0	0.600649803313716	0.44	0.22	0	atlas_24h_alh	RpS6
RpS23.1	0	0.599659320260665	0.633	0.366	0	atlas_24h_alh	RpS23
RpS17.1	0	0.594732366454602	0.69	0.423	0	atlas_24h_alh	RpS17
RpL18.1	0	0.585535153449427	0.626	0.35	0	atlas_24h_alh	RpL18
RpS9.1	0	0.585299122004192	0.661	0.38	0	atlas_24h_alh	RpS9
RpL26.1	0	0.578711051540775	0.715	0.431	0	atlas_24h_alh	RpL26
RpL7.1	0	0.578008168550284	0.628	0.345	0	atlas_24h_alh	RpL7
RpS27A.1	0	0.575177528493759	0.77	0.486	0	atlas_24h_alh	RpS27A
RpL7A.1	0	0.574871066229579	0.628	0.35	0	atlas_24h_alh	RpL7A
RpS8.1	0	0.572700256317019	0.7	0.409	0	atlas_24h_alh	RpS8
RpL12.1	0	0.569357223916693	0.658	0.382	0	atlas_24h_alh	RpL12
RpL19.1	0	0.566665271554849	0.708	0.425	0	atlas_24h_alh	RpL19
mt:CoII.1	0	0.559490470057898	0.908	0.673	0	atlas_24h_alh	mt:CoII
RpLP0.1	0	0.548880238046344	0.546	0.292	0	atlas_24h_alh	RpLP0
mt:CoI.1	0	0.542763430575335	0.912	0.705	0	atlas_24h_alh	mt:CoI
RpL37A.1	0	0.542232480166612	0.758	0.493	0	atlas_24h_alh	RpL37A
RpL37a.1	0	0.528024166360718	0.758	0.476	0	atlas_24h_alh	RpL37a
RpL17.1	0	0.525752446395715	0.642	0.382	0	atlas_24h_alh	RpL17
smt3.1	0	0.500600037604498	0.845	0.633	0	atlas_24h_alh	smt3
RpLP1.1	0	0.463753851734928	0.865	0.612	0	atlas_24h_alh	RpLP1
eEF1alpha1.1	0	0.447925756827934	0.74	0.435	0	atlas_24h_alh	eEF1alpha1
betaTub56D.1	0	0.427255076457937	0.966	0.818	0	atlas_24h_alh	betaTub56D
CG30172.1	0	-1.03452688860917	0.508	0.613	0	atlas_24h_alh	CG30172
UQCR-11.1	0	-1.21394381972125	0.356	0.518	0	atlas_24h_alh	UQCR-11
mt:ND4.1	3.36240882082192e-307	0.595287996311698	0.487	0.258	4.3032108088879e-303	atlas_24h_alh	mt:ND4
RpS15.1	2.83421894245832e-306	0.491031844683753	0.79	0.544	3.62723340255816e-302	atlas_24h_alh	RpS15
RpS26.1	5.57130509080402e-304	0.480133435362534	0.77	0.511	7.13015625521098e-300	atlas_24h_alh	RpS26
RpL27.1	7.95908907844561e-304	0.502690048222897	0.677	0.42	1.01860422025947e-299	atlas_24h_alh	RpL27
RpL11.1	1.35347974820702e-302	0.548654051367012	0.602	0.352	1.73218338175534e-298	atlas_24h_alh	RpL11
hoe1.1	1.50061809425197e-299	0.764508754889527	0.282	0.108	1.92049103702367e-295	atlas_24h_alh	hoe1
mt:ND1.1	1.93393576376507e-291	0.717582576785323	0.292	0.119	2.47505099046654e-287	atlas_24h_alh	mt:ND1
RpL36.1	3.17188219691391e-291	0.476084805372843	0.816	0.592	4.05937483561043e-287	atlas_24h_alh	RpL36
RpL30.1	1.51685125272011e-288	0.514178279793662	0.618	0.376	1.9412662332312e-284	atlas_24h_alh	RpL30
RpL34b.1	1.097625937087e-287	0.525325932666067	0.502	0.273	1.40474167428395e-283	atlas_24h_alh	RpL34b
CG6329.1	6.56265501607928e-286	0.463536831790734	0.742	0.491	8.39888588957826e-282	atlas_24h_alh	CG6329
mt:lrRNA.1	1.25594874990542e-283	0.395978977946922	0.909	0.741	1.60736321012895e-279	atlas_24h_alh	mt:lrRNA
Eip75B.1	2.91888152176345e-283	-1.17684784693045	0.328	0.455	3.73558457155287e-279	atlas_24h_alh	Eip75B
RpS5a.1	3.36622517782385e-278	0.484023139498859	0.614	0.361	4.30809498257897e-274	atlas_24h_alh	RpS5a
RpL13.1	5.47725732289713e-278	0.494690849608872	0.563	0.321	7.00979392184375e-274	atlas_24h_alh	RpL13
CG9705.1	2.07976572155532e-273	0.517914828667751	0.38	0.179	2.6616841704465e-269	atlas_24h_alh	CG9705
RpS11.1	1.2446824627128e-272	0.450658125112899	0.746	0.492	1.59294461577984e-268	atlas_24h_alh	RpS11
RpL40.1	5.29744328331834e-272	0.441580535281086	0.792	0.545	6.77966791399081e-268	atlas_24h_alh	RpL40
Galphao.1	8.92834722951611e-272	0.385285052177244	0.875	0.688	1.14264987843347e-267	atlas_24h_alh	Galphao
RpL9.1	1.2627398853844e-270	0.54531917085189	0.476	0.261	1.61605450531495e-266	atlas_24h_alh	RpL9
RpL28.1	5.77131659129856e-269	0.463760944753976	0.744	0.498	7.3861309735439e-265	atlas_24h_alh	RpL28
mt:tRNA:Ser-GCT	3.74643711156617e-268	0.684258859865852	0.273	0.109	4.79469021538238e-264	atlas_24h_alh	mt:tRNA:Ser-GCT
RpL4.1	1.31099593576936e-266	0.555407372975746	0.39	0.194	1.67781259859762e-262	atlas_24h_alh	RpL4
Pde6.1	1.57759891123713e-266	-1.33863150903083	0.178	0.319	2.01901108660128e-262	atlas_24h_alh	Pde6
RpS7.1	3.50756171376977e-266	0.429123760595412	0.727	0.465	4.48897748128255e-262	atlas_24h_alh	RpS7
RpL21.1	1.37100924684666e-263	0.451229907178925	0.654	0.403	1.75461763411436e-259	atlas_24h_alh	RpL21
Rdh.1	7.33889843419235e-261	-1.30091010615654	0.169	0.308	9.39232221607937e-257	atlas_24h_alh	Rdh
Gs2.1	2.57085347878506e-259	0.736483108430633	0.216	0.075	3.29017828214912e-255	atlas_24h_alh	Gs2
RpLP2.1	2.3052358556405e-255	0.411260979543768	0.814	0.567	2.95024084804871e-251	atlas_24h_alh	RpLP2
RpL32.1	4.3304769999956e-253	0.438112744593977	0.796	0.579	5.54214446459437e-249	atlas_24h_alh	RpL32
CG5758.1	6.64934550601591e-250	0.591446029933844	0.273	0.112	8.50983237859916e-246	atlas_24h_alh	CG5758
Mapmodulin.1	2.45787022986984e-248	0.489817391209343	0.456	0.247	3.14558232018742e-244	atlas_24h_alh	Mapmodulin
RpL36A.1	3.61538276819545e-244	0.429964970046859	0.731	0.501	4.62696686673654e-240	atlas_24h_alh	RpL36A
RpS16.1	2.94565208524382e-243	0.459460054237156	0.61	0.379	3.76984553869504e-239	atlas_24h_alh	RpS16
PPP4R2r.1	1.66543190404962e-242	0.594051900956006	0.313	0.145	2.13141975080271e-238	atlas_24h_alh	PPP4R2r
osp.1	1.63271781201888e-240	0.62797702921251	0.248	0.099	2.08955225582177e-236	atlas_24h_alh	osp
mt:Cyt-b.1	7.12245661383999e-240	0.412734696165755	0.73	0.499	9.11531997439242e-236	atlas_24h_alh	mt:Cyt-b
RpL23.1	1.6188007933605e-239	0.427638873318957	0.793	0.568	2.07174125534277e-235	atlas_24h_alh	RpL23
eIF2beta.1	4.14052040189677e-237	0.507528725180049	0.408	0.217	5.29903801034748e-233	atlas_24h_alh	eIF2beta
Hsc70Cb.1	9.10705509811783e-237	0.450425450131461	0.542	0.317	1.16552091145712e-232	atlas_24h_alh	Hsc70Cb
Gdi.1	3.16066979097404e-235	0.512183763433374	0.437	0.241	4.04502519848858e-231	atlas_24h_alh	Gdi
RpS29.1	3.75322112446553e-235	0.405530187233249	0.828	0.612	4.80337239509099e-231	atlas_24h_alh	RpS29
RpL18A.1	2.88661916617943e-232	0.399167190285653	0.725	0.474	3.69429520887643e-228	atlas_24h_alh	RpL18A
RpL14.1	3.03239096920061e-231	0.413185384101962	0.713	0.466	3.88085396238295e-227	atlas_24h_alh	RpL14
RpL24.1	1.74046873263483e-230	0.411722912039668	0.636	0.392	2.22745188402606e-226	atlas_24h_alh	RpL24
Tsp96F.1	8.3387683113659e-230	0.613956091600533	0.262	0.112	1.06719556848861e-225	atlas_24h_alh	Tsp96F
RpS12.1	2.86753422792209e-227	0.400070600137293	0.733	0.491	3.66987030489469e-223	atlas_24h_alh	RpS12
emb.1	1.6013944433623e-226	0.480066502788058	0.38	0.194	2.04946460861507e-222	atlas_24h_alh	emb
tara.1	5.79038911439741e-224	0.534792523137329	0.283	0.126	7.41053998860581e-220	atlas_24h_alh	tara
RpL10Ab.1	1.18449889810177e-223	0.407471108991899	0.618	0.381	1.51592168979065e-219	atlas_24h_alh	RpL10Ab
RpS19a.1	3.12965631874361e-223	0.434635576668057	0.523	0.309	4.00533415672807e-219	atlas_24h_alh	RpS19a
Hsp23.1	1.53272224075166e-222	0.298792558230838	0.378	0.188	1.96157792371398e-218	atlas_24h_alh	Hsp23
SoxN.1	1.38797716722818e-221	0.692751989455608	0.285	0.132	1.77633317861862e-217	atlas_24h_alh	SoxN
RpL23A.1	9.7647212348554e-220	0.420565418067915	0.508	0.298	1.24968902363679e-215	atlas_24h_alh	RpL23A
PIG-T.1	3.87126862238155e-219	0.451587749963509	0.376	0.193	4.95444958292391e-215	atlas_24h_alh	PIG-T
ctp	2.78465711333399e-218	0.361280927301673	0.93	0.803	3.56380417364484e-214	atlas_24h_alh	ctp
rdx.1	9.97384535049173e-217	0.544072487109709	0.307	0.147	1.27645272795593e-212	atlas_24h_alh	rdx
RpL5.1	5.63497049760981e-213	0.400907877487521	0.563	0.343	7.21163524284103e-209	atlas_24h_alh	RpL5
rdgB	3.70524722944799e-212	0.489852110217151	0.379	0.2	4.74197540424754e-208	atlas_24h_alh	rdgB
osa.1	6.90475376943153e-212	0.522339999138535	0.256	0.111	8.83670387411847e-208	atlas_24h_alh	osa
sta.1	2.32305435118633e-211	0.319379302562627	0.686	0.423	2.97304495864827e-207	atlas_24h_alh	sta
RpL29	7.53766418692902e-208	0.269699426139933	0.943	0.805	9.64670262643176e-204	atlas_24h_alh	RpL29
RpL6.1	2.56176661322322e-205	0.385550388914007	0.58	0.354	3.27854891160307e-201	atlas_24h_alh	RpL6
Pdp1	2.35856083453248e-204	0.436515116095196	0.633	0.42	3.01848615603466e-200	atlas_24h_alh	Pdp1
Unr.1	3.25009277182432e-204	0.413929680463568	0.473	0.276	4.15946872938076e-200	atlas_24h_alh	Unr
Tsp66E.1	4.05747669095692e-204	-1.12862773884625	0.242	0.357	5.19275866908666e-200	atlas_24h_alh	Tsp66E
Swip-1	6.98407060722154e-204	0.624574140820238	0.186	0.068	8.93821356312212e-200	atlas_24h_alh	Swip-1
cathD.1	2.51955810116282e-202	0.547338445104286	0.213	0.087	3.22453045786817e-198	atlas_24h_alh	cathD
tsr.1	3.56191093343191e-202	0.396608920122508	0.595	0.373	4.55853361260615e-198	atlas_24h_alh	tsr
RpS3.1	1.6618119161158e-199	0.405603111706885	0.52	0.313	2.12678689024499e-195	atlas_24h_alh	RpS3
RpS3A.1	2.66597967964498e-199	0.366485929267574	0.56	0.337	3.41192079400965e-195	atlas_24h_alh	RpS3A
RpL35A.1	2.85646907529083e-199	0.432220953926125	0.502	0.305	3.65570912255721e-195	atlas_24h_alh	RpL35A
Fum1	6.83111530008422e-199	0.634390458333505	0.151	0.049	8.74246136104779e-195	atlas_24h_alh	Fum1
RpL31.1	6.02451912642856e-197	0.396982319064194	0.666	0.45	7.71017957800327e-193	atlas_24h_alh	RpL31
eEF1beta.1	5.91545399339287e-196	0.506685230747535	0.305	0.155	7.5705980207442e-192	atlas_24h_alh	eEF1beta
RpS15Aa.1	5.40449371643386e-194	0.423798893917252	0.464	0.275	6.91667105829205e-190	atlas_24h_alh	RpS15Aa
amon.1	1.39881870819056e-193	0.547369677796642	0.272	0.129	1.79020818274228e-189	atlas_24h_alh	amon
CG14312.1	4.83155159812279e-191	-1.16484683132502	0.139	0.253	6.18341973527754e-187	atlas_24h_alh	CG14312
Hsp83.1	1.82131164644646e-190	0.459415803919026	0.3	0.15	2.33091464512218e-186	atlas_24h_alh	Hsp83
RpS30.1	2.11547211916739e-190	0.37003185183606	0.672	0.458	2.70738121811042e-186	atlas_24h_alh	RpS30
RpS10b.1	3.80260764142592e-188	0.378043282559084	0.523	0.315	4.8665772594969e-184	atlas_24h_alh	RpS10b
brat.1	3.94874822551676e-185	0.423317314426354	0.288	0.141	5.05360797901635e-181	atlas_24h_alh	brat
RpS24.1	2.10876049970941e-184	0.366909496637566	0.574	0.364	2.69879168752811e-180	atlas_24h_alh	RpS24
cdc14.1	1.23471196838384e-183	-1.07136873218074	0.221	0.332	1.58018437713764e-179	atlas_24h_alh	cdc14
lola.1	3.17054622867566e-183	0.432635409493735	0.359	0.196	4.05766506345911e-179	atlas_24h_alh	lola
Nrt.1	7.18151955800486e-181	0.501949499385169	0.276	0.135	9.19090873033462e-177	atlas_24h_alh	Nrt
Drat.1	2.40189256507412e-179	0.421781346180004	0.32	0.169	3.07394210478186e-175	atlas_24h_alh	Drat
Act5C.1	6.99944636283288e-179	0.273498278786819	0.606	0.382	8.95789145515352e-175	atlas_24h_alh	Act5C
crc.1	4.52225506747734e-177	0.462236632149627	0.23	0.104	5.7875820353575e-173	atlas_24h_alh	crc
Obp44a.1	1.39707283793214e-172	0.258361611229541	0.748	0.529	1.78797381798555e-168	atlas_24h_alh	Obp44a
Chchd2	5.01142189264224e-171	0.452406179896761	0.321	0.175	6.41361773820354e-167	atlas_24h_alh	Chchd2
Syn1.1	8.39051721699652e-171	-1.16961496994662	0.138	0.244	1.07381839343121e-166	atlas_24h_alh	Syn1
elB	1.78311534401293e-170	0.483790244534064	0.297	0.155	2.28203101726775e-166	atlas_24h_alh	elB
RpS21.1	1.63628462910284e-169	0.315003250861317	0.815	0.634	2.09411706832582e-165	atlas_24h_alh	RpS21
Hsc70-3.1	7.7260906360842e-169	0.38903860404708	0.274	0.137	9.88785079606056e-165	atlas_24h_alh	Hsc70-3
Rac1.1	1.03397998299445e-168	0.45634715739585	0.27	0.135	1.3232875822363e-164	atlas_24h_alh	Rac1
DIP1	2.70478728803966e-167	0.356290281408334	0.452	0.267	3.46158677123315e-163	atlas_24h_alh	DIP1
RpS20.1	1.83289211443361e-166	0.332068366046821	0.721	0.506	2.34573532805214e-162	atlas_24h_alh	RpS20
Akap200.1	1.18078398704905e-164	0.383384964981399	0.355	0.198	1.51116734662537e-160	atlas_24h_alh	Akap200
RpS25.1	2.6878165516649e-164	0.301383162475028	0.888	0.718	3.43986762282074e-160	atlas_24h_alh	RpS25
Ptpmeg2	3.33171867291091e-164	0.465736110597349	0.224	0.103	4.26393355759139e-160	atlas_24h_alh	Ptpmeg2
RpL27A.1	4.13405286746006e-163	0.338903168258593	0.703	0.486	5.29076085977539e-159	atlas_24h_alh	RpL27A
nSyb.1	1.64741443656264e-160	0.327541359483702	0.748	0.547	2.10836099591286e-156	atlas_24h_alh	nSyb
Nlp.1	7.83201329674794e-160	0.422479813392685	0.246	0.121	1.0023410617178e-155	atlas_24h_alh	Nlp
Usp7	3.47874946765296e-159	0.298960038580359	0.57	0.366	4.45210356870225e-155	atlas_24h_alh	Usp7
AhcyL1	6.46710541112692e-159	0.492489509427773	0.174	0.072	8.27660150516023e-155	atlas_24h_alh	AhcyL1
Cpsf6.1	8.29202741259346e-156	0.38360556211801	0.304	0.163	1.06121366826371e-151	atlas_24h_alh	Cpsf6
CG2269.1	1.05305224426258e-155	0.27370379247194	0.441	0.269	1.34769626220725e-151	atlas_24h_alh	CG2269
GstZ2.1	2.28307870386718e-152	0.47076793313516	0.179	0.077	2.92188412520921e-148	atlas_24h_alh	GstZ2
eEF5.1	2.88840300983967e-149	0.368385088868061	0.374	0.223	3.69657817199282e-145	atlas_24h_alh	eEF5
CG30116	3.26540155850792e-149	0.407022789602516	0.357	0.206	4.17906091457843e-145	atlas_24h_alh	CG30116
CycG.1	4.87538277150988e-149	0.347615147272006	0.323	0.179	6.23951487097835e-145	atlas_24h_alh	CycG
Hr38	4.1521294688203e-148	0.452054127748334	0.268	0.143	5.31389529419622e-144	atlas_24h_alh	Hr38
EndoA.1	8.02593780045123e-147	0.343592041455316	0.413	0.25	1.02715951970175e-142	atlas_24h_alh	EndoA
Ggamma1	8.62284837423097e-147	0.332494683940748	0.426	0.261	1.10355213493408e-142	atlas_24h_alh	Ggamma1
puc.1	8.77597227566007e-147	0.482695622130579	0.223	0.11	1.12314893183898e-142	atlas_24h_alh	puc
lbk	2.02898164596014e-144	0.329458756042716	0.383	0.228	2.59669071049978e-140	atlas_24h_alh	lbk
CG13743.1	4.53986053689052e-144	0.496742897618771	0.191	0.087	5.81011351511249e-140	atlas_24h_alh	CG13743
smog.1	1.18182562497653e-143	0.312078191533021	0.534	0.349	1.51250043484497e-139	atlas_24h_alh	smog
CtBP.1	1.39128328844334e-143	0.305954705073027	0.442	0.272	1.78056435254978e-139	atlas_24h_alh	CtBP
Trim9	2.91728639361064e-143	0.433653384115476	0.356	0.209	3.73354312654289e-139	atlas_24h_alh	Trim9
lncRNA:Hsromega.1	3.11235728226208e-143	0.288360649355022	0.587	0.395	3.98319484983901e-139	atlas_24h_alh	lncRNA:Hsromega
RpL13A.1	2.21940634891946e-141	0.235063077567136	0.682	0.452	2.84039624534712e-137	atlas_24h_alh	RpL13A
hdc.1	1.64593698493231e-140	0.250975600055995	0.377	0.221	2.10647015331638e-136	atlas_24h_alh	hdc
pasha	3.00613051888487e-139	0.389289451856754	0.272	0.145	3.84724583806886e-135	atlas_24h_alh	pasha
Dp	2.44983730497762e-138	0.448275639076301	0.186	0.086	3.13530178291035e-134	atlas_24h_alh	Dp
ATPsynC.1	4.34704598279801e-137	0.23109292771341	0.734	0.505	5.56334944878489e-133	atlas_24h_alh	ATPsynC
Toll-7	2.21475223011891e-135	0.352140909068482	0.495	0.326	2.83443990410618e-131	atlas_24h_alh	Toll-7
AMPdeam	4.01871062597935e-135	0.269090333498883	0.462	0.287	5.14314585912837e-131	atlas_24h_alh	AMPdeam
RpS2.1	2.48008201427194e-133	0.175500171805093	0.647	0.411	3.17400896186522e-129	atlas_24h_alh	RpS2
RpL35.1	2.90218301898029e-133	0.283206429640448	0.524	0.346	3.71421382769098e-129	atlas_24h_alh	RpL35
Dg	2.10566875867123e-132	0.346204664720516	0.311	0.177	2.69483487734744e-128	atlas_24h_alh	Dg
Tctp.1	7.07068300626298e-132	0.381613086590223	0.27	0.15	9.04906011141536e-128	atlas_24h_alh	Tctp
eIF4A.1	9.10188682778145e-130	0.264140227140426	0.431	0.268	1.16485947621947e-125	atlas_24h_alh	eIF4A
Fer2LCH.1	4.99843941788877e-128	0.267536089439747	0.434	0.272	6.39700276701405e-124	atlas_24h_alh	Fer2LCH
dpr14	1.13012735850149e-127	0.256727084735968	0.55	0.364	1.4463369934102e-123	atlas_24h_alh	dpr14
lncRNA:CR31451	1.55984053619743e-127	0.301047115411234	0.469	0.304	1.99628391822547e-123	atlas_24h_alh	lncRNA:CR31451
E2f1	1.91029845462567e-126	0.27974088103652	0.371	0.223	2.44479996222994e-122	atlas_24h_alh	E2f1
trn	6.82515846909037e-126	0.261462483283264	0.452	0.295	8.73483780874186e-122	atlas_24h_alh	trn
dco	2.14446324056851e-121	0.335472595547991	0.235	0.125	2.74448405527958e-117	atlas_24h_alh	dco
Rm62.1	8.15734124690045e-121	0.280328777940484	0.284	0.161	1.04397653277832e-116	atlas_24h_alh	Rm62
RpS13.1	1.06260513901537e-119	0.261409706997321	0.787	0.587	1.35992205691187e-115	atlas_24h_alh	RpS13
blw.1	6.79969239674157e-119	0.25098054299439	0.461	0.298	8.70224632934986e-115	atlas_24h_alh	blw
bic.1	1.29021999204921e-118	0.287255211448502	0.329	0.198	1.65122354582458e-114	atlas_24h_alh	bic
dsh	2.33946916216562e-118	0.265425611100235	0.337	0.199	2.99405263373956e-114	atlas_24h_alh	dsh
slgA	3.58231639144205e-117	0.322564925638095	0.314	0.189	4.58464851776754e-113	atlas_24h_alh	slgA
eEF1alpha2.1	9.01705221942144e-117	0.25938936927039	0.203	0.102	1.15400234304156e-112	atlas_24h_alh	eEF1alpha2
Hsc70-4.1	4.42761430919603e-115	0.289801232182707	0.249	0.138	5.66646079290908e-111	atlas_24h_alh	Hsc70-4
Nacalpha	6.54498556396513e-115	0.313227203813661	0.29	0.171	8.37627252476257e-111	atlas_24h_alh	Nacalpha
mub	6.08709650871422e-114	0.335063998186592	0.241	0.133	7.79026611185246e-110	atlas_24h_alh	mub
Eip63E	1.49183271442966e-113	0.251947104650593	0.443	0.288	1.90924750792707e-109	atlas_24h_alh	Eip63E
RpS28b.1	3.65119879863487e-113	0.268748571128449	0.7	0.519	4.67280422249291e-109	atlas_24h_alh	RpS28b
CG46385	2.54334531092017e-111	0.325248557542795	0.243	0.136	3.25497332891564e-107	atlas_24h_alh	CG46385
Sh3beta	7.26373189658377e-109	0.288726692111768	0.246	0.138	9.29612408124791e-105	atlas_24h_alh	Sh3beta
alphaTub84B.1	1.91613548988881e-108	0.122467956089632	0.767	0.537	2.4522701999597e-104	atlas_24h_alh	alphaTub84B
BtbVII	4.27223380059457e-107	0.293425425332507	0.248	0.139	5.46760481800093e-103	atlas_24h_alh	BtbVII
Paip2	1.56169345448075e-106	0.281601042212011	0.257	0.146	1.99865528304447e-102	atlas_24h_alh	Paip2
CG11155	2.22881564791056e-106	0.262819643897859	0.259	0.148	2.85243826619593e-102	atlas_24h_alh	CG11155
Trf2	2.50264227098733e-104	0.237894196851116	0.47	0.313	3.20288157840958e-100	atlas_24h_alh	Trf2
chic.1	3.22025518433823e-103	0.228396113279238	0.367	0.234	4.12128258491606e-99	atlas_24h_alh	chic
Plc21C	2.03466550417806e-102	0.268096760255919	0.227	0.126	2.60396491224708e-98	atlas_24h_alh	Plc21C
mt:CoIII	4.71043315881098e-102	0.207656473371369	0.911	0.789	6.0284123566463e-98	atlas_24h_alh	mt:CoIII
CNBP.1	9.22277742168838e-100	0.21344300452218	0.463	0.311	1.18033105442768e-95	atlas_24h_alh	CNBP
tral	1.28040418952355e-99	0.215067464010709	0.374	0.236	1.63866128175224e-95	atlas_24h_alh	tral
CG32052	3.32957176560197e-99	0.300933683109977	0.326	0.207	4.2611859456174e-95	atlas_24h_alh	CG32052
tun	4.96688370893526e-98	0.276124141578181	0.229	0.129	6.35661777069535e-94	atlas_24h_alh	tun
Sem1	1.04423827146114e-97	0.219794728005466	0.391	0.253	1.33641613981596e-93	atlas_24h_alh	Sem1
mask	3.79563812567754e-96	0.26219180120682	0.241	0.139	4.85765767324212e-92	atlas_24h_alh	mask
sesB.1	6.06332752397718e-94	0.156804598072543	0.663	0.464	7.75984656518599e-90	atlas_24h_alh	sesB
RpS27.1	2.45208744482267e-93	0.210281309584697	0.844	0.678	3.13818151188406e-89	atlas_24h_alh	RpS27
ab	2.63022477339281e-92	0.334024910304026	0.281	0.175	3.36616166498812e-88	atlas_24h_alh	ab
eEF2.1	4.26929654620726e-92	0.183336941105535	0.265	0.158	5.46384571983605e-88	atlas_24h_alh	eEF2
Fas2	3.02324190984968e-87	0.211189419320279	0.735	0.589	3.86914499622562e-83	atlas_24h_alh	Fas2
lolal	2.59883999739464e-85	0.241043132963024	0.318	0.206	3.32599542866566e-81	atlas_24h_alh	lolal
kra.1	4.33182079904114e-85	0.16108467693583	0.327	0.208	5.54386425861285e-81	atlas_24h_alh	kra
Nrx-1	6.28653813448874e-84	0.171441961996988	0.364	0.237	8.04551150451868e-80	atlas_24h_alh	Nrx-1
dpr9	1.48156266772199e-83	0.23382713223947	0.598	0.449	1.89610390215061e-79	atlas_24h_alh	dpr9
dally	1.67979931818594e-83	0.217814886954632	0.365	0.242	2.14980716741437e-79	atlas_24h_alh	dally
Ace	3.02458152771971e-83	0.217601221816814	0.329	0.212	3.87085943917568e-79	atlas_24h_alh	Ace
awd.1	5.03420563320788e-83	0.187182484313534	0.626	0.456	6.44277636937945e-79	atlas_24h_alh	awd
Pka-R2	2.95870003500834e-82	0.203570741972098	0.308	0.197	3.78654430480367e-78	atlas_24h_alh	Pka-R2
bun	7.71189994460401e-82	0.177092578131962	0.61	0.442	9.86968954910422e-78	atlas_24h_alh	bun
Pfk.1	2.07507745030196e-80	0.152548709498926	0.382	0.253	2.65568412089645e-76	atlas_24h_alh	Pfk
p23	1.61253097418369e-79	0.20030496191775	0.285	0.183	2.06371714076029e-75	atlas_24h_alh	p23
mtd	1.95137205214165e-79	0.195654719051662	0.303	0.194	2.49736595233089e-75	atlas_24h_alh	mtd
aqz	1.85312423886163e-78	0.172982958102878	0.627	0.459	2.37162840089511e-74	atlas_24h_alh	aqz
ATPsynD	1.79050836536854e-77	0.168374095318734	0.519	0.364	2.29149260599865e-73	atlas_24h_alh	ATPsynD
Fkbp12.1	2.03329934293912e-76	0.14064100045003	0.62	0.439	2.60221649909348e-72	atlas_24h_alh	Fkbp12
sqd.1	2.82800527875626e-76	0.157459541813732	0.337	0.223	3.61928115575226e-72	atlas_24h_alh	sqd
ATPsynbeta.1	1.50830900692403e-73	0.153646960321755	0.393	0.269	1.93033386706137e-69	atlas_24h_alh	ATPsynbeta
CG42258	2.65894093224043e-72	0.175421008414846	0.322	0.212	3.4029126050813e-68	atlas_24h_alh	CG42258
CG14464	1.60842522975682e-70	0.133429356539765	0.433	0.3	2.05846260904278e-66	atlas_24h_alh	CG14464
cdi	1.0904656233868e-69	0.138932449997512	0.482	0.339	1.39557790481043e-65	atlas_24h_alh	cdi
sbb	2.13655089925322e-68	0.154421792639075	0.836	0.688	2.73435784086427e-64	atlas_24h_alh	sbb
CanA-14F	2.17241815667907e-67	0.145687080402299	0.297	0.194	2.78026075691787e-63	atlas_24h_alh	CanA-14F
mei-P26	8.19561052664144e-67	0.132773132517029	0.603	0.443	1.04887423519957e-62	atlas_24h_alh	mei-P26
CG11319	1.63343170760034e-66	0.167823371051492	0.331	0.223	2.09046589938692e-62	atlas_24h_alh	CG11319
CASK	1.13044203294032e-64	0.15428220923451	0.682	0.523	1.44673971375702e-60	atlas_24h_alh	CASK
Top1	1.33501187645564e-59	0.106431191859941	0.385	0.269	1.70854819948793e-55	atlas_24h_alh	Top1
PyK	2.27716861927503e-57	0.107146653783895	0.407	0.29	2.91432039894818e-53	atlas_24h_alh	PyK
fz2	2.30442202237568e-52	0.180745603569842	0.791	0.666	2.9491993042364e-48	atlas_24h_alh	fz2
Mkp3	3.47711257556016e-50	0.139488069424596	0.384	0.28	4.45000867420189e-46	atlas_24h_alh	Mkp3
RpL38	5.14917116889997e-49	0.202940707958017	0.742	0.607	6.58990926195818e-45	atlas_24h_alh	RpL38
IA-2.1	2.38423267834158e-46	0.148930972588547	0.812	0.704	3.05134098174156e-42	atlas_24h_alh	IA-2
Alk	3.6032601546352e-11	-0.105574209148406	0.825	0.682	4.61145234590213e-07	atlas_24h_alh	Alk
Msp300.1	4.38597606545149e-10	-0.211109423307813	0.596	0.468	5.61317216856482e-06	atlas_24h_alh	Msp300
Gapdh1.1	1.28259350005399e-06	-0.290357675358835	0.625	0.486	0.016414631613691	atlas_24h_alh	Gapdh1
Gapdh2	2.94827820994121e-06	-0.445271249771005	0.686	0.577	0.0377320645308276	atlas_24h_alh	Gapdh2
Vap33	6.80095859230731e-05	-0.108846030139632	0.599	0.494	0.87038668064349	atlas_24h_alh	Vap33
Pglym78	8.16617646747923e-05	-0.387612140410541	0.526	0.411	1	atlas_24h_alh	Pglym78
14-3-3epsilon	0.0097049664487394	-0.145346480685436	0.696	0.555	1	atlas_24h_alh	14-3-3epsilon
Hrb27C	0.0132131357114757	-0.153580027582718	0.755	0.654	1	atlas_24h_alh	Hrb27C
Ldh.1	0	-0.51820302413242	0.779	0.948	0	atlas_48h_alh	Ldh
pAbp	0	-0.519346474943831	0.847	0.949	0	atlas_48h_alh	pAbp
fax	0	-0.602539820154364	0.837	0.97	0	atlas_48h_alh	fax
Alk.1	0	-0.67596558293224	0.56	0.825	0	atlas_48h_alh	Alk
Pdp1.1	7.18743033334321e-286	-0.604941551665116	0.316	0.604	9.19847334061264e-282	atlas_48h_alh	Pdp1
kek1.1	1.87218118313955e-283	-1.20860925362846	0.098	0.301	2.396017478182e-279	atlas_48h_alh	kek1
lncRNA:noe.1	2.17733509957256e-281	1.40798653505158	0.419	0.259	2.78655346043296e-277	atlas_48h_alh	lncRNA:noe
CG17124.1	3.53107473951943e-274	-0.718008114049617	0.344	0.623	4.51906945163696e-270	atlas_48h_alh	CG17124
Rgk1.1	1.12597962626942e-268	-0.960885973181841	0.169	0.394	1.44102872569961e-264	atlas_48h_alh	Rgk1
nAChRalpha6.1	1.49129886144957e-263	-0.553996622622553	0.67	0.888	1.90856428288316e-259	atlas_48h_alh	nAChRalpha6
Tsp66E.2	3.45684952953589e-254	-0.914322686205619	0.142	0.357	4.42407602790003e-250	atlas_48h_alh	Tsp66E
Imp	8.89058244523562e-254	-0.382716993839335	0.82	0.967	1.13781674134125e-249	atlas_48h_alh	Imp
CG11000.1	1.88706725819208e-249	-0.918568191264804	0.173	0.386	2.41506867703422e-245	atlas_48h_alh	CG11000
crol.1	2.91075905512345e-238	-0.846482028039013	0.119	0.316	3.72518943874699e-234	atlas_48h_alh	crol
CG14312.2	1.75502676147484e-235	-1.02631284091461	0.073	0.241	2.24608324933549e-231	atlas_48h_alh	CG14312
Cngl.1	1.54258470063432e-234	-0.805423328386501	0.383	0.624	1.97419989987181e-230	atlas_48h_alh	Cngl
Pde6.2	5.78770170869745e-230	-0.979816431627506	0.112	0.298	7.407100646791e-226	atlas_48h_alh	Pde6
Pits.1	2.97712709197658e-216	-0.551020177293731	0.307	0.566	3.81012725231162e-212	atlas_48h_alh	Pits
Lcch3	6.34747624875482e-215	-0.604354751592836	0.147	0.354	8.12350010315641e-211	atlas_48h_alh	Lcch3
Dsp1.1	1.51851174309596e-208	-0.494569501634658	0.41	0.685	1.94339132881421e-204	atlas_48h_alh	Dsp1
dlg1.1	6.43990051064487e-201	-0.658257612662642	0.238	0.454	8.2417846735233e-197	atlas_48h_alh	dlg1
Pkc53E.1	7.41089423240115e-201	-0.705105442396796	0.252	0.474	9.48446243862699e-197	atlas_48h_alh	Pkc53E
Syn1.2	8.81288982156399e-201	-0.936370009737955	0.077	0.232	1.12787363936376e-196	atlas_48h_alh	Syn1
Rdh.2	1.41916093660889e-200	-0.86995010672852	0.113	0.284	1.81624216667205e-196	atlas_48h_alh	Rdh
CG44422	7.89611698651503e-199	-0.552403065141395	0.272	0.502	1.01054505193419e-194	atlas_48h_alh	CG44422
Dhit.1	4.79175483736663e-198	-0.474355778334116	0.436	0.7	6.13248784086182e-194	atlas_48h_alh	Dhit
cdc14.2	1.17912895490884e-188	-0.704472553724852	0.144	0.325	1.50904923649234e-184	atlas_48h_alh	cdc14
Ten-a.1	2.82343118218422e-188	-0.547901981943582	0.408	0.65	3.61342722695936e-184	atlas_48h_alh	Ten-a
dnc	9.40799439598531e-186	-0.452430683909134	0.291	0.533	1.2040351227982e-181	atlas_48h_alh	dnc
Bacc.1	2.90022840544585e-183	-0.560552503156796	0.407	0.647	3.7117123132896e-179	atlas_48h_alh	Bacc
GluRIB.1	6.83503708786274e-182	-0.559587088458373	0.281	0.5	8.74748046504673e-178	atlas_48h_alh	GluRIB
pum.1	4.60620423965073e-177	-0.553148020180932	0.29	0.51	5.895020185905e-173	atlas_48h_alh	pum
CG30116.1	6.40042323659757e-176	-0.541744433072643	0.149	0.331	8.19126165819757e-172	atlas_48h_alh	CG30116
SK.1	1.18356897768168e-175	-0.526466658567366	0.264	0.48	1.51473157763701e-171	atlas_48h_alh	SK
tow.1	1.03644208312162e-171	-0.426658586327074	0.283	0.518	1.32643857797905e-167	atlas_48h_alh	tow
Drep2.1	1.08796784685289e-169	-0.523431856132405	0.39	0.622	1.39238125040233e-165	atlas_48h_alh	Drep2
His3.3B.2	6.01678235730198e-167	-0.397151329886228	0.5	0.73	7.70027806087508e-163	atlas_48h_alh	His3.3B
side.1	5.54298103089904e-166	-1.0662118509669	0.066	0.194	7.09390712334459e-162	atlas_48h_alh	side
sky.1	1.44963381972906e-164	-0.704948106610603	0.073	0.208	1.85524136248926e-160	atlas_48h_alh	sky
beat-IIa	3.02907023311398e-162	-0.764599055607789	0.323	0.506	3.87660408433927e-158	atlas_48h_alh	beat-IIa
gro.1	5.72420444072086e-160	-0.459155781930102	0.181	0.371	7.32583684323455e-156	atlas_48h_alh	gro
tna	1.71917161153258e-157	-0.353021264419479	0.521	0.768	2.20019582843939e-153	atlas_48h_alh	tna
RNASEK.1	7.75785524574315e-157	-0.507669920649276	0.288	0.492	9.92850314350209e-153	atlas_48h_alh	RNASEK
Eip75B.2	1.18048707441528e-156	-0.60629672678966	0.251	0.443	1.51078735783668e-152	atlas_48h_alh	Eip75B
CG42258.1	6.43015249408052e-155	-0.51682980237716	0.146	0.312	8.22930916192425e-151	atlas_48h_alh	CG42258
CG30172.2	2.56724972549858e-152	-0.55309917887879	0.411	0.615	3.28556619869308e-148	atlas_48h_alh	CG30172
flw.1	4.42132911026078e-152	-0.637440070441199	0.129	0.281	5.65841699531175e-148	atlas_48h_alh	flw
sdt.1	1.07838304068677e-151	-0.524088878467584	0.218	0.403	1.38011461547093e-147	atlas_48h_alh	sdt
CG6770.1	1.5814465455995e-151	-0.484831355878684	0.223	0.413	2.02393528905824e-147	atlas_48h_alh	CG6770
dysc.1	1.6068348833e-150	-0.434699506258128	0.384	0.615	2.05642728364735e-146	atlas_48h_alh	dysc
CG16711.1	5.2203571552257e-149	-0.434191185156585	0.175	0.355	6.68101308725785e-145	atlas_48h_alh	CG16711
luna.1	1.60346570417097e-148	-0.572094582122503	0.312	0.512	2.05211540819801e-144	atlas_48h_alh	luna
ps.1	3.88287784153399e-148	-0.359132360519668	0.531	0.771	4.96930706159521e-144	atlas_48h_alh	ps
Ptp99A.1	8.31488115223418e-148	-0.635828844630443	0.359	0.573	1.06413848986293e-143	atlas_48h_alh	Ptp99A
CG13364.1	5.77156114037166e-147	-0.510699230780989	0.2	0.378	7.38644394744765e-143	atlas_48h_alh	CG13364
Tlk	9.78415558993365e-146	-0.331080128264511	0.294	0.519	1.25217623239971e-141	atlas_48h_alh	Tlk
CG42750.1	1.72969745261215e-144	-0.86765425992868	0.091	0.22	2.21366679985303e-140	atlas_48h_alh	CG42750
CG13954.1	3.69284772032776e-144	-0.43179293713775	0.25	0.452	4.72610651247547e-140	atlas_48h_alh	CG13954
CG12605.1	7.92508675076142e-144	-0.479104141244482	0.153	0.32	1.01425260236245e-139	atlas_48h_alh	CG12605
mt:tRNA:Ser-GCT.1	1.25707478278073e-143	-0.529405056939111	0.091	0.228	1.60880430700278e-139	atlas_48h_alh	mt:tRNA:Ser-GCT
Liprin-gamma.1	3.21429023515903e-142	-0.309809913346877	0.628	0.855	4.11364864295653e-138	atlas_48h_alh	Liprin-gamma
dpr14.1	6.62389270749508e-141	-0.33790762594155	0.298	0.516	8.4772578870522e-137	atlas_48h_alh	dpr14
DIP1.1	5.7748013221566e-140	-0.394794999026057	0.222	0.411	7.39059073209602e-136	atlas_48h_alh	DIP1
Nlg3.1	8.96587815590313e-138	-0.718177550977834	0.09	0.217	1.14745308639248e-133	atlas_48h_alh	Nlg3
pasha.1	1.47115506054539e-137	-0.51403805497315	0.106	0.246	1.88278424648599e-133	atlas_48h_alh	pasha
CG12991	6.18583939331016e-136	-0.287395613007268	0.308	0.537	7.91663725555834e-132	atlas_48h_alh	CG12991
Pp2C1	9.4221346371997e-136	-0.476716676152222	0.09	0.222	1.20584479086882e-131	atlas_48h_alh	Pp2C1
Pde9	6.0661948489699e-135	-0.3871248963213	0.222	0.408	7.76351616771168e-131	atlas_48h_alh	Pde9
pcs.1	7.5415118997228e-135	-0.579974935734786	0.099	0.23	9.65162692926523e-131	atlas_48h_alh	pcs
CG11319.1	2.4468373699923e-133	-0.518731997266238	0.163	0.319	3.13146246611615e-129	atlas_48h_alh	CG11319
HDAC4.1	5.80327039707978e-133	-0.584646921255752	0.113	0.248	7.42702545418271e-129	atlas_48h_alh	HDAC4
fok.1	6.45051613120905e-133	-0.377049265218273	0.215	0.397	8.25537054472135e-129	atlas_48h_alh	fok
elB.1	2.81120086390664e-132	-0.433710347687474	0.121	0.265	3.59777486562772e-128	atlas_48h_alh	elB
Rap1.1	5.05568095933084e-132	-0.410422449441884	0.231	0.411	6.47026049175161e-128	atlas_48h_alh	Rap1
COX8.1	6.96859040928047e-132	-0.407592505016006	0.478	0.694	8.91840200579715e-128	atlas_48h_alh	COX8
ATPsynF.1	1.60980751775981e-131	-0.483844179368866	0.411	0.608	2.06023166122901e-127	atlas_48h_alh	ATPsynF
CG41128.1	3.20877150492673e-130	-0.436119758625626	0.217	0.39	4.10658577200523e-126	atlas_48h_alh	CG41128
trv	4.39792169063951e-128	-0.47405663989637	0.582	0.751	5.62846017968044e-124	atlas_48h_alh	trv
VhaM9.7-a.1	2.24058054334439e-126	-0.548442595215713	0.115	0.246	2.86749497937215e-122	atlas_48h_alh	VhaM9.7-a
fne	6.98631954289625e-124	-0.320875768657731	0.642	0.846	8.94109175099862e-120	atlas_48h_alh	fne
CG42613.1	1.44464658146881e-123	-0.364358823650377	0.407	0.626	1.84885869496378e-119	atlas_48h_alh	CG42613
msi.1	1.44526276929386e-123	-0.487472068429986	0.414	0.624	1.84964729214229e-119	atlas_48h_alh	msi
sif.1	1.16947431624567e-122	-0.485840722950766	0.464	0.663	1.49669322993121e-118	atlas_48h_alh	sif
nkd.1	6.11069782499117e-122	-0.486797922054549	0.154	0.301	7.8204710764237e-118	atlas_48h_alh	nkd
RSG7.1	9.79257408942472e-122	-0.350992834265202	0.236	0.419	1.25325363196458e-117	atlas_48h_alh	RSG7
fs(1)h.1	3.21585549462833e-121	-0.360383421561163	0.263	0.454	4.11565186202533e-117	atlas_48h_alh	fs(1)h
Rbfox1	1.40658498347073e-119	-0.260023504266858	0.622	0.837	1.80014746184584e-115	atlas_48h_alh	Rbfox1
ATPsynG.1	1.48565587708207e-118	-0.382157629409905	0.343	0.538	1.90134239148963e-114	atlas_48h_alh	ATPsynG
ND-B14.1	6.70627039858279e-117	-0.374369540865485	0.17	0.321	8.58268485610625e-113	atlas_48h_alh	ND-B14
AMPdeam.1	7.90271650399039e-116	-0.269028996535653	0.239	0.425	1.01138965818069e-111	atlas_48h_alh	AMPdeam
sbb.1	2.3450248747616e-114	-0.250733666940789	0.598	0.822	3.0011628347199e-110	atlas_48h_alh	sbb
rdgB.1	3.62215999330786e-114	-0.316292792797881	0.175	0.332	4.6356403594354e-110	atlas_48h_alh	rdgB
mspo	6.05918677003608e-113	-0.356903064726684	0.409	0.605	7.75454722829217e-109	atlas_48h_alh	mspo
bel.1	8.70970831967934e-113	-0.378007900489471	0.472	0.685	1.11466847075256e-108	atlas_48h_alh	bel
CG32767	4.84094078537337e-111	-0.267247692588716	0.23	0.408	6.19543601712084e-107	atlas_48h_alh	CG32767
gprs	3.24252704565886e-110	-0.385940984189441	0.122	0.252	4.1497861130342e-106	atlas_48h_alh	gprs
Drak	4.98246175944757e-110	-0.443264595902227	0.078	0.188	6.376554559741e-106	atlas_48h_alh	Drak
Syx1A.1	2.94782744882007e-109	-0.381279719687595	0.515	0.721	3.77262956899993e-105	atlas_48h_alh	Syx1A
DOR.1	3.53268433040106e-109	-0.357399480837462	0.127	0.258	4.52112940604727e-105	atlas_48h_alh	DOR
tai	8.32454459047784e-109	-0.251883942826781	0.268	0.457	1.06537521668935e-104	atlas_48h_alh	tai
dpr10.1	1.1290602350863e-107	-0.415932847808584	0.164	0.305	1.44497128886345e-103	atlas_48h_alh	dpr10
cpo	4.16788405650617e-107	-0.380624730983127	0.334	0.514	5.33405801551659e-103	atlas_48h_alh	cpo
cic.1	2.21101772755691e-105	-0.295838719449978	0.174	0.322	2.82966048772733e-101	atlas_48h_alh	cic
dpr1.1	7.31705537742515e-105	-0.622993217294988	0.15	0.276	9.36436747202871e-101	atlas_48h_alh	dpr1
mts	1.61552906814168e-104	-0.265702523055107	0.264	0.442	2.06755410140772e-100	atlas_48h_alh	mts
ND-MWFE.1	1.26100122555922e-103	-0.310868059238322	0.304	0.491	1.61382936847069e-99	atlas_48h_alh	ND-MWFE
Ubr1	2.68735197777401e-103	-0.294404477245398	0.154	0.295	3.43927306115518e-99	atlas_48h_alh	Ubr1
Gbeta13F	5.44075988052825e-103	-0.2498833444066	0.739	0.906	6.96308449510005e-99	atlas_48h_alh	Gbeta13F
skd.1	7.50887758456856e-103	-0.453561102326837	0.102	0.215	9.60986153273084e-99	atlas_48h_alh	skd
lbk.1	8.59351262423398e-103	-0.202090157730802	0.19	0.349	1.09979774564946e-98	atlas_48h_alh	lbk
kcc	2.39913004403927e-102	-0.335388954764764	0.237	0.397	3.07040663036146e-98	atlas_48h_alh	kcc
Toll-7.1	2.90844373395527e-101	-0.360397984332496	0.286	0.457	3.72222629071595e-97	atlas_48h_alh	Toll-7
cype.1	1.97525186880733e-100	-0.380257059186096	0.653	0.823	2.52792734169962e-96	atlas_48h_alh	cype
Hsp67Bc.1	7.67645795268547e-100	-0.358471991204961	0.112	0.232	9.82433088784686e-96	atlas_48h_alh	Hsp67Bc
UQCR-11.2	1.90743941800518e-99	-0.456079904869068	0.319	0.48	2.44114096716303e-95	atlas_48h_alh	UQCR-11
Vha14-1.1	1.11502877138496e-98	-0.389010737210734	0.169	0.301	1.42701382161847e-94	atlas_48h_alh	Vha14-1
Eph	3.90784021655194e-98	-0.414176496443656	0.116	0.232	5.00125390914318e-94	atlas_48h_alh	Eph
CG14464.1	9.97679616229262e-98	-0.178211016063019	0.24	0.414	1.27683037285021e-93	atlas_48h_alh	CG14464
kek3	1.07528406084131e-97	-0.344265331591753	0.139	0.266	1.37614854106471e-93	atlas_48h_alh	kek3
Hex-A.1	8.80422612455386e-97	-0.37766993978938	0.795	0.926	1.1267648594204e-92	atlas_48h_alh	Hex-A
Trf2.1	2.21660873716936e-96	-0.253032844790058	0.267	0.438	2.83681586182934e-92	atlas_48h_alh	Trf2
UQCR-14.1	4.42213131368508e-96	-0.269003029091404	0.343	0.533	5.65944365525416e-92	atlas_48h_alh	UQCR-14
CG34200.1	2.49955912910132e-95	-0.304252932440047	0.174	0.312	3.19893577342387e-91	atlas_48h_alh	CG34200
tun.1	1.05035024598897e-93	-0.336306887935223	0.099	0.208	1.34423824481669e-89	atlas_48h_alh	tun
bru3	2.91780684840305e-93	-0.293637501714991	0.341	0.525	3.73420920458622e-89	atlas_48h_alh	bru3
lolal.1	4.75599145662534e-93	-0.244397655432247	0.163	0.299	6.0867178661891e-89	atlas_48h_alh	lolal
dpr13.1	4.77133440314221e-92	-0.572462826399294	0.246	0.383	6.1063537691414e-88	atlas_48h_alh	dpr13
CG45050.1	1.22097201696072e-91	-0.217874872528331	0.379	0.593	1.56259998730633e-87	atlas_48h_alh	CG45050
dsh.1	1.22315529199935e-91	-0.190716698682908	0.165	0.307	1.56539414270077e-87	atlas_48h_alh	dsh
CG45263	1.78413808191503e-91	-0.428870833825878	0.135	0.251	2.28333991723485e-87	atlas_48h_alh	CG45263
ox.1	3.17067651523706e-91	-0.293383137436136	0.509	0.716	4.05783180420039e-87	atlas_48h_alh	ox
CG32369	3.19637469755891e-91	-0.287236060999757	0.101	0.21	4.0907203379359e-87	atlas_48h_alh	CG32369
cdi.1	8.14962623970552e-91	-0.167583386373756	0.275	0.461	1.04298916615751e-86	atlas_48h_alh	cdi
RhoGAP71E.1	1.15080452829207e-90	-0.292033836911747	0.128	0.247	1.47279963530819e-86	atlas_48h_alh	RhoGAP71E
CG32052.1	2.90376167073806e-90	-0.375095016916317	0.172	0.302	3.71623418621058e-86	atlas_48h_alh	CG32052
GluRIA.1	3.02812977031622e-90	-0.329032866202144	0.224	0.372	3.8754004800507e-86	atlas_48h_alh	GluRIA
rad.1	3.60410996627534e-90	-0.519570693267147	0.146	0.265	4.61253993483918e-86	atlas_48h_alh	rad
Sxl	1.34944050620149e-89	-0.245635848880371	0.171	0.307	1.72701395983666e-85	atlas_48h_alh	Sxl
mRpL34.1	4.05335966691709e-89	-0.346100880786806	0.114	0.224	5.18748970172049e-85	atlas_48h_alh	mRpL34
ND-AGGG.1	1.06364821623885e-87	-0.399043726756726	0.128	0.24	1.36125698714248e-83	atlas_48h_alh	ND-AGGG
BtbVII.1	5.99910668274091e-87	-0.256224822322465	0.112	0.224	7.67765673257181e-83	atlas_48h_alh	BtbVII
Not1.1	2.15743156451187e-86	-0.294383988257328	0.132	0.248	2.7610809162623e-82	atlas_48h_alh	Not1
Rdl.1	1.41156341195931e-85	-0.265482081711393	0.589	0.788	1.80651885462552e-81	atlas_48h_alh	Rdl
ND-B14.5B.1	3.37325387045851e-85	-0.313580105122179	0.119	0.227	4.3170903034128e-81	atlas_48h_alh	ND-B14.5B
hoe1.2	4.09463059434512e-85	-0.298995112782103	0.115	0.225	5.24030823464288e-81	atlas_48h_alh	hoe1
levy.1	1.37260178128646e-84	-0.332508513811316	0.371	0.543	1.75665575969041e-80	atlas_48h_alh	levy
COX5A.1	1.86327905146345e-84	-0.298936661930848	0.306	0.47	2.38462453006292e-80	atlas_48h_alh	COX5A
egh	5.57141002670584e-84	-0.221828351520829	0.309	0.488	7.13029055217814e-80	atlas_48h_alh	egh
wry.1	1.89777272325127e-82	-0.274261287917777	0.324	0.486	2.42876953121698e-78	atlas_48h_alh	wry
ND-B15.1	2.46866062028315e-82	-0.297298993085199	0.131	0.242	3.15939186183837e-78	atlas_48h_alh	ND-B15
Neb-cGP.1	2.81473689255458e-82	-0.266575305550736	0.424	0.617	3.60230027509136e-78	atlas_48h_alh	Neb-cGP
ATPsynE.1	1.05162343119512e-81	-0.289047474311118	0.256	0.403	1.34586766724352e-77	atlas_48h_alh	ATPsynE
Trim9.1	1.71162863603183e-81	-0.305040557565169	0.188	0.318	2.19054232839354e-77	atlas_48h_alh	Trim9
sm	4.22339690189941e-80	-0.234155913163171	0.404	0.599	5.40510335505087e-76	atlas_48h_alh	sm
UQCR-6.4.1	4.22468729914846e-80	-0.239609598191839	0.5	0.704	5.40675480545021e-76	atlas_48h_alh	UQCR-6.4
Prosap.1	3.20760651438139e-79	-0.255635229269803	0.155	0.273	4.1050948171053e-75	atlas_48h_alh	Prosap
ND-MLRQ.1	7.93172428271536e-79	-0.257995096213712	0.301	0.464	1.01510207370191e-74	atlas_48h_alh	ND-MLRQ
dally.1	8.97921438182163e-79	-0.242387618515263	0.204	0.34	1.14915985658553e-74	atlas_48h_alh	dally
Sem1.1	2.86882309953979e-78	-0.149544792292698	0.216	0.362	3.67151980279102e-74	atlas_48h_alh	Sem1
inaE	4.47037103120343e-78	-0.199325615959027	0.153	0.273	5.72118084573415e-74	atlas_48h_alh	inaE
psq.1	3.24622858577294e-77	-0.217611754223061	0.177	0.303	4.1545233440722e-73	atlas_48h_alh	psq
CG9034.1	3.9565482412803e-77	-0.250280040021557	0.145	0.259	5.06359043919052e-73	atlas_48h_alh	CG9034
alpha-Cat	6.73718267176237e-77	-0.156920486051857	0.269	0.434	8.62224638332149e-73	atlas_48h_alh	alpha-Cat
RapGAP1.1	2.65394451817158e-76	-0.460322903754794	0.191	0.309	3.39651819435598e-72	atlas_48h_alh	RapGAP1
SNRPG.1	2.94526730576073e-76	-0.207093949088546	0.146	0.262	3.76935309791258e-72	atlas_48h_alh	SNRPG
Tm1.1	4.20703282781056e-76	-0.22176318808273	0.331	0.506	5.38416061303195e-72	atlas_48h_alh	Tm1
Dscam2.1	4.94406438974086e-76	-0.331867716575006	0.244	0.381	6.32741360599035e-72	atlas_48h_alh	Dscam2
Usp7.1	9.42299645823197e-76	-0.126239646335303	0.33	0.52	1.20595508672453e-71	atlas_48h_alh	Usp7
Dg.1	1.11302467760414e-74	-0.220620442772304	0.159	0.275	1.42444898239778e-70	atlas_48h_alh	Dg
cindr.1	1.20535473521523e-74	-0.260361811537996	0.179	0.301	1.54261299012845e-70	atlas_48h_alh	cindr
Rala.1	4.69380678516765e-73	-0.176873289254027	0.181	0.305	6.00713392365756e-69	atlas_48h_alh	Rala
RpII215	2.32873254517832e-72	-0.177362546201577	0.131	0.239	2.98031191131921e-68	atlas_48h_alh	RpII215
COX5B.1	4.84185805755464e-72	-0.239182820332483	0.276	0.425	6.19660994205843e-68	atlas_48h_alh	COX5B
unc-119.1	7.39271809900197e-72	-0.144775416214248	0.291	0.459	9.46120062310272e-68	atlas_48h_alh	unc-119
Nlg2.1	2.95690059433765e-70	-0.298029285287051	0.168	0.279	3.78424138063332e-66	atlas_48h_alh	Nlg2
CG44242.1	1.0233377415579e-69	-0.216686149096593	0.144	0.251	1.30966764164581e-65	atlas_48h_alh	CG44242
ND-B22	5.29787661997243e-69	-0.188447302590465	0.15	0.258	6.78022249824072e-65	atlas_48h_alh	ND-B22
ATPsynCF6.1	6.07876805997567e-69	-0.221966618692328	0.28	0.429	7.77960736315686e-65	atlas_48h_alh	ATPsynCF6
Oda.1	8.44042905684908e-69	-0.212574852707478	0.282	0.433	1.08020611069554e-64	atlas_48h_alh	Oda
Eip63E.1	9.071374021987e-69	-0.12277582492772	0.257	0.406	1.1609544473339e-64	atlas_48h_alh	Eip63E
CG43759.1	5.57440928576555e-68	-0.324561834231161	0.174	0.285	7.13412900392275e-64	atlas_48h_alh	CG43759
Vha55	6.33005631540473e-68	-0.193517832272484	0.283	0.433	8.10120607245497e-64	atlas_48h_alh	Vha55
ND-B12	9.03086159734114e-68	-0.154521785770131	0.187	0.309	1.15576966722772e-63	atlas_48h_alh	ND-B12
CG7630.1	1.18902829586733e-67	-0.323989978110301	0.553	0.721	1.52171841305101e-63	atlas_48h_alh	CG7630
tou.1	1.20186736346107e-67	-0.242276957481572	0.14	0.245	1.53814985175748e-63	atlas_48h_alh	tou
ab.1	1.81609888830314e-67	-0.267909986408345	0.151	0.256	2.32424335725036e-63	atlas_48h_alh	ab
Pat1	1.98273260878661e-67	-0.127209421937826	0.162	0.28	2.5375011927251e-63	atlas_48h_alh	Pat1
SPR	2.51607381374489e-66	-0.323753435480204	0.179	0.289	3.22007126683071e-62	atlas_48h_alh	SPR
scrt.1	5.29508563000289e-66	-0.287064161072363	0.298	0.441	6.7766505892777e-62	atlas_48h_alh	scrt
chinmo	2.74658445271354e-64	-0.150071651101715	0.365	0.546	3.51507878258279e-60	atlas_48h_alh	chinmo
CG42450.1	1.75738400068293e-63	-0.218698305561276	0.179	0.29	2.24910004407401e-59	atlas_48h_alh	CG42450
jdp.2	7.70049999260406e-63	-0.209749259176837	0.18	0.292	9.85509989053468e-59	atlas_48h_alh	jdp
smt3.2	7.90589052125992e-63	-0.172822323909334	0.612	0.786	1.01179586891084e-58	atlas_48h_alh	smt3
Frq1.1	9.73871094326142e-63	-0.33883497973833	0.343	0.487	1.2463602265186e-58	atlas_48h_alh	Frq1
glec	1.40427811988003e-62	-0.200659933409235	0.148	0.251	1.79719513782246e-58	atlas_48h_alh	glec
Ace.1	1.63524720650067e-62	-0.167310147854623	0.185	0.302	2.09278937487955e-58	atlas_48h_alh	Ace
RhoGAPp190.1	2.44237452813179e-62	-0.152970782194354	0.197	0.319	3.12575092110307e-58	atlas_48h_alh	RhoGAPp190
Vha13.1	2.85563877791805e-62	-0.206788690018561	0.297	0.443	3.65464650797952e-58	atlas_48h_alh	Vha13
Chchd2.1	9.85172995381386e-60	-0.108752357716194	0.169	0.278	1.2608243994891e-55	atlas_48h_alh	Chchd2
jeb	1.55623355045222e-59	-0.222782612650043	0.536	0.695	1.99166769786876e-55	atlas_48h_alh	jeb
fz2.1	1.63058624866492e-57	-0.2164070177418	0.61	0.772	2.08682428104136e-53	atlas_48h_alh	fz2
CG43737.1	2.73288612821688e-57	-0.291548767610333	0.247	0.366	3.49754766689196e-53	atlas_48h_alh	CG43737
CG8860.1	3.80084461537709e-57	-0.128419705457114	0.162	0.266	4.86432093875959e-53	atlas_48h_alh	CG8860
CG32264	1.81954163486262e-56	-0.100649540719638	0.201	0.32	2.32864938429719e-52	atlas_48h_alh	CG32264
CASK.1	4.40393171829128e-56	-0.169921452274434	0.471	0.651	5.63615181306918e-52	atlas_48h_alh	CASK
kuz.1	1.15551702745211e-55	-0.178074550414579	0.163	0.263	1.47883069173321e-51	atlas_48h_alh	kuz
Con.1	1.95038730945587e-54	-0.35145160339218	0.196	0.299	2.49610567864162e-50	atlas_48h_alh	Con
Vap33.1	1.87670562091901e-53	-0.120559706306826	0.412	0.596	2.40180785365215e-49	atlas_48h_alh	Vap33
dpr9.1	2.22364945795742e-51	-0.167512091762759	0.414	0.564	2.8458265762939e-47	atlas_48h_alh	dpr9
ATPsynD.1	3.84940679406303e-48	-0.107184209516827	0.333	0.482	4.92647081504187e-44	atlas_48h_alh	ATPsynD
COX7C.1	7.25330354503577e-46	-0.127429174765486	0.43	0.597	9.28277787693678e-42	atlas_48h_alh	COX7C
Rbp6.1	7.31899345033328e-46	-0.205957530634656	0.719	0.837	9.36684781773654e-42	atlas_48h_alh	Rbp6
His4r.1	6.52570048451371e-45	-0.186786534271165	0.538	0.706	8.35159148008065e-41	atlas_48h_alh	His4r
RpL11.2	2.55083631558127e-44	-0.109293937290082	0.365	0.519	3.26456031668092e-40	atlas_48h_alh	RpL11
Fas2.1	1.28301693385711e-43	-0.265161166847533	0.571	0.695	1.64200507195033e-39	atlas_48h_alh	Fas2
sun.1	1.31020168781541e-43	-0.109303112055822	0.295	0.425	1.67679612006616e-39	atlas_48h_alh	sun
COX4	2.19766014049238e-43	-0.112184191387479	0.264	0.383	2.81256544780215e-39	atlas_48h_alh	COX4
HmgZ	2.40823774370458e-42	-0.122844667030655	0.303	0.433	3.08206266439313e-38	atlas_48h_alh	HmgZ
Hsp26.2	2.61941926260325e-42	-0.255671114617222	0.263	0.375	3.35233277227964e-38	atlas_48h_alh	Hsp26
nmo.1	8.25547193319389e-42	-0.10242614278823	0.345	0.493	1.05653529801015e-37	atlas_48h_alh	nmo
hth	1.38990828759315e-41	-0.144973187291341	0.289	0.406	1.77880462646171e-37	atlas_48h_alh	hth
ctp.1	4.64561099987938e-40	-0.13786133412573	0.775	0.901	5.94545295764563e-36	atlas_48h_alh	ctp
Bsg.1	1.33773828950208e-39	-0.141300817467008	0.432	0.599	1.71203746290476e-35	atlas_48h_alh	Bsg
UQCR-Q.1	2.65552237087791e-38	-0.154618178385171	0.449	0.601	3.39853753024954e-34	atlas_48h_alh	UQCR-Q
para.1	4.81103406380939e-34	-0.115575505406629	0.52	0.708	6.15716139486326e-30	atlas_48h_alh	para
Toll-6.1	1.56137354199872e-30	-0.124717805539308	0.478	0.605	1.99824585904996e-26	atlas_48h_alh	Toll-6
mt:CoIII.1	4.55434024251057e-29	-0.124144444149377	0.77	0.879	5.82864464236503e-25	atlas_48h_alh	mt:CoIII
Mapmodulin.2	4.10376327166754e-20	0.111655439396463	0.276	0.38	5.25199623508012e-16	atlas_48h_alh	Mapmodulin
Pglym78.1	2.13457881003516e-17	-0.176802090128743	0.394	0.496	2.731833961083e-13	atlas_48h_alh	Pglym78
RpL34b.2	2.79834230653506e-16	0.107739115239428	0.311	0.417	3.58131848390357e-12	atlas_48h_alh	RpL34b
Sh	1.64819352588546e-15	0.103395415330353	0.347	0.466	2.10935807442821e-11	atlas_48h_alh	Sh
CG31221	2.44766116221839e-15	0.192737899482954	0.518	0.627	3.13251675540709e-11	atlas_48h_alh	CG31221
l(3)neo38	4.02405799024311e-13	0.113211370312811	0.327	0.436	5.14998941591313e-09	atlas_48h_alh	l(3)neo38
RpS3.2	1.32274499815246e-09	0.108913439748098	0.344	0.444	1.69284904863552e-05	atlas_48h_alh	RpS3
RpLP0.2	1.42518983169019e-09	0.156396239433143	0.344	0.447	1.82395794659711e-05	atlas_48h_alh	RpLP0
MESK2	2.11743836237694e-08	0.167897983414372	0.347	0.452	0.000270989761617	atlas_48h_alh	MESK2
Ih	6.7956799234401e-08	0.13671948869117	0.443	0.57	0.000869711116601864	atlas_48h_alh	Ih
RpL3.2	4.65580895381935e-05	0.14791973619535	0.395	0.498	0.595850429909801	atlas_48h_alh	RpL3
stai	0.000368398224958857	0.374834989890083	0.636	0.768	1	atlas_48h_alh	stai
mei-P26.1	0.000638027751078511	0.156062195247354	0.44	0.554	1	atlas_48h_alh	mei-P26
RpL7A.2	0.000647576359337759	0.143708206984613	0.416	0.517	1	atlas_48h_alh	RpL7A
RpL10Ab.2	0.0135519510667119	0.140071135590902	0.427	0.528	1	atlas_48h_alh	RpL10Ab
