# Supplementary material for: Single cell RNA-seq analysis reveals temporally-regulated and quiescence-regulated gene expression in Drosophila larval neuroblasts
Source: Neural Dev. 2022 Aug 24;17:7. doi: 10.1186/s13064-022-00163-7 (PMC9404614; doi:10.1186/s13064-022-00163-7)
Supplement: Supplementary file 19 — Additional file 19. [file 13064_2022_163_MOESM19_ESM.csv]

	p_val	avg_log2FC	pct.1	pct.2	p_val_adj	cluster	gene
Pde6	0	2.28858618312606	0.615	0.151	0	atlas_1h_alh	Pde6
CG14312	0	2.19815012913995	0.461	0.091	0	atlas_1h_alh	CG14312
Rdh	0	2.18744724101839	0.592	0.14	0	atlas_1h_alh	Rdh
Syn1	0	2.17768021873459	0.506	0.111	0	atlas_1h_alh	Syn1
Tsp66E	0	2.03110752049135	0.692	0.226	0	atlas_1h_alh	Tsp66E
Eip75B	0	2.01905269312413	0.759	0.29	0	atlas_1h_alh	Eip75B
UQCR-11	0	1.92187963414233	0.741	0.282	0	atlas_1h_alh	UQCR-11
Drep2	0	1.91783494591727	0.915	0.461	0	atlas_1h_alh	Drep2
Cngl	0	1.91142885570056	0.834	0.442	0	atlas_1h_alh	Cngl
CG30172	0	1.87807597617462	0.88	0.443	0	atlas_1h_alh	CG30172
CG11000	0	1.87510818018065	0.633	0.245	0	atlas_1h_alh	CG11000
cdc14	0	1.852280663124	0.569	0.179	0	atlas_1h_alh	cdc14
CG17124	0	1.80921883259205	0.869	0.468	0	atlas_1h_alh	CG17124
dlg1	0	1.73891337061953	0.702	0.295	0	atlas_1h_alh	dlg1
sif	0	1.7307992084139	0.873	0.498	0	atlas_1h_alh	sif
Hex-A	0	1.7179793652311	0.997	0.883	0	atlas_1h_alh	Hex-A
bel	0	1.63924109463574	0.915	0.542	0	atlas_1h_alh	bel
ATPsynF	0	1.52705439770696	0.778	0.416	0	atlas_1h_alh	ATPsynF
cype	0	1.50712298117975	0.961	0.692	0	atlas_1h_alh	cype
CG7630	0	1.39398639978418	0.868	0.561	0	atlas_1h_alh	CG7630
nAChRalpha6	0	1.2018689788738	0.962	0.831	0	atlas_1h_alh	nAChRalpha6
RpL41	0	-1.33400284624613	0.877	0.986	0	atlas_1h_alh	RpL41
Hsp27	0	-2.45092301531665	0.172	0.652	0	atlas_1h_alh	Hsp27
lncRNA:cherub	0	-4.87183806898899	0.024	0.801	0	atlas_1h_alh	lncRNA:cherub
RpS4	1.10787264830252e-306	-2.0426297948882	0.22	0.675	1.41785541529756e-302	atlas_1h_alh	RpS4
msi	4.48153476864991e-304	1.4793484133811	0.82	0.501	5.73546819691816e-300	atlas_1h_alh	msi
fabp	3.28171798133869e-303	-2.96678050168487	0.055	0.538	4.19994267251726e-299	atlas_1h_alh	fabp
RpL10	1.58618270322288e-291	-1.91161986862266	0.242	0.683	2.02999662358464e-287	atlas_1h_alh	RpL10
cib	2.0654500966918e-286	-2.05853895424474	0.287	0.699	2.64336303374617e-282	atlas_1h_alh	cib
COX8	1.61205196217927e-281	1.30955950654944	0.829	0.539	2.06310410119703e-277	atlas_1h_alh	COX8
CG42750	1.14451139677472e-279	2.07191683028963	0.45	0.125	1.46474568559229e-275	atlas_1h_alh	CG42750
CG6329	9.80360096257499e-278	-1.87122185002206	0.298	0.7	1.25466485119035e-273	atlas_1h_alh	CG6329
RpLP1	6.72161065462615e-277	-1.50518828498785	0.433	0.779	8.60231731579055e-273	atlas_1h_alh	RpLP1
alphaTub84B	6.65334188612757e-273	-1.78760119627644	0.28	0.691	8.51494694586607e-269	atlas_1h_alh	alphaTub84B
Sytbeta	4.01245762927654e-266	2.00217993539172	0.39	0.094	5.13514327394811e-262	atlas_1h_alh	Sytbeta
RpL37a	4.33202809035105e-266	-1.88436546462177	0.237	0.657	5.54412955003127e-262	atlas_1h_alh	RpL37a
Dhit	1.10461524933213e-265	1.16108772550679	0.856	0.588	1.41368659609526e-261	atlas_1h_alh	Dhit
mt:CoII	1.22535264381808e-265	-1.25781928417777	0.54	0.848	1.56820631355837e-261	atlas_1h_alh	mt:CoII
RpL8	2.57260352750818e-262	-2.05788392173576	0.182	0.609	3.29241799450496e-258	atlas_1h_alh	RpL8
HDAC4	6.12895158413245e-261	1.76646851638463	0.457	0.134	7.84383223737271e-257	atlas_1h_alh	HDAC4
Ptp99A	2.04047449255275e-258	1.78341343169404	0.765	0.477	2.61139925556901e-254	atlas_1h_alh	Ptp99A
Dsp1	1.53021448804291e-255	1.17812167361552	0.838	0.551	1.95836850179732e-251	atlas_1h_alh	Dsp1
sdt	4.01651247051833e-252	1.55737622497834	0.614	0.263	5.14033265976936e-248	atlas_1h_alh	sdt
RpL15	2.16958837936063e-250	-1.9020164021655	0.219	0.627	2.77663920790574e-246	atlas_1h_alh	RpL15
betaTub56D	4.52109335868912e-249	-0.907224442333614	0.79	0.945	5.78609528045034e-245	atlas_1h_alh	betaTub56D
RpS27A	1.32768482694614e-246	-1.71742003401373	0.275	0.668	1.69917104152566e-242	atlas_1h_alh	RpS27A
RpL37A	7.83937787041332e-241	-1.73062249758742	0.266	0.659	1.0032835798555e-236	atlas_1h_alh	RpL37A
side	4.36648796151787e-238	2.08167176330298	0.387	0.106	5.58823129315057e-234	atlas_1h_alh	side
CG42613	4.93183443155313e-236	1.226024065825	0.799	0.519	6.31176170550169e-232	atlas_1h_alh	CG42613
Rap1	5.68062860380323e-235	1.43824536109056	0.619	0.276	7.27006848714737e-231	atlas_1h_alh	Rap1
eEF1alpha1	9.57659588322166e-235	-1.69137986991493	0.261	0.653	1.22561274113471e-230	atlas_1h_alh	eEF1alpha1
Syx1A	8.46195213783244e-231	1.12688440036914	0.835	0.588	1.0829606345998e-226	atlas_1h_alh	Syx1A
CG13364	1.124964608315e-230	1.50117661120871	0.57	0.237	1.43972970572154e-226	atlas_1h_alh	CG13364
luna	1.3211830457698e-228	1.54691739604003	0.717	0.429	1.6908500619762e-224	atlas_1h_alh	luna
RpS29	1.34931080984343e-228	-1.38508788077108	0.415	0.748	1.72684797443763e-224	atlas_1h_alh	RpS29
mt:ATPase6	1.08264551202598e-227	-1.53264788147219	0.357	0.716	1.38556972629084e-223	atlas_1h_alh	mt:ATPase6
nrm	7.2805036878561e-227	1.96804234249112	0.315	0.068	9.31758861971823e-223	atlas_1h_alh	nrm
kek1	1.79397747882635e-225	1.90402766313998	0.485	0.179	2.29593237740196e-221	atlas_1h_alh	kek1
sta	5.11445606349318e-222	-1.78347700102053	0.198	0.597	6.54548087005858e-218	atlas_1h_alh	sta
mt:CoI	1.7616020164313e-221	-1.07953457868501	0.631	0.87	2.25449826062878e-217	atlas_1h_alh	mt:CoI
Alk	6.6027597629111e-216	0.892424913173807	0.932	0.772	8.45021194457363e-212	atlas_1h_alh	Alk
RpS8	4.13182313611597e-215	-1.76380720455014	0.208	0.595	5.28790724960122e-211	atlas_1h_alh	RpS8
RpS2	7.36451254149711e-214	-1.84148086890218	0.166	0.559	9.425103150608e-210	atlas_1h_alh	RpS2
ox	1.30840210515149e-210	1.17561646221007	0.814	0.576	1.67449301417288e-206	atlas_1h_alh	ox
CG41128	7.51023983921956e-210	1.44970478185442	0.543	0.225	9.6116049462332e-206	atlas_1h_alh	CG41128
crol	1.72611710858727e-206	1.55008208185002	0.485	0.181	2.20908467556999e-202	atlas_1h_alh	crol
dpr1	3.37114460930631e-206	1.88135201028872	0.443	0.156	4.31439087099022e-202	atlas_1h_alh	dpr1
RpLP2	1.52610073760658e-205	-1.3335717074332	0.394	0.725	1.9531037239889e-201	atlas_1h_alh	RpLP2
RpS7	8.20443584261221e-204	-1.61057820389599	0.264	0.624	1.05000369913751e-199	atlas_1h_alh	RpS7
RpL7A	2.18740245579527e-201	-1.86582479384986	0.159	0.538	2.79943766292679e-197	atlas_1h_alh	RpL7A
RpL3	4.70153197709141e-201	-1.89501192461867	0.161	0.535	6.01702062428159e-197	atlas_1h_alh	RpL3
RpS15	7.19426368732331e-200	-1.36081634114416	0.368	0.698	9.20721866703637e-196	atlas_1h_alh	RpS15
RpL7	2.46696683632846e-199	-1.94904869080397	0.139	0.516	3.15722415713316e-195	atlas_1h_alh	RpL7
Ten-a	1.34683166202442e-198	1.29254062007698	0.785	0.557	1.72367516105885e-194	atlas_1h_alh	Ten-a
flw	2.69427720671446e-198	1.60516457902552	0.457	0.167	3.44813596915317e-194	atlas_1h_alh	flw
Hsp23	1.45545868932493e-197	-2.92672551084911	0.021	0.372	1.86269603059805e-193	atlas_1h_alh	Hsp23
RpL26	4.9864221728496e-197	-1.59588414805837	0.245	0.61	6.38162309681292e-193	atlas_1h_alh	RpL26
RpS26	2.16291170168113e-196	-1.40249247364823	0.33	0.675	2.76809439581151e-192	atlas_1h_alh	RpS26
RpS14a	2.89224330610513e-196	-1.76503145529547	0.187	0.558	3.70149298315334e-192	atlas_1h_alh	RpS14a
para	5.78189846151709e-196	0.980064331326919	0.849	0.614	7.39967365104957e-192	atlas_1h_alh	para
RpL19	1.40943593241876e-195	-1.60329457226162	0.251	0.609	1.80379610630953e-191	atlas_1h_alh	RpL19
mRpS14	2.02393498087966e-194	1.63463958678415	0.272	0.057	2.59023198852979e-190	atlas_1h_alh	mRpS14
Rdl	6.51024389488903e-192	0.879646675926935	0.889	0.705	8.33181013667898e-188	atlas_1h_alh	Rdl
Df31	8.07536646015692e-191	-1.7504113201939	0.185	0.551	1.03348539957088e-186	atlas_1h_alh	Df31
RpL18	2.90180883309431e-190	-1.79290268788626	0.163	0.531	3.7137349445941e-186	atlas_1h_alh	RpL18
levy	1.1969492763377e-189	1.19545099503423	0.68	0.38	1.53185568385699e-185	atlas_1h_alh	levy
fs(1)h	1.35567814276488e-188	1.24780527335404	0.633	0.322	1.7349968871105e-184	atlas_1h_alh	fs(1)h
RpS9	3.43207563568904e-188	-1.67358490826816	0.2	0.561	4.39237039855484e-184	atlas_1h_alh	RpS9
RpL18A	8.06338852169833e-185	-1.47565147349963	0.283	0.625	1.03195246300695e-180	atlas_1h_alh	RpL18A
RpL40	6.68742821404106e-183	-1.30605489409801	0.374	0.69	8.55857062832975e-179	atlas_1h_alh	RpL40
RpS18	3.0585472212153e-182	-1.72455189498834	0.191	0.542	3.91432873371134e-178	atlas_1h_alh	RpS18
ATPsynC	7.86649785967538e-182	-1.42425966659512	0.305	0.638	1.00675439608126e-177	atlas_1h_alh	ATPsynC
Nlg2	7.13472460610654e-181	1.49467727868842	0.451	0.172	9.13102055089515e-177	atlas_1h_alh	Nlg2
RpL12	2.05343974724593e-180	-1.65884811739591	0.198	0.555	2.62799218852534e-176	atlas_1h_alh	RpL12
RpS12	1.18691910674951e-175	-1.41710905898261	0.31	0.632	1.51901907281803e-171	atlas_1h_alh	RpS12
RNASEK	3.33931901426821e-175	1.23805067641982	0.608	0.311	4.27366047446045e-171	atlas_1h_alh	RNASEK
RpL21	2.52086148773658e-173	-1.617511730906	0.2	0.549	3.22619853200527e-169	atlas_1h_alh	RpL21
lncRNA:CR40469	4.07295821799508e-173	-1.65685910408565	0.201	0.548	5.21257192739011e-169	atlas_1h_alh	lncRNA:CR40469
ND-MWFE	1.47660082847068e-172	1.23137866310353	0.614	0.323	1.88975374027677e-168	atlas_1h_alh	ND-MWFE
dpr13	3.55873515897527e-172	1.73236332102471	0.535	0.26	4.55446925645655e-168	atlas_1h_alh	dpr13
Liprin-gamma	1.34722656170468e-171	0.750615093664925	0.934	0.8	1.72418055366965e-167	atlas_1h_alh	Liprin-gamma
RpS11	1.36302927507877e-171	-1.3639893273771	0.31	0.641	1.7444048662458e-167	atlas_1h_alh	RpS11
His4r	1.54556489239503e-171	0.936577378539155	0.819	0.579	1.97801394928716e-167	atlas_1h_alh	His4r
Pits	7.68598319065945e-171	1.08392081212718	0.73	0.464	9.83652128740596e-167	atlas_1h_alh	Pits
RpLP0	5.93125077118568e-170	-1.87527619006935	0.127	0.467	7.59081473696343e-166	atlas_1h_alh	RpLP0
CG32683	7.81985696999396e-169	1.6907690223385	0.2	0.034	1.00078529501983e-164	atlas_1h_alh	CG32683
RpL28	2.05083324419045e-167	-1.3791116753514	0.31	0.63	2.62465638591493e-163	atlas_1h_alh	RpL28
RpS23	5.48897874907062e-167	-1.59417090388161	0.193	0.535	7.02479500306058e-163	atlas_1h_alh	RpS23
RpS5a	3.80515016367169e-165	-1.6717282388801	0.177	0.512	4.86983117946703e-161	atlas_1h_alh	RpS5a
ND-AGGG	7.00801474502286e-165	1.47589709433017	0.361	0.118	8.96885727068025e-161	atlas_1h_alh	ND-AGGG
RpL13A	1.22856724180197e-163	-1.46050044964662	0.247	0.575	1.57232035605817e-159	atlas_1h_alh	RpL13A
UQCR-Q	1.42873550842825e-162	1.06547977902429	0.716	0.453	1.82849570368647e-158	atlas_1h_alh	UQCR-Q
pcs	6.08473981247386e-161	1.44225017730037	0.358	0.118	7.78725001200404e-157	atlas_1h_alh	pcs
Pitslre	2.52139396492422e-160	1.50234094511706	0.317	0.094	3.22687999631002e-156	atlas_1h_alh	Pitslre
RpL10Ab	1.67464134109647e-158	-1.67750658199115	0.174	0.5	2.14320598833526e-154	atlas_1h_alh	RpL10Ab
Jafrac1	9.42342902191135e-157	-2.28091926568295	0.044	0.353	1.20601044622421e-152	atlas_1h_alh	Jafrac1
Bsg	6.13622953160188e-156	1.04152642826775	0.709	0.445	7.85314655454409e-152	atlas_1h_alh	Bsg
UQCR-6.4	2.6966499181038e-155	0.92367379180213	0.793	0.573	3.45117256518924e-151	atlas_1h_alh	UQCR-6.4
sesB	3.11057433684779e-155	-1.43971795771057	0.264	0.577	3.9809130362978e-151	atlas_1h_alh	sesB
ND-MLRQ	3.71679429581347e-154	1.14976994095304	0.588	0.313	4.75675333978208e-150	atlas_1h_alh	ND-MLRQ
CG44774	3.87498620751317e-154	1.41850227794225	0.336	0.107	4.95920734837535e-150	atlas_1h_alh	CG44774
RpL14	2.23703906260402e-153	-1.36657310162562	0.287	0.6	2.86296259232062e-149	atlas_1h_alh	RpL14
RpL27	2.34314283254345e-151	-1.41895559110093	0.25	0.57	2.99875419708911e-147	atlas_1h_alh	RpL27
gro	3.08242416533493e-151	1.17936516894334	0.533	0.258	3.94488644679564e-147	atlas_1h_alh	gro
RpS3A	2.09479274680348e-150	-1.70161272868821	0.137	0.458	2.6809157573591e-146	atlas_1h_alh	RpS3A
Frq1	2.55231790488398e-149	1.31252214339192	0.607	0.34	3.26645645467051e-145	atlas_1h_alh	Frq1
CG10543	5.1054074241819e-148	1.52563098003952	0.235	0.055	6.533900421468e-144	atlas_1h_alh	CG10543
tsr	1.31652718621839e-146	-1.56416884605641	0.187	0.5	1.6848914929223e-142	atlas_1h_alh	tsr
RpS17	7.92958561586845e-146	-1.33670247435929	0.296	0.592	1.01482836711884e-141	atlas_1h_alh	RpS17
nrv3	4.98962972525616e-145	-0.737583836138308	0.81	0.916	6.38572812238284e-141	atlas_1h_alh	nrv3
CG34200	1.47887415926937e-144	1.28789025789832	0.451	0.197	1.89266314903295e-140	atlas_1h_alh	CG34200
unc-119	2.25201420229969e-144	1.00116113280422	0.653	0.384	2.88212777610315e-140	atlas_1h_alh	unc-119
RpL17	1.48602132340286e-143	-1.43821914394836	0.229	0.537	1.90181008969098e-139	atlas_1h_alh	RpL17
ATPsynG	4.63200288208852e-143	1.05337882420804	0.639	0.382	5.92803728849689e-139	atlas_1h_alh	ATPsynG
lncRNA:CR43334	8.00517971434582e-143	1.56507092916821	0.257	0.068	1.02450289984198e-138	atlas_1h_alh	lncRNA:CR43334
RpL36	4.35007964049551e-142	-1.04375106606833	0.488	0.725	5.56723192390616e-138	atlas_1h_alh	RpL36
RpL27A	1.93726863890447e-141	-1.2921166101895	0.303	0.596	2.47931640406995e-137	atlas_1h_alh	RpL27A
RpL24	1.88592526190694e-137	-1.37931219937483	0.228	0.533	2.4136071501885e-133	atlas_1h_alh	RpL24
Hsp26	1.13114689105273e-136	-1.761118519987	0.201	0.496	1.44764179116928e-132	atlas_1h_alh	Hsp26
CG42337	2.30516546030228e-136	1.41947638980456	0.305	0.098	2.95015075609486e-132	atlas_1h_alh	CG42337
Obp44a	4.9436733856497e-136	-1.09572392203536	0.413	0.685	6.32691319895448e-132	atlas_1h_alh	Obp44a
RpL13	2.83172363417673e-135	-1.55283135743529	0.168	0.471	3.62403990701937e-131	atlas_1h_alh	RpL13
SK	6.68898807510745e-134	1.10041367758174	0.641	0.393	8.56056693852252e-130	atlas_1h_alh	SK
Neb-cGP	1.88055517709152e-133	0.972022748850187	0.703	0.475	2.40673451564173e-129	atlas_1h_alh	Neb-cGP
RpL23	1.9046535912312e-132	-1.05014382321599	0.438	0.693	2.43757566605768e-128	atlas_1h_alh	RpL23
CG4101	1.73605578361547e-131	1.38378355031162	0.214	0.051	2.22180419187108e-127	atlas_1h_alh	CG4101
RpS25	5.10533129855146e-131	-0.825645311641451	0.644	0.811	6.53380299588615e-127	atlas_1h_alh	RpS25
RpL6	1.50488556714243e-130	-1.43911008441839	0.177	0.478	1.92595254882889e-126	atlas_1h_alh	RpL6
porin	5.50613505285992e-130	-1.57261822288468	0.155	0.447	7.04675164065012e-126	atlas_1h_alh	porin
Hs3st-A	2.10516117624326e-129	1.30298324757965	0.386	0.157	2.69418527335613e-125	atlas_1h_alh	Hs3st-A
RpL5	9.70904173520379e-129	-1.48823400108342	0.175	0.469	1.24256316127138e-124	atlas_1h_alh	RpL5
CG43222	1.84639354202486e-128	1.14989726574547	0.512	0.264	2.36301445508341e-124	atlas_1h_alh	CG43222
lncRNA:noe	4.73771891401046e-128	-2.25100133850928	0.051	0.323	6.06333266615059e-124	atlas_1h_alh	lncRNA:noe
RpS13	1.50226152864558e-127	-1.01902433896528	0.444	0.692	1.92259430436061e-123	atlas_1h_alh	RpS13
RpS20	1.01079291838363e-126	-1.15504580638277	0.332	0.61	1.29361277694737e-122	atlas_1h_alh	RpS20
RpS10b	2.69494041803597e-126	-1.59334149422896	0.133	0.422	3.44898474700244e-122	atlas_1h_alh	RpS10b
RpL36A	3.18982810670044e-126	-1.0991219090077	0.36	0.634	4.08234201095523e-122	atlas_1h_alh	RpL36A
CG9705	4.10875407845208e-125	-1.8709620423285	0.076	0.348	5.25838346960297e-121	atlas_1h_alh	CG9705
mtgo	4.227534677566e-124	1.32319237001057	0.352	0.137	5.41039888034897e-120	atlas_1h_alh	mtgo
Ald1	3.42218613707748e-123	-0.872367592100624	0.553	0.764	4.37971381823175e-119	atlas_1h_alh	Ald1
hdc	3.80290796040785e-123	-1.44761501363364	0.086	0.367	4.86696160772996e-119	atlas_1h_alh	hdc
CG3961	3.14775962145139e-122	1.38151586026775	0.309	0.109	4.02850276353349e-118	atlas_1h_alh	CG3961
Cyp1	7.54856303054023e-122	-1.38146576822745	0.212	0.498	9.66065096648538e-118	atlas_1h_alh	Cyp1
Pkc53E	1.62074147020632e-121	1.27879976437458	0.668	0.444	2.07422493357005e-117	atlas_1h_alh	Pkc53E
RpL34b	8.80986801120874e-121	-1.57879463202731	0.129	0.409	1.12748690807449e-116	atlas_1h_alh	RpL34b
RpL23A	6.25740082439193e-120	-1.5739473033488	0.132	0.412	8.00822157505679e-116	atlas_1h_alh	RpL23A
RpL11	8.91468455191929e-120	-1.36085502476127	0.208	0.493	1.14090132895463e-115	atlas_1h_alh	RpL11
CG1695	1.20112045086651e-119	1.41297763854122	0.242	0.071	1.53719395301895e-115	atlas_1h_alh	CG1695
Rack1	1.60942170951362e-119	-1.76558226020705	0.091	0.361	2.05973790383553e-115	atlas_1h_alh	Rack1
CG6770	2.51289433493216e-119	1.1065267946162	0.548	0.308	3.21600216984618e-115	atlas_1h_alh	CG6770
RpL31	9.51511251445084e-119	-1.21839258073216	0.297	0.567	1.21774409959942e-114	atlas_1h_alh	RpL31
pum	4.46445119609889e-118	1.0541187935658	0.624	0.39	5.71360464076736e-114	atlas_1h_alh	pum
RpS6	5.65417137716904e-118	-1.6898767440487	0.094	0.364	7.23620852850094e-114	atlas_1h_alh	RpS6
RpL30	1.0704583558246e-117	-1.31510151579239	0.237	0.514	1.36997260378433e-113	atlas_1h_alh	RpL30
Bacc	2.1204192825233e-117	0.912414539751239	0.707	0.499	2.71371259777332e-113	atlas_1h_alh	Bacc
RpS3	9.08172804359746e-117	-1.50075502475112	0.148	0.423	1.1622795550196e-112	atlas_1h_alh	RpS3
ATPsynE	1.38562833952085e-116	1.07827563897972	0.492	0.253	1.77332714891878e-112	atlas_1h_alh	ATPsynE
CG16711	7.38479734427453e-116	1.06596795861369	0.509	0.271	9.45106364120255e-112	atlas_1h_alh	CG16711
CG13954	9.7542155900927e-116	1.00641962293414	0.675	0.454	1.24834451122006e-111	atlas_1h_alh	CG13954
Cbp53E	4.88396165973659e-115	1.28268041331078	0.831	0.677	6.25049413213089e-111	atlas_1h_alh	Cbp53E
Eip78C	8.17175571433886e-115	1.39309942355364	0.249	0.078	1.04582129632109e-110	atlas_1h_alh	Eip78C
Hrb87F	1.07654611854139e-112	-1.89535061205468	0.05	0.297	1.37776372250927e-108	atlas_1h_alh	Hrb87F
Oda	1.59732420894384e-112	1.01658970528474	0.549	0.31	2.04425552260633e-108	atlas_1h_alh	Oda
RpS19a	3.26759738184591e-112	-1.47038147698457	0.154	0.424	4.1818711292864e-108	atlas_1h_alh	RpS19a
RpL32	1.32652279322366e-111	-0.919302762128483	0.486	0.701	1.69768387076764e-107	atlas_1h_alh	RpL32
Acbp1	2.53692202305892e-110	1.20866642862684	0.362	0.153	3.24675280511081e-106	atlas_1h_alh	Acbp1
skd	6.72237145317631e-106	1.23465208411732	0.336	0.139	8.60329098577504e-102	atlas_1h_alh	skd
CG1677	4.24542029210592e-104	1.21569971014707	0.283	0.103	5.43328888983715e-100	atlas_1h_alh	CG1677
stg	2.02418479511302e-103	-2.22489968433615	0.012	0.224	2.59055170078564e-99	atlas_1h_alh	stg
CG2269	4.24858123731848e-101	-1.54368440418454	0.136	0.388	5.43733426752019e-97	atlas_1h_alh	CG2269
Tom7	2.30496912242432e-100	0.774911256814067	0.717	0.517	2.94989948287864e-96	atlas_1h_alh	Tom7
RpS24	2.33239582929044e-100	-1.23802444884979	0.22	0.476	2.9850001823259e-96	atlas_1h_alh	RpS24
RpL35A	9.12661757347601e-100	-1.39025085285253	0.158	0.409	1.16802451705346e-95	atlas_1h_alh	RpL35A
Vha14-1	4.56193831751877e-99	1.13876600263428	0.366	0.167	5.83836865876052e-95	atlas_1h_alh	Vha14-1
CG42450	4.43919367849505e-98	1.13726516643053	0.388	0.185	5.68128006973796e-94	atlas_1h_alh	CG42450
fne	1.2007012432303e-97	0.588012393878145	0.905	0.794	1.53665745108614e-93	atlas_1h_alh	fne
Hsp83	2.80461970086972e-96	-1.88184464777954	0.033	0.245	3.58935229317307e-92	atlas_1h_alh	Hsp83
CG5758	1.00532648807277e-95	-1.75685294627346	0.075	0.302	1.28661683943553e-91	atlas_1h_alh	CG5758
RpS16	4.25804107063428e-95	-1.13111522735499	0.256	0.506	5.44944096219775e-91	atlas_1h_alh	RpS16
Fkbp12	1.81749524719232e-94	-1.07827787176347	0.293	0.536	2.32603041735673e-90	atlas_1h_alh	Fkbp12
Act5C	3.23055619057644e-94	-1.08015880403399	0.292	0.54	4.13446581269972e-90	atlas_1h_alh	Act5C
kirre	4.16806771655273e-94	1.27607542623176	0.21	0.065	5.33429306364419e-90	atlas_1h_alh	kirre
Dscam2	6.02332018855221e-92	1.1476598821875	0.502	0.292	7.70864517730912e-88	atlas_1h_alh	Dscam2
ubl	2.01204942967013e-91	1.15395849108088	0.183	0.051	2.57502086009183e-87	atlas_1h_alh	ubl
lncRNA:Hsromega	2.32123789810973e-91	-1.12547271722085	0.304	0.536	2.97072026200084e-87	atlas_1h_alh	lncRNA:Hsromega
Nlg3	5.77656274125118e-90	1.23892986641568	0.288	0.117	7.39284499625326e-86	atlas_1h_alh	Nlg3
dysc	6.8474004652213e-90	0.775829725006866	0.671	0.474	8.76330311539021e-86	atlas_1h_alh	dysc
RpL4	8.92339025839509e-90	-1.45482115302272	0.092	0.32	1.1420154852694e-85	atlas_1h_alh	RpL4
mRpL34	2.48499043398384e-88	1.11147639949042	0.303	0.127	3.18029075741252e-84	atlas_1h_alh	mRpL34
CG12605	5.65108263709836e-88	0.969738141651381	0.478	0.27	7.23225555895849e-84	atlas_1h_alh	CG12605
nkd	1.56717307108328e-87	1.15544254746531	0.429	0.234	2.00566809637238e-83	atlas_1h_alh	nkd
CG32982	3.36606733350226e-87	1.61759163198261	0.294	0.127	4.3078929734162e-83	atlas_1h_alh	CG32982
smt3	8.9368955510333e-86	-0.663162743900831	0.661	0.799	1.14374389262124e-81	atlas_1h_alh	smt3
His3.3B	4.60095854658339e-85	-0.676603462920464	0.625	0.777	5.88830674791742e-81	atlas_1h_alh	His3.3B
CG34117	6.01516149884649e-85	1.16288262812688	0.15	0.037	7.69820368622374e-81	atlas_1h_alh	CG34117
RpS27	1.34029851534228e-84	-0.705705052555708	0.599	0.758	1.71531403993505e-80	atlas_1h_alh	RpS27
nSyb	1.94378210989876e-84	-0.799354630888508	0.495	0.686	2.48765234424843e-80	atlas_1h_alh	nSyb
CG44242	4.15269223112363e-83	1.00041968980143	0.338	0.156	5.31461551739202e-79	atlas_1h_alh	CG44242
VhaM9.7-a	1.4507396781053e-82	1.06609112921578	0.294	0.125	1.85665664003916e-78	atlas_1h_alh	VhaM9.7-a
RpL9	1.61277574772673e-82	-1.24247033487212	0.152	0.379	2.06403040194067e-78	atlas_1h_alh	RpL9
AstC-R2	2.58209278241709e-82	1.47968698384608	0.304	0.136	3.30456234293739e-78	atlas_1h_alh	AstC-R2
cindr	8.6631629649673e-81	1.03105778519946	0.383	0.196	1.10871159625652e-76	atlas_1h_alh	cindr
RpS15Aa	1.46748118068378e-80	-1.24765316350423	0.152	0.375	1.8780824150391e-76	atlas_1h_alh	RpS15Aa
CG7945	1.64277435068614e-80	1.09793274089146	0.22	0.078	2.10242261400812e-76	atlas_1h_alh	CG7945
Sf3b5	5.04543711497592e-80	1.09987860668797	0.229	0.084	6.45715041974618e-76	atlas_1h_alh	Sf3b5
CG8671	1.18248470876554e-79	1.07515947434199	0.278	0.117	1.51334393027814e-75	atlas_1h_alh	CG8671
Con	2.12141087616875e-79	1.32654472126414	0.445	0.265	2.71498163932077e-75	atlas_1h_alh	Con
eEF1beta	4.62207834863469e-79	-1.64056025097212	0.046	0.235	5.91533587058268e-75	atlas_1h_alh	eEF1beta
Pen	1.55044748424347e-77	-1.73024688368266	0.026	0.203	1.98426269033479e-73	atlas_1h_alh	Pen
jdp	3.51969197332154e-76	-1.45650189524171	0.129	0.336	4.5045017874569e-72	atlas_1h_alh	jdp
tou	1.49228260782753e-75	0.977169635632765	0.367	0.186	1.90982328149768e-71	atlas_1h_alh	tou
CG31635	2.11570237892354e-75	1.0879155099255	0.253	0.103	2.70767590454634e-71	atlas_1h_alh	CG31635
Spn	2.45598298375215e-75	1.0744965373516	0.28	0.122	3.143167022606e-71	atlas_1h_alh	Spn
mt:Cyt-b	4.14130656777449e-75	-0.768127631361724	0.435	0.646	5.30004414543779e-71	atlas_1h_alh	mt:Cyt-b
RpS21	4.62062111572864e-75	-0.716893138925353	0.575	0.727	5.91347090390951e-71	atlas_1h_alh	RpS21
eEF1alpha2	1.56640917296855e-74	-1.73590514002395	0.018	0.183	2.00469045956515e-70	atlas_1h_alh	eEF1alpha2
salr	1.95645465806249e-74	1.42896190757026	0.167	0.052	2.50387067138837e-70	atlas_1h_alh	salr
CNBP	4.85039772959307e-74	-1.1583910873188	0.185	0.398	6.20753901433322e-70	atlas_1h_alh	CNBP
Gug	2.3048461881344e-73	1.01186388513024	0.302	0.138	2.9497421515744e-69	atlas_1h_alh	Gug
fok	2.53011022032586e-72	0.848873755418983	0.502	0.31	3.23803505997303e-68	atlas_1h_alh	fok
psq	3.11059550718462e-72	0.902297554935827	0.413	0.23	3.98094013009488e-68	atlas_1h_alh	psq
Gapdh1	2.16062336843086e-71	-0.854564774480831	0.322	0.534	2.76516578691782e-67	atlas_1h_alh	Gapdh1
CG8668	3.15344351830642e-71	1.09626764792057	0.166	0.052	4.03577701472856e-67	atlas_1h_alh	CG8668
disco	4.46352453421109e-71	1.7240321642648	0.255	0.115	5.71241869888335e-67	atlas_1h_alh	disco
mbl	8.2015604979504e-71	1.09557227621921	0.529	0.361	1.04963571252769e-66	atlas_1h_alh	mbl
eEF5	8.53007785047467e-71	-1.36201771417246	0.09	0.282	1.09167936330375e-66	atlas_1h_alh	eEF5
EMC5	1.48456941534701e-70	1.08748991516505	0.17	0.055	1.8999519377611e-66	atlas_1h_alh	EMC5
RpL35	1.63856174483137e-70	-1.06297209837766	0.218	0.425	2.09703132103519e-66	atlas_1h_alh	RpL35
RpS28b	3.09091803154363e-70	-0.784350569991905	0.414	0.605	3.95575689676954e-66	atlas_1h_alh	RpS28b
tow	1.05869204213518e-69	0.698406196471426	0.628	0.445	1.35491407552461e-65	atlas_1h_alh	tow
pre-rRNA:CR45845	1.84829778703328e-69	-1.6264917504885	0.033	0.2	2.36545150784519e-65	atlas_1h_alh	pre-rRNA:CR45845
Caper	2.58389215108435e-69	1.05751666465971	0.193	0.069	3.30686517495774e-65	atlas_1h_alh	Caper
RpS30	7.55630446622556e-69	-0.86018963639846	0.37	0.565	9.67055845587547e-65	atlas_1h_alh	RpS30
HSPC300	3.00638543562921e-68	1.08750538454697	0.164	0.053	3.84757208051827e-64	atlas_1h_alh	HSPC300
CG12848	4.82173516048388e-68	1.02875449442658	0.14	0.039	6.17085665838727e-64	atlas_1h_alh	CG12848
Rpt2	9.66905326306765e-68	-1.40677958897471	0.067	0.246	1.2374454366074e-63	atlas_1h_alh	Rpt2
CG9034	1.51085770756331e-67	0.962527325551364	0.316	0.154	1.93359569413953e-63	atlas_1h_alh	CG9034
RSG7	1.63628515859898e-67	0.79487071856015	0.534	0.355	2.09411774597498e-63	atlas_1h_alh	RSG7
Msp300	1.70302965988094e-67	-0.87446260243162	0.371	0.568	2.17953735871563e-63	atlas_1h_alh	Msp300
Pal2	2.90221844818573e-67	-1.14030903540965	0.218	0.416	3.7142591699881e-63	atlas_1h_alh	Pal2
EMC6	2.12305019335017e-66	0.999255888483549	0.183	0.064	2.71707963744955e-62	atlas_1h_alh	EMC6
CG43737	3.45137445400681e-66	1.04244791149611	0.442	0.271	4.41706902623791e-62	atlas_1h_alh	CG43737
GluRIA	7.6536548955064e-66	0.977974218303565	0.489	0.316	9.7951475352691e-62	atlas_1h_alh	GluRIA
Not1	8.07661067614827e-66	0.905514501633974	0.34	0.175	1.03364463433346e-61	atlas_1h_alh	Not1
7B2	1.95379308754228e-65	-1.21101973439153	0.107	0.295	2.50046439343661e-61	atlas_1h_alh	7B2
Rpb10	1.01849175707164e-64	1.01352423288126	0.238	0.1	1.30346575070029e-60	atlas_1h_alh	Rpb10
sun	1.09354022756196e-64	0.820402983134879	0.473	0.296	1.39951278323379e-60	atlas_1h_alh	sun
Nacalpha	1.65640279586912e-63	-1.38699257907315	0.055	0.222	2.1198642981533e-59	atlas_1h_alh	Nacalpha
CG8860	5.64018296169866e-63	0.86360798218082	0.337	0.175	7.21830615438194e-59	atlas_1h_alh	CG8860
RhoGAP71E	6.02421530319349e-63	0.918032613118124	0.347	0.186	7.70979074502703e-59	atlas_1h_alh	RhoGAP71E
Calx	1.02091756547712e-62	1.20757697183112	0.228	0.098	1.30657030029762e-58	atlas_1h_alh	Calx
Nlp	1.14689447206662e-62	-1.42160870396318	0.048	0.209	1.46779554535086e-58	atlas_1h_alh	Nlp
beat-IIIb	1.22202321826466e-61	1.15048983997717	0.156	0.052	1.56394531473511e-57	atlas_1h_alh	beat-IIIb
COX5A	1.84437065281541e-61	0.795702317259994	0.494	0.324	2.36042556147316e-57	atlas_1h_alh	COX5A
cic	5.57957967460306e-61	0.815760794955582	0.417	0.246	7.14074606755699e-57	atlas_1h_alh	cic
dpr10	5.77644761796515e-61	1.06326944454423	0.405	0.242	7.3926976614718e-57	atlas_1h_alh	dpr10
Syp	1.01594264557947e-60	-1.72168998505514	0.001	0.127	1.3002033978126e-56	atlas_1h_alh	Syp
CG17059	2.08182925548697e-60	0.967196940734613	0.255	0.116	2.66432508117222e-56	atlas_1h_alh	CG17059
ND-B15	1.37585861269868e-59	0.935670781418356	0.284	0.139	1.76082385253177e-55	atlas_1h_alh	ND-B15
Hr38	1.51360327862458e-59	-1.28137199912155	0.091	0.262	1.93710947598374e-55	atlas_1h_alh	Hr38
Rgk1	1.48206601240153e-58	0.885158342590252	0.429	0.261	1.89674808267148e-54	atlas_1h_alh	Rgk1
awd	4.59720182183285e-58	-0.794100881093931	0.358	0.537	5.88349889158168e-54	atlas_1h_alh	awd
RhoGAPp190	4.78983100017547e-58	0.790231712161706	0.435	0.264	6.13002571402457e-54	atlas_1h_alh	RhoGAPp190
hrg	6.68353639416227e-58	0.988640213804542	0.272	0.133	8.55358987724888e-54	atlas_1h_alh	hrg
Pgk	1.12381203840815e-57	-1.20930231795447	0.096	0.265	1.43825464675475e-53	atlas_1h_alh	Pgk
scrt	2.00130745743767e-57	0.828652797629683	0.514	0.354	2.56127328402873e-53	atlas_1h_alh	scrt
bic	2.33121575078175e-57	-1.19666751227813	0.101	0.272	2.98348991785049e-53	atlas_1h_alh	bic
nmo	4.14220772167975e-57	0.693030980747713	0.55	0.385	5.30119744220574e-53	atlas_1h_alh	nmo
mam	5.1138186170733e-57	0.956073536803257	0.317	0.168	6.54466506613041e-53	atlas_1h_alh	mam
CRMP	1.14012891492284e-56	0.977139485668278	0.205	0.085	1.45913698531825e-52	atlas_1h_alh	CRMP
Hrb27C	1.35415835212958e-56	0.497462119716053	0.816	0.706	1.73305185905544e-52	atlas_1h_alh	Hrb27C
Pvf3	1.47354903390227e-56	1.34569911572976	0.342	0.199	1.88584805358812e-52	atlas_1h_alh	Pvf3
RapGAP1	1.53527339805195e-56	1.28606262486692	0.402	0.248	1.96484289482688e-52	atlas_1h_alh	RapGAP1
brat	2.112537970527e-56	-1.18278142378345	0.11	0.281	2.70362609468046e-52	atlas_1h_alh	brat
Gdi	2.63343742517859e-56	-1.00077166966305	0.198	0.382	3.37027321674356e-52	atlas_1h_alh	Gdi
wry	8.44435282124594e-56	0.816205841136583	0.561	0.404	1.08070827406306e-51	atlas_1h_alh	wry
Mapmodulin	9.35050116219179e-56	-0.94737023732456	0.246	0.429	1.19667713873731e-51	atlas_1h_alh	Mapmodulin
CG13751	1.4538202145679e-55	0.788768184075328	0.395	0.234	1.860599110604e-51	atlas_1h_alh	CG13751
DOR	1.64594887920451e-55	0.876408786896807	0.325	0.175	2.10648537560593e-51	atlas_1h_alh	DOR
crc	2.31543139923741e-55	-1.28038017007839	0.059	0.213	2.96328910474404e-51	atlas_1h_alh	crc
COX7C	4.45844105072002e-55	0.616474390389493	0.623	0.474	5.70591285671148e-51	atlas_1h_alh	COX7C
Tm1	6.16050714890604e-55	0.630597761700905	0.572	0.404	7.88421704916995e-51	atlas_1h_alh	Tm1
ND-B14	7.19496156451845e-55	0.814394415903297	0.362	0.207	9.20811181027071e-51	atlas_1h_alh	ND-B14
lncRNA:CR45388	1.2524705360203e-54	-1.70802708211556	0.008	0.13	1.60291179199878e-50	atlas_1h_alh	lncRNA:CR45388
cathD	1.54886295530868e-54	-1.43034231342054	0.03	0.166	1.98223481020405e-50	atlas_1h_alh	cathD
CG13743	1.88393948481776e-54	-1.36848891009993	0.067	0.22	2.41106575266976e-50	atlas_1h_alh	CG13743
Chchd2	2.41003405629663e-54	-1.18418805010296	0.091	0.253	3.08436158524842e-50	atlas_1h_alh	Chchd2
Tctp	1.43633072809031e-53	-1.27700044520962	0.059	0.208	1.83821606580998e-49	atlas_1h_alh	Tctp
Gfrl	1.4380708353581e-53	1.61064748994193	0.249	0.124	1.8404430550913e-49	atlas_1h_alh	Gfrl
CG2852	1.88250786683443e-53	-1.05278899754575	0.113	0.282	2.40923356797471e-49	atlas_1h_alh	CG2852
mt:ND4	3.01256935494456e-53	-0.925796062089388	0.234	0.415	3.85548626045804e-49	atlas_1h_alh	mt:ND4
ND-15	4.11365147058909e-53	0.885310431433807	0.263	0.129	5.26465115205992e-49	atlas_1h_alh	ND-15
plum	4.52049909579513e-53	0.993877583418535	0.184	0.075	5.78533474279861e-49	atlas_1h_alh	plum
CG7781	6.38486982404732e-53	0.788308488382912	0.356	0.202	8.17135640081576e-49	atlas_1h_alh	CG7781
ATPsynCF6	2.36511132639781e-52	0.718237471945257	0.462	0.299	3.02686947552391e-48	atlas_1h_alh	ATPsynCF6
SNRPG	5.8796385907649e-52	0.786454987526092	0.332	0.183	7.52476146846092e-48	atlas_1h_alh	SNRPG
Uch	6.3725641105173e-52	-1.43704931884206	0.007	0.123	8.15560754864004e-48	atlas_1h_alh	Uch
Hsc70-3	8.44270648026271e-52	-1.18618507523937	0.074	0.226	1.08049757534402e-47	atlas_1h_alh	Hsc70-3
unk	8.7008957906213e-52	0.944843281649232	0.273	0.14	1.11354064328371e-47	atlas_1h_alh	unk
mRpL33	1.25888451677664e-51	0.850660742595393	0.258	0.126	1.61112040457074e-47	atlas_1h_alh	mRpL33
lola	3.790336194164e-51	-1.08558995492206	0.144	0.308	4.85087226129109e-47	atlas_1h_alh	lola
prim	2.51982180086263e-50	0.987382673994089	0.198	0.086	3.22486794074399e-46	atlas_1h_alh	prim
Prosbeta5	1.29213063889638e-49	-1.39745436754134	0.017	0.135	1.65366879165959e-45	atlas_1h_alh	Prosbeta5
Rala	3.41287911069069e-49	0.750337786368381	0.396	0.243	4.36780268586195e-45	atlas_1h_alh	Rala
eIF4G2	3.58812671504663e-49	0.834477261894182	0.253	0.126	4.59208456991667e-45	atlas_1h_alh	eIF4G2
Gprk2	5.43710984061197e-49	0.875739093289913	0.293	0.158	6.9584131740152e-45	atlas_1h_alh	Gprk2
CG7154	8.37344067782705e-49	0.906798821784518	0.17	0.068	1.07163293794831e-44	atlas_1h_alh	CG7154
His3.3A	9.07654438459014e-49	-1.27567373302691	0.045	0.179	1.16161615033985e-44	atlas_1h_alh	His3.3A
Gs2	2.20826926408356e-48	-1.24196549604004	0.049	0.186	2.82614300417414e-44	atlas_1h_alh	Gs2
nAChRalpha5	3.90408269610234e-48	0.752571540113895	0.396	0.245	4.99644503447177e-44	atlas_1h_alh	nAChRalpha5
CG15097	9.38707311185273e-48	0.91196846485577	0.188	0.081	1.20135761685491e-43	atlas_1h_alh	CG15097
Vha55	1.65149011368448e-46	0.658637632089848	0.479	0.327	2.11357704749339e-42	atlas_1h_alh	Vha55
Pglym78	1.90489795969598e-46	-0.719889710749307	0.247	0.419	2.43788840881892e-42	atlas_1h_alh	Pglym78
Ran	2.03780576930862e-46	-1.33610642632356	0.024	0.14	2.60798382356118e-42	atlas_1h_alh	Ran
Fer2LCH	2.09733278150349e-46	-0.87817816138472	0.209	0.377	2.68416649376817e-42	atlas_1h_alh	Fer2LCH
CG45050	2.83210575745442e-46	0.55056792625152	0.648	0.504	3.62452894839017e-42	atlas_1h_alh	CG45050
Rac1	6.4900317120751e-46	-1.11112941607721	0.101	0.249	8.30594258511372e-42	atlas_1h_alh	Rac1
eIF2beta	1.45128118752263e-45	-0.900331363729738	0.179	0.343	1.85734966379146e-41	atlas_1h_alh	eIF2beta
rad	2.48613569825917e-45	1.06263268466735	0.365	0.231	3.18175646663209e-41	atlas_1h_alh	rad
14-3-3epsilon	2.49801658320279e-45	-0.563828281253691	0.484	0.63	3.19696162318293e-41	atlas_1h_alh	14-3-3epsilon
amon	2.72423643297983e-45	-1.16743864614534	0.094	0.236	3.48647778692759e-41	atlas_1h_alh	amon
Drat	3.83797187449293e-45	-1.03946875423395	0.105	0.253	4.91183640497605e-41	atlas_1h_alh	Drat
kuz	5.66491187659919e-45	0.831587035422428	0.332	0.195	7.24995421967165e-41	atlas_1h_alh	kuz
UQCR-C2	7.9543939311239e-45	-1.21657170830794	0.033	0.152	1.01800333530524e-40	atlas_1h_alh	UQCR-C2
osa	4.6273947586278e-44	-1.072875342957	0.094	0.236	5.92213981209186e-40	atlas_1h_alh	osa
Tpi	1.19616649213964e-43	-0.671989438243152	0.253	0.42	1.53085387664031e-39	atlas_1h_alh	Tpi
eIF4A	2.21710089082425e-43	-0.860901224632046	0.194	0.354	2.83744572007688e-39	atlas_1h_alh	eIF4A
Socs36E	2.73841839713557e-43	0.800092841030264	0.271	0.147	3.5046278646541e-39	atlas_1h_alh	Socs36E
CG11122	4.22111090443347e-43	0.814656402881722	0.238	0.122	5.40217773549395e-39	atlas_1h_alh	CG11122
Unr	4.07818282583928e-42	-0.804880036843665	0.249	0.407	5.21925838050911e-38	atlas_1h_alh	Unr
GstZ2	4.37260874579422e-42	-1.21032965974215	0.038	0.154	5.59606467286744e-38	atlas_1h_alh	GstZ2
SoxN	5.52716814624943e-42	-0.968474149229853	0.099	0.242	7.07366979357002e-38	atlas_1h_alh	SoxN
pros	5.93896293442945e-42	-1.33677565347817	0.033	0.146	7.60068476348282e-38	atlas_1h_alh	pros
eEF2	2.55752938662134e-41	-1.03792921478244	0.086	0.219	3.27312610899799e-37	atlas_1h_alh	eEF2
CG44422	8.39370625430385e-41	0.615048168159912	0.59	0.458	1.07422652642581e-36	atlas_1h_alh	CG44422
mt:ND5	1.43187499628652e-40	-0.997262711059142	0.113	0.253	1.83251362024748e-36	atlas_1h_alh	mt:ND5
PIG-T	6.58905190699517e-40	-0.807275541441052	0.192	0.344	8.43266863057242e-36	atlas_1h_alh	PIG-T
sxc	8.63184178549564e-40	0.783658264611447	0.192	0.091	1.10470311170773e-35	atlas_1h_alh	sxc
Idh3a	1.23945806870257e-39	-1.13221095202193	0.038	0.149	1.58625843632555e-35	atlas_1h_alh	Idh3a
alphaTub84D	1.25471901357179e-39	-1.12800140483406	0.049	0.164	1.60578939356918e-35	atlas_1h_alh	alphaTub84D
pan	2.226209763083e-39	0.728063985427271	0.337	0.209	2.84910325479362e-35	atlas_1h_alh	pan
Nrt	2.98990169269365e-39	-0.987124683311082	0.106	0.242	3.82647618630933e-35	atlas_1h_alh	Nrt
Gapdh2	1.64304631688833e-38	-0.486784524884831	0.456	0.603	2.10277067635368e-34	atlas_1h_alh	Gapdh2
ATPsynbeta	2.35476544189623e-38	-0.868048526914496	0.166	0.311	3.0136288125388e-34	atlas_1h_alh	ATPsynbeta
ATPsyngamma	3.88829428463693e-38	-1.03745956510892	0.069	0.19	4.97623902547835e-34	atlas_1h_alh	ATPsyngamma
puc	4.44504392262308e-38	-1.1079267902187	0.065	0.183	5.68876721217301e-34	atlas_1h_alh	puc
ATPsynB	4.58318631322033e-38	-0.952060284127483	0.094	0.224	5.86556184365938e-34	atlas_1h_alh	ATPsynB
Lcch3	7.22928813811254e-38	0.614825001224947	0.462	0.335	9.25204295915643e-34	atlas_1h_alh	Lcch3
ND-B14.5B	1.16265664501518e-37	0.761826868861855	0.244	0.133	1.48796797429042e-33	atlas_1h_alh	ND-B14.5B
tara	1.33211426988329e-37	-0.917217647630535	0.125	0.261	1.70483984259663e-33	atlas_1h_alh	tara
Met	2.51813506112258e-37	0.780192760673275	0.206	0.104	3.22270925122468e-33	atlas_1h_alh	Met
ATPsynD	2.63135597532792e-37	-0.717821112703497	0.281	0.427	3.36760937722467e-33	atlas_1h_alh	ATPsynD
mt:ND1	3.02390340968849e-37	-1.01281129047043	0.099	0.226	3.86999158371933e-33	atlas_1h_alh	mt:ND1
COX7A	4.84208744318794e-37	0.574627573781112	0.466	0.329	6.19690350979192e-33	atlas_1h_alh	COX7A
rdx	6.36530501316563e-37	-0.900031299065786	0.165	0.306	8.14631735584937e-33	atlas_1h_alh	rdx
Smr	6.77233681166935e-37	0.634585706300565	0.435	0.302	8.66723665157443e-33	atlas_1h_alh	Smr
SdhC	8.02078786935837e-37	0.785876435437787	0.222	0.117	1.02650043152048e-32	atlas_1h_alh	SdhC
5-HT1A	8.14720821729224e-37	0.845194443156441	0.297	0.179	1.04267970764906e-32	atlas_1h_alh	5-HT1A
PPP4R2r	1.761361089723e-36	-0.902846494954315	0.14	0.274	2.25418992262749e-32	atlas_1h_alh	PPP4R2r
Fer1HCH	3.42411691938463e-36	-1.0457140952114	0.056	0.168	4.38218483342845e-32	atlas_1h_alh	Fer1HCH
sky	6.65746349927672e-36	0.783250467470762	0.233	0.127	8.52022178637434e-32	atlas_1h_alh	sky
p23	1.19891543089971e-35	-0.918773116236642	0.103	0.229	1.53437196846545e-31	atlas_1h_alh	p23
Ca-alpha1T	1.55650075968393e-35	0.856298863061018	0.224	0.12	1.99200967224349e-31	atlas_1h_alh	Ca-alpha1T
Psc	1.61945153367808e-35	0.846117492102617	0.214	0.113	2.07257407280121e-31	atlas_1h_alh	Psc
Act42A	1.94133826007019e-35	-0.915984712749135	0.116	0.245	2.48452470523783e-31	atlas_1h_alh	Act42A
GluRIB	2.26412593759279e-35	0.723822374249758	0.55	0.442	2.89762837493125e-31	atlas_1h_alh	GluRIB
blw	2.82448174224934e-35	-0.720951160939385	0.235	0.383	3.61477173373071e-31	atlas_1h_alh	blw
Vha13	5.67756444294219e-35	0.567970543927975	0.438	0.305	7.26614697407742e-31	atlas_1h_alh	Vha13
PyK	1.24795721532127e-33	-0.786913647564319	0.205	0.341	1.59713564416816e-29	atlas_1h_alh	PyK
Vha36-1	1.32227805521061e-33	-0.927247672358532	0.064	0.174	1.69225145505853e-29	atlas_1h_alh	Vha36-1
cpo	1.64000627662209e-33	0.808239238948874	0.639	0.534	2.09888003282095e-29	atlas_1h_alh	cpo
GABA-B-R1	2.16726052609325e-33	0.705730526103472	0.27	0.16	2.77366002129414e-29	atlas_1h_alh	GABA-B-R1
Hsc70-4	3.13488764192871e-33	-0.915850453507186	0.085	0.201	4.01202920414037e-29	atlas_1h_alh	Hsc70-4
Prosap	5.04207274892859e-33	0.704510501939443	0.306	0.193	6.45284470407881e-29	atlas_1h_alh	Prosap
glec	1.24467948971604e-32	0.731414000910266	0.297	0.185	1.59294081093859e-28	atlas_1h_alh	glec
UQCR-14	2.88922447490639e-32	0.49915831152973	0.535	0.407	3.69762948298519e-28	atlas_1h_alh	UQCR-14
CG46385	2.09148807876038e-31	-0.900592933929967	0.099	0.213	2.67668644319753e-27	atlas_1h_alh	CG46385
chic	2.62279167678746e-31	-0.725150263454015	0.185	0.316	3.3566487879526e-27	atlas_1h_alh	chic
emb	4.10838722505736e-30	-0.700996728677695	0.209	0.341	5.25791397062841e-26	atlas_1h_alh	emb
MtnA	8.17897635951991e-30	-0.560235964433634	0.234	0.375	1.04674539449136e-25	atlas_1h_alh	MtnA
osp	8.57005981016427e-30	-0.887879659651574	0.123	0.238	1.09679625450482e-25	atlas_1h_alh	osp
lqf	1.50355430664724e-29	0.465091434195804	0.494	0.37	1.92424880164713e-25	atlas_1h_alh	lqf
COX5B	2.49697936778477e-29	0.537083705089787	0.417	0.299	3.19563419489094e-25	atlas_1h_alh	COX5B
Akap200	4.39910447948747e-29	-0.703318275789926	0.2	0.326	5.62997391284806e-25	atlas_1h_alh	Akap200
CG17776	6.01384786253833e-29	0.640146265129842	0.248	0.148	7.69652249447655e-25	atlas_1h_alh	CG17776
HmgD	1.27023326791964e-28	-0.717730593374352	0.141	0.262	1.62564453628355e-24	atlas_1h_alh	HmgD
CG33774	1.7346749155311e-28	0.568573415654444	0.328	0.216	2.2200369568967e-24	atlas_1h_alh	CG33774
Toll-6	2.40418594623823e-28	0.444381661224658	0.699	0.593	3.07687717399569e-24	atlas_1h_alh	Toll-6
Hsc70Cb	6.16400731086725e-28	-0.571450377765839	0.38	0.497	7.88869655644791e-24	atlas_1h_alh	Hsc70Cb
Vap33	6.94328470783893e-28	0.413428634643892	0.633	0.527	8.88601576909227e-24	atlas_1h_alh	Vap33
Calr	1.23135232119992e-27	-0.810039789466132	0.092	0.198	1.57588470067166e-23	atlas_1h_alh	Calr
dnc	3.29741466986922e-27	0.44663372555464	0.583	0.47	4.22003129449863e-23	atlas_1h_alh	dnc
sqd	9.88910445929267e-27	-0.692389489081139	0.182	0.302	1.26560758870028e-22	atlas_1h_alh	sqd
mts	1.04195548123282e-26	0.486888098371736	0.481	0.368	1.33349462488177e-22	atlas_1h_alh	mts
qvr	1.40371446200519e-26	0.545249683433566	0.313	0.206	1.79647376847425e-22	atlas_1h_alh	qvr
Cp110	3.81994529033437e-26	0.544867072616827	0.347	0.239	4.88876598256993e-22	atlas_1h_alh	Cp110
CG11319	2.55833803544123e-25	0.561841939582499	0.42	0.31	3.27416101775768e-21	atlas_1h_alh	CG11319
CG13551	8.35899991967547e-25	-0.773811053150746	0.106	0.207	1.06978480972007e-20	atlas_1h_alh	CG13551
CycG	8.93250704824879e-25	-0.705885126499959	0.16	0.272	1.14318225203488e-20	atlas_1h_alh	CycG
ND-B12	2.08900404066196e-24	0.545476696576823	0.317	0.215	2.67350737123917e-20	atlas_1h_alh	ND-B12
Ggamma1	2.25798657884884e-24	-0.580096943339163	0.26	0.378	2.88977122361075e-20	atlas_1h_alh	Ggamma1
kra	5.37043725714428e-24	-0.681680659820299	0.183	0.294	6.87308560169326e-20	atlas_1h_alh	kra
Hasp	8.01741082581166e-24	-0.613055973360445	0.242	0.355	1.02606823748738e-19	atlas_1h_alh	Hasp
hoe1	1.32620599412579e-23	-0.656303380825032	0.144	0.251	1.69727843128219e-19	atlas_1h_alh	hoe1
brp	1.89109937662933e-23	0.523916734341896	0.332	0.231	2.42022898221022e-19	atlas_1h_alh	brp
sr	2.21450723032414e-23	-0.735639765459223	0.226	0.335	2.83412635336884e-19	atlas_1h_alh	sr
alpha-Cat	4.26207411073235e-23	0.411711202903077	0.521	0.41	5.45460244691527e-19	atlas_1h_alh	alpha-Cat
CtBP	4.80234432154757e-23	-0.554334238514342	0.268	0.388	6.14604026271658e-19	atlas_1h_alh	CtBP
rin	3.04649711273224e-22	0.334006980862973	0.575	0.461	3.89890700487472e-18	atlas_1h_alh	rin
Cpsf6	8.69408426237601e-21	-0.598160215688554	0.16	0.263	1.11266890389888e-16	atlas_1h_alh	Cpsf6
lncRNA:cherub.1	1.73358072050876e-228	0.488651542951029	0.857	0.408	2.21863660610711e-224	atlas_24h_alh	lncRNA:cherub
RpL10.1	8.02913785523501e-227	0.738649306517257	0.774	0.379	1.02756906271298e-222	atlas_24h_alh	RpL10
RpS4.1	5.6083148881546e-224	0.726092825020056	0.764	0.37	7.17752139386026e-220	atlas_24h_alh	RpS4
Hsp27.1	1.08030539704729e-187	0.752974889319788	0.718	0.366	1.38257484714112e-183	atlas_24h_alh	Hsp27
RpL8.1	1.44407519025357e-186	0.704398154092546	0.689	0.326	1.84812742848651e-182	atlas_24h_alh	RpL8
RpL15.1	2.67962664450041e-173	0.654356298096565	0.705	0.353	3.42938617963162e-169	atlas_24h_alh	RpL15
RpL7.1	1.84575298473339e-169	0.682990336795358	0.593	0.257	2.36219466986179e-165	atlas_24h_alh	RpL7
RpL19.1	3.5480341733417e-166	0.640161718585439	0.694	0.347	4.54077413504271e-162	atlas_24h_alh	RpL19
sta.1	1.03588155204128e-161	0.645486426789343	0.675	0.328	1.32572121030242e-157	atlas_24h_alh	sta
Jafrac1.1	1.1592610704789e-159	0.758245996053788	0.416	0.142	1.48362231799889e-155	atlas_24h_alh	Jafrac1
CG6329.1	3.63224886258217e-159	0.607268405943099	0.771	0.441	4.64855209433266e-155	atlas_24h_alh	CG6329
RpS9.1	7.67851620071753e-159	0.666690109976125	0.641	0.305	9.8269650336783e-155	atlas_24h_alh	RpS9
RpS27A.1	3.85808238877579e-157	0.606989395327676	0.745	0.403	4.93757384115526e-153	atlas_24h_alh	RpS27A
RpS8.1	1.21420021767699e-156	0.603737084182058	0.674	0.329	1.55393343858302e-152	atlas_24h_alh	RpS8
RpLP1.1	1.52455786979947e-156	0.520158215416008	0.849	0.542	1.95112916176936e-152	atlas_24h_alh	RpLP1
RpS14a.1	1.564427036447e-154	0.612460478454723	0.637	0.3	2.00215372124487e-150	atlas_24h_alh	RpS14a
RpL37a.1	4.33757489811355e-154	0.562014226874865	0.73	0.387	5.55122835460573e-150	atlas_24h_alh	RpL37a
RpL26.1	1.25828658101381e-153	0.598284290692205	0.692	0.35	1.61035516638147e-149	atlas_24h_alh	RpL26
RpS18.1	2.47755326611913e-152	0.652185329782816	0.62	0.292	3.17077266997926e-148	atlas_24h_alh	RpS18
Hsp26.1	5.30785753430971e-152	0.88319119321088	0.571	0.275	6.79299607240956e-148	atlas_24h_alh	Hsp26
mt:CoII.1	5.49773991559723e-151	0.485547497063497	0.905	0.645	7.03600754398134e-147	atlas_24h_alh	mt:CoII
fabp.1	3.41938209227331e-150	0.535707467856397	0.597	0.26	4.37612520169138e-146	atlas_24h_alh	fabp
lncRNA:CR40469.1	9.76745577987934e-150	0.645532737618534	0.626	0.302	1.25003899070896e-145	atlas_24h_alh	lncRNA:CR40469
cib.1	7.49989484031207e-149	0.605754515768671	0.762	0.444	9.59836541663139e-145	atlas_24h_alh	cib
RpL7A.1	2.39182720213267e-145	0.594704798916896	0.611	0.284	3.0610604532894e-141	atlas_24h_alh	RpL7A
Df31.1	2.10853923313431e-144	0.588136501405972	0.627	0.299	2.69850851056528e-140	atlas_24h_alh	Df31
RpS7.1	1.55554035107204e-142	0.568137368280716	0.703	0.371	1.990780541302e-138	atlas_24h_alh	RpS7
RpL3.1	3.93045821354095e-142	0.582477325514993	0.607	0.284	5.0302004216897e-138	atlas_24h_alh	RpL3
RpS5a.1	4.65230502478746e-142	0.6216179790546	0.588	0.273	5.95401997072299e-138	atlas_24h_alh	RpS5a
RpL17.1	8.00559527374032e-142	0.610621693234083	0.618	0.301	1.02455608313329e-137	atlas_24h_alh	RpL17
RpL11.1	8.16609924261587e-141	0.651317785252663	0.574	0.267	1.04509738106998e-136	atlas_24h_alh	RpL11
RpL10Ab.1	3.1250917939716e-140	0.602073180382494	0.574	0.266	3.99949247792485e-136	atlas_24h_alh	RpL10Ab
RpL13.1	6.23758877853559e-139	0.622220798416882	0.546	0.245	7.98286611876985e-135	atlas_24h_alh	RpL13
mt:ATPase6.1	2.06289389501906e-138	0.512059248991515	0.784	0.477	2.64009160684539e-134	atlas_24h_alh	mt:ATPase6
RpLP0.1	9.55615329322168e-137	0.579872656654772	0.536	0.235	1.22299649846651e-132	atlas_24h_alh	RpLP0
Rack1.1	6.41444290500879e-136	0.628879256730722	0.425	0.164	8.20920402983025e-132	atlas_24h_alh	Rack1
RpS2.1	5.27121793119273e-135	0.555580979881604	0.629	0.304	6.74610470834046e-131	atlas_24h_alh	RpS2
ATPsynC.1	5.60086610911343e-132	0.532081396440303	0.715	0.398	7.16798844644337e-128	atlas_24h_alh	ATPsynC
RpL12.1	1.35008344491975e-131	0.563231776978268	0.629	0.309	1.7278367928083e-127	atlas_24h_alh	RpL12
betaTub56D.1	4.58174001221233e-131	0.375753663492124	0.975	0.841	5.86371086762934e-127	atlas_24h_alh	betaTub56D
His3.3B.1	4.75250428632339e-131	0.505541396287066	0.864	0.597	6.08225498563667e-127	atlas_24h_alh	His3.3B
RpL18.1	7.44708372819398e-130	0.558897415032662	0.6	0.288	9.53077775534265e-126	atlas_24h_alh	RpL18
eEF1alpha1.1	1.27250720183025e-129	0.484532296450805	0.725	0.395	1.62855471690235e-125	atlas_24h_alh	eEF1alpha1
RpS3A.1	1.32621305795282e-129	0.588376596013345	0.525	0.236	1.69728747156802e-125	atlas_24h_alh	RpS3A
UQCR-11.1	3.23696398854593e-127	-1.33377067724154	0.303	0.443	4.14266651254108e-123	atlas_24h_alh	UQCR-11
alphaTub84B.1	7.3791167147625e-127	0.466962346263393	0.755	0.437	9.44379357155305e-123	atlas_24h_alh	alphaTub84B
RpL24.1	1.58850380009242e-126	0.539377179746158	0.611	0.302	2.03296716335828e-122	atlas_24h_alh	RpL24
RpL18A.1	3.15651865005859e-126	0.503284012126215	0.702	0.382	4.03971256834499e-122	atlas_24h_alh	RpL18A
RpS23.1	4.98626526519792e-125	0.543197123713508	0.607	0.298	6.38142228640029e-121	atlas_24h_alh	RpS23
Hrb87F.1	7.57938195501899e-125	0.707967854545993	0.35	0.125	9.7000930260333e-121	atlas_24h_alh	Hrb87F
RpS10b.1	3.98871539152211e-124	0.593483451396014	0.488	0.215	5.10475795807e-120	atlas_24h_alh	RpS10b
RpL40.1	1.89342925608785e-122	0.478857466837801	0.764	0.46	2.42321076194123e-118	atlas_24h_alh	RpL40
RpL6.1	6.95716259194726e-119	0.555154920518805	0.548	0.261	8.9037766851741e-115	atlas_24h_alh	RpL6
mt:CoI.1	7.62306215846967e-119	0.413299883308124	0.919	0.705	9.75599495040949e-115	atlas_24h_alh	mt:CoI
stg.1	1.21832932524404e-118	0.741228774363982	0.267	0.079	1.55921787044733e-114	atlas_24h_alh	stg
RpS6.1	4.77033982373238e-118	0.561257391999874	0.423	0.173	6.1050809064127e-114	atlas_24h_alh	RpS6
RpL14.1	1.08825982678612e-117	0.48386070639563	0.677	0.367	1.39275492632088e-113	atlas_24h_alh	RpL14
RpL21.1	1.34069587528745e-117	0.474306850334521	0.619	0.311	1.71582258119288e-113	atlas_24h_alh	RpL21
RpLP2.1	1.63907456292674e-117	0.46233163169655	0.796	0.494	2.09768762563364e-113	atlas_24h_alh	RpLP2
RpL37A.1	3.56499415792643e-115	0.459333352422636	0.723	0.411	4.56247952331424e-111	atlas_24h_alh	RpL37A
tsr.1	7.92021963155379e-115	0.529355110498851	0.567	0.282	1.01362970844625e-110	atlas_24h_alh	tsr
RpL27.1	1.5780192933113e-114	0.493155604585823	0.643	0.34	2.01954909157981e-110	atlas_24h_alh	RpL27
RpL13A.1	6.44493367413605e-114	0.489382582231288	0.646	0.346	8.24822611615932e-110	atlas_24h_alh	RpL13A
RpS17.1	7.42678977177844e-114	0.513635838929957	0.667	0.37	9.50480554992205e-110	atlas_24h_alh	RpS17
RpS15Aa.1	2.88022208593272e-113	0.590535705084788	0.44	0.194	3.68610822557669e-109	atlas_24h_alh	RpS15Aa
RpS15.1	1.17322077419824e-111	0.474340339898874	0.766	0.471	1.50148794681891e-107	atlas_24h_alh	RpS15
Pde6.1	1.37087386099322e-111	-1.48395194380168	0.166	0.319	1.75444436729913e-107	atlas_24h_alh	Pde6
RpS11.1	4.94293232582713e-111	0.435658266268587	0.716	0.405	6.32596479059356e-107	atlas_24h_alh	RpS11
RpS26.1	7.26115700386859e-110	0.459853593879665	0.745	0.439	9.29282873355102e-106	atlas_24h_alh	RpS26
Hsp23.1	2.92352482241311e-109	0.490574946332513	0.414	0.172	3.7415270677243e-105	atlas_24h_alh	Hsp23
porin.1	3.02332608749101e-108	0.502516625367964	0.511	0.242	3.869252726771e-104	atlas_24h_alh	porin
RpS12.1	1.84181021594881e-104	0.455864675160124	0.701	0.406	2.35714871437128e-100	atlas_24h_alh	RpS12
sesB.1	1.41239423005348e-102	0.450905693874303	0.644	0.357	1.80758213562244e-98	atlas_24h_alh	sesB
RpS3.1	4.98726966676475e-102	0.505099463607004	0.484	0.228	6.38270771952553e-98	atlas_24h_alh	RpS3
Rdh.1	1.46855969511485e-101	-1.37425349059824	0.157	0.301	1.87946269780799e-97	atlas_24h_alh	Rdh
RpL23A.1	4.19038123369322e-100	0.484264138469386	0.47	0.22	5.36284990288058e-96	atlas_24h_alh	RpL23A
Rpt2.1	4.56622791454522e-99	0.615435660460588	0.294	0.108	5.84385848503498e-95	atlas_24h_alh	Rpt2
Pal2.1	5.71815023272522e-99	0.55752011058836	0.484	0.243	7.31808866784174e-95	atlas_24h_alh	Pal2
RpL28.1	5.51495218596665e-98	0.422424704920477	0.699	0.407	7.05803580760012e-94	atlas_24h_alh	RpL28
CG5758.1	6.09810570517172e-98	0.562480799375214	0.349	0.145	7.80435568147877e-94	atlas_24h_alh	CG5758
Pen.1	7.61473568662196e-98	0.694682786787668	0.242	0.077	9.74533873173878e-94	atlas_24h_alh	Pen
eEF1beta.1	2.84649312040384e-97	0.606314811876775	0.278	0.099	3.64294189549283e-93	atlas_24h_alh	eEF1beta
Eip75B.1	2.9431046049399e-95	-1.23720991686061	0.325	0.434	3.76658527340208e-91	atlas_24h_alh	Eip75B
RpS16.1	1.05975966958814e-94	0.457808175689319	0.577	0.307	1.35628042513891e-90	atlas_24h_alh	RpS16
pre-rRNA:CR45845.1	1.43349469553947e-94	0.692629911568786	0.24	0.078	1.83458651135141e-90	atlas_24h_alh	pre-rRNA:CR45845
RpL23.1	2.11980989987522e-94	0.418278712256717	0.766	0.49	2.71293270986031e-90	atlas_24h_alh	RpL23
RpS19a.1	2.89823438750305e-93	0.429981031616688	0.483	0.235	3.7091603691264e-89	atlas_24h_alh	RpS19a
RpL4.1	8.54947883886459e-93	0.493518567015504	0.371	0.159	1.09416230179789e-88	atlas_24h_alh	RpL4
Chchd2.1	9.80209477564381e-93	0.590060361882719	0.303	0.119	1.25447208938689e-88	atlas_24h_alh	Chchd2
Syn1.1	1.84656431208572e-92	-1.40171285774207	0.124	0.255	2.36323300660731e-88	atlas_24h_alh	Syn1
jdp.1	4.13164006505698e-92	0.627996505662837	0.387	0.182	5.28767295525992e-88	atlas_24h_alh	jdp
RpL9.1	7.04106161408599e-92	0.492868907841999	0.437	0.207	9.01115065370725e-88	atlas_24h_alh	RpL9
RpL34b.1	1.97096748719652e-90	0.418945800752576	0.463	0.222	2.5224441901141e-86	atlas_24h_alh	RpL34b
CG9705.1	1.52117787106504e-88	0.471656928590013	0.393	0.177	1.94680343938904e-84	atlas_24h_alh	CG9705
Nacalpha.1	1.55869782612648e-88	0.585027902944749	0.264	0.097	1.99482147787667e-84	atlas_24h_alh	Nacalpha
CG2269.1	2.05102155260278e-88	0.472852197451212	0.44	0.214	2.62489738302103e-84	atlas_24h_alh	CG2269
RpL5.1	4.84584434475147e-88	0.432283561937251	0.527	0.272	6.20171159241293e-84	atlas_24h_alh	RpL5
Gdi.1	5.08403257899948e-87	0.486348655233048	0.446	0.22	6.50654489460354e-83	atlas_24h_alh	Gdi
Pgk.1	6.68434590489429e-87	0.549407110243144	0.313	0.131	8.55462588908372e-83	atlas_24h_alh	Pgk
RpL35A.1	3.45735892953554e-86	0.433934359930376	0.464	0.231	4.42472795801959e-82	atlas_24h_alh	RpL35A
RpS29.1	3.89932885993892e-86	0.361591063172214	0.803	0.536	4.99036107494983e-82	atlas_24h_alh	RpS29
nSyb.1	1.21587768854674e-85	0.411425810659539	0.764	0.503	1.55608026580211e-81	atlas_24h_alh	nSyb
RpL27A.1	1.99811857915929e-85	0.392085290085349	0.662	0.386	2.55719215760806e-81	atlas_24h_alh	RpL27A
RpL30.1	1.83644078138929e-84	0.387681031835772	0.578	0.314	2.35027691202201e-80	atlas_24h_alh	RpL30
RpS13.1	5.55219890768649e-84	0.383279916329936	0.764	0.493	7.10570416205717e-80	atlas_24h_alh	RpS13
RpS25.1	1.65227681770564e-83	0.359661948412821	0.872	0.66	2.11458387129968e-79	atlas_24h_alh	RpS25
eEF5.1	1.10807075499352e-82	0.452495612569505	0.328	0.141	1.4181089522407e-78	atlas_24h_alh	eEF5
eIF2beta.1	2.38038629142539e-82	0.468600029448339	0.403	0.195	3.04641837576621e-78	atlas_24h_alh	eIF2beta
Gs2.1	6.048194069571e-82	0.623889366178995	0.224	0.078	7.74047877023697e-78	atlas_24h_alh	Gs2
RpS24.1	1.43489745655817e-81	0.387248846475922	0.538	0.287	1.83638176490315e-77	atlas_24h_alh	RpS24
Cyp1.1	1.54646100989057e-79	0.351802489569825	0.557	0.302	1.97916080045795e-75	atlas_24h_alh	Cyp1
Hr38.1	7.08098075233206e-79	0.525814246133944	0.306	0.133	9.06223916683458e-75	atlas_24h_alh	Hr38
Fkbp12.1	1.9303023347806e-78	0.38866302831831	0.602	0.347	2.47040092805222e-74	atlas_24h_alh	Fkbp12
smt3.1	9.43961313844566e-78	0.354508045517711	0.867	0.65	1.20808168945827e-73	atlas_24h_alh	smt3
Pdp1	4.469816314918e-77	0.446447586455665	0.647	0.401	5.72047091983205e-73	atlas_24h_alh	Pdp1
RpL32.1	4.22060875884556e-76	0.390883391593912	0.769	0.52	5.40153508957054e-72	atlas_24h_alh	RpL32
CG14312.1	3.78342134372629e-75	-1.29614816656296	0.106	0.221	4.84202263570091e-71	atlas_24h_alh	CG14312
RpS20.1	4.17993463617363e-75	0.336459548384339	0.675	0.408	5.34948034737501e-71	atlas_24h_alh	RpS20
Hsp83.1	2.71049653865676e-74	0.428438258154691	0.278	0.114	3.46889347017293e-70	atlas_24h_alh	Hsp83
Rac1.1	4.6700715703853e-74	0.518291691281984	0.294	0.128	5.97675759577911e-70	atlas_24h_alh	Rac1
Tctp.1	2.49819013698945e-73	0.477246167139798	0.245	0.097	3.19718373731909e-69	atlas_24h_alh	Tctp
Galphao	5.09339959255962e-73	0.307712701731766	0.91	0.722	6.5185327985578e-69	atlas_24h_alh	Galphao
Nlp.1	1.33354482797445e-72	0.476416996033763	0.244	0.096	1.7066706708417e-68	atlas_24h_alh	Nlp
Tsp66E.1	1.89809788529803e-72	-1.14009798029316	0.262	0.367	2.42918567360442e-68	atlas_24h_alh	Tsp66E
Ald1.1	4.15406209874639e-70	0.30737293857409	0.831	0.587	5.31636867397563e-66	atlas_24h_alh	Ald1
CG13743.1	5.68801978679389e-70	0.569217622960029	0.256	0.108	7.27952772313882e-66	atlas_24h_alh	CG13743
CNBP.1	4.37878343690256e-69	0.35615126381286	0.452	0.239	5.6039670425479e-65	atlas_24h_alh	CNBP
crc.1	7.34594508794308e-69	0.448116244889543	0.249	0.102	9.40134052354955e-65	atlas_24h_alh	crc
7B2.1	3.45299362816837e-68	0.381068533598653	0.338	0.16	4.41914124532988e-64	atlas_24h_alh	7B2
Drat.1	3.43976980725742e-67	0.433760597345195	0.296	0.135	4.40221739932805e-63	atlas_24h_alh	Drat
RpL36.1	4.72400321840356e-67	0.330170141386587	0.787	0.545	6.04577931891287e-63	atlas_24h_alh	RpL36
ATPsynD.1	1.53422363953943e-66	0.37242037279856	0.493	0.278	1.96349941388256e-62	atlas_24h_alh	ATPsynD
bic.1	1.63272469170785e-66	0.381285401614449	0.314	0.146	2.08956106044771e-62	atlas_24h_alh	bic
lncRNA:Hsromega.1	1.14663820443579e-65	0.34016542072916	0.595	0.361	1.46746757403692e-61	atlas_24h_alh	lncRNA:Hsromega
PPP4R2r.1	3.09965536376597e-65	0.434961430831095	0.321	0.155	3.96693893454769e-61	atlas_24h_alh	PPP4R2r
RpL36A.1	7.09082319217984e-65	0.32076822870601	0.696	0.437	9.07483552135176e-61	atlas_24h_alh	RpL36A
UQCR-C2.1	1.03121078213644e-64	0.504033529076981	0.182	0.064	1.31974355897822e-60	atlas_24h_alh	UQCR-C2
rdx.1	1.10107475324752e-64	0.388227828012258	0.356	0.18	1.40915546920618e-60	atlas_24h_alh	rdx
Prosbeta5.1	2.42667546238334e-63	0.502268739729602	0.16	0.052	3.1056592567582e-59	atlas_24h_alh	Prosbeta5
CG2852.1	2.58475064345476e-63	0.378927846055614	0.324	0.156	3.30796387349341e-59	atlas_24h_alh	CG2852
Gapdh1.1	5.14588257573434e-63	0.311926046149992	0.597	0.361	6.58570052042481e-59	atlas_24h_alh	Gapdh1
His3.3A.1	1.42482211239217e-62	0.450194021548664	0.21	0.082	1.8234873394395e-58	atlas_24h_alh	His3.3A
RpL35.1	1.74097019393896e-62	0.282059111390065	0.48	0.265	2.22809365420308e-58	atlas_24h_alh	RpL35
osa.1	2.02189029870922e-62	0.391121035174245	0.275	0.125	2.58761520428806e-58	atlas_24h_alh	osa
Idh3a.1	2.49381489389033e-62	0.537320145535023	0.178	0.064	3.19158430120085e-58	atlas_24h_alh	Idh3a
Pglym78.1	2.91209818554289e-62	0.311191251229929	0.478	0.268	3.72690325785779e-58	atlas_24h_alh	Pglym78
amon.1	3.39222254366409e-62	0.451496633344008	0.274	0.126	4.34136641138131e-58	atlas_24h_alh	amon
ATPsynB.1	4.11291779734766e-62	0.420237710060988	0.264	0.117	5.26371219704553e-58	atlas_24h_alh	ATPsynB
mt:ND1.1	5.83455828338479e-62	0.432512614411403	0.265	0.12	7.46706769107585e-58	atlas_24h_alh	mt:ND1
mt:ND5.1	7.47962073921325e-62	0.394701446138833	0.294	0.139	9.57241862204512e-58	atlas_24h_alh	mt:ND5
hoe1.1	1.41758829540305e-61	0.408393571349431	0.299	0.143	1.81422950045682e-57	atlas_24h_alh	hoe1
cathD.1	1.79848085909315e-61	0.434506166692915	0.194	0.073	2.30169580346741e-57	atlas_24h_alh	cathD
Mapmodulin.1	2.33951600080516e-61	0.336123315925031	0.487	0.275	2.99411257783044e-57	atlas_24h_alh	Mapmodulin
Tsp96F	1.55960557063362e-60	0.472020657463281	0.273	0.128	1.99598320929691e-56	atlas_24h_alh	Tsp96F
Hsc70-3.1	1.60545201538517e-59	0.399519133728407	0.26	0.117	2.05465748928994e-55	atlas_24h_alh	Hsc70-3
Hsc70Cb.1	7.95218584225582e-58	0.322511470851675	0.57	0.35	1.0177207440919e-53	atlas_24h_alh	Hsc70Cb
Unr.1	7.74363980565609e-57	0.316109641909473	0.465	0.264	9.91031022327866e-53	atlas_24h_alh	Unr
lncRNA:CR31451	7.99715975316396e-57	0.35029080774904	0.499	0.292	1.02347650520992e-52	atlas_24h_alh	lncRNA:CR31451
Ggamma1.1	8.98824152980411e-57	0.334625324154107	0.439	0.247	1.15031515098433e-52	atlas_24h_alh	Ggamma1
mt:ND4.1	1.06325178657752e-56	0.281016954013075	0.469	0.268	1.36074963646191e-52	atlas_24h_alh	mt:ND4
rdgB	1.90144815544259e-56	0.349198046304106	0.392	0.213	2.43347334933542e-52	atlas_24h_alh	rdgB
meng	1.92512533478507e-56	0.51707698716087	0.168	0.062	2.46377540345793e-52	atlas_24h_alh	meng
emb.1	3.10217179861892e-56	0.327248862785967	0.395	0.213	3.9701594678725e-52	atlas_24h_alh	emb
Tpi.1	9.59211713058313e-56	0.287628684955825	0.477	0.274	1.22759915037203e-51	atlas_24h_alh	Tpi
RpL31.1	1.50647966021682e-55	0.274410933133386	0.622	0.383	1.92799266914548e-51	atlas_24h_alh	RpL31
Sep4	3.13101659500897e-55	0.504013439226928	0.189	0.077	4.00707503829248e-51	atlas_24h_alh	Sep4
EndoA	4.49810613816031e-55	0.349050240129735	0.391	0.215	5.75667623561757e-51	atlas_24h_alh	EndoA
AhcyL1	5.57884703661696e-55	0.447300924741215	0.176	0.068	7.13980843746238e-51	atlas_24h_alh	AhcyL1
osp.1	7.51187205266178e-55	0.388212518101562	0.279	0.136	9.61369385299654e-51	atlas_24h_alh	osp
GstZ2.1	1.40367290661905e-54	0.451644437751982	0.18	0.071	1.79642058589106e-50	atlas_24h_alh	GstZ2
RFeSP	5.09017480022594e-54	0.457179461412739	0.192	0.079	6.51440570932916e-50	atlas_24h_alh	RFeSP
RpS30.1	6.82661602075831e-54	0.279946529430604	0.63	0.398	8.73670318336649e-50	atlas_24h_alh	RpS30
Fer2LCH.1	8.0202706646487e-54	0.294699673775694	0.428	0.239	1.02643423966174e-49	atlas_24h_alh	Fer2LCH
mt:tRNA:Ser-GCT	2.30599533741286e-53	0.450691863619566	0.264	0.129	2.95121283282098e-49	atlas_24h_alh	mt:tRNA:Ser-GCT
slgA	3.60527692092009e-53	0.375594300131012	0.273	0.133	4.61403340339353e-49	atlas_24h_alh	slgA
mt:Cyt-b.1	3.92185726641268e-53	0.259619345830174	0.71	0.472	5.01919292955494e-49	atlas_24h_alh	mt:Cyt-b
tara.1	9.12877729737524e-53	0.310719916304043	0.301	0.152	1.16830091851808e-48	atlas_24h_alh	tara
PIG-T.1	1.23543726179987e-52	0.277312878566053	0.394	0.214	1.58111260765147e-48	atlas_24h_alh	PIG-T
Vha36-1.1	1.2884494206644e-51	0.361916333782647	0.204	0.088	1.6489575685663e-47	atlas_24h_alh	Vha36-1
eEF1alpha2.1	3.1215120688721e-51	0.307521718011456	0.204	0.087	3.99491114574251e-47	atlas_24h_alh	eEF1alpha2
Nrt.1	3.16266406458248e-51	0.356208497839462	0.278	0.138	4.04757746985266e-47	atlas_24h_alh	Nrt
Obp44a.1	4.69458385516501e-51	0.210173607157563	0.738	0.503	6.00812841784017e-47	atlas_24h_alh	Obp44a
lola.1	8.06255147622414e-51	0.284889447650293	0.348	0.188	1.03184533792717e-46	atlas_24h_alh	lola
SoxN.1	1.28808549932005e-50	0.426048797409556	0.274	0.14	1.6484918220298e-46	atlas_24h_alh	SoxN
alphaTub84D.1	8.33778566736437e-50	0.36096652681356	0.191	0.081	1.06706980970929e-45	atlas_24h_alh	alphaTub84D
CycG.1	4.46255775187845e-49	0.313592629239519	0.316	0.167	5.71118141085404e-45	atlas_24h_alh	CycG
Cpsf6.1	6.66275617322965e-49	0.292542728878365	0.307	0.16	8.52699535049931e-45	atlas_24h_alh	Cpsf6
ATPsynbeta.1	1.25992206925456e-48	0.270279087433486	0.354	0.192	1.61244826423199e-44	atlas_24h_alh	ATPsynbeta
eIF4A.1	2.56589731299982e-48	0.254857184474879	0.402	0.224	3.28383538117717e-44	atlas_24h_alh	eIF4A
ATPsyngamma.1	2.88564944258752e-48	0.312030369822843	0.219	0.101	3.69305415662351e-44	atlas_24h_alh	ATPsyngamma
D1	5.54158789233514e-48	0.367487445083966	0.182	0.077	7.09212418461051e-44	atlas_24h_alh	D1
Act5C.1	1.55203168399465e-47	0.209503326243936	0.594	0.364	1.98629014917636e-43	atlas_24h_alh	Act5C
blw.1	1.61571135172501e-47	0.254312395239203	0.435	0.251	2.06778738793767e-43	atlas_24h_alh	blw
Dp	3.04146787494757e-46	0.373691803261827	0.188	0.083	3.8924705863579e-42	atlas_24h_alh	Dp
pasha	3.92266816267216e-46	0.368141350631288	0.328	0.183	5.02023071458783e-42	atlas_24h_alh	pasha
CG13887	5.77783789493887e-46	0.356017050601642	0.209	0.098	7.39447693794276e-42	atlas_24h_alh	CG13887
RpL29	7.47977807671422e-46	0.209473704083761	0.935	0.785	9.57261998257886e-42	atlas_24h_alh	RpL29
HmgD.1	1.56302850685663e-45	0.257097577107627	0.301	0.159	2.00036388307511e-41	atlas_24h_alh	HmgD
p23.1	1.67977301109224e-45	0.267577325070206	0.263	0.132	2.14977349959584e-41	atlas_24h_alh	p23
Ptpmeg2	4.45967176307874e-45	0.358344723953506	0.243	0.121	5.70748792238818e-41	atlas_24h_alh	Ptpmeg2
GluClalpha	2.75151571011237e-44	0.296369369051555	0.337	0.19	3.52138980580181e-40	atlas_24h_alh	GluClalpha
lbk	4.63517641437631e-44	0.267172905412481	0.387	0.224	5.93209877511881e-40	atlas_24h_alh	lbk
ctp	1.63265638588601e-43	0.212879099053935	0.944	0.814	2.08947364265692e-39	atlas_24h_alh	ctp
chic.1	1.89469114745495e-43	0.212014904837833	0.36	0.202	2.42482573051285e-39	atlas_24h_alh	chic
brat.1	3.17470546835472e-43	0.200608540551094	0.313	0.168	4.06298805840037e-39	atlas_24h_alh	brat
CanB	4.83692694147202e-43	0.305222480496188	0.215	0.104	6.19029909969589e-39	atlas_24h_alh	CanB
kra.1	4.94856472341615e-43	0.217339462703334	0.339	0.188	6.33317313302799e-39	atlas_24h_alh	kra
COX4	5.67067412782301e-42	0.261692412654971	0.344	0.197	7.25732874878789e-38	atlas_24h_alh	COX4
Nph	3.83633802034685e-41	0.282415539297163	0.197	0.093	4.9097453984399e-37	atlas_24h_alh	Nph
ATPsynO	7.69153045300099e-41	0.227065680726746	0.291	0.159	9.84362067375067e-37	atlas_24h_alh	ATPsynO
puc.1	7.91758008590768e-41	0.296543187838437	0.208	0.101	1.01329189939446e-36	atlas_24h_alh	puc
Akap200.1	1.15132527971111e-39	0.224694175213319	0.37	0.216	1.47346609297428e-35	atlas_24h_alh	Akap200
RpS28b.1	3.68816162542298e-38	0.209115581399761	0.662	0.45	4.72010924821633e-34	atlas_24h_alh	RpS28b
awd.1	8.47879896713218e-38	0.191007952451998	0.592	0.389	1.08511669181358e-33	atlas_24h_alh	awd
nrv3.1	9.39463258594014e-38	0.154685692766739	0.947	0.83	1.20232507834862e-33	atlas_24h_alh	nrv3
RpS27.1	3.91639820306364e-37	0.197220469766592	0.817	0.613	5.01220642028085e-33	atlas_24h_alh	RpS27
eEF2.1	8.15046547395082e-37	0.163496282931452	0.245	0.13	1.04309657135623e-32	atlas_24h_alh	eEF2
CG42674	2.14241301866103e-36	0.316539955136792	0.24	0.131	2.74186018128239e-32	atlas_24h_alh	CG42674
CtBP.1	3.56369833249072e-36	0.173298653578788	0.441	0.268	4.56082112592163e-32	atlas_24h_alh	CtBP
nAChRbeta1	3.96837074465614e-36	0.267290120783644	0.291	0.168	5.07872087901093e-32	atlas_24h_alh	nAChRbeta1
Act42A.1	6.29167723640532e-36	0.148845813728206	0.275	0.151	8.05208852715153e-32	atlas_24h_alh	Act42A
Trf2	7.78150824434711e-36	0.209293275795241	0.493	0.314	9.95877425111543e-32	atlas_24h_alh	Trf2
elB	1.06037015568308e-35	0.272348743631096	0.333	0.2	1.35706172524321e-31	atlas_24h_alh	elB
RpS21.1	1.89725790033664e-35	0.194598093922621	0.787	0.583	2.42811066085083e-31	atlas_24h_alh	RpS21
CG46385.1	1.45357840400972e-34	0.226044212815259	0.24	0.13	1.86028964145164e-30	atlas_24h_alh	CG46385
Hsc70-4.1	5.72380233277442e-34	0.162550253872658	0.226	0.119	7.3253222254847e-30	atlas_24h_alh	Hsc70-4
chinmo	8.98278595092594e-34	0.182165172559146	0.577	0.381	1.1496169459995e-29	atlas_24h_alh	chinmo
Trim9	1.53232683351736e-33	0.295821652534116	0.402	0.262	1.96107188153552e-29	atlas_24h_alh	Trim9
Hasp.1	2.82916173802149e-33	0.163611711033905	0.4	0.248	3.6207611923199e-29	atlas_24h_alh	Hasp
14-3-3epsilon.1	7.89771611644265e-33	0.157753196089478	0.695	0.482	1.01074970858233e-28	atlas_24h_alh	14-3-3epsilon
Eip63E	8.40842201982723e-33	0.178513314941681	0.443	0.282	1.07610985009749e-28	atlas_24h_alh	Eip63E
Calr.1	1.08321086743409e-32	0.168090455294333	0.223	0.12	1.38629326814215e-28	atlas_24h_alh	Calr
Pgi	1.53510440498303e-32	0.207565776103625	0.258	0.146	1.96462661749728e-28	atlas_24h_alh	Pgi
Usp7	1.69820180832124e-32	0.170534066363803	0.59	0.39	2.17335867428953e-28	atlas_24h_alh	Usp7
MESK2	1.96626650599007e-32	0.155105174118941	0.475	0.303	2.51642787436609e-28	atlas_24h_alh	MESK2
lolal	2.32598678565338e-32	0.233103163097991	0.312	0.187	2.9767978882792e-28	atlas_24h_alh	lolal
PyK.1	3.25618587365454e-32	0.144462374659704	0.38	0.232	4.16726668110308e-28	atlas_24h_alh	PyK
Nrx-1	7.58687170184179e-32	0.152558576342674	0.398	0.248	9.70967840401712e-28	atlas_24h_alh	Nrx-1
Pkc98E	1.1105641999592e-31	0.195303388641781	0.257	0.146	1.42130006310778e-27	atlas_24h_alh	Pkc98E
Paip2	1.84125318225516e-31	0.171170839937119	0.275	0.159	2.35643582265015e-27	atlas_24h_alh	Paip2
mtd	2.46538839844948e-31	0.205988547946544	0.316	0.192	3.15520407233564e-27	atlas_24h_alh	mtd
dco	3.12601685813563e-31	0.174300453741648	0.244	0.137	4.00067637504198e-27	atlas_24h_alh	dco
Rm62	3.14460576455736e-31	0.15995818710193	0.279	0.162	4.02446645748051e-27	atlas_24h_alh	Rm62
Sh3beta	1.4728195859907e-30	0.200533605290078	0.234	0.132	1.88491450615089e-26	atlas_24h_alh	Sh3beta
DIP1	1.99791541343032e-30	0.193721301982355	0.481	0.316	2.55693214610812e-26	atlas_24h_alh	DIP1
Spred	2.49910561514554e-30	0.174063538288532	0.232	0.13	3.19835536626326e-26	atlas_24h_alh	Spred
smog	8.6434097706672e-30	0.139552844063116	0.533	0.354	1.10618358244999e-25	atlas_24h_alh	smog
sqd.1	1.22827366539242e-29	0.120873576593723	0.338	0.204	1.57194463696922e-25	atlas_24h_alh	sqd
E2f1	3.81751575310821e-29	0.145066197001166	0.394	0.246	4.88565666082788e-25	atlas_24h_alh	E2f1
Pdcd4	5.06258196944147e-29	0.13427848419111	0.429	0.274	6.4790924044912e-25	atlas_24h_alh	Pdcd4
CG13551.1	9.10324598110752e-29	0.104752885830396	0.233	0.131	1.16503342066214e-24	atlas_24h_alh	CG13551
AMPdeam	1.00034326047442e-28	0.140575836876303	0.485	0.315	1.28023930475517e-24	atlas_24h_alh	AMPdeam
tun	2.21930456487618e-28	0.207684762592075	0.246	0.145	2.84026598212854e-24	atlas_24h_alh	tun
Pfk	3.52698142293429e-28	0.142037796717479	0.396	0.253	4.51383082507131e-24	atlas_24h_alh	Pfk
igl	1.04169119341213e-27	0.219197178337621	0.259	0.156	1.33315638932885e-23	atlas_24h_alh	igl
mei-P26	1.75845390867132e-27	0.155882262442802	0.638	0.44	2.25046931231756e-23	atlas_24h_alh	mei-P26
Gapdh2.1	3.1059983147212e-25	0.128524727454333	0.659	0.467	3.97505664318019e-21	atlas_24h_alh	Gapdh2
hdc.1	1.04637842769062e-24	-0.100837755151806	0.378	0.237	1.33915511175845e-20	atlas_24h_alh	hdc
dpr14	1.32195635898575e-24	0.138663150718161	0.615	0.431	1.69183974822996e-20	atlas_24h_alh	dpr14
dsh	6.75400463063832e-24	0.104552062073905	0.352	0.226	8.64377512629092e-20	atlas_24h_alh	dsh
RpL38	5.44111979862047e-23	0.166187511626509	0.691	0.515	6.96354511827448e-19	atlas_24h_alh	RpL38
aqz	1.26039025298895e-22	0.123472111804169	0.617	0.426	1.61304744577526e-18	atlas_24h_alh	aqz
Ace	2.83059857490033e-21	0.139915712235005	0.449	0.309	3.62260005615745e-17	atlas_24h_alh	Ace
dpr17	2.87934312726262e-21	0.128059725080476	0.318	0.213	3.6849833342707e-17	atlas_24h_alh	dpr17
mt:CoIII	8.6035347506241e-21	0.108862248480146	0.916	0.773	1.10108037738487e-16	atlas_24h_alh	mt:CoIII
CG30116	9.75870037967847e-21	0.161930628954373	0.434	0.306	1.24891847459125e-16	atlas_24h_alh	CG30116
beat-IIa	1.00946384200915e-20	0.20053444821728	0.567	0.44	1.29191182500331e-16	atlas_24h_alh	beat-IIa
Toll-7	1.28504627517629e-19	0.167070335406331	0.562	0.417	1.64460222297061e-15	atlas_24h_alh	Toll-7
sr.1	1.54134684587795e-19	0.110826371270159	0.365	0.25	1.9726156933546e-15	atlas_24h_alh	sr
bun	4.03923370037609e-19	0.120841192731368	0.624	0.45	5.16941128974132e-15	atlas_24h_alh	bun
CASK	1.72968276394656e-17	0.134024389015098	0.715	0.541	2.2136480012988e-13	atlas_24h_alh	CASK
dpr9	4.07166592702993e-17	0.131698587172638	0.663	0.511	5.2109180534129e-13	atlas_24h_alh	dpr9
fz2	1.08584358075275e-16	0.146504311594552	0.845	0.687	1.38966261464737e-12	atlas_24h_alh	fz2
lncRNA:noe.1	9.076531366591e-16	-0.1751088953354	0.321	0.215	1.16161448429632e-11	atlas_24h_alh	lncRNA:noe
fne.1	4.84818369162275e-10	-0.214117383884864	0.856	0.755	6.20470548853879e-06	atlas_24h_alh	fne
Alk.1	2.06484999872022e-09	-0.258771586963776	0.851	0.729	2.64259502836214e-05	atlas_24h_alh	Alk
Rbfox1	0.00159708399627582	-0.14594206763525	0.88	0.779	1	atlas_24h_alh	Rbfox1
GluRIB.1	0.00675727894762926	-0.225750049822279	0.505	0.402	1	atlas_24h_alh	GluRIB
CG11000.1	3.07412152976144e-96	-0.946747852504854	0.134	0.372	3.93426073378869e-92	atlas_48h_alh	CG11000
Alk.2	7.79651662898902e-94	-0.529157999460877	0.589	0.87	9.97798198178015e-90	atlas_48h_alh	Alk
Tsp66E.2	1.27932091990617e-79	-0.842099134522975	0.144	0.362	1.63727491329592e-75	atlas_48h_alh	Tsp66E
sif.1	1.28757209959177e-73	-0.653354495723887	0.358	0.632	1.64783477305755e-69	atlas_48h_alh	sif
Lcch3.1	3.45856504486458e-72	-0.476810908645684	0.176	0.417	4.42627154441769e-68	atlas_48h_alh	Lcch3
CG17124.1	4.30563935500132e-72	-0.655395279794875	0.335	0.606	5.51035724653069e-68	atlas_48h_alh	CG17124
Pdp1.1	1.24093274322073e-71	-0.444547044210073	0.322	0.616	1.58814572477389e-67	atlas_48h_alh	Pdp1
kek1.1	4.17891804759062e-71	-0.969660866518205	0.099	0.277	5.34817931730648e-67	atlas_48h_alh	kek1
Ldh	3.00653555823597e-68	-0.335190745272755	0.863	0.984	3.8477642074304e-64	atlas_48h_alh	Ldh
CG44422.1	2.13982572536499e-65	-0.491544900479274	0.287	0.546	2.73854896332211e-61	atlas_48h_alh	CG44422
Sap47	6.77964112452357e-63	-0.326871433612506	0.865	0.975	8.67658471116526e-59	atlas_48h_alh	Sap47
dlg1.1	1.16314943734489e-62	-0.597275760938282	0.201	0.421	1.48859864991398e-58	atlas_48h_alh	dlg1
Eip75B.2	1.92329335353153e-61	-0.656591905118262	0.21	0.425	2.46143083384965e-57	atlas_48h_alh	Eip75B
SK.1	4.17765469533809e-61	-0.48613555658982	0.252	0.497	5.34656247909368e-57	atlas_48h_alh	SK
Imp	1.40105966847037e-60	-0.303133710511271	0.829	0.977	1.79307616370839e-56	atlas_48h_alh	Imp
nAChRalpha6.1	1.27347260488548e-59	-0.457979691073061	0.701	0.905	1.62979023973244e-55	atlas_48h_alh	nAChRalpha6
fax	2.9741163708352e-59	-0.446206619985214	0.855	0.975	3.80627413139489e-55	atlas_48h_alh	fax
CG42258	4.1260192087347e-58	-0.487992356392573	0.135	0.323	5.28047938333866e-54	atlas_48h_alh	CG42258
CG14312.2	5.34678219873596e-58	-0.882810186399732	0.055	0.188	6.84281185794228e-54	atlas_48h_alh	CG14312
Drep2.1	9.18922126880648e-58	-0.532190612994712	0.348	0.605	1.17603653798185e-53	atlas_48h_alh	Drep2
sdt.1	2.38173264748939e-57	-0.51707639842497	0.173	0.375	3.04814144225692e-53	atlas_48h_alh	sdt
CG42750.1	2.54625381091629e-57	-0.888791826331528	0.075	0.217	3.25869562721067e-53	atlas_48h_alh	CG42750
side.1	6.03057234441489e-57	-0.986900328564792	0.056	0.187	7.71792648638217e-53	atlas_48h_alh	side
cdc14.1	1.02878927951892e-56	-0.623082919532234	0.119	0.289	1.31664451992832e-52	atlas_48h_alh	cdc14
pasha.1	1.04598400659043e-56	-0.477051061813193	0.131	0.312	1.33865033163443e-52	atlas_48h_alh	pasha
Rdh.2	1.66755137924725e-56	-0.73131883151093	0.1	0.258	2.13413225516063e-52	atlas_48h_alh	Rdh
kcc	3.01963703702242e-56	-0.424769938132191	0.244	0.481	3.86453147998129e-52	atlas_48h_alh	kcc
crol.1	8.47019837617998e-56	-0.587464089238835	0.11	0.275	1.08401598818351e-51	atlas_48h_alh	crol
Rgk1.1	1.99558593936857e-55	-0.548617315351146	0.152	0.337	2.55395088520389e-51	atlas_48h_alh	Rgk1
CG30116.1	4.20622932128396e-55	-0.367780784902325	0.216	0.435	5.38313228537921e-51	atlas_48h_alh	CG30116
Dhit.1	1.37893800241953e-53	-0.402928941553533	0.425	0.704	1.76476485549652e-49	atlas_48h_alh	Dhit
Sytbeta.1	1.48910650400238e-53	-0.881396720660163	0.052	0.177	1.90575850382225e-49	atlas_48h_alh	Sytbeta
CG11319.1	3.51801231124263e-53	-0.445096042801372	0.181	0.378	4.50235215592832e-49	atlas_48h_alh	CG11319
Pde6.2	1.05455380893722e-52	-0.737359234884982	0.114	0.27	1.34961796467785e-48	atlas_48h_alh	Pde6
dnc.1	1.45161097043363e-52	-0.34129262811491	0.293	0.555	1.85777171996096e-48	atlas_48h_alh	dnc
Frq1.1	4.30221520300567e-50	-0.505595877358751	0.234	0.438	5.50597501680665e-46	atlas_48h_alh	Frq1
luna.1	5.72218099578631e-48	-0.525902082139581	0.313	0.535	7.32324723840733e-44	atlas_48h_alh	luna
CG13364.1	5.73285321132886e-48	-0.463510134221513	0.161	0.34	7.33690553985867e-44	atlas_48h_alh	CG13364
Pits.1	1.00832030751714e-47	-0.373129613723971	0.319	0.573	1.29044832956043e-43	atlas_48h_alh	Pits
dysc.1	1.5224563018108e-47	-0.339925289210934	0.318	0.572	1.94843957505747e-43	atlas_48h_alh	dysc
RNASEK.1	5.70140612013916e-47	-0.372687680862978	0.208	0.414	7.2966595525541e-43	atlas_48h_alh	RNASEK
tow.1	1.68875933494236e-46	-0.313494068294703	0.289	0.54	2.16127419685923e-42	atlas_48h_alh	tow
Cngl.1	1.74386415108239e-46	-0.592502144418423	0.346	0.565	2.23179734055524e-42	atlas_48h_alh	Cngl
Syn1.2	5.43355555209677e-46	-0.670518507246908	0.083	0.212	6.95386439557344e-42	atlas_48h_alh	Syn1
CG6770.1	6.55212567766873e-46	-0.37056432739096	0.202	0.399	8.38541044228044e-42	atlas_48h_alh	CG6770
gro.1	2.24870981765311e-45	-0.349259270902836	0.169	0.351	2.87789882463245e-41	atlas_48h_alh	gro
Syx1A.1	1.35421929482214e-44	-0.383239206566494	0.434	0.696	1.73312985351337e-40	atlas_48h_alh	Syx1A
GluRIB.2	4.575825733608e-44	-0.371727587664685	0.299	0.515	5.85614177387151e-40	atlas_48h_alh	GluRIB
CG42613.1	6.42830041654551e-44	-0.349738532615483	0.377	0.632	8.22693887309495e-40	atlas_48h_alh	CG42613
Ten-a.1	7.38675113412779e-44	-0.431833498436833	0.416	0.657	9.45356410145675e-40	atlas_48h_alh	Ten-a
egh	1.80745230803922e-43	-0.274050963393763	0.272	0.505	2.3131774638286e-39	atlas_48h_alh	egh
sky.1	2.79754762441856e-43	-0.513282017210426	0.06	0.174	3.58030144973087e-39	atlas_48h_alh	sky
CG16711.1	4.60180899034749e-43	-0.336441113394393	0.175	0.358	5.88939514584672e-39	atlas_48h_alh	CG16711
Eph	5.78388847291379e-43	-0.385948138622018	0.11	0.255	7.40222046763507e-39	atlas_48h_alh	Eph
ox.1	2.01132448333062e-42	-0.372726224906732	0.423	0.682	2.57409307376653e-38	atlas_48h_alh	ox
flw.1	3.69504485938674e-42	-0.521477537329178	0.113	0.252	4.72891841104315e-38	atlas_48h_alh	flw
beat-IIa.1	5.11128156498818e-42	-0.565496718250374	0.377	0.559	6.54141814687187e-38	atlas_48h_alh	beat-IIa
levy.1	8.86290410695271e-42	-0.346746394142749	0.27	0.486	1.13427446760781e-37	atlas_48h_alh	levy
Pde9	5.55201220512616e-41	-0.276881355433693	0.249	0.458	7.10546522012046e-37	atlas_48h_alh	Pde9
dpr13.1	5.98107938805199e-41	-0.586921842174562	0.189	0.347	7.65458540082894e-37	atlas_48h_alh	dpr13
CG12605.1	7.16201381751818e-41	-0.323767182614797	0.174	0.35	9.16594528365976e-37	atlas_48h_alh	CG12605
cic.1	7.26015836829624e-41	-0.300580469343229	0.153	0.317	9.29155067974552e-37	atlas_48h_alh	cic
DIP1.1	9.38242000221672e-41	-0.263071728769295	0.249	0.465	1.2007621118837e-36	atlas_48h_alh	DIP1
CG30172.1	1.29103847072309e-40	-0.479184315489901	0.357	0.574	1.65227103483142e-36	atlas_48h_alh	CG30172
dpr1.1	2.01461897610838e-40	-0.589021798278642	0.109	0.238	2.5783093656235e-36	atlas_48h_alh	dpr1
gprs	1.42645767277383e-39	-0.357984965251999	0.122	0.266	1.82558052961595e-35	atlas_48h_alh	gprs
HDAC4.1	5.72106584028357e-39	-0.458268991868384	0.096	0.222	7.32182006239491e-35	atlas_48h_alh	HDAC4
ATPsynF.1	6.61713942294232e-39	-0.382654284927246	0.318	0.532	8.46861503348159e-35	atlas_48h_alh	ATPsynF
mt:tRNA:Ser-GCT.1	9.99053316486609e-39	-0.332110633199125	0.106	0.24	1.27858843443956e-34	atlas_48h_alh	mt:tRNA:Ser-GCT
pcs.1	1.86063692367737e-38	-0.466621579505742	0.074	0.188	2.3812431349223e-34	atlas_48h_alh	pcs
mtgo.1	3.13048751386858e-38	-0.40113311963828	0.085	0.204	4.00639792024901e-34	atlas_48h_alh	mtgo
bel.1	5.64888521056044e-38	-0.391979304659253	0.426	0.667	7.22944329247525e-34	atlas_48h_alh	bel
Trf2.1	1.01580114841569e-37	-0.216733467399054	0.258	0.47	1.30002230974239e-33	atlas_48h_alh	Trf2
skd.1	1.39773365347639e-37	-0.418769700109606	0.085	0.203	1.78881952971908e-33	atlas_48h_alh	skd
rdgB.1	1.53476142897328e-37	-0.20925065431322	0.183	0.361	1.96418767680001e-33	atlas_48h_alh	rdgB
AMPdeam.1	2.95452879397765e-37	-0.180470159523269	0.25	0.467	3.7812059505326e-33	atlas_48h_alh	AMPdeam
Nlg3.1	5.55408972011409e-37	-0.46019652506701	0.067	0.173	7.10812402380202e-33	atlas_48h_alh	Nlg3
Vha55.1	6.92509030388871e-37	-0.225040874698034	0.212	0.4	8.86273057091677e-33	atlas_48h_alh	Vha55
fok.1	1.39244895384274e-36	-0.245398139764475	0.207	0.388	1.78205617112794e-32	atlas_48h_alh	fok
dpr10.1	2.17780365353728e-36	-0.407097365381726	0.158	0.308	2.78715311579701e-32	atlas_48h_alh	dpr10
wry.1	2.24107789270122e-36	-0.290477298772164	0.284	0.48	2.86813148707902e-32	atlas_48h_alh	wry
Drak	2.69706840015559e-36	-0.313056068349154	0.093	0.215	3.45170813851913e-32	atlas_48h_alh	Drak
Ubr1	3.28649074393002e-36	-0.24605801181053	0.159	0.318	4.20605085408164e-32	atlas_48h_alh	Ubr1
ND-MWFE.1	8.09275742543017e-36	-0.273705532135917	0.23	0.421	1.03571109530655e-31	atlas_48h_alh	ND-MWFE
pum.1	1.33418228548404e-35	-0.312461058282182	0.278	0.481	1.70748648896248e-31	atlas_48h_alh	pum
dpr14.1	1.93283540189591e-35	-0.206325932452794	0.352	0.599	2.47364274734639e-31	atlas_48h_alh	dpr14
Dsp1.1	3.10165514822202e-35	-0.291145232416687	0.411	0.664	3.96949825869454e-31	atlas_48h_alh	Dsp1
nkd.1	3.10772937898316e-35	-0.343499632257668	0.156	0.305	3.97727205922265e-31	atlas_48h_alh	nkd
RSG7.1	3.20464234918411e-35	-0.215117484238416	0.238	0.435	4.10130127848583e-31	atlas_48h_alh	RSG7
RapGAP1.1	4.46431835140647e-35	-0.474443182671461	0.166	0.311	5.71343462612999e-31	atlas_48h_alh	RapGAP1
mRpL34.1	4.81647655556091e-35	-0.414465658280327	0.076	0.185	6.16412669580685e-31	atlas_48h_alh	mRpL34
Nlg2.1	6.88912740678092e-35	-0.349931239374216	0.122	0.253	8.81670525519822e-31	atlas_48h_alh	Nlg2
ATPsynE.1	1.84657367476012e-34	-0.228890147263093	0.173	0.335	2.363244988958e-30	atlas_48h_alh	ATPsynE
Rap1.1	2.04297942432111e-34	-0.305786191286167	0.206	0.379	2.61460506724615e-30	atlas_48h_alh	Rap1
lbk.1	3.7969470144391e-34	-0.163363453460189	0.189	0.362	4.85933278907916e-30	atlas_48h_alh	lbk
Vha14-1.1	4.92270024821584e-34	-0.314451158527917	0.108	0.233	6.30007177766663e-30	atlas_48h_alh	Vha14-1
tun.1	5.34988003222082e-34	-0.253328677494307	0.109	0.235	6.84677646523621e-30	atlas_48h_alh	tun
CG32767	6.50471383605626e-34	-0.170263854793141	0.233	0.43	8.3247327673848e-30	atlas_48h_alh	CG32767
DOR.1	1.62918412095121e-33	-0.288626068139289	0.109	0.232	2.08502983799336e-29	atlas_48h_alh	DOR
mt:tRNA:Arg-TCG	1.85172192376543e-33	-0.310316400974432	0.066	0.167	2.369833718035e-29	atlas_48h_alh	mt:tRNA:Arg-TCG
msi.1	2.11802757696911e-33	-0.363554363908194	0.387	0.613	2.71065169300507e-29	atlas_48h_alh	msi
Oda.1	2.30925976479055e-33	-0.246327471600052	0.217	0.397	2.95539064697895e-29	atlas_48h_alh	Oda
CG41128.1	3.55980730759952e-33	-0.285702011340215	0.167	0.318	4.55584139226587e-29	atlas_48h_alh	CG41128
Pkc53E.1	3.91033630386395e-33	-0.457136242121474	0.341	0.53	5.00444840168508e-29	atlas_48h_alh	Pkc53E
Ace.1	9.35534499014988e-33	-0.222812918062159	0.248	0.437	1.19729705183938e-28	atlas_48h_alh	Ace
Prosap.1	1.53913572504729e-32	-0.251099748806944	0.118	0.244	1.96978590091552e-28	atlas_48h_alh	Prosap
COX5A.1	1.67489093888463e-32	-0.177585570612885	0.217	0.399	2.14352542358456e-28	atlas_48h_alh	COX5A
Hex-A.1	2.11934632934201e-32	-0.434710483061316	0.797	0.938	2.71233943229191e-28	atlas_48h_alh	Hex-A
SPR	2.26922807592258e-32	-0.415649367614261	0.149	0.28	2.90415809156572e-28	atlas_48h_alh	SPR
Rala.1	2.39159626958239e-32	-0.226490338163375	0.159	0.306	3.06076490581154e-28	atlas_48h_alh	Rala
UQCR-11.2	2.42507247048748e-32	-0.35715042673176	0.236	0.404	3.10360774772988e-28	atlas_48h_alh	UQCR-11
Ptp99A.1	2.9648602178465e-32	-0.529411368622543	0.367	0.581	3.79442810679995e-28	atlas_48h_alh	Ptp99A
CG42450.1	4.28321626723018e-32	-0.280797211919081	0.124	0.252	5.48166017880119e-28	atlas_48h_alh	CG42450
elB.1	8.13350568940393e-32	-0.237258695639849	0.166	0.314	1.04092605812992e-27	atlas_48h_alh	elB
unc-13-4A	8.70293396203082e-32	-0.361909926049248	0.082	0.186	1.1138014884607e-27	atlas_48h_alh	unc-13-4A
ND-B14.1	8.84420850215595e-32	-0.213516180092254	0.132	0.267	1.13188180410592e-27	atlas_48h_alh	ND-B14
UQCR-14.1	1.01713757637375e-31	-0.183806462319066	0.274	0.481	1.30173267024313e-27	atlas_48h_alh	UQCR-14
CG45050.1	1.57737337396532e-31	-0.182255611909475	0.348	0.59	2.01872244400082e-27	atlas_48h_alh	CG45050
Tlk	3.05185784084564e-31	-0.152707627487223	0.316	0.548	3.90576766471426e-27	atlas_48h_alh	Tlk
kek3	3.44711086890289e-31	-0.271223723282142	0.135	0.262	4.41161249002192e-27	atlas_48h_alh	kek3
pan.1	3.80407375523514e-31	-0.201504876490172	0.131	0.264	4.86845359194994e-27	atlas_48h_alh	pan
mts.1	3.97677125646236e-31	-0.153572867870422	0.242	0.436	5.08947185402053e-27	atlas_48h_alh	mts
Liprin-gamma.1	8.78481636462152e-31	-0.214635231533673	0.65	0.882	1.12428079834426e-26	atlas_48h_alh	Liprin-gamma
fs(1)h.1	9.04473975285179e-31	-0.215346744618497	0.239	0.421	1.15754579356997e-26	atlas_48h_alh	fs(1)h
Dscam2.1	9.74920021887661e-31	-0.32124556431078	0.213	0.368	1.24770264401183e-26	atlas_48h_alh	Dscam2
Pp2C1	1.01004279276804e-30	-0.211578418590625	0.111	0.233	1.29265276618454e-26	atlas_48h_alh	Pp2C1
Tsp96F.1	1.64517910373994e-30	-0.23629436021653	0.119	0.243	2.10550021696637e-26	atlas_48h_alh	Tsp96F
cindr.1	3.79687194567103e-30	-0.231818264252205	0.132	0.261	4.85923671606978e-26	atlas_48h_alh	cindr
para.1	6.38295947120007e-30	-0.242453743396162	0.461	0.719	8.16891153124185e-26	atlas_48h_alh	para
CG34200.1	7.71211497126445e-30	-0.232249294711765	0.142	0.274	9.86996474022424e-26	atlas_48h_alh	CG34200
inaE	1.7469772724838e-29	-0.172485996159595	0.133	0.263	2.23578151332477e-25	atlas_48h_alh	inaE
CG43737.1	1.8754542455381e-29	-0.296858247111302	0.19	0.337	2.40020634343967e-25	atlas_48h_alh	CG43737
chinmo.1	2.06242056804221e-29	-0.156470625444028	0.325	0.551	2.63948584298042e-25	atlas_48h_alh	chinmo
Gbeta13F	2.53930909760302e-29	-0.217000851150761	0.714	0.914	3.24980778311235e-25	atlas_48h_alh	Gbeta13F
fne.2	3.48612616439725e-29	-0.23792840037156	0.651	0.867	4.4615442651956e-25	atlas_48h_alh	fne
lncRNA:CR31451.1	4.84214526138481e-29	-0.163784269484075	0.265	0.46	6.19697750552028e-25	atlas_48h_alh	lncRNA:CR31451
Hs3st-A.1	6.47396470654095e-29	-0.242796573895476	0.111	0.225	8.28538003143111e-25	atlas_48h_alh	Hs3st-A
ATPsynG.1	8.26512392160126e-29	-0.193317487873604	0.28	0.475	1.05777055948653e-24	atlas_48h_alh	ATPsynG
Rdl.1	9.38352831982358e-29	-0.251820592281383	0.552	0.799	1.20090395437102e-24	atlas_48h_alh	Rdl
CG43759	1.10616379757095e-28	-0.26614538346879	0.152	0.281	1.4156684281313e-24	atlas_48h_alh	CG43759
bru3	1.16252406490514e-28	-0.187075862481303	0.329	0.539	1.4877982982656e-24	atlas_48h_alh	bru3
COX4.1	1.68306158950401e-28	-0.132446984740779	0.171	0.319	2.15398222224723e-24	atlas_48h_alh	COX4
Frq2	1.7971124087504e-28	-0.203361148681408	0.169	0.31	2.29994446071876e-24	atlas_48h_alh	Frq2
CG12991	8.20964288573302e-28	-0.138439301310131	0.35	0.592	1.05067009651611e-23	atlas_48h_alh	CG12991
Mid1	1.24578275735447e-27	-0.178612244583851	0.12	0.238	1.59435277286226e-23	atlas_48h_alh	Mid1
Lim1	1.27080197749384e-27	-0.334356840522134	0.095	0.195	1.62637237079661e-23	atlas_48h_alh	Lim1
Sem1	1.31935311635987e-27	-0.111128784202779	0.193	0.35	1.68850811831736e-23	atlas_48h_alh	Sem1
CG13954.1	1.87441182082235e-27	-0.226175222209504	0.341	0.543	2.39887224828845e-23	atlas_48h_alh	CG13954
lolal.1	1.99158215452017e-27	-0.150853944002633	0.155	0.293	2.54882684135491e-23	atlas_48h_alh	lolal
ps	2.33415220693882e-27	-0.202277056797413	0.518	0.778	2.98724799444031e-23	atlas_48h_alh	ps
RhoGAPp190.1	2.67584462143624e-27	-0.158445831521257	0.183	0.331	3.42454594651409e-23	atlas_48h_alh	RhoGAPp190
qvr.1	5.12621177046166e-27	-0.166783231890784	0.133	0.255	6.56052582383683e-23	atlas_48h_alh	qvr
Sxl	5.9885886084729e-27	-0.122048358531726	0.183	0.333	7.66419570112362e-23	atlas_48h_alh	Sxl
unc-104	8.13070856133626e-27	-0.176511976900187	0.128	0.247	1.04056808167981e-22	atlas_48h_alh	unc-104
ATPsynCF6.1	9.22096880233985e-27	-0.15528886528453	0.207	0.367	1.18009958732345e-22	atlas_48h_alh	ATPsynCF6
His3.3B.2	9.8150651141188e-27	-0.200412793241783	0.577	0.809	1.25613203330492e-22	atlas_48h_alh	His3.3B
ND-MLRQ.1	1.02022651853607e-26	-0.14869895883131	0.233	0.403	1.30568589842246e-22	atlas_48h_alh	ND-MLRQ
CG13751.1	1.67972554661283e-26	-0.105215783695939	0.16	0.296	2.14971275455509e-22	atlas_48h_alh	CG13751
EndoA.1	1.68740706711232e-26	-0.122014325340895	0.199	0.356	2.15954356449035e-22	atlas_48h_alh	EndoA
UQCR-6.4.1	3.53767864484461e-26	-0.190326700499785	0.432	0.671	4.52752112967213e-22	atlas_48h_alh	UQCR-6.4
Bsg.1	3.9194631064762e-26	-0.178715185542182	0.332	0.544	5.01612888366824e-22	atlas_48h_alh	Bsg
GluRIA.1	6.76587310389413e-26	-0.225988723028046	0.23	0.384	8.65896439836371e-22	atlas_48h_alh	GluRIA
COX8.1	8.76072431729412e-26	-0.247744618925263	0.421	0.646	1.1211974981273e-21	atlas_48h_alh	COX8
unc-119.1	9.17239920055311e-26	-0.128921345616068	0.283	0.48	1.17388364968679e-21	atlas_48h_alh	unc-119
Not1.1	1.54508553659217e-25	-0.157848277584352	0.12	0.232	1.97740046973066e-21	atlas_48h_alh	Not1
CG32264	1.91253653954522e-25	-0.114258922968483	0.188	0.333	2.44766426330998e-21	atlas_48h_alh	CG32264
cype.1	2.43985797112813e-25	-0.313927845846528	0.578	0.792	3.12253023144978e-21	atlas_48h_alh	cype
psq.1	5.43597074040692e-25	-0.14490433740878	0.163	0.294	6.95695535357278e-21	atlas_48h_alh	psq
tutl	5.87809911687902e-25	-0.110759856917708	0.188	0.333	7.52279124978177e-21	atlas_48h_alh	tutl
Trim9.1	6.68341926914608e-25	-0.184178444458635	0.23	0.381	8.55343998065315e-21	atlas_48h_alh	Trim9
RhoGAP71E.1	1.10701835039546e-24	-0.158717104747202	0.128	0.242	1.41676208483611e-20	atlas_48h_alh	RhoGAP71E
RpII215	1.23475032499013e-24	-0.108749240187809	0.121	0.235	1.58023346592237e-20	atlas_48h_alh	RpII215
Vap33.1	3.11843635022464e-24	-0.126774949048778	0.371	0.604	3.99097484101749e-20	atlas_48h_alh	Vap33
tou.1	3.90605671782794e-24	-0.186688300536717	0.132	0.246	4.9989713874762e-20	atlas_48h_alh	tou
glec.1	4.61249233022574e-24	-0.193509342063396	0.123	0.232	5.9030676842229e-20	atlas_48h_alh	glec
Tm1.1	5.12381244897607e-24	-0.104212849719165	0.288	0.482	6.55745517219958e-20	atlas_48h_alh	Tm1
nmo.1	6.83816280637481e-24	-0.123348407930854	0.274	0.46	8.75148075959848e-20	atlas_48h_alh	nmo
dpr17.1	1.40403298563395e-23	-0.218534022865953	0.18	0.305	1.79688141501433e-19	atlas_48h_alh	dpr17
CG32052	2.43128054609065e-23	-0.23335112114643	0.28	0.433	3.11155284288682e-19	atlas_48h_alh	CG32052
Bacc.1	2.4658797600847e-23	-0.161935274335297	0.371	0.59	3.1558329169564e-19	atlas_48h_alh	Bacc
SNRPG.1	3.54578781150564e-23	-0.104252152009993	0.126	0.237	4.53789924116491e-19	atlas_48h_alh	SNRPG
Neb-cGP.1	4.17124895475688e-23	-0.188087859662963	0.358	0.567	5.33836441229785e-19	atlas_48h_alh	Neb-cGP
kuz.1	5.84797680922696e-23	-0.177862912205223	0.135	0.247	7.48424072044866e-19	atlas_48h_alh	kuz
CG7630.1	5.91792873140808e-23	-0.256976753733145	0.453	0.668	7.57376519045606e-19	atlas_48h_alh	CG7630
slo	6.13856762006577e-23	-0.103380258888807	0.116	0.219	7.85613884016017e-19	atlas_48h_alh	slo
5-HT1A.1	1.04270813427564e-22	-0.21340216538336	0.123	0.226	1.33445787024596e-18	atlas_48h_alh	5-HT1A
NaCP60E	3.11105224929985e-22	-0.107548749228717	0.116	0.218	3.98152466865395e-18	atlas_48h_alh	NaCP60E
scrt.1	4.86036458973935e-22	-0.167598375196465	0.261	0.423	6.22029460194842e-18	atlas_48h_alh	scrt
shi	5.6625423589483e-22	-0.122542657818802	0.422	0.66	7.24692171098204e-18	atlas_48h_alh	shi
CG7781.1	6.90825869218125e-22	-0.103870581898825	0.143	0.258	8.84118947425357e-18	atlas_48h_alh	CG7781
ct	8.85504363113259e-22	-0.236129872932786	0.222	0.351	1.13326848391235e-17	atlas_48h_alh	ct
mspo	1.96219491835526e-21	-0.231113635001037	0.437	0.618	2.51121705651106e-17	atlas_48h_alh	mspo
trv	3.27910739368863e-21	-0.325556979755486	0.697	0.813	4.1966016424427e-17	atlas_48h_alh	trv
Stacl	8.10953607150791e-21	-0.13842631721346	0.131	0.235	1.03785842643158e-16	atlas_48h_alh	Stacl
dally	2.58031534231626e-20	-0.12109970181487	0.244	0.39	3.30228757509635e-16	atlas_48h_alh	dally
CASK.1	3.41183006364038e-20	-0.161115520179496	0.474	0.698	4.36646011544695e-16	atlas_48h_alh	CASK
Rbp6	5.80188529672703e-20	-0.224851647511837	0.753	0.897	7.42525280275125e-16	atlas_48h_alh	Rbp6
fz2.1	1.5284782836332e-19	-0.21520109318149	0.633	0.827	1.95614650739377e-15	atlas_48h_alh	fz2
Con.1	2.3571321776263e-19	-0.266459712384213	0.207	0.326	3.01665776092614e-15	atlas_48h_alh	Con
Toll-7.1	9.22020801715919e-19	-0.152184932586643	0.371	0.544	1.18000222203603e-14	atlas_48h_alh	Toll-7
sm	1.16042436346774e-18	-0.140591611617838	0.463	0.688	1.48511110036602e-14	atlas_48h_alh	sm
hth	9.3762544619301e-18	-0.113774113236599	0.297	0.45	1.19997304603781e-13	atlas_48h_alh	hth
tna	2.10475149561768e-17	-0.132631529445621	0.543	0.772	2.6936609640915e-13	atlas_48h_alh	tna
mbl.1	9.67250942004668e-17	-0.164558526418244	0.284	0.426	1.23788775557757e-12	atlas_48h_alh	mbl
dpr9.1	1.81524385414788e-16	-0.127788948270824	0.46	0.645	2.32314908453846e-12	atlas_48h_alh	dpr9
Hsp26.2	2.17737287745218e-16	-0.188267940307314	0.326	0.485	2.7866018085633e-12	atlas_48h_alh	Hsp26
rad.1	1.14510347238553e-15	-0.178259896579904	0.178	0.28	1.465503423959e-11	atlas_48h_alh	rad
Rack1.2	1.32846236875528e-15	0.103412695759046	0.214	0.347	1.70016613953301e-11	atlas_48h_alh	Rack1
cpo.1	8.36771963213442e-15	-0.176334776384883	0.429	0.594	1.07090075852056e-10	atlas_48h_alh	cpo
ATPsynO.1	1.40194500218867e-13	0.129156863898745	0.16	0.26	1.79420921380107e-09	atlas_48h_alh	ATPsynO
jeb	1.65071567360463e-13	-0.122177827616661	0.646	0.82	2.11258591907921e-09	atlas_48h_alh	jeb
Rbfox1.1	1.66935800605581e-13	-0.110325039910065	0.695	0.885	2.13644437615022e-09	atlas_48h_alh	Rbfox1
heph	3.18787307395651e-12	-0.129541266408318	0.318	0.439	4.07983996004954e-08	atlas_48h_alh	heph
kra.2	7.07168123480085e-12	0.159907192030742	0.192	0.302	9.05033764429813e-08	atlas_48h_alh	kra
COX6B	1.13958640072145e-10	0.13067035030774	0.243	0.371	1.45844267564332e-06	atlas_48h_alh	COX6B
Unr.2	4.42391695546196e-10	0.103507213137924	0.274	0.415	5.66172891960022e-06	atlas_48h_alh	Unr
roh	5.49868401585019e-10	0.115870079281598	0.268	0.407	7.03721580348508e-06	atlas_48h_alh	roh
RpS6.2	6.78170050211548e-10	0.157723262350982	0.228	0.347	8.67922030260739e-06	atlas_48h_alh	RpS6
Cbp53E.1	8.89422857828323e-10	-0.262715948990099	0.603	0.737	1.13828337344869e-05	atlas_48h_alh	Cbp53E
Sdc	2.87710989285015e-09	0.127618968523266	0.233	0.348	3.68212524086962e-05	atlas_48h_alh	Sdc
PIG-T.2	4.56624046466253e-09	0.15103520477368	0.229	0.347	5.84387454667511e-05	atlas_48h_alh	PIG-T
RpL4.2	8.82189858534687e-09	0.161221536751895	0.205	0.306	0.000112902658095269	atlas_48h_alh	RpL4
blw.2	1.29976188840792e-08	0.135692530656254	0.262	0.389	0.000166343526478446	atlas_48h_alh	blw
CtBP.2	1.30589118824934e-08	0.144860727446502	0.268	0.401	0.00016712795427215	atlas_48h_alh	CtBP
smog.1	2.06117690846992e-08	0.128278249766294	0.335	0.498	0.00026378942074598	atlas_48h_alh	smog
chic.2	2.21479370191973e-08	0.188327770493752	0.215	0.32	0.000283449297971688	atlas_48h_alh	chic
CG7646	4.8693154462406e-08	0.157771080355196	0.267	0.393	0.000623174990809872	atlas_48h_alh	CG7646
ATPsynbeta.2	6.68822988327704e-08	0.188090294926913	0.21	0.311	0.000855959660461795	atlas_48h_alh	ATPsynbeta
Pdcd4.1	6.98729220521203e-08	0.156537503796051	0.269	0.395	0.000894233656423036	atlas_48h_alh	Pdcd4
RpL10Ab.2	1.04645531026795e-07	0.108178680138736	0.33	0.482	0.00133925350608092	atlas_48h_alh	RpL10Ab
Akap200.2	1.50891087499796e-07	0.162197250874814	0.227	0.331	0.00193110413782239	atlas_48h_alh	Akap200
Appl	1.55943593922726e-07	0.140769224901102	0.297	0.435	0.00199576611502304	atlas_48h_alh	Appl
Pfk.1	1.56751423827175e-07	0.159369610644375	0.25	0.364	0.00200610472214019	atlas_48h_alh	Pfk
Mkp3	1.99439423439213e-07	0.171651189648226	0.255	0.37	0.00255242574117505	atlas_48h_alh	Mkp3
Fer2LCH.2	3.05071942295069e-07	0.163972986560418	0.259	0.377	0.00390431071749229	atlas_48h_alh	Fer2LCH
Mapmodulin.2	3.28420275250543e-07	0.146600731102971	0.295	0.431	0.00420312268265644	atlas_48h_alh	Mapmodulin
CG46301	4.12127093562496e-07	0.158982587584968	0.24	0.344	0.00527440254341283	atlas_48h_alh	CG46301
l(3)neo38	7.10542170064774e-07	0.174621954046842	0.278	0.408	0.00909351869248898	atlas_48h_alh	l(3)neo38
Hasp.2	8.88714642238197e-07	0.188361556976526	0.252	0.363	0.0113737699913644	atlas_48h_alh	Hasp
RpS3A.2	1.54251657402469e-06	0.130668174332016	0.304	0.436	0.019741127114368	atlas_48h_alh	RpS3A
unc-13	2.81566293046806e-06	0.206730479901702	0.281	0.408	0.0360348541841302	atlas_48h_alh	unc-13
mt:ND4.2	2.9044042358282e-06	0.201700289332145	0.29	0.415	0.0371705654101293	atlas_48h_alh	mt:ND4
CaMKII	4.30449205780147e-06	0.171513892708734	0.293	0.417	0.0550888893557432	atlas_48h_alh	CaMKII
eIF4A.2	4.36512915557882e-06	0.202928681222714	0.245	0.354	0.0558649229330977	atlas_48h_alh	eIF4A
jim	5.12765740773641e-06	0.265377887722975	0.259	0.369	0.0656237595042106	atlas_48h_alh	jim
RpS3.2	1.12274381690968e-05	0.163147104278381	0.284	0.406	0.143688753688101	atlas_48h_alh	RpS3
Vha16-1	1.68552993943039e-05	0.204359956340284	0.309	0.443	0.215714121648301	atlas_48h_alh	Vha16-1
CNBP.2	3.57746328990476e-05	0.211528413134228	0.276	0.39	0.457843751842011	atlas_48h_alh	CNBP
Tom7.1	3.69093433891465e-05	0.100250239956406	0.42	0.596	0.472365776694297	atlas_48h_alh	Tom7
RpLP0.2	3.92267178193043e-05	0.187454591244739	0.309	0.442	0.502023534651456	atlas_48h_alh	RpLP0
RpS14a.2	4.22580369617341e-05	0.121680786987496	0.378	0.533	0.540818357036273	atlas_48h_alh	RpS14a
CG2269.2	4.35653650264058e-05	0.213170654394095	0.268	0.37	0.557549541607942	atlas_48h_alh	CG2269
porin.2	5.8987582263758e-05	0.188742359939641	0.302	0.428	0.754923077811575	atlas_48h_alh	porin
RpL35A.2	8.89401488399464e-05	0.207189461827892	0.281	0.393	1	atlas_48h_alh	RpL35A
RpL23A.2	0.000103763867218466	0.209669018846047	0.28	0.392	1	atlas_48h_alh	RpL23A
RpS19a.2	0.000216196531811677	0.238216770862636	0.29	0.407	1	atlas_48h_alh	RpS19a
RpL35.2	0.000434026824724319	0.25885039618738	0.298	0.419	1	atlas_48h_alh	RpL35
Gapdh1.2	0.000461295887007039	0.132486807141281	0.389	0.533	1	atlas_48h_alh	Gapdh1
tsr.2	0.000556609397413685	0.155848612525893	0.347	0.479	1	atlas_48h_alh	tsr
Df31.2	0.000574214015117177	0.144835603314011	0.377	0.525	1	atlas_48h_alh	Df31
Fkbp12.2	0.000746994684403476	0.141503913554423	0.384	0.531	1	atlas_48h_alh	Fkbp12
RpL14.2	0.00112171166767414	0.142002601358294	0.423	0.587	1	atlas_48h_alh	RpL14
RpS24.2	0.00119575154256848	0.206158863239134	0.333	0.464	1	atlas_48h_alh	RpS24
RpS8.2	0.0021692502944753	0.13111300504749	0.413	0.567	1	atlas_48h_alh	RpS8
RpS23.2	0.00217227300473412	0.149504945186653	0.371	0.511	1	atlas_48h_alh	RpS23
rin.1	0.00220705896912302	0.196737021499429	0.371	0.517	1	atlas_48h_alh	rin
RpL27.2	0.00228305444415599	0.149545745687289	0.402	0.552	1	atlas_48h_alh	RpL27
RpL37A.2	0.00339124991857988	0.282573217081478	0.511	0.617	1	atlas_48h_alh	RpL37A
RpL7A.2	0.00465719894779628	0.168592403325591	0.369	0.506	1	atlas_48h_alh	RpL7A
RpL12.2	0.00480034666336867	0.1464273338754	0.386	0.529	1	atlas_48h_alh	RpL12
ATPsynC.2	0.00574472028696676	0.106803912463396	0.462	0.62	1	atlas_48h_alh	ATPsynC
RpL34b.2	0.00974134959739503	0.284150159803986	0.285	0.386	1	atlas_48h_alh	RpL34b
RpL3.2	0.011677504225477	0.189590617523783	0.369	0.504	1	atlas_48h_alh	RpL3
RpS27.2	0.0123635579226219	0.196156880305432	0.623	0.766	1	atlas_48h_alh	RpS27
Ggamma30A	0.0125776927180701	0.166860475753341	0.486	0.645	1	atlas_48h_alh	Ggamma30A
RpL15.2	0.0129621375769826	0.111663106683636	0.446	0.593	1	atlas_48h_alh	RpL15
Lk6	0.0144301894017742	0.261389531444171	0.313	0.428	1	atlas_48h_alh	Lk6
RpL36.2	0.0148483922413776	0.195298865922125	0.584	0.718	1	atlas_48h_alh	RpL36
RpS7.2	0.0172735524737248	0.12635460427372	0.445	0.601	1	atlas_48h_alh	RpS7
RpL31.2	0.0198220835059008	0.327306989714524	0.442	0.547	1	atlas_48h_alh	RpL31
RpS30.2	0.0209324330630367	0.173040523264313	0.417	0.57	1	atlas_48h_alh	RpS30
RpL30.2	0.0391187533608857	0.233651410231108	0.368	0.499	1	atlas_48h_alh	RpL30
RpL13A.2	0.0395843431246774	0.167809070467619	0.414	0.553	1	atlas_48h_alh	RpL13A
