# Supplementary material for: Single cell RNA-seq analysis reveals temporally-regulated and quiescence-regulated gene expression in Drosophila larval neuroblasts
Source: Neural Dev. 2022 Aug 24;17:7. doi: 10.1186/s13064-022-00163-7 (PMC9404614; doi:10.1186/s13064-022-00163-7)
Supplement: Supplementary file 20 — Additional file 20. [file 13064_2022_163_MOESM20_ESM.csv]

	p_val	avg_log2FC	pct.1	pct.2	p_val_adj	cluster	gene
Cngl	0	1.82550507656809	0.857	0.505	0	atlas_1h_alh	Cngl
Drep2	0	1.50937246061264	0.848	0.536	0	atlas_1h_alh	Drep2
CG17124	0	1.50133402173984	0.817	0.498	0	atlas_1h_alh	CG17124
CG30172	0	1.44229506864232	0.81	0.515	0	atlas_1h_alh	CG30172
sif	0	1.39996182366446	0.939	0.708	0	atlas_1h_alh	sif
bel	0	1.33268080113946	0.861	0.569	0	atlas_1h_alh	bel
cype	0	1.06251500635804	0.934	0.792	0	atlas_1h_alh	cype
mt:CoII	0	-1.43984686039663	0.496	0.849	0	atlas_1h_alh	mt:CoII
RpL41	0	-1.59508385523285	0.82	0.989	0	atlas_1h_alh	RpL41
RpL37a	0	-1.98133868727155	0.197	0.669	0	atlas_1h_alh	RpL37a
lncRNA:cherub	0	-4.00105206441214	0.027	0.604	0	atlas_1h_alh	lncRNA:cherub
nrv3	6.81115273375341e-305	-1.01678769799233	0.8	0.955	8.71691326865762e-301	atlas_1h_alh	nrv3
CG6329	5.85282289267053e-304	-1.85952013499587	0.296	0.721	7.49044273803974e-300	atlas_1h_alh	CG6329
RpL37A	8.875171822429e-302	-1.87950542541233	0.225	0.679	1.13584448983446e-297	atlas_1h_alh	RpL37A
mt:CoI	1.39170572348035e-301	-1.33274558929768	0.555	0.866	1.78110498491015e-297	atlas_1h_alh	mt:CoI
mt:ATPase6	9.31436066375168e-300	-1.77779216141976	0.317	0.734	1.19205187774694e-295	atlas_1h_alh	mt:ATPase6
RpL10	6.92209514826129e-298	-1.92505113223158	0.201	0.657	8.8588973707448e-294	atlas_1h_alh	RpL10
CG11000	2.75267811622971e-294	1.91956205764472	0.595	0.232	3.52287745315078e-290	atlas_1h_alh	CG11000
Rdh	1.03801622914623e-293	1.9850671786975	0.538	0.173	1.32845317006134e-289	atlas_1h_alh	Rdh
RpS29	1.39624158496782e-293	-1.53491143559329	0.374	0.774	1.78690998044181e-289	atlas_1h_alh	RpS29
Pde6	1.15385404431015e-287	1.94839029862886	0.563	0.199	1.47670240590813e-283	atlas_1h_alh	Pde6
msi	1.5866000295379e-283	1.41159780972859	0.828	0.558	2.03053071780261e-279	atlas_1h_alh	msi
Eip75B	1.3212918644825e-281	1.60121035983622	0.701	0.355	1.6909893281647e-277	atlas_1h_alh	Eip75B
alphaTub84B	1.17017400770963e-280	-1.75503693644855	0.234	0.675	1.49758869506679e-276	atlas_1h_alh	alphaTub84B
Tsp66E	3.23348135218996e-263	1.70260433317846	0.617	0.267	4.13820943453271e-259	atlas_1h_alh	Tsp66E
RpS27A	7.00154670800564e-263	-1.70864071263167	0.234	0.66	8.96057947690562e-259	atlas_1h_alh	RpS27A
RpLP1	2.4499835825075e-260	-1.41932275461218	0.362	0.748	3.1354889888931e-256	atlas_1h_alh	RpLP1
dlg1	2.06910459765456e-252	1.60814572675142	0.642	0.314	2.6480400640783e-248	atlas_1h_alh	dlg1
RpS4	1.22243840920052e-251	-1.82107613184566	0.184	0.607	1.56447667609483e-247	atlas_1h_alh	RpS4
Alk	1.74749993594027e-250	1.04785932701179	0.891	0.725	2.23645041801636e-246	atlas_1h_alh	Alk
nAChRalpha6	2.52628186943076e-250	1.01682324584213	0.941	0.82	3.23313553649748e-246	atlas_1h_alh	nAChRalpha6
UQCR-11	3.41732731174323e-249	1.46036903506957	0.692	0.371	4.37349549356899e-245	atlas_1h_alh	UQCR-11
eEF1alpha1	1.19854271749066e-246	-1.74668191846537	0.205	0.624	1.53389496984454e-242	atlas_1h_alh	eEF1alpha1
RpL15	5.33061494694336e-241	-1.83129200655233	0.178	0.588	6.82212100909811e-237	atlas_1h_alh	RpL15
sesB	5.09514138508908e-239	-1.65992132223989	0.241	0.641	6.520761944637e-235	atlas_1h_alh	sesB
RpS8	5.40982748589371e-239	-1.87561753541997	0.159	0.57	6.92349721644677e-235	atlas_1h_alh	RpS8
Syn1	6.47578874940628e-238	1.88185369577963	0.468	0.149	8.28771444149016e-234	atlas_1h_alh	Syn1
Hsp27	2.69379766021423e-232	-2.36278875032822	0.101	0.489	3.44752224554217e-228	atlas_1h_alh	Hsp27
RpL36	1.16416739794841e-229	-1.34055505108199	0.394	0.74	1.48990143589438e-225	atlas_1h_alh	RpL36
betaTub56D	1.02956780714562e-228	-0.950653466169385	0.682	0.908	1.31764087958497e-224	atlas_1h_alh	betaTub56D
RpL8	2.8168732759721e-228	-1.92424553166986	0.135	0.533	3.60503441858909e-224	atlas_1h_alh	RpL8
fabp	1.51287594106188e-225	-2.48536066800813	0.051	0.426	1.93617862937099e-221	atlas_1h_alh	fabp
ATPsynF	2.01725124798915e-224	1.22601878495447	0.774	0.542	2.58167814717651e-220	atlas_1h_alh	ATPsynF
RpS7	8.72465565557414e-224	-1.67330267309575	0.214	0.604	1.11658143080038e-219	atlas_1h_alh	RpS7
Dhit	3.6704413538014e-220	1.08408808568165	0.819	0.622	4.69743084459503e-216	atlas_1h_alh	Dhit
CG7630	1.40726823047825e-218	1.0326373968394	0.862	0.699	1.80102188136606e-214	atlas_1h_alh	CG7630
CG14312	5.60799465896799e-218	1.89833525544309	0.418	0.127	7.17711156454723e-214	atlas_1h_alh	CG14312
ATPsynC	2.61636075181823e-216	-1.44527068308118	0.293	0.669	3.34841849017697e-212	atlas_1h_alh	ATPsynC
CG42613	3.19961371151849e-216	1.15597690068508	0.807	0.578	4.09486562800136e-212	atlas_1h_alh	CG42613
Dsp1	2.534925198926e-212	1.13197317298129	0.8	0.567	3.24419726958549e-208	atlas_1h_alh	Dsp1
kek1	4.06712711838857e-210	2.03074288904875	0.467	0.177	5.20510928611369e-206	atlas_1h_alh	kek1
RpL28	4.87650046618409e-210	-1.45228629041302	0.282	0.651	6.24094529662239e-206	atlas_1h_alh	RpL28
RpL40	2.59179224824353e-207	-1.33192870654814	0.339	0.696	3.31697571930207e-203	atlas_1h_alh	RpL40
RpL18A	3.81622482532995e-207	-1.50146698007605	0.241	0.617	4.88400453145727e-203	atlas_1h_alh	RpL18A
RpL7A	3.46455826029992e-206	-1.90869975045588	0.116	0.49	4.43394166153183e-202	atlas_1h_alh	RpL7A
RpL21	7.74200718931736e-205	-1.66751643854629	0.173	0.554	9.90822080088836e-201	atlas_1h_alh	RpL21
RpL27A	5.85525441322693e-204	-1.49950768997841	0.254	0.627	7.49355459804783e-200	atlas_1h_alh	RpL27A
RpS15	1.98908693410397e-202	-1.32876072112334	0.329	0.681	2.54563345826625e-198	atlas_1h_alh	RpS15
cdc14	1.48233891393355e-201	1.50722125929476	0.562	0.258	1.89709734205216e-197	atlas_1h_alh	cdc14
RpL14	1.26703096832627e-200	-1.50117622655056	0.236	0.61	1.62154623326396e-196	atlas_1h_alh	RpL14
Df31	2.07457401955458e-199	-1.81417749107057	0.139	0.51	2.65503983022596e-195	atlas_1h_alh	Df31
CG42750	1.27514684537658e-197	2.07831647847829	0.395	0.124	1.63193293271294e-193	atlas_1h_alh	CG42750
RpL26	3.08426895137885e-197	-1.57693087991243	0.211	0.577	3.94724740397465e-193	atlas_1h_alh	RpL26
RpL7	3.28489066377375e-197	-1.81876825502234	0.125	0.492	4.20400307149765e-193	atlas_1h_alh	RpL7
RpS2	4.65226498684358e-197	-1.66816313952399	0.145	0.519	5.95396873016241e-193	atlas_1h_alh	RpS2
RpL18	1.6719827903924e-195	-1.76750543497926	0.133	0.499	2.13980357514419e-191	atlas_1h_alh	RpL18
RpS12	1.694466169735e-193	-1.44930633341487	0.261	0.624	2.16857780402685e-189	atlas_1h_alh	RpS12
Ald1	7.16543769867289e-192	-0.941204131069958	0.545	0.828	9.17032716676157e-188	atlas_1h_alh	Ald1
RpS9	1.03208025063156e-191	-1.68362958471466	0.153	0.518	1.32085630475827e-187	atlas_1h_alh	RpS9
RpL12	1.94291684165337e-191	-1.68468864184451	0.169	0.53	2.48654497394799e-187	atlas_1h_alh	RpL12
Cyp1	1.58587601869771e-190	-1.61322496526424	0.162	0.531	2.02960412872932e-186	atlas_1h_alh	Cyp1
RpS14a	2.09461288439846e-190	-1.69448515372961	0.145	0.507	2.68068556945314e-186	atlas_1h_alh	RpS14a
lncRNA:noe	2.49375214077428e-190	-2.50207459740686	0.055	0.389	3.19150398976292e-186	atlas_1h_alh	lncRNA:noe
COX8	1.60954608567467e-186	1.02755907714285	0.81	0.629	2.05989708044645e-182	atlas_1h_alh	COX8
RpL27	2.01147118542592e-186	-1.52058791992269	0.211	0.573	2.57428082310809e-182	atlas_1h_alh	RpL27
Ptp99A	1.58719123193135e-185	1.53711023310906	0.688	0.46	2.03128733862574e-181	atlas_1h_alh	Ptp99A
RpS26	1.70657842872689e-184	-1.31920662863127	0.294	0.648	2.18407907308468e-180	atlas_1h_alh	RpS26
RpS18	8.4127784022282e-184	-1.63586050479106	0.148	0.506	1.07666737991716e-179	atlas_1h_alh	RpS18
RpLP2	6.91341723845954e-180	-1.21330314180075	0.358	0.691	8.84779138178052e-176	atlas_1h_alh	RpLP2
RpL19	1.44096573137788e-179	-1.52721659090621	0.191	0.547	1.84414794301741e-175	atlas_1h_alh	RpL19
side	7.75819834364511e-178	2.14062108305482	0.345	0.101	9.92894224019701e-174	atlas_1h_alh	side
sta	8.49055634198623e-177	-1.44396381041865	0.194	0.552	1.0866214006474e-172	atlas_1h_alh	sta
nrm	5.00334741027079e-176	2.19470273291394	0.286	0.063	6.40328401566456e-172	atlas_1h_alh	nrm
RpL10Ab	4.05683725313377e-175	-1.61658136396849	0.153	0.5	5.1919403165606e-171	atlas_1h_alh	RpL10Ab
RpS20	5.29231063348139e-174	-1.31941127846857	0.301	0.637	6.77309914872949e-170	atlas_1h_alh	RpS20
RpS5a	1.09325358459415e-173	-1.63852993398564	0.138	0.481	1.39914593756359e-169	atlas_1h_alh	RpS5a
RpS11	1.53877983834524e-173	-1.32430684245167	0.302	0.637	1.96933043711423e-169	atlas_1h_alh	RpS11
sdt	7.03912989889469e-171	1.35900523541745	0.572	0.3	9.00867844460542e-167	atlas_1h_alh	sdt
crol	7.62070925022871e-171	1.67175665013183	0.44	0.177	9.7529836984427e-167	atlas_1h_alh	crol
RpL31	1.38023681870534e-170	-1.3390424026831	0.254	0.601	1.7664270805791e-166	atlas_1h_alh	RpL31
RpS25	3.45904961256001e-168	-0.929817675258723	0.569	0.816	4.4268916941543e-164	atlas_1h_alh	RpS25
RpS3A	1.03713866440091e-167	-1.78951260154596	0.101	0.427	1.32733006270029e-163	atlas_1h_alh	RpS3A
RpS23	1.63897032893587e-166	-1.50756728960453	0.18	0.519	2.09755422697212e-162	atlas_1h_alh	RpS23
RpS13	3.29785582548494e-165	-1.10957501601	0.392	0.709	4.22059588545563e-161	atlas_1h_alh	RpS13
RpLP0	8.11010567056923e-164	-1.79718108266241	0.095	0.415	1.03793132371945e-159	atlas_1h_alh	RpLP0
RpL23	9.11701234374469e-164	-1.11903554269815	0.388	0.705	1.16679523975245e-159	atlas_1h_alh	RpL23
RpS17	1.70190167386792e-161	-1.36804921347121	0.23	0.566	2.17809376221617e-157	atlas_1h_alh	RpS17
trv	1.9963512555767e-159	1.07911757106839	0.837	0.695	2.55493033688706e-155	atlas_1h_alh	trv
RpL3	2.7679579045524e-159	-1.64791544440716	0.129	0.45	3.54243252624616e-155	atlas_1h_alh	RpL3
fs(1)h	6.00858253470611e-159	1.27002536895504	0.595	0.337	7.68978392791688e-155	atlas_1h_alh	fs(1)h
Ten-a	7.85086729359933e-158	1.1705750082769	0.726	0.517	1.00475399623484e-153	atlas_1h_alh	Ten-a
Hsp23	1.87508792429958e-157	-2.55049737581853	0.009	0.273	2.3997375255186e-153	atlas_1h_alh	Hsp23
Pits	7.74485158712282e-156	1.136942158769	0.682	0.448	9.91186106119978e-152	atlas_1h_alh	Pits
RpL13A	1.07968036104153e-155	-1.34920918175804	0.222	0.553	1.38177492606094e-151	atlas_1h_alh	RpL13A
RpL32	1.19263055975117e-153	-1.06786246643318	0.428	0.712	1.52632859036955e-149	atlas_1h_alh	RpL32
RpL29	4.90696317509595e-152	-0.716761463576933	0.751	0.906	6.2799314714878e-148	atlas_1h_alh	RpL29
RpL17	3.21223837020012e-151	-1.39635300578854	0.192	0.521	4.11102266618211e-147	atlas_1h_alh	RpL17
CG13364	4.82899940038946e-151	1.40509120947176	0.495	0.24	6.18015343261843e-147	atlas_1h_alh	CG13364
mt:Cyt-b	8.52558043493519e-151	-1.10502875753645	0.374	0.678	1.09110378406301e-146	atlas_1h_alh	mt:Cyt-b
RpL30	2.73640684628201e-150	-1.42320969828467	0.204	0.526	3.50205348187172e-146	atlas_1h_alh	RpL30
RpL6	7.98455454238966e-148	-1.49926277487389	0.148	0.464	1.02186329033503e-143	atlas_1h_alh	RpL6
luna	1.24683228696635e-145	1.35947960047277	0.628	0.42	1.59569596085953e-141	atlas_1h_alh	luna
Syx1A	1.92374866510335e-145	0.822849711014554	0.839	0.684	2.46201354159927e-141	atlas_1h_alh	Syx1A
Rack1	2.06633228868676e-145	-1.81040546456597	0.069	0.355	2.64449206306131e-141	atlas_1h_alh	Rack1
Liprin-gamma	3.38575930820933e-145	0.720083599627596	0.91	0.808	4.3330947626463e-141	atlas_1h_alh	Liprin-gamma
dpr13	2.81203873078026e-144	1.45323820783606	0.6	0.368	3.59884716765258e-140	atlas_1h_alh	dpr13
para	1.30044267738297e-142	0.84756141390415	0.801	0.642	1.66430653851472e-138	atlas_1h_alh	para
RpL36A	1.04745070310152e-141	-1.09517617679441	0.353	0.657	1.34052740982933e-137	atlas_1h_alh	RpL36A
Rdl	9.70644780382022e-141	0.774358498218468	0.848	0.709	1.24223118993291e-136	atlas_1h_alh	Rdl
Bacc	8.95952991974594e-136	1.03214760749751	0.715	0.525	1.14664063912909e-131	atlas_1h_alh	Bacc
Jafrac1	1.09430073710307e-134	-2.02254229053413	0.036	0.288	1.40048608334451e-130	atlas_1h_alh	Jafrac1
Sytbeta	1.75948287900707e-134	1.89040558613836	0.211	0.043	2.25178618855325e-130	atlas_1h_alh	Sytbeta
RpS28b	9.06379543282768e-133	-1.09372092577181	0.358	0.648	1.15998453949329e-128	atlas_1h_alh	RpS28b
RpS21	7.57479288480137e-132	-0.909560849308811	0.506	0.748	9.69421993396879e-128	atlas_1h_alh	RpS21
RpS19a	1.81889789657436e-131	-1.48407671667963	0.129	0.419	2.32782552803587e-127	atlas_1h_alh	RpS19a
RpL13	3.49440686598796e-131	-1.49647316841647	0.132	0.419	4.47214190709139e-127	atlas_1h_alh	RpL13
HDAC4	1.49872812415115e-129	1.52242563520134	0.366	0.146	1.91807225328864e-125	atlas_1h_alh	HDAC4
RpS10b	1.08690277641079e-128	-1.46036804141962	0.131	0.416	1.39101817325053e-124	atlas_1h_alh	RpS10b
tsr	1.52898196210016e-128	-1.32822208082058	0.163	0.46	1.95679111509579e-124	atlas_1h_alh	tsr
Gapdh1	2.72725037821088e-128	-0.877935501483043	0.326	0.636	3.49033503403428e-124	atlas_1h_alh	Gapdh1
RpL23A	5.58830419427981e-128	-1.55964322930765	0.111	0.388	7.1519117078393e-124	atlas_1h_alh	RpL23A
porin	1.67533574011039e-127	-1.33709255057169	0.174	0.471	2.14409468019328e-123	atlas_1h_alh	porin
RpS6	2.49210014624927e-127	-1.71750083243726	0.063	0.323	3.18938976716981e-123	atlas_1h_alh	RpS6
RpL24	5.03008651335755e-127	-1.28928912874745	0.205	0.502	6.43750471979499e-123	atlas_1h_alh	RpL24
RpL5	6.93556138113826e-127	-1.39304169051821	0.147	0.436	8.87613145558075e-123	atlas_1h_alh	RpL5
RpS27	9.20496149059487e-122	-0.808660954320183	0.542	0.781	1.17805097156633e-117	atlas_1h_alh	RpS27
cib	2.94435185205357e-121	-1.38912792876693	0.251	0.527	3.76818150025815e-117	atlas_1h_alh	cib
RpL35A	1.65775058351433e-120	-1.3944957397024	0.136	0.413	2.12158919678164e-116	atlas_1h_alh	RpL35A
CG9705	2.53661949961737e-120	-1.7530816116844	0.062	0.31	3.24636563561031e-116	atlas_1h_alh	CG9705
RpL11	4.69697907026804e-120	-1.29216281574674	0.179	0.464	6.01119381412904e-116	atlas_1h_alh	RpL11
RpL34b	1.75861237872283e-118	-1.48985225442987	0.111	0.376	2.25067212228948e-114	atlas_1h_alh	RpL34b
RpS3	1.47796471804255e-117	-1.36068340736238	0.138	0.415	1.89149924615085e-113	atlas_1h_alh	RpS3
Pitslre	1.65481683151625e-117	1.6201437972316	0.284	0.094	2.1178345809745e-113	atlas_1h_alh	Pitslre
RNASEK	2.52723812022097e-115	1.02918081663427	0.602	0.397	3.2343593462588e-111	atlas_1h_alh	RNASEK
Pal2	4.10086794719483e-113	-1.38675418731343	0.153	0.42	5.24829079881994e-109	atlas_1h_alh	Pal2
RpS24	1.12545146061427e-112	-1.20338987387034	0.191	0.469	1.44035277929415e-108	atlas_1h_alh	RpS24
ox	3.62795275052212e-112	0.800182400186556	0.795	0.689	4.64305393011822e-108	atlas_1h_alh	ox
Obp44a	1.63620955209342e-111	-0.901224611651	0.412	0.684	2.09402098476915e-107	atlas_1h_alh	Obp44a
RpS30	1.65753090270745e-110	-1.00922872313734	0.303	0.582	2.12130804928499e-106	atlas_1h_alh	RpS30
Nlg2	1.11555316516188e-107	1.35392023758977	0.411	0.202	1.42768494077418e-103	atlas_1h_alh	Nlg2
RpL9	3.3911553936278e-106	-1.3970502042647	0.108	0.357	4.34000067276485e-102	atlas_1h_alh	RpL9
gro	9.47965555135057e-106	1.14044703580655	0.483	0.267	1.21320631746185e-101	atlas_1h_alh	gro
nSyb	4.18013953315556e-102	-0.870158446506482	0.433	0.683	5.34974257453249e-98	atlas_1h_alh	nSyb
Rgk1	9.84383091553376e-102	1.2929416346504	0.434	0.231	1.25981348057001e-97	atlas_1h_alh	Rgk1
CG10543	2.74083459290911e-101	1.55372595559487	0.225	0.067	3.50772011200508e-97	atlas_1h_alh	CG10543
Fkbp12	5.42381050672508e-100	-0.943834347167624	0.269	0.544	6.94139268650676e-96	atlas_1h_alh	Fkbp12
mt:ND5	1.02529863414602e-98	-1.49343354718043	0.087	0.314	1.31217719198007e-94	atlas_1h_alh	mt:ND5
Bsg	1.63707577601983e-98	0.776661647476008	0.695	0.534	2.09512957815017e-94	atlas_1h_alh	Bsg
mt:ND4	1.67486495384735e-97	-1.20535230555221	0.187	0.438	2.14349216793384e-93	atlas_1h_alh	mt:ND4
Pglym78	2.53761911879968e-97	-0.723807882870402	0.266	0.551	3.24764494823983e-93	atlas_1h_alh	Pglym78
RpS16	2.41120523930698e-96	-1.05510253796443	0.229	0.491	3.08586046526508e-92	atlas_1h_alh	RpS16
Act5C	4.54200612790182e-96	-1.04890948554525	0.222	0.486	5.81285944248875e-92	atlas_1h_alh	Act5C
CG42337	5.71999570255199e-96	1.43199532656259	0.289	0.113	7.32045050012604e-92	atlas_1h_alh	CG42337
CG2269	8.98182386208668e-96	-1.58143124774015	0.08	0.298	1.14949381786985e-91	atlas_1h_alh	CG2269
SK	3.06251463885509e-95	1.0517865799563	0.553	0.365	3.91940623480675e-91	atlas_1h_alh	SK
Hsp83	2.31621665797535e-94	-1.74475809605914	0.03	0.22	2.96429407887686e-90	atlas_1h_alh	Hsp83
Msp300	3.20676818934312e-94	-1.0282894448304	0.292	0.545	4.10402192872132e-90	atlas_1h_alh	Msp300
CG6770	1.0277611702766e-93	1.1134236591589	0.517	0.328	1.31532874571999e-89	atlas_1h_alh	CG6770
lncRNA:CR43334	1.32708110227056e-92	1.5281775816534	0.187	0.048	1.69839839468587e-88	atlas_1h_alh	lncRNA:CR43334
ND-MWFE	1.14977156597055e-91	0.90681617419556	0.604	0.438	1.47147765012911e-87	atlas_1h_alh	ND-MWFE
RpL35	2.25243495366397e-91	-1.11251745793716	0.197	0.446	2.88266625369915e-87	atlas_1h_alh	RpL35
CG5758	3.5269906821965e-90	-1.58727798032997	0.043	0.238	4.51384267507508e-86	atlas_1h_alh	CG5758
CG1695	9.7626607852905e-90	1.39564243163502	0.232	0.078	1.24942532730148e-85	atlas_1h_alh	CG1695
RpL4	2.35112769563018e-89	-1.41004246089793	0.068	0.275	3.0089732248675e-85	atlas_1h_alh	RpL4
Hsp26	3.84562182357269e-89	-1.54267105271525	0.113	0.331	4.92162680980833e-85	atlas_1h_alh	Hsp26
CG34200	1.32698605950433e-88	1.08580087646572	0.441	0.247	1.69827675895364e-84	atlas_1h_alh	CG34200
pum	1.91325376117829e-88	1.03329993023833	0.539	0.359	2.44858216355598e-84	atlas_1h_alh	pum
Frq1	1.68232736307709e-87	0.909623201936189	0.684	0.524	2.15304255926605e-83	atlas_1h_alh	Frq1
unc-119	3.77341744602728e-87	0.854349092038531	0.577	0.39	4.82921964742571e-83	atlas_1h_alh	unc-119
dpr1	5.85382938936605e-86	1.39318062615865	0.407	0.223	7.49173085251067e-82	atlas_1h_alh	dpr1
Rap1	1.24356791006324e-85	1.02898284316744	0.473	0.289	1.59151821129893e-81	atlas_1h_alh	Rap1
hdc	1.31333045624962e-84	-1.22519247526926	0.088	0.297	1.68080031790826e-80	atlas_1h_alh	hdc
CG44774	1.41797876820543e-82	1.27016108255944	0.282	0.117	1.8147292275493e-78	atlas_1h_alh	CG44774
CG32683	2.13178012834029e-82	1.49931108975758	0.138	0.029	2.72825220824991e-78	atlas_1h_alh	CG32683
mRpS14	5.12640800887316e-82	1.32538723365469	0.239	0.087	6.56077696975587e-78	atlas_1h_alh	mRpS14
Gapdh2	3.28903040675892e-81	-0.471655807501802	0.47	0.704	4.20930111457007e-77	atlas_1h_alh	Gapdh2
Nlg3	5.91697806934465e-81	1.40146393723583	0.303	0.139	7.57254853314728e-77	atlas_1h_alh	Nlg3
pcs	8.97147633250106e-81	1.24416751335553	0.303	0.136	1.14816954103349e-76	atlas_1h_alh	pcs
RpL38	1.58958734725825e-80	-0.751710843733326	0.492	0.689	2.0343538870211e-76	atlas_1h_alh	RpL38
CG41128	9.38974892598493e-80	0.987530167487614	0.489	0.312	1.20170006754755e-75	atlas_1h_alh	CG41128
Eip78C	4.13644547107007e-79	1.34030826647794	0.248	0.096	5.29382291387547e-75	atlas_1h_alh	Eip78C
Galphao	4.18952682304357e-79	-0.580683124070576	0.672	0.832	5.36175642813116e-75	atlas_1h_alh	Galphao
7B2	7.71540376741262e-79	-1.23420300532033	0.088	0.287	9.87417374153467e-75	atlas_1h_alh	7B2
eEF5	1.17948908126044e-78	-1.25072331727513	0.078	0.273	1.50951012619712e-74	atlas_1h_alh	eEF5
nkd	1.08386311120026e-77	1.1759261467327	0.406	0.23	1.3871280097141e-73	atlas_1h_alh	nkd
Dscam2	4.64362438751249e-77	0.951050786759212	0.611	0.436	5.94291049113849e-73	atlas_1h_alh	Dscam2
lncRNA:CR40469	6.17107680207438e-77	-1.14561675378079	0.157	0.373	7.89774409129479e-73	atlas_1h_alh	lncRNA:CR40469
eEF1beta	6.4184048532453e-77	-1.46198582826732	0.035	0.202	8.21427453118334e-73	atlas_1h_alh	eEF1beta
Pgk	7.9023766565722e-77	-1.014808098007	0.123	0.338	1.01134616450811e-72	atlas_1h_alh	Pgk
UQCR-Q	1.26199227178255e-76	0.708076903744867	0.679	0.562	1.61509770942731e-72	atlas_1h_alh	UQCR-Q
mt:ND1	2.47642100812389e-76	-1.30921260999554	0.071	0.258	3.16932360619695e-72	atlas_1h_alh	mt:ND1
eEF1alpha2	4.45429825911855e-75	-1.56644803045998	0.018	0.169	5.70061091201992e-71	atlas_1h_alh	eEF1alpha2
Hrb87F	1.2243655392951e-74	-1.41574186903355	0.048	0.219	1.56694301718987e-70	atlas_1h_alh	Hrb87F
awd	3.10060619991758e-74	-0.842911251554427	0.304	0.539	3.96815581465452e-70	atlas_1h_alh	awd
ATPsynbeta	4.00340511205722e-74	-1.03624242879676	0.157	0.372	5.12355786241084e-70	atlas_1h_alh	ATPsynbeta
scrt	5.2079911882944e-73	1.00857867428792	0.566	0.412	6.66518712277917e-69	atlas_1h_alh	scrt
RpS15Aa	7.59611873676909e-73	-1.05095348955871	0.143	0.353	9.72151275931708e-69	atlas_1h_alh	RpS15Aa
Pkc53E	9.47261777731647e-73	1.10993670272603	0.497	0.329	1.21230562314096e-68	atlas_1h_alh	Pkc53E
CG13954	1.29328472783553e-72	1.01706732111531	0.485	0.317	1.65514579468391e-68	atlas_1h_alh	CG13954
Tpi	4.2682163016281e-72	-0.51925628651888	0.274	0.523	5.46246322282365e-68	atlas_1h_alh	Tpi
CG15097	3.69502765595168e-71	1.32045710226324	0.184	0.06	4.72889639408696e-67	atlas_1h_alh	CG15097
eIF4A	6.12102535509655e-71	-1.0596086914598	0.142	0.347	7.83368824945257e-67	atlas_1h_alh	eIF4A
CG4101	9.53872137883467e-71	1.28238316321515	0.18	0.058	1.22076556206326e-66	atlas_1h_alh	CG4101
ATPsynG	1.06969328078328e-70	0.800560766811916	0.603	0.462	1.36899346074644e-66	atlas_1h_alh	ATPsynG
CG12605	1.25781626126625e-70	1.03797716276703	0.431	0.267	1.60975325116855e-66	atlas_1h_alh	CG12605
ubl	1.22308828725698e-69	1.30340521567648	0.174	0.055	1.56530839003148e-65	atlas_1h_alh	ubl
levy	3.52557943117595e-69	0.80435706861807	0.615	0.492	4.51203655601898e-65	atlas_1h_alh	levy
Nacalpha	1.17121199985563e-66	-1.24298456577545	0.053	0.215	1.49891711741524e-62	atlas_1h_alh	Nacalpha
His4r	2.39965436022099e-66	0.603782054315455	0.74	0.639	3.07107765021082e-62	atlas_1h_alh	His4r
Oda	5.46773379334469e-66	0.905645873416507	0.497	0.341	6.99760570872253e-62	atlas_1h_alh	Oda
CG16711	6.11636906986519e-66	0.967610087890205	0.441	0.28	7.82772913561347e-62	atlas_1h_alh	CG16711
Neb-cGP	2.17720090102889e-64	0.645720690244993	0.679	0.565	2.78638171313677e-60	atlas_1h_alh	Neb-cGP
Vha14-1	4.38745350426895e-64	1.07929811889363	0.355	0.201	5.6150629947634e-60	atlas_1h_alh	Vha14-1
Rpt2	6.85107491862474e-64	-1.32381767016161	0.046	0.198	8.76800568085594e-60	atlas_1h_alh	Rpt2
Chchd2	8.00864050262868e-64	-1.15662157636207	0.086	0.258	1.02494581152642e-59	atlas_1h_alh	Chchd2
IA-2	2.7277103389823e-63	-0.730223204739625	0.582	0.741	3.49092369182955e-59	atlas_1h_alh	IA-2
ATPsynB	2.74562747338238e-62	-1.04695758407204	0.102	0.28	3.51385404043477e-58	atlas_1h_alh	ATPsynB
MtnA	7.01824435012025e-62	-0.836891262410093	0.205	0.415	8.9819491192839e-58	atlas_1h_alh	MtnA
skd	1.25868650221507e-61	1.12658799229557	0.286	0.143	1.61086698553484e-57	atlas_1h_alh	skd
wry	3.88349957764627e-61	0.975908669827378	0.551	0.405	4.9701027594717e-57	atlas_1h_alh	wry
CG3961	5.20009722570655e-61	1.10992630601696	0.3	0.154	6.65508442945924e-57	atlas_1h_alh	CG3961
ND-AGGG	7.67393256556894e-61	1.05354681947884	0.339	0.189	9.82109889741513e-57	atlas_1h_alh	ND-AGGG
Nlp	5.32686625607216e-60	-1.27990034998915	0.034	0.172	6.81732343452115e-56	atlas_1h_alh	Nlp
lncRNA:Hsromega	1.71450362070931e-59	-0.830715617707695	0.291	0.495	2.19422173378377e-55	atlas_1h_alh	lncRNA:Hsromega
CG42450	1.90910655864448e-59	0.97961118541367	0.37	0.22	2.4432745737532e-55	atlas_1h_alh	CG42450
ND-39	3.99923933005227e-59	-1.31965956610818	0.026	0.156	5.1182264946009e-55	atlas_1h_alh	ND-39
flw	7.36234115598869e-59	0.96219219707196	0.405	0.254	9.42232421143433e-55	atlas_1h_alh	flw
tou	2.03566352949875e-58	1.00742933453725	0.328	0.181	2.6052421850525e-54	atlas_1h_alh	tou
psq	5.77708381198448e-58	0.934466908459025	0.375	0.221	7.39351186257773e-54	atlas_1h_alh	psq
plum	1.21983425202821e-57	1.25751908328126	0.184	0.07	1.5611438757457e-53	atlas_1h_alh	plum
ND-MLRQ	1.31894369090172e-57	0.7341594510657	0.546	0.409	1.68798413561602e-53	atlas_1h_alh	ND-MLRQ
mRpL34	4.08177314164969e-57	0.969771420949173	0.318	0.172	5.22385326668327e-53	atlas_1h_alh	mRpL34
Uch	4.12577992499227e-57	-1.41191806573004	0.001	0.104	5.28017314800511e-53	atlas_1h_alh	Uch
crc	4.10617392972237e-56	-1.22061418307174	0.043	0.18	5.25508139525869e-52	atlas_1h_alh	crc
fok	4.49244747942826e-56	0.896506513663573	0.452	0.303	5.74943428417229e-52	atlas_1h_alh	fok
dysc	5.5420695785113e-56	0.709331448795546	0.595	0.472	7.09274064657877e-52	atlas_1h_alh	dysc
Tctp	1.45942603074672e-55	-1.17864555860438	0.045	0.182	1.86777343414965e-51	atlas_1h_alh	Tctp
blw	3.12799984603134e-55	-0.816708933463009	0.202	0.395	4.0032142029509e-51	atlas_1h_alh	blw
CG43737	9.68716803434076e-54	1.03469102519016	0.427	0.288	1.23976376503493e-49	atlas_1h_alh	CG43737
GluRIB	6.5765754090781e-53	0.920949545390172	0.532	0.4	8.41670120853815e-49	atlas_1h_alh	GluRIB
Gug	6.61715048024682e-53	1.04247905910635	0.264	0.134	8.46862918461988e-49	atlas_1h_alh	Gug
cathD	6.75137874975759e-53	-1.2761995755583	0.025	0.143	8.64041452393976e-49	atlas_1h_alh	cathD
CG1677	7.76881094383711e-53	1.07974987124244	0.258	0.13	9.94252424592273e-49	atlas_1h_alh	CG1677
CG13551	9.50286827897854e-53	-1.02468349672768	0.082	0.233	1.21617708234367e-48	atlas_1h_alh	CG13551
UQCR-C2	1.64360964908407e-52	-1.20046080171485	0.04	0.168	2.1034916288978e-48	atlas_1h_alh	UQCR-C2
Hsc70-3	1.88725197048867e-52	-1.09436978313896	0.054	0.192	2.4153050718314e-48	atlas_1h_alh	Hsc70-3
ATPsynO	6.42570069724347e-52	-0.887370597494008	0.14	0.308	8.22361175233219e-48	atlas_1h_alh	ATPsynO
Drat	6.48016024204379e-52	-0.989996295025645	0.1	0.256	8.29330907776765e-48	atlas_1h_alh	Drat
mt:CoIII	2.13560414302151e-50	-0.374602685388846	0.751	0.866	2.73314618223893e-46	atlas_1h_alh	mt:CoIII
stg	2.75785800621952e-50	-1.3917917343142	0.012	0.116	3.52950667635974e-46	atlas_1h_alh	stg
CG32982	2.84428329862811e-50	1.37428596910901	0.268	0.142	3.64011376558426e-46	atlas_1h_alh	CG32982
Gs2	9.42708131167596e-50	-1.18296084191181	0.038	0.161	1.20647786626829e-45	atlas_1h_alh	Gs2
Rpb10	6.42453882631962e-49	1.06659882948444	0.218	0.102	8.22212478992385e-45	atlas_1h_alh	Rpb10
beat-IIa	4.83431997117269e-48	0.947148709367987	0.557	0.435	6.18696269910681e-44	atlas_1h_alh	beat-IIa
GluRIA	1.35632006815764e-47	0.981354654960891	0.446	0.31	1.73581842322815e-43	atlas_1h_alh	GluRIA
Fer1HCH	1.96647385264291e-47	-1.07718508107561	0.048	0.172	2.5166932366124e-43	atlas_1h_alh	Fer1HCH
Con	3.81729061369918e-47	1.1386001253853	0.341	0.21	4.88536852741222e-43	atlas_1h_alh	Con
kirre	3.83497277900386e-47	1.22315094367929	0.17	0.069	4.90799816256914e-43	atlas_1h_alh	kirre
ATPsyngamma	4.31636297918877e-47	-0.9579909614342	0.08	0.219	5.52408134076579e-43	atlas_1h_alh	ATPsyngamma
UQCR-C1	7.84736600941268e-47	-1.11780317075492	0.037	0.153	1.00430590188463e-42	atlas_1h_alh	UQCR-C1
sky	1.96245329049773e-46	1.05562663957367	0.255	0.136	2.51154772117899e-42	atlas_1h_alh	sky
ATPsynE	2.45035049161652e-46	0.801240687367589	0.443	0.317	3.13595855917082e-42	atlas_1h_alh	ATPsynE
Argk	2.58652689701389e-46	-0.770900630341434	0.202	0.376	3.31023712279837e-42	atlas_1h_alh	Argk
cindr	3.03271491944693e-46	0.896602387201727	0.377	0.248	3.88126855390818e-42	atlas_1h_alh	cindr
bic	7.00388698360813e-46	-0.911885312990862	0.085	0.225	8.96357456162168e-42	atlas_1h_alh	bic
14-3-3epsilon	7.08931791208969e-46	-0.474509991089117	0.411	0.609	9.07290906389238e-42	atlas_1h_alh	14-3-3epsilon
nmo	9.37778386023572e-46	0.712941492365314	0.528	0.414	1.20016877843297e-41	atlas_1h_alh	nmo
Vha36-1	1.54250970052483e-45	-0.923203917287528	0.071	0.205	1.97410391473168e-41	atlas_1h_alh	Vha36-1
p23	2.95287898906015e-45	-0.923430219772432	0.076	0.211	3.77909453019918e-41	atlas_1h_alh	p23
amon	4.62498570001675e-45	-1.06568953041424	0.065	0.192	5.91905669888143e-41	atlas_1h_alh	amon
Hr38	4.62991904549557e-45	-0.931710303748563	0.067	0.197	5.92537039442523e-41	atlas_1h_alh	Hr38
Mapmodulin	5.80622363100866e-45	-0.783840225983681	0.184	0.35	7.43080500296488e-41	atlas_1h_alh	Mapmodulin
PyK	9.02752542742231e-45	-0.746290113147422	0.213	0.384	1.15534270420151e-40	atlas_1h_alh	PyK
CG2852	1.47968521119998e-44	-0.879526386586021	0.109	0.254	1.89370113329374e-40	atlas_1h_alh	CG2852
CG31635	3.49970743589086e-44	0.965963971436816	0.237	0.122	4.47892557645312e-40	atlas_1h_alh	CG31635
Gabat	3.64530094940332e-44	-1.1070475549047	0.025	0.128	4.66525615504636e-40	atlas_1h_alh	Gabat
Ggamma1	3.80706913950821e-44	-0.712933705816988	0.202	0.373	4.87228708474261e-40	atlas_1h_alh	Ggamma1
Idh3a	1.27901089607795e-43	-1.01930081563492	0.05	0.167	1.63687814480056e-39	atlas_1h_alh	Idh3a
eEF2	3.75323897682459e-43	-0.967891267187799	0.07	0.197	4.80339524254011e-39	atlas_1h_alh	eEF2
DOR	3.95046610520883e-43	0.829144257187753	0.35	0.223	5.05580652144627e-39	atlas_1h_alh	DOR
RSG7	4.01985339008525e-43	0.752660675167459	0.462	0.34	5.1446083686311e-39	atlas_1h_alh	RSG7
CG8745	7.00381917470295e-43	-1.10396724958013	0.026	0.127	8.96348777978483e-39	atlas_1h_alh	CG8745
CG9674	8.16820546658472e-43	-1.05848809817088	0.06	0.18	1.04536693561351e-38	atlas_1h_alh	CG9674
mtgo	8.65389427071146e-43	0.965710573357281	0.263	0.147	1.10752538876565e-38	atlas_1h_alh	mtgo
Lcch3	9.4150676514565e-43	0.811256548574336	0.387	0.261	1.2049403580334e-38	atlas_1h_alh	Lcch3
tow	3.06349571088744e-42	0.684093270825077	0.504	0.391	3.92066181079374e-38	atlas_1h_alh	tow
dpr10	1.0119919837747e-41	0.934851246156549	0.394	0.27	1.29514734083486e-37	atlas_1h_alh	dpr10
Syt1	1.04737424452858e-41	-0.592024830706099	0.352	0.53	1.34042955814768e-37	atlas_1h_alh	Syt1
cpo	2.66878579302329e-41	0.84992796615907	0.466	0.341	3.41551205791121e-37	atlas_1h_alh	cpo
Fer2LCH	3.06053195517441e-41	-0.71537113733503	0.193	0.356	3.91686879623221e-37	atlas_1h_alh	Fer2LCH
Hs3st-A	3.31229044958701e-41	1.02986053252816	0.26	0.145	4.23906931738146e-37	atlas_1h_alh	Hs3st-A
Mdh2	9.23127258753301e-41	-1.00763913178343	0.044	0.153	1.18141826575247e-36	atlas_1h_alh	Mdh2
brat	1.72316317634608e-40	-0.935161322932385	0.073	0.196	2.20530423308771e-36	atlas_1h_alh	brat
alphaTub84D	2.41560861516976e-40	-0.992031106000496	0.044	0.152	3.09149590569425e-36	atlas_1h_alh	alphaTub84D
Abd-B	4.1045347464795e-40	0.890008616453037	0.303	0.175	5.25298356854446e-36	atlas_1h_alh	Abd-B
His3.3A	4.79860288005369e-40	-0.898281639128968	0.054	0.168	6.14125196589272e-36	atlas_1h_alh	His3.3A
eIF2beta	9.54147564696096e-40	-0.806110588061921	0.148	0.293	1.22111805329806e-35	atlas_1h_alh	eIF2beta
lncRNA:roX1	1.38838159629006e-39	-0.588409256193773	0.182	0.343	1.77685076693202e-35	atlas_1h_alh	lncRNA:roX1
jeb	4.47842953130717e-39	0.59219932178293	0.671	0.571	5.73149411416692e-35	atlas_1h_alh	jeb
VhaM9.7-a	5.43279588722538e-39	0.894190529330209	0.289	0.176	6.95289217647105e-35	atlas_1h_alh	VhaM9.7-a
Acbp1	1.0350621084133e-38	0.908919457189957	0.247	0.136	1.32467248634735e-34	atlas_1h_alh	Acbp1
CNBP	1.35917767336041e-38	-0.740757600174405	0.175	0.326	1.73947558636665e-34	atlas_1h_alh	CNBP
eEF1gamma	1.41073760515733e-38	-0.954252656272779	0.042	0.146	1.80546198708035e-34	atlas_1h_alh	eEF1gamma
Unr	1.54688856139485e-38	-0.642168598494495	0.227	0.389	1.97970798087313e-34	atlas_1h_alh	Unr
Spn	2.27932249923888e-38	0.946282546889517	0.205	0.104	2.91707693452591e-34	atlas_1h_alh	Spn
CG8860	4.61725933544767e-38	0.838946695155431	0.291	0.176	5.90916849750593e-34	atlas_1h_alh	CG8860
RFeSP	1.658238203006e-37	-0.832932546366405	0.084	0.206	2.12221325220707e-33	atlas_1h_alh	RFeSP
AhcyL1	5.15124378329847e-37	-0.971769299045482	0.045	0.146	6.59256179386538e-33	atlas_1h_alh	AhcyL1
Not1	6.61904760345079e-37	0.89539198585923	0.281	0.17	8.47105712289632e-33	atlas_1h_alh	Not1
CG43759	1.82218785375714e-36	1.01096649738116	0.348	0.235	2.33203601523838e-32	atlas_1h_alh	CG43759
CG43222	2.10728222908269e-36	0.711013218346094	0.423	0.312	2.69689979678003e-32	atlas_1h_alh	CG43222
Vha16-1	2.39002791811607e-36	-0.585000946557582	0.301	0.466	3.05875772960494e-32	atlas_1h_alh	Vha16-1
CG8671	3.26256989541099e-36	0.884285415820489	0.239	0.134	4.17543695214698e-32	atlas_1h_alh	CG8671
CG46385	3.92122728692438e-36	-0.885980489925054	0.072	0.184	5.01838668180582e-32	atlas_1h_alh	CG46385
RhoGAPp190	7.77388820741568e-36	0.791765208064374	0.37	0.258	9.94902212785058e-32	atlas_1h_alh	RhoGAPp190
Act42A	8.70983855574108e-36	-0.885042216626417	0.084	0.2	1.11468513836374e-31	atlas_1h_alh	Act42A
ATPsynD	1.32795319659478e-35	-0.544381947140274	0.274	0.441	1.699514501002e-31	atlas_1h_alh	ATPsynD
Vha68-1	1.38023082686367e-35	-0.802267425737105	0.065	0.176	1.76641941222012e-31	atlas_1h_alh	Vha68-1
chic	2.93997121080445e-35	-0.70080253395902	0.138	0.274	3.76257515558754e-31	atlas_1h_alh	chic
Calr	5.49930853448307e-35	-0.818602800659324	0.084	0.199	7.03801506243143e-31	atlas_1h_alh	Calr
Sod1	1.14573797114143e-34	-0.850521340338259	0.079	0.191	1.46631545546681e-30	atlas_1h_alh	Sod1
lola	1.27538435958774e-34	-0.734800996119428	0.135	0.268	1.6322369034004e-30	atlas_1h_alh	lola
CG13743	1.65939552391784e-34	-0.908620596207861	0.056	0.158	2.12369439151005e-30	atlas_1h_alh	CG13743
smt3	2.32769578261405e-34	-0.466058919355345	0.541	0.678	2.97898506258945e-30	atlas_1h_alh	smt3
Gdi	3.40221320214453e-34	-0.680129771394268	0.17	0.309	4.35415245610456e-30	atlas_1h_alh	Gdi
osa	5.82850470184256e-34	-0.820510548249064	0.074	0.184	7.45932031741811e-30	atlas_1h_alh	osa
ND-B14	1.93355538618399e-33	0.78432400998583	0.366	0.262	2.47456418323827e-29	atlas_1h_alh	ND-B14
tara	1.9387619676693e-33	-0.763293855095405	0.104	0.224	2.48122756622318e-29	atlas_1h_alh	tara
CG31030	9.49711023164562e-33	-0.798835157056791	0.066	0.17	1.21544016744601e-28	atlas_1h_alh	CG31030
Hsc70-4	1.76500422689613e-32	-0.837526606335391	0.065	0.168	2.25885240958167e-28	atlas_1h_alh	Hsc70-4
Rac1	3.14631824415764e-32	-0.800513550321767	0.076	0.182	4.02665808887295e-28	atlas_1h_alh	Rac1
kra	3.44232402289527e-31	-0.636242794498989	0.137	0.264	4.40548628450136e-27	atlas_1h_alh	kra
cic	4.01290330340298e-31	0.726344454161723	0.363	0.259	5.13571364769513e-27	atlas_1h_alh	cic
jdp	1.17743957479183e-30	-0.934545130145277	0.074	0.175	1.50688716781859e-26	atlas_1h_alh	jdp
Gbs-76A	1.43489686583613e-29	-0.739433747425731	0.08	0.183	1.83638100889708e-25	atlas_1h_alh	Gbs-76A
CG7646	1.77054231088183e-29	-0.577023415388878	0.219	0.359	2.26594004946657e-25	atlas_1h_alh	CG7646
kuz	2.65963991284643e-29	0.755903303921881	0.295	0.194	3.40380716046086e-25	atlas_1h_alh	kuz
CG44242	7.36911535056118e-29	0.71386541480907	0.311	0.211	9.4309938256482e-25	atlas_1h_alh	CG44242
Pfk	9.48052440771617e-29	-0.529078588299456	0.22	0.361	1.21331751369951e-24	atlas_1h_alh	Pfk
PPP4R2r	1.0869504776013e-28	-0.697052888970533	0.103	0.212	1.39107922123414e-24	atlas_1h_alh	PPP4R2r
sqd	1.13394506061813e-28	-0.671378330126599	0.132	0.25	1.45122288857908e-24	atlas_1h_alh	sqd
lncRNA:CR31451	1.35443198355465e-28	-0.525140712140677	0.26	0.403	1.73340205255324e-24	atlas_1h_alh	lncRNA:CR31451
Pgi	1.85748528589421e-28	-0.620411155639902	0.137	0.256	2.37720966888741e-24	atlas_1h_alh	Pgi
igl	1.57036561280036e-27	-0.722835257499109	0.127	0.237	2.0097539112619e-23	atlas_1h_alh	igl
COX4	1.53452453840896e-26	-0.492858560136159	0.23	0.366	1.96388450425579e-22	atlas_1h_alh	COX4
emb	1.2282952888684e-25	-0.561262137735244	0.164	0.285	1.57197231069378e-21	atlas_1h_alh	emb
PIG-T	1.24964829171523e-25	-0.589435123874274	0.156	0.272	1.59929988373715e-21	atlas_1h_alh	PIG-T
Hasp	6.44609845780445e-25	-0.454435264504287	0.28	0.418	8.24971680629814e-21	atlas_1h_alh	Hasp
Pdcd4	1.14745928491534e-24	-0.46926387902075	0.265	0.401	1.46851839283465e-20	atlas_1h_alh	Pdcd4
Akap200	8.46055156484924e-24	-0.606794074537041	0.15	0.257	1.08278138926941e-19	atlas_1h_alh	Akap200
rdx	2.61100576985815e-23	-0.615506377365882	0.131	0.234	3.34156518426446e-19	atlas_1h_alh	rdx
COX6B	8.0514714395584e-23	-0.429252168749878	0.289	0.42	1.03042731483468e-18	atlas_1h_alh	COX6B
slgA	1.83451069074536e-22	-0.540859816537457	0.173	0.283	2.34780678201591e-18	atlas_1h_alh	slgA
HmgD	4.08858201310639e-22	-0.531539742420333	0.128	0.228	5.23256726037356e-18	atlas_1h_alh	HmgD
CtBP	7.61099195311723e-22	-0.444875774509091	0.227	0.35	9.74054750159943e-18	atlas_1h_alh	CtBP
Mkp3	3.13687497188446e-21	-0.453773375343411	0.235	0.356	4.01457258901774e-17	atlas_1h_alh	Mkp3
MESK2	3.43707431413695e-21	-0.437853426749401	0.321	0.445	4.39876770723246e-17	atlas_1h_alh	MESK2
Sdc	2.75873393200991e-19	-0.429967666100644	0.214	0.325	3.53062768618629e-15	atlas_1h_alh	Sdc
Eno	3.35686612011019e-19	-0.291270421392674	0.66	0.764	4.29611726051703e-15	atlas_1h_alh	Eno
mei-P26	2.84121648833708e-17	-0.318855789286189	0.412	0.536	3.6361888617738e-13	atlas_1h_alh	mei-P26
EndoA	2.91434815058493e-17	-0.398769184798815	0.229	0.337	3.72978276311859e-13	atlas_1h_alh	EndoA
jim	7.24888601623054e-17	-0.485113614160992	0.227	0.328	9.27712432357184e-13	atlas_1h_alh	jim
CaMKII	1.30746475964999e-16	-0.382928292251798	0.279	0.384	1.67329339940006e-12	atlas_1h_alh	CaMKII
Hsc70Cb	1.39639719831452e-16	-0.37431175616811	0.305	0.418	1.78710913440293e-12	atlas_1h_alh	Hsc70Cb
Ank2	1.01044252258728e-13	-0.26550257942116	0.479	0.594	1.2931643404072e-09	atlas_1h_alh	Ank2
bun	1.59166398119099e-09	-0.183622516200888	0.447	0.549	2.03701156312822e-05	atlas_1h_alh	bun
mt:ATPase6.1	2.19292595454729e-306	1.11009675401616	0.857	0.436	2.80650663662962e-302	atlas_24h_alh	mt:ATPase6
mt:CoII.1	2.43618387089448e-263	0.860445943379497	0.937	0.609	3.11782811797076e-259	atlas_24h_alh	mt:CoII
lncRNA:cherub.1	8.03249235771077e-262	0.972340934870271	0.7	0.249	1.02799837193982e-257	atlas_24h_alh	lncRNA:cherub
mt:CoI.1	1.4041335186847e-248	0.832045116322048	0.941	0.656	1.79701007721268e-244	atlas_24h_alh	mt:CoI
RpS4.1	5.36952302901234e-240	1.00169475552487	0.736	0.302	6.87191557253e-236	atlas_24h_alh	RpS4
RpL10.1	1.4858508559928e-236	0.961654753835183	0.776	0.343	1.90159192549958e-232	atlas_24h_alh	RpL10
RpL15.1	1.18548224577957e-231	0.987925063740817	0.716	0.289	1.51718017814869e-227	atlas_24h_alh	RpL15
RpL37a.1	4.23449087325228e-220	0.897836638836146	0.779	0.353	5.41930141958827e-216	atlas_24h_alh	RpL37a
RpL8.1	2.56787918184159e-215	0.978000994357993	0.654	0.245	3.28637177692086e-211	atlas_24h_alh	RpL8
RpS8.1	8.59387265692409e-208	0.943810745792843	0.687	0.28	1.09984382263314e-203	atlas_24h_alh	RpS8
mt:ND5.1	2.23213525560965e-207	1.29189625208644	0.43	0.115	2.85668670012924e-203	atlas_24h_alh	mt:ND5
RpL7.1	2.55927177057758e-207	1.00043789061488	0.611	0.221	3.27535601198519e-203	atlas_24h_alh	RpL7
bel.1	1.45275544595145e-203	-1.22090875819293	0.588	0.697	1.85923641972867e-199	atlas_24h_alh	bel
mt:lrRNA	1.42600102190603e-201	0.758318340173267	0.949	0.752	1.82499610783534e-197	atlas_24h_alh	mt:lrRNA
Drep2.1	8.16783966738148e-196	-1.31718180533594	0.564	0.668	1.04532012063148e-191	atlas_24h_alh	Drep2
RpS14a.1	6.2936094290247e-188	0.914277781853293	0.623	0.242	8.05456134726581e-184	atlas_24h_alh	RpS14a
RpS27A.1	1.01829490255106e-187	0.820847398603969	0.764	0.371	1.30321381628485e-183	atlas_24h_alh	RpS27A
RpL7A.1	2.86516320045258e-185	0.891938001039173	0.598	0.224	3.66683586393921e-181	atlas_24h_alh	RpL7A
RpLP1.1	3.01468936052146e-183	0.749594590013645	0.85	0.482	3.85819944359537e-179	atlas_24h_alh	RpLP1
RpS9.1	1.30088010579239e-180	0.886613814444638	0.631	0.253	1.6648663593931e-176	atlas_24h_alh	RpS9
RpL12.1	2.06044257805477e-178	0.84893393243278	0.645	0.266	2.6369544113945e-174	atlas_24h_alh	RpL12
RpL28.1	5.92764398617682e-176	0.815979582908114	0.763	0.385	7.58619877350909e-172	atlas_24h_alh	RpL28
mt:Cyt-b.1	7.95421433939462e-175	0.806305084567863	0.796	0.438	1.01798035115572e-170	atlas_24h_alh	mt:Cyt-b
RpL26.1	8.72458135274488e-175	0.829291765604696	0.691	0.31	1.11657192152429e-170	atlas_24h_alh	RpL26
RpL18.1	1.8992693227575e-174	0.871706955229589	0.606	0.238	2.43068487926505e-170	atlas_24h_alh	RpL18
RpS18.1	9.99944027231077e-173	0.866838599780497	0.616	0.246	1.27972836605033e-168	atlas_24h_alh	RpS18
RpS7.1	1.23253277640491e-172	0.814863827890229	0.71	0.332	1.577395447243e-168	atlas_24h_alh	RpS7
mt:ND4.1	7.70516094890863e-169	0.971223238839847	0.561	0.221	9.86106498241326e-165	atlas_24h_alh	mt:ND4
RpL14.1	1.74345530430387e-168	0.816463050858381	0.72	0.343	2.2312740984481e-164	atlas_24h_alh	RpL14
RpL37A.1	1.54269236493404e-165	0.740802629153792	0.769	0.388	1.97433768864259e-161	atlas_24h_alh	RpL37A
Df31.1	2.08970830545847e-165	0.823459570613704	0.613	0.249	2.67440868932575e-161	atlas_24h_alh	Df31
eEF1alpha1.1	4.13600037866172e-163	0.742875670365585	0.726	0.34	5.29325328461127e-159	atlas_24h_alh	eEF1alpha1
RpL40.1	1.38993604934789e-162	0.745283329814042	0.802	0.441	1.77884015595544e-158	atlas_24h_alh	RpL40
mt:ND1.1	1.90205912748837e-162	1.12249434807934	0.353	0.093	2.43425527135962e-158	atlas_24h_alh	mt:ND1
RpL18A.1	1.80764028220767e-160	0.744434297338139	0.725	0.351	2.31341803316938e-156	atlas_24h_alh	RpL18A
RpLP0.1	7.08190206424582e-158	0.831379829398885	0.511	0.185	9.0634182618218e-154	atlas_24h_alh	RpLP0
RpL13.1	1.16178257239293e-157	0.860827579147612	0.524	0.198	1.48684933614847e-153	atlas_24h_alh	RpL13
RpL10Ab.1	3.97305840913733e-156	0.814104141616061	0.604	0.251	5.08472015201396e-152	atlas_24h_alh	RpL10Ab
RpL3.1	3.2430975272418e-155	0.843053802146871	0.55	0.216	4.15051621536405e-151	atlas_24h_alh	RpL3
RpS12.1	6.36996765499413e-155	0.749034781044073	0.731	0.365	8.15228460486149e-151	atlas_24h_alh	RpS12
Rack1.1	2.62819097661164e-154	0.919031132040616	0.444	0.147	3.36355881186758e-150	atlas_24h_alh	Rack1
RpL19.1	2.31792713346688e-153	0.765046853055678	0.656	0.29	2.96648314541092e-149	atlas_24h_alh	RpL19
RpL13A.1	2.83616350233274e-152	0.753561825702313	0.668	0.303	3.62972205028544e-148	atlas_24h_alh	RpL13A
RpS3A.1	3.1071531445436e-148	0.813848643686037	0.519	0.197	3.97653459438689e-144	atlas_24h_alh	RpS3A
ATPsynC.1	1.22649841121512e-145	0.679577327051178	0.77	0.408	1.56967266667311e-141	atlas_24h_alh	ATPsynC
RpS10b.1	2.01958264347752e-142	0.817509897185417	0.514	0.201	2.58466186712253e-138	atlas_24h_alh	RpS10b
RpL27A.1	4.40681389097515e-142	0.693412242385485	0.727	0.368	5.63984041766999e-138	atlas_24h_alh	RpL27A
RpL6.1	1.84080495867187e-139	0.750248271216209	0.561	0.235	2.35586218610826e-135	atlas_24h_alh	RpL6
RpL34b.1	2.19933792841258e-139	0.811564020984468	0.471	0.174	2.81471268078241e-135	atlas_24h_alh	RpL34b
RpL24.1	7.04946807518947e-139	0.751361810964787	0.612	0.273	9.02190924262749e-135	atlas_24h_alh	RpL24
Jafrac1.1	3.83454291300832e-138	0.8994343596451	0.361	0.109	4.90744802006805e-134	atlas_24h_alh	Jafrac1
Ldh	1.17356444659846e-137	0.542967476690046	0.984	0.871	1.5019277787567e-133	atlas_24h_alh	Ldh
RpS2.1	1.52269201085563e-137	0.685695989530629	0.61	0.266	1.94874123549304e-133	atlas_24h_alh	RpS2
RpL36.1	1.76471844108112e-137	0.654883021856136	0.827	0.504	2.25848666089562e-133	atlas_24h_alh	RpL36
RpL21.1	1.0746887840415e-136	0.702605015113968	0.646	0.297	1.37538670581631e-132	atlas_24h_alh	RpL21
RpS11.1	8.59836806218027e-136	0.69534567694235	0.742	0.393	1.10041914459783e-131	atlas_24h_alh	RpS11
fabp.1	1.46749972211181e-135	0.755767893370523	0.495	0.189	1.8781061443587e-131	atlas_24h_alh	fabp
sta.1	2.60645713536768e-135	0.701450024315128	0.652	0.301	3.33574384184356e-131	atlas_24h_alh	sta
RpS17.1	5.27383983374712e-135	0.714124430011863	0.668	0.324	6.74946021922956e-131	atlas_24h_alh	RpS17
RpS26.1	8.43716948112107e-135	0.672312422279103	0.749	0.398	1.07978895019387e-130	atlas_24h_alh	RpS26
RpL11.1	5.31455227683889e-134	0.757033615669429	0.568	0.244	6.80156400389841e-130	atlas_24h_alh	RpL11
Hsp27.1	7.00249762848068e-134	0.895053163810503	0.553	0.25	8.96179646492958e-130	atlas_24h_alh	Hsp27
RpS5a.1	1.02422980989965e-133	0.730335101310388	0.572	0.244	1.31080931070958e-129	atlas_24h_alh	RpS5a
RpS15.1	4.01160485653365e-133	0.636868222982697	0.776	0.435	5.13405189539176e-129	atlas_24h_alh	RpS15
RpLP2.1	7.95831018440812e-132	0.628294361083642	0.796	0.448	1.01850453740055e-127	atlas_24h_alh	RpLP2
RpS6.1	7.467293146137e-130	0.805834808150663	0.401	0.136	9.55664176842614e-126	atlas_24h_alh	RpS6
RpL17.1	7.61614204220031e-130	0.680303902583418	0.622	0.284	9.74713858560796e-126	atlas_24h_alh	RpL17
RpL35A.1	1.12246124521977e-129	0.766377699727874	0.508	0.205	1.43652590163226e-125	atlas_24h_alh	RpL35A
sesB.1	1.92623702750511e-129	0.632904496251995	0.727	0.38	2.46519814780104e-125	atlas_24h_alh	sesB
RpS23.1	7.51530676552495e-128	0.712674286959973	0.611	0.282	9.61808959851883e-124	atlas_24h_alh	RpS23
Pal2.1	5.76959936142817e-127	0.797179225913429	0.514	0.217	7.38393326275578e-123	atlas_24h_alh	Pal2
lncRNA:CR40469.1	1.54847268691327e-125	0.813074227525098	0.473	0.191	1.9817353447116e-121	atlas_24h_alh	lncRNA:CR40469
alphaTub84B.1	9.04417980429171e-125	0.57836990964116	0.755	0.398	1.15747413135325e-120	atlas_24h_alh	alphaTub84B
RpL31.1	3.02767437062452e-121	0.655062851049302	0.695	0.36	3.87481765952526e-117	atlas_24h_alh	RpL31
RpL9.1	1.35835551792313e-120	0.742147650105588	0.443	0.169	1.73842339183802e-116	atlas_24h_alh	RpL9
RpL5.1	1.12121472974509e-119	0.656873451433694	0.528	0.224	1.43493061112777e-115	atlas_24h_alh	RpL5
RpL23.1	1.58171447925928e-118	0.607257639013335	0.802	0.476	2.02427819055602e-114	atlas_24h_alh	RpL23
RpS20.1	5.98852625197205e-118	0.622912523208292	0.732	0.4	7.66411589727383e-114	atlas_24h_alh	RpS20
RpL23A.1	1.28530274948278e-117	0.683131552210868	0.471	0.189	1.64493045878806e-113	atlas_24h_alh	RpL23A
RpL27.1	6.16362926069256e-114	0.565769852018376	0.664	0.326	7.88821272783434e-110	atlas_24h_alh	RpL27
RpL30.1	8.00763788299904e-114	0.625480381937715	0.619	0.297	1.02481749626622e-109	atlas_24h_alh	RpL30
mt:CoIII.1	6.91829092780511e-112	0.483406158976632	0.939	0.754	8.85402872940498e-108	atlas_24h_alh	mt:CoIII
RpS24.1	1.49068599680006e-111	0.650342212640124	0.566	0.259	1.90777993870472e-107	atlas_24h_alh	RpS24
RpS3.1	1.22119963582231e-109	0.659946189543558	0.5	0.214	1.56289129392539e-105	atlas_24h_alh	RpS3
tsr.1	1.65848477543699e-109	0.627955875692696	0.548	0.248	2.12252881560427e-105	atlas_24h_alh	tsr
Chchd2.1	2.79678812420676e-108	0.805792572732766	0.335	0.115	3.57932944135981e-104	atlas_24h_alh	Chchd2
Hrb87F.1	3.49647472822529e-107	0.831450150069468	0.284	0.086	4.47478835718273e-103	atlas_24h_alh	Hrb87F
RpS19a.1	1.46440202624093e-106	0.626965625078765	0.5	0.216	1.87414171318315e-102	atlas_24h_alh	RpS19a
Cyp1.1	3.41479638763896e-106	0.543801156192158	0.609	0.291	4.37025641690034e-102	atlas_24h_alh	Cyp1
RpL4.1	3.89584037338904e-106	0.734580902439702	0.344	0.12	4.9858965098633e-102	atlas_24h_alh	RpL4
RpS29.1	1.13763979186984e-105	0.496321527567742	0.834	0.533	1.45595140563502e-101	atlas_24h_alh	RpS29
Ald1.1	2.62003589528713e-104	0.454571094150777	0.898	0.636	3.35312193878846e-100	atlas_24h_alh	Ald1
eEF1beta.1	9.25173849531092e-101	0.797204102407897	0.259	0.076	1.18403749262989e-96	atlas_24h_alh	eEF1beta
CG6329.1	4.31425299768237e-99	0.562219897236163	0.775	0.471	5.5213809864339e-95	atlas_24h_alh	CG6329
betaTub56D.1	9.89295981032654e-99	0.41222437022315	0.955	0.761	1.26610099652559e-94	atlas_24h_alh	betaTub56D
mt:ND3	5.95987402723679e-96	1.028750260281	0.152	0.025	7.62744678005765e-92	atlas_24h_alh	mt:ND3
Hsp23.1	1.60555397882459e-94	0.679395560313935	0.316	0.111	2.05478798209971e-90	atlas_24h_alh	Hsp23
Pgk.1	1.71708507931967e-93	0.567983754525434	0.416	0.173	2.19752548451331e-89	atlas_24h_alh	Pgk
Act5C.1	4.60927510800345e-93	0.528786958327109	0.582	0.284	5.89895028322281e-89	atlas_24h_alh	Act5C
eEF5.1	9.84994636686342e-93	0.663321020755457	0.339	0.127	1.26059613603118e-88	atlas_24h_alh	eEF5
eIF4A.1	9.18751017644835e-92	0.620440646410549	0.427	0.185	1.17581755238186e-87	atlas_24h_alh	eIF4A
Hsp83.1	3.93846151958154e-91	0.733449160247553	0.27	0.088	5.04044305276046e-87	atlas_24h_alh	Hsp83
RpS16.1	1.22621342305684e-90	0.529781758746237	0.585	0.291	1.56930793882814e-86	atlas_24h_alh	RpS16
pre-rRNA:CR45845	1.58394209721693e-90	0.948572261683377	0.181	0.041	2.02712909601823e-86	atlas_24h_alh	pre-rRNA:CR45845
RpS25.1	1.63398304147168e-90	0.441943597680246	0.882	0.644	2.09117149647545e-86	atlas_24h_alh	RpS25
ATPsynD.1	4.42500328788763e-90	0.565595070125049	0.553	0.273	5.66311920783859e-86	atlas_24h_alh	ATPsynD
RpL32.1	1.74046175012302e-89	0.497666456347886	0.798	0.507	2.22744294780744e-85	atlas_24h_alh	RpL32
CG2269.1	3.4777758541892e-88	0.700312573355468	0.358	0.146	4.45085753819133e-84	atlas_24h_alh	CG2269
Pglym78.1	4.00116867573399e-87	0.442374077559529	0.644	0.341	5.12069567120436e-83	atlas_24h_alh	Pglym78
UQCR-11.1	1.22188027225616e-86	-1.11900444019279	0.401	0.505	1.56376237243343e-82	atlas_24h_alh	UQCR-11
Pdp1	1.44717030661233e-86	0.547254852178967	0.725	0.428	1.85208855840246e-82	atlas_24h_alh	Pdp1
cib.1	4.62623726521173e-85	0.650888097392514	0.601	0.336	5.92065845201797e-81	atlas_24h_alh	cib
His3.3B	1.12215268083089e-84	0.513318268086959	0.814	0.537	1.43613100092738e-80	atlas_24h_alh	His3.3B
Hr38.1	2.0208904607547e-84	0.748327885145135	0.258	0.087	2.58633561167387e-80	atlas_24h_alh	Hr38
RpS13.1	3.46606495813642e-84	0.455852804011616	0.788	0.493	4.43586993342298e-80	atlas_24h_alh	RpS13
porin.1	3.80145109224782e-84	0.498163933450433	0.545	0.268	4.86509710785876e-80	atlas_24h_alh	porin
RpS30.1	1.076844447743e-83	0.494016715870667	0.673	0.376	1.37814552422149e-79	atlas_24h_alh	RpS30
UQCR-C2.1	1.93436128668938e-83	0.741846196496927	0.22	0.065	2.47559557470507e-79	atlas_24h_alh	UQCR-C2
Eip75B.1	3.79273407477577e-83	-1.16885646966148	0.393	0.495	4.85394106889803e-79	atlas_24h_alh	Eip75B
Hsp26.1	2.30127056285558e-82	0.785337840429445	0.392	0.177	2.94516606634257e-78	atlas_24h_alh	Hsp26
Rpt2.1	3.58081071039712e-78	0.685178078040644	0.248	0.085	4.58272154716624e-74	atlas_24h_alh	Rpt2
Fum1	9.40529291022397e-78	0.816571108459316	0.142	0.028	1.20368938665046e-73	atlas_24h_alh	Fum1
RpL36A.1	2.46109680897835e-77	0.461043098462067	0.74	0.445	3.1497116961305e-73	atlas_24h_alh	RpL36A
CG5758.1	7.66589698866489e-77	0.583730906258312	0.285	0.107	9.81081496609333e-73	atlas_24h_alh	CG5758
blw.1	4.26414369137037e-76	0.49089413529474	0.483	0.234	5.4572510962158e-72	atlas_24h_alh	blw
RpS15Aa.1	2.0510487275276e-75	0.516879319669946	0.424	0.196	2.62493216148982e-71	atlas_24h_alh	RpS15Aa
Gapdh1.1	6.68839671120788e-74	0.383689211468402	0.716	0.423	8.55981011100384e-70	atlas_24h_alh	Gapdh1
RpS21.1	1.19969685403154e-72	0.412579867854289	0.827	0.569	1.53537203378956e-68	atlas_24h_alh	RpS21
Fkbp12.1	5.36783137070447e-72	0.420871194773619	0.629	0.345	6.86975058822758e-68	atlas_24h_alh	Fkbp12
nSyb.1	1.47042562127652e-71	0.455585782422675	0.772	0.493	1.88185071010968e-67	atlas_24h_alh	nSyb
cathD.1	4.36034966585238e-71	0.686246412659551	0.185	0.054	5.58037550235788e-67	atlas_24h_alh	cathD
Nacalpha.1	6.67213236501492e-71	0.542903071445664	0.263	0.099	8.53899500074609e-67	atlas_24h_alh	Nacalpha
mt:tRNA:Ser-GCT	2.02468565878414e-69	0.60287505800747	0.3	0.125	2.59119270611194e-65	atlas_24h_alh	mt:tRNA:Ser-GCT
stg.1	2.66762168381793e-68	0.796726510499236	0.151	0.038	3.41402223095019e-64	atlas_24h_alh	stg
Hsc70-3.1	5.58147518328746e-68	0.567293270915275	0.24	0.088	7.14317193957129e-64	atlas_24h_alh	Hsc70-3
Unr.1	7.3967227866793e-67	0.461566626069886	0.477	0.243	9.46632582239216e-63	atlas_24h_alh	Unr
Gdi.1	1.95613118929947e-65	0.527058354108167	0.384	0.184	2.50345669606547e-61	atlas_24h_alh	Gdi
7B2.1	5.61868972100139e-65	0.436743336353381	0.339	0.15	7.19079910493758e-61	atlas_24h_alh	7B2
RpS28b.1	1.10917528063212e-64	0.399710795219488	0.722	0.451	1.41952252415299e-60	atlas_24h_alh	RpS28b
ATPsynO.1	1.18619783035632e-64	0.455171737116844	0.374	0.175	1.51809598329002e-60	atlas_24h_alh	ATPsynO
osp	2.13966012375455e-64	0.605995592229508	0.25	0.098	2.73833702638108e-60	atlas_24h_alh	osp
RpL35.1	2.25750946981951e-64	0.422336067816725	0.516	0.271	2.88916061947501e-60	atlas_24h_alh	RpL35
ATPsyngamma.1	1.54133555630218e-63	0.516941526075513	0.272	0.111	1.97260124495552e-59	atlas_24h_alh	ATPsyngamma
ND-39.1	1.565273076923e-63	0.563859395178948	0.193	0.064	2.00323648384606e-59	atlas_24h_alh	ND-39
rdx.1	7.14188859871487e-63	0.546631116379058	0.301	0.132	9.14018902863529e-59	atlas_24h_alh	rdx
ATPsynbeta.1	7.50725089756641e-63	0.394688215593873	0.439	0.216	9.6077796987055e-59	atlas_24h_alh	ATPsynbeta
smt3.1	9.74089204413504e-63	0.422193010636053	0.775	0.537	1.2466393638084e-58	atlas_24h_alh	smt3
amon.1	2.82126641983453e-62	0.536066368123957	0.24	0.093	3.61065676410423e-58	atlas_24h_alh	amon
Tsp96F	3.69659237900886e-62	0.516116991024066	0.275	0.114	4.73089892665554e-58	atlas_24h_alh	Tsp96F
Tpi.1	4.41536355457961e-62	0.283560804023034	0.61	0.335	5.65078227715099e-58	atlas_24h_alh	Tpi
lncRNA:Hsromega.1	9.45263098927987e-62	0.421025386738076	0.582	0.328	1.20974771400804e-57	atlas_24h_alh	lncRNA:Hsromega
slgA.1	9.99232561819907e-62	0.489707499927316	0.359	0.171	1.27881783261712e-57	atlas_24h_alh	slgA
RFeSP.1	3.22125175680642e-61	0.515452811880858	0.26	0.105	4.12255799836086e-57	atlas_24h_alh	RFeSP
Gs2.1	6.49661426252013e-60	0.598163313206866	0.2	0.071	8.31436693317326e-56	atlas_24h_alh	Gs2
RpL38.1	8.16204471061469e-60	0.434017173534849	0.767	0.532	1.04457848206447e-55	atlas_24h_alh	RpL38
CG46385.1	1.0615446104742e-59	0.544925490872614	0.234	0.092	1.35856479248488e-55	atlas_24h_alh	CG46385
Tctp.1	1.45022973835055e-59	0.501801827417943	0.223	0.084	1.85600401914104e-55	atlas_24h_alh	Tctp
CG9705.1	2.27179440539578e-59	0.328341894268741	0.349	0.16	2.90744248002552e-55	atlas_24h_alh	CG9705
Nlp.1	2.34384771532514e-59	0.53892513771774	0.208	0.076	2.99965630607312e-55	atlas_24h_alh	Nlp
ATPsynB.1	2.62076058921887e-59	0.401241438015913	0.333	0.152	3.35404940208231e-55	atlas_24h_alh	ATPsynB
Rdh.1	3.06175034675553e-59	-1.29972254668883	0.207	0.326	3.91842809377773e-55	atlas_24h_alh	Rdh
jdp.1	1.10345459541141e-58	0.694537803389609	0.224	0.089	1.41220119120752e-54	atlas_24h_alh	jdp
RpS27.1	1.27848234534135e-57	0.36621086697934	0.849	0.612	1.63620170556786e-53	atlas_24h_alh	RpS27
His3.3A.1	7.31181207237925e-57	0.494535000058256	0.211	0.079	9.35765709023096e-53	atlas_24h_alh	His3.3A
eIF2beta.1	1.98883220378089e-56	0.419810947828128	0.357	0.174	2.54530745439879e-52	atlas_24h_alh	eIF2beta
Swip-1	7.92801629334397e-56	0.555073485319509	0.175	0.059	1.01462752522216e-51	atlas_24h_alh	Swip-1
Pde6.1	8.08440557107635e-56	-1.25456968138246	0.238	0.348	1.03464222498635e-51	atlas_24h_alh	Pde6
Mkp3.1	1.10202677890194e-55	0.474395363515446	0.438	0.234	1.4103738716387e-51	atlas_24h_alh	Mkp3
Ggamma1.1	2.73442469255731e-55	0.370517220190703	0.447	0.232	3.49951672153485e-51	atlas_24h_alh	Ggamma1
Idh3a.1	1.44420287680776e-54	0.462878509444012	0.208	0.079	1.84829084173858e-50	atlas_24h_alh	Idh3a
bic.1	6.38269833281867e-54	0.380261173270537	0.273	0.119	8.16857732634133e-50	atlas_24h_alh	bic
PyK.1	7.86045852713285e-54	0.376334266474276	0.457	0.244	1.00598148230246e-49	atlas_24h_alh	PyK
UQCR-C1.1	1.23761963126757e-53	0.488246984636511	0.189	0.069	1.58390560409623e-49	atlas_24h_alh	UQCR-C1
AhcyL1.1	1.46362353341644e-53	0.531124010874756	0.185	0.067	1.87314539806637e-49	atlas_24h_alh	AhcyL1
Drat.1	1.51819477178406e-53	0.371979388401205	0.307	0.141	1.94298566892924e-49	atlas_24h_alh	Drat
p23.1	5.50033208108502e-53	0.401706976714519	0.257	0.11	7.03932499737261e-49	atlas_24h_alh	p23
Pgi.1	4.89131873884738e-52	0.392111697804217	0.317	0.151	6.25990972197688e-48	atlas_24h_alh	Pgi
Akap200.1	5.31581858185495e-52	0.419577558285628	0.321	0.156	6.80318462105796e-48	atlas_24h_alh	Akap200
PPP4R2r.1	6.02421888361957e-52	0.450590470493065	0.265	0.118	7.70979532725633e-48	atlas_24h_alh	PPP4R2r
tara.1	6.08628121740843e-52	0.441242386158876	0.276	0.125	7.78922270203931e-48	atlas_24h_alh	tara
CG9674.1	2.72564950649516e-51	0.499107452086571	0.219	0.091	3.4882862384125e-47	atlas_24h_alh	CG9674
lola.1	4.34072675693127e-51	0.369056709499894	0.326	0.158	5.55526210352064e-47	atlas_24h_alh	lola
Vha36-1.1	1.21311122500933e-50	0.385356977092038	0.248	0.107	1.55253974576693e-46	atlas_24h_alh	Vha36-1
Gdh	1.97118822822064e-50	0.53464848777305	0.173	0.063	2.52272669447678e-46	atlas_24h_alh	Gdh
crc.1	7.70383291950304e-50	0.442356478316604	0.214	0.087	9.85936537037999e-46	atlas_24h_alh	crc
RpL29.1	8.23474109202599e-50	0.235588758621649	0.955	0.792	1.05388216495749e-45	atlas_24h_alh	RpL29
eEF1alpha2.1	1.04216138060236e-49	0.413993524075703	0.195	0.075	1.3337581348949e-45	atlas_24h_alh	eEF1alpha2
COX4.1	1.43028751839713e-49	0.355305942321388	0.444	0.239	1.83048196604465e-45	atlas_24h_alh	COX4
EndoA.1	1.64312363394661e-49	0.363214210342487	0.417	0.223	2.10286962672487e-45	atlas_24h_alh	EndoA
Gabat.1	2.10342966378771e-48	0.499900019871298	0.158	0.055	2.69196928371551e-44	atlas_24h_alh	Gabat
alphaTub84D.1	3.14208661998803e-48	0.432733859642722	0.187	0.073	4.02124245626068e-44	atlas_24h_alh	alphaTub84D
Rac1.1	3.78796376344498e-48	0.433364187729506	0.226	0.097	4.84783602445689e-44	atlas_24h_alh	Rac1
Pgm1	5.74332298371962e-48	0.514186890492609	0.153	0.052	7.35030475456437e-44	atlas_24h_alh	Pgm1
nrv3.1	6.31697597331679e-48	0.192827870259538	0.971	0.867	8.08446585065083e-44	atlas_24h_alh	nrv3
Vha68-1.1	6.41234100752527e-48	0.385372958347844	0.217	0.09	8.20651402143084e-44	atlas_24h_alh	Vha68-1
brat.1	2.11636065672326e-47	0.357647667706936	0.237	0.105	2.70851836847443e-43	atlas_24h_alh	brat
RpL34a	2.33267895587061e-47	0.520890162819736	0.159	0.056	2.98536252772321e-43	atlas_24h_alh	RpL34a
CG11155	2.82028670816512e-47	0.385945935771696	0.272	0.127	3.60940292910972e-43	atlas_24h_alh	CG11155
ATPsyndelta	5.43145024605246e-47	0.433723994912111	0.235	0.105	6.95117002489794e-43	atlas_24h_alh	ATPsyndelta
Obp44a.1	5.6361177206362e-47	0.26377351308911	0.756	0.497	7.21310345887021e-43	atlas_24h_alh	Obp44a
Galphao.1	6.45540564353594e-46	0.282950350188828	0.898	0.703	8.2616281425973e-42	atlas_24h_alh	Galphao
CG43778	1.93655978359015e-45	0.435897752884221	0.198	0.082	2.47840921103868e-41	atlas_24h_alh	CG43778
SoxN	2.38428809145598e-45	0.620834561252157	0.238	0.112	3.05141189944536e-41	atlas_24h_alh	SoxN
hoe1	3.15877120857991e-45	0.467125340406507	0.203	0.086	4.04259539274057e-41	atlas_24h_alh	hoe1
Gapdh2.1	3.16518952230204e-45	0.233519632753318	0.774	0.535	4.05080955064216e-41	atlas_24h_alh	Gapdh2
Sod1.1	4.32951382757841e-44	0.367294667443758	0.233	0.105	5.54091179653485e-40	atlas_24h_alh	Sod1
Vha44	3.41703012032853e-43	0.442088478297594	0.168	0.066	4.37311514799646e-39	atlas_24h_alh	Vha44
lncRNA:CR31451.1	5.19446305199873e-42	0.30729425841958	0.479	0.274	6.64787381394797e-38	atlas_24h_alh	lncRNA:CR31451
lbk	5.4501693710974e-42	0.249265235940421	0.39	0.21	6.97512676113045e-38	atlas_24h_alh	lbk
osa.1	6.38617612985417e-42	0.375527167366419	0.223	0.101	8.17302821098736e-38	atlas_24h_alh	osa
awd.1	4.42922989529629e-41	0.249852755400546	0.611	0.369	5.66852842000019e-37	atlas_24h_alh	awd
14-3-3epsilon.1	4.57487072128238e-41	0.249661141752036	0.699	0.442	5.8549195490972e-37	atlas_24h_alh	14-3-3epsilon
Cyt-c-p	1.26199944527965e-40	0.326311786183946	0.269	0.133	1.6151068900689e-36	atlas_24h_alh	Cyt-c-p
CG3625	1.4982820199581e-40	0.398689383293957	0.189	0.081	1.91750132914238e-36	atlas_24h_alh	CG3625
Syt1.1	1.72692176802332e-40	0.277297589488112	0.616	0.377	2.21011447871624e-36	atlas_24h_alh	Syt1
chic.1	1.75426410185149e-40	0.261555475560624	0.325	0.168	2.24510719754954e-36	atlas_24h_alh	chic
CG13551.1	1.01031686092176e-39	0.295196386837194	0.268	0.132	1.29300351860767e-35	atlas_24h_alh	CG13551
elB	1.75275627016009e-39	0.388036281332567	0.262	0.132	2.24317747455089e-35	atlas_24h_alh	elB
Ptpmeg2	1.85351495858048e-39	0.342351571159435	0.203	0.091	2.3721284439913e-35	atlas_24h_alh	Ptpmeg2
emb.1	2.57056583155056e-39	0.222518790114195	0.344	0.181	3.2898101512184e-35	atlas_24h_alh	emb
Argk.1	3.49325079484714e-39	0.24446044958663	0.436	0.246	4.47066236724537e-35	atlas_24h_alh	Argk
Mapmodulin.1	3.74162573242709e-39	0.275771025277971	0.405	0.227	4.78853261236019e-35	atlas_24h_alh	Mapmodulin
Mdh2.1	4.58809002746981e-39	0.274524531251055	0.182	0.077	5.87183761715586e-35	atlas_24h_alh	Mdh2
chinmo	6.99241639896871e-38	0.265025017179426	0.56	0.338	8.94889450740015e-34	atlas_24h_alh	chinmo
CG13743.1	7.6660035398714e-38	0.374811117084141	0.189	0.084	9.81095133032742e-34	atlas_24h_alh	CG13743
CycG	1.70444848024382e-37	0.285451558744212	0.275	0.139	2.18135316501603e-33	atlas_24h_alh	CycG
Calr.1	1.70536238218782e-37	0.250286865934392	0.237	0.114	2.18252277672397e-33	atlas_24h_alh	Calr
Hsc70-4.1	1.76323349597934e-37	0.378094787841455	0.201	0.092	2.25658622815436e-33	atlas_24h_alh	Hsc70-4
CNBP.1	2.48823597482309e-37	0.262898648935575	0.379	0.212	3.1844444005786e-33	atlas_24h_alh	CNBP
Vha26	5.09453180244289e-37	0.322129079029162	0.218	0.103	6.51998180076641e-33	atlas_24h_alh	Vha26
Hsc70Cb.1	5.93007826413603e-36	0.273623816574199	0.5	0.3	7.58931416244129e-32	atlas_24h_alh	Hsc70Cb
Plc21C	6.40209846475166e-36	0.267507755315657	0.231	0.113	8.19340561518917e-32	atlas_24h_alh	Plc21C
ND-ACP	2.07968185130147e-35	0.237964850259676	0.273	0.141	2.66157683329562e-31	atlas_24h_alh	ND-ACP
CG31030.1	2.18812771291341e-35	0.297679678271487	0.202	0.095	2.80036584698658e-31	atlas_24h_alh	CG31030
Nrt	2.62074827643582e-35	0.343201870283177	0.211	0.101	3.35403364418256e-31	atlas_24h_alh	Nrt
Spred	2.98897921711379e-35	0.24345101198586	0.223	0.108	3.82529560206223e-31	atlas_24h_alh	Spred
Gad1	3.38735092169567e-35	0.286769346958056	0.292	0.157	4.33513170958612e-31	atlas_24h_alh	Gad1
Rm62	8.78062915973792e-35	0.244473658155136	0.251	0.128	1.12374491986326e-30	atlas_24h_alh	Rm62
sr	1.86906213768029e-34	0.428487082250738	0.274	0.149	2.39202572380323e-30	atlas_24h_alh	sr
Fer2LCH.1	4.37867683794653e-34	0.188208106242349	0.411	0.234	5.60383061720397e-30	atlas_24h_alh	Fer2LCH
COX6B.1	4.91090754371411e-34	0.2047346139107	0.496	0.298	6.28497947444532e-30	atlas_24h_alh	COX6B
PIG-T.1	2.95653385258396e-33	0.220797529439575	0.322	0.177	3.78377202453696e-29	atlas_24h_alh	PIG-T
ND-B22	4.16172086574378e-33	0.248482262294224	0.286	0.154	5.32617036397889e-29	atlas_24h_alh	ND-B22
eEF2.1	6.499366746044e-33	0.226441639466424	0.225	0.113	8.31788956158712e-29	atlas_24h_alh	eEF2
CG2852.1	1.37043114898277e-32	0.176012028832104	0.29	0.155	1.75387778446814e-28	atlas_24h_alh	CG2852
mtd	1.58480651504485e-32	0.252037120464408	0.349	0.2	2.02823537795439e-28	atlas_24h_alh	mtd
CanB	4.04803708407099e-32	0.242420286417865	0.207	0.102	5.18067786019405e-28	atlas_24h_alh	CanB
Fer1HCH.1	8.20987074488829e-32	0.241898646061492	0.195	0.094	1.0506992579308e-27	atlas_24h_alh	Fer1HCH
nAChRbeta1	8.42820526708932e-32	0.235570306254996	0.297	0.164	1.07864171008209e-27	atlas_24h_alh	nAChRbeta1
DIP1	1.1259856724304e-31	0.237345196123241	0.45	0.272	1.44103646357643e-27	atlas_24h_alh	DIP1
Pfk.1	6.98961429169466e-31	0.1635340778937	0.419	0.247	8.94530837051082e-27	atlas_24h_alh	Pfk
Gbs-76A.1	2.26719840210318e-30	0.230900590255367	0.215	0.109	2.90156051501165e-26	atlas_24h_alh	Gbs-76A
Vha16-1.1	2.5641969342863e-30	0.174715838461641	0.538	0.33	3.28165923649961e-26	atlas_24h_alh	Vha16-1
Hasp.1	1.33566044482777e-29	0.174065427537247	0.485	0.298	1.70937823729058e-25	atlas_24h_alh	Hasp
CtBP.1	4.35095671491024e-29	0.145273580356907	0.412	0.243	5.56835440374213e-25	atlas_24h_alh	CtBP
kra.1	4.99045934500605e-29	0.177561833106737	0.304	0.171	6.38678986973874e-25	atlas_24h_alh	kra
dco	5.27466503318045e-29	0.232278570402926	0.207	0.105	6.75051630946434e-25	atlas_24h_alh	dco
Act42A.1	2.34033164318093e-28	0.210880631016429	0.228	0.121	2.99515643694295e-24	atlas_24h_alh	Act42A
igl.1	3.14043537538123e-28	0.229212909873827	0.275	0.155	4.01912919341289e-24	atlas_24h_alh	igl
kmr	3.50428847740033e-28	0.204270338108112	0.213	0.111	4.48478839337695e-24	atlas_24h_alh	kmr
aqz	3.80938407491026e-26	0.179922982588293	0.613	0.4	4.87524973907015e-22	atlas_24h_alh	aqz
E2f1	6.61664733624273e-26	0.152137650435595	0.353	0.211	8.46798526092344e-22	atlas_24h_alh	E2f1
CG42674	8.8977126900438e-26	0.272665427968755	0.256	0.148	1.13872927007181e-21	atlas_24h_alh	CG42674
wdb	2.09183821240881e-25	0.139209866448251	0.292	0.17	2.6771345442408e-21	atlas_24h_alh	wdb
CG17816	3.70789752617856e-25	0.204189562646567	0.237	0.133	4.74536725400333e-21	atlas_24h_alh	CG17816
CG32369	5.49809403468232e-25	0.145951457934355	0.236	0.13	7.03646074558644e-21	atlas_24h_alh	CG32369
Dg	8.61875786377793e-25	0.170371719487561	0.284	0.165	1.1030286314063e-20	atlas_24h_alh	Dg
ab	8.9113949112522e-24	0.21382475577844	0.246	0.144	1.14048032074206e-19	atlas_24h_alh	ab
dpr9	8.94016092320104e-24	0.224556206704537	0.597	0.427	1.14416179495127e-19	atlas_24h_alh	dpr9
Pkc98E	9.03155536913517e-24	0.124329113566518	0.248	0.141	1.15585845614192e-19	atlas_24h_alh	Pkc98E
pasha	1.18023618949684e-23	0.173958279435325	0.274	0.161	1.51046627531805e-19	atlas_24h_alh	pasha
hth	1.23415980164623e-23	0.130240472682172	0.452	0.293	1.57947771414685e-19	atlas_24h_alh	hth
Trim9	2.10307841182012e-23	0.233427266868888	0.384	0.249	2.69151975144739e-19	atlas_24h_alh	Trim9
Eip63E	2.61186340194691e-23	0.12637927557607	0.44	0.276	3.34266278181166e-19	atlas_24h_alh	Eip63E
scyl	3.51478781588338e-23	0.162551754212746	0.238	0.136	4.49822544676755e-19	atlas_24h_alh	scyl
IA-2.1	4.24528934330507e-22	0.229796023637653	0.784	0.63	5.43312130156183e-18	atlas_24h_alh	IA-2
trn	5.10717328403445e-22	0.186161428747777	0.432	0.298	6.53616036890729e-18	atlas_24h_alh	trn
CG11319	2.41077821575791e-21	0.226696736268089	0.349	0.225	3.08531396052698e-17	atlas_24h_alh	CG11319
Fis1	4.90722911816625e-21	0.166601016393285	0.252	0.15	6.28027182542917e-17	atlas_24h_alh	Fis1
rdgB	6.54822615781691e-21	0.121671376800301	0.34	0.21	8.38041983677408e-17	atlas_24h_alh	rdgB
Paip2	7.58984459736104e-21	0.109332326942289	0.243	0.143	9.71348311570266e-17	atlas_24h_alh	Paip2
MESK2.1	1.16562527371362e-20	0.121258003560367	0.511	0.334	1.49176722529869e-16	atlas_24h_alh	MESK2
bol	3.48138592341675e-19	0.106003805235903	0.291	0.181	4.45547770478876e-15	atlas_24h_alh	bol
mei-P26.1	2.46474178670847e-18	0.106409644356727	0.614	0.416	3.15437653862951e-14	atlas_24h_alh	mei-P26
dally	1.69726233986164e-17	0.114610077877385	0.319	0.206	2.17215634255493e-13	atlas_24h_alh	dally
lncRNA:noe.1	8.60859633769707e-17	-0.152238660265706	0.369	0.24	1.10172815929847e-12	atlas_24h_alh	lncRNA:noe
Toll-7	5.94583781117787e-16	0.136188171211245	0.509	0.367	7.60948323074543e-12	atlas_24h_alh	Toll-7
Obp99a	6.39499620734476e-11	-0.1739368771369	0.358	0.245	8.18431614615982e-07	atlas_24h_alh	Obp99a
MtnA.1	1.16694211711323e-10	-0.155605783139372	0.434	0.297	1.49345252148151e-06	atlas_24h_alh	MtnA
fne	8.96642312605121e-08	-0.232743394678892	0.865	0.746	0.00114752283167203	atlas_24h_alh	fne
eff	2.4143917178269e-07	-0.149739497780867	0.372	0.265	0.00308993852047487	atlas_24h_alh	eff
mts	2.49682061828019e-07	-0.10030429024252	0.424	0.302	0.00319543102727499	atlas_24h_alh	mts
Hrb27C	2.8801807767824e-07	-0.246827667834395	0.752	0.64	0.00368605535812612	atlas_24h_alh	Hrb27C
fz2	1.92555963793068e-05	0.107243294847953	0.803	0.671	0.246433122462368	atlas_24h_alh	fz2
CG4612	2.31454576762974e-05	-0.123308014037756	0.425	0.312	0.296215567341254	atlas_24h_alh	CG4612
CG44422	3.38133300443543e-05	-0.120821124449615	0.444	0.339	0.432742997907647	atlas_24h_alh	CG44422
CG32767	4.49403840921465e-05	-0.171826184996095	0.388	0.286	0.575147035611292	atlas_24h_alh	CG32767
cdi	7.55986974410292e-05	-0.131381077954491	0.466	0.339	0.967512129850291	atlas_24h_alh	cdi
Alk.1	0.000145846600585318	-0.281492621363616	0.858	0.705	1	atlas_24h_alh	Alk
Tlk	0.00121050661080104	-0.139347827274779	0.523	0.388	1	atlas_24h_alh	Tlk
Sh	0.00192587135253257	-0.129660738860486	0.492	0.374	1	atlas_24h_alh	Sh
UQCR-14	0.0023449385549891	-0.12963804247653	0.558	0.418	1	atlas_24h_alh	UQCR-14
stai	0.00372785095213267	-0.221801595867442	0.765	0.64	1	atlas_24h_alh	stai
Fas2	0.00810955778500692	-0.117665629368259	0.628	0.52	1	atlas_24h_alh	Fas2
HmgZ	0.00817963701512995	-0.257264142597568	0.423	0.322	1	atlas_24h_alh	HmgZ
ATPsynCF6	0.0117124203261668	-0.171952229018518	0.459	0.353	1	atlas_24h_alh	ATPsynCF6
Ggamma30A	0.0267673602690612	-0.148451419040049	0.663	0.529	1	atlas_24h_alh	Ggamma30A
Tm1	0.0286738134996138	-0.189626255093228	0.481	0.37	1	atlas_24h_alh	Tm1
Alk.2	1.01085638535132e-187	-0.976644601551801	0.526	0.871	1.29369400197262e-183	atlas_48h_alh	Alk
pAbp	1.11293286556609e-175	-0.80793040961216	0.812	0.961	1.42433148135149e-171	atlas_48h_alh	pAbp
Ldh.1	3.98507474165546e-125	-0.592924721916124	0.812	0.964	5.10009865437065e-121	atlas_48h_alh	Ldh
Cngl.1	5.80975167041185e-107	-1.04822301788999	0.391	0.688	7.43532018779308e-103	atlas_48h_alh	Cngl
CG11000.1	1.90475883368314e-95	-1.15790839279457	0.151	0.407	2.43771035534768e-91	atlas_48h_alh	CG11000
Pdp1.1	9.42326714132356e-90	-0.693492353573777	0.334	0.648	1.20598972874659e-85	atlas_48h_alh	Pdp1
kek1.1	1.91720438161502e-89	-1.39883997449045	0.101	0.322	2.4536381675909e-85	atlas_48h_alh	kek1
Syn1.1	4.2355020681002e-89	-1.25429819323348	0.082	0.301	5.42059554675464e-85	atlas_48h_alh	Syn1
lncRNA:noe.2	1.28664459448723e-88	1.46366708682682	0.418	0.246	1.64664775202475e-84	atlas_48h_alh	lncRNA:noe
RNASEK.1	6.82390512918795e-86	-0.807533121125799	0.251	0.537	8.73323378433474e-82	atlas_48h_alh	RNASEK
Pde6.2	4.22273683814834e-77	-1.09248739105981	0.142	0.365	5.40425860546224e-73	atlas_48h_alh	Pde6
Rdh.2	8.15830866847993e-76	-1.09674068949366	0.124	0.336	1.04410034339206e-71	atlas_48h_alh	Rdh
CG14312.1	9.03548714065499e-75	-1.16474957650865	0.074	0.262	1.15636164426103e-70	atlas_48h_alh	CG14312
Lcch3.1	3.14783553106116e-72	-0.779597448360324	0.135	0.361	4.02859991265207e-68	atlas_48h_alh	Lcch3
CG30172.1	3.90554241647053e-72	-0.737053640470418	0.406	0.675	4.99831318459898e-68	atlas_48h_alh	CG30172
beat-IIa.1	1.86462602502442e-71	-1.08209057845796	0.311	0.533	2.38634838682626e-67	atlas_48h_alh	beat-IIa
fax	3.12942747948476e-71	-0.553585666501307	0.827	0.963	4.0050412882446e-67	atlas_48h_alh	fax
crol.1	6.78287696706215e-71	-1.05856785410365	0.108	0.307	8.68072594244615e-67	atlas_48h_alh	crol
dlg1.1	2.29303211542903e-68	-0.823219848244614	0.233	0.475	2.93462250132608e-64	atlas_48h_alh	dlg1
flw.1	2.1146182872991e-67	-0.830811185345539	0.142	0.359	2.70628848408539e-63	atlas_48h_alh	flw
Tsp66E.1	1.96402997614342e-63	-0.859093735114028	0.206	0.428	2.51356556346835e-59	atlas_48h_alh	Tsp66E
pum.1	1.78395515887322e-60	-0.691662443487198	0.24	0.478	2.28310581232595e-56	atlas_48h_alh	pum
Pits.1	1.63584363833833e-58	-0.623258908886971	0.332	0.587	2.0935526883454e-54	atlas_48h_alh	Pits
CG17124.1	2.35688558649536e-58	-0.642045720250205	0.403	0.661	3.01634217359676e-54	atlas_48h_alh	CG17124
Bacc.1	7.2488879916464e-58	-0.581491583888007	0.384	0.657	9.27712685170907e-54	atlas_48h_alh	Bacc
CG42750.1	2.44929384290086e-57	-1.1919166711374	0.086	0.245	3.13460626014452e-53	atlas_48h_alh	CG42750
DIP1.1	1.95977698102866e-56	-0.630870644567038	0.193	0.413	2.50812258032048e-52	atlas_48h_alh	DIP1
Rgk1.1	1.18688000232368e-55	-0.812070198964413	0.151	0.343	1.51896902697385e-51	atlas_48h_alh	Rgk1
ATPsynF.1	6.32933892711672e-55	-0.601460525892077	0.431	0.678	8.10028795892398e-51	atlas_48h_alh	ATPsynF
mt:lrRNA.1	9.01276235900513e-55	-0.348302822890742	0.716	0.887	1.15345332670548e-50	atlas_48h_alh	mt:lrRNA
fne.1	1.50318922013311e-54	-0.443190361699339	0.634	0.864	1.92378156392635e-50	atlas_48h_alh	fne
side.1	2.95204259055982e-54	-1.27971857697562	0.066	0.211	3.77802410739846e-50	atlas_48h_alh	side
nAChRalpha6.1	1.01504660794873e-51	-0.466887738652523	0.723	0.907	1.29905664885278e-47	atlas_48h_alh	nAChRalpha6
ps	2.20023229688098e-51	-0.449215267506977	0.537	0.79	2.81585729354827e-47	atlas_48h_alh	ps
CG13364.1	1.3691072736489e-49	-0.685183861599418	0.174	0.366	1.75218348881586e-45	atlas_48h_alh	CG13364
Ten-a.1	4.26687147866562e-49	-0.596972154434758	0.406	0.644	5.46074211839627e-45	atlas_48h_alh	Ten-a
mts.1	1.46535818902312e-48	-0.52669702860361	0.205	0.417	1.87536541031178e-44	atlas_48h_alh	mts
SK.1	2.61563888790643e-48	-0.565877989010828	0.259	0.482	3.34749464874265e-44	atlas_48h_alh	SK
sky.1	9.18423925871827e-48	-0.827697516376003	0.07	0.209	1.17539894033076e-43	atlas_48h_alh	sky
Eip75B.2	2.39216248644728e-46	-0.630652368903366	0.297	0.513	3.06148955015523e-42	atlas_48h_alh	Eip75B
Imp	3.56659088340769e-46	-0.314315775611901	0.846	0.969	4.56452301258516e-42	atlas_48h_alh	Imp
lncRNA:roX1.1	5.34616491363387e-46	0.894625179660454	0.389	0.262	6.84202185646862e-42	atlas_48h_alh	lncRNA:roX1
CG6770.1	1.46019975927605e-45	-0.549768089378245	0.231	0.441	1.86876365192149e-41	atlas_48h_alh	CG6770
ATPsynG.1	4.0811305573654e-45	-0.478351912421758	0.332	0.569	5.22303088731624e-41	atlas_48h_alh	ATPsynG
cdc14.1	1.01546243681351e-44	-0.612702623833549	0.203	0.399	1.29958882663393e-40	atlas_48h_alh	cdc14
CG12605.1	1.70900796370235e-44	-0.58031823143783	0.18	0.366	2.18718839194627e-40	atlas_48h_alh	CG12605
Dsp1.1	2.57372528067127e-44	-0.488506572755122	0.455	0.703	3.29385361420309e-40	atlas_48h_alh	Dsp1
Pkc53E.1	3.47653368307823e-44	-0.691109486774204	0.239	0.432	4.44926780760351e-40	atlas_48h_alh	Pkc53E
CG44422.1	4.95142507457836e-44	-0.549566528834827	0.242	0.442	6.33683381044538e-40	atlas_48h_alh	CG44422
mt:tRNA:Ser-GCT.1	9.25524598031621e-44	-0.583623908308783	0.095	0.244	1.18448638056087e-39	atlas_48h_alh	mt:tRNA:Ser-GCT
scrt.1	2.38468558972306e-43	-0.583840534742422	0.304	0.516	3.05192061772757e-39	atlas_48h_alh	scrt
CG41128.1	9.2774569058311e-43	-0.515309562808279	0.22	0.419	1.18732893480826e-38	atlas_48h_alh	CG41128
CG11319.1	9.44526940017359e-43	-0.595523882197512	0.157	0.329	1.20880557783422e-38	atlas_48h_alh	CG11319
Syx1A.1	7.86674505343157e-42	-0.418838070118272	0.567	0.792	1.00678603193817e-37	atlas_48h_alh	Syx1A
Ptp99A.1	9.46173405347164e-42	-0.689162425656479	0.37	0.586	1.2109127241633e-37	atlas_48h_alh	Ptp99A
pasha.1	1.3868421720753e-41	-0.559391271988029	0.104	0.253	1.77488061182197e-37	atlas_48h_alh	pasha
CG10543.1	2.41828707077857e-41	-0.976863761643405	0.036	0.141	3.09492379318241e-37	atlas_48h_alh	CG10543
VhaM9.7-a.1	3.62265979358922e-41	-0.646110556036458	0.104	0.249	4.63628000383548e-37	atlas_48h_alh	VhaM9.7-a
Nlg3.1	4.57256490311768e-41	-0.797094683321309	0.089	0.223	5.85196856301001e-37	atlas_48h_alh	Nlg3
jeb.1	1.04414881472195e-40	-0.502020968862833	0.444	0.662	1.33630165308115e-36	atlas_48h_alh	jeb
Pitslre.1	1.46121650524322e-40	-0.870450780201654	0.062	0.181	1.87006488341027e-36	atlas_48h_alh	Pitslre
CG30116	1.86446733573858e-40	-0.549988366129674	0.141	0.3	2.38614529627823e-36	atlas_48h_alh	CG30116
CG42258	1.86920508641667e-40	-0.469862403401752	0.135	0.299	2.39220866959606e-36	atlas_48h_alh	CG42258
ND-B14.1	2.06253934756124e-40	-0.488199414627421	0.166	0.342	2.63963785700887e-36	atlas_48h_alh	ND-B14
Sxl	2.69692112422613e-40	-0.462938276699141	0.146	0.314	3.4515196547846e-36	atlas_48h_alh	Sxl
GluRIB.1	6.57036007220505e-40	-0.564981950720592	0.296	0.494	8.40874682040802e-36	atlas_48h_alh	GluRIB
nrm.1	1.18620862545872e-39	-1.1906026452238	0.049	0.156	1.51810979886207e-35	atlas_48h_alh	nrm
Tlk.1	1.26274036934367e-39	-0.383542237753077	0.285	0.512	1.61605512468603e-35	atlas_48h_alh	Tlk
trv.1	1.72858105766701e-39	-0.527033534004728	0.627	0.779	2.21223803760224e-35	atlas_48h_alh	trv
kcc	3.55062304343069e-39	-0.418102057442225	0.262	0.468	4.54408737098259e-35	atlas_48h_alh	kcc
Pp2C1	4.61659397512763e-39	-0.552417884817157	0.089	0.225	5.90831696936834e-35	atlas_48h_alh	Pp2C1
HDAC4.1	8.40772044315166e-39	-0.641936531980947	0.107	0.247	1.07602006231455e-34	atlas_48h_alh	HDAC4
Vha14-1.1	1.0372762634027e-38	-0.539670905173161	0.134	0.289	1.32750616190278e-34	atlas_48h_alh	Vha14-1
skd.1	1.58737366796041e-38	-0.648301452750431	0.089	0.221	2.03152082025574e-34	atlas_48h_alh	skd
tna	5.29944374022489e-38	-0.383899372521133	0.545	0.763	6.78222809873981e-34	atlas_48h_alh	tna
CG10804	6.64232380805297e-38	-0.532807130821848	0.134	0.287	8.50084600954619e-34	atlas_48h_alh	CG10804
Nlg2.1	7.4106802029631e-38	-0.60494545714625	0.149	0.305	9.48418852375217e-34	atlas_48h_alh	Nlg2
His3.3B.1	1.10075051103864e-37	-0.375927646042893	0.488	0.726	1.40874050402726e-33	atlas_48h_alh	His3.3B
mt:ND5.2	2.78484929570424e-37	-0.461310494269627	0.141	0.296	3.56405012864229e-33	atlas_48h_alh	mt:ND5
pcs.1	2.81801609215748e-37	-0.614359190863803	0.09	0.22	3.60649699474314e-33	atlas_48h_alh	pcs
CG42337.1	4.1534892571113e-37	-0.720629981003681	0.077	0.197	5.31563555125105e-33	atlas_48h_alh	CG42337
gprs	7.36175702355926e-37	-0.483886979593123	0.126	0.275	9.42157663875114e-33	atlas_48h_alh	gprs
AMPdeam	1.33676964682107e-36	-0.365545779467636	0.214	0.407	1.7107977940016e-32	atlas_48h_alh	AMPdeam
dpr1.1	4.79615011921393e-36	-0.728189398409275	0.168	0.318	6.13811292256998e-32	atlas_48h_alh	dpr1
Dhit.1	2.14403378332847e-35	-0.402220823900296	0.509	0.744	2.74393443590378e-31	atlas_48h_alh	Dhit
dpr14	1.360281469868e-34	-0.34826246890931	0.322	0.541	1.74088822513707e-30	atlas_48h_alh	dpr14
Drak	1.67783958848672e-34	-0.588361626700662	0.082	0.202	2.14729910534531e-30	atlas_48h_alh	Drak
elB.1	1.77070425860343e-34	-0.451249094883383	0.097	0.225	2.26614731016067e-30	atlas_48h_alh	elB
Rap1.1	5.73576876864585e-34	-0.391449523203975	0.213	0.392	7.34063687011296e-30	atlas_48h_alh	Rap1
dysc.1	5.95380854879946e-34	-0.373621750435185	0.349	0.57	7.61968418075356e-30	atlas_48h_alh	dysc
Tm1.1	5.96769080425959e-34	-0.357974842177187	0.272	0.477	7.63745069129142e-30	atlas_48h_alh	Tm1
CG12991	2.56467282713595e-33	-0.29251673692085	0.332	0.561	3.28226828416859e-29	atlas_48h_alh	CG12991
Eph	3.40935755670636e-33	-0.529954774370232	0.099	0.225	4.3632958010728e-29	atlas_48h_alh	Eph
sdt.1	4.21137044725681e-33	-0.485191636247732	0.25	0.427	5.38971189839927e-29	atlas_48h_alh	sdt
COX5A	5.2968452424054e-33	-0.362113366929079	0.284	0.483	6.77890254123043e-29	atlas_48h_alh	COX5A
Toll-7.1	4.58512030328689e-32	-0.468950014519696	0.302	0.48	5.86803696414656e-28	atlas_48h_alh	Toll-7
UQCR-11.2	9.0853463290035e-32	-0.480050558344566	0.326	0.515	1.16274262318587e-27	atlas_48h_alh	UQCR-11
ND-MWFE.1	1.03986828242732e-31	-0.346579270965836	0.333	0.546	1.33082342785049e-27	atlas_48h_alh	ND-MWFE
msi.1	1.18355473310284e-31	-0.476852658745749	0.485	0.693	1.51471334742502e-27	atlas_48h_alh	msi
ND-AGGG.1	4.02267631281288e-31	-0.468146345748492	0.134	0.27	5.14822114513792e-27	atlas_48h_alh	ND-AGGG
cype.1	2.86331020704349e-30	-0.366093083739469	0.723	0.875	3.66446440297426e-26	atlas_48h_alh	cype
mt:ND1.2	3.21890170754427e-30	-0.357264416879028	0.115	0.243	4.11955040531515e-26	atlas_48h_alh	mt:ND1
COX8.1	3.35000962458407e-30	-0.386344167708101	0.533	0.739	4.28734231754269e-26	atlas_48h_alh	COX8
luna.1	7.99950136556989e-30	-0.515072707917553	0.349	0.53	1.02377618476563e-25	atlas_48h_alh	luna
CG32052	1.13186847952367e-29	-0.456983696793933	0.153	0.289	1.4485652800944e-25	atlas_48h_alh	CG32052
sif.1	1.74390329548989e-29	-0.427328164485014	0.645	0.824	2.23184743756796e-25	atlas_48h_alh	sif
Eip78C.1	1.88147211121883e-29	-0.637777921781135	0.067	0.167	2.40790800793785e-25	atlas_48h_alh	Eip78C
Hsp67Bc	3.35270747782109e-29	-0.544353192046807	0.069	0.169	4.29079503011543e-25	atlas_48h_alh	Hsp67Bc
Frq1.1	1.37981540170795e-28	-0.41833050129574	0.426	0.626	1.76588775110584e-24	atlas_48h_alh	Frq1
sm	1.82488243999622e-28	-0.327561438752647	0.427	0.642	2.33548454670717e-24	atlas_48h_alh	sm
chinmo.1	8.22187746110729e-28	-0.266791032406398	0.294	0.492	1.05223587747251e-23	atlas_48h_alh	chinmo
RapGAP1	9.67984733001686e-28	-0.572474411373091	0.126	0.245	1.23882686129556e-23	atlas_48h_alh	RapGAP1
Vha55	1.08676932481041e-27	-0.302539158352995	0.286	0.479	1.39084738189236e-23	atlas_48h_alh	Vha55
fs(1)h.1	2.68746088495784e-27	-0.369683389631728	0.281	0.461	3.43941244056904e-23	atlas_48h_alh	fs(1)h
nkd.1	2.9923324884296e-27	-0.462589247221462	0.181	0.319	3.82958711869221e-23	atlas_48h_alh	nkd
Not1.1	5.44839249626329e-27	-0.420692378767526	0.116	0.235	6.97285271671776e-23	atlas_48h_alh	Not1
Dg.1	7.15791315249775e-27	-0.336775125874744	0.128	0.253	9.16069725256662e-23	atlas_48h_alh	Dg
CG8671.1	1.33000648365422e-26	-0.401821169392261	0.088	0.194	1.70214229778068e-22	atlas_48h_alh	CG8671
CG16711.1	1.35786625839031e-26	-0.326086293633738	0.211	0.371	1.73779723748792e-22	atlas_48h_alh	CG16711
gro.1	1.40896606701181e-26	-0.335899704132343	0.213	0.374	1.80319477256172e-22	atlas_48h_alh	gro
tun	2.20183641993368e-26	-0.382511062984223	0.101	0.213	2.81791025023113e-22	atlas_48h_alh	tun
ATPsynE.1	2.95347365778147e-26	-0.31805286164445	0.234	0.4	3.77985558722873e-22	atlas_48h_alh	ATPsynE
CG13954.1	6.73135625052254e-26	-0.387450670463296	0.251	0.41	8.61478972941874e-22	atlas_48h_alh	CG13954
psq.1	6.96154049115407e-26	-0.298299807686928	0.164	0.304	8.90937952057898e-22	atlas_48h_alh	psq
Rdl.1	1.08349612307589e-25	-0.309874521908845	0.602	0.807	1.38665833831252e-21	atlas_48h_alh	Rdl
UQCR-14.1	1.27615676004698e-25	-0.256156946603569	0.334	0.537	1.63322542150812e-21	atlas_48h_alh	UQCR-14
dnc	1.65413779361232e-25	-0.261393176996755	0.295	0.489	2.11696554826505e-21	atlas_48h_alh	dnc
Tsp96F.1	3.48205279761293e-25	-0.308269280772079	0.104	0.216	4.45633117038502e-21	atlas_48h_alh	Tsp96F
CG1677.1	3.73115213804471e-25	-0.443183448409333	0.093	0.195	4.77512850626962e-21	atlas_48h_alh	CG1677
Pde9	4.14182895789064e-25	-0.340090353146687	0.222	0.376	5.30071270030844e-21	atlas_48h_alh	Pde9
dpr13.1	1.21979000296497e-24	-0.551963677424264	0.327	0.475	1.56108724579457e-20	atlas_48h_alh	dpr13
COX5B	1.26762264917564e-24	-0.275476893980954	0.269	0.443	1.62230346641499e-20	atlas_48h_alh	COX5B
levy.1	1.46575795374369e-24	-0.345436216246767	0.389	0.581	1.87587702920117e-20	atlas_48h_alh	levy
CG44774.1	1.8957769334726e-24	-0.454451277704828	0.092	0.192	2.42621531945824e-20	atlas_48h_alh	CG44774
CG43737.1	3.59783947197636e-24	-0.440500937820601	0.227	0.367	4.60451495623535e-20	atlas_48h_alh	CG43737
RSG7.1	7.19782715235555e-24	-0.293507319336419	0.257	0.422	9.21177918958463e-20	atlas_48h_alh	RSG7
mtgo.1	7.81606919206242e-24	-0.40613129453964	0.105	0.209	1.00030053520015e-19	atlas_48h_alh	mtgo
RhoGAPp190.1	1.30461067576184e-23	-0.28535909462911	0.189	0.33	1.66964074284e-19	atlas_48h_alh	RhoGAPp190
CG44242.1	1.32385307475551e-23	-0.272024615000715	0.149	0.275	1.69426716507211e-19	atlas_48h_alh	CG44242
tai	1.8782581045614e-23	-0.227167939468718	0.262	0.436	2.40379472221768e-19	atlas_48h_alh	tai
ND-B22.1	5.11889253050911e-23	-0.233643128891249	0.128	0.245	6.55115866054556e-19	atlas_48h_alh	ND-B22
mt:CoIII.2	9.10353297567659e-23	-0.25088245281878	0.756	0.865	1.16507015022709e-18	atlas_48h_alh	mt:CoIII
CG11155.1	1.41189342905002e-22	-0.258241898970548	0.113	0.221	1.80694121049822e-18	atlas_48h_alh	CG11155
Gug.1	1.56559256021426e-22	-0.35364594194647	0.099	0.199	2.00364535856221e-18	atlas_48h_alh	Gug
mRpL34.1	1.86934982293112e-22	-0.283002252819005	0.131	0.246	2.39239390338724e-18	atlas_48h_alh	mRpL34
CG7630.1	1.92428419569297e-22	-0.336609857837673	0.617	0.796	2.46269891364787e-18	atlas_48h_alh	CG7630
ATPsynD.2	3.17206336704304e-22	-0.206650520420502	0.272	0.444	4.05960669714169e-18	atlas_48h_alh	ATPsynD
lolal	3.75468890471536e-22	-0.217588344734973	0.127	0.242	4.80525086025471e-18	atlas_48h_alh	lolal
ATPsynCF6.1	4.34677877666102e-22	-0.234311832777114	0.278	0.448	5.56300747837078e-18	atlas_48h_alh	ATPsynCF6
cic.1	4.41132264651613e-22	-0.248404557370705	0.189	0.328	5.64561072301134e-18	atlas_48h_alh	cic
CG32369.1	5.06537459125025e-22	-0.253130794285131	0.103	0.206	6.48266640188206e-18	atlas_48h_alh	CG32369
ND-B14.5B	5.62918949222898e-22	-0.242665231944708	0.125	0.239	7.20423671215464e-18	atlas_48h_alh	ND-B14.5B
CG14464	6.71711023207519e-22	-0.173266737431855	0.226	0.385	8.59655767500983e-18	atlas_48h_alh	CG14464
unc-104	6.89657383208456e-22	-0.286157372613698	0.121	0.229	8.82623519030182e-18	atlas_48h_alh	unc-104
mt:ND4.2	1.02272880864286e-21	-0.231581093106214	0.254	0.415	1.30888832930113e-17	atlas_48h_alh	mt:ND4
CG42450.1	1.16067946026587e-21	-0.284034098426335	0.172	0.298	1.48543757324826e-17	atlas_48h_alh	CG42450
Trim9.1	1.49700685281272e-21	-0.304648647643305	0.212	0.346	1.91586937022972e-17	atlas_48h_alh	Trim9
CG3961.1	2.37698453414815e-21	-0.361560807571036	0.121	0.225	3.0420648068028e-17	atlas_48h_alh	CG3961
CG42613.1	3.35648430938808e-21	-0.305583249206725	0.5	0.699	4.29562861915486e-17	atlas_48h_alh	CG42613
Con.1	3.38598589031653e-21	-0.433226679712732	0.164	0.28	4.3333847424271e-17	atlas_48h_alh	Con
abd-A	4.63979094434388e-21	-0.443128529093203	0.141	0.245	5.9380044505713e-17	atlas_48h_alh	abd-A
ND-MLRQ.1	7.42508412059569e-21	-0.244205022994679	0.321	0.498	9.50262265753836e-17	atlas_48h_alh	ND-MLRQ
ND-B15	8.76191854511541e-21	-0.291736335153256	0.138	0.249	1.12135033540387e-16	atlas_48h_alh	ND-B15
Trf2	9.52512765609304e-21	-0.198213226650432	0.245	0.404	1.21902583742679e-16	atlas_48h_alh	Trf2
RhoGAP71E	1.01252799044562e-20	-0.255447765201286	0.132	0.242	1.2958333221723e-16	atlas_48h_alh	RhoGAP71E
Neb-cGP.1	1.60865950528521e-20	-0.239587958291916	0.455	0.655	2.05876243486401e-16	atlas_48h_alh	Neb-cGP
ND-B12	3.83589930379727e-20	-0.172865435934147	0.186	0.32	4.90918392899975e-16	atlas_48h_alh	ND-B12
nmo.1	3.88158111503401e-20	-0.237540181748799	0.318	0.497	4.96764751102053e-16	atlas_48h_alh	nmo
CG43759.1	3.99832992933354e-20	-0.41972326004841	0.183	0.3	5.11706264356107e-16	atlas_48h_alh	CG43759
CG8860.1	6.24449301980732e-20	-0.265644466412059	0.132	0.239	7.99170216674941e-16	atlas_48h_alh	CG8860
Pvf3	6.89463673220492e-20	-0.532089955341357	0.153	0.256	8.82375608987586e-16	atlas_48h_alh	Pvf3
Drep2.2	8.15617599302292e-20	-0.342719357705187	0.495	0.675	1.04382740358707e-15	atlas_48h_alh	Drep2
Liprin-gamma.1	1.02555803670673e-19	-0.223683530516527	0.709	0.888	1.31250917537728e-15	atlas_48h_alh	Liprin-gamma
CG34200.1	2.63885328676808e-19	-0.226643427006911	0.205	0.34	3.37720443640579e-15	atlas_48h_alh	CG34200
CG42342	3.66745077074672e-19	-0.303818148143957	0.128	0.228	4.69360349640166e-15	atlas_48h_alh	CG42342
cindr.1	6.11260369260941e-19	-0.248219781703206	0.193	0.32	7.82291020580153e-15	atlas_48h_alh	cindr
Oda.1	6.36859326128253e-19	-0.240373415704171	0.274	0.429	8.15052565578938e-15	atlas_48h_alh	Oda
Dscam2.1	9.02774423523967e-19	-0.311914809498863	0.37	0.53	1.15537070722597e-14	atlas_48h_alh	Dscam2
beat-Ic	9.44667429215669e-19	-0.258114731717871	0.136	0.237	1.20898537591021e-14	atlas_48h_alh	beat-Ic
GluRIA.1	1.14528405615509e-18	-0.298438745627233	0.25	0.388	1.46573453506728e-14	atlas_48h_alh	GluRIA
sun	1.1529811902951e-18	-0.227671409748602	0.301	0.466	1.47558532733967e-14	atlas_48h_alh	sun
dally.1	1.60246059251451e-18	-0.251107342994825	0.172	0.289	2.05082906630007e-14	atlas_48h_alh	dally
tow.1	1.86703595512484e-18	-0.205077279663263	0.301	0.472	2.38943261536877e-14	atlas_48h_alh	tow
Vha13	2.35655538800347e-18	-0.217924389830686	0.279	0.438	3.01591958556684e-14	atlas_48h_alh	Vha13
bru3	2.51222610604235e-18	-0.222953209315965	0.26	0.406	3.21514697051299e-14	atlas_48h_alh	bru3
DopEcR	2.54003148479053e-18	-0.232673439240737	0.128	0.229	3.25073229423493e-14	atlas_48h_alh	DopEcR
fok.1	2.90241563598093e-18	-0.240385918736925	0.245	0.385	3.71451153092839e-14	atlas_48h_alh	fok
Eip63E.1	3.19954432236049e-18	-0.118273548295818	0.24	0.39	4.09477682375696e-14	atlas_48h_alh	Eip63E
tou.1	9.25070939210672e-18	-0.269528998157364	0.148	0.252	1.18390578800182e-13	atlas_48h_alh	tou
CG7781	1.17864010026205e-17	-0.146312660818755	0.187	0.311	1.50842360031537e-13	atlas_48h_alh	CG7781
para.1	1.37743027008891e-17	-0.253648860127531	0.546	0.744	1.76283525965979e-13	atlas_48h_alh	para
slgA.2	2.09796376470287e-17	-0.112955010075515	0.17	0.287	2.68497402606674e-13	atlas_48h_alh	slgA
rdx.2	2.51340344358023e-17	-0.123320010972973	0.133	0.235	3.21665372709397e-13	atlas_48h_alh	rdx
CG43736	3.18655961588841e-17	-0.208584668446521	0.166	0.278	4.07815899641399e-13	atlas_48h_alh	CG43736
DOR.1	4.04652727140407e-17	-0.160241568298055	0.176	0.292	5.17874560194293e-13	atlas_48h_alh	DOR
dpr10.1	5.26743591204982e-17	-0.225778308892874	0.218	0.34	6.74126448024137e-13	atlas_48h_alh	dpr10
Ubr1	8.3771672362511e-17	-0.179774251428251	0.163	0.276	1.07210986289542e-12	atlas_48h_alh	Ubr1
CG32767.1	9.01352879714374e-17	-0.111186218515801	0.23	0.371	1.15355141545846e-12	atlas_48h_alh	CG32767
glec	1.12671708529147e-16	-0.162927394766098	0.156	0.264	1.44197252575603e-12	atlas_48h_alh	glec
kek3	3.33872446534024e-16	-0.198687599744122	0.178	0.285	4.27289957074243e-12	atlas_48h_alh	kek3
CG9034	7.42934605359073e-16	-0.173805171836976	0.168	0.278	9.50807707938542e-12	atlas_48h_alh	CG9034
Ace	8.37029878101584e-16	-0.140689236926543	0.158	0.263	1.07123083799441e-11	atlas_48h_alh	Ace
OtopLa	1.17410089697329e-15	-0.169378371676688	0.23	0.358	1.50261432794642e-11	atlas_48h_alh	OtopLa
wry.1	3.4427373366788e-15	-0.223714925034037	0.342	0.488	4.40601524348153e-11	atlas_48h_alh	wry
Mkp3.2	4.53466751339727e-15	-0.167844912958107	0.233	0.359	5.80346748364583e-11	atlas_48h_alh	Mkp3
pan	6.29649078514481e-15	-0.159927122057673	0.16	0.262	8.05824890682832e-11	atlas_48h_alh	pan
Gbeta13F	9.27012802044366e-15	-0.183087585532401	0.767	0.9	1.18639098405638e-10	atlas_48h_alh	Gbeta13F
fz2.1	3.03780042202361e-14	-0.228529437947449	0.621	0.772	3.88777698010582e-10	atlas_48h_alh	fz2
ox.1	4.08713878230822e-14	-0.208842380260193	0.587	0.772	5.23072021359806e-10	atlas_48h_alh	ox
rdgB.1	5.75918217315775e-14	-0.106038112492681	0.186	0.299	7.37060134520729e-10	atlas_48h_alh	rdgB
dpr9.1	1.70110483912218e-13	-0.199795164714607	0.401	0.542	2.17707397310856e-09	atlas_48h_alh	dpr9
UQCR-Q.1	7.61885968011026e-13	-0.144475654620882	0.471	0.644	9.75061661860511e-09	atlas_48h_alh	UQCR-Q
hth.1	7.73039044059067e-13	-0.146683889536082	0.275	0.398	9.89335368586793e-09	atlas_48h_alh	hth
Rbfox1	1.97903330502695e-12	-0.128618168388453	0.666	0.84	2.53276682377349e-08	atlas_48h_alh	Rbfox1
nAChRalpha5	6.11552286278713e-12	-0.10880783927029	0.213	0.322	7.82664615979496e-08	atlas_48h_alh	nAChRalpha5
egh	3.16919421622978e-11	-0.10541184901046	0.33	0.477	4.05593475793087e-07	atlas_48h_alh	egh
Hrb27C.1	4.32691538221217e-11	-0.158562347319553	0.557	0.742	5.53758630615513e-07	atlas_48h_alh	Hrb27C
mspo	1.22448426368525e-10	-0.182300677852993	0.476	0.609	1.56709496066439e-06	atlas_48h_alh	mspo
UQCR-6.4	4.20581050322737e-10	-0.148690784324765	0.569	0.736	5.38259628203038e-06	atlas_48h_alh	UQCR-6.4
bel.2	2.61106438487643e-09	-0.201918784613525	0.541	0.694	3.34164019976486e-05	atlas_48h_alh	bel
CASK	1.3384242034959e-08	-0.126577828505465	0.518	0.683	0.000171291529563405	atlas_48h_alh	CASK
Bsg.1	3.49594037663846e-08	-0.109713337020585	0.462	0.626	0.00044741044940219	atlas_48h_alh	Bsg
sbb	4.36533847970873e-08	-0.100692817828834	0.649	0.819	0.000558676018633123	atlas_48h_alh	sbb
Toll-6	8.77817050461754e-07	-0.131052411287558	0.537	0.659	0.0112343026118095	atlas_48h_alh	Toll-6
Top1	3.50374048159028e-06	0.133047548474526	0.24	0.341	0.0448408706833924	atlas_48h_alh	Top1
His4r.1	5.40960264360909e-06	-0.118589471788441	0.559	0.711	0.0692320946329091	atlas_48h_alh	His4r
COX6B.2	0.000341924354990296	0.140506458449992	0.307	0.415	1	atlas_48h_alh	COX6B
Appl	0.00118550905676067	0.165187213993465	0.305	0.409	1	atlas_48h_alh	Appl
RpL13A.2	0.0132435168761064	0.114586783908187	0.381	0.494	1	atlas_48h_alh	RpL13A
RpL8.2	0.0175217534743737	0.12316301700413	0.351	0.452	1	atlas_48h_alh	RpL8
Eno.1	0.0195767034935239	0.172899698048655	0.658	0.766	1	atlas_48h_alh	Eno
lncRNA:Hsromega.2	0.0394577590028855	0.186666877053807	0.364	0.468	1	atlas_48h_alh	lncRNA:Hsromega
RpL12.2	0.0474507441376433	0.169073163030887	0.358	0.459	1	atlas_48h_alh	RpL12
