# Supplementary material for: Single cell RNA-seq analysis reveals temporally-regulated and quiescence-regulated gene expression in Drosophila larval neuroblasts
Source: Neural Dev. 2022 Aug 24;17:7. doi: 10.1186/s13064-022-00163-7 (PMC9404614; doi:10.1186/s13064-022-00163-7)
Supplement: Supplementary file 21 — Additional file 21. [file 13064_2022_163_MOESM21_ESM.csv]

	p_val	avg_log2FC	pct.1	pct.2	p_val_adj	cluster	gene
lncRNA:cherub	0	-4.74413027585272	0.019	0.7	0	atlas_1h_alh	lncRNA:cherub
Hex-A	1.47192512762149e-305	1.40975922274273	0.991	0.835	1.88376977832998e-301	atlas_1h_alh	Hex-A
Cngl	3.25095489982982e-262	1.80626538641227	0.86	0.448	4.1605720808022e-258	atlas_1h_alh	Cngl
Bacc	1.87838278879259e-249	1.74399905084294	0.846	0.518	2.40395429309676e-245	atlas_1h_alh	Bacc
CG30172	3.15121953331975e-237	1.46736117703162	0.865	0.479	4.03293075874262e-233	atlas_1h_alh	CG30172
betaTub56D	1.03087464548264e-233	-1.39197212023656	0.672	0.899	1.31931337128868e-229	atlas_1h_alh	betaTub56D
Drep2	4.29346898620741e-233	1.54929429012384	0.846	0.431	5.49478160854824e-229	atlas_1h_alh	Drep2
eEF1alpha1	6.33541138564777e-225	-2.26029481496132	0.221	0.685	8.10805949135201e-221	atlas_1h_alh	eEF1alpha1
UQCR-11	2.35302413251377e-220	1.65389841428563	0.752	0.316	3.01140028479112e-216	atlas_1h_alh	UQCR-11
CG46448	5.76678360422158e-220	1.37035869773287	0.958	0.832	7.38032965668278e-216	atlas_1h_alh	CG46448
sif	5.47839447923284e-216	1.55004015497843	0.863	0.476	7.01124925452218e-212	atlas_1h_alh	sif
mt:CoI	9.67799849709932e-206	-1.44737216377418	0.563	0.857	1.23859024765877e-201	atlas_1h_alh	mt:CoI
cype	2.40811089518893e-197	1.14363149759767	0.934	0.706	3.08190032366279e-193	atlas_1h_alh	cype
Hsp27	4.95029642766223e-186	-2.65452918481265	0.127	0.557	6.33538936812212e-182	atlas_1h_alh	Hsp27
Pde6	2.69928570102162e-183	1.8685878078855	0.546	0.146	3.45454584016747e-179	atlas_1h_alh	Pde6
Tsp66E	1.35152535102355e-182	1.75643781259251	0.622	0.217	1.72968214423993e-178	atlas_1h_alh	Tsp66E
Rdh	2.58902281409676e-174	1.85674279504149	0.521	0.142	3.31343139748103e-170	atlas_1h_alh	Rdh
crol	3.53585244069847e-174	1.6529792651724	0.592	0.192	4.52518395360591e-170	atlas_1h_alh	crol
fabp	6.8813993030988e-174	-2.67294926538401	0.1	0.509	8.80681482810584e-170	atlas_1h_alh	fabp
bel	1.2478052430388e-169	1.23280394331905	0.854	0.528	1.59694115004106e-165	atlas_1h_alh	bel
nAChRalpha6	2.28764551979202e-169	0.990526819571263	0.961	0.8	2.92772873622982e-165	atlas_1h_alh	nAChRalpha6
Eip75B	4.62323868117787e-169	1.65219187931554	0.658	0.269	5.91682086417144e-165	atlas_1h_alh	Eip75B
cib	1.12845409469918e-168	-2.37555024046679	0.196	0.593	1.44419555039602e-164	atlas_1h_alh	cib
msi	8.88911669408635e-168	1.56992782862127	0.827	0.484	1.13762915450917e-163	atlas_1h_alh	msi
CG14312	3.52519376827868e-161	1.78645508710654	0.462	0.112	4.51154298464305e-157	atlas_1h_alh	CG14312
CG17124	1.42003709488246e-155	1.39321889404369	0.754	0.398	1.81736347403057e-151	atlas_1h_alh	CG17124
Syx1A	3.64264717484797e-152	1.10947650395371	0.861	0.571	4.66185985437043e-148	atlas_1h_alh	Syx1A
CG7630	7.24213445303996e-152	1.06437743525723	0.865	0.586	9.26848367300054e-148	atlas_1h_alh	CG7630
cdc14	9.43896827685063e-152	1.64676202556667	0.542	0.178	1.20799916007134e-147	atlas_1h_alh	cdc14
mt:CoII	1.5144964098862e-151	-1.19461764243957	0.596	0.838	1.93825250537236e-147	atlas_1h_alh	mt:CoII
mt:ATPase6	4.73702486149033e-149	-1.67388216351588	0.328	0.677	6.06244441773532e-145	atlas_1h_alh	mt:ATPase6
Rdl	8.53610036861588e-147	0.943701839958393	0.894	0.676	1.09245012517546e-142	atlas_1h_alh	Rdl
CG11000	9.09688886756899e-144	1.56127193867724	0.62	0.263	1.16421983727148e-139	atlas_1h_alh	CG11000
Dhit	5.05070766762733e-143	1.08148986495732	0.837	0.543	6.46389567302945e-139	atlas_1h_alh	Dhit
ATPsynF	1.44090706646925e-142	1.14559080596489	0.794	0.471	1.84407286366735e-138	atlas_1h_alh	ATPsynF
sdt	8.97849254148869e-138	1.41703886523296	0.626	0.267	1.14906747545972e-133	atlas_1h_alh	sdt
kek1	1.49691205693372e-135	1.8082588617669	0.511	0.183	1.91574805046378e-131	atlas_1h_alh	kek1
nrv3	1.48186270894209e-132	-0.926175231737441	0.804	0.918	1.89648789490409e-128	atlas_1h_alh	nrv3
lncRNA:noe	1.95112164985425e-132	-3.16387930686977	0.037	0.374	2.49704548748347e-128	atlas_1h_alh	lncRNA:noe
His4r	1.56728858916252e-130	0.909988538728403	0.856	0.618	2.00581593641019e-126	atlas_1h_alh	His4r
Syn1	1.57633494892627e-125	1.71220835963428	0.433	0.126	2.01739346763584e-121	atlas_1h_alh	Syn1
mt:lrRNA	1.11586309541474e-123	-1.1346176737641	0.575	0.825	1.42808158951179e-119	atlas_1h_alh	mt:lrRNA
Nlg3	6.27041264257424e-122	1.70564579877752	0.453	0.146	8.02487409996652e-118	atlas_1h_alh	Nlg3
COX8	7.45722793354183e-122	0.998144873077715	0.822	0.547	9.54376030934684e-118	atlas_1h_alh	COX8
Bsg	3.00684743588601e-121	1.09479177813994	0.75	0.427	3.84816334844692e-117	atlas_1h_alh	Bsg
Df31	1.55674656099879e-120	-1.65623560111425	0.261	0.583	1.99232424876625e-116	atlas_1h_alh	Df31
Hsp23	3.63948063732695e-120	-2.60762865748403	0.062	0.378	4.65780731965103e-116	atlas_1h_alh	Hsp23
lncRNA:CR40469	1.30207398816236e-118	-1.94120441120868	0.102	0.45	1.66639429005018e-114	atlas_1h_alh	lncRNA:CR40469
CG6329	3.95869243578562e-118	-1.42831509234659	0.389	0.67	5.06633457931843e-114	atlas_1h_alh	CG6329
CG2269	9.71839247026669e-115	-2.03588473783287	0.184	0.506	1.24375986834473e-110	atlas_1h_alh	CG2269
Vha14-1	1.64147267120867e-107	1.30553240230633	0.508	0.2	2.10075672461285e-103	atlas_1h_alh	Vha14-1
Dsp1	2.10393706033414e-107	0.990016631347819	0.809	0.543	2.69261864981564e-103	atlas_1h_alh	Dsp1
dlg1	2.94316428340605e-105	1.24145183502483	0.612	0.297	3.76666164990306e-101	atlas_1h_alh	dlg1
Tpi	1.59860969272929e-104	1.66532502968249	0.645	0.476	2.04590068475495e-100	atlas_1h_alh	Tpi
VhaM9.7-a	1.13917941374781e-97	1.34941460027992	0.446	0.166	1.45792181371445e-93	atlas_1h_alh	VhaM9.7-a
dpr13	2.02421610179286e-97	1.57990809385636	0.52	0.233	2.5905917670745e-93	atlas_1h_alh	dpr13
Rap1	9.64386577430885e-96	1.13453843503424	0.579	0.282	1.23422194179605e-91	atlas_1h_alh	Rap1
fs(1)h	1.56096397103925e-95	1.12009976629093	0.608	0.301	1.99772169013603e-91	atlas_1h_alh	fs(1)h
levy	2.07365598454648e-95	0.990019340840498	0.689	0.393	2.65386492902258e-91	atlas_1h_alh	levy
Galphao	1.29236282033044e-93	-1.00677622255942	0.59	0.765	1.65396593745889e-89	atlas_1h_alh	Galphao
COX5A	1.76802869794877e-93	1.04732348672722	0.643	0.358	2.26272312763484e-89	atlas_1h_alh	COX5A
Pglym78	4.22594390368583e-92	1.51932166990674	0.643	0.479	5.40836300793713e-88	atlas_1h_alh	Pglym78
CG42613	1.87808738712228e-91	1.02547246688282	0.739	0.461	2.40357623803909e-87	atlas_1h_alh	CG42613
Act5C	2.70045840576895e-91	-1.44448671281865	0.274	0.552	3.4560466677031e-87	atlas_1h_alh	Act5C
CG44774	3.36376767024384e-90	1.38262068941921	0.358	0.111	4.30494986437807e-86	atlas_1h_alh	CG44774
Hsp67Bc	5.00852045571678e-90	1.45694079109948	0.39	0.135	6.40990447922634e-86	atlas_1h_alh	Hsp67Bc
Pal2	3.41877314908809e-87	-1.71590789483522	0.171	0.446	4.37534587620294e-83	atlas_1h_alh	Pal2
hdc	3.70527362080488e-85	-1.62196831035467	0.072	0.339	4.74200917990609e-81	atlas_1h_alh	hdc
CG6770	1.535137580569e-84	1.13510216734444	0.589	0.311	1.96466907561221e-80	atlas_1h_alh	CG6770
RNASEK	2.60114655879e-84	1.00860593422137	0.639	0.362	3.32894736593944e-80	atlas_1h_alh	RNASEK
side	4.069339607932e-84	1.73632503438979	0.315	0.094	5.20794083023137e-80	atlas_1h_alh	side
HmgZ	3.19092218867161e-83	1.21314621963088	0.624	0.389	4.08374221706193e-79	atlas_1h_alh	HmgZ
Vha13	5.21088783803828e-83	1.04193761485352	0.617	0.347	6.66889425512139e-79	atlas_1h_alh	Vha13
His3.3B	1.15990837636374e-81	-1.12140910160357	0.402	0.646	1.48445074007032e-77	atlas_1h_alh	His3.3B
CG42750	1.19018161865377e-81	1.60347233234041	0.333	0.11	1.5231944355531e-77	atlas_1h_alh	CG42750
Frq1	5.09162245678243e-81	1.15541230739017	0.61	0.333	6.51625842019015e-77	atlas_1h_alh	Frq1
Hrb87F	5.56684111747505e-80	-2.0421888653456	0.031	0.26	7.12444326214457e-76	atlas_1h_alh	Hrb87F
ox	3.71395743070109e-79	0.827297647446126	0.798	0.566	4.75312271981125e-75	atlas_1h_alh	ox
UQCR-6.4	4.31238056543182e-78	0.812032676090752	0.778	0.549	5.51898464763964e-74	atlas_1h_alh	UQCR-6.4
VGlut	5.95532634424471e-78	-1.35465607472514	0.317	0.574	7.62162665536438e-74	atlas_1h_alh	VGlut
Oda	2.50410507324928e-76	0.996675484042488	0.582	0.305	3.20475367274443e-72	atlas_1h_alh	Oda
pum	4.40991251687663e-76	1.06405506608589	0.615	0.366	5.64380603909871e-72	atlas_1h_alh	pum
Pkc53E	1.09177026479019e-75	1.30437034528545	0.5	0.25	1.39724758487848e-71	atlas_1h_alh	Pkc53E
CG42394	1.30711671883174e-75	1.37497566750761	0.254	0.063	1.67284797676086e-71	atlas_1h_alh	CG42394
CG9705	1.97092841087993e-75	-1.84307940969618	0.072	0.309	2.52239418024413e-71	atlas_1h_alh	CG9705
CG41128	3.60230694109862e-74	1.06304234579986	0.518	0.257	4.61023242321801e-70	atlas_1h_alh	CG41128
RpL3	1.07609326218803e-73	-1.28594132904671	0.281	0.515	1.37718415694824e-69	atlas_1h_alh	RpL3
Msp300	1.42302801541305e-73	-1.34280276038774	0.316	0.551	1.82119125412563e-69	atlas_1h_alh	Msp300
mt:Cyt-b	2.96137259701342e-73	-1.02915160015892	0.415	0.639	3.78996464965777e-69	atlas_1h_alh	mt:Cyt-b
IA-2	3.7823983816764e-73	-1.02828158674549	0.64	0.803	4.84071344886946e-69	atlas_1h_alh	IA-2
Ptp99A	4.14184901146504e-73	1.3018882560362	0.638	0.418	5.30073836487296e-69	atlas_1h_alh	Ptp99A
CG10543	1.04501132442466e-71	1.40671530490588	0.24	0.06	1.33740549299867e-67	atlas_1h_alh	CG10543
RpLP1	2.67884990435086e-71	-0.725396859810884	0.642	0.823	3.42839210758823e-67	atlas_1h_alh	RpLP1
RpL10	1.72580093267399e-70	-0.871759040725871	0.496	0.705	2.20868003363617e-66	atlas_1h_alh	RpL10
Obp44a	2.20014404412655e-70	-0.942396439605977	0.491	0.704	2.81574434767316e-66	atlas_1h_alh	Obp44a
Hsp26	4.10868882137879e-70	-1.9546097282422	0.117	0.352	5.25829995360057e-66	atlas_1h_alh	Hsp26
Eip78C	5.8532837780148e-70	1.37995730677523	0.248	0.066	7.49103257910335e-66	atlas_1h_alh	Eip78C
HDAC4	1.3214836372859e-69	1.29611223465783	0.36	0.139	1.6912347589985e-65	atlas_1h_alh	HDAC4
dysc	2.92454498886003e-69	0.827090656846213	0.685	0.435	3.74283267674307e-65	atlas_1h_alh	dysc
RpL37a	3.04884857997048e-69	-0.919995127666867	0.497	0.702	3.90191641264622e-65	atlas_1h_alh	RpL37a
CG42337	1.12866128645785e-68	1.28537324847145	0.288	0.091	1.44446071440876e-64	atlas_1h_alh	CG42337
Dak1	1.14350335878865e-68	1.24624565176329	0.298	0.096	1.46345559857771e-64	atlas_1h_alh	Dak1
ND-MLRQ	2.41520380134787e-67	0.909515814593238	0.582	0.333	3.090977824965e-63	atlas_1h_alh	ND-MLRQ
UQCR-Q	3.80748530306207e-67	0.798805885019555	0.704	0.467	4.87281969085884e-63	atlas_1h_alh	UQCR-Q
Ten-a	7.44611493937938e-67	0.99272258832671	0.711	0.506	9.52953789941773e-63	atlas_1h_alh	Ten-a
Pits	1.06067172790176e-66	0.908222348257958	0.674	0.428	1.35744767736868e-62	atlas_1h_alh	Pits
CG1677	1.70569331114712e-66	1.27751956979216	0.296	0.098	2.18294629960609e-62	atlas_1h_alh	CG1677
DOR	4.31615109890428e-66	1.1394079408997	0.38	0.157	5.5238101763777e-62	atlas_1h_alh	DOR
CG34200	6.8032402349297e-66	1.16245907507692	0.413	0.186	8.70678685266303e-62	atlas_1h_alh	CG34200
RpS4	2.72447204604138e-65	-0.882548343332715	0.478	0.683	3.48677932452375e-61	atlas_1h_alh	RpS4
ATPsynE	3.5577467486514e-65	0.879771905692154	0.554	0.302	4.55320428892406e-61	atlas_1h_alh	ATPsynE
Nlg2	8.66838324826579e-65	1.04794539436834	0.457	0.218	1.10937968811306e-60	atlas_1h_alh	Nlg2
CG4101	4.49002147769161e-63	1.32136369616903	0.185	0.038	5.74632948714972e-59	atlas_1h_alh	CG4101
Jafrac1	2.04723789963321e-62	-1.71629326039053	0.101	0.313	2.62005506395058e-58	atlas_1h_alh	Jafrac1
RpL8	8.41922298219312e-62	-0.996471789925237	0.387	0.589	1.07749215726108e-57	atlas_1h_alh	RpL8
RpS17	2.24562242294172e-61	-0.965952684772758	0.405	0.603	2.87394757688082e-57	atlas_1h_alh	RpS17
dpr1	2.80440377229151e-61	1.33808160563772	0.38	0.171	3.58907594777868e-57	atlas_1h_alh	dpr1
Neb-cGP	3.64612490172852e-61	0.76683889488576	0.705	0.481	4.66631064923217e-57	atlas_1h_alh	Neb-cGP
CG13364	7.29475918906393e-61	0.989527419651399	0.482	0.244	9.33583281016402e-57	atlas_1h_alh	CG13364
ND-MWFE	2.82197359152072e-60	0.878190655934791	0.594	0.358	3.61156180242822e-56	atlas_1h_alh	ND-MWFE
RpL7A	4.20183573789229e-60	-1.06268362993514	0.328	0.54	5.37750937735455e-56	atlas_1h_alh	RpL7A
eEF1alpha2	5.09545565728405e-60	-1.9655748174072	0.02	0.194	6.52116415019212e-56	atlas_1h_alh	eEF1alpha2
CG16711	5.2261918840638e-60	0.980865741758097	0.462	0.227	6.68848037322485e-56	atlas_1h_alh	CG16711
ATPsynG	9.91343732609586e-60	0.770427773426918	0.644	0.406	1.26872170899375e-55	atlas_1h_alh	ATPsynG
RpS14a	4.30553497180458e-59	-1.0731378398889	0.328	0.531	5.51022365691551e-55	atlas_1h_alh	RpS14a
CG5758	2.74579850863321e-58	-1.71309504683777	0.047	0.237	3.51407293134879e-54	atlas_1h_alh	CG5758
CG7945	1.03146207322986e-57	1.09893978081801	0.257	0.082	1.32006516131958e-53	atlas_1h_alh	CG7945
stg	3.11751712228363e-57	-1.79518263738739	0.01	0.172	3.98979841309859e-53	atlas_1h_alh	stg
RpS23	5.89279432426881e-57	-1.05199022145894	0.327	0.534	7.54159817619923e-53	atlas_1h_alh	RpS23
CG13920	1.27179624142246e-56	1.16513080706434	0.211	0.057	1.62764482977247e-52	atlas_1h_alh	CG13920
Gbeta13F	6.79790413837471e-56	0.515033549507157	0.917	0.81	8.69995771629196e-52	atlas_1h_alh	Gbeta13F
flw	1.55333610172711e-55	1.06763544084088	0.366	0.161	1.98795954299036e-51	atlas_1h_alh	flw
ps	9.9076644298039e-55	0.61177451519014	0.814	0.63	1.2679828937263e-50	atlas_1h_alh	ps
RpS27A	1.16731796565339e-54	-0.78303252720931	0.506	0.682	1.4939335324432e-50	atlas_1h_alh	RpS27A
Cyt-c-p	2.0668437244107e-54	1.04430331905537	0.366	0.165	2.64514659850081e-50	atlas_1h_alh	Cyt-c-p
Gs1l	2.856869564273e-54	1.11085705546367	0.241	0.076	3.65622166835658e-50	atlas_1h_alh	Gs1l
gro	2.97528046238709e-54	0.934443727639419	0.469	0.252	3.807763935763e-50	atlas_1h_alh	gro
SdhC	5.01003547423786e-54	0.988564329591171	0.334	0.138	6.41184339992961e-50	atlas_1h_alh	SdhC
Tsp42Ej	8.63767596237523e-54	1.08450161297227	0.282	0.103	1.10544976966478e-49	atlas_1h_alh	Tsp42Ej
RpL36A	1.24587124361399e-53	-0.867658978003262	0.475	0.643	1.59446601757718e-49	atlas_1h_alh	RpL36A
Pitslre	1.14064879640795e-52	1.17884218019679	0.245	0.082	1.4598023296429e-48	atlas_1h_alh	Pitslre
CG1695	3.32515221035123e-52	1.16374390756214	0.238	0.078	4.2555297988075e-48	atlas_1h_alh	CG1695
Hsc70Cb	4.05240445487596e-52	-1.13535088202732	0.207	0.425	5.18626722135026e-48	atlas_1h_alh	Hsc70Cb
pre-rRNA:CR45845	6.88514921865523e-52	-1.75256972536714	0.017	0.172	8.81161397003496e-48	atlas_1h_alh	pre-rRNA:CR45845
RpS18	1.79166179631917e-51	-0.960674275082532	0.357	0.548	2.29296876692928e-47	atlas_1h_alh	RpS18
RpL18	4.03612569670839e-51	-0.957672228676151	0.341	0.535	5.1654336666474e-47	atlas_1h_alh	RpL18
RpL36	6.12498180500907e-51	-0.733747626946773	0.598	0.734	7.83875171405061e-47	atlas_1h_alh	RpL36
ringer	3.95085087238268e-50	1.15180802015467	0.182	0.047	5.05629894647535e-46	atlas_1h_alh	ringer
Pen	7.58880844836479e-50	-1.67689698033551	0.022	0.177	9.71215705221725e-46	atlas_1h_alh	Pen
RpL37A	1.32241071289726e-49	-0.791429193668169	0.527	0.675	1.69242123036591e-45	atlas_1h_alh	RpL37A
RpL7	2.34817181713929e-49	-0.91447117092942	0.353	0.55	3.00519029157487e-45	atlas_1h_alh	RpL7
RpL19	1.25754329098154e-48	-0.793490110745783	0.453	0.622	1.60940390379817e-44	atlas_1h_alh	RpL19
mRpS14	1.31965204861961e-47	1.09388564325078	0.217	0.07	1.68889069182338e-43	atlas_1h_alh	mRpS14
mt:ND4	1.42050861939179e-47	-1.22893622544596	0.171	0.366	1.81796693109761e-43	atlas_1h_alh	mt:ND4
Mapmodulin	5.20986451322193e-47	-1.15293002670569	0.19	0.384	6.66758460402143e-43	atlas_1h_alh	Mapmodulin
CG43222	1.75157920858466e-46	0.774047744460337	0.511	0.3	2.24167107114665e-42	atlas_1h_alh	CG43222
Hsp83	2.878855204097e-46	-1.44142759760994	0.079	0.25	3.68435889020334e-42	atlas_1h_alh	Hsp83
RpL15	3.57841455512797e-46	-0.781278877492608	0.456	0.627	4.57965494765277e-42	atlas_1h_alh	RpL15
pcs	5.09121501452935e-46	1.02127019775872	0.289	0.119	6.51573697559466e-42	atlas_1h_alh	pcs
nrm	5.97056550544509e-46	1.3410015659038	0.196	0.061	7.64112973386863e-42	atlas_1h_alh	nrm
RpS15	2.87264934353581e-45	-0.702841966415367	0.572	0.706	3.67641662985712e-41	atlas_1h_alh	RpS15
CG42450	1.14504688568466e-44	0.863775258159186	0.415	0.221	1.46543100429923e-40	atlas_1h_alh	CG42450
Hsc70-3	1.54492066102511e-44	-1.45027865198137	0.049	0.206	1.97718946197994e-40	atlas_1h_alh	Hsc70-3
luna	1.9930497645542e-44	1.08658801087582	0.525	0.352	2.55070508867646e-40	atlas_1h_alh	luna
crc	2.49188163072767e-44	-1.54576658190865	0.041	0.192	3.18911011100527e-40	atlas_1h_alh	crc
COX7A	3.34137966921905e-44	0.730744735621279	0.562	0.361	4.27629770066654e-40	atlas_1h_alh	COX7A
Rgk1	3.58721172074988e-44	1.00435165731419	0.408	0.22	4.59091356021569e-40	atlas_1h_alh	Rgk1
RpL26	4.06382125252124e-44	-0.747243412718058	0.465	0.628	5.20087843897669e-40	atlas_1h_alh	RpL26
Syp	5.47585183447676e-44	-1.73137096149782	0.001	0.119	7.00799517776336e-40	atlas_1h_alh	Syp
CG42342	5.73735396858905e-44	1.25509480446595	0.341	0.17	7.34266560900027e-40	atlas_1h_alh	CG42342
REPTOR-BP	9.29587602867534e-44	1.18298918655723	0.163	0.044	1.18968621414987e-39	atlas_1h_alh	REPTOR-BP
GstZ2	1.33400904792805e-43	-1.55169208619318	0.027	0.168	1.70726477953832e-39	atlas_1h_alh	GstZ2
RpS8	1.73817165591612e-43	-0.789828552197611	0.444	0.614	2.22451208524145e-39	atlas_1h_alh	RpS8
mRpL34	3.68205058704722e-43	0.98906046927275	0.263	0.106	4.71228834130303e-39	atlas_1h_alh	mRpL34
unc-119	7.68694670841826e-43	0.7742950217543	0.546	0.343	9.83775439743369e-39	atlas_1h_alh	unc-119
COX5B	1.04746202467498e-42	0.735457295603037	0.527	0.328	1.34054189917903e-38	atlas_1h_alh	COX5B
RpS16	1.80911733051329e-42	-0.909510945804378	0.358	0.529	2.31530835959091e-38	atlas_1h_alh	RpS16
CG8671	1.96354415645973e-42	0.894826406608614	0.286	0.121	2.51294381143717e-38	atlas_1h_alh	CG8671
RpL4	2.78182958498632e-42	-1.2631598414537	0.126	0.301	3.56018550286549e-38	atlas_1h_alh	RpL4
Vha36-1	5.36659292503172e-42	0.88365871045592	0.39	0.204	6.86816562545559e-38	atlas_1h_alh	Vha36-1
lncRNA:CR43334	5.96766051050775e-42	1.12827892074734	0.207	0.072	7.63741192134782e-38	atlas_1h_alh	lncRNA:CR43334
ND-B14	9.14353157633643e-42	0.77577133514027	0.407	0.215	1.17018917113954e-37	atlas_1h_alh	ND-B14
AP-2sigma	1.25655767649709e-41	0.889864777137774	0.32	0.148	1.60814251438098e-37	atlas_1h_alh	AP-2sigma
Prosap	1.81975830354466e-41	0.822058961584383	0.378	0.192	2.32892667687646e-37	atlas_1h_alh	Prosap
beat-IIIb	2.55440527956751e-41	1.31701708463583	0.143	0.036	3.2691278767905e-37	atlas_1h_alh	beat-IIIb
CG4587	5.86752492245178e-41	0.897203964864105	0.285	0.122	7.50925839575379e-37	atlas_1h_alh	CG4587
nmo	5.96189376559294e-41	0.717852742454993	0.594	0.397	7.63003164120584e-37	atlas_1h_alh	nmo
Akap200	9.43580144445064e-41	-1.19721505073446	0.133	0.307	1.20759386886079e-36	atlas_1h_alh	Akap200
RpS29	1.4439849001751e-40	-0.641481771819915	0.627	0.753	1.8480118752441e-36	atlas_1h_alh	RpS29
Dscam2	2.0775610104866e-40	0.863094619157106	0.489	0.296	2.65886258122075e-36	atlas_1h_alh	Dscam2
mt:ND5	6.57126957602698e-40	-1.33643888269041	0.067	0.219	8.40991080339933e-36	atlas_1h_alh	mt:ND5
RpL32	1.00912527212218e-39	-0.664994590184445	0.588	0.71	1.29147852326197e-35	atlas_1h_alh	RpL32
skd	1.627775980681e-39	0.900562679230909	0.303	0.141	2.08322770007555e-35	atlas_1h_alh	skd
raskol	2.85436013183742e-39	1.05165039376036	0.19	0.065	3.65301009672552e-35	atlas_1h_alh	raskol
RpLP0	3.14083218205906e-39	-0.981605536114395	0.303	0.468	4.01963702659919e-35	atlas_1h_alh	RpLP0
cindr	3.898637397317e-39	0.827277095038481	0.363	0.185	4.9894761410863e-35	atlas_1h_alh	cindr
GluRIA	7.34585002901813e-39	0.919005910500924	0.497	0.316	9.4012188671374e-35	atlas_1h_alh	GluRIA
CG40228	1.59976103581094e-38	0.942002363097805	0.183	0.06	2.04737417363084e-34	atlas_1h_alh	CG40228
RpL27	2.50310471949023e-38	-0.786254762747263	0.429	0.578	3.2034734200036e-34	atlas_1h_alh	RpL27
maf-S	3.30582580040435e-38	0.908575042750102	0.272	0.119	4.23079585935749e-34	atlas_1h_alh	maf-S
Sf3b5	3.51113493491039e-38	0.914867488535346	0.228	0.089	4.49355048969831e-34	atlas_1h_alh	Sf3b5
Caper	4.20588265526634e-38	1.00533156141614	0.207	0.077	5.38268862220986e-34	atlas_1h_alh	Caper
Gs2	5.18951834572027e-38	-1.51111836483531	0.033	0.164	6.6415455788528e-34	atlas_1h_alh	Gs2
CG42361	7.03577984623266e-38	0.899989267463698	0.19	0.064	9.00439104720856e-34	atlas_1h_alh	CG42361
5-HT1A	7.75469786652345e-38	1.08253924124951	0.351	0.187	9.92446232957672e-34	atlas_1h_alh	5-HT1A
scrt	1.23564551330079e-37	0.820585239642919	0.483	0.301	1.58137912792235e-33	atlas_1h_alh	scrt
GABA-B-R1	1.29345499005163e-37	0.808881524598316	0.325	0.156	1.65536369626808e-33	atlas_1h_alh	GABA-B-R1
brat	1.97553873894877e-37	-1.31153589991251	0.083	0.234	2.52829447810663e-33	atlas_1h_alh	brat
kirre	2.89213168695959e-37	1.04890617784043	0.183	0.063	3.70135013297089e-33	atlas_1h_alh	kirre
bru3	6.2524144626974e-37	0.779722313056601	0.661	0.521	8.00184002936013e-33	atlas_1h_alh	bru3
lola	7.49451313662636e-37	-1.1805825530809	0.144	0.307	9.59147791225441e-33	atlas_1h_alh	lola
ND-AGGG	7.9576913762561e-37	0.924943621939109	0.29	0.136	1.01842534233326e-32	atlas_1h_alh	ND-AGGG
CG9034	7.98063448757524e-37	0.789628612717762	0.322	0.156	1.02136160171988e-32	atlas_1h_alh	CG9034
CG13585	1.22394785883047e-36	0.889362232057983	0.158	0.047	1.56640846973124e-32	atlas_1h_alh	CG13585
MtnA	1.60385043211184e-36	-1.03946040555947	0.169	0.342	2.05260778301674e-32	atlas_1h_alh	MtnA
CG14989	2.26457700612076e-36	1.12735705703632	0.319	0.154	2.89820565243335e-32	atlas_1h_alh	CG14989
RpL30	2.49645972834474e-36	-0.854524934645387	0.37	0.521	3.19496916033559e-32	atlas_1h_alh	RpL30
shakB	2.62038481710997e-36	1.16619964953751	0.259	0.116	3.35356848893733e-32	atlas_1h_alh	shakB
cathD	3.1632044379532e-36	-1.37548212507747	0.039	0.167	4.04826903969251e-32	atlas_1h_alh	cathD
ND-15	9.05851597994612e-36	0.82842026715979	0.301	0.144	1.1593088751135e-31	atlas_1h_alh	ND-15
Liprin-gamma	1.69150443327986e-35	0.485132422877751	0.89	0.74	2.16478737371157e-31	atlas_1h_alh	Liprin-gamma
CG32982	2.66593053225276e-35	1.32652881157188	0.229	0.099	3.41185789517708e-31	atlas_1h_alh	CG32982
lncRNA:roX2	3.21739820404859e-35	0.997798689028666	0.239	0.101	4.11762622154138e-31	atlas_1h_alh	lncRNA:roX2
alphaTub84D	4.72727171139805e-35	-1.47775706880515	0.039	0.162	6.04996233624723e-31	atlas_1h_alh	alphaTub84D
amon	4.83551979533412e-35	-1.31558067685892	0.069	0.209	6.18849823406861e-31	atlas_1h_alh	amon
CG9674	7.55428811564598e-35	-1.34087800235357	0.062	0.197	9.66797793040372e-31	atlas_1h_alh	CG9674
RpL27A	1.07811788820591e-34	-0.730435928377599	0.523	0.643	1.37977527332592e-30	atlas_1h_alh	RpL27A
CG3961	1.3322986626293e-34	0.908972786835134	0.235	0.1	1.70507582843297e-30	atlas_1h_alh	CG3961
AstC-R2	1.46834534967438e-34	1.09729870768174	0.311	0.158	1.87918837851327e-30	atlas_1h_alh	AstC-R2
BI-1	1.48380011063153e-34	0.869797699693215	0.156	0.048	1.89896738158623e-30	atlas_1h_alh	BI-1
para	1.93889539029349e-34	0.635934815303319	0.69	0.513	2.4813983204976e-30	atlas_1h_alh	para
Gdi	3.0892040354915e-34	-1.05716032332962	0.179	0.334	3.95356332462203e-30	atlas_1h_alh	Gdi
cic	3.35862157351716e-34	0.78383811547346	0.385	0.22	4.29836388978726e-30	atlas_1h_alh	cic
RpL21	1.14628916255355e-33	-0.692300859750665	0.431	0.58	1.46702087023603e-29	atlas_1h_alh	RpL21
RpLP2	1.83769826020722e-33	-0.541940498126292	0.607	0.742	2.3518862334132e-29	atlas_1h_alh	RpLP2
CG5446	1.91232419643882e-33	0.758601616684673	0.168	0.056	2.4473925066024e-29	atlas_1h_alh	CG5446
Cbp53E	8.68827444939541e-33	0.769733785239852	0.729	0.569	1.11192536403362e-28	atlas_1h_alh	Cbp53E
Rpt2	8.78205855613573e-33	-1.19847159299608	0.07	0.205	1.12392785401425e-28	atlas_1h_alh	Rpt2
Rab27	1.52654535424254e-32	0.968515126008705	0.163	0.056	1.9536727443596e-28	atlas_1h_alh	Rab27
eEF2	1.70388990071582e-32	-1.19461786058067	0.083	0.221	2.18063829493611e-28	atlas_1h_alh	eEF2
Nrt	1.81357789827885e-32	-1.12747918423645	0.085	0.226	2.32101699421727e-28	atlas_1h_alh	Nrt
RpS11	1.8625067128543e-32	-0.622737232614132	0.542	0.664	2.38363609111093e-28	atlas_1h_alh	RpS11
RpS7	3.96858007195449e-32	-0.576699328232921	0.507	0.656	5.07898877608735e-28	atlas_1h_alh	RpS7
PPP4R2r	4.6239742966117e-32	-1.14944497893385	0.102	0.245	5.91776230480365e-28	atlas_1h_alh	PPP4R2r
ND-B15	9.42848915744379e-32	0.743615821033103	0.307	0.154	1.20665804236966e-27	atlas_1h_alh	ND-B15
RpS12	1.06855159501763e-31	-0.571170854681271	0.525	0.669	1.36753233130356e-27	atlas_1h_alh	RpS12
salr	1.31444033667085e-31	1.15686837339729	0.19	0.076	1.68222074287135e-27	atlas_1h_alh	salr
pros	1.34355886434615e-31	-1.38561625976718	0.03	0.144	1.7194866345902e-27	atlas_1h_alh	pros
plum	1.37635363251978e-31	1.00321119746244	0.21	0.09	1.76145737889881e-27	atlas_1h_alh	plum
tou	2.4222792354322e-31	0.79560937383767	0.328	0.176	3.10003296550613e-27	atlas_1h_alh	tou
CG14321	2.54477968163577e-31	0.819478225222456	0.159	0.054	3.25680903655745e-27	atlas_1h_alh	CG14321
psq	2.68454448744533e-31	0.729480190515795	0.388	0.227	3.43568003503253e-27	atlas_1h_alh	psq
fok	3.5972359812673e-31	0.708895351437761	0.437	0.27	4.60374260882589e-27	atlas_1h_alh	fok
RpL34b	4.31219149383616e-31	-0.855971880067066	0.278	0.43	5.51874267381151e-27	atlas_1h_alh	RpL34b
sun	5.07399720783374e-31	0.59733444505006	0.486	0.306	6.49370162658562e-27	atlas_1h_alh	sun
RpL12	5.68392089948785e-31	-0.678659534148711	0.431	0.565	7.27428196716455e-27	atlas_1h_alh	RpL12
mirr	5.85782353385666e-31	1.04102072941703	0.289	0.152	7.49684255862976e-27	atlas_1h_alh	mirr
EMC6	6.67615004393222e-31	0.818903980455833	0.184	0.071	8.54413682622446e-27	atlas_1h_alh	EMC6
HSPC300	7.73207252813376e-31	0.907939994379344	0.152	0.052	9.89550642150559e-27	atlas_1h_alh	HSPC300
RpS6	1.35152451517735e-30	-1.04922750851333	0.194	0.337	1.72968107452397e-26	atlas_1h_alh	RpS6
pico	4.53841703801584e-30	0.813665487236614	0.158	0.055	5.80826612525268e-26	atlas_1h_alh	pico
ATPsynCF6	4.69306242077746e-30	0.55314047050824	0.51	0.333	6.00618128611099e-26	atlas_1h_alh	ATPsynCF6
unk	5.95329768601128e-30	0.847139229813628	0.272	0.136	7.61903037855723e-26	atlas_1h_alh	unk
Sytbeta	7.03602911141884e-30	1.18021750754453	0.197	0.085	9.00471005679383e-26	atlas_1h_alh	Sytbeta
nkd	1.05265593133818e-29	0.866162619251793	0.371	0.222	1.34718906092661e-25	atlas_1h_alh	nkd
nAChRalpha3	1.47195961103075e-29	0.86182688629435	0.179	0.07	1.88381391019715e-25	atlas_1h_alh	nAChRalpha3
RpL28	1.68914185789056e-29	-0.578071068485987	0.55	0.666	2.16176374972834e-25	atlas_1h_alh	RpL28
vvl	1.70450679438433e-29	0.987344354838576	0.393	0.242	2.18142779545307e-25	atlas_1h_alh	vvl
CG45263	1.8871406168219e-29	0.941287262171202	0.335	0.191	2.41516256140866e-25	atlas_1h_alh	CG45263
alphaTub84B	2.05486918144827e-29	-0.514920856198589	0.559	0.695	2.62982157841749e-25	atlas_1h_alh	alphaTub84B
Pgk	2.31416734129086e-29	0.802340356068999	0.45	0.307	2.96167136338404e-25	atlas_1h_alh	Pgk
RpS9	5.02338871129787e-29	-0.697321049347984	0.425	0.552	6.42893287271902e-25	atlas_1h_alh	RpS9
CG31635	5.62332380880176e-29	0.883384534792387	0.225	0.104	7.1967298105045e-25	atlas_1h_alh	CG31635
mt:ND1	1.21829198492382e-28	-1.16074812585028	0.068	0.19	1.5591700823055e-24	atlas_1h_alh	mt:ND1
COX4	1.7123627913788e-28	0.604728606861758	0.482	0.322	2.19148190040659e-24	atlas_1h_alh	COX4
EndoA	2.68878956769854e-28	-0.904577279867444	0.186	0.335	3.44111288874059e-24	atlas_1h_alh	EndoA
eEF1gamma	3.14188177331408e-28	-1.19216916386393	0.056	0.171	4.02098029348736e-24	atlas_1h_alh	eEF1gamma
Glut4EF	1.05957231328415e-27	0.715829727567147	0.268	0.134	1.35604064654106e-23	atlas_1h_alh	Glut4EF
UQCR-14	1.91176059116706e-27	0.529246438240686	0.561	0.395	2.4466712045756e-23	atlas_1h_alh	UQCR-14
klg	2.25643681372998e-27	1.00234504363618	0.375	0.234	2.88778783421163e-23	atlas_1h_alh	klg
Rack1	4.72941435126076e-27	-0.90107270399337	0.234	0.37	6.05270448674352e-23	atlas_1h_alh	Rack1
blw	6.67548167304526e-27	-0.838836121945075	0.244	0.379	8.54328144516332e-23	atlas_1h_alh	blw
CG44242	9.48741364522446e-27	0.693252288782559	0.304	0.164	1.21419919831583e-22	atlas_1h_alh	CG44242
Rpb10	1.11418683058517e-26	0.77915498358083	0.213	0.097	1.4259363057829e-22	atlas_1h_alh	Rpb10
ND-B16.6	1.44454518038315e-26	0.673106367001851	0.251	0.123	1.84872892185436e-22	atlas_1h_alh	ND-B16.6
Spn	1.61945639674692e-26	0.761601393651391	0.227	0.107	2.07258029655671e-22	atlas_1h_alh	Spn
eIF2beta	1.62723445069447e-26	-0.949723312842272	0.179	0.315	2.08253464999878e-22	atlas_1h_alh	eIF2beta
Not1	1.69314901307015e-26	0.738827014738153	0.304	0.169	2.16689210692717e-22	atlas_1h_alh	Not1
osa	1.93133043901421e-26	-1.05449029260303	0.07	0.188	2.47171669585039e-22	atlas_1h_alh	osa
RpL5	1.9980550140272e-26	-0.710181906635344	0.359	0.488	2.55711080695202e-22	atlas_1h_alh	RpL5
RpL18A	2.62914019627791e-26	-0.546779713320212	0.515	0.647	3.36477362319646e-22	atlas_1h_alh	RpL18A
Sfxn1-3	3.65428278971017e-26	0.669098625483308	0.195	0.084	4.67675111427107e-22	atlas_1h_alh	Sfxn1-3
Rsf1	4.7535100911628e-26	0.653672175627917	0.223	0.103	6.08354221467016e-22	atlas_1h_alh	Rsf1
roh	5.82135645645781e-26	0.480983430063312	0.553	0.381	7.45017199297471e-22	atlas_1h_alh	roh
RpL40	6.79041694667929e-26	-0.495327605199486	0.604	0.722	8.69037560836015e-22	atlas_1h_alh	RpL40
CG43737	7.56237467077479e-26	0.738130637808054	0.458	0.316	9.67832710365757e-22	atlas_1h_alh	CG43737
CG45049	8.61686265700362e-26	0.621858661351698	0.377	0.226	1.10278608284332e-21	atlas_1h_alh	CG45049
CG32017	9.01653320537803e-26	-1.26287923835665	0.112	0.233	1.15393591962428e-21	atlas_1h_alh	CG32017
mtgo	9.42398745097022e-26	0.821573708405923	0.267	0.141	1.20608191397517e-21	atlas_1h_alh	mtgo
SoxN	1.0547902917467e-25	-1.04938421860962	0.167	0.303	1.34992061537743e-21	atlas_1h_alh	SoxN
Rm62	1.30638269528982e-25	-0.914303727790004	0.107	0.235	1.67190857343191e-21	atlas_1h_alh	Rm62
Cpsf6	1.35578744392471e-25	-0.964732441948269	0.117	0.245	1.73513677073484e-21	atlas_1h_alh	Cpsf6
osp	1.39685676216961e-25	-1.02930767775412	0.075	0.192	1.78769728422466e-21	atlas_1h_alh	osp
RpS28b	1.57309004674652e-25	-0.575877091564542	0.517	0.625	2.0132406418262e-21	atlas_1h_alh	RpS28b
trx	2.52720019567791e-25	0.759476786068855	0.196	0.088	3.23431081042858e-21	atlas_1h_alh	trx
RpL9	3.42439868406508e-25	-0.858092605108839	0.271	0.396	4.38254543586649e-21	atlas_1h_alh	RpL9
Scgbeta	3.44121235620929e-25	0.668731708978611	0.167	0.067	4.40406357347665e-21	atlas_1h_alh	Scgbeta
PIG-T	3.57713561985735e-25	-0.895946183259957	0.137	0.268	4.57801816629344e-21	atlas_1h_alh	PIG-T
ND-13A	3.78197647475694e-25	0.690824403896067	0.223	0.106	4.84017349239393e-21	atlas_1h_alh	ND-13A
COX7C	3.83911848201619e-25	0.456429317420704	0.651	0.487	4.91330383328433e-21	atlas_1h_alh	COX7C
eIF4A	6.07719333039597e-25	-0.823914617125681	0.25	0.381	7.77759202424076e-21	atlas_1h_alh	eIF4A
Rac1	8.68976253596013e-25	-1.00657898932787	0.124	0.247	1.11211580935218e-20	atlas_1h_alh	Rac1
RpS3A	1.63079270230888e-24	-0.681192078014329	0.362	0.49	2.0870885004149e-20	atlas_1h_alh	RpS3A
Gug	1.77399640297972e-24	0.781779859788315	0.254	0.134	2.27036059653345e-20	atlas_1h_alh	Gug
RpL31	2.50472798529912e-24	-0.617558251202779	0.477	0.585	3.20555087558582e-20	atlas_1h_alh	RpL31
RpL17	2.90748232878673e-24	-0.628847639291639	0.424	0.543	3.72099588438126e-20	atlas_1h_alh	RpL17
rad	2.98916753306558e-24	1.03991300581474	0.362	0.24	3.82553660881733e-20	atlas_1h_alh	rad
RhoGAP71E	3.17950124401149e-24	0.697552648066186	0.295	0.165	4.0691256920859e-20	atlas_1h_alh	RhoGAP71E
Sec61gamma	5.37804019919577e-24	0.666646415269443	0.205	0.095	6.88281584693075e-20	atlas_1h_alh	Sec61gamma
eEF1beta	5.53658168127595e-24	-1.05686996259926	0.127	0.244	7.08571723569696e-20	atlas_1h_alh	eEF1beta
hoe1	5.85987269577307e-24	-0.944144003850122	0.083	0.199	7.49946507605037e-20	atlas_1h_alh	hoe1
RpS5a	6.23150316307563e-24	-0.623818359529485	0.397	0.526	7.97507774810419e-20	atlas_1h_alh	RpS5a
Nlp	9.91501091295014e-24	-1.06008092181408	0.114	0.228	1.26892309663936e-19	atlas_1h_alh	Nlp
Lim1	1.21599513566102e-23	0.70230916768361	0.318	0.187	1.55623057461898e-19	atlas_1h_alh	Lim1
Psc	1.44800306083387e-23	0.701954947243837	0.225	0.112	1.85315431725518e-19	atlas_1h_alh	Psc
Hsc70-4	2.56148888685466e-23	-1.05068020365185	0.087	0.197	3.27819347739659e-19	atlas_1h_alh	Hsc70-4
RpL23A	2.65822446156405e-23	-0.720180294193808	0.314	0.435	3.40199566590967e-19	atlas_1h_alh	RpL23A
JIL-1	2.87406165357536e-23	0.700589992976798	0.195	0.091	3.67822410424574e-19	atlas_1h_alh	JIL-1
CG40045	3.39361784796283e-23	0.675570462515546	0.227	0.114	4.34315212182283e-19	atlas_1h_alh	CG40045
GluRIB	7.21213117721698e-23	0.632206435867487	0.562	0.424	9.23008548060229e-19	atlas_1h_alh	GluRIB
CG31030	7.91106269282668e-23	0.596493593773854	0.293	0.163	1.01245780342796e-18	atlas_1h_alh	CG31030
COX6B	1.32525637588799e-22	0.522807096646267	0.515	0.378	1.69606310986145e-18	atlas_1h_alh	COX6B
SdhD	2.09975850051372e-22	0.605393964548709	0.186	0.085	2.68727092895746e-18	atlas_1h_alh	SdhD
RSG7	2.26723859190715e-22	0.596948558961764	0.445	0.3	2.90161194992277e-18	atlas_1h_alh	RSG7
puc	2.95900392409967e-22	-1.1155677000052	0.064	0.164	3.78693322206276e-18	atlas_1h_alh	puc
Yeti	3.10662763316639e-22	0.59047453813149	0.244	0.127	3.97586204492634e-18	atlas_1h_alh	Yeti
awd	3.30399877937636e-22	-0.607463634539033	0.458	0.562	4.22845763784587e-18	atlas_1h_alh	awd
CG8860	4.40415887957987e-22	0.575381735945617	0.316	0.184	5.63644253408631e-18	atlas_1h_alh	CG8860
ATPsynB	4.83681680859993e-22	0.596788900953833	0.383	0.249	6.19015815164619e-18	atlas_1h_alh	ATPsynB
RpS26	5.23289433411901e-22	-0.448378359473346	0.57	0.689	6.6970581688055e-18	atlas_1h_alh	RpS26
Octbeta2R	1.29929156826722e-21	0.732880933781711	0.2	0.099	1.66283334906839e-17	atlas_1h_alh	Octbeta2R
CG11122	1.44105967456767e-21	0.782120239355038	0.214	0.111	1.84426817151171e-17	atlas_1h_alh	CG11122
Tsp96F	1.61022382507315e-21	-0.903664526585908	0.066	0.167	2.06076445132862e-17	atlas_1h_alh	Tsp96F
SK	2.13359393511734e-21	0.682102006588034	0.439	0.308	2.73057351816317e-17	atlas_1h_alh	SK
Pvf3	3.8086529869361e-21	0.974466075212909	0.291	0.178	4.87431409268082e-17	atlas_1h_alh	Pvf3
RpL10Ab	4.30971825301651e-21	-0.545618894299419	0.447	0.561	5.51557742021053e-17	atlas_1h_alh	RpL10Ab
mRpL33	4.57740631572414e-21	0.596964932301539	0.225	0.116	5.85816460286376e-17	atlas_1h_alh	mRpL33
CG10804	6.21425828998415e-21	0.591884419946398	0.347	0.217	7.95300775952171e-17	atlas_1h_alh	CG10804
ND-B14.5B	6.68062171521391e-21	0.624604058681556	0.254	0.14	8.54985967113076e-17	atlas_1h_alh	ND-B14.5B
CG12605	8.35375601132968e-21	0.651707759271636	0.358	0.232	1.06911369432997e-16	atlas_1h_alh	CG12605
Con	9.54449061494456e-21	0.883721739380217	0.347	0.227	1.2215039089006e-16	atlas_1h_alh	Con
sina	9.72450724151165e-21	0.629034484655524	0.197	0.096	1.24454243676866e-16	atlas_1h_alh	sina
sd	1.14661461289996e-20	0.650024198789543	0.204	0.102	1.46743738158937e-16	atlas_1h_alh	sd
cpx	1.94261234432241e-20	0.421781408311875	0.628	0.494	2.48615527826382e-16	atlas_1h_alh	cpx
HmgD	2.74441176596448e-20	0.541127951175604	0.435	0.3	3.51229817808134e-16	atlas_1h_alh	HmgD
mt:tRNA:Ser-GCT	4.2105093966151e-20	-0.738746683188336	0.065	0.166	5.38860992578801e-16	atlas_1h_alh	mt:tRNA:Ser-GCT
DopEcR	7.12850523338751e-20	0.531651926311969	0.295	0.17	9.12306099768933e-16	atlas_1h_alh	DopEcR
mbl	9.57823037568114e-20	0.757402778782814	0.46	0.348	1.22582192347967e-15	atlas_1h_alh	mbl
CG17059	1.09731255061009e-19	0.569501364481817	0.212	0.109	1.40434060227079e-15	atlas_1h_alh	CG17059
smog	2.43675837009043e-19	-0.612974143869235	0.308	0.429	3.11856336204173e-15	atlas_1h_alh	smog
tara	2.53460553140173e-19	-0.818106362509309	0.113	0.219	3.24378815908794e-15	atlas_1h_alh	tara
mtd	3.70232339443827e-19	-0.756745468920861	0.127	0.238	4.73823348020209e-15	atlas_1h_alh	mtd
Fis1	4.63930655263003e-19	0.555443240522137	0.313	0.191	5.93738452605591e-15	atlas_1h_alh	Fis1
Unr	4.86689307181169e-19	-0.694902943959922	0.26	0.376	6.2286497533046e-15	atlas_1h_alh	Unr
TM4SF	5.29546726286551e-19	0.512270077758099	0.228	0.121	6.77713900301528e-15	atlas_1h_alh	TM4SF
RFeSP	8.50540962844566e-19	0.563696403666868	0.31	0.191	1.08852232424847e-14	atlas_1h_alh	RFeSP
tow	1.16798516785563e-18	0.492525458596767	0.498	0.361	1.49478741782164e-14	atlas_1h_alh	tow
nAChRalpha5	1.28268409280656e-18	0.517494425801477	0.359	0.232	1.64157910197383e-14	atlas_1h_alh	nAChRalpha5
mei-P26	1.54404435127951e-18	-0.507950983974408	0.452	0.555	1.97606796076752e-14	atlas_1h_alh	mei-P26
Tom20	2.27446972214359e-18	0.590117975234798	0.23	0.127	2.91086635039936e-14	atlas_1h_alh	Tom20
lncRNA:Hsromega	2.58580605582942e-18	-0.623985011324139	0.359	0.464	3.30931459025049e-14	atlas_1h_alh	lncRNA:Hsromega
RpL35	3.66513567700711e-18	-0.627595080875747	0.352	0.452	4.6906406394337e-14	atlas_1h_alh	RpL35
unc-13	3.8722060317907e-18	-0.686568543761233	0.25	0.365	4.95564927948574e-14	atlas_1h_alh	unc-13
Trx-2	4.98165059775141e-18	0.50312072523196	0.357	0.231	6.37551643500225e-14	atlas_1h_alh	Trx-2
mam	5.37324756199902e-18	0.627076706536469	0.251	0.147	6.87668222984635e-14	atlas_1h_alh	mam
cpo	5.93501403146827e-18	0.53716732265769	0.407	0.282	7.59563095747309e-14	atlas_1h_alh	cpo
Srrm234	1.12168646475568e-17	0.501119667962762	0.225	0.123	1.43553433759431e-13	atlas_1h_alh	Srrm234
RpS19a	1.33395928611607e-17	-0.639372233534171	0.32	0.428	1.70720109437134e-13	atlas_1h_alh	RpS19a
slgA	1.61021937967541e-17	-0.748390401709923	0.188	0.293	2.06075876210858e-13	atlas_1h_alh	slgA
dpr10	1.82176886708098e-17	0.719150736955855	0.309	0.199	2.33149979609024e-13	atlas_1h_alh	dpr10
kuz	2.1188810945801e-17	0.545346997483016	0.285	0.175	2.71174402484361e-13	atlas_1h_alh	kuz
eIF1	2.66861790959701e-17	0.536977461242289	0.278	0.167	3.41529720070226e-13	atlas_1h_alh	eIF1
jdp	3.08991544561953e-17	-0.87913690804804	0.129	0.229	3.95447378730388e-13	atlas_1h_alh	jdp
Acbp1	4.93610197606366e-17	0.563058520934925	0.244	0.142	6.31722330896628e-13	atlas_1h_alh	Acbp1
RpL14	5.94553839723689e-17	-0.436518554676244	0.539	0.64	7.60910004078377e-13	atlas_1h_alh	RpL14
kra	6.36758205891111e-17	-0.719963439776	0.188	0.294	8.14923151899444e-13	atlas_1h_alh	kra
Pfk	7.02568134672885e-17	-0.730472723235662	0.19	0.296	8.99146698754358e-13	atlas_1h_alh	Pfk
CG13954	1.34373317696023e-16	0.546351397748829	0.481	0.371	1.7197097198737e-12	atlas_1h_alh	CG13954
Socs36E	2.58430177665423e-16	0.591540033410185	0.251	0.151	3.30738941376209e-12	atlas_1h_alh	Socs36E
Gprk2	1.14396791693369e-15	0.511834147942912	0.255	0.154	1.46405014009174e-11	atlas_1h_alh	Gprk2
emb	1.66590039219211e-15	-0.659460463921759	0.174	0.277	2.13201932192746e-11	atlas_1h_alh	emb
CG31221	8.43428969863686e-15	0.510325404522266	0.455	0.336	1.07942039563154e-10	atlas_1h_alh	CG31221
ND-B12	1.03229395777359e-14	0.426965480361746	0.324	0.213	1.32112980715864e-10	atlas_1h_alh	ND-B12
CG45050	1.12974752093858e-14	0.407548462614709	0.589	0.464	1.44585087729719e-10	atlas_1h_alh	CG45050
Smr	1.18533740763058e-14	0.469713009197945	0.399	0.284	1.51699481428562e-10	atlas_1h_alh	Smr
ND-B22	3.29809370429577e-14	0.45478358944972	0.29	0.186	4.22090032275772e-10	atlas_1h_alh	ND-B22
tna	4.2694854205359e-14	0.297008159237692	0.779	0.663	5.46408744120185e-10	atlas_1h_alh	tna
dnc	4.61480644317585e-14	0.364501321087603	0.522	0.397	5.90602928597646e-10	atlas_1h_alh	dnc
CanB	1.19313068065358e-13	0.436428379774534	0.289	0.188	1.52696864510046e-09	atlas_1h_alh	CanB
ATPsynC	2.16711772611349e-13	-0.324154101347066	0.561	0.669	2.77347726588005e-09	atlas_1h_alh	ATPsynC
l(3)neo38	3.26715395398412e-13	0.38429057743687	0.469	0.351	4.18130363030888e-09	atlas_1h_alh	l(3)neo38
ATPsynO	3.44443907303111e-13	0.399667128310146	0.402	0.296	4.40819312566521e-09	atlas_1h_alh	ATPsynO
lqf	6.99056132965004e-12	0.373907656205537	0.448	0.34	8.94652038968612e-08	atlas_1h_alh	lqf
RhoGAPp190	7.73963930158757e-12	0.425767448963508	0.371	0.27	9.90519037817177e-08	atlas_1h_alh	RhoGAPp190
CG7781	1.35229806150206e-11	0.331014085215941	0.335	0.231	1.73067105911034e-07	atlas_1h_alh	CG7781
Toll-6	1.7594524128852e-11	0.340060401652496	0.562	0.456	2.25174719801047e-07	atlas_1h_alh	Toll-6
sbb	1.61167995076118e-09	0.181882514735176	0.822	0.702	2.06262800098416e-05	atlas_1h_alh	sbb
miple1	1.62463087463032e-09	0.186831707288387	0.425	0.317	2.07920259335189e-05	atlas_1h_alh	miple1
Ldh	1.09781053364411e-194	1.10237102616034	0.945	0.705	1.40497792095773e-190	atlas_24h_alh	Ldh
lncRNA:cherub.1	6.88434894238648e-192	1.20125643454395	0.762	0.264	8.81058977646622e-188	atlas_24h_alh	lncRNA:cherub
His3.3B.1	1.58819790179265e-157	1.14933040364594	0.787	0.399	2.03257567471424e-153	atlas_24h_alh	His3.3B
betaTub56D.1	1.62761565828549e-157	0.804901144227713	0.949	0.732	2.08302251947377e-153	atlas_24h_alh	betaTub56D
mt:ATPase6.1	1.07813088634039e-142	1.0541553800395	0.783	0.397	1.37979190833844e-138	atlas_24h_alh	mt:ATPase6
mt:CoI.1	4.09556812473477e-137	0.864399673104379	0.908	0.65	5.24150808603556e-133	atlas_24h_alh	mt:CoI
cib.1	7.22475876114619e-135	1.25341409731868	0.674	0.306	9.24624626251489e-131	atlas_24h_alh	cib
Hsp27.1	1.63137065896298e-130	1.23456538974739	0.626	0.259	2.08782816934083e-126	atlas_24h_alh	Hsp27
lncRNA:CR40469.1	9.39119204346019e-127	1.18181952706982	0.548	0.177	1.20188475772203e-122	atlas_24h_alh	lncRNA:CR40469
Hsp26.1	4.39633944081004e-111	1.59930168532571	0.447	0.146	5.62643521634869e-107	atlas_24h_alh	Hsp26
mt:CoII.1	1.05289377022508e-107	0.735161230266121	0.911	0.644	1.34749344713406e-103	atlas_24h_alh	mt:CoII
Pal2.1	1.98549350064193e-102	1.13258393463387	0.539	0.218	2.54103458212154e-98	atlas_24h_alh	Pal2
Galphao.1	1.54780326728669e-96	0.736660875693769	0.848	0.602	1.9808786214735e-92	atlas_24h_alh	Galphao
Hrb87F.1	7.22712371916176e-92	1.2521884679292	0.325	0.08	9.24927293578322e-88	atlas_24h_alh	Hrb87F
UQCR-11.1	5.28916688101127e-85	-1.3079335704913	0.339	0.548	6.76907577431823e-81	atlas_24h_alh	UQCR-11
CG30172.1	1.35457879704199e-82	-1.05121322421608	0.529	0.662	1.73358994445434e-78	atlas_24h_alh	CG30172
Cngl.1	7.7279653730283e-76	-1.21773354264737	0.503	0.641	9.89025008440161e-72	atlas_24h_alh	Cngl
stg.1	1.06033373458011e-75	1.1315168226533	0.223	0.041	1.35701511351563e-71	atlas_24h_alh	stg
eEF1alpha1.1	2.20097423289119e-75	0.524213747513197	0.729	0.386	2.81680682325415e-71	atlas_24h_alh	eEF1alpha1
fabp.1	9.51271276588357e-75	0.607195832245143	0.551	0.243	1.21743697977778e-70	atlas_24h_alh	fabp
Jafrac1.1	1.37485566688933e-72	1.03528868061692	0.381	0.141	1.75954028248496e-68	atlas_24h_alh	Jafrac1
mt:lrRNA.1	2.36939444832729e-71	0.573191836543766	0.872	0.647	3.03235101496926e-67	atlas_24h_alh	mt:lrRNA
mt:ND4.1	7.42599422639766e-71	0.889751246410002	0.45	0.191	9.50378741094373e-67	atlas_24h_alh	mt:ND4
Drep2.1	1.43427802067203e-70	-1.10062658803539	0.491	0.623	1.83558901085607e-66	atlas_24h_alh	Drep2
CG9705.1	7.54811137970439e-70	0.929924242534482	0.367	0.13	9.66007294374567e-66	atlas_24h_alh	CG9705
RpS14a.1	1.13879499865664e-68	0.780244276220499	0.62	0.347	1.45742983928077e-64	atlas_24h_alh	RpS14a
Df31.1	2.8328301681309e-67	0.671491450838977	0.65	0.348	3.62545604917392e-63	atlas_24h_alh	Df31
RpL29	1.39804716265742e-65	0.473538147417442	0.936	0.774	1.78922075876897e-61	atlas_24h_alh	RpL29
CG6329.1	3.1159842270977e-64	0.665163973486868	0.729	0.464	3.98783661383964e-60	atlas_24h_alh	CG6329
Hsc70Cb.1	9.80675462908877e-64	0.7631227963658	0.506	0.239	1.25506845743078e-59	atlas_24h_alh	Hsc70Cb
osp.1	1.62374470056277e-62	1.02558591778964	0.259	0.074	2.07806846778023e-58	atlas_24h_alh	osp
RpS17.1	6.02746233096575e-62	0.692850095501468	0.69	0.424	7.71394629116997e-58	atlas_24h_alh	RpS17
Eip75B.1	1.82576314782303e-61	-1.29353913335757	0.293	0.473	2.33661167658391e-57	atlas_24h_alh	Eip75B
Pen.1	4.07727985571842e-61	0.991125080706361	0.223	0.054	5.21810275934843e-57	atlas_24h_alh	Pen
RpS4.1	4.82594911522902e-61	0.620127809735338	0.771	0.5	6.1762496776701e-57	atlas_24h_alh	RpS4
sif.1	1.27988798923778e-60	-1.04521792304394	0.535	0.652	1.63800064862651e-56	atlas_24h_alh	sif
mt:tRNA:Ser-GCT.1	2.92960770559555e-60	1.02368572785475	0.23	0.059	3.74931194162118e-56	atlas_24h_alh	mt:tRNA:Ser-GCT
Rpt2.1	4.12440669843305e-60	1.00268270708066	0.267	0.082	5.27841569265462e-56	atlas_24h_alh	Rpt2
mt:ND5.1	2.13389439782847e-59	0.974366672775165	0.276	0.089	2.73095805034088e-55	atlas_24h_alh	mt:ND5
RpL10.1	5.98952406868627e-59	0.562267554261297	0.787	0.523	7.66539290310468e-55	atlas_24h_alh	RpL10
hoe1.1	8.35619133580741e-59	1.03039069048228	0.265	0.082	1.06942536715663e-54	atlas_24h_alh	hoe1
RpL3.1	8.68689991749105e-59	0.719262655957426	0.585	0.329	1.1117494514405e-54	atlas_24h_alh	RpL3
RpL36A.1	2.6607864640333e-58	0.619755596549886	0.734	0.478	3.40527451666982e-54	atlas_24h_alh	RpL36A
RpS23.1	3.06836388883392e-58	0.703601344154678	0.617	0.353	3.92689210492965e-54	atlas_24h_alh	RpS23
RpS27A.1	1.46246437317465e-57	0.604388913204258	0.772	0.513	1.87166190478892e-53	atlas_24h_alh	RpS27A
pre-rRNA:CR45845.1	1.27240605237614e-55	1.02184410172714	0.211	0.054	1.62842526583098e-51	atlas_24h_alh	pre-rRNA:CR45845
mt:Cyt-b.1	1.83552977593432e-55	0.608322562169258	0.713	0.455	2.34911100724074e-51	atlas_24h_alh	mt:Cyt-b
RpL8.1	1.08236213121338e-54	0.61714191058157	0.668	0.413	1.38520705552688e-50	atlas_24h_alh	RpL8
RpS18.1	2.26954318423877e-54	0.634194922354215	0.632	0.374	2.90456136718878e-50	atlas_24h_alh	RpS18
ctp	3.90075425570442e-54	0.474670770368553	0.909	0.776	4.99218529645052e-50	atlas_24h_alh	ctp
RpL32.1	6.6404655275256e-54	0.578964022778663	0.801	0.572	8.49846778212727e-50	atlas_24h_alh	RpL32
Rdh.1	2.64998248106065e-53	-1.39021576005544	0.163	0.343	3.39144757926142e-49	atlas_24h_alh	Rdh
PIG-T.1	7.24876345200073e-53	0.769576573087289	0.341	0.138	9.27696746587054e-49	atlas_24h_alh	PIG-T
EndoA.1	8.36300203843406e-53	0.8069472690744	0.413	0.191	1.07029700087879e-48	atlas_24h_alh	EndoA
RpL7A.1	9.69210308314725e-53	0.633388609167185	0.616	0.361	1.24039535258118e-48	atlas_24h_alh	RpL7A
RpL27.1	7.03373125376772e-52	0.630325433545239	0.669	0.424	9.00176925857192e-48	atlas_24h_alh	RpL27
RpL30.1	2.51015228806449e-51	0.646010938213925	0.611	0.367	3.21249289826493e-47	atlas_24h_alh	RpL30
RpS8.1	3.17193577835072e-51	0.585296588434432	0.705	0.447	4.05944340913325e-47	atlas_24h_alh	RpS8
RpL18.1	8.78419612729105e-51	0.623726264913491	0.613	0.364	1.12420142037071e-46	atlas_24h_alh	RpL18
SoxN.1	6.11205558741538e-50	0.973266949998256	0.372	0.173	7.8222087407742e-46	atlas_24h_alh	SoxN
smt3	4.06452665465341e-49	0.512169730859299	0.843	0.651	5.20178121262543e-45	atlas_24h_alh	smt3
RpS15.1	5.85902951819862e-49	0.549148231954737	0.792	0.565	7.49838597739059e-45	atlas_24h_alh	RpS15
CG2269.1	3.75161088547149e-48	0.607662366903275	0.539	0.297	4.80131161122642e-44	atlas_24h_alh	CG2269
RpL37A.1	1.56004830497789e-47	0.578665771421671	0.751	0.532	1.99654982071071e-43	atlas_24h_alh	RpL37A
tara.1	1.9216978901318e-46	0.752935713724879	0.283	0.11	2.45938895979068e-42	atlas_24h_alh	tara
Pde6.1	6.69440971994106e-46	-1.16761146877973	0.177	0.351	8.56750555958056e-42	atlas_24h_alh	Pde6
RpL36.1	2.18364844043708e-45	0.554088229076666	0.806	0.602	2.79463327407138e-41	atlas_24h_alh	RpL36
Toll-7	8.67478319658266e-45	0.724173440653778	0.485	0.271	1.11019875349865e-40	atlas_24h_alh	Toll-7
Mapmodulin.1	2.55260643931498e-44	0.638996545146829	0.443	0.228	3.26682572103532e-40	atlas_24h_alh	Mapmodulin
mt:ND1.1	1.96398327632664e-43	0.850098593448234	0.236	0.084	2.51350579704284e-39	atlas_24h_alh	mt:ND1
Gs2.1	2.5273577733837e-43	0.859058813586385	0.2	0.062	3.23451247837646e-39	atlas_24h_alh	Gs2
Tsp66E.1	3.70852193046711e-43	-1.15401855506468	0.262	0.414	4.74616636661181e-39	atlas_24h_alh	Tsp66E
rdgB	2.89962337199151e-42	0.669752872009373	0.341	0.157	3.71093799147473e-38	atlas_24h_alh	rdgB
RpLP1.1	4.64520970387566e-42	0.423252703052563	0.881	0.676	5.94493937902007e-38	atlas_24h_alh	RpLP1
RpL26.1	5.41755545608249e-42	0.52416756293184	0.706	0.476	6.93338747269438e-38	atlas_24h_alh	RpL26
DIP1	1.17587085643227e-41	0.601139540784752	0.409	0.201	1.50487952206202e-37	atlas_24h_alh	DIP1
RpL19.1	1.20990419245758e-41	0.491640432871498	0.7	0.466	1.54843538550721e-37	atlas_24h_alh	RpL19
eIF2beta.1	1.53172586794636e-41	0.643642021876039	0.38	0.188	1.96030276579775e-37	atlas_24h_alh	eIF2beta
PPP4R2r.1	2.31147183323821e-41	0.734788006888952	0.295	0.125	2.95822165217826e-37	atlas_24h_alh	PPP4R2r
RpL4.1	2.70243344736704e-41	0.702031075506422	0.35	0.164	3.45857432594034e-37	atlas_24h_alh	RpL4
Trim9	4.22409052677701e-41	0.840284170200936	0.323	0.149	5.40599105616922e-37	atlas_24h_alh	Trim9
Fas2	1.09568396575689e-40	0.491033387807109	0.62	0.394	1.40225633937567e-36	atlas_24h_alh	Fas2
RpL7.1	2.41532130317119e-40	0.49405989436801	0.624	0.382	3.09112820379849e-36	atlas_24h_alh	RpL7
RpS16.1	6.58816352940108e-40	0.555587765970212	0.603	0.375	8.4315316849275e-36	atlas_24h_alh	RpS16
CG14312.1	8.6728593202544e-40	-1.1434373652982	0.139	0.291	1.10995253580616e-35	atlas_24h_alh	CG14312
RpS6.1	9.05462190602018e-40	0.666368644979613	0.398	0.209	1.15881051153246e-35	atlas_24h_alh	RpS6
Swip-1	1.06862598447241e-39	0.815128261792541	0.177	0.053	1.36762753492779e-35	atlas_24h_alh	Swip-1
Usp7	1.89959596102705e-39	0.508880014922168	0.54	0.313	2.43110291092242e-35	atlas_24h_alh	Usp7
emb.1	2.5485728667252e-39	0.622830595525964	0.349	0.164	3.26166355483491e-35	atlas_24h_alh	emb
Tsp96F.1	4.29576375462769e-39	0.769025637085964	0.213	0.075	5.49771845317252e-35	atlas_24h_alh	Tsp96F
crol.1	4.65357031553229e-39	-1.01033610822602	0.234	0.388	5.95563928981822e-35	atlas_24h_alh	crol
RpL15.1	5.34296794142159e-39	0.475092713242943	0.705	0.47	6.83793037143135e-35	atlas_24h_alh	RpL15
Gdi.1	8.38708992266295e-39	0.620681998822662	0.392	0.201	1.0733797683024e-34	atlas_24h_alh	Gdi
RpS21	8.884476197505e-39	0.460417035743415	0.808	0.626	1.13703526375669e-34	atlas_24h_alh	RpS21
sdt.1	1.00588689926081e-38	-1.0120466735503	0.304	0.443	1.28733405367399e-34	atlas_24h_alh	sdt
osa.1	2.42389535411328e-38	0.693977526790621	0.232	0.087	3.10210127419417e-34	atlas_24h_alh	osa
cathD.1	5.0604606374703e-38	0.750574314806465	0.2	0.069	6.47637752383449e-34	atlas_24h_alh	cathD
CG5758.1	5.51540542972959e-38	0.672121109674465	0.265	0.108	7.05861586896792e-34	atlas_24h_alh	CG5758
RpL37a.1	6.41058739604395e-38	0.447833808313819	0.766	0.536	8.20426974945705e-34	atlas_24h_alh	RpL37a
Ptpmeg2	1.57080350731135e-37	0.74767799181702	0.227	0.088	2.01031432865707e-33	atlas_24h_alh	Ptpmeg2
Rack1.1	4.26912647379893e-37	0.519359062749554	0.438	0.241	5.46362806116788e-33	atlas_24h_alh	Rack1
pasha	4.42891322882594e-37	0.701409046126686	0.26	0.108	5.66812315025144e-33	atlas_24h_alh	pasha
RpL12.1	4.7714182776943e-37	0.480376932310259	0.647	0.426	6.10646111179317e-33	atlas_24h_alh	RpL12
RpL34b.1	7.15205060164228e-37	0.541418015984576	0.5	0.29	9.15319435998179e-33	atlas_24h_alh	RpL34b
crc.1	9.66205812787531e-37	0.677377069266681	0.222	0.083	1.23655019920548e-32	atlas_24h_alh	crc
Hsp23.1	2.42540405332933e-36	0.421301977929918	0.386	0.191	3.10403210745088e-32	atlas_24h_alh	Hsp23
RpL23	2.71364600769683e-36	0.46903314693819	0.802	0.602	3.47292416065041e-32	atlas_24h_alh	RpL23
pAbp	3.64246876360483e-36	0.213516595503825	0.929	0.811	4.66163152366146e-32	atlas_24h_alh	pAbp
RpS11.1	4.38087393843971e-36	0.473289039208768	0.746	0.532	5.60664246641513e-32	atlas_24h_alh	RpS11
RpS26.1	1.04051238204168e-35	0.450444810623545	0.775	0.556	1.33164774653695e-31	atlas_24h_alh	RpS26
RpS9.1	1.4726325724329e-35	0.509325906498205	0.631	0.42	1.88467516619962e-31	atlas_24h_alh	RpS9
cdc14.1	1.2061596439094e-34	-1.05032789597836	0.216	0.357	1.54364311227525e-30	atlas_24h_alh	cdc14
lncRNA:roX2.1	2.12649022385463e-34	-1.36609853736959	0.077	0.199	2.72148218848915e-30	atlas_24h_alh	lncRNA:roX2
amon.1	4.78901912843591e-34	0.727231752017408	0.243	0.102	6.12898668057227e-30	atlas_24h_alh	amon
Vha14-1.1	4.96198226880736e-34	-0.98093085911029	0.221	0.36	6.35034490761965e-30	atlas_24h_alh	Vha14-1
mt:CoIII	9.9483974505895e-34	0.363545151157685	0.91	0.784	1.27319590572644e-29	atlas_24h_alh	mt:CoIII
smog.1	1.63743730554073e-33	0.51156602298951	0.507	0.301	2.09559226363103e-29	atlas_24h_alh	smog
RpLP0.1	1.89676001958706e-33	0.483553447857532	0.531	0.326	2.42747347306751e-29	atlas_24h_alh	RpLP0
RpL31.1	2.22981329017746e-33	0.506198757638564	0.668	0.46	2.85371504876911e-29	atlas_24h_alh	RpL31
CG11000.1	2.72160845548762e-33	-1.00878121280675	0.31	0.431	3.48311450133305e-29	atlas_24h_alh	CG11000
Hsc70-3.1	3.66509125280391e-33	0.613066681080395	0.233	0.095	4.69058378533844e-29	atlas_24h_alh	Hsc70-3
RpS30	4.40356576298805e-33	0.443863785007961	0.669	0.457	5.63568346347211e-29	atlas_24h_alh	RpS30
Nlg3.1	6.2301175987748e-33	-1.14450668001306	0.167	0.305	7.97330450291198e-29	atlas_24h_alh	Nlg3
CG30116	6.5303706007404e-33	0.659823708680951	0.314	0.156	8.35756829482757e-29	atlas_24h_alh	CG30116
Hsp83.1	8.79226561644296e-33	0.546017438062092	0.281	0.129	1.12523415359237e-28	atlas_24h_alh	Hsp83
AhcyL1	2.44405231614527e-32	0.667092055999049	0.175	0.061	3.12789815420272e-28	atlas_24h_alh	AhcyL1
GstZ2.1	4.27810058788533e-32	0.624374752430546	0.191	0.07	5.47511313237565e-28	atlas_24h_alh	GstZ2
Unr.1	9.13684162963995e-32	0.4811921714346	0.447	0.256	1.16933299176132e-27	atlas_24h_alh	Unr
Syn1.1	1.25236224738539e-31	-1.12335679351243	0.151	0.283	1.60277320420383e-27	atlas_24h_alh	Syn1
slgA.1	3.5928323037472e-31	0.550189910334701	0.352	0.188	4.59810678233566e-27	atlas_24h_alh	slgA
meng	3.62541673648111e-31	0.692029693550227	0.156	0.051	4.63980833934853e-27	atlas_24h_alh	meng
CG46385	6.74509736634441e-31	0.625238687949342	0.261	0.122	8.63237560944758e-27	atlas_24h_alh	CG46385
Pdp1	2.03235596766313e-30	0.475806774215523	0.613	0.41	2.60100916741528e-26	atlas_24h_alh	Pdp1
CG32052	5.63873472493674e-30	0.750781675510037	0.321	0.17	7.21645270097403e-26	atlas_24h_alh	CG32052
RpS29.1	5.67418639518445e-30	0.444876794190742	0.81	0.638	7.26182374855705e-26	atlas_24h_alh	RpS29
fs(1)h.1	7.44630650065977e-30	-0.805579633688538	0.333	0.452	9.52978305954437e-26	atlas_24h_alh	fs(1)h
puc.1	9.84031789306344e-30	0.6703830985442	0.198	0.081	1.25936388395426e-25	atlas_24h_alh	puc
RpL17.1	1.0133934394373e-29	0.451261013617361	0.621	0.417	1.29694092379186e-25	atlas_24h_alh	RpL17
Cpsf6.1	1.3996741587111e-29	0.539075396630467	0.288	0.139	1.79130298831847e-25	atlas_24h_alh	Cpsf6
RpS12.1	2.69910473570012e-29	0.391952102912315	0.743	0.53	3.45431424074902e-25	atlas_24h_alh	RpS12
dpr14	6.51473938195268e-29	0.435483383368541	0.506	0.316	8.33756346102304e-25	atlas_24h_alh	dpr14
beat-IIa	6.99710805486369e-29	0.548519251458351	0.599	0.432	8.95489888861455e-25	atlas_24h_alh	beat-IIa
RpL11	8.55271551153659e-29	0.453332617839255	0.579	0.384	1.09457653116645e-24	atlas_24h_alh	RpL11
elB	1.74377555399661e-28	0.581882212272726	0.297	0.154	2.23168395400486e-24	atlas_24h_alh	elB
Act5C.1	1.80833868548114e-28	0.264784436763994	0.587	0.367	2.31431184967876e-24	atlas_24h_alh	Act5C
Nrt.1	2.43458158332624e-28	0.533827510886503	0.259	0.121	3.11577751034092e-24	atlas_24h_alh	Nrt
mask	7.52849834343044e-28	0.593345400733437	0.221	0.098	9.63497217992228e-24	atlas_24h_alh	mask
RpL28.1	1.5003756595297e-27	0.399781594541308	0.739	0.545	1.92018076906611e-23	atlas_24h_alh	RpL28
RpLP2.1	2.36812128400746e-27	0.371258916014767	0.809	0.613	3.03072161927274e-23	atlas_24h_alh	RpLP2
RpL23A.1	2.86799143192385e-27	0.423272890340071	0.5	0.316	3.67045543457614e-23	atlas_24h_alh	RpL23A
RpL9.1	3.19016895675701e-27	0.505507954861758	0.453	0.281	4.08277823085762e-23	atlas_24h_alh	RpL9
Dg	4.3098880261203e-26	0.538512167713744	0.261	0.128	5.51579469582875e-22	atlas_24h_alh	Dg
Nlg2.1	8.62214861874041e-26	-0.934276303843897	0.231	0.345	1.1034625802264e-21	atlas_24h_alh	Nlg2
Akap200.1	8.87103522512263e-26	0.454722235911686	0.338	0.184	1.13531508811119e-21	atlas_24h_alh	Akap200
jdp.1	1.12284765608913e-25	0.597501721132389	0.271	0.14	1.43702043026287e-21	atlas_24h_alh	jdp
RpL21.1	1.78590989768721e-25	0.378503067334794	0.644	0.447	2.28560748706009e-21	atlas_24h_alh	RpL21
E2f1	2.62314918877525e-25	0.434944698777468	0.34	0.188	3.35710633179457e-21	atlas_24h_alh	E2f1
dpr9	4.30346725464203e-25	0.50186967177591	0.526	0.363	5.50757739249087e-21	atlas_24h_alh	dpr9
Drat	6.0957240398268e-25	0.503249997934447	0.282	0.149	7.80130762617034e-21	atlas_24h_alh	Drat
dpr13.1	6.35562408639373e-25	-1.07410817729901	0.262	0.374	8.1339277057667e-21	atlas_24h_alh	dpr13
CG44774.1	6.41512916579277e-25	-0.950660653869701	0.128	0.239	8.21008230638159e-21	atlas_24h_alh	CG44774
RpL40.1	8.20866389425089e-25	0.381920496884993	0.792	0.602	1.05054480518623e-20	atlas_24h_alh	RpL40
Oda.1	9.78289464824664e-25	-0.746652759276409	0.336	0.44	1.25201485708261e-20	atlas_24h_alh	Oda
Vha68-1	1.0772623174508e-24	0.553009501849505	0.205	0.093	1.37868031387354e-20	atlas_24h_alh	Vha68-1
Rac1.1	1.77206783351619e-24	0.475225444085684	0.284	0.149	2.26789241333402e-20	atlas_24h_alh	Rac1
MESK2	3.67037456175582e-24	0.418402823734482	0.445	0.28	4.69734536413509e-20	atlas_24h_alh	MESK2
nSyb	3.82436133262515e-24	0.392524242135265	0.731	0.555	4.89441763349366e-20	atlas_24h_alh	nSyb
RpS19a.1	7.21104901196389e-24	0.39245595677649	0.495	0.316	9.22870052551139e-20	atlas_24h_alh	RpS19a
Alk	8.46841928322706e-24	0.17633065777178	0.824	0.635	1.0837882998674e-19	atlas_24h_alh	Alk
IA-2.1	9.30741963482156e-24	0.395350311744093	0.826	0.692	1.19116356486446e-19	atlas_24h_alh	IA-2
RpS7.1	1.05214832243212e-23	0.316531517418655	0.726	0.517	1.34653942304862e-19	atlas_24h_alh	RpS7
dsh	1.2162701510799e-23	0.40448845233154	0.314	0.172	1.55658253935206e-19	atlas_24h_alh	dsh
nrv3.1	1.26561972228231e-23	0.22131888966077	0.939	0.836	1.6197401205769e-19	atlas_24h_alh	nrv3
RpS3	1.31329410182498e-23	0.399219333248629	0.512	0.34	1.68075379151561e-19	atlas_24h_alh	RpS3
CCAP-R	1.44130453305577e-23	0.619763544006916	0.19	0.086	1.84458154140477e-19	atlas_24h_alh	CCAP-R
BtbVII	1.60437261614766e-23	0.530394784000632	0.234	0.117	2.05327607414578e-19	atlas_24h_alh	BtbVII
RpL18A.1	2.39995962399887e-23	0.35585301069752	0.717	0.518	3.07146832679376e-19	atlas_24h_alh	RpL18A
AMPdeam	6.85512899383449e-23	0.373253889270624	0.396	0.236	8.77319408630938e-19	atlas_24h_alh	AMPdeam
Plc21C	7.11241821110961e-23	0.44022607332883	0.218	0.104	9.10247282657807e-19	atlas_24h_alh	Plc21C
kek1.1	1.00872624522682e-22	-1.06536164749278	0.233	0.333	1.29096784864129e-18	atlas_24h_alh	kek1
rdx	1.29867931933045e-22	0.548903031099214	0.227	0.113	1.66204979287911e-18	atlas_24h_alh	rdx
CtBP	1.95583934573812e-22	0.410366302365421	0.408	0.252	2.50308319467565e-18	atlas_24h_alh	CtBP
CG9674.1	2.9598286472984e-22	0.447806419469997	0.217	0.105	3.78798870281249e-18	atlas_24h_alh	CG9674
RpS5a.1	3.6060767119911e-22	0.333505343833313	0.591	0.403	4.61505697600622e-18	atlas_24h_alh	RpS5a
RpL35.1	7.41008004483687e-22	0.359312222342639	0.516	0.345	9.48342044138222e-18	atlas_24h_alh	RpL35
RpL5.1	1.13727830879533e-21	0.325467169903465	0.549	0.368	1.45548877959626e-17	atlas_24h_alh	RpL5
lbk	1.20297971565947e-21	0.45708523153265	0.358	0.22	1.53957344010099e-17	atlas_24h_alh	lbk
dpr17	1.34932438977356e-21	0.515395375201102	0.244	0.129	1.7268653540322e-17	atlas_24h_alh	dpr17
Sh3beta	1.60694810092583e-21	0.449212547136658	0.218	0.108	2.05657217956488e-17	atlas_24h_alh	Sh3beta
VhaM9.7-a.1	1.6741376388687e-21	-0.826399885697937	0.197	0.302	2.14256135022416e-17	atlas_24h_alh	VhaM9.7-a
eEF1beta.1	2.09111593511416e-21	0.464822406783784	0.276	0.153	2.6762101737591e-17	atlas_24h_alh	eEF1beta
Hsc70-4.1	2.09581041500528e-21	0.453933938378227	0.225	0.113	2.68221816912376e-17	atlas_24h_alh	Hsc70-4
tral	2.19694267926629e-21	0.364382245347691	0.375	0.224	2.811647240925e-17	atlas_24h_alh	tral
brat.1	2.52450576677598e-21	0.412722186165434	0.254	0.133	3.2308624803199e-17	atlas_24h_alh	brat
blw.1	2.94471525321227e-21	0.361529191871654	0.423	0.268	3.76864658106107e-17	atlas_24h_alh	blw
aqz	3.56424759677258e-21	0.312641351441152	0.638	0.455	4.56152407434954e-17	atlas_24h_alh	aqz
RpS28b.1	3.63086816277787e-21	0.359067475600595	0.69	0.514	4.64678507472311e-17	atlas_24h_alh	RpS28b
lola.1	1.31632119218154e-20	0.396663756759364	0.333	0.195	1.68462786175394e-16	atlas_24h_alh	lola
CycG	1.73942564032313e-20	0.40942626036403	0.28	0.155	2.22611693448555e-16	atlas_24h_alh	CycG
Eph	2.12636148282519e-20	0.432670137712314	0.237	0.123	2.72131742571968e-16	atlas_24h_alh	Eph
dco	2.75541287958432e-20	0.451683822503819	0.225	0.116	3.52637740329201e-16	atlas_24h_alh	dco
trn	7.9603425415864e-20	0.427591619438288	0.414	0.27	1.01876463847223e-15	atlas_24h_alh	trn
Sem1	1.75442170553986e-19	0.367815568867776	0.364	0.224	2.24530889874991e-15	atlas_24h_alh	Sem1
CG11155	2.09510627023568e-19	0.431484701977732	0.224	0.117	2.68131700464763e-15	atlas_24h_alh	CG11155
Pfk.1	2.85169881411265e-19	0.367143899507409	0.339	0.203	3.64960414230137e-15	atlas_24h_alh	Pfk
fkh	2.861019475122e-19	0.494441557337728	0.223	0.119	3.66153272426114e-15	atlas_24h_alh	fkh
Rm62.1	3.18186460172386e-19	0.323674808377704	0.261	0.142	4.0721503172862e-15	atlas_24h_alh	Rm62
hdc.1	6.28856320775284e-19	0.18723402684515	0.333	0.191	8.04810319328209e-15	atlas_24h_alh	hdc
eEF1alpha2.1	7.61426116317204e-19	0.28054533502737	0.194	0.094	9.74473143662757e-15	atlas_24h_alh	eEF1alpha2
kcc	2.63206093717968e-18	0.31654784913964	0.352	0.213	3.36851158740255e-14	atlas_24h_alh	kcc
RpS25	3.00307165748185e-18	0.266982330173376	0.892	0.75	3.84333110724528e-14	atlas_24h_alh	RpS25
Lcch3	3.9738527422365e-18	0.275124390989853	0.352	0.21	5.08573673951428e-14	atlas_24h_alh	Lcch3
bi	6.56483013245507e-18	0.222592305091409	0.291	0.168	8.401669603516e-14	atlas_24h_alh	bi
Tlk	1.00934372361457e-17	0.264059104569862	0.51	0.347	1.29175809748193e-13	atlas_24h_alh	Tlk
MtnA.1	4.29732104593812e-17	0.199378308051393	0.366	0.225	5.4997114745916e-13	atlas_24h_alh	MtnA
Ubr1	5.2775779021744e-17	0.31857872134255	0.275	0.162	6.7542441992028e-13	atlas_24h_alh	Ubr1
Paip2	2.17714103103449e-16	0.367468558682229	0.237	0.136	2.78630509151793e-12	atlas_24h_alh	Paip2
RpL10Ab.1	3.02386752794062e-16	0.242697934574386	0.627	0.447	3.8699456622584e-12	atlas_24h_alh	RpL10Ab
Ggamma1	4.31582319525816e-16	0.384141223014658	0.377	0.25	5.5233905252914e-12	atlas_24h_alh	Ggamma1
Hasp	6.74217778786101e-16	0.341456760284731	0.374	0.248	8.62863913290452e-12	atlas_24h_alh	Hasp
RpL27A.1	9.28911629555449e-16	0.292713738516143	0.693	0.537	1.18882110350506e-11	atlas_24h_alh	RpL27A
Sxl	9.39156293576481e-16	0.330575158968586	0.297	0.183	1.20193222451918e-11	atlas_24h_alh	Sxl
CG42258	9.83492724607344e-16	0.292919811929301	0.277	0.167	1.25867398895248e-11	atlas_24h_alh	CG42258
Eip63E	1.20003560134151e-15	0.25433308379665	0.437	0.295	1.53580556259686e-11	atlas_24h_alh	Eip63E
RpL14.1	1.20650931632942e-15	0.276179825669235	0.707	0.531	1.5440906230384e-11	atlas_24h_alh	RpL14
RpL6	1.27288884639419e-15	0.255340852391118	0.588	0.418	1.62904314561529e-11	atlas_24h_alh	RpL6
Nlp.1	1.67172656012401e-15	0.264884691802087	0.25	0.146	2.13947565164671e-11	atlas_24h_alh	Nlp
CG11319	1.7081599797948e-15	0.353041895772774	0.262	0.155	2.18610314214138e-11	atlas_24h_alh	CG11319
sr	1.73965234446677e-15	0.327783467423609	0.325	0.21	2.22640707044857e-11	atlas_24h_alh	sr
Obp44a.1	2.43310540481145e-15	0.14510886908372	0.739	0.556	3.11388829707769e-11	atlas_24h_alh	Obp44a
RpL13	3.2746628398788e-15	0.301676471714412	0.516	0.364	4.19091350247688e-11	atlas_24h_alh	RpL13
Trf2	3.90081735734646e-15	0.285150797569808	0.426	0.288	4.992266053932e-11	atlas_24h_alh	Trf2
gprs	1.09444895840987e-14	0.287361839689751	0.312	0.197	1.40067577697295e-10	atlas_24h_alh	gprs
CG14464	1.13907131432054e-14	0.285958300711004	0.39	0.263	1.45778346806742e-10	atlas_24h_alh	CG14464
RpL35A	2.34048531801949e-14	0.291403382400912	0.476	0.34	2.99535311000134e-10	atlas_24h_alh	RpL35A
RpS15Aa	2.56633612325418e-14	0.272779355605012	0.432	0.297	3.28439697054069e-10	atlas_24h_alh	RpS15Aa
RpS20	3.78471837929352e-14	0.259499913790797	0.734	0.568	4.84368258181985e-10	atlas_24h_alh	RpS20
Ank2	4.82859598040566e-14	0.237400501827347	0.594	0.443	6.17963713572317e-10	atlas_24h_alh	Ank2
Nrx-1	1.02297537880259e-13	0.227327333297681	0.354	0.232	1.30920388979155e-09	atlas_24h_alh	Nrx-1
RpS24	1.80457655159719e-13	0.239131806214868	0.556	0.405	2.30949707073409e-09	atlas_24h_alh	RpS24
lncRNA:Hsromega.1	2.09604474215703e-13	0.229176333973987	0.512	0.368	2.68251806101257e-09	atlas_24h_alh	lncRNA:Hsromega
RpL24	2.31342704649201e-13	0.223983804881284	0.626	0.459	2.96072393410048e-09	atlas_24h_alh	RpL24
kra.1	3.19423803954106e-13	0.210583464840243	0.324	0.21	4.08798584300464e-09	atlas_24h_alh	kra
Nrg	4.70350263280123e-13	0.227222525609785	0.633	0.482	6.01954266945901e-09	atlas_24h_alh	Nrg
tsr	1.00909338948996e-12	0.216628606298726	0.59	0.432	1.29143771986925e-08	atlas_24h_alh	tsr
eIF4A.1	1.60146067359652e-12	0.16696273327637	0.413	0.282	2.04954937006883e-08	atlas_24h_alh	eIF4A
CG12991	3.57127808334817e-12	0.233044131492558	0.514	0.377	4.57052169106898e-08	atlas_24h_alh	CG12991
awd.1	4.98761842859738e-12	0.205276918021928	0.613	0.464	6.38315406491893e-08	atlas_24h_alh	awd
dally	1.22850618120416e-11	0.233173083978544	0.324	0.218	1.57224221070508e-07	atlas_24h_alh	dally
RpS3A.1	1.55800779131106e-11	0.190031323396271	0.532	0.385	1.9939383713199e-07	atlas_24h_alh	RpS3A
fz2	1.71090264924555e-11	0.242517473646228	0.784	0.663	2.18961321050445e-07	atlas_24h_alh	fz2
alphaTub84B.1	2.54226523786977e-11	0.142435817698797	0.745	0.58	3.25359105142573e-07	atlas_24h_alh	alphaTub84B
RpS27	5.88554692519968e-11	0.20995379394701	0.836	0.703	7.53232295487055e-07	atlas_24h_alh	RpS27
tai	7.63220947405346e-11	0.187774701335273	0.443	0.319	9.76770168489362e-07	atlas_24h_alh	tai
bun	8.52278433751645e-11	0.201800057308368	0.569	0.429	1.09074593951536e-06	atlas_24h_alh	bun
sbb.1	9.81489480571174e-11	0.201806780073674	0.815	0.685	1.25611023723499e-06	atlas_24h_alh	sbb
CG44422	1.27562285727138e-10	0.118339434228759	0.486	0.352	1.63254213273592e-06	atlas_24h_alh	CG44422
eEF5	1.51015602425636e-10	0.228880472277746	0.368	0.262	1.93269767984329e-06	atlas_24h_alh	eEF5
lncRNA:CR31451	5.48312399253929e-10	0.212665657785299	0.42	0.307	7.01730208565179e-06	atlas_24h_alh	lncRNA:CR31451
tna.1	9.46193976573767e-10	0.146163127275909	0.787	0.636	1.21093905121911e-05	atlas_24h_alh	tna
Fer2LCH	1.292430942982e-09	0.184972088443492	0.401	0.288	1.65405312082837e-05	atlas_24h_alh	Fer2LCH
Mnn1	1.96895862143504e-09	0.159860297361305	0.342	0.238	2.51987324371256e-05	atlas_24h_alh	Mnn1
CASK	2.20053082050815e-09	0.151497505380507	0.665	0.527	2.81623934408634e-05	atlas_24h_alh	CASK
shi	2.55257383706572e-09	0.155180437411563	0.616	0.475	3.26678399667671e-05	atlas_24h_alh	shi
CG4612	3.8957886068119e-09	0.174117654618295	0.393	0.287	4.98583025899787e-05	atlas_24h_alh	CG4612
Top1	6.69890001263717e-09	0.168819414502573	0.365	0.261	8.57325223617305e-05	atlas_24h_alh	Top1
alpha-Cat	1.14580276958239e-08	0.118791008072518	0.403	0.293	0.000146639838451154	atlas_24h_alh	alpha-Cat
RpS10b	1.28921437519088e-08	0.160839526750775	0.509	0.38	0.000164993655736929	atlas_24h_alh	RpS10b
jeb	1.94418407098291e-08	0.253249271839901	0.656	0.548	0.000248816677404393	atlas_24h_alh	jeb
mei-P26.1	2.84543254533003e-08	0.143264555237053	0.602	0.461	0.000364158457151337	atlas_24h_alh	mei-P26
RpS13	3.40517460961779e-08	0.191246768773873	0.793	0.646	0.000435794246538884	atlas_24h_alh	RpS13
Vap33	4.03320115848957e-08	0.126383425523972	0.583	0.449	0.000516169084263495	atlas_24h_alh	Vap33
cdi	1.53851928861445e-07	0.134814847167601	0.468	0.358	0.00196899698556878	atlas_24h_alh	cdi
Ih	1.12494707992583e-06	0.128201195375552	0.572	0.451	0.0143970727288908	atlas_24h_alh	Ih
Msp300.1	0.00136999662641826	-0.191399622802103	0.54	0.425	1	atlas_24h_alh	Msp300
VGlut.1	0.00434016779008423	-0.258017929421948	0.567	0.433	1	atlas_24h_alh	VGlut
lncRNA:noe.1	1.15157074491923e-111	2.29878330615757	0.48	0.195	1.47378023934763e-107	atlas_48h_alh	lncRNA:noe
fax	1.7969280707942e-106	-0.806586884434298	0.812	0.98	2.29970854500242e-102	atlas_48h_alh	fax
Hex-A.1	4.50240649574311e-85	-0.843183710781032	0.693	0.948	5.76217983325204e-81	atlas_48h_alh	Hex-A
Eip74EF	1.47082174355655e-81	2.10742657339089	0.146	0.012	1.88235766740367e-77	atlas_48h_alh	Eip74EF
nAChRalpha6.1	2.71146081825189e-81	-0.81861227152338	0.645	0.919	3.47012755519877e-77	atlas_48h_alh	nAChRalpha6
Imp	5.13513598810037e-73	-0.573178349684782	0.745	0.966	6.57194703757085e-69	atlas_48h_alh	Imp
Pdp1.1	5.65329454832366e-68	-0.90077161103705	0.218	0.588	7.23508636294462e-64	atlas_48h_alh	Pdp1
Ldh.1	3.52561648015807e-66	-0.698296107454015	0.584	0.88	4.51208397130629e-62	atlas_48h_alh	Ldh
VGlut.2	1.60583476716312e-65	1.36408980853115	0.588	0.46	2.05514733501536e-61	atlas_48h_alh	VGlut
Cngl.2	5.6292631103564e-61	-1.1505440550704	0.35	0.657	7.20433092863412e-57	atlas_48h_alh	Cngl
CG17124.1	1.28044073213345e-58	-0.968161143769324	0.264	0.594	1.63870804898439e-54	atlas_48h_alh	CG17124
Msp300.2	2.63287956528231e-58	1.29337022854184	0.57	0.444	3.3695592676483e-54	atlas_48h_alh	Msp300
kek1.2	1.28200302136226e-55	-1.43731637905574	0.094	0.353	1.64070746673943e-51	atlas_48h_alh	kek1
crol.2	6.36185303307949e-55	-1.18287913596701	0.116	0.388	8.14189951173513e-51	atlas_48h_alh	crol
Tsp66E.2	1.75864873912446e-54	-1.15277773908241	0.137	0.417	2.25071865633149e-50	atlas_48h_alh	Tsp66E
Pkc53E.1	1.3676473756583e-53	-1.22921874353697	0.128	0.396	1.75031511136749e-49	atlas_48h_alh	Pkc53E
tna.2	8.32449256180995e-53	-0.632847534768373	0.444	0.784	1.06536855806044e-48	atlas_48h_alh	tna
sif.2	1.22826798211796e-52	-0.911281214945242	0.371	0.676	1.57193736351457e-48	atlas_48h_alh	sif
Pde6.2	1.98726454595758e-51	-1.37926201032681	0.092	0.335	2.54330116591652e-47	atlas_48h_alh	Pde6
Drep2.2	2.54714437136268e-51	-0.825274279975872	0.325	0.643	3.25983536646995e-47	atlas_48h_alh	Drep2
Rgk1.1	8.71835522832055e-51	-1.17452688674798	0.094	0.341	1.11577510212046e-46	atlas_48h_alh	Rgk1
CG46448.1	1.39142686480064e-50	-0.833734790843351	0.758	0.91	1.78074810157186e-46	atlas_48h_alh	CG46448
Dhit.1	1.66718566263435e-50	-0.69124036669666	0.386	0.72	2.13366421103944e-46	atlas_48h_alh	Dhit
Bacc.1	2.14479231140186e-50	-0.997946348808534	0.418	0.691	2.7449052001321e-46	atlas_48h_alh	Bacc
Liprin-gamma.1	8.89554212179064e-49	-0.5466412889806	0.549	0.865	1.13845148074677e-44	atlas_48h_alh	Liprin-gamma
cdc14.2	2.20227230167893e-47	-1.09854548243823	0.111	0.356	2.81846809168869e-43	atlas_48h_alh	cdc14
COX8.1	2.74347493561772e-47	-0.710980152870503	0.397	0.713	3.51109922260356e-43	atlas_48h_alh	COX8
Pits.1	8.56424857802739e-47	-0.765901902645719	0.269	0.586	1.09605253301595e-42	atlas_48h_alh	Pits
CG14312.2	2.89727028601933e-46	-1.23657904289712	0.064	0.278	3.70792651204754e-42	atlas_48h_alh	CG14312
msi.1	2.20084930118607e-45	-0.935497526470305	0.366	0.67	2.81664693565793e-41	atlas_48h_alh	msi
sbb.2	8.58005465855382e-45	-0.545008494112451	0.502	0.818	1.09807539520172e-40	atlas_48h_alh	sbb
CG11000.2	2.08431286952854e-44	-0.992345290152649	0.179	0.443	2.66750361042263e-40	atlas_48h_alh	CG11000
Syx1A.1	5.1773964490189e-43	-0.738880618819176	0.451	0.735	6.62603197545438e-39	atlas_48h_alh	Syx1A
CG30172.2	1.61609363447626e-42	-0.747129016869758	0.39	0.673	2.06827663340272e-38	atlas_48h_alh	CG30172
Dsp1.1	4.40016653889226e-42	-0.634364448828621	0.386	0.708	5.63133313647432e-38	atlas_48h_alh	Dsp1
trv	9.67077687089904e-40	-0.725480090301081	0.451	0.696	1.23766602393766e-35	atlas_48h_alh	trv
ps.1	4.45882044775792e-39	-0.557781893951011	0.466	0.762	5.70639840904058e-35	atlas_48h_alh	ps
Rdh.2	1.73073151639602e-38	-0.983940508025181	0.105	0.317	2.21499019468363e-34	atlas_48h_alh	Rdh
DOR.1	1.26314841639254e-37	-0.871761153019113	0.08	0.278	1.61657734329917e-33	atlas_48h_alh	DOR
cype.1	3.08820361865913e-37	-0.613732688415649	0.597	0.839	3.95228299115996e-33	atlas_48h_alh	cype
CG16711.1	4.97600409440632e-36	-0.726416896297964	0.132	0.358	6.3682900400212e-32	atlas_48h_alh	CG16711
Syn1.2	7.83145358678905e-36	-1.11142014249997	0.083	0.272	1.00226943003726e-31	atlas_48h_alh	Syn1
CG6770.1	1.15946462705966e-35	-0.740030089018143	0.213	0.462	1.48388282971096e-31	atlas_48h_alh	CG6770
Ten-a.1	1.29108791010283e-35	-0.696200195250649	0.366	0.639	1.65233430734961e-31	atlas_48h_alh	Ten-a
ATPsynF.1	1.95414048874818e-35	-0.647847649636788	0.37	0.643	2.50090899749993e-31	atlas_48h_alh	ATPsynF
luna.1	1.11595602271327e-34	-0.830107149050995	0.226	0.467	1.42820051786844e-30	atlas_48h_alh	luna
sdt.2	1.92465159758877e-34	-0.713176603855092	0.2	0.442	2.46316911459411e-30	atlas_48h_alh	sdt
CG42613.1	2.08738432875179e-34	-0.596515828298775	0.335	0.621	2.67143446393654e-30	atlas_48h_alh	CG42613
side.1	4.5325663477685e-34	-1.37952215618512	0.046	0.205	5.80077841187413e-30	atlas_48h_alh	side
Bsg.1	6.65145162897832e-34	-0.5928076287683	0.321	0.6	8.51252779476646e-30	atlas_48h_alh	Bsg
UQCR-6.4.1	9.62039593212268e-34	-0.526169311657313	0.402	0.695	1.23121827139306e-29	atlas_48h_alh	UQCR-6.4
gro.1	2.36785202126169e-33	-0.673317411312981	0.153	0.377	3.03037701681071e-29	atlas_48h_alh	gro
UQCR-11.2	2.59128092504462e-33	-0.724926400841276	0.276	0.517	3.31632132787211e-29	atlas_48h_alh	UQCR-11
dlg1.1	4.41384995778142e-33	-0.705563825790246	0.215	0.459	5.64884517596866e-29	atlas_48h_alh	dlg1
CG34200.1	5.04766597131489e-33	-0.754683710633916	0.108	0.308	6.46000291008879e-29	atlas_48h_alh	CG34200
Rbfox1	8.71551807858085e-33	-0.452277665185522	0.529	0.811	1.11541200369678e-28	atlas_48h_alh	Rbfox1
pum.1	9.80364882725777e-33	-0.698677146686495	0.258	0.508	1.25467097691245e-28	atlas_48h_alh	pum
VhaM9.7-a.2	1.31184143264891e-32	-0.873731510606263	0.111	0.304	1.67889466550407e-28	atlas_48h_alh	VhaM9.7-a
CG44422.1	1.65275101850184e-32	-0.630623409074651	0.223	0.47	2.11519075347865e-28	atlas_48h_alh	CG44422
Hsp67Bc.1	2.03397893743743e-32	-1.01065398829565	0.085	0.261	2.60308624413242e-28	atlas_48h_alh	Hsp67Bc
tow.1	2.53409167690345e-32	-0.573439309593125	0.214	0.467	3.24313052810104e-28	atlas_48h_alh	tow
beat-IIa.1	2.68862810431725e-32	-0.800018347105281	0.331	0.56	3.44090624790522e-28	atlas_48h_alh	beat-IIa
Nlg3.2	2.92913732311172e-32	-1.062509533458	0.108	0.29	3.74870994611839e-28	atlas_48h_alh	Nlg3
CG13954.1	2.97404243961685e-32	-0.626631912635169	0.223	0.466	3.80617951422164e-28	atlas_48h_alh	CG13954
ox.1	5.71584633972523e-32	-0.491213015481264	0.43	0.709	7.31514014558035e-28	atlas_48h_alh	ox
Alk.1	8.02477014733638e-32	-0.606209171707806	0.54	0.773	1.02701008345611e-27	atlas_48h_alh	Alk
tai.1	1.4472294351213e-31	-0.620413095768645	0.192	0.431	1.85216423106824e-27	atlas_48h_alh	tai
Frq1.1	3.37256156277506e-31	-0.712785602679525	0.243	0.481	4.31620428803952e-27	atlas_48h_alh	Frq1
ATPsynG.1	4.58436858629398e-31	-0.582688419274255	0.289	0.546	5.86707491673904e-27	atlas_48h_alh	ATPsynG
flw.1	5.23121053907892e-31	-0.855527003624558	0.092	0.272	6.6949032479132e-27	atlas_48h_alh	flw
fok.1	6.06571264744186e-31	-0.61354273551737	0.158	0.378	7.76289904619609e-27	atlas_48h_alh	fok
dysc.1	4.42942973693856e-30	-0.54267459710572	0.313	0.582	5.66878417733397e-26	atlas_48h_alh	dysc
CG41128.1	2.01021940613285e-29	-0.642625709334737	0.178	0.395	2.57267879596882e-25	atlas_48h_alh	CG41128
nkd.1	5.79382845109147e-29	-0.762910535156351	0.128	0.317	7.41494165170687e-25	atlas_48h_alh	nkd
Eip75B.2	7.27917259993391e-29	-0.740960890393811	0.227	0.45	9.31588509339541e-25	atlas_48h_alh	Eip75B
bel.1	8.97497096038139e-29	-0.526631182954972	0.429	0.7	1.14861678350961e-24	atlas_48h_alh	bel
hdc.2	1.58849206503022e-28	1.05647520454095	0.35	0.221	2.03295214482567e-24	atlas_48h_alh	hdc
unc-119.1	1.67375131242702e-28	-0.479808572703861	0.224	0.469	2.1420669296441e-24	atlas_48h_alh	unc-119
CG7630.1	3.34179101595612e-28	-0.509262921836029	0.493	0.736	4.27682414222064e-24	atlas_48h_alh	CG7630
ND-MWFE.1	3.52512499971701e-28	-0.517475133509495	0.252	0.494	4.51145497463783e-24	atlas_48h_alh	ND-MWFE
GluRIB.1	4.03967920971175e-28	-0.55941329396368	0.292	0.526	5.1699814525891e-24	atlas_48h_alh	GluRIB
lncRNA:cherub.2	5.25694302481754e-28	0.719530264851745	0.591	0.443	6.72783568316149e-24	atlas_48h_alh	lncRNA:cherub
Eip78C.1	5.30124401387749e-28	-1.02219806442853	0.029	0.156	6.78453208896041e-24	atlas_48h_alh	Eip78C
SK.1	5.62799104647933e-28	-0.627976884453772	0.188	0.403	7.20270294128425e-24	atlas_48h_alh	SK
dpr13.2	6.3223278619179e-28	-0.924027792229928	0.18	0.373	8.09131519768253e-24	atlas_48h_alh	dpr13
Gbeta13F.1	8.36751205453124e-28	-0.364825654587982	0.692	0.894	1.07087419273891e-23	atlas_48h_alh	Gbeta13F
Hsp23.2	1.12768198012805e-27	1.18471615303769	0.364	0.247	1.44320739816788e-23	atlas_48h_alh	Hsp23
pros.1	1.345025196391e-27	1.5409777452245	0.188	0.081	1.7213632463412e-23	atlas_48h_alh	pros
Rap1.1	1.78338858505534e-27	-0.514111641079299	0.208	0.434	2.28238071115382e-23	atlas_48h_alh	Rap1
Ptp99A.1	2.3739496031832e-27	-0.757343196897319	0.308	0.548	3.03818070215387e-23	atlas_48h_alh	Ptp99A
CG45050.1	4.00304438163328e-27	-0.472556626402203	0.304	0.569	5.12309619961427e-23	atlas_48h_alh	CG45050
Pde9	6.6459973377284e-27	-0.58819502568304	0.201	0.413	8.50554739282481e-23	atlas_48h_alh	Pde9
CG32017.1	1.90829735748863e-26	1.42672991421969	0.279	0.167	2.44223895811395e-22	atlas_48h_alh	CG32017
levy.1	2.06354678276978e-26	-0.550307561666846	0.304	0.549	2.64092717258876e-22	atlas_48h_alh	levy
dnc.1	4.22774415245329e-26	-0.427946980442115	0.249	0.498	5.41066696630971e-22	atlas_48h_alh	dnc
Sap47	5.7709560937151e-26	-0.407927722145448	0.801	0.938	7.38566960873659e-22	atlas_48h_alh	Sap47
Neb-cGP.1	9.36561873033935e-26	-0.46846215550211	0.355	0.618	1.19861188510883e-21	atlas_48h_alh	Neb-cGP
Cyt-c-p.1	1.46891508994108e-25	-0.694854521035777	0.106	0.271	1.87991753210659e-21	atlas_48h_alh	Cyt-c-p
HDAC4.1	5.40518544339598e-25	-0.769817062458703	0.094	0.249	6.91755633045817e-21	atlas_48h_alh	HDAC4
COX5A.1	7.49789552392402e-25	-0.537688970123257	0.285	0.504	9.59580669151796e-21	atlas_48h_alh	COX5A
CG42258.1	1.95608054711496e-24	-0.629771477787562	0.095	0.253	2.50339188419772e-20	atlas_48h_alh	CG42258
ND-B14.1	2.09406258833896e-24	-0.51939374530777	0.138	0.322	2.6799813005562e-20	atlas_48h_alh	ND-B14
CG10543.1	2.46984699430543e-24	-0.997493404993756	0.031	0.146	3.16091018331208e-20	atlas_48h_alh	CG10543
Vha13.1	3.54926458417705e-24	-0.541898034021857	0.269	0.488	4.54234881482979e-20	atlas_48h_alh	Vha13
Ubr1.1	3.93642162288874e-24	-0.625562374974287	0.093	0.249	5.03783239297301e-20	atlas_48h_alh	Ubr1
CG44774.2	7.13581506472277e-24	-0.741213001775431	0.08	0.227	9.1324161198322e-20	atlas_48h_alh	CG44774
fne	9.64324659674819e-24	-0.395006302773806	0.572	0.825	1.23414269945183e-19	atlas_48h_alh	fne
rdgB.1	1.05392360464512e-23	-0.556550097171386	0.113	0.276	1.34881142922482e-19	atlas_48h_alh	rdgB
Vha14-1.2	1.59631119791126e-23	-0.562996365860813	0.163	0.344	2.04295907108683e-19	atlas_48h_alh	Vha14-1
His3.3B.2	2.13333605694557e-23	-0.44314230521047	0.395	0.622	2.73024348567894e-19	atlas_48h_alh	His3.3B
CG42750.1	2.81336094448235e-23	-0.917982850850904	0.079	0.216	3.60053933674851e-19	atlas_48h_alh	CG42750
dpr14.1	3.19874534323885e-23	-0.409276724362163	0.234	0.451	4.09375429027708e-19	atlas_48h_alh	dpr14
AP-2sigma.1	3.81941516972018e-23	-0.621029112918627	0.091	0.241	4.88808753420788e-19	atlas_48h_alh	AP-2sigma
CG12605.1	5.20055763015167e-23	-0.545793850253339	0.14	0.315	6.65567365506811e-19	atlas_48h_alh	CG12605
RSG7.1	6.63328403482365e-23	-0.467234335934056	0.192	0.397	8.48927690776731e-19	atlas_48h_alh	RSG7
Tlk.1	1.27091829000213e-22	-0.426723890881917	0.247	0.472	1.62652122754473e-18	atlas_48h_alh	Tlk
bru3.1	1.4402391463886e-22	-0.50664307473618	0.398	0.621	1.84321805954813e-18	atlas_48h_alh	bru3
CG30116.1	1.52539478502036e-22	-0.61551996552341	0.108	0.262	1.95220024586906e-18	atlas_48h_alh	CG30116
sky	2.1562020555128e-22	-0.730903121174072	0.052	0.175	2.75950739064528e-18	atlas_48h_alh	sky
Rala	3.31256532237266e-22	-0.488835651672535	0.119	0.284	4.23942109957253e-18	atlas_48h_alh	Rala
ND-MLRQ.1	3.36497476949741e-22	-0.471775082698439	0.251	0.466	4.30649471000278e-18	atlas_48h_alh	ND-MLRQ
GluRIA.1	3.63659647793387e-22	-0.512232480618354	0.227	0.422	4.65411617245976e-18	atlas_48h_alh	GluRIA
CG32982.1	3.74058350521492e-22	-1.04738136655684	0.052	0.17	4.78719876997406e-18	atlas_48h_alh	CG32982
UQCR-14.1	1.31563147966454e-21	-0.415611584680857	0.28	0.504	1.68374516767468e-17	atlas_48h_alh	UQCR-14
dpr1.1	1.47769291699932e-21	-0.788108842267645	0.124	0.276	1.89115139517572e-17	atlas_48h_alh	dpr1
fs(1)h.2	1.5975336794777e-21	-0.495276448459825	0.243	0.451	2.04452360299556e-17	atlas_48h_alh	fs(1)h
Toll-7.1	1.85305881600053e-21	-0.540537121828694	0.22	0.409	2.37154467271748e-17	atlas_48h_alh	Toll-7
RNASEK.1	2.17524588785976e-21	-0.501676769499285	0.292	0.504	2.78387968728292e-17	atlas_48h_alh	RNASEK
CG42337.1	1.38901014173508e-20	-0.681012479686692	0.063	0.184	1.77765517939256e-16	atlas_48h_alh	CG42337
Lcch3.1	1.59795273957017e-20	-0.489875557408977	0.144	0.312	2.04505991610191e-16	atlas_48h_alh	Lcch3
cic.1	2.44623369834808e-20	-0.388245046591651	0.145	0.315	3.13068988714587e-16	atlas_48h_alh	cic
Dscam2.1	2.87250893786475e-20	-0.522084415984911	0.222	0.403	3.6762369386793e-16	atlas_48h_alh	Dscam2
Pglym78.1	2.90731375472132e-20	-0.78847557027347	0.403	0.574	3.72078014329235e-16	atlas_48h_alh	Pglym78
lbk.1	3.07336042481388e-20	-0.395106572460734	0.149	0.321	3.9332866716768e-16	atlas_48h_alh	lbk
RhoGAP71E.1	3.69721489377168e-20	-0.526021776664869	0.1	0.242	4.73169562104899e-16	atlas_48h_alh	RhoGAP71E
ND-B15.1	4.52024685458332e-20	-0.543024011781059	0.097	0.238	5.78501192449574e-16	atlas_48h_alh	ND-B15
Sytbeta.1	1.2011438204279e-19	-0.914681001991336	0.043	0.147	1.53722386138363e-15	atlas_48h_alh	Sytbeta
elB.1	1.55525017378921e-19	-0.425271869585655	0.107	0.251	1.99040917241544e-15	atlas_48h_alh	elB
CG32767	1.66943111670238e-19	-0.412684954953193	0.211	0.41	2.1365379431557e-15	atlas_48h_alh	CG32767
COX5B.1	1.84120067287852e-19	-0.435312589438921	0.243	0.441	2.35636862114993e-15	atlas_48h_alh	COX5B
Rdl.1	1.97126302321415e-19	-0.36308206160211	0.569	0.804	2.52282241710947e-15	atlas_48h_alh	Rdl
Prosap.1	2.32206505290943e-19	-0.465450565636032	0.135	0.29	2.97177885471349e-15	atlas_48h_alh	Prosap
pcs.1	2.74265556257504e-19	-0.567993041051582	0.079	0.205	3.51005058898353e-15	atlas_48h_alh	pcs
cindr.1	4.3427096361382e-19	-0.509376962928277	0.129	0.28	5.55779979232967e-15	atlas_48h_alh	cindr
UQCR-Q.1	5.80903342016968e-19	-0.37954361662523	0.372	0.6	7.43440097113316e-15	atlas_48h_alh	UQCR-Q
CG11319.1	6.06529550025594e-19	-0.617893785194017	0.101	0.234	7.76236518122755e-15	atlas_48h_alh	CG11319
Pgk.1	6.11715839626721e-19	-0.519424355501393	0.219	0.397	7.82873931554277e-15	atlas_48h_alh	Pgk
CG9034.1	6.60031095467148e-19	-0.482546403298971	0.105	0.244	8.44707795978856e-15	atlas_48h_alh	CG9034
mt:tRNA:Ser-GCT.2	7.25956425273019e-19	-0.659008302966541	0.051	0.159	9.2907903306441e-15	atlas_48h_alh	mt:tRNA:Ser-GCT
mirr.1	8.7296266971916e-19	-0.776429364248139	0.101	0.227	1.11721762470658e-14	atlas_48h_alh	mirr
pasha.1	9.1006324822423e-19	-0.653811401860471	0.08	0.203	1.16469894507737e-14	atlas_48h_alh	pasha
CG4587.1	1.1187156583878e-18	-0.58549039023427	0.081	0.205	1.43173229960471e-14	atlas_48h_alh	CG4587
gprs.1	1.17740247804196e-18	-0.445955104027823	0.131	0.284	1.50683969139809e-14	atlas_48h_alh	gprs
cpo.1	1.18317882687562e-18	-0.517689697571956	0.193	0.364	1.51423226263542e-14	atlas_48h_alh	cpo
skd.1	1.48414061110016e-18	-0.512229084658138	0.094	0.226	1.89940315408598e-14	atlas_48h_alh	skd
Fas2.1	1.61879241087518e-18	-0.443353710779092	0.347	0.538	2.07173052743806e-14	atlas_48h_alh	Fas2
para.1	1.84980625353845e-18	-0.370850291464493	0.384	0.631	2.36738204327851e-14	atlas_48h_alh	para
Drak	2.24958089492512e-18	-0.540183451247328	0.063	0.177	2.87901362932517e-14	atlas_48h_alh	Drak
5-HT1A.1	2.62144473063454e-18	-0.590759078663873	0.133	0.275	3.35492496626608e-14	atlas_48h_alh	5-HT1A
CG1677.1	2.73407309016182e-18	-0.619144605751169	0.073	0.191	3.4990667407891e-14	atlas_48h_alh	CG1677
CG32369	2.96315720196316e-18	-0.511109821992986	0.073	0.193	3.79224858707245e-14	atlas_48h_alh	CG32369
CG12991.1	3.16738354038892e-18	-0.30698673870551	0.273	0.489	4.05361745498974e-14	atlas_48h_alh	CG12991
Tm1	3.37539567510167e-18	-0.332832152695761	0.248	0.453	4.31983138499512e-14	atlas_48h_alh	Tm1
COX7C.1	5.36351957906042e-18	-0.312400991551192	0.364	0.597	6.86423235728152e-14	atlas_48h_alh	COX7C
ND-B14.5B.1	7.52958257586989e-18	-0.53862560392611	0.085	0.207	9.63635978059828e-14	atlas_48h_alh	ND-B14.5B
Pat1	1.06204652514798e-17	-0.411779867602036	0.112	0.252	1.35920714288439e-13	atlas_48h_alh	Pat1
Toll-6.1	1.15955024832433e-17	-0.393792846666824	0.344	0.538	1.48399240780548e-13	atlas_48h_alh	Toll-6
CG42342.1	1.44025465851928e-17	-0.685276628840759	0.124	0.258	1.84323791197298e-13	atlas_48h_alh	CG42342
DIP1.1	1.73025994982146e-17	-0.341804506427326	0.167	0.33	2.2143866837815e-13	atlas_48h_alh	DIP1
dpr10.1	1.95548343563095e-17	-0.531728171549767	0.131	0.268	2.50262770092049e-13	atlas_48h_alh	dpr10
Met	2.21030723740817e-17	-0.631682862282263	0.051	0.152	2.82875120243498e-13	atlas_48h_alh	Met
Pp2C1	2.81045079674322e-17	-0.463438176748243	0.071	0.186	3.59681492967197e-13	atlas_48h_alh	Pp2C1
maf-S.1	2.98407563426809e-17	-0.560794928428304	0.08	0.197	3.81901999673631e-13	atlas_48h_alh	maf-S
Lim1.1	3.21701062236429e-17	-0.536602436027982	0.128	0.262	4.11713019450181e-13	atlas_48h_alh	Lim1
CG7945.1	3.29582439174501e-17	-0.574016859627381	0.059	0.165	4.21799605655526e-13	atlas_48h_alh	CG7945
ATPsynE.1	4.21650752555927e-17	-0.369868430986654	0.246	0.428	5.39628633121076e-13	atlas_48h_alh	ATPsynE
CG45263.1	4.51122317566686e-17	-0.515505360421729	0.134	0.272	5.77346342021845e-13	atlas_48h_alh	CG45263
CG43759	4.89647536103296e-17	-0.545138885257713	0.146	0.287	6.26650916704999e-13	atlas_48h_alh	CG43759
Tpi.1	5.18175955752957e-17	-0.810964166780213	0.421	0.566	6.63161588172634e-13	atlas_48h_alh	Tpi
mspo	5.28160748255913e-17	-0.412832445009638	0.383	0.575	6.75940125617917e-13	atlas_48h_alh	mspo
SPR	7.2528584763075e-17	-0.460992883185459	0.158	0.305	9.28220827797834e-13	atlas_48h_alh	SPR
ND-AGGG.1	8.47938600111107e-17	-0.588668870082497	0.095	0.215	1.0851918204222e-12	atlas_48h_alh	ND-AGGG
unk.1	8.50522499686884e-17	-0.493526130526364	0.089	0.209	1.08849869509927e-12	atlas_48h_alh	unk
Oda.2	8.59163958323902e-17	-0.377412153426175	0.251	0.441	1.09955803386293e-12	atlas_48h_alh	Oda
tou.1	8.9077439510088e-17	-0.412632016141996	0.122	0.259	1.14001307085011e-12	atlas_48h_alh	tou
Trim9.1	1.12450502907252e-16	-0.525148534214498	0.124	0.257	1.43914153620701e-12	atlas_48h_alh	Trim9
RpII215	1.19430649295095e-16	-0.359808199936109	0.094	0.219	1.52847344967863e-12	atlas_48h_alh	RpII215
Usp7.1	1.25851205256351e-16	-0.21847271191034	0.255	0.461	1.61064372487077e-12	atlas_48h_alh	Usp7
BtbVII.1	1.34867024085179e-16	-0.456787329886797	0.08	0.196	1.72602817424213e-12	atlas_48h_alh	BtbVII
dally.1	1.85399635258124e-16	-0.406672360092976	0.153	0.299	2.37274453203347e-12	atlas_48h_alh	dally
scrt.1	5.02192813785082e-16	-0.413153533327835	0.231	0.402	6.42706363082147e-12	atlas_48h_alh	scrt
lqf.1	5.81439731119011e-16	-0.269769708258969	0.232	0.421	7.4412656788611e-12	atlas_48h_alh	lqf
vvl.1	6.51402360577841e-16	-0.67713910245851	0.191	0.323	8.33664741067522e-12	atlas_48h_alh	vvl
Dak1.1	6.83158649707608e-16	-0.512433661080314	0.079	0.188	8.74306439895797e-12	atlas_48h_alh	Dak1
Gapdh2	8.30070790028884e-16	-0.659064563034629	0.549	0.707	1.06232459707897e-11	atlas_48h_alh	Gapdh2
CG13364.1	1.18196950012213e-15	-0.374960446354955	0.199	0.361	1.5126845662563e-11	atlas_48h_alh	CG13364
AMPdeam.1	1.21854533391768e-15	-0.26968045031429	0.181	0.344	1.55949431834784e-11	atlas_48h_alh	AMPdeam
egh	1.29665537380844e-15	-0.31135761248491	0.262	0.458	1.65945954740004e-11	atlas_48h_alh	egh
CG16779	1.37592908766425e-15	-0.486501345531305	0.079	0.188	1.76091404639271e-11	atlas_48h_alh	CG16779
Pvf3.1	1.73502467895903e-15	-0.680390465304231	0.123	0.244	2.22048458413177e-11	atlas_48h_alh	Pvf3
CG8671.1	1.8068027546046e-15	-0.42680713121046	0.088	0.203	2.31234616534297e-11	atlas_48h_alh	CG8671
COX4.1	1.86795294966136e-15	-0.373306843726657	0.243	0.416	2.39060618497661e-11	atlas_48h_alh	COX4
kcc.1	1.91103050871094e-15	-0.357604608579067	0.163	0.308	2.44573684504826e-11	atlas_48h_alh	kcc
cdi.1	2.44655376394779e-15	-0.233468932228341	0.256	0.453	3.13109950710038e-11	atlas_48h_alh	cdi
CG44242.1	2.50340280013515e-15	-0.397957573671269	0.114	0.24	3.20385490361296e-11	atlas_48h_alh	CG44242
ND-B22.1	2.941864673487e-15	-0.351545797746069	0.121	0.252	3.76499840912867e-11	atlas_48h_alh	ND-B22
CG14464.1	4.08123342647037e-15	-0.232177475264106	0.193	0.358	5.22316253919678e-11	atlas_48h_alh	CG14464
CG32052.1	4.11832889264045e-15	-0.402555042711189	0.137	0.267	5.27063731680125e-11	atlas_48h_alh	CG32052
osp.2	4.34107629874931e-15	-0.346426373441525	0.073	0.18	5.55570944713937e-11	atlas_48h_alh	osp
mRpL34.1	5.07398332573759e-15	-0.43332885557688	0.077	0.183	6.49368386027897e-11	atlas_48h_alh	mRpL34
shakB.1	7.53940315803834e-15	-0.67136787782804	0.084	0.188	9.64892816165747e-11	atlas_48h_alh	shakB
CG45049.1	8.13714383267929e-15	-0.312155014901326	0.165	0.31	1.0413916677063e-10	atlas_48h_alh	CG45049
Gapdh1	1.1234569511176e-14	-0.591011166828165	0.469	0.632	1.43780020604031e-10	atlas_48h_alh	Gapdh1
Tsp42Ej.1	1.38923439626215e-14	-0.486711412413791	0.082	0.187	1.77794218033631e-10	atlas_48h_alh	Tsp42Ej
mts	1.48867421415378e-14	-0.235643749720673	0.218	0.388	1.90520525927401e-10	atlas_48h_alh	mts
hoe1.2	2.17485813999091e-14	-0.438229976581964	0.081	0.187	2.78338344756036e-10	atlas_48h_alh	hoe1
Not1.1	4.53108727484463e-14	-0.320885761581641	0.12	0.243	5.79888549434616e-10	atlas_48h_alh	Not1
Vap33.1	5.8278938566574e-14	-0.25569373393352	0.34	0.56	7.45853855775014e-10	atlas_48h_alh	Vap33
CG42450.1	6.26322681056599e-14	-0.299113272975619	0.174	0.319	8.01567767216236e-10	atlas_48h_alh	CG42450
Sxl.1	7.10890129757788e-14	-0.285560129075491	0.135	0.264	9.09797188064017e-10	atlas_48h_alh	Sxl
RpL29.1	7.14619105925464e-14	-0.18178349632025	0.692	0.893	9.14569531763409e-10	atlas_48h_alh	RpL29
KrT95D	7.33776334311653e-14	-0.33016825742337	0.075	0.177	9.39086952652054e-10	atlas_48h_alh	KrT95D
inaE	1.09387334500024e-13	-0.290929331806341	0.138	0.269	1.3999391069313e-09	atlas_48h_alh	inaE
ATPsynCF6.1	1.17923453364933e-13	-0.309597644018102	0.26	0.432	1.50918435616441e-09	atlas_48h_alh	ATPsynCF6
Vha55	1.25638491978585e-13	-0.30273025742238	0.246	0.416	1.60792142034193e-09	atlas_48h_alh	Vha55
dsh.1	1.29502170694286e-13	-0.16531844740347	0.134	0.265	1.65736878054547e-09	atlas_48h_alh	dsh
klg.1	1.94446807220772e-13	-0.525205718431425	0.18	0.312	2.48853023881144e-09	atlas_48h_alh	klg
CG10804.1	2.06543347865669e-13	-0.304417932109045	0.157	0.292	2.64334176598483e-09	atlas_48h_alh	CG10804
psq.1	2.15946357058425e-13	-0.291419401942548	0.172	0.314	2.76368147763372e-09	atlas_48h_alh	psq
His4r.1	4.51966897117065e-13	-0.327846206658172	0.561	0.739	5.7842723493042e-09	atlas_48h_alh	His4r
Con.1	5.16864034805347e-13	-0.472482297122827	0.169	0.297	6.61482591743883e-09	atlas_48h_alh	Con
roh.1	5.2464990132125e-13	-0.206796701598969	0.291	0.484	6.71446943710936e-09	atlas_48h_alh	roh
CG31221.1	8.83635068398657e-13	-0.290260542133233	0.25	0.415	1.1308761605366e-08	atlas_48h_alh	CG31221
alpha-Cat.1	1.03248195181384e-12	-0.227219220511029	0.218	0.379	1.32137040193136e-08	atlas_48h_alh	alpha-Cat
nmo.1	1.1291700428183e-12	-0.288384490209947	0.316	0.508	1.44511182079886e-08	atlas_48h_alh	nmo
Trf2.1	1.26684794229379e-12	-0.236126473513664	0.227	0.386	1.62131199654759e-08	atlas_48h_alh	Trf2
Trx-2.1	1.3113311987094e-12	-0.232585873867144	0.168	0.306	1.6782416681083e-08	atlas_48h_alh	Trx-2
SdhC.1	1.36417988422576e-12	-0.362353106768794	0.119	0.228	1.74587741583213e-08	atlas_48h_alh	SdhC
ND-15.1	1.45607955985673e-12	-0.297343716897373	0.112	0.222	1.86349062070465e-08	atlas_48h_alh	ND-15
jeb.1	1.69363994212454e-12	-0.270824177523759	0.44	0.644	2.16752039793099e-08	atlas_48h_alh	jeb
sun.1	2.05337001091541e-12	-0.18780868881982	0.238	0.405	2.62790293996955e-08	atlas_48h_alh	sun
Rbp6	4.27622510366552e-12	-0.208446637839422	0.768	0.905	5.47271288767113e-08	atlas_48h_alh	Rbp6
CG5065	5.62653184850863e-12	-0.279979328459524	0.108	0.214	7.20083545972134e-08	atlas_48h_alh	CG5065
HmgZ.1	5.98981408732776e-12	-0.378960278012922	0.338	0.506	7.66576406896207e-08	atlas_48h_alh	HmgZ
SNRPG	6.95370588220018e-12	-0.273448124566722	0.134	0.252	8.89935278803979e-08	atlas_48h_alh	SNRPG
chinmo	7.69421850267416e-12	-0.188228125842224	0.354	0.554	9.84706083972239e-08	atlas_48h_alh	chinmo
ND-ACP	1.2072958278507e-11	-0.274167989777842	0.129	0.242	1.54509720048333e-07	atlas_48h_alh	ND-ACP
CG8860.1	1.55985506449088e-11	-0.182520824388799	0.136	0.256	1.99630251153542e-07	atlas_48h_alh	CG8860
tara.2	2.05637399266068e-11	-0.155084278127798	0.106	0.21	2.63174743580713e-07	atlas_48h_alh	tara
Fis1.1	2.14592348517094e-11	-0.292536947977283	0.143	0.26	2.74635287632177e-07	atlas_48h_alh	Fis1
MESK2.1	2.82368207363886e-11	-0.131936241432346	0.229	0.39	3.61374831784302e-07	atlas_48h_alh	MESK2
RFeSP.1	3.47343238155453e-11	-0.247999030417809	0.142	0.258	4.44529876191349e-07	atlas_48h_alh	RFeSP
glec	4.18351268299345e-11	-0.231484271704149	0.13	0.242	5.35405953169502e-07	atlas_48h_alh	glec
kuz.1	4.84015735610196e-11	-0.231958126435033	0.129	0.237	6.19443338433929e-07	atlas_48h_alh	kuz
ND-B12.1	6.37920404863075e-11	-0.156812101454399	0.155	0.279	8.16410534143763e-07	atlas_48h_alh	ND-B12
Hsp26.2	6.8288282825019e-11	-0.433096514123434	0.185	0.305	8.73953443594593e-07	atlas_48h_alh	Hsp26
PAN3	1.07663411817062e-10	-0.1257360838691	0.186	0.324	1.37787634443475e-06	atlas_48h_alh	PAN3
emb.2	1.14886582635579e-10	-0.128587889597447	0.15	0.274	1.47031848457014e-06	atlas_48h_alh	emb
Nlg2.2	1.29913504975281e-10	-0.217117879636286	0.196	0.328	1.66263303667365e-06	atlas_48h_alh	Nlg2
kek3	1.48011096908744e-10	-0.314024199051402	0.122	0.223	1.89424601823811e-06	atlas_48h_alh	kek3
Vha36-1.1	1.5218721500298e-10	-0.267430984561463	0.173	0.294	1.94769197760813e-06	atlas_48h_alh	Vha36-1
zld	2.03334701169803e-10	-0.343443223012153	0.145	0.248	2.60227750557114e-06	atlas_48h_alh	zld
PIG-T.2	2.20607373878622e-10	-0.10494508583064	0.138	0.254	2.8233331708986e-06	atlas_48h_alh	PIG-T
Cp110	2.59348782247847e-10	-0.260239525235141	0.155	0.271	3.31914571520795e-06	atlas_48h_alh	Cp110
pan	1.68189744584272e-09	-0.210471934665534	0.157	0.265	2.15249235118951e-05	atlas_48h_alh	pan
dpr9.1	8.02206224595926e-09	-0.142786748728616	0.323	0.469	0.000102666352623787	atlas_48h_alh	dpr9
CG43737.1	1.09352218863258e-08	-0.244000256877426	0.262	0.394	0.000139948969701198	atlas_48h_alh	CG43737
SoxN.2	1.15266906185772e-08	-0.251522586074001	0.181	0.284	0.000147518586536551	atlas_48h_alh	SoxN
RapGAP1	1.27590135537337e-08	-0.338824505457068	0.192	0.298	0.000163289855460684	atlas_48h_alh	RapGAP1
rad.1	1.4885727908937e-08	-0.313159491230951	0.199	0.306	0.000190507545778576	atlas_48h_alh	rad
EndoA.2	2.04176059282138e-08	-0.149083978432945	0.198	0.316	0.00026130452066928	atlas_48h_alh	EndoA
trn.1	2.85904322589265e-08	-0.17890967149644	0.243	0.361	0.000365900352049741	atlas_48h_alh	trn
wry	2.8720192424086e-08	-0.148708295404764	0.286	0.428	0.000367561022643453	atlas_48h_alh	wry
fz2.1	3.87922279332503e-08	-0.181179104155554	0.574	0.761	0.000496462933089737	atlas_48h_alh	fz2
ATPsynB.1	4.64252681281904e-08	-0.156571825125216	0.205	0.32	0.00059415058150458	atlas_48h_alh	ATPsynB
Mkp3	4.92226175247974e-08	-0.115223509635298	0.281	0.429	0.000629951059082357	atlas_48h_alh	Mkp3
shep	8.83254030250954e-08	-0.168729337067044	0.727	0.872	0.00113038850791517	atlas_48h_alh	shep
mbl.1	9.18988287755472e-08	-0.213776008918981	0.287	0.416	0.00117612121066945	atlas_48h_alh	mbl
mt:CoIII.1	1.03171393162918e-07	-0.169163664782371	0.728	0.874	0.00132038748969902	atlas_48h_alh	mt:CoIII
CASK.1	2.22576870907674e-07	-0.16665845509223	0.451	0.63	0.00284853879387641	atlas_48h_alh	CASK
ctp.1	4.0122887185272e-07	-0.120424977146098	0.724	0.869	0.00513492710197112	atlas_48h_alh	ctp
Cbp53E.1	4.98895258372403e-07	-0.177850203522296	0.513	0.656	0.00638486151665002	atlas_48h_alh	Cbp53E
l(3)neo38.1	6.84766604128156e-07	-0.131539522284076	0.284	0.423	0.00876364299963214	atlas_48h_alh	l(3)neo38
nSyb.1	6.27583066330682e-06	-0.117892739743159	0.491	0.676	0.0803180808290007	atlas_48h_alh	nSyb
RpL23.1	1.81292198449599e-05	-0.121493928507632	0.555	0.731	0.232017755575797	atlas_48h_alh	RpL23
sm	3.76840316240797e-05	-0.142610012960414	0.451	0.615	0.482280236724972	atlas_48h_alh	sm
RpS26.2	0.00010925586098182	-0.107379797746769	0.537	0.687	1	atlas_48h_alh	RpS26
PyK	0.00148136908390847	0.124888521903244	0.245	0.346	1	atlas_48h_alh	PyK
RpL38	0.00304250077023078	-0.104230540888135	0.576	0.709	1	atlas_48h_alh	RpL38
Rack1.2	0.00338793469331647	0.229004955651349	0.249	0.35	1	atlas_48h_alh	Rack1
RpS19a.2	0.0212204844947364	0.161949627655561	0.311	0.419	1	atlas_48h_alh	RpS19a
Ald1	0.0260415858691833	-0.102371510717968	0.696	0.814	1	atlas_48h_alh	Ald1
RpL34b.2	0.0473213692596048	0.163424315152626	0.305	0.405	1	atlas_48h_alh	RpL34b
