# Supplementary material for: Single cell RNA-seq analysis reveals temporally-regulated and quiescence-regulated gene expression in Drosophila larval neuroblasts
Source: Neural Dev. 2022 Aug 24;17:7. doi: 10.1186/s13064-022-00163-7 (PMC9404614; doi:10.1186/s13064-022-00163-7)
Supplement: Supplementary file 22 — Additional file 22. [file 13064_2022_163_MOESM22_ESM.csv]

	p_val	avg_log2FC	pct.1	pct.2	p_val_adj	cluster	gene
fax	3.27428467919987e-288	1.70141233303441	0.999	0.889	4.19042953243999e-284	atlas_1h_alh	fax
Drep2	1.77040956446234e-197	1.82778843843372	0.911	0.509	2.2657701605989e-193	atlas_1h_alh	Drep2
Proc	9.89895066273714e-190	-2.49524339906735	0.377	0.872	1.2668677058171e-185	atlas_1h_alh	Proc
Bacc	5.5965861336603e-186	1.827136681927	0.876	0.596	7.16251093385845e-182	atlas_1h_alh	Bacc
eEF1alpha1	6.43344853920776e-177	-1.90142852880433	0.52	0.865	8.2335274404781e-173	atlas_1h_alh	eEF1alpha1
Cngl	2.25459234937565e-169	1.39360468999351	0.966	0.705	2.88542728873096e-165	atlas_1h_alh	Cngl
mt:ATPase6	9.81669486963101e-169	-1.92646462017782	0.617	0.905	1.25634060941538e-164	atlas_1h_alh	mt:ATPase6
bel	3.95332257641674e-156	1.56821377849177	0.908	0.589	5.05946223329815e-152	atlas_1h_alh	bel
CG7630	7.28323654255859e-156	1.09994365020972	0.982	0.871	9.32108612716649e-152	atlas_1h_alh	CG7630
sif	1.07065657660957e-155	1.35086209330116	0.969	0.736	1.37022628674492e-151	atlas_1h_alh	sif
Tsp66E	2.4480155428771e-152	2.26855453065692	0.564	0.127	3.13297029177411e-148	atlas_1h_alh	Tsp66E
CG46448	9.51426001222931e-152	2.50579755985367	0.487	0.076	1.21763499636511e-147	atlas_1h_alh	CG46448
lncRNA:cherub	6.51238614243024e-151	-3.75356452272222	0.025	0.569	8.33455178508222e-147	atlas_1h_alh	lncRNA:cherub
Pde6	2.64423412000296e-148	1.9812013546341	0.68	0.238	3.38409082677978e-144	atlas_1h_alh	Pde6
ATPsynF	5.92414420450553e-147	1.09816415958703	0.968	0.786	7.58171975292617e-143	atlas_1h_alh	ATPsynF
luna	5.55765837757414e-143	1.73587178816113	0.845	0.459	7.11269119161938e-139	atlas_1h_alh	luna
nAChRalpha6	6.76325588912295e-130	1.34714484038883	0.922	0.675	8.65561488689955e-126	atlas_1h_alh	nAChRalpha6
Hsp27	2.83794371804768e-128	-2.50811910133377	0.132	0.629	3.63200037035742e-124	atlas_1h_alh	Hsp27
CG42394	7.13674415077735e-127	1.64354146296555	0.855	0.645	9.13360516416485e-123	atlas_1h_alh	CG42394
mt:CoI	9.90954537699915e-127	-1.10823582745138	0.839	0.966	1.26822361734835e-122	atlas_1h_alh	mt:CoI
Dsp1	4.04353943204741e-126	1.48817926114495	0.826	0.473	5.17492176513428e-122	atlas_1h_alh	Dsp1
Hsp23	2.74126033270883e-124	-3.08037880349573	0.04	0.514	3.50826497380076e-120	atlas_1h_alh	Hsp23
UQCR-6.4	3.52154404563766e-123	1.05261782152414	0.961	0.792	4.50687206960708e-119	atlas_1h_alh	UQCR-6.4
CG11000	6.6648740920315e-123	1.6846125913069	0.773	0.414	8.52970586298192e-119	atlas_1h_alh	CG11000
Syx1A	3.42314657651095e-120	0.887282750785224	0.972	0.865	4.38094298861871e-116	atlas_1h_alh	Syx1A
Frq1	1.0640182441022e-119	1.05574592526407	0.973	0.841	1.36173054880199e-115	atlas_1h_alh	Frq1
COX8	2.35019346871125e-119	1.07038203951511	0.96	0.759	3.00777760125666e-115	atlas_1h_alh	COX8
msi	2.54175833793084e-118	1.46279638834612	0.866	0.598	3.25294232088389e-114	atlas_1h_alh	msi
Msp300	1.00773692237495e-117	-1.62866094198528	0.566	0.862	1.28970171325546e-113	atlas_1h_alh	Msp300
mt:lrRNA	4.35345676441133e-117	-1.55149269246609	0.697	0.922	5.57155396709361e-113	atlas_1h_alh	mt:lrRNA
CG6329	1.10476027925759e-116	-1.5141406054906	0.581	0.863	1.41387220539386e-112	atlas_1h_alh	CG6329
fabp	2.66446156218158e-110	-1.99954622124368	0.204	0.644	3.40997790727999e-106	atlas_1h_alh	fabp
CG14312	7.47387785640591e-110	1.81940972018137	0.546	0.181	9.56506888062828e-106	atlas_1h_alh	CG14312
lncRNA:noe	1.39663640501315e-109	-2.99341166341811	0.051	0.495	1.78741527113583e-105	atlas_1h_alh	lncRNA:noe
UQCR-11	1.67594788131429e-107	1.07826481416458	0.923	0.657	2.14487809850603e-103	atlas_1h_alh	UQCR-11
RapGAP1	5.75642545795251e-105	1.43743777760589	0.833	0.512	7.36707330108763e-101	atlas_1h_alh	RapGAP1
mt:Cyt-b	3.20433806656127e-101	-1.20255265609265	0.684	0.878	4.10091185758512e-97	atlas_1h_alh	mt:Cyt-b
nSyb	3.09636521396241e-97	-1.27553339213413	0.601	0.842	3.96272820082909e-93	atlas_1h_alh	nSyb
pcs	4.99244172876678e-97	1.58929322039561	0.665	0.316	6.38932692447573e-93	atlas_1h_alh	pcs
Uch	1.78306306741673e-94	-2.06757943184766	0.098	0.505	2.28196411367993e-90	atlas_1h_alh	Uch
Dhit	3.51124126195478e-94	1.21131609621507	0.827	0.562	4.49368656704973e-90	atlas_1h_alh	Dhit
Eip75B	5.42398987422671e-93	1.48594416621291	0.662	0.315	6.94162224103534e-89	atlas_1h_alh	Eip75B
CG42613	1.4924351375676e-92	1.210394620106	0.86	0.598	1.91001848905902e-88	atlas_1h_alh	CG42613
Act5C	3.02942473917495e-91	-1.3733165266983	0.415	0.754	3.8770577811961e-87	atlas_1h_alh	Act5C
ox	5.83951687396688e-91	0.912393390543353	0.963	0.847	7.47341369530282e-87	atlas_1h_alh	ox
cdc14	6.29163419977918e-91	1.5574182297475	0.563	0.219	8.05203344887739e-87	atlas_1h_alh	cdc14
dysc	6.36425984800056e-90	0.97428979585152	0.908	0.718	8.14497975347111e-86	atlas_1h_alh	dysc
Ank2	1.96037945026792e-86	-0.962400843366627	0.815	0.93	2.50889362045289e-82	atlas_1h_alh	Ank2
dlg1	6.26732150416244e-85	1.2963034182971	0.755	0.472	8.02091806102709e-81	atlas_1h_alh	dlg1
dpr1	4.10113525294359e-84	1.43034915835899	0.712	0.395	5.24863289671721e-80	atlas_1h_alh	dpr1
crol	5.28358615799864e-84	1.53310295355761	0.485	0.161	6.76193356500665e-80	atlas_1h_alh	crol
COX5A	3.40250129087234e-82	0.912715239643881	0.889	0.718	4.35452115205842e-78	atlas_1h_alh	COX5A
fs(1)h	1.08161849788903e-81	1.31764118622873	0.69	0.386	1.38425535359838e-77	atlas_1h_alh	fs(1)h
levy	2.36613608517581e-80	0.825855912650623	0.936	0.778	3.028180961808e-76	atlas_1h_alh	levy
dpr13	2.87197406846926e-80	1.66960577870058	0.697	0.42	3.67555241282696e-76	atlas_1h_alh	dpr13
CG17124	2.89810365923757e-80	1.19997790361695	0.788	0.497	3.70899306309224e-76	atlas_1h_alh	CG17124
sdt	3.57186099693075e-80	1.31549788222001	0.693	0.39	4.57126770387197e-76	atlas_1h_alh	sdt
kek1	6.25275110119163e-78	1.83692766292993	0.408	0.12	8.00227085930504e-74	atlas_1h_alh	kek1
CG13364	1.77244519489456e-77	1.31561853147008	0.691	0.406	2.26837536042605e-73	atlas_1h_alh	CG13364
UQCR-Q	6.426560710729e-77	0.762875483298201	0.948	0.822	8.22471239759098e-73	atlas_1h_alh	UQCR-Q
lbm	2.02153672747588e-75	1.68127092790561	0.355	0.087	2.58716270382364e-71	atlas_1h_alh	lbm
CG17816	1.05881474367052e-74	-1.41462503553285	0.294	0.649	1.35507110894953e-70	atlas_1h_alh	CG17816
lncRNA:CR43334	7.27746240295349e-74	1.64870741887839	0.295	0.055	9.31369638329988e-70	atlas_1h_alh	lncRNA:CR43334
side	4.11959317532386e-73	1.70055830486099	0.467	0.176	5.27225534577947e-69	atlas_1h_alh	side
Toll-6	4.40248237150249e-73	0.994772993897336	0.919	0.7	5.63429693904889e-69	atlas_1h_alh	Toll-6
Ptp99A	1.35321595813475e-72	1.38248531508051	0.761	0.51	1.73184578322085e-68	atlas_1h_alh	Ptp99A
CG30172	2.01077023397045e-72	0.86409965640852	0.867	0.633	2.57338374543539e-68	atlas_1h_alh	CG30172
Rdh	2.19525088265738e-72	1.55023074682623	0.479	0.181	2.80948207962491e-68	atlas_1h_alh	Rdh
CG2269	5.58882398642922e-72	-1.76483015074904	0.198	0.55	7.15257693783212e-68	atlas_1h_alh	CG2269
CG9705	7.68292967209432e-69	-1.61119930294156	0.128	0.477	9.83261339434631e-65	atlas_1h_alh	CG9705
nkd	1.44377376742895e-67	1.69439905313994	0.457	0.176	1.84774166755557e-63	atlas_1h_alh	nkd
VGlut	9.08886585098835e-67	-1.71298240185695	0.231	0.564	1.16319305160949e-62	atlas_1h_alh	VGlut
ATPsynG	2.5632705214959e-66	0.818920032676681	0.895	0.726	3.28047361341045e-62	atlas_1h_alh	ATPsynG
ATPsynE	1.86723993693433e-64	0.873771294156678	0.835	0.645	2.38969367128856e-60	atlas_1h_alh	ATPsynE
RNASEK	2.91261889337293e-63	0.818597156513448	0.866	0.667	3.72756965973867e-59	atlas_1h_alh	RNASEK
IA-2	4.20329923863846e-63	-1.21252443928048	0.479	0.762	5.3793823656095e-59	atlas_1h_alh	IA-2
CG43737	1.55341849554443e-62	1.06724864075049	0.788	0.576	1.98806499059777e-58	atlas_1h_alh	CG43737
Nlg3	3.79185005690372e-62	1.44855557739104	0.461	0.188	4.85280970282538e-58	atlas_1h_alh	Nlg3
CG1648	4.43198219518928e-62	-1.47174481447886	0.198	0.523	5.67205081340324e-58	atlas_1h_alh	CG1648
HDAC4	1.90987594411057e-61	1.40078401787038	0.505	0.232	2.44425923327271e-57	atlas_1h_alh	HDAC4
GstD1	6.01111197703607e-61	-1.47341052886989	0.188	0.518	7.69302110821077e-57	atlas_1h_alh	GstD1
lncRNA:CR40469	1.22220905303238e-59	-1.71190422773743	0.098	0.418	1.56418314607085e-55	atlas_1h_alh	lncRNA:CR40469
Neb-cGP	1.34068800243684e-57	0.719956848963357	0.932	0.764	1.71581250551867e-53	atlas_1h_alh	Neb-cGP
Liprin-gamma	3.01786419813839e-57	0.919226594666264	0.867	0.683	3.86226260077751e-53	atlas_1h_alh	Liprin-gamma
cib	6.35250674849336e-57	-1.44875405543565	0.339	0.64	8.1299381367218e-53	atlas_1h_alh	cib
eEF1alpha2	1.30444484863526e-56	-1.74719913195356	0.023	0.288	1.6694285172834e-52	atlas_1h_alh	eEF1alpha2
His4r	4.16224096914496e-56	0.734877186612835	0.864	0.703	5.32683599231173e-52	atlas_1h_alh	His4r
Rbp6	1.0553017738242e-55	1.04208375015535	0.845	0.637	1.35057521014022e-51	atlas_1h_alh	Rbp6
alphaTub84D	5.15838386607976e-55	-1.42815765268347	0.127	0.431	6.60169967180888e-51	atlas_1h_alh	alphaTub84D
gro	5.66337098070224e-55	1.3020611185401	0.521	0.258	7.24798218110272e-51	atlas_1h_alh	gro
ps	5.57194934033115e-54	0.652012564763976	0.916	0.788	7.1309807657558e-50	atlas_1h_alh	ps
Hsp26	6.75647229338031e-53	-2.11898603704616	0.047	0.311	8.64693324106812e-49	atlas_1h_alh	Hsp26
CG42750	1.45541550706877e-52	1.39521196168696	0.392	0.153	1.86264076594661e-48	atlas_1h_alh	CG42750
CG9674	2.04559825197472e-52	-1.5261941391036	0.117	0.406	2.61795664287724e-48	atlas_1h_alh	CG9674
Rdl	1.02686019602526e-51	0.652400117780095	0.885	0.756	1.31417567887313e-47	atlas_1h_alh	Rdl
CG6044	1.446016416521e-50	-1.23902509185676	0.246	0.544	1.85061180986357e-46	atlas_1h_alh	CG6044
rin	4.32336867255797e-50	0.829199818404654	0.836	0.654	5.53304722713969e-46	atlas_1h_alh	rin
RpL15	6.67537528364441e-50	-0.814125021098345	0.632	0.817	8.54314528800811e-46	atlas_1h_alh	RpL15
AnxB11	9.73114885201828e-50	-1.38315167891747	0.051	0.311	1.2453924300813e-45	atlas_1h_alh	AnxB11
mRpL34	1.39004271923069e-49	1.10541705875482	0.576	0.322	1.77897667207143e-45	atlas_1h_alh	mRpL34
CG42337	2.72819966080439e-48	1.43467589756295	0.392	0.167	3.49154992589746e-44	atlas_1h_alh	CG42337
Vha14-1	5.55793163605562e-48	0.99769372777921	0.662	0.453	7.11304090782398e-44	atlas_1h_alh	Vha14-1
mt:ND5	1.2484482855093e-47	-1.39932765027129	0.179	0.462	1.5977641157948e-43	atlas_1h_alh	mt:ND5
Syn1	1.65874876235925e-47	1.35178117907504	0.315	0.106	2.12286666606737e-43	atlas_1h_alh	Syn1
mRpS14	1.74171496852401e-47	1.19471824136232	0.496	0.259	2.22904681671703e-43	atlas_1h_alh	mRpS14
cathD	1.83935216449585e-47	-1.4106804256423	0.089	0.353	2.35400290012179e-43	atlas_1h_alh	cathD
Hsc70-3	2.05578867928375e-47	-1.28365727189236	0.134	0.421	2.63099835174735e-43	atlas_1h_alh	Hsc70-3
CG41128	2.21405282356708e-47	0.832921387570722	0.741	0.522	2.83354480360114e-43	atlas_1h_alh	CG41128
pum	3.72965301537127e-47	0.955248744154324	0.674	0.459	4.77320992907215e-43	atlas_1h_alh	pum
RpL3	4.97161259052314e-47	-0.915656733684472	0.511	0.718	6.36266979335152e-43	atlas_1h_alh	RpL3
Vha13	5.83797579722806e-47	0.731403765704539	0.805	0.654	7.47144142529247e-43	atlas_1h_alh	Vha13
SNRPG	1.0977976392202e-46	1.08721846201413	0.525	0.285	1.40496141867402e-42	atlas_1h_alh	SNRPG
fok	1.14072109987103e-46	1.23332220083821	0.508	0.273	1.45989486361494e-42	atlas_1h_alh	fok
vvl	1.5245358043582e-46	1.33057521071879	0.642	0.429	1.95110092241763e-42	atlas_1h_alh	vvl
nolo	1.76688295151471e-46	-1.43398779933772	0.201	0.476	2.26125680134852e-42	atlas_1h_alh	nolo
GstZ2	1.86274519073613e-46	-1.42421277584704	0.034	0.271	2.3839412951041e-42	atlas_1h_alh	GstZ2
Gdh	2.08088934329221e-46	-1.30847754248162	0.128	0.405	2.66312218154537e-42	atlas_1h_alh	Gdh
CG34200	1.74638221423353e-44	0.962630215866428	0.623	0.398	2.23501995777607e-40	atlas_1h_alh	CG34200
lncRNA:Hsromega	1.82152128584727e-44	-0.983442844815466	0.53	0.748	2.33118294162734e-40	atlas_1h_alh	lncRNA:Hsromega
Rgk1	3.04353989095264e-44	1.31578451564782	0.48	0.252	3.89512235244119e-40	atlas_1h_alh	Rgk1
alphaTub84B	4.5642481593687e-44	-0.559199348208046	0.782	0.966	5.84132479436006e-40	atlas_1h_alh	alphaTub84B
Df31	2.18962547597537e-43	-1.17806488546568	0.274	0.541	2.80228268415328e-39	atlas_1h_alh	Df31
GluRIA	2.28855724515665e-43	1.40761781826258	0.378	0.164	2.92889556235148e-39	atlas_1h_alh	GluRIA
ND-MWFE	3.27129306908993e-43	0.711999781113426	0.842	0.674	4.18660086982129e-39	atlas_1h_alh	ND-MWFE
CG3556	7.33005528877804e-43	-1.25645629982393	0.127	0.388	9.38100475857813e-39	atlas_1h_alh	CG3556
RpL4	1.19144256074956e-42	-0.979575730436086	0.328	0.586	1.52480818924729e-38	atlas_1h_alh	RpL4
Pits	1.66648518803259e-42	1.03919759255998	0.608	0.393	2.13276774364411e-38	atlas_1h_alh	Pits
chrb	5.67352288218975e-42	-1.01746247795768	0.301	0.577	7.26097458462645e-38	atlas_1h_alh	chrb
Vha68-1	6.07182214782065e-42	-1.14799569306108	0.115	0.375	7.77071798478087e-38	atlas_1h_alh	Vha68-1
eIF4A	6.80990623833925e-42	-0.994435093646169	0.354	0.61	8.71531800382657e-38	atlas_1h_alh	eIF4A
COX5B	3.83607724944113e-41	0.62621196545836	0.846	0.671	4.90941166383476e-37	atlas_1h_alh	COX5B
mspo	4.11960388567686e-41	1.03518586611985	0.553	0.318	5.27226905288925e-37	atlas_1h_alh	mspo
ND-MLRQ	1.15541983079724e-40	0.674821847138876	0.842	0.661	1.47870629945431e-36	atlas_1h_alh	ND-MLRQ
ATPsynbeta	2.94646844429809e-40	-0.859010879160738	0.485	0.701	3.7708903150127e-36	atlas_1h_alh	ATPsynbeta
Galphao	3.25035926138243e-40	-0.739482044286734	0.701	0.828	4.15980978271723e-36	atlas_1h_alh	Galphao
Hsc70-4	3.62621197834541e-40	-1.14989013510441	0.164	0.424	4.64082608988646e-36	atlas_1h_alh	Hsc70-4
CG7637	1.23559294949159e-39	1.05696392656495	0.466	0.241	1.58131185675934e-35	atlas_1h_alh	CG7637
CG10543	2.93104419921973e-39	1.22261826519463	0.252	0.081	3.75115036616141e-35	atlas_1h_alh	CG10543
Pfk	8.1871447078699e-39	-0.997519455902568	0.278	0.545	1.04779077971319e-34	atlas_1h_alh	Pfk
sky	1.04143551723851e-38	1.08066395818032	0.475	0.259	1.33282917496185e-34	atlas_1h_alh	sky
hdc	1.3170561144968e-38	-1.08989789648941	0.097	0.34	1.68556841533301e-34	atlas_1h_alh	hdc
CG10527	1.40061644414993e-38	-1.00522997284974	0.35	0.59	1.79250892522309e-34	atlas_1h_alh	CG10527
Lis-1	1.8026965788815e-38	-1.34727277360158	0.082	0.309	2.30709108165255e-34	atlas_1h_alh	Lis-1
eEF2	3.09233536622871e-38	-1.09805752874957	0.213	0.467	3.95757080169951e-34	atlas_1h_alh	eEF2
GluRIB	4.43632878433464e-38	1.17737241196783	0.455	0.241	5.67761357819147e-34	atlas_1h_alh	GluRIB
eEF1gamma	4.47121394420375e-38	-1.10079319049634	0.145	0.397	5.72225960579196e-34	atlas_1h_alh	eEF1gamma
RpL37A	9.78674970138724e-38	-0.701497014031866	0.698	0.85	1.25250822678354e-33	atlas_1h_alh	RpL37A
flw	1.74937920343192e-37	1.00375558365126	0.546	0.334	2.23885550455217e-33	atlas_1h_alh	flw
Hsp67Bc	4.17029750103417e-37	0.894531599630798	0.14	0.021	5.33714674182353e-33	atlas_1h_alh	Hsp67Bc
blw	2.73571584890827e-36	-0.770476698250726	0.559	0.74	3.5011691434328e-32	atlas_1h_alh	blw
RpS27A	4.87160679296303e-36	-0.628318346208763	0.731	0.859	6.23468237363409e-32	atlas_1h_alh	RpS27A
hoip	5.57762042073593e-36	1.15627857952836	0.321	0.137	7.13823861445784e-32	atlas_1h_alh	hoip
hpRNA:CR18854	1.146066028427e-35	-1.2114387986084	0.038	0.232	1.46673530318088e-31	atlas_1h_alh	hpRNA:CR18854
sun	1.19970651565633e-35	0.607025851373588	0.814	0.671	1.53538439873698e-31	atlas_1h_alh	sun
SP1173	2.50689393092552e-35	-1.24493551214472	0.077	0.294	3.20832285279847e-31	atlas_1h_alh	SP1173
VhaM9.7-a	4.67875107960624e-35	0.954295821077692	0.508	0.316	5.98786563168007e-31	atlas_1h_alh	VhaM9.7-a
Jafrac1	1.19477917921562e-34	-1.17363522378215	0.113	0.335	1.52907839356015e-30	atlas_1h_alh	Jafrac1
SdhC	1.26678307260313e-34	0.850574710835336	0.613	0.443	1.62122897631749e-30	atlas_1h_alh	SdhC
l(3)80Fg	1.49821742525443e-34	-1.30340800588115	0.094	0.306	1.91741866084062e-30	atlas_1h_alh	l(3)80Fg
mt:ND4	2.94398937598652e-34	-1.01636324672763	0.404	0.613	3.76771760338755e-30	atlas_1h_alh	mt:ND4
RpL5	3.945386700766e-34	-0.725435295389113	0.583	0.746	5.04930589964032e-30	atlas_1h_alh	RpL5
slgA	5.22415885039336e-34	-0.935980943874196	0.319	0.554	6.68587849673342e-30	atlas_1h_alh	slgA
Ubi-p5E	7.37027888701915e-34	-1.15734201559654	0.077	0.286	9.43248291960711e-30	atlas_1h_alh	Ubi-p5E
Vha44	7.12078867421812e-33	-0.874221004522791	0.416	0.624	9.11318534526435e-29	atlas_1h_alh	Vha44
Obp44a	8.41046483042866e-33	-1.05809890960391	0.494	0.7	1.07637128899826e-28	atlas_1h_alh	Obp44a
Appl	1.00153983517818e-32	-0.824118079164018	0.46	0.671	1.28177068106103e-28	atlas_1h_alh	Appl
Cow	1.57211067930066e-32	-1.22135642491722	0.164	0.385	2.01198724736899e-28	atlas_1h_alh	Cow
Dscam2	1.58143214974152e-32	1.43406650792364	0.414	0.224	2.0239168652392e-28	atlas_1h_alh	Dscam2
CG46339	2.15419152528771e-32	0.986282561085128	0.588	0.404	2.75693431406321e-28	atlas_1h_alh	CG46339
Gdi	2.23709866048062e-32	-0.903885043614019	0.327	0.561	2.86303886568309e-28	atlas_1h_alh	Gdi
CG9034	4.92431443171503e-32	0.820135287279414	0.597	0.412	6.3021376097089e-28	atlas_1h_alh	CG9034
Pkc53E	6.43481685568936e-32	1.26149153889198	0.277	0.11	8.23527861191124e-28	atlas_1h_alh	Pkc53E
mt:ND1	6.61305789792493e-32	-1.21497536658464	0.187	0.404	8.46339149776432e-28	atlas_1h_alh	mt:ND1
CG32683	1.32162354889415e-31	1.13631956660736	0.143	0.03	1.69141381787474e-27	atlas_1h_alh	CG32683
Con	2.62533310093043e-31	1.44782074847372	0.527	0.353	3.35990130257076e-27	atlas_1h_alh	Con
Fum1	5.67392643357671e-31	-1.10040772867646	0.055	0.238	7.26149104969148e-27	atlas_1h_alh	Fum1
Arc1	6.79060422208302e-31	-1.69147471912649	0.014	0.17	8.69061528342185e-27	atlas_1h_alh	Arc1
Rap1	7.12377682613005e-31	0.828048782828728	0.615	0.442	9.11700958208124e-27	atlas_1h_alh	Rap1
Rm62	9.57903760976536e-31	-0.981517008089167	0.118	0.335	1.22592523329777e-26	atlas_1h_alh	Rm62
tow	1.05868255152464e-30	0.856913880223336	0.541	0.35	1.35490192944124e-26	atlas_1h_alh	tow
Pal2	1.18452931105089e-30	-1.14266507973281	0.126	0.332	1.51596061228292e-26	atlas_1h_alh	Pal2
CycG	1.59248403413626e-30	-0.900663164181218	0.147	0.374	2.03806106688759e-26	atlas_1h_alh	CycG
CG45263	2.08630380763436e-30	1.10685769093405	0.431	0.245	2.67005161301046e-26	atlas_1h_alh	CG45263
RpS18	2.099405722244e-30	-0.679675864858172	0.595	0.752	2.68681944332787e-26	atlas_1h_alh	RpS18
cindr	2.45511550745058e-30	0.793607729530405	0.639	0.456	3.14205682643525e-26	atlas_1h_alh	cindr
CG11155	4.68646060372458e-30	-0.968429930472627	0.132	0.343	5.99773228064671e-26	atlas_1h_alh	CG11155
Vha26	5.25356674355157e-30	-0.9542996785134	0.238	0.46	6.7235147183973e-26	atlas_1h_alh	Vha26
NaPi-III	7.30709379164011e-30	-0.99886586928373	0.084	0.281	9.35161863454101e-26	atlas_1h_alh	NaPi-III
CG32982	9.22817000359901e-30	1.29812473537549	0.313	0.145	1.1810211970606e-25	atlas_1h_alh	CG32982
CG13954	1.24255834826487e-29	1.24096396889358	0.182	0.053	1.59022617410939e-25	atlas_1h_alh	CG13954
ND-B14	1.54223599410885e-29	0.726987377463672	0.642	0.471	1.9737536252605e-25	atlas_1h_alh	ND-B14
pros	4.29367748727823e-29	-1.61915124365534	0.015	0.166	5.49504844821867e-25	atlas_1h_alh	pros
CG16711	4.91448840127499e-29	0.966887960602886	0.404	0.224	6.28956225595173e-25	atlas_1h_alh	CG16711
RpS23	6.93190222194225e-29	-0.709325919041015	0.616	0.746	8.8714484636417e-25	atlas_1h_alh	RpS23
MESK2	1.45010530792034e-28	-0.603070384563071	0.64	0.789	1.85584477307646e-24	atlas_1h_alh	MESK2
RpS6	1.63645462708395e-28	-0.778504579106521	0.403	0.598	2.09433463174204e-24	atlas_1h_alh	RpS6
eff	2.30156472286381e-28	-0.94059313570199	0.334	0.544	2.9455425323211e-24	atlas_1h_alh	eff
Cals	2.65140279983099e-28	-1.1610813552898	0.079	0.264	3.3932653032237e-24	atlas_1h_alh	Cals
mtd	3.7125499463867e-28	-0.832220388769157	0.14	0.353	4.7513214213857e-24	atlas_1h_alh	mtd
scrt	4.34844208040824e-28	0.584396737515132	0.825	0.715	5.56513617450646e-24	atlas_1h_alh	scrt
mt:ATPase8	5.20116091871841e-28	-1.12119779545357	0.012	0.154	6.65644574377583e-24	atlas_1h_alh	mt:ATPase8
l(2)37Cg	5.20506284937799e-28	0.980097943463824	0.168	0.048	6.66143943463395e-24	atlas_1h_alh	l(2)37Cg
Hrb87F	7.1272349984712e-28	-1.00208693524821	0.071	0.254	9.12143535104344e-24	atlas_1h_alh	Hrb87F
lost	7.26589934650544e-28	-1.01420888629103	0.084	0.269	9.29889798365766e-24	atlas_1h_alh	lost
Nckx30C	7.99154638988571e-28	-0.944642750414638	0.244	0.455	1.02275810697757e-23	atlas_1h_alh	Nckx30C
CG43222	1.18702957842771e-27	0.615354121806507	0.73	0.583	1.51916045447178e-23	atlas_1h_alh	CG43222
dpr10	1.22920151416248e-27	1.16217822191878	0.328	0.163	1.57313209782515e-23	atlas_1h_alh	dpr10
Tsp42Ef	1.67508621963342e-27	0.90433747230067	0.502	0.347	2.14377534388685e-23	atlas_1h_alh	Tsp42Ef
Dak1	2.06034841963306e-27	0.898222255019159	0.416	0.247	2.6368339074464e-23	atlas_1h_alh	Dak1
ND-B15	2.24637908524111e-27	0.749727256419125	0.566	0.391	2.87491595329157e-23	atlas_1h_alh	ND-B15
Syt4	3.3428824678271e-27	-0.995039839918733	0.096	0.282	4.27822098232513e-23	atlas_1h_alh	Syt4
Sms	4.4285330934458e-27	-0.991433951545662	0.036	0.193	5.66763665299194e-23	atlas_1h_alh	Sms
Rtnl1	6.47435675597958e-27	-0.792176576052817	0.463	0.655	8.28588177630266e-23	atlas_1h_alh	Rtnl1
HmgZ	1.13402131592207e-26	0.801806797356863	0.608	0.47	1.45132048011706e-22	atlas_1h_alh	HmgZ
Rpt2	1.43889984302039e-26	-1.00468883282168	0.146	0.343	1.84150401909749e-22	atlas_1h_alh	Rpt2
Tsp42Ej	1.55168641730938e-26	0.961462513437815	0.474	0.315	1.98584827687254e-22	atlas_1h_alh	Tsp42Ej
MFS17	1.6197395905431e-26	-0.946678864877478	0.127	0.32	2.07294272797706e-22	atlas_1h_alh	MFS17
Rpb10	1.68813118355832e-26	0.95236853128127	0.338	0.172	2.16047028871794e-22	atlas_1h_alh	Rpb10
Gdap2	2.01489614994115e-26	-0.861963836611804	0.261	0.47	2.57866409269468e-22	atlas_1h_alh	Gdap2
ND-AGGG	2.19683586775705e-26	0.836256391874023	0.568	0.388	2.81151054355547e-22	atlas_1h_alh	ND-AGGG
Drat	3.57043315514e-26	-0.814651339346538	0.235	0.444	4.56944035194817e-22	atlas_1h_alh	Drat
Eip74EF	3.91623485042787e-26	-1.36209158772372	0.001	0.124	5.01199736157759e-22	atlas_1h_alh	Eip74EF
beat-IIa	5.17248539435577e-26	1.0772320741436	0.613	0.44	6.61974680769651e-22	atlas_1h_alh	beat-IIa
Pdi	5.79002253368284e-26	-1.04257044180579	0.033	0.184	7.4100708386073e-22	atlas_1h_alh	Pdi
RpL10	5.87203700378355e-26	-0.507102111115481	0.732	0.859	7.51503295744219e-22	atlas_1h_alh	RpL10
Tsp42Eg	6.46588122169244e-26	0.846933907441665	0.181	0.059	8.27503478752199e-22	atlas_1h_alh	Tsp42Eg
glec	6.5052863207109e-26	0.938532089767676	0.411	0.24	8.32546543324581e-22	atlas_1h_alh	glec
Argk	8.5034260317031e-26	-0.635167572234921	0.604	0.737	1.08826846353736e-21	atlas_1h_alh	Argk
ND-15	8.99963992013017e-26	0.702598556117667	0.59	0.423	1.15177391697826e-21	atlas_1h_alh	ND-15
foxo	1.22180138678997e-25	1.00346976816278	0.188	0.064	1.5636614148138e-21	atlas_1h_alh	foxo
mRpL42	1.68876027190195e-25	1.0052523749535	0.363	0.206	2.16127539598012e-21	atlas_1h_alh	mRpL42
kra	1.7135649042829e-25	-0.872395921074552	0.182	0.385	2.19302036450125e-21	atlas_1h_alh	kra
CG13551	3.38878597216153e-25	-0.678603297820315	0.402	0.608	4.33696828717232e-21	atlas_1h_alh	CG13551
Prosbeta5	3.9057231653276e-25	-0.998354968324152	0.101	0.277	4.99854450698627e-21	atlas_1h_alh	Prosbeta5
mt:ND3	4.68743481858718e-25	-1.01771124589531	0.03	0.173	5.99897908082787e-21	atlas_1h_alh	mt:ND3
shot	5.06495037242345e-25	-1.06719044678369	0.05	0.205	6.48212348662753e-21	atlas_1h_alh	shot
CG4502	6.94775486040334e-25	-1.04467695333223	0.081	0.252	8.8917366703442e-21	atlas_1h_alh	CG4502
Rab3	1.7483746774315e-24	-1.06943123326534	0.1	0.271	2.23756991217684e-20	atlas_1h_alh	Rab3
cpo	2.57491358116841e-24	0.879295541430945	0.501	0.338	3.29537440117933e-20	atlas_1h_alh	cpo
mt:ND2	2.79182443254283e-24	-0.904123953825657	0.012	0.138	3.57297690876832e-20	atlas_1h_alh	mt:ND2
RpL8	2.8125886555002e-24	-0.538776769581778	0.623	0.788	3.59955096130916e-20	atlas_1h_alh	RpL8
beta-Spec	4.08492503916248e-24	-0.931921871713643	0.127	0.312	5.22788706512014e-20	atlas_1h_alh	beta-Spec
EndoA	4.21779887850692e-24	-0.734771682009764	0.397	0.594	5.39793900471316e-20	atlas_1h_alh	EndoA
Xbp1	5.14448773283272e-24	-0.916250845759485	0.098	0.273	6.58391540047931e-20	atlas_1h_alh	Xbp1
pico	5.58158244147481e-24	0.884310878629163	0.214	0.084	7.14330920859946e-20	atlas_1h_alh	pico
ND-B14.5B	7.65379863425858e-24	0.706061794207995	0.579	0.408	9.79533149212414e-20	atlas_1h_alh	ND-B14.5B
CG40228	7.97306431571289e-24	0.910955854072098	0.286	0.141	1.02039277112494e-19	atlas_1h_alh	CG40228
unc-13	9.21398912345231e-24	-0.812189298608219	0.258	0.462	1.17920632801943e-19	atlas_1h_alh	unc-13
Prosap	1.09463402908529e-23	0.734834338018255	0.501	0.341	1.40091263042336e-19	atlas_1h_alh	Prosap
tmod	1.31671260163657e-23	-0.920817791788292	0.03	0.167	1.68512878757448e-19	atlas_1h_alh	tmod
Trxr-1	1.69132051983416e-23	-0.977310360396171	0.021	0.151	2.16455200128375e-19	atlas_1h_alh	Trxr-1
PyK	2.10727446124525e-23	-0.658524366713247	0.467	0.641	2.69688985550167e-19	atlas_1h_alh	PyK
PMCA	2.65241703388408e-23	-0.896865913246028	0.314	0.507	3.39456331996484e-19	atlas_1h_alh	PMCA
CG14989	3.1728064779503e-23	1.32065175753677	0.342	0.177	4.0605577304808e-19	atlas_1h_alh	CG14989
PCB	3.6835114842529e-23	-0.912807054301926	0.05	0.198	4.71415799754686e-19	atlas_1h_alh	PCB
Syt1	3.97067673950035e-23	-0.895623427182937	0.397	0.561	5.08167209121255e-19	atlas_1h_alh	Syt1
klg	4.18487141284074e-23	0.928563451998121	0.332	0.178	5.35579843415358e-19	atlas_1h_alh	klg
Fas1	4.60429362855695e-23	-0.949839520359318	0.077	0.237	5.89257498582718e-19	atlas_1h_alh	Fas1
pre-rRNA:CR45845	5.16801157030675e-23	-0.945462735620303	0.023	0.154	6.61402120767858e-19	atlas_1h_alh	pre-rRNA:CR45845
Nlg2	7.060851809395e-23	0.874250542762377	0.432	0.271	9.03647814566372e-19	atlas_1h_alh	Nlg2
5-HT1A	7.12181604031814e-23	0.937267655339533	0.214	0.086	9.11450016839916e-19	atlas_1h_alh	5-HT1A
ubl	7.65044464797371e-23	0.956283336516081	0.257	0.121	9.79103906047676e-19	atlas_1h_alh	ubl
CG33543	7.74059204650124e-23	-0.748762032241027	0.277	0.485	9.90640970111228e-19	atlas_1h_alh	CG33543
cic	8.80940402878363e-23	0.8040621972372	0.431	0.269	1.12742752760373e-18	atlas_1h_alh	cic
Ten-a	1.00183700784285e-22	0.676941977038409	0.618	0.481	1.28215100263728e-18	atlas_1h_alh	Ten-a
brat	1.25518602335911e-22	-1.0462717388262	0.041	0.182	1.606387072695e-18	atlas_1h_alh	brat
Eip78C	1.64323017105631e-22	0.9914732308794	0.276	0.137	2.10300597291786e-18	atlas_1h_alh	Eip78C
beat-Ic	2.07577241406584e-22	1.0503724203734	0.435	0.284	2.65657353552147e-18	atlas_1h_alh	beat-Ic
CG12848	2.38324528258738e-22	0.898951587040621	0.345	0.197	3.05007731265532e-18	atlas_1h_alh	CG12848
Tat	2.56230270171899e-22	-0.879413353869866	0.027	0.156	3.27923499765996e-18	atlas_1h_alh	Tat
CG14777	2.63094627456397e-22	0.819662489070426	0.162	0.054	3.36708504218697e-18	atlas_1h_alh	CG14777
GlyRS	2.83985475585695e-22	-1.06005578295015	0.037	0.17	3.63444611654572e-18	atlas_1h_alh	GlyRS
CG8671	4.39319314273033e-22	0.95162875458941	0.306	0.162	5.62240858406627e-18	atlas_1h_alh	CG8671
tna	4.8354622921876e-22	0.562213131705929	0.782	0.662	6.18842464154168e-18	atlas_1h_alh	tna
inaE	5.21835575538264e-22	0.825766062214836	0.412	0.256	6.6784516957387e-18	atlas_1h_alh	inaE
CG42392	6.07225182995975e-22	-0.892257473126539	0.124	0.295	7.77126789198248e-18	atlas_1h_alh	CG42392
RpS14a	6.95520474021206e-22	-0.583415534452538	0.62	0.724	8.9012710265234e-18	atlas_1h_alh	RpS14a
cac	7.02672652285946e-22	-0.803119824229488	0.23	0.421	8.99280460395554e-18	atlas_1h_alh	cac
Syp	7.87729016503982e-22	-1.13798825468374	0.002	0.106	1.0081355953218e-17	atlas_1h_alh	Syp
GlyP	8.59953796171386e-22	-0.764690046525385	0.168	0.353	1.10056886834014e-17	atlas_1h_alh	GlyP
PIG-T	1.07864805151795e-21	-0.814894495494509	0.199	0.383	1.38045377633267e-17	atlas_1h_alh	PIG-T
Spred	1.4378556018714e-21	-0.804140647949186	0.12	0.289	1.84016759927502e-17	atlas_1h_alh	Spred
tou	2.16880391485394e-21	0.891808988472133	0.335	0.192	2.77563525023008e-17	atlas_1h_alh	tou
Rab1	2.35762943729369e-21	-0.790272706273627	0.104	0.27	3.01729415384847e-17	atlas_1h_alh	Rab1
CG15019	2.73561723935662e-21	0.799134381356536	0.23	0.102	3.5010429429286e-17	atlas_1h_alh	CG15019
Ubi-p63E	3.33085814528921e-21	-0.971787571494652	0.028	0.152	4.26283225434114e-17	atlas_1h_alh	Ubi-p63E
Dop2R	3.88467488100959e-21	0.891409825145772	0.32	0.177	4.97160691271607e-17	atlas_1h_alh	Dop2R
CG15628	4.91812678128951e-21	-0.937913159407406	0.153	0.318	6.29421865469431e-17	atlas_1h_alh	CG15628
Nrt	5.14754539256774e-21	-0.8386621965506	0.089	0.247	6.5878285934082e-17	atlas_1h_alh	Nrt
tau	5.35926855176647e-21	-0.992665849493106	0.075	0.22	6.85879189255072e-17	atlas_1h_alh	tau
stg	6.44114701432386e-21	-1.16913174194326	0.007	0.112	8.24337994893167e-17	atlas_1h_alh	stg
Cadps	7.21268936110278e-21	-1.02321214804344	0.047	0.18	9.23079984433933e-17	atlas_1h_alh	Cadps
RpS3A	8.3209710460003e-21	-0.486426444825656	0.615	0.786	1.06491787446712e-16	atlas_1h_alh	RpS3A
roh	8.36028002984826e-21	0.441820784320363	0.833	0.732	1.06994863821998e-16	atlas_1h_alh	roh
CG1695	1.67727204220273e-20	0.92972556881917	0.287	0.152	2.14657275961105e-16	atlas_1h_alh	CG1695
shakB	1.69507736096014e-20	0.768025220136193	0.406	0.256	2.16936000655679e-16	atlas_1h_alh	shakB
Rho1	2.17199915000325e-20	-0.828883099884836	0.128	0.292	2.77972451217415e-16	atlas_1h_alh	Rho1
PPP4R2r	2.26900040732488e-20	-0.840401692783906	0.121	0.283	2.90386672129438e-16	atlas_1h_alh	PPP4R2r
alpha-Spec	2.43483851041462e-20	-0.76650936009493	0.173	0.352	3.11610632562863e-16	atlas_1h_alh	alpha-Spec
pix	2.69730263056887e-20	-0.860872632223864	0.027	0.147	3.45200790660204e-16	atlas_1h_alh	pix
HSPC300	2.82479192928007e-20	0.932823283002931	0.207	0.09	3.61516871109264e-16	atlas_1h_alh	HSPC300
unc-104	3.16158069450906e-20	-0.636200501770283	0.299	0.496	4.04619097283269e-16	atlas_1h_alh	unc-104
Sfxn1-3	3.68558818897154e-20	0.775650316533325	0.278	0.143	4.71681576424578e-16	atlas_1h_alh	Sfxn1-3
RpL21	3.76798139498218e-20	-0.51407915816137	0.667	0.784	4.8222625892982e-16	atlas_1h_alh	RpL21
Abd-B	4.74524874267786e-20	1.38656776474936	0.28	0.148	6.07296934087913e-16	atlas_1h_alh	Abd-B
mt:srRNA	5.40812498083234e-20	-0.959845769277781	0.018	0.129	6.92131835046923e-16	atlas_1h_alh	mt:srRNA
puc	6.13854053145045e-20	-0.937714332905489	0.123	0.28	7.85610417215029e-16	atlas_1h_alh	puc
CG13928	8.19466523403972e-20	-0.869542172253077	0.187	0.357	1.0487532566524e-15	atlas_1h_alh	CG13928
CDC50	9.3436804880568e-20	-0.886301929521399	0.033	0.153	1.19580422886151e-15	atlas_1h_alh	CDC50
CG11752	9.51379487872236e-20	0.702699831569669	0.493	0.352	1.21757546857889e-15	atlas_1h_alh	CG11752
Pect	1.44064662820362e-19	-0.741957242952067	0.068	0.209	1.84373955477499e-15	atlas_1h_alh	Pect
TER94	1.49207654130949e-19	-0.853460990601026	0.012	0.115	1.90955955756789e-15	atlas_1h_alh	TER94
Atf3	2.46203370208289e-19	-0.796780319559321	0.218	0.388	3.15091073192568e-15	atlas_1h_alh	Atf3
Rpn1	2.90763957339318e-19	-0.858681995193612	0.015	0.12	3.72119712602859e-15	atlas_1h_alh	Rpn1
CG17776	3.04727425358907e-19	0.679114512734025	0.508	0.363	3.8999015897433e-15	atlas_1h_alh	CG17776
Slob	3.53012545092987e-19	-0.893562528661659	0.055	0.186	4.51785455210004e-15	atlas_1h_alh	Slob
Idh3b	3.65543079854453e-19	-0.741282222695826	0.049	0.177	4.67822033597729e-15	atlas_1h_alh	Idh3b
Fer2LCH	5.74893409211023e-19	-0.734104419604828	0.291	0.467	7.35748585108267e-15	atlas_1h_alh	Fer2LCH
CG4587	5.88885920738002e-19	0.741604886877754	0.271	0.139	7.53656201360495e-15	atlas_1h_alh	CG4587
CG31635	6.01148270383454e-19	0.864669010551515	0.303	0.17	7.69349556436744e-15	atlas_1h_alh	CG31635
UQCR-14	6.23262025929307e-19	0.382216514384224	0.859	0.748	7.97650740784327e-15	atlas_1h_alh	UQCR-14
trx	6.42043498997478e-19	0.962826488238248	0.254	0.13	8.21687270016973e-15	atlas_1h_alh	trx
RpL7A	7.91656335824504e-19	-0.5124473817932	0.626	0.761	1.0131617785882e-14	atlas_1h_alh	RpL7A
ths	8.43270451034021e-19	-0.87346745364058	0.041	0.162	1.07921752323334e-14	atlas_1h_alh	ths
crc	9.22375356863546e-19	-0.842036273444697	0.077	0.217	1.18045598171397e-14	atlas_1h_alh	crc
Rala	1.02844486552604e-18	0.746405555095048	0.506	0.372	1.31620373890023e-14	atlas_1h_alh	Rala
ATPsynCF6	1.20645319385535e-18	0.408543958442503	0.774	0.631	1.54401879749608e-14	atlas_1h_alh	ATPsynCF6
CG5174	1.65513077975254e-18	-0.7869420585696	0.072	0.209	2.1182363719273e-14	atlas_1h_alh	CG5174
Gs2	1.94034598739528e-18	-0.972522346685443	0.032	0.145	2.48325479466848e-14	atlas_1h_alh	Gs2
scramb1	2.00637578294569e-18	-0.813139614467745	0.049	0.173	2.56775972701389e-14	atlas_1h_alh	scramb1
Gycalpha99B	2.22992442024094e-18	-0.746580418415377	0.021	0.128	2.85385727302436e-14	atlas_1h_alh	Gycalpha99B
Tsp96F	2.80772513325694e-18	-0.81752877790142	0.101	0.248	3.59332662554224e-14	atlas_1h_alh	Tsp96F
Oatp74D	3.43686311289464e-18	-0.969022031883231	0.05	0.171	4.39849741188256e-14	atlas_1h_alh	Oatp74D
CG6770	3.58316528947113e-18	0.675726971212523	0.526	0.4	4.58573493746515e-14	atlas_1h_alh	CG6770
CG1607	3.62671131975272e-18	-0.789963803623648	0.066	0.197	4.64146514701953e-14	atlas_1h_alh	CG1607
muc	4.36238864572451e-18	-0.684187203767766	0.044	0.165	5.58298498879823e-14	atlas_1h_alh	muc
COX7C	4.66661848211545e-18	0.366267785392347	0.884	0.774	5.97233833341135e-14	atlas_1h_alh	COX7C
ScsbetaA	6.71735043237784e-18	-0.771560576038675	0.09	0.23	8.59686508335716e-14	atlas_1h_alh	ScsbetaA
fipi	6.95066913302873e-18	-0.795978489397185	0.038	0.153	8.89546635645017e-14	atlas_1h_alh	fipi
Pgi	7.11874689055015e-18	-0.670087416585122	0.354	0.515	9.11057227052608e-14	atlas_1h_alh	Pgi
sbb	8.14691396908535e-18	0.372288478307918	0.768	0.631	1.04264204976354e-13	atlas_1h_alh	sbb
CCT8	8.46943031905539e-18	-0.773944995033321	0.049	0.169	1.08391769223271e-13	atlas_1h_alh	CCT8
RpII18	9.21284629613621e-18	0.745066865691558	0.265	0.141	1.17906006897951e-13	atlas_1h_alh	RpII18
SK	1.4203799401274e-17	0.690222910445582	0.595	0.479	1.81780224737504e-13	atlas_1h_alh	SK
CG42795	1.56295959117645e-17	-0.894175827864748	0.075	0.205	2.00027568478762e-13	atlas_1h_alh	CG42795
dtn	1.56905017846748e-17	-0.842055341101055	0.057	0.179	2.00807041840268e-13	atlas_1h_alh	dtn
hts	1.60483247008451e-17	-0.628707853099869	0.3	0.478	2.05386459521416e-13	atlas_1h_alh	hts
Tim8	1.62195649011041e-17	0.79198310060654	0.289	0.165	2.0757799160433e-13	atlas_1h_alh	Tim8
Rad23	1.62836321263486e-17	-0.658562888011592	0.088	0.228	2.08397923953009e-13	atlas_1h_alh	Rad23
AhcyL1	1.7962652438402e-17	-0.761806966494648	0.071	0.201	2.29886025906669e-13	atlas_1h_alh	AhcyL1
CG3662	2.04494370230235e-17	-0.836105515251018	0.122	0.267	2.61711895020655e-13	atlas_1h_alh	CG3662
psq	2.09150045757052e-17	0.744671947985572	0.415	0.282	2.67670228559875e-13	atlas_1h_alh	psq
jus	2.2453721291312e-17	-0.84462780788061	0.19	0.348	2.87362725086211e-13	atlas_1h_alh	jus
amon	2.41506992213516e-17	-0.837711292823032	0.062	0.186	3.09080648634857e-13	atlas_1h_alh	amon
Ih	2.66634232395299e-17	-0.556484259393229	0.621	0.738	3.41238490619504e-13	atlas_1h_alh	Ih
Unc-76	2.8668232595575e-17	-0.725195151885026	0.096	0.236	3.66896040758169e-13	atlas_1h_alh	Unc-76
SdhD	3.28318857793753e-17	0.617209125360624	0.466	0.333	4.20182474204445e-13	atlas_1h_alh	SdhD
CG43759	3.28808427310125e-17	0.8848626840366	0.493	0.37	4.20809025271498e-13	atlas_1h_alh	CG43759
p120ctn	3.61830310967273e-17	-0.753091696811483	0.103	0.242	4.63070431975916e-13	atlas_1h_alh	p120ctn
ThrRS	3.92683751658512e-17	-0.706354730725947	0.034	0.144	5.02556665372564e-13	atlas_1h_alh	ThrRS
Not1	4.31769819106848e-17	0.757630770437068	0.402	0.27	5.52579014492944e-13	atlas_1h_alh	Not1
kirre	4.33754980428197e-17	0.756651767809095	0.201	0.093	5.55119623952006e-13	atlas_1h_alh	kirre
bi	6.04180113183659e-17	0.848748607724711	0.485	0.361	7.73229708852447e-13	atlas_1h_alh	bi
RhoGDI	6.87662181192461e-17	-0.765745150149971	0.053	0.172	8.80070059490111e-13	atlas_1h_alh	RhoGDI
CG3726	8.02702983188246e-17	0.92574858562706	0.204	0.097	1.02729927788432e-12	atlas_1h_alh	CG3726
RpS4	9.71303056663763e-17	-0.371019840452964	0.723	0.845	1.24307365191828e-12	atlas_1h_alh	RpS4
Rack1	1.03972259065989e-16	-0.494578747026181	0.492	0.643	1.33063697152653e-12	atlas_1h_alh	Rack1
AcCoAS	1.05374608333598e-16	-0.657662367370153	0.024	0.125	1.34858423745339e-12	atlas_1h_alh	AcCoAS
Mpcp2	1.06781700452632e-16	-0.686483190102497	0.217	0.377	1.36659220239279e-12	atlas_1h_alh	Mpcp2
CkIalpha	1.11225124163795e-16	-0.715687432490668	0.154	0.31	1.42345913904824e-12	atlas_1h_alh	CkIalpha
sbm	1.15569962879545e-16	-0.712146855258365	0.036	0.144	1.47906438493242e-12	atlas_1h_alh	sbm
unc-119	1.23057573599584e-16	0.679101548536287	0.489	0.358	1.57489082692747e-12	atlas_1h_alh	unc-119
mge	1.2714588257087e-16	0.692291445479499	0.296	0.172	1.62721300514199e-12	atlas_1h_alh	mge
Rac1	1.27402177394432e-16	-0.792643812787503	0.095	0.228	1.63049306629393e-12	atlas_1h_alh	Rac1
ND-13A	1.55687036479766e-16	0.588676416821952	0.526	0.396	1.99248269286804e-12	atlas_1h_alh	ND-13A
Akap200	1.61572594793319e-16	-0.63591730404299	0.143	0.299	2.06780606816489e-12	atlas_1h_alh	Akap200
MtnA	1.73659371255286e-16	-0.745217960904232	0.212	0.367	2.22249263332515e-12	atlas_1h_alh	MtnA
Smr	1.9489871743827e-16	0.672749133187389	0.496	0.359	2.49431378577498e-12	atlas_1h_alh	Smr
ND-B18	2.88495869208921e-16	0.646858581087956	0.456	0.326	3.69217013413578e-12	atlas_1h_alh	ND-B18
Oda	2.94341122604774e-16	0.516673560267643	0.65	0.544	3.7669776870959e-12	atlas_1h_alh	Oda
Vha100-1	2.97520964302679e-16	-0.735249930218899	0.041	0.15	3.80767330114568e-12	atlas_1h_alh	Vha100-1
Chc	3.09864229569498e-16	-0.64619403810824	0.072	0.199	3.96564241003044e-12	atlas_1h_alh	Chc
lola	3.10420402316428e-16	-0.769866709208855	0.174	0.324	3.97276030884564e-12	atlas_1h_alh	lola
CG44242	3.25018548528061e-16	0.689387658905159	0.457	0.336	4.15958738406212e-12	atlas_1h_alh	CG44242
Unr	3.35544268049855e-16	-0.606508192343737	0.339	0.5	4.29429554250205e-12	atlas_1h_alh	Unr
Pdcd4	3.67151456504104e-16	-0.59472976960307	0.463	0.605	4.69880434033953e-12	atlas_1h_alh	Pdcd4
Men-b	3.76775146836992e-16	-0.70839041319109	0.073	0.197	4.82196832921983e-12	atlas_1h_alh	Men-b
RpL10Ab	3.79601781349128e-16	-0.408801758580016	0.665	0.791	4.85814359770614e-12	atlas_1h_alh	RpL10Ab
nrm	4.16738614475206e-16	1.03537572810857	0.207	0.103	5.33342078805368e-12	atlas_1h_alh	nrm
alphaSnap	4.83807604480724e-16	-0.673029622310574	0.126	0.267	6.19176972214430e-12	atlas_1h_alh	alphaSnap
NUCB1	5.40857958664205e-16	-0.825946730672331	0.039	0.144	6.9219001549845e-12	atlas_1h_alh	NUCB1
CG7945	5.66107657674999e-16	0.770943730206594	0.275	0.16	7.24504580292464e-12	atlas_1h_alh	CG7945
Wbp2	5.7730612072329e-16	-0.69873027115873	0.036	0.14	7.38836373301666e-12	atlas_1h_alh	Wbp2
Moe	6.27674567485558e-16	-0.757353656750028	0.031	0.131	8.03297911468017e-12	atlas_1h_alh	Moe
UBL3	6.28474123217162e-16	-0.73157862775355	0.032	0.133	8.04321182893323e-12	atlas_1h_alh	UBL3
ens	6.75329455835008e-16	-0.724549737749973	0.085	0.211	8.64286637577643e-12	atlas_1h_alh	ens
CG34117	8.10205507163618e-16	0.820001891632021	0.239	0.129	1.036901008068e-11	atlas_1h_alh	CG34117
tws	8.62097419579707e-16	-0.65603155005705	0.075	0.198	1.10331227757811e-11	atlas_1h_alh	tws
Srrm234	1.52444791647146e-15	0.67994262352223	0.403	0.283	1.95098844350018e-11	atlas_1h_alh	Srrm234
CG1677	1.75489737364687e-15	0.70827560875388	0.316	0.192	2.24591765879326e-11	atlas_1h_alh	CG1677
CG44774	1.98738636339172e-15	0.722475693158219	0.246	0.134	2.54345706786873e-11	atlas_1h_alh	CG44774
CG11699	2.70485950177595e-15	0.650465111051521	0.242	0.129	3.46167919037286e-11	atlas_1h_alh	CG11699
Fs(2)Ket	3.19359494706698e-15	-0.809124264909869	0.039	0.14	4.08716281325632e-11	atlas_1h_alh	Fs(2)Ket
lap	3.40707202520534e-15	-0.668732526111896	0.071	0.19	4.36037077785779e-11	atlas_1h_alh	lap
ND-75	3.68847724120785e-15	-0.623340572975344	0.045	0.152	4.7205131732978e-11	atlas_1h_alh	ND-75
CG3961	3.76285664867431e-15	0.716378155589139	0.463	0.341	4.81570393897338e-11	atlas_1h_alh	CG3961
Gabat	3.78778827245598e-15	-0.741156719601637	0.07	0.185	4.84761143108917e-11	atlas_1h_alh	Gabat
mAcon1	4.51451307378483e-15	-0.71491601158249	0.072	0.19	5.77767383182982e-11	atlas_1h_alh	mAcon1
CG34132	4.56676682432318e-15	0.752924992623832	0.348	0.232	5.84454818176881e-11	atlas_1h_alh	CG34132
Syn	4.93127748921666e-15	-0.586619004780517	0.243	0.4	6.31104893069948e-11	atlas_1h_alh	Syn
CG9005	5.43867595287138e-15	0.690033398799772	0.251	0.139	6.96041748448479e-11	atlas_1h_alh	CG9005
GABA-B-R1	5.54372883283218e-15	0.534147705378084	0.437	0.304	7.09486416025863e-11	atlas_1h_alh	GABA-B-R1
Prosbeta4	6.00259724553434e-15	-0.664602407610498	0.077	0.196	7.68212395483484e-11	atlas_1h_alh	Prosbeta4
Gs1l	6.40169327376769e-15	0.710373342792706	0.338	0.219	8.19288705176788e-11	atlas_1h_alh	Gs1l
CG12991	6.54793670794171e-15	0.651660739477093	0.47	0.338	8.3800493988238e-11	atlas_1h_alh	CG12991
Sfxn2	7.91441905471191e-15	-0.655987097569169	0.041	0.143	1.01288735062203e-10	atlas_1h_alh	Sfxn2
AstC-R2	8.60127082579939e-15	1.03733073705856	0.267	0.155	1.10079064028581e-10	atlas_1h_alh	AstC-R2
RpL7	9.32313967847185e-15	-0.429929326976573	0.617	0.753	1.19317541605083e-10	atlas_1h_alh	RpL7
RpL9	9.58322039793082e-15	-0.501491459650931	0.494	0.623	1.22646054652719e-10	atlas_1h_alh	RpL9
VhaAC45	1.09317481150339e-14	-0.586005714667045	0.126	0.263	1.39904512376203e-10	atlas_1h_alh	VhaAC45
RpL37a	1.13024760944871e-14	-0.398263840246075	0.73	0.84	1.44649089057246e-10	atlas_1h_alh	RpL37a
wdb	1.23637649012564e-14	-0.635458588807426	0.233	0.385	1.58231463206279e-10	atlas_1h_alh	wdb
Hsp83	1.24105847467274e-14	-0.612302159049402	0.306	0.465	1.58830663588618e-10	atlas_1h_alh	Hsp83
CG10098	1.50493723092848e-14	-0.673458787636591	0.129	0.263	1.92601866814227e-10	atlas_1h_alh	CG10098
yps	1.52460364869105e-14	-0.757353092366145	0.066	0.176	1.95118774959481e-10	atlas_1h_alh	yps
NHP2	1.66597539611839e-14	0.664491222337517	0.2	0.099	2.13211531195232e-10	atlas_1h_alh	NHP2
Rop	1.97481264585332e-14	-0.593834367776994	0.084	0.205	2.52736522416308e-10	atlas_1h_alh	Rop
Gbs-76A	2.21826660475976e-14	-0.67981829669134	0.088	0.208	2.83893760077154e-10	atlas_1h_alh	Gbs-76A
osa	2.23160575490078e-14	-0.582741081407328	0.078	0.198	2.85600904512201e-10	atlas_1h_alh	osa
shrb	2.35273605127586e-14	-0.710477975028525	0.115	0.243	3.01103159842284e-10	atlas_1h_alh	shrb
Rab11	2.86095697740697e-14	-0.679394216670965	0.05	0.153	3.66145273968544e-10	atlas_1h_alh	Rab11
Ufm1	3.47723017750987e-14	0.805735829440192	0.262	0.157	4.45015918117713e-10	atlas_1h_alh	Ufm1
eIF4G1	3.60977924331757e-14	-0.674622264721851	0.083	0.198	4.61979547559783e-10	atlas_1h_alh	eIF4G1
tsr	3.76632697557684e-14	-0.36709167217619	0.648	0.783	4.82014526334324e-10	atlas_1h_alh	tsr
ND-B14.5A	3.80633481105285e-14	0.582260192835396	0.475	0.356	4.87134729118544e-10	atlas_1h_alh	ND-B14.5A
bun	3.97297218848142e-14	-0.554193762348627	0.44	0.576	5.08460980681853e-10	atlas_1h_alh	bun
CanA-14F	4.06073430337277e-14	-0.570289745785966	0.177	0.324	5.19692776145647e-10	atlas_1h_alh	CanA-14F
CG42342	4.3193095327802e-14	0.87523785089086	0.348	0.232	5.5278523400521e-10	atlas_1h_alh	CG42342
Caper	4.36554417939389e-14	0.769346141195425	0.242	0.136	5.5870234407883e-10	atlas_1h_alh	Caper
Pp1-87B	4.79995193577872e-14	-0.680186665203985	0.083	0.199	6.14297848740961e-10	atlas_1h_alh	Pp1-87B
Nmda1	5.03065218464181e-14	-0.588818774306656	0.052	0.156	6.43822866590459e-10	atlas_1h_alh	Nmda1
Lpin	5.12645094924311e-14	-0.640367381808852	0.062	0.169	6.56083192484134e-10	atlas_1h_alh	Lpin
Hsc70Cb	6.79806280208507e-14	-0.391914344380696	0.352	0.528	8.70016077410848e-10	atlas_1h_alh	Hsc70Cb
Ptp36E	7.76663979274952e-14	-0.58377823810358	0.197	0.345	9.93974560676084e-10	atlas_1h_alh	Ptp36E
Rbp	8.66049525382051e-14	0.558450614223861	0.491	0.371	1.10837018258395e-09	atlas_1h_alh	Rbp
CG5065	8.69705961947342e-14	0.524087086053593	0.52	0.412	1.11304969010021e-09	atlas_1h_alh	CG5065
skd	9.31422097665671e-14	0.596989266701796	0.316	0.199	1.19203400059253e-09	atlas_1h_alh	skd
RpL18	9.39470676018657e-14	-0.439609475163798	0.609	0.722	1.20233457116868e-09	atlas_1h_alh	RpL18
CG11768	9.65263563167835e-14	-0.521809802864757	0.477	0.615	1.2353443081422e-09	atlas_1h_alh	CG11768
ND-B16.6	1.25307005056143e-13	0.63036545891233	0.444	0.337	1.60367905070852e-09	atlas_1h_alh	ND-B16.6
uzip	1.29982092839761e-13	-0.608851179328593	0.066	0.176	1.66351082416326e-09	atlas_1h_alh	uzip
CG31760	1.40337283796013e-13	-0.699808207443929	0.088	0.204	1.79603655802138e-09	atlas_1h_alh	CG31760
mei-P26	1.49026649680138e-13	-0.503582800706762	0.463	0.608	1.90724306260641e-09	atlas_1h_alh	mei-P26
RpS14b	1.74500875680133e-13	-0.531995803210889	0.177	0.318	2.23326220695434e-09	atlas_1h_alh	RpS14b
bru3	1.81349441118931e-13	0.550965452546448	0.547	0.435	2.32091014744008e-09	atlas_1h_alh	bru3
Prosalpha5	1.89203864803572e-13	-0.729766018208541	0.132	0.257	2.42143106175612e-09	atlas_1h_alh	Prosalpha5
CG8860	1.94798350045381e-13	0.595574324326189	0.447	0.332	2.49302928388078e-09	atlas_1h_alh	CG8860
rdx	2.20389971271867e-13	-0.579952779226798	0.137	0.266	2.82055085233736e-09	atlas_1h_alh	rdx
CG10077	2.2052668045535e-13	-0.696422371026453	0.109	0.23	2.82230045646757e-09	atlas_1h_alh	CG10077
Ran	2.27705834086069e-13	-0.656588478042318	0.179	0.313	2.91417926463351e-09	atlas_1h_alh	Ran
RpS9	2.30090595615256e-13	-0.395826933822265	0.632	0.768	2.94469944268404e-09	atlas_1h_alh	RpS9
EMC6	3.28909449524453e-13	0.707351045910641	0.284	0.178	4.20938313501394e-09	atlas_1h_alh	EMC6
nAChRalpha3	3.53793984590734e-13	0.67985108234691	0.241	0.138	4.52785541479221e-09	atlas_1h_alh	nAChRalpha3
mRpL33	4.08405157260546e-13	0.614542234945146	0.38	0.267	5.22676920262046e-09	atlas_1h_alh	mRpL33
maf-S	4.73838466530343e-13	0.578896979711826	0.378	0.266	6.06418469465533e-09	atlas_1h_alh	maf-S
Pkc98E	4.96652858213387e-13	-0.616082138832446	0.197	0.334	6.35616327941492e-09	atlas_1h_alh	Pkc98E
chic	5.08964494654701e-13	-0.527763539285397	0.359	0.498	6.51372760259086e-09	atlas_1h_alh	chic
Pka-R1	5.6247013122738e-13	-0.653167188696841	0.084	0.195	7.19849273944801e-09	atlas_1h_alh	Pka-R1
CCT5	5.75920433287931e-13	-0.654091910737596	0.079	0.188	7.37062970521894e-09	atlas_1h_alh	CCT5
Csp	5.93282972916255e-13	-0.642166049450197	0.078	0.187	7.59283548738223e-09	atlas_1h_alh	Csp
Pdha	6.11674835241198e-13	-0.688029534771754	0.078	0.185	7.82821454141685e-09	atlas_1h_alh	Pdha
Arf79F	6.13712668229008e-13	-0.713195153590435	0.149	0.275	7.85429472799485e-09	atlas_1h_alh	Arf79F
Syt7	6.28598404885231e-13	-0.65669278910005	0.118	0.24	8.04480238572119e-09	atlas_1h_alh	Syt7
Sf3b5	6.81979889027615e-13	0.69946489787146	0.277	0.174	8.72797861977541e-09	atlas_1h_alh	Sf3b5
Jupiter	6.98272905982793e-13	-0.711307860857992	0.101	0.213	8.93649665076779e-09	atlas_1h_alh	Jupiter
His3.3B	7.89687334567381e-13	-0.51721357223948	0.416	0.552	1.01064185077933e-08	atlas_1h_alh	His3.3B
CG6024	8.24295518063216e-13	-0.717357202558232	0.07	0.172	1.0549334040173e-08	atlas_1h_alh	CG6024
Mob2	8.89798797547867e-13	-0.560550238636318	0.237	0.375	1.13876450110176e-08	atlas_1h_alh	Mob2
akirin	9.08480508541612e-13	-0.68707434344066	0.07	0.171	1.16267335483155e-08	atlas_1h_alh	akirin
CG46301	1.03356969034996e-12	0.722991205999779	0.406	0.292	1.32276248970988e-08	atlas_1h_alh	CG46301
Prosbeta3	1.18105991021185e-12	-0.740732606710973	0.181	0.305	1.51152047308912e-08	atlas_1h_alh	Prosbeta3
ND-B12	1.19910058299059e-12	0.475496935994903	0.622	0.517	1.53460892611136e-08	atlas_1h_alh	ND-B12
pHCl-1	1.21792317433165e-12	-0.640033657138867	0.121	0.242	1.55869807850965e-08	atlas_1h_alh	pHCl-1
kuz	1.24403573839368e-12	0.648529871519103	0.391	0.275	1.59211693799624e-08	atlas_1h_alh	kuz
Plc21C	1.44208776470547e-12	-0.56876732062384	0.103	0.22	1.84558392127007e-08	atlas_1h_alh	Plc21C
HmgD	1.44680945653326e-12	0.535367783406913	0.427	0.315	1.85162674247127e-08	atlas_1h_alh	HmgD
Rab6	1.45936070715209e-12	-0.589843453129732	0.172	0.304	1.86768983301324e-08	atlas_1h_alh	Rab6
nAChRalpha7	1.62874308471723e-12	-0.857506149447225	0.133	0.249	2.08446539982111e-08	atlas_1h_alh	nAChRalpha7
Pfdn4	2.22936128458707e-12	0.591028424811802	0.243	0.142	2.85313657201453e-08	atlas_1h_alh	Pfdn4
CG43795	2.52910390267393e-12	0.817706203322703	0.283	0.179	3.23674717464209e-08	atlas_1h_alh	CG43795
kis	2.87542239728825e-12	-0.729218393974671	0.083	0.187	3.6799655840495e-08	atlas_1h_alh	kis
EMC5	2.99629143604332e-12	0.674903812589166	0.275	0.174	3.83465377984824e-08	atlas_1h_alh	EMC5
CG44422	3.19186397547126e-12	0.598715356270636	0.511	0.402	4.08494751580812e-08	atlas_1h_alh	CG44422
hrg	4.5431609290324e-12	0.726186344735268	0.27	0.169	5.81433735697566e-08	atlas_1h_alh	hrg
pyr	4.74743336720118e-12	-0.465514109030057	0.248	0.393	6.07576522334407e-08	atlas_1h_alh	pyr
CG46385	5.44029764833507e-12	-0.611484668469058	0.142	0.264	6.96249293033922e-08	atlas_1h_alh	CG46385
Hr38	5.55293653139241e-12	0.567785222526925	0.27	0.166	7.10664817287601e-08	atlas_1h_alh	Hr38
sgg	6.17732612709597e-12	-0.440466473411221	0.25	0.394	7.90574197745743e-08	atlas_1h_alh	sgg
RpL23A	7.26739150372455e-12	-0.40299655577071	0.582	0.7	9.30080764646668e-08	atlas_1h_alh	RpL23A
Prosbeta2	7.3553615034365e-12	-0.624550627396883	0.1	0.206	9.41339165209804e-08	atlas_1h_alh	Prosbeta2
lncRNA:CR31451	7.58461984246556e-12	-0.501354979504749	0.3	0.44	9.70679647438742e-08	atlas_1h_alh	lncRNA:CR31451
Wdr62	8.31423547926812e-12	0.656862460934444	0.335	0.234	1.06405585663673e-07	atlas_1h_alh	Wdr62
mahe	1.49502727203093e-11	-0.597593601613787	0.113	0.222	1.91333590274518e-07	atlas_1h_alh	mahe
PIP4K	1.61212045212474e-11	-0.506935487954327	0.098	0.207	2.06319175462924e-07	atlas_1h_alh	PIP4K
igl	1.66551739962647e-11	-0.44564322103957	0.365	0.505	2.13152916804196e-07	atlas_1h_alh	igl
Prosalpha7	1.72877138578922e-11	-0.585457505654779	0.134	0.247	2.21248161953304e-07	atlas_1h_alh	Prosalpha7
UQCR-C1	2.19625648365619e-11	-0.545299409097567	0.295	0.425	2.81076904778319e-07	atlas_1h_alh	UQCR-C1
Nlp	2.41141477036346e-11	-0.612138185067977	0.154	0.269	3.08612862311116e-07	atlas_1h_alh	Nlp
Dg	2.90081615079234e-11	-0.467373128380805	0.137	0.259	3.71246450978403e-07	atlas_1h_alh	Dg
VhaAC39-1	3.18858499013171e-11	-0.579782047194522	0.101	0.207	4.08075107037057e-07	atlas_1h_alh	VhaAC39-1
Acbp1	3.99530918753966e-11	0.549282562394563	0.367	0.265	5.11319669821326e-07	atlas_1h_alh	Acbp1
dally	4.12582850402e-11	0.4998902346049	0.456	0.342	5.28023531944479e-07	atlas_1h_alh	dally
Su(var)205	4.20432411038338e-11	-0.642151168685162	0.107	0.211	5.38069399646865e-07	atlas_1h_alh	Su(var)205
CG33129	4.51003928914291e-11	-0.563770579859942	0.114	0.223	5.77194828224509e-07	atlas_1h_alh	CG33129
Sec61beta	6.23174005629162e-11	0.513820459543324	0.322	0.215	7.97538092404202e-07	atlas_1h_alh	Sec61beta
RpS7	1.69986988068394e-10	-0.292900154022546	0.739	0.856	2.17549347329931e-06	atlas_1h_alh	RpS7
CG14274	2.33619468709799e-10	-0.515636189923084	0.384	0.505	2.98986196054801e-06	atlas_1h_alh	CG14274
AnxB9	2.51801723792514e-10	-0.295223251842165	0.646	0.781	3.22255846109659e-06	atlas_1h_alh	AnxB9
Tctp	4.33321516704664e-10	-0.519772726021704	0.277	0.395	5.54564877078629e-06	atlas_1h_alh	Tctp
PHGPx	5.82907883508913e-10	-0.551049229661541	0.154	0.261	7.46005509314707e-06	atlas_1h_alh	PHGPx
Atg8a	6.35043035096929e-10	-0.580641683989497	0.135	0.238	8.12728076317049e-06	atlas_1h_alh	Atg8a
nAChRbeta1	7.44753221622891e-10	-0.495470062570952	0.265	0.383	9.53135173032975e-06	atlas_1h_alh	nAChRbeta1
RpLP0	8.28067922207645e-10	-0.387753247844282	0.53	0.65	1.05976132684134e-05	atlas_1h_alh	RpLP0
CG11883	1.06566112301425e-09	-0.348833878759765	0.096	0.196	1.36383310523364e-05	atlas_1h_alh	CG11883
Shab	1.44307814958137e-09	-0.455165752051273	0.143	0.251	1.84685141583424e-05	atlas_1h_alh	Shab
kdn	1.66157785998823e-09	-0.364319650718827	0.123	0.227	2.12648734521294e-05	atlas_1h_alh	kdn
HnRNP-K	2.96568029475658e-09	-0.386568708160852	0.225	0.353	3.79547764122947e-05	atlas_1h_alh	HnRNP-K
AMPdeam	5.46567646446167e-09	-0.431683448809105	0.334	0.451	6.99497273921805e-05	atlas_1h_alh	AMPdeam
Act42A	6.93746828916509e-09	-0.508588354721507	0.353	0.464	8.87857191647348e-05	atlas_1h_alh	Act42A
elav	7.48432758168355e-09	-0.540718691718714	0.166	0.268	9.5784424390386e-05	atlas_1h_alh	elav
eag	8.28983636316024e-09	-0.4527144594841	0.147	0.248	0.000106093325775725	atlas_1h_alh	eag
ATPsynC	9.5166339009559e-09	-0.212693156530884	0.801	0.907	0.000121793880664434	atlas_1h_alh	ATPsynC
eEF1beta	1.11408333106215e-08	-0.4583085429695	0.384	0.494	0.000142580384709334	atlas_1h_alh	eEF1beta
fz2	1.19247175979444e-08	0.197204368652829	0.842	0.729	0.000152612535818492	atlas_1h_alh	fz2
CG6700	1.26552467899389e-08	-0.555397530851894	0.161	0.261	0.000161961848417638	atlas_1h_alh	CG6700
dsd	1.33179114295255e-08	-0.407491424961366	0.2	0.308	0.000170442630475067	atlas_1h_alh	dsd
beat-VI	1.62573799630912e-08	-0.576835250049655	0.218	0.321	0.000208061948767641	atlas_1h_alh	beat-VI
Cpsf6	2.69265396681784e-08	-0.417770164947328	0.178	0.283	0.000344605854673347	atlas_1h_alh	Cpsf6
CaMKII	2.85598341357176e-08	-0.423032955977387	0.374	0.479	0.000365508757268913	atlas_1h_alh	CaMKII
eIF4EHP	5.22046107071479e-08	-0.385282099663453	0.341	0.454	0.000668114607830079	atlas_1h_alh	eIF4EHP
Lk6	9.3680429676268e-08	-0.34733921440713	0.539	0.643	0.00119892213899688	atlas_1h_alh	Lk6
rdgB	1.05735320322861e-07	-0.369569973583981	0.186	0.288	0.00135320062949197	atlas_1h_alh	rdgB
tipE	2.93283525180156e-07	-0.307503985737583	0.416	0.525	0.00375344255525564	atlas_1h_alh	tipE
Sod1	3.37601980563006e-07	-0.386979000561769	0.299	0.399	0.00432063014724535	atlas_1h_alh	Sod1
Ggamma1	6.30587040975405e-07	-0.33974925219453	0.345	0.454	0.00807025295040324	atlas_1h_alh	Ggamma1
bol	4.95903904175406e-06	-0.207046936750997	0.29	0.397	0.0634657816563685	atlas_1h_alh	bol
Idh3a	6.39512565331817e-06	-0.285521025445099	0.383	0.485	0.0818448181111659	atlas_1h_alh	Idh3a
DIP1	2.16551631468126e-05	-0.118508458479591	0.267	0.374	0.277142777952908	atlas_1h_alh	DIP1
mt:ATPase6.1	2.39712606890076e-130	1.1103182028623	0.967	0.748	3.0678419429792e-126	atlas_24h_alh	mt:ATPase6
RpL36	3.26342870690869e-85	0.883552655612775	0.947	0.792	4.17653605910175e-81	atlas_24h_alh	RpL36
mt:ND4.1	2.52726970294699e-82	1.07416170569487	0.794	0.429	3.23439976583155e-78	atlas_24h_alh	mt:ND4
RpL37A.1	1.91122856994869e-78	0.852456534936838	0.919	0.748	2.44599032382033e-74	atlas_24h_alh	RpL37A
mt:ND5.1	1.60282802913879e-77	1.21712613608025	0.614	0.262	2.05129931169182e-73	atlas_24h_alh	mt:ND5
RpS17	1.34948830435072e-75	0.852033966950838	0.894	0.686	1.72707513190805e-71	atlas_24h_alh	RpS17
mt:ND1.1	8.89161262733534e-75	1.12806184360205	0.574	0.223	1.13794858404638e-70	atlas_24h_alh	mt:ND1
RpS23.1	5.67074929328728e-73	0.894948129499918	0.87	0.626	7.25742494554906e-69	atlas_24h_alh	RpS23
RpS14a.1	9.21327771988027e-71	0.817607923577632	0.859	0.61	1.17911528259028e-66	atlas_24h_alh	RpS14a
RpL30	1.35053101083823e-66	0.873948846900345	0.855	0.624	1.72840958767077e-62	atlas_24h_alh	RpL30
RpL15.1	1.5371909890544e-65	0.685837764696141	0.914	0.687	1.96729702779181e-61	atlas_24h_alh	RpL15
RpS18.1	3.83154080726547e-63	0.791125617144297	0.871	0.622	4.90360592513835e-59	atlas_24h_alh	RpS18
mt:ND3.1	4.18886046553088e-62	0.960419570777988	0.281	0.055	5.36090362378642e-58	atlas_24h_alh	mt:ND3
RpL36A	3.2541917115016e-58	0.720047607933694	0.889	0.727	4.16471455237975e-54	atlas_24h_alh	RpL36A
RpS27A.1	1.5780840889769e-57	0.672779245265198	0.927	0.768	2.01963201707264e-53	atlas_24h_alh	RpS27A
RpS26	6.80369010309138e-56	0.647070400018743	0.919	0.734	8.70736259393635e-52	atlas_24h_alh	RpS26
RpL12	1.65957309922984e-55	0.728283775174637	0.885	0.638	2.12392165239435e-51	atlas_24h_alh	RpL12
RpL3.1	2.95375505661155e-55	0.647043790240823	0.856	0.558	3.78021572145146e-51	atlas_24h_alh	RpL3
RpS21	5.68209405106568e-55	0.55190987169575	0.941	0.838	7.27194396655386e-51	atlas_24h_alh	RpS21
RpS15	3.30823778226774e-54	0.675734832914494	0.937	0.799	4.23388271374625e-50	atlas_24h_alh	RpS15
mt:Cyt-b.1	1.55566954650536e-52	0.605593372840154	0.946	0.759	1.99094588561756e-48	atlas_24h_alh	mt:Cyt-b
RpL10.1	1.80600920356716e-50	0.571002263691435	0.929	0.767	2.31133057872525e-46	atlas_24h_alh	RpL10
RpL31	2.38400570801493e-50	0.709335995621177	0.871	0.691	3.05105050511751e-46	atlas_24h_alh	RpL31
RpS30	2.59130999685167e-50	0.636385836032676	0.887	0.706	3.31635853397077e-46	atlas_24h_alh	RpS30
Hsp27.1	4.34305515111934e-50	1.06324779994962	0.679	0.387	5.55824198240253e-46	atlas_24h_alh	Hsp27
mt:ND2.1	1.49992583273076e-49	0.792558831028684	0.22	0.041	1.91960508072883e-45	atlas_24h_alh	mt:ND2
RpL32	3.30340587250194e-48	0.638216630387087	0.934	0.799	4.22769883562799e-44	atlas_24h_alh	RpL32
cathD.1	3.48920078828174e-48	0.725760462187115	0.465	0.181	4.46547916884298e-44	atlas_24h_alh	cathD
RpS16	6.11779453628369e-48	0.669718069316724	0.865	0.637	7.82955344753587e-44	atlas_24h_alh	RpS16
Fum1.1	7.21886798771008e-48	0.819271366065164	0.338	0.107	9.23870725067136e-44	atlas_24h_alh	Fum1
RpL9.1	7.0884220159351e-47	0.699211051490685	0.776	0.489	9.07176249599373e-43	atlas_24h_alh	RpL9
mt:lrRNA.1	1.37779071221632e-46	0.80058563434336	0.954	0.808	1.76329655349444e-42	atlas_24h_alh	mt:lrRNA
RpL18.1	1.86164481020014e-45	0.62359796395668	0.854	0.605	2.38253302809413e-41	atlas_24h_alh	RpL18
RpL19	4.88172945566886e-45	0.530163352016106	0.904	0.701	6.24763735736501e-41	atlas_24h_alh	RpL19
RpL4.1	9.93650972651956e-45	0.612688632345952	0.724	0.404	1.27167451479997e-40	atlas_24h_alh	RpL4
mt:ND6	1.37202551544094e-44	0.798867647092807	0.196	0.036	1.75591825466131e-40	atlas_24h_alh	mt:ND6
Ldh	9.32038838088284e-44	0.682603805864177	0.974	0.865	1.19282330498539e-39	atlas_24h_alh	Ldh
RpL23	1.17288887085679e-43	0.64788838443078	0.932	0.799	1.50106317692251e-39	atlas_24h_alh	RpL23
RpL8.1	3.75096354653271e-43	0.530473957108434	0.895	0.662	4.80048314685257e-39	atlas_24h_alh	RpL8
RpS9.1	5.7312076521958e-43	0.560155949009267	0.89	0.647	7.33479955328019e-39	atlas_24h_alh	RpS9
RpL27	5.09836667715337e-42	0.605866742883301	0.866	0.697	6.52488967342089e-38	atlas_24h_alh	RpL27
RpL28	6.16127499701739e-42	0.627416829051733	0.898	0.775	7.88519974118285e-38	atlas_24h_alh	RpL28
RpS4.1	1.01577219495933e-40	0.461689775806411	0.936	0.745	1.29998525510895e-36	atlas_24h_alh	RpS4
lncRNA:CR40469.1	7.67923209476081e-40	0.853675661544119	0.497	0.238	9.82788123487489e-36	atlas_24h_alh	lncRNA:CR40469
mt:tRNA:Ser-GCT	2.96512058057366e-38	0.65715856219138	0.32	0.108	3.79476131901817e-34	atlas_24h_alh	mt:tRNA:Ser-GCT
stg.1	2.96706624822701e-38	1.07444266536722	0.175	0.035	3.79725138448093e-34	atlas_24h_alh	stg
Rpt2.1	4.37200015979965e-38	0.659925388985473	0.453	0.201	5.5952858045116e-34	atlas_24h_alh	Rpt2
fabp.1	1.22767946726413e-37	0.438893659573193	0.73	0.409	1.57118418220463e-33	atlas_24h_alh	fabp
His3.3B.1	1.34664707616017e-37	0.799774750857839	0.671	0.432	1.72343892806979e-33	atlas_24h_alh	His3.3B
lncRNA:roX1	2.77324786271424e-37	-1.31080375936445	0.269	0.479	3.54920261470169e-33	atlas_24h_alh	lncRNA:roX1
RpS6.1	4.06296312892788e-37	0.563719537897083	0.731	0.445	5.1997802124019e-33	atlas_24h_alh	RpS6
RpL35A	6.30216067683844e-37	0.623845577968208	0.792	0.578	8.06550523421784e-33	atlas_24h_alh	RpL35A
RpL17	8.2831894267532e-37	0.531348150198785	0.867	0.656	1.06008258283587e-32	atlas_24h_alh	RpL17
cib.1	8.78015776379933e-37	0.857301760794198	0.726	0.465	1.12368459061104e-32	atlas_24h_alh	cib
RpS8	2.48713877981561e-36	0.51459089837531	0.898	0.707	3.18304021040802e-32	atlas_24h_alh	RpS8
Eip75B.1	2.72432499467942e-36	-1.36556921257791	0.303	0.472	3.48659112819072e-32	atlas_24h_alh	Eip75B
RpL37a.1	3.65551299559414e-36	0.556891241722785	0.899	0.762	4.67832553176138e-32	atlas_24h_alh	RpL37a
RpL21.1	4.23258219715422e-36	0.546247131322648	0.871	0.689	5.41685869591798e-32	atlas_24h_alh	RpL21
RpS20	1.1879606819183e-35	0.575739571932706	0.896	0.756	1.52035208071905e-31	atlas_24h_alh	RpS20
Hsp26.1	6.31641415065569e-35	0.942923617856813	0.378	0.162	8.08374683000915e-31	atlas_24h_alh	Hsp26
RpS19a	9.96757893501418e-35	0.570256760848026	0.81	0.588	1.27565075210311e-30	atlas_24h_alh	RpS19a
Rack1.1	7.78406183439609e-34	0.48994990645389	0.785	0.504	9.96204233566011e-30	atlas_24h_alh	Rack1
Sem1	1.11053023248625e-33	0.501241264446388	0.653	0.363	1.4212565915359e-29	atlas_24h_alh	Sem1
RpL26	2.73633934652483e-33	0.481714716671073	0.9	0.714	3.50196709568247e-29	atlas_24h_alh	RpL26
RpL34b	3.66799266241632e-33	0.529314269061341	0.77	0.508	4.69429700936041e-29	atlas_24h_alh	RpL34b
Jafrac1.1	1.37705856274212e-31	0.536098773263179	0.423	0.193	1.76235954859736e-27	atlas_24h_alh	Jafrac1
lncRNA:roX2	4.55409333367036e-31	-1.53814770025784	0.065	0.227	5.82832864843132e-27	atlas_24h_alh	lncRNA:roX2
RpLP2	7.84677002585538e-31	0.459819444362769	0.946	0.83	1.00422962790897e-26	atlas_24h_alh	RpLP2
RpLP1	1.04532483444488e-30	0.44793596446909	0.956	0.83	1.33780672312255e-26	atlas_24h_alh	RpLP1
RpL40	3.60725052819433e-30	0.497059466014886	0.922	0.794	4.6165592259831e-26	atlas_24h_alh	RpL40
RpS11	4.30813079687001e-30	0.506529474687489	0.91	0.741	5.51354579383424e-26	atlas_24h_alh	RpS11
RpL5.1	9.81677371076789e-30	0.433667655347451	0.842	0.626	1.25635069950408e-25	atlas_24h_alh	RpL5
lncRNA:cherub.1	9.86323028262344e-29	0.813101104882523	0.566	0.334	1.26229621157015e-24	atlas_24h_alh	lncRNA:cherub
RpS14b.1	3.6283141944037e-28	0.399621427449441	0.426	0.201	4.64351650599785e-24	atlas_24h_alh	RpS14b
rdx.1	4.55222958648228e-28	0.503069467550025	0.36	0.162	5.82594342478002e-24	atlas_24h_alh	rdx
SP1173.1	4.57830774983072e-28	0.592995538080712	0.364	0.164	5.85931825823336e-24	atlas_24h_alh	SP1173
Pal2.1	7.52861506324615e-28	0.559056258637254	0.411	0.202	9.63512155794242e-24	atlas_24h_alh	Pal2
CG11768.1	1.42066919326712e-27	0.430904087427008	0.745	0.489	1.81817243354326e-23	atlas_24h_alh	CG11768
AnxB11.1	1.73308139721478e-27	0.468436865468387	0.371	0.167	2.21799757215547e-23	atlas_24h_alh	AnxB11
Pdp1	2.22875148503551e-27	0.487133193485289	0.825	0.58	2.85235615054845e-23	atlas_24h_alh	Pdp1
RpL35	3.37875395253334e-27	0.481514417259367	0.797	0.605	4.32412930845217e-23	atlas_24h_alh	RpL35
Prosbeta5.1	4.23809317152061e-27	0.406910147845321	0.357	0.159	5.42391164091207e-23	atlas_24h_alh	Prosbeta5
RpS28b	4.39439228962409e-27	0.501069498846014	0.879	0.757	5.62394325226091e-23	atlas_24h_alh	RpS28b
RpS24	1.96902054476533e-26	0.477669437541943	0.821	0.617	2.51995249319067e-22	atlas_24h_alh	RpS24
CG46448.1	2.1804988502169e-26	-1.64299719851789	0.095	0.246	2.79060242850759e-22	atlas_24h_alh	CG46448
Gdh.1	3.20466249204655e-26	0.301229270742954	0.487	0.242	4.10132705732117e-22	atlas_24h_alh	Gdh
RpL11	4.88162916517701e-26	0.462311640005128	0.84	0.64	6.24750900559354e-22	atlas_24h_alh	RpL11
scramb1.1	6.70342626288571e-26	0.560694111163512	0.235	0.087	8.57904493124114e-22	atlas_24h_alh	scramb1
mAcon1.1	8.97515363227542e-26	0.529450030298877	0.261	0.103	1.14864016185861e-21	atlas_24h_alh	mAcon1
CG6044.1	1.47462106415887e-25	0.555932835045589	0.617	0.378	1.88722003791052e-21	atlas_24h_alh	CG6044
RpLP0.1	1.56093995383416e-25	0.4151737816993	0.785	0.529	1.99769095291695e-21	atlas_24h_alh	RpLP0
Tctp.1	3.61250412700553e-25	0.554244396064434	0.506	0.287	4.62328278174168e-21	atlas_24h_alh	Tctp
elB	4.07638637104938e-25	0.754033851413394	0.253	0.104	5.21695927766899e-21	atlas_24h_alh	elB
AMPdeam.1	5.55187847388553e-25	0.476809543584428	0.57	0.34	7.10529407087871e-21	atlas_24h_alh	AMPdeam
Vha44.1	7.05623765196162e-25	0.406045501132868	0.738	0.476	9.03057294698048e-21	atlas_24h_alh	Vha44
mt:ATPase8.1	8.38691418452648e-25	0.494369913969623	0.201	0.068	1.0733572773357e-20	atlas_24h_alh	mt:ATPase8
RpL13	1.72042553863606e-24	0.394094302939882	0.837	0.592	2.20180060434643e-20	atlas_24h_alh	RpL13
CG13551.1	2.21640920039263e-24	0.41714577280288	0.714	0.464	2.83656049466249e-20	atlas_24h_alh	CG13551
RpL14	2.36230187602852e-24	0.447475314587026	0.909	0.766	3.02327394094129e-20	atlas_24h_alh	RpL14
RpS7.1	2.7346991073426e-24	0.375060940785926	0.923	0.77	3.49986791757706e-20	atlas_24h_alh	RpS7
Hrb87F.1	5.14984178322943e-24	0.481561534790178	0.315	0.143	6.59076751417703e-20	atlas_24h_alh	Hrb87F
RpS12	1.08490358881432e-23	0.402243471565003	0.911	0.783	1.38845961296457e-19	atlas_24h_alh	RpS12
eIF2beta	1.22915480249363e-23	0.405294157360922	0.607	0.355	1.57307231623134e-19	atlas_24h_alh	eIF2beta
slgA.1	1.54956361669865e-23	0.462391748522448	0.65	0.402	1.98313151665093e-19	atlas_24h_alh	slgA
UBL3.1	2.47445657541573e-23	0.464276545151636	0.185	0.062	3.16680952521705e-19	atlas_24h_alh	UBL3
CG9705.1	4.96406404874238e-23	0.310906529853338	0.54	0.293	6.3530091695805e-19	atlas_24h_alh	CG9705
Gdi.1	5.27054800380174e-23	0.432188338250987	0.66	0.409	6.74524733526547e-19	atlas_24h_alh	Gdi
PIG-T.1	6.58467350765206e-23	0.43689339360417	0.469	0.259	8.42706515509311e-19	atlas_24h_alh	PIG-T
RpL24	1.01652928825404e-22	0.405283867575929	0.857	0.644	1.30095418310753e-18	atlas_24h_alh	RpL24
Unr.1	1.2929825798853e-22	0.42188724930871	0.617	0.37	1.65475910573721e-18	atlas_24h_alh	Unr
GstZ2.1	2.05587533762015e-22	0.404171670759239	0.315	0.145	2.63110925708627e-18	atlas_24h_alh	GstZ2
CCT8.1	2.64339149853642e-22	0.412040511970906	0.225	0.088	3.38301243982691e-18	atlas_24h_alh	CCT8
trn	4.20474748519259e-22	0.646691542658087	0.487	0.287	5.38123583154947e-18	atlas_24h_alh	trn
ScsbetaA.1	1.91730583510811e-21	0.298148212778093	0.298	0.135	2.45376800777135e-17	atlas_24h_alh	ScsbetaA
RpL7.1	3.72197262855498e-21	0.351535022194797	0.851	0.643	4.76338057002466e-17	atlas_24h_alh	RpL7
Prosbeta4.1	4.15061028084445e-21	0.432728673370483	0.258	0.112	5.31195103742473e-17	atlas_24h_alh	Prosbeta4
alphaTub84D.1	4.3354218831965e-21	0.202002672598749	0.499	0.263	5.54847292611487e-17	atlas_24h_alh	alphaTub84D
hpRNA:CR18854.1	4.49582356499672e-21	0.336740047437685	0.279	0.123	5.75375499848281e-17	atlas_24h_alh	hpRNA:CR18854
muc.1	6.1959182674433e-21	0.382151682261888	0.217	0.085	7.92953619867393e-17	atlas_24h_alh	muc
Prosalpha7.1	7.69437705937708e-21	0.434783080623847	0.323	0.159	9.84726376059079e-17	atlas_24h_alh	Prosalpha7
CG32267	7.75079269924915e-21	0.422762222557483	0.326	0.158	9.91946449649907e-17	atlas_24h_alh	CG32267
RpS15Aa	9.53976163206148e-21	0.428741205105756	0.746	0.527	1.22089869367123e-16	atlas_24h_alh	RpS15Aa
PPP4R2r.1	1.00063152581969e-20	0.439446077100674	0.35	0.178	1.28060822674404e-16	atlas_24h_alh	PPP4R2r
tsr.1	1.00137189573453e-20	0.330777681116179	0.867	0.681	1.28155575216105e-16	atlas_24h_alh	tsr
rdgB.1	1.29173245957155e-20	0.420928852914766	0.379	0.197	1.65315920175967e-16	atlas_24h_alh	rdgB
Sms.1	1.36612914619103e-20	0.232253453927194	0.241	0.1	1.74837208129528e-16	atlas_24h_alh	Sms
eEF1alpha1.1	1.49360896841763e-20	0.156767489102243	0.915	0.689	1.91152075778089e-16	atlas_24h_alh	eEF1alpha1
mRpL52	1.64072866184769e-20	0.371407975354852	0.297	0.138	2.09980454143268e-16	atlas_24h_alh	mRpL52
Tsp96F.1	3.00741563991542e-20	0.505072258008519	0.311	0.152	3.84889053596376e-16	atlas_24h_alh	Tsp96F
Vha68-1.1	3.1452520736508e-20	0.331273408314383	0.436	0.231	4.0252936038583e-16	atlas_24h_alh	Vha68-1
Uch.1	4.17336437123433e-20	0.217802721370331	0.548	0.306	5.34107172230569e-16	atlas_24h_alh	Uch
HnRNP-K.1	6.33642744002152e-20	0.372967007753169	0.448	0.249	8.10935983773954e-16	atlas_24h_alh	HnRNP-K
Idh3b.1	6.34530841882507e-20	0.318830388490129	0.228	0.095	8.12072571441233e-16	atlas_24h_alh	Idh3b
RpL23A.1	6.81002656573074e-20	0.322614151635573	0.811	0.591	8.71547199882221e-16	atlas_24h_alh	RpL23A
Hsc70-4.1	7.59447590532862e-20	0.276796369712114	0.497	0.273	9.71941026363956e-16	atlas_24h_alh	Hsc70-4
ATPsynbeta.1	1.14058500850141e-19	0.317825805975203	0.785	0.563	1.4597206938801e-15	atlas_24h_alh	ATPsynbeta
RpL7A.1	1.24968511810637e-19	0.332756641097487	0.855	0.654	1.59934701415253e-15	atlas_24h_alh	RpL7A
Drat.1	1.28939992743469e-19	0.303889414777763	0.533	0.307	1.65017402713092e-15	atlas_24h_alh	Drat
Trxr-1.1	1.32274404260664e-19	0.39784365333104	0.191	0.074	1.69284782572798e-15	atlas_24h_alh	Trxr-1
RpL22	1.58275384807215e-19	0.317825541250767	0.346	0.176	2.02560837476273e-15	atlas_24h_alh	RpL22
eEF1beta.1	1.59932033591385e-19	0.368891511686003	0.613	0.386	2.04681016590255e-15	atlas_24h_alh	eEF1beta
UQCR-C1.1	2.00257631488976e-19	0.321292795387036	0.539	0.311	2.56289716779592e-15	atlas_24h_alh	UQCR-C1
SoxN	2.20294149051108e-19	0.706532619035469	0.232	0.104	2.81932451955608e-15	atlas_24h_alh	SoxN
AhcyL1.1	2.40106633177984e-19	0.37862410897219	0.257	0.116	3.07288469141183e-15	atlas_24h_alh	AhcyL1
Hsc70Cb.1	4.54402313857843e-19	0.367451711997722	0.623	0.402	5.81544081275267e-15	atlas_24h_alh	Hsc70Cb
Proc.1	1.14868292070326e-18	0.276517716630839	0.892	0.647	1.47008440191603e-14	atlas_24h_alh	Proc
tun	1.75022088699276e-18	0.343587083854221	0.271	0.126	2.23993269117334e-14	atlas_24h_alh	tun
GlcAT-P	2.15555224245298e-18	0.293955338016917	0.29	0.139	2.75867575989133e-14	atlas_24h_alh	GlcAT-P
Trim9	3.28783897601154e-18	0.498441780858613	0.265	0.128	4.20777632149957e-14	atlas_24h_alh	Trim9
Dad1	4.45316006310834e-18	0.343067593012656	0.354	0.184	5.69915424876606e-14	atlas_24h_alh	Dad1
Prosbeta2.1	4.56744645449328e-18	0.296194626126739	0.27	0.127	5.8454179724605e-14	atlas_24h_alh	Prosbeta2
Spase12	5.34678574773152e-18	0.304154398612997	0.319	0.159	6.8428163999468e-14	atlas_24h_alh	Spase12
mRpS33	5.37613418953528e-18	0.312586292451631	0.304	0.152	6.88037653576725e-14	atlas_24h_alh	mRpS33
qkr58E-2	7.04903599192192e-18	0.398505442872176	0.164	0.061	9.02135626246168e-14	atlas_24h_alh	qkr58E-2
Hsc70-5	7.10242610891962e-18	0.369094350549204	0.188	0.075	9.08968493419533e-14	atlas_24h_alh	Hsc70-5
Atf3.1	7.98944882565682e-18	0.390193775659484	0.467	0.273	1.02248966070756e-13	atlas_24h_alh	Atf3
Nmda1.1	9.16121505053896e-18	0.330522405655013	0.205	0.086	1.17245230216798e-13	atlas_24h_alh	Nmda1
Tsp66E.1	9.77239979822097e-18	-1.27016094064806	0.176	0.293	1.25067172617632e-13	atlas_24h_alh	Tsp66E
Hsc70-3.1	1.47042382875542e-17	0.168673052936914	0.478	0.266	1.88184841604118e-13	atlas_24h_alh	Hsc70-3
Tm1	1.76082779771622e-17	0.332231456344951	0.877	0.769	2.25350741551722e-13	atlas_24h_alh	Tm1
Swip-1	2.77007410194327e-17	0.381419951787008	0.166	0.063	3.54514083566699e-13	atlas_24h_alh	Swip-1
zda	3.94613453431676e-17	0.31064915754439	0.168	0.064	5.05026297701859e-13	atlas_24h_alh	zda
CG40472	4.42390842079146e-17	0.343053765463692	0.234	0.107	5.66171799692892e-13	atlas_24h_alh	CG40472
Df31.1	4.94497886488227e-17	0.239183097300338	0.624	0.382	6.32858395127632e-13	atlas_24h_alh	Df31
Usp7	5.42194104030454e-17	0.399144329441146	0.594	0.386	6.93900014338175e-13	atlas_24h_alh	Usp7
Tim9a	6.31479874022843e-17	0.291644484959065	0.306	0.155	8.08167942774434e-13	atlas_24h_alh	Tim9a
Ptpmeg2	6.73411790323069e-17	0.389055461288546	0.217	0.097	8.61832409255463e-13	atlas_24h_alh	Ptpmeg2
CG14274.1	7.12758126653229e-17	0.346096941231952	0.617	0.395	9.12187850490802e-13	atlas_24h_alh	CG14274
VhaAC45.1	9.80276448391768e-17	0.258701226281865	0.329	0.169	1.25455779865179e-12	atlas_24h_alh	VhaAC45
PHGPx.1	1.0963894619997e-16	0.28770930616428	0.334	0.177	1.40315923346722e-12	atlas_24h_alh	PHGPx
RpL27A	1.13029756604594e-16	0.441267114576172	0.886	0.78	1.44655482502559e-12	atlas_24h_alh	RpL27A
RpL18A	1.20967055951136e-16	0.347204070945382	0.912	0.777	1.54813638206264e-12	atlas_24h_alh	RpL18A
Prosalpha5.1	1.33817043311402e-16	0.218887613603375	0.324	0.168	1.71259052029932e-12	atlas_24h_alh	Prosalpha5
Ost48	1.42665644634294e-16	0.331833089858846	0.25	0.12	1.82583492002969e-12	atlas_24h_alh	Ost48
awd	1.63422726207256e-16	0.359932035597692	0.858	0.735	2.09148405000046e-12	atlas_24h_alh	awd
pre-rRNA:CR45845.1	1.63613212145681e-16	0.380903086728456	0.189	0.079	2.09392188904042e-12	atlas_24h_alh	pre-rRNA:CR45845
Pgi.1	2.42334645017725e-16	0.306201907192612	0.614	0.394	3.10139878693685e-12	atlas_24h_alh	Pgi
eEF1gamma.1	3.7972455965639e-16	0.135207738424358	0.457	0.256	4.85971491448248e-12	atlas_24h_alh	eEF1gamma
DIP1.1	3.81025885599667e-16	0.304165441271219	0.468	0.279	4.87636928390454e-12	atlas_24h_alh	DIP1
COX7C.1	4.31289655476012e-16	0.289420793616558	0.894	0.76	5.519645010782e-12	atlas_24h_alh	COX7C
CG5174.1	4.69492308977455e-16	0.22743052225295	0.257	0.124	6.00856257029347e-12	atlas_24h_alh	CG5174
Pomp	5.1265303306249e-16	0.256138507087428	0.376	0.209	6.56093351713375e-12	atlas_24h_alh	Pomp
CG11155.1	5.29804192729359e-16	0.307905433036125	0.396	0.224	6.78043405855034e-12	atlas_24h_alh	CG11155
mRpS9	6.14766389688951e-16	0.309561237422458	0.188	0.08	7.86778025523919e-12	atlas_24h_alh	mRpS9
Rpt1	8.40902665273373e-16	0.314548940558141	0.195	0.085	1.07618723101686e-11	atlas_24h_alh	Rpt1
RpS5a	8.86428998881627e-16	0.292296859667018	0.836	0.643	1.13445183276871e-11	atlas_24h_alh	RpS5a
RpS3	1.86988175435429e-15	0.31332428408511	0.798	0.601	2.39307466922263e-11	atlas_24h_alh	RpS3
mRpL41	2.34898774289633e-15	0.357613478413875	0.175	0.073	3.00623451335873e-11	atlas_24h_alh	mRpL41
blw.1	2.58341988344302e-15	0.240727957341436	0.837	0.611	3.30626076683038e-11	atlas_24h_alh	blw
Mpcp2.1	3.47495476044701e-15	0.154332728448749	0.46	0.265	4.44724710242008e-11	atlas_24h_alh	Mpcp2
Sod2	4.01697713403778e-15	0.229877821118092	0.384	0.217	5.14092733614155e-11	atlas_24h_alh	Sod2
pyr.1	4.99336844910643e-15	0.162244451877235	0.479	0.285	6.39051294116641e-11	atlas_24h_alh	pyr
LamC	5.20947750301659e-15	0.171630630273561	0.29	0.149	6.66708930836063e-11	atlas_24h_alh	LamC
Pdi.1	5.21970959851541e-15	0.2054532771787	0.217	0.101	6.68018434418003e-11	atlas_24h_alh	Pdi
RpL10Ab.1	5.26666304165639e-15	0.315794193351611	0.861	0.7	6.74027536071184e-11	atlas_24h_alh	RpL10Ab
lbm.1	5.29039196039808e-15	-0.997862493942164	0.095	0.2	6.77064363091747e-11	atlas_24h_alh	lbm
hoe1	7.18088390469834e-15	0.415336562270684	0.198	0.089	9.19009522123293e-11	atlas_24h_alh	hoe1
FucTA	9.33043036127992e-15	0.308478342444117	0.193	0.086	1.1941084776366e-10	atlas_24h_alh	FucTA
UQCR-14.1	1.09870780840202e-14	0.258166528532295	0.877	0.731	1.4061262531929e-10	atlas_24h_alh	UQCR-14
smt3	1.54406029095268e-14	0.311341955451296	0.897	0.755	1.97608836036125e-10	atlas_24h_alh	smt3
CycG.1	1.63361311462611e-14	0.135825230246738	0.432	0.245	2.0906980640985e-10	atlas_24h_alh	CycG
Syt4.1	1.68232983645088e-14	0.251709262956694	0.325	0.179	2.15304572468983e-10	atlas_24h_alh	Syt4
lost.1	2.00607168693735e-14	0.227642109160293	0.311	0.167	2.56737054494242e-10	atlas_24h_alh	lost
CG42239	2.36030651617551e-14	0.120714023824488	0.26	0.129	3.02072027940142e-10	atlas_24h_alh	CG42239
CG8993	2.42606532789983e-14	0.285274812224172	0.285	0.151	3.10487840664621e-10	atlas_24h_alh	CG8993
Prosalpha6	2.43371487164991e-14	0.205126688068193	0.216	0.102	3.11466829273756e-10	atlas_24h_alh	Prosalpha6
RpS3A.1	2.558690818457e-14	0.240945277221801	0.865	0.671	3.27461250946127e-10	atlas_24h_alh	RpS3A
Chchd2	3.40269509120578e-14	0.232553446647571	0.629	0.4	4.35476917772516e-10	atlas_24h_alh	Chchd2
dsd.1	5.84684186492673e-14	0.246795150036059	0.382	0.223	7.48278821873323e-10	atlas_24h_alh	dsd
CG42392.1	7.11964877324694e-14	0.224800353518712	0.347	0.194	9.11172650000143e-10	atlas_24h_alh	CG42392
dpr14	9.55655407199475e-14	0.272282188118529	0.438	0.272	1.22304779013389e-09	atlas_24h_alh	dpr14
UQCR-C2	1.31079919599209e-13	0.22401547229057	0.562	0.361	1.67756081103068e-09	atlas_24h_alh	UQCR-C2
HINT1	2.82619118298623e-13	0.260093183034895	0.378	0.224	3.61695947598578e-09	atlas_24h_alh	HINT1
Lcch3	2.90974747229173e-13	0.204441608867559	0.286	0.154	3.72389481503896e-09	atlas_24h_alh	Lcch3
RpL34a	3.11049190549376e-13	0.215151902571441	0.401	0.236	3.98080754065092e-09	atlas_24h_alh	RpL34a
Dg.1	3.29191544339228e-13	0.297600082973487	0.314	0.178	4.21299338445344e-09	atlas_24h_alh	Dg
Phb2	3.85597369027975e-13	0.230749718288279	0.293	0.159	4.93487512882003e-09	atlas_24h_alh	Phb2
ND-B17	5.21302415915195e-13	0.197570666805613	0.305	0.169	6.67162831888267e-09	atlas_24h_alh	ND-B17
ND-39	5.61584964393943e-13	0.178186861896166	0.499	0.312	7.18716437431369e-09	atlas_24h_alh	ND-39
Rab1.1	7.67157368740763e-13	0.132075412960285	0.316	0.174	9.81808000514429e-09	atlas_24h_alh	Rab1
eIF4EHP.1	9.09151518428007e-13	0.239582678769998	0.549	0.356	1.16353211328416e-08	atlas_24h_alh	eIF4EHP
ND-B14.7	9.54150005183185e-13	0.255644106546112	0.439	0.274	1.22112117663344e-08	atlas_24h_alh	ND-B14.7
ERp60	9.74415957040373e-13	0.216564561995707	0.207	0.102	1.24705754182027e-08	atlas_24h_alh	ERp60
mRpL27	1.0161530972009e-12	0.207846113160717	0.283	0.154	1.30047273379771e-08	atlas_24h_alh	mRpL27
ND-B22	1.05780235110238e-12	0.269038599446846	0.63	0.425	1.35377544894082e-08	atlas_24h_alh	ND-B22
Toll-7	2.23001069013528e-12	0.44078253479758	0.342	0.207	2.85396768123513e-08	atlas_24h_alh	Toll-7
ND-13B	2.37963899689708e-12	0.22529544271578	0.462	0.291	3.04546198822888e-08	atlas_24h_alh	ND-13B
Hsp83.1	2.41167717870389e-12	0.181245708764802	0.554	0.35	3.08646445330524e-08	atlas_24h_alh	Hsp83
Nlp.1	2.876118287197e-12	0.202889426151899	0.326	0.19	3.68085618395472e-08	atlas_24h_alh	Nlp
osa.1	3.08637024290875e-12	0.221857100705719	0.238	0.125	3.94993663687461e-08	atlas_24h_alh	osa
Rm62.1	3.9215762423741e-12	0.168872903898453	0.374	0.221	5.01883327499037e-08	atlas_24h_alh	Rm62
Ggamma1.1	4.46348143719606e-12	0.146403692697445	0.558	0.353	5.71236354332352e-08	atlas_24h_alh	Ggamma1
Sh3beta	4.80020103321183e-12	0.167113163880364	0.376	0.225	6.14329728230451e-08	atlas_24h_alh	Sh3beta
CG17272	5.12444645656675e-12	0.225968811530634	0.232	0.123	6.55826657511413e-08	atlas_24h_alh	CG17272
tara	5.22294818101182e-12	0.185978614513091	0.216	0.111	6.68432908205892e-08	atlas_24h_alh	tara
Mdh1	5.87945904756972e-12	0.281475733170345	0.258	0.142	7.52453168907973e-08	atlas_24h_alh	Mdh1
CG5028	6.40575058757117e-12	0.16698387633001	0.253	0.136	8.19807960197358e-08	atlas_24h_alh	CG5028
Prosbeta3.1	6.5124807469004e-12	0.165608695078375	0.365	0.22	8.33467285988313e-08	atlas_24h_alh	Prosbeta3
emb	6.70177514389997e-12	0.279355394024196	0.343	0.208	8.57693182916318e-08	atlas_24h_alh	emb
Act5C.1	8.11996812544552e-12	0.12691719806595	0.808	0.579	1.03919352069452e-07	atlas_24h_alh	Act5C
CG14591	1.05521061341442e-11	0.127820697112176	0.257	0.138	1.35045854304777e-07	atlas_24h_alh	CG14591
CG31650	1.5711425941102e-11	0.181277492527047	0.251	0.137	2.01074829194223e-07	atlas_24h_alh	CG31650
eIF3m	2.13321983546385e-11	0.224373679678287	0.249	0.137	2.73009474542664e-07	atlas_24h_alh	eIF3m
CG46385.1	2.25041216240566e-11	0.134600058394432	0.319	0.183	2.88007748544677e-07	atlas_24h_alh	CG46385
CG10098.1	2.38649716127185e-11	0.177498641235028	0.31	0.181	3.05423906699572e-07	atlas_24h_alh	CG10098
Rab7	2.71637399653988e-11	0.237952072496656	0.233	0.126	3.47641544077173e-07	atlas_24h_alh	Rab7
ND-ACP	2.71930048847813e-11	0.251020817925593	0.594	0.407	3.48016076515432e-07	atlas_24h_alh	ND-ACP
Prosbeta1	3.39722257403934e-11	0.172670688774069	0.282	0.16	4.34776545025555e-07	atlas_24h_alh	Prosbeta1
mask	3.61136549313188e-11	0.165015811213596	0.292	0.168	4.62182555811018e-07	atlas_24h_alh	mask
Arp1	4.28550493116744e-11	0.185953317124859	0.216	0.114	5.48458921090809e-07	atlas_24h_alh	Arp1
Prosalpha2	4.52511899229367e-11	0.231876246034872	0.257	0.145	5.79124728633743e-07	atlas_24h_alh	Prosalpha2
alpha-Spec.1	5.27946490995482e-11	0.16344740002507	0.406	0.246	6.75665919176017e-07	atlas_24h_alh	alpha-Spec
PhKgamma	5.63239059643903e-11	0.275274142784255	0.243	0.136	7.20833348532267e-07	atlas_24h_alh	PhKgamma
Mapmodulin	6.06020445574610e-11	0.238178922732594	0.343	0.209	7.75584966246386e-07	atlas_24h_alh	Mapmodulin
Prosalpha3	6.57225928051502e-11	0.246333563656965	0.263	0.152	8.41117742720312e-07	atlas_24h_alh	Prosalpha3
SmE	7.51755849804913e-11	0.172370439650603	0.222	0.118	9.62097136580327e-07	atlas_24h_alh	SmE
CG42674	8.19685327384345e-11	0.276410917697222	0.238	0.134	1.04903328198648e-06	atlas_24h_alh	CG42674
Men-b.1	8.27020068104204e-11	0.11863205591498	0.232	0.125	1.05842028315976e-06	atlas_24h_alh	Men-b
SmF	8.34850117744865e-11	0.200829536832049	0.283	0.163	1.06844118068988e-06	atlas_24h_alh	SmF
CanA-14F.1	9.97211378247094e-11	0.140149536193652	0.38	0.231	1.27623112188063e-06	atlas_24h_alh	CanA-14F
twr	1.3668314550426e-10	0.261982275579979	0.249	0.142	1.74927089616352e-06	atlas_24h_alh	twr
ND-49	1.38622652315267e-10	0.212705692327105	0.23	0.127	1.77409270433079e-06	atlas_24h_alh	ND-49
Fer2LCH.1	1.54557160106257e-10	0.238396361631422	0.539	0.353	1.97802253503988e-06	atlas_24h_alh	Fer2LCH
MESK2.1	1.61105895775207e-10	0.188186445654079	0.854	0.691	2.0618332541311e-06	atlas_24h_alh	MESK2
Pp2C1	2.32380256673853e-10	0.127866595564039	0.223	0.121	2.97400252491197e-06	atlas_24h_alh	Pp2C1
eag.1	3.37637006559811e-10	0.177255285435787	0.299	0.178	4.32107840995247e-06	atlas_24h_alh	eag
ATPsynD	3.64085653349526e-10	0.187942239927116	0.857	0.681	4.65956819156724e-06	atlas_24h_alh	ATPsynD
chic.1	4.8424568422894e-10	0.183154910241576	0.582	0.395	6.19737626676197e-06	atlas_24h_alh	chic
CG13220	5.55119177426414e-10	0.148125131901446	0.304	0.181	7.10441523270325e-06	atlas_24h_alh	CG13220
Pkc98E.1	6.3540273455879e-10	0.144832423111935	0.393	0.244	8.1318841968834e-06	atlas_24h_alh	Pkc98E
CG1440	1.17982893782884e-09	0.112717906818436	0.329	0.201	1.50994507463334e-05	atlas_24h_alh	CG1440
CG34228	1.20783582651815e-09	0.132771281162694	0.23	0.128	1.54578829077792e-05	atlas_24h_alh	CG34228
RpS10b	1.32044747870387e-09	0.230935719338689	0.783	0.609	1.68990868324521e-05	atlas_24h_alh	RpS10b
eEF5	1.57784987814884e-09	0.253681228772497	0.645	0.481	2.01933227405488e-05	atlas_24h_alh	eEF5
Ntf-2	1.71504628502505e-09	0.138149368408045	0.296	0.179	2.19491623557506e-05	atlas_24h_alh	Ntf-2
Cchl	2.21758170545169e-09	0.120440598466423	0.293	0.176	2.83806106663707e-05	atlas_24h_alh	Cchl
Tpi	2.85674921059441e-09	-0.773097027234114	0.804	0.703	3.65606763971873e-05	atlas_24h_alh	Tpi
Nacalpha	4.02074551131282e-09	0.107588611549945	0.562	0.378	5.14575010537815e-05	atlas_24h_alh	Nacalpha
ND-B14.5B.1	4.22101074468289e-09	0.133207779980109	0.57	0.4	5.40204955104517e-05	atlas_24h_alh	ND-B14.5B
Ip259	6.0973813189216e-09	0.126614801027491	0.287	0.175	7.80342861195586e-05	atlas_24h_alh	Ip259
CG5214	6.11946520339725e-09	0.134769384104037	0.276	0.167	7.8316915673078e-05	atlas_24h_alh	CG5214
Plc21C.1	6.7416989072064e-09	0.117888793848776	0.253	0.152	8.62802626144275e-05	atlas_24h_alh	Plc21C
VhaAC39-1.1	7.11222399674262e-09	0.146723281323422	0.243	0.142	9.10222427103121e-05	atlas_24h_alh	VhaAC39-1
Vha26.1	8.19144868429577e-09	0.117872645110157	0.512	0.337	0.000104834160261617	atlas_24h_alh	Vha26
sm	8.45495440832359e-09	0.181142447864636	0.37	0.243	0.000108206506517725	atlas_24h_alh	sm
bun.1	9.50569980198958e-09	0.193580068459966	0.655	0.477	0.000121653946065863	atlas_24h_alh	bun
Pgm1	9.88717698983081e-09	0.108890579238703	0.371	0.239	0.000126536091115855	atlas_24h_alh	Pgm1
CG13887	1.26284901717404e-08	0.146266853490556	0.314	0.197	0.000161619417217934	atlas_24h_alh	CG13887
His3.3A	1.79918896618128e-08	0.143670764921145	0.39	0.253	0.00023026020389188	atlas_24h_alh	His3.3A
ATPsynCF6.1	2.0671629660409e-08	0.261995484741761	0.756	0.629	0.000264555516393914	atlas_24h_alh	ATPsynCF6
ND-51	2.29002596005207e-08	0.141397741802158	0.275	0.17	0.000293077522367464	atlas_24h_alh	ND-51
Pdhb	2.30673294764958e-08	0.137260810768294	0.268	0.164	0.000295215682640193	atlas_24h_alh	Pdhb
CG1943	2.93115936771211e-08	0.150475746660462	0.403	0.27	0.000375129775879796	atlas_24h_alh	CG1943
nSyb.1	4.50625601366121e-08	0.128355082848139	0.882	0.716	0.000576710644628362	atlas_24h_alh	nSyb
Frq2	6.78454506142788e-08	0.169824103016111	0.558	0.397	0.00086828607696154	atlas_24h_alh	Frq2
MtnA.1	8.0579271688906e-08	0.196784101295421	0.412	0.277	0.00103125351907462	atlas_24h_alh	MtnA
Hsp23.1	8.92203016936184e-08	-0.106757219371695	0.487	0.321	0.00114184142107493	atlas_24h_alh	Hsp23
tipE.1	1.22589556826156e-07	0.134183723886745	0.608	0.434	0.00156890114826115	atlas_24h_alh	tipE
mRpL55	1.62575945767467e-07	0.103713238680511	0.296	0.188	0.00208064695393205	atlas_24h_alh	mRpL55
RpL6	1.65603826360481e-07	0.131094404982011	0.831	0.647	0.00211939776976143	atlas_24h_alh	RpL6
CG5676	2.82029279356582e-07	0.163714622114294	0.409	0.283	0.00360941071720554	atlas_24h_alh	CG5676
EndoA.1	4.16456822447069e-07	0.12756827717718	0.648	0.48	0.00532981441367759	atlas_24h_alh	EndoA
hdc.1	5.5401895790774e-07	0.229847703552134	0.337	0.235	0.00709033462330326	atlas_24h_alh	hdc
CtBP	5.66197740230247e-07	0.116261994137484	0.483	0.34	0.0072461986794667	atlas_24h_alh	CtBP
ND-23	7.92658953448744e-07	0.105729670748224	0.308	0.204	0.010144449286237	atlas_24h_alh	ND-23
Obp44a.1	1.70240793999455e-06	0.17654559386475	0.756	0.582	0.0217874168160502	atlas_24h_alh	Obp44a
ATPsynC.1	1.90541235879432e-06	0.119464876563391	0.947	0.841	0.0243854673678497	atlas_24h_alh	ATPsynC
hth	2.424598969938e-06	0.116730069317859	0.526	0.393	0.0310300176172665	atlas_24h_alh	hth
Eip63E	6.09488348609051e-06	0.108889161855816	0.514	0.379	0.0780023188549863	atlas_24h_alh	Eip63E
Ubi-p5E.1	6.32190713780684e-06	-0.10855657509136	0.294	0.191	0.080907767549652	atlas_24h_alh	Ubi-p5E
AnxB9.1	1.03562960633003e-05	0.120050205542634	0.832	0.696	0.132539877018118	atlas_24h_alh	AnxB9
COX5B.1	1.22913384928459e-05	0.17744070102683	0.797	0.682	0.157304550031442	atlas_24h_alh	COX5B
Ih.1	1.81241132531557e-05	0.115824205825975	0.816	0.647	0.231952401413887	atlas_24h_alh	Ih
CkIalpha.1	6.57787426027113e-05	-0.147133543660606	0.337	0.229	0.841836347829499	atlas_24h_alh	CkIalpha
CG2269.1	0.000106540489206809	-0.166884973630883	0.558	0.393	1	atlas_24h_alh	CG2269
CG6329.1	0.000159675923725738	0.146080876047981	0.882	0.731	1	atlas_24h_alh	CG6329
Rbfox1	0.00017327763647717	0.142444161797282	0.694	0.553	1	atlas_24h_alh	Rbfox1
Msp300.1	0.00019520351488146	-0.538932450348367	0.856	0.736	1	atlas_24h_alh	Msp300
CG17816.1	0.000600120937738814	-0.12360285941129	0.679	0.479	1	atlas_24h_alh	CG17816
sky.1	0.000659368892146324	-0.153560784030297	0.394	0.285	1	atlas_24h_alh	sky
chrb.1	0.00197912309578324	-0.137448741004445	0.598	0.446	1	atlas_24h_alh	chrb
CG44242.1	0.00311566944980008	-0.148154787893417	0.45	0.33	1	atlas_24h_alh	CG44242
CG33774	0.00317157457314111	-0.117012612743023	0.461	0.337	1	atlas_24h_alh	CG33774
AP-2sigma	0.00374396101418458	-0.133661782745619	0.405	0.299	1	atlas_24h_alh	AP-2sigma
Mnn1	0.00382554536328791	-0.156424184271097	0.406	0.301	1	atlas_24h_alh	Mnn1
Syn.1	0.00516734532897323	-0.149214061854274	0.426	0.318	1	atlas_24h_alh	Syn
twit	0.00562425059535366	-0.364846123104848	0.747	0.633	1	atlas_24h_alh	twit
CG33543.1	0.0069172387492149	-0.226215026480937	0.521	0.377	1	atlas_24h_alh	CG33543
unc-104.1	0.00865225132071608	-0.170656032998641	0.532	0.392	1	atlas_24h_alh	unc-104
CG3961.1	0.0115241048290793	-0.140914067036533	0.444	0.342	1	atlas_24h_alh	CG3961
Nckx30C.1	0.0130210317745496	-0.175967232075273	0.473	0.354	1	atlas_24h_alh	Nckx30C
Gdap2.1	0.0249518545842755	-0.140868404205129	0.487	0.369	1	atlas_24h_alh	Gdap2
CG8860.1	0.0251766904249914	-0.166489543136724	0.432	0.331	1	atlas_24h_alh	CG8860
sta	0.0319589740890615	-0.123877074550117	0.869	0.676	1	atlas_24h_alh	sta
Msp300.2	1.46608829651645e-140	1.47647072913362	0.867	0.723	1.87629980188176e-136	atlas_48h_alh	Msp300
fax.1	1.31764402432363e-133	-1.24297186275068	0.819	0.981	1.68632082232938e-129	atlas_48h_alh	fax
cype	2.75447998184223e-98	-0.843563643207291	0.848	0.974	3.52518348076168e-94	atlas_48h_alh	cype
COX8.1	1.77715947573574e-94	-0.954275202410914	0.659	0.911	2.2744086970466e-90	atlas_48h_alh	COX8
CG7630.1	3.06062180542445e-87	-0.865311669530117	0.818	0.954	3.91698378658221e-83	atlas_48h_alh	CG7630
Pde6.1	2.07816321504605e-84	-1.5060377073676	0.133	0.505	2.65963328261593e-80	atlas_48h_alh	Pde6
lncRNA:noe.1	8.11181547402858e-83	1.89458509620638	0.562	0.251	1.03815014436618e-78	atlas_48h_alh	lncRNA:noe
Proc.2	1.64033635452274e-79	1.03878187834512	0.855	0.655	2.09930246651821e-75	atlas_48h_alh	Proc
Neb-cGP.1	3.72238476469139e-77	-0.804380311882534	0.652	0.908	4.76390802185204e-73	atlas_48h_alh	Neb-cGP
ATPsynF.1	1.7067844886476e-75	-0.858635852005771	0.729	0.904	2.1843427885712e-71	atlas_48h_alh	ATPsynF
Eip74EF.1	3.75600354695557e-74	1.8199554650395	0.211	0.015	4.80693333939373e-70	atlas_48h_alh	Eip74EF
ATPsynG.1	2.09351161616446e-71	-0.869230497530523	0.623	0.865	2.67927616636727e-67	atlas_48h_alh	ATPsynG
CG6329.2	6.34243662705504e-71	0.829895741167882	0.846	0.743	8.11705039530503e-67	atlas_48h_alh	CG6329
VGlut.1	6.16432583185109e-69	1.61825108185742	0.594	0.392	7.88910419960303e-65	atlas_48h_alh	VGlut
RpL29	9.28020786405521e-69	-0.547256376694137	0.839	0.974	1.18768100244179e-64	atlas_48h_alh	RpL29
RpS21.1	2.40016421693313e-66	-0.621717942562954	0.779	0.93	3.07173016483103e-62	atlas_48h_alh	RpS21
Bacc.1	1.83811858291268e-65	-1.14691597698026	0.487	0.79	2.35242416241164e-61	atlas_48h_alh	Bacc
Hsp23.2	1.37286814709775e-64	1.52855805658077	0.538	0.282	1.7569966546557e-60	atlas_48h_alh	Hsp23
CG30172.1	3.10767092508844e-64	-0.90220857141209	0.532	0.801	3.97719724992819e-60	atlas_48h_alh	CG30172
COX5B.2	9.77987290291665e-64	-0.846028343438717	0.556	0.82	1.25162813411527e-59	atlas_48h_alh	COX5B
nolo.1	7.41009421578616e-61	1.54652383520083	0.533	0.316	9.48343857736313e-57	atlas_48h_alh	nolo
RpS27	1.6886588158248e-60	-0.588804661073286	0.8	0.936	2.16114555249258e-56	atlas_48h_alh	RpS27
Pdp1.1	3.81202079659744e-60	-0.83090407487615	0.465	0.781	4.8786242154854e-56	atlas_48h_alh	Pdp1
levy.1	8.62464401281418e-60	-0.743789868973004	0.708	0.893	1.10378194075996e-55	atlas_48h_alh	levy
UQCR-Q.1	2.67173798599495e-59	-0.70073270769289	0.762	0.915	3.41929027447634e-55	atlas_48h_alh	UQCR-Q
Tsp66E.2	3.29484189131019e-59	-1.60361464320096	0.083	0.354	4.21673865249878e-55	atlas_48h_alh	Tsp66E
COX7C.2	4.81199504096491e-58	-0.67033496385937	0.665	0.889	6.15839125342689e-54	atlas_48h_alh	COX7C
CG14312.1	5.10079708599711e-58	-1.27342781652153	0.107	0.393	6.5280001106591e-54	atlas_48h_alh	CG14312
RpL23.1	2.08405769298613e-57	-0.738706954409562	0.762	0.893	2.66717703548365e-53	atlas_48h_alh	RpL23
RNASEK.1	2.36765763693076e-57	-0.794940051758958	0.557	0.824	3.03012824374399e-53	atlas_48h_alh	RNASEK
Dsp1.1	4.90734414068368e-57	-0.982576940231559	0.368	0.698	6.28041903124697e-53	atlas_48h_alh	Dsp1
UQCR-14.2	8.79341999969064e-57	-0.651330973068176	0.632	0.869	1.12538189156041e-52	atlas_48h_alh	UQCR-14
CG17124.1	9.1329496335909e-57	-0.89306888777378	0.363	0.711	1.16883489410696e-52	atlas_48h_alh	CG17124
Cngl.1	2.95919731668274e-56	-0.816318006588051	0.605	0.884	3.78718072589057e-52	atlas_48h_alh	Cngl
pcs.1	5.91358933549012e-55	-1.06663574120041	0.217	0.536	7.56821163156026e-51	atlas_48h_alh	pcs
ox.1	6.52276624229028e-55	-0.639304118798115	0.769	0.947	8.3478362368831e-51	atlas_48h_alh	ox
UQCR-6.4.1	1.27424154903879e-54	-0.662268127274692	0.709	0.919	1.63077433445984e-50	atlas_48h_alh	UQCR-6.4
sky.2	2.77462880222506e-54	-1.0479422686281	0.138	0.431	3.55096994108764e-50	atlas_48h_alh	sky
CG42394.1	1.52398158775766e-53	-1.22626223452174	0.595	0.771	1.95039163601225e-49	atlas_48h_alh	CG42394
COX5A.1	1.13971232256754e-52	-0.749876424687359	0.622	0.853	1.45860383042193e-48	atlas_48h_alh	COX5A
ND-B14.5B.2	5.34110264416429e-52	-0.89341063684618	0.261	0.574	6.83554316400146e-48	atlas_48h_alh	ND-B14.5B
nAChRalpha6.1	2.64813827875774e-50	-0.854213497108526	0.581	0.845	3.38908736915416e-46	atlas_48h_alh	nAChRalpha6
RR48361-transposable-element	2.96623842145038e-48	1.39547562851776	0.164	0.02	3.7961919317722e-44	atlas_48h_alh	RR48361-transposable-element
ND-B15.1	1.27894971326226e-47	-0.83193205138376	0.253	0.554	1.63679984303304e-43	atlas_48h_alh	ND-B15
luna.1	1.5155154201535e-47	-0.996930479700323	0.383	0.682	1.93955663471245e-43	atlas_48h_alh	luna
tau.1	5.25087427062004e-47	1.39033691087487	0.301	0.105	6.72006889153953e-43	atlas_48h_alh	tau
Dhit.1	2.85526161013274e-46	-0.768814094631681	0.448	0.752	3.65416380864788e-42	atlas_48h_alh	Dhit
CG41128.1	3.11217525767147e-46	-0.746370891101341	0.396	0.698	3.98296189476794e-42	atlas_48h_alh	CG41128
CG9034.1	5.00209450081986e-46	-0.819634837293523	0.276	0.578	6.40168054214925e-42	atlas_48h_alh	CG9034
ND-B14.1	5.99615613514687e-46	-0.777463075406472	0.332	0.632	7.67388062176096e-42	atlas_48h_alh	ND-B14
RpL32.1	1.38789851053741e-45	-0.595512058893292	0.749	0.902	1.77623251378578e-41	atlas_48h_alh	RpL32
CG46448.2	1.40127853612856e-45	-1.62033696584432	0.059	0.275	1.79335627053733e-41	atlas_48h_alh	CG46448
ND-MLRQ.1	3.01293291095818e-45	-0.703798979825742	0.569	0.799	3.85595153944427e-41	atlas_48h_alh	ND-MLRQ
bel.1	8.82838390114108e-45	-0.877933448898215	0.511	0.782	1.12985657166804e-40	atlas_48h_alh	bel
UQCR-11.1	3.99635490543141e-44	-0.730541996697885	0.6	0.813	5.11453500797112e-40	atlas_48h_alh	UQCR-11
Cyt-c-p	5.78392291728826e-44	-0.872905860741255	0.285	0.556	7.40226454954552e-40	atlas_48h_alh	Cyt-c-p
SNRPG.1	2.6524988460119e-43	-0.813262434056996	0.183	0.457	3.39466802312603e-39	atlas_48h_alh	SNRPG
Drep2.1	3.67577360971061e-43	-0.893985300790058	0.453	0.727	4.70425506570764e-39	atlas_48h_alh	Drep2
CG17816.2	4.16409296851317e-43	1.02833257531343	0.622	0.502	5.32920618110315e-39	atlas_48h_alh	CG17816
ATPsynCF6.2	6.18895841561856e-43	-0.685969909688838	0.517	0.764	7.92062898030863e-39	atlas_48h_alh	ATPsynCF6
CG11752.1	8.25608696621597e-43	-0.82407744236427	0.219	0.496	1.05661400993632e-38	atlas_48h_alh	CG11752
lncRNA:roX1.1	1.08060758105212e-42	1.1584749914488	0.539	0.33	1.3829615822305e-38	atlas_48h_alh	lncRNA:roX1
lncRNA:cherub.2	3.04411813617468e-42	0.732381724191411	0.572	0.317	3.89586239067635e-38	atlas_48h_alh	lncRNA:cherub
mRpS14.1	5.81133008347303e-42	-0.909827264699405	0.165	0.425	7.43734024082879e-38	atlas_48h_alh	mRpS14
RapGAP1.1	6.6576021677091e-42	-0.883111708605731	0.421	0.713	8.52039925423411e-38	atlas_48h_alh	RapGAP1
ATPsynE.1	1.28190485056281e-41	-0.71431232274312	0.562	0.781	1.64058182775029e-37	atlas_48h_alh	ATPsynE
ND-AGGG.1	1.64268214444587e-41	-0.853596241122166	0.267	0.543	2.10230460846182e-37	atlas_48h_alh	ND-AGGG
CG13364.1	1.6364460205211e-40	-0.83236375825486	0.309	0.595	2.0943236170629e-36	atlas_48h_alh	CG13364
ND-MWFE.1	1.69969385336542e-40	-0.582968557770021	0.546	0.828	2.17526819353706e-36	atlas_48h_alh	ND-MWFE
IA-2.1	1.89882790157547e-40	0.77191695260196	0.759	0.634	2.43011994843629e-36	atlas_48h_alh	IA-2
Myo81F	2.66091217721073e-39	1.28619579487039	0.154	0.025	3.40543540439429e-35	atlas_48h_alh	Myo81F
CG34132.1	5.05501603732741e-39	-0.912718577922476	0.122	0.351	6.46940952457162e-35	atlas_48h_alh	CG34132
CG2269.2	1.10763925673999e-38	1.21547136220872	0.543	0.392	1.41755672077584e-34	atlas_48h_alh	CG2269
CG11000.1	1.93119321903966e-37	-0.940386038869915	0.356	0.614	2.47154108172696e-33	atlas_48h_alh	CG11000
dlg1.1	3.56267523699887e-37	-0.788223304277002	0.381	0.656	4.55951176831116e-33	atlas_48h_alh	dlg1
Hex-A	7.95734117569461e-37	-0.577223852201447	0.873	0.979	1.0183805236654e-32	atlas_48h_alh	Hex-A
eff.1	1.35262192551562e-36	1.17574304034506	0.546	0.446	1.73108554027489e-32	atlas_48h_alh	eff
RpL31.1	1.97735333370107e-36	-0.594492356232413	0.649	0.814	2.53061679647062e-32	atlas_48h_alh	RpL31
gro.1	4.03058400438202e-36	-0.873862969927385	0.182	0.425	5.15834140880811e-32	atlas_48h_alh	gro
sun.1	9.2249587846208e-36	-0.542094013521434	0.564	0.8	1.18061022525577e-31	atlas_48h_alh	sun
crol.1	2.70679936325844e-35	-0.932473043320227	0.121	0.334	3.46416182509815e-31	atlas_48h_alh	crol
ps.1	3.19576409699432e-35	-0.511346607769817	0.698	0.9	4.08993889133333e-31	atlas_48h_alh	ps
dpr1.1	3.91738009459488e-35	-0.851412500005294	0.324	0.583	5.01346304506253e-31	atlas_48h_alh	dpr1
ND-15.1	1.1994370714895e-34	-0.658642020153381	0.309	0.568	1.53503956409227e-30	atlas_48h_alh	ND-15
Syx1A.1	1.58002499498634e-34	-0.498176861242194	0.827	0.936	2.02211598858352e-30	atlas_48h_alh	Syx1A
mRpL42.1	3.1231516264622e-34	-0.848268066882558	0.118	0.33	3.99700945154633e-30	atlas_48h_alh	mRpL42
roh.1	5.50786637306868e-34	-0.514059994481239	0.644	0.832	7.0489673842533e-30	atlas_48h_alh	roh
RpL36.1	7.26600979489936e-34	-0.575736768827838	0.775	0.885	9.2990393355122e-30	atlas_48h_alh	RpL36
side.1	3.3951042746037e-33	-1.06898891870169	0.133	0.336	4.34505445063781e-29	atlas_48h_alh	side
cdc14.1	9.17508657466901e-33	-0.867923789481132	0.179	0.401	1.17422757982614e-28	atlas_48h_alh	cdc14
Pits.1	1.08458994548239e-32	-0.727606753585075	0.294	0.551	1.38805821222836e-28	atlas_48h_alh	Pits
Frq1.1	1.12174984905252e-32	-0.583956440777671	0.793	0.93	1.43561545681741e-28	atlas_48h_alh	Frq1
mRpL34.1	1.3718820541827e-32	-0.688000317457058	0.236	0.49	1.75573465294302e-28	atlas_48h_alh	mRpL34
Cals.1	2.26856404283076e-32	1.29736521596453	0.313	0.15	2.90330826201481e-28	atlas_48h_alh	Cals
Rpb10.1	3.29205914159959e-32	-0.787986359943133	0.097	0.293	4.21317728941915e-28	atlas_48h_alh	Rpb10
ND-B12.1	4.41081792469217e-32	-0.567111660043975	0.382	0.646	5.64496478002104e-28	atlas_48h_alh	ND-B12
dpr13.1	5.10544870937081e-32	-0.999376330827607	0.351	0.588	6.53395325825276e-28	atlas_48h_alh	dpr13
RpL30.1	7.42763839133733e-32	-0.622179402996716	0.59	0.769	9.50589161323352e-28	atlas_48h_alh	RpL30
kek1.1	1.04324773263414e-31	-1.18857396078786	0.09	0.27	1.33514844822518e-27	atlas_48h_alh	kek1
RpS26.1	1.603877359105e-31	-0.507661867899727	0.724	0.84	2.05264224418257e-27	atlas_48h_alh	RpS26
VhaM9.7-a.1	1.61200573689044e-31	-0.702300611285896	0.225	0.458	2.06304494207238e-27	atlas_48h_alh	VhaM9.7-a
RpL24.1	1.93044803992895e-31	-0.566416558657249	0.606	0.781	2.47058740150107e-27	atlas_48h_alh	RpL24
Ptp99A.1	2.22281423039401e-31	-0.844207540189454	0.425	0.676	2.84475765205825e-27	atlas_48h_alh	Ptp99A
hoip.1	2.61040869691907e-31	-0.855878546714469	0.077	0.258	3.34080105031702e-27	atlas_48h_alh	hoip
flw.1	2.95642520973517e-31	-0.742520895719517	0.247	0.483	3.78363298341907e-27	atlas_48h_alh	flw
CG42613.1	4.11794306476365e-31	-0.668855048894017	0.52	0.765	5.27014353428452e-27	atlas_48h_alh	CG42613
RpL12.1	7.06617657408679e-31	-0.557963822046126	0.616	0.784	9.04329277951627e-27	atlas_48h_alh	RpL12
Lis-1.1	8.19784936532059e-31	1.27437892973493	0.339	0.186	1.04916076177373e-26	atlas_48h_alh	Lis-1
mRpS21	1.08679898347685e-30	-0.736602835789634	0.101	0.291	1.39088533905368e-26	atlas_48h_alh	mRpS21
Syn1.1	2.17146076429936e-30	-0.973685593754193	0.062	0.228	2.77903548615032e-26	atlas_48h_alh	Syn1
Cadps.1	3.66948552060569e-30	1.22049992813697	0.231	0.089	4.69620756927117e-26	atlas_48h_alh	Cadps
GluRIB.1	1.18493027589057e-29	-0.851454770064913	0.17	0.381	1.51647376708476e-25	atlas_48h_alh	GluRIB
l(3)80Fg.1	1.66336965062497e-29	1.26795357239288	0.338	0.189	2.12878047886984e-25	atlas_48h_alh	l(3)80Fg
msi.1	2.85386639221492e-29	-0.718895105926616	0.523	0.766	3.65237820875666e-25	atlas_48h_alh	msi
EcR	7.10827165402198e-29	1.04260880217653	0.165	0.045	9.09716606281733e-25	atlas_48h_alh	EcR
beat-IIa.1	8.51358616132469e-29	-0.95262025140566	0.346	0.575	1.08956875692633e-24	atlas_48h_alh	beat-IIa
RpS11.1	1.01120675771938e-28	-0.507635406700372	0.718	0.846	1.29414240852927e-24	atlas_48h_alh	RpS11
Ten-a.1	2.67256124774634e-28	-0.612590852088714	0.368	0.611	3.42034388486576e-24	atlas_48h_alh	Ten-a
tna.1	4.21896635376126e-28	-0.518495338040624	0.539	0.791	5.39943313954367e-24	atlas_48h_alh	tna
fs(1)h.1	5.68338645567825e-28	-0.612182769538829	0.317	0.566	7.27359798597703e-24	atlas_48h_alh	fs(1)h
ND-13A.1	6.12662914314355e-28	-0.622650837470565	0.288	0.52	7.84085997739511e-24	atlas_48h_alh	ND-13A
Rap1.1	1.0356215758447e-27	-0.602051265552451	0.34	0.583	1.32538849276604e-23	atlas_48h_alh	Rap1
CG12848.1	1.09306194917536e-27	-0.679504355743128	0.122	0.31	1.39890068255462e-23	atlas_48h_alh	CG12848
His4r.1	1.84671438175132e-27	-0.497999960647323	0.633	0.819	2.36342506576534e-23	atlas_48h_alh	His4r
Rgk1.1	3.35020936008834e-27	-0.821259111314556	0.189	0.394	4.28759793904105e-23	atlas_48h_alh	Rgk1
Nlg3.1	3.92220197579341e-27	-0.845407783824615	0.147	0.337	5.01963408862041e-23	atlas_48h_alh	Nlg3
ATPsynD.1	7.94211684378777e-27	-0.465087487390663	0.642	0.799	1.01643211366796e-22	atlas_48h_alh	ATPsynD
fok.1	9.07159333487543e-27	-0.733913547905187	0.211	0.418	1.16098251499736e-22	atlas_48h_alh	fok
mspo.1	1.03856209157263e-26	-0.634895934444404	0.249	0.468	1.32915176479466e-22	atlas_48h_alh	mspo
nkd.1	1.13262966788636e-26	-0.953499121369752	0.142	0.326	1.44953944896096e-22	atlas_48h_alh	nkd
CG34200.1	1.18741400021158e-26	-0.53456503298724	0.312	0.553	1.51965243747078e-22	atlas_48h_alh	CG34200
unc-13.1	1.20953145234358e-26	1.05332481285753	0.478	0.359	1.54795835270931e-22	atlas_48h_alh	unc-13
Imp	1.21955241056985e-26	-0.389778036130929	0.849	0.971	1.5607831750473e-22	atlas_48h_alh	Imp
Tm1.1	4.2734121624094e-26	-0.442999131577924	0.697	0.87	5.46911288545155e-22	atlas_48h_alh	Tm1
ND-13B.1	5.61440335989211e-26	-0.633719105935991	0.219	0.426	7.18531341998992e-22	atlas_48h_alh	ND-13B
CG44242.2	5.97538974869339e-26	-0.550526088674106	0.232	0.453	7.64730380037779e-22	atlas_48h_alh	CG44242
Rdh.1	6.3124032487178e-26	-0.799658890191386	0.15	0.336	8.07861367770904e-22	atlas_48h_alh	Rdh
Sem1.1	1.16040493871409e-25	-0.466468782100157	0.308	0.552	1.48508624056629e-21	atlas_48h_alh	Sem1
CG40228.1	1.62374362932239e-25	-0.799309594871834	0.084	0.241	2.07806709680679e-21	atlas_48h_alh	CG40228
Eip78C.1	1.75211063236327e-25	-0.781144497304661	0.079	0.235	2.24235118729852e-21	atlas_48h_alh	Eip78C
Vha14-1.1	1.97743008051024e-25	-0.606941940029357	0.368	0.6	2.53071501703701e-21	atlas_48h_alh	Vha14-1
HDAC4.1	2.23161069146548e-25	-0.749470101393438	0.187	0.384	2.85601536293752e-21	atlas_48h_alh	HDAC4
RpS20.1	4.45345542006739e-25	-0.489601738699618	0.722	0.852	5.69953224660224e-21	atlas_48h_alh	RpS20
Uch.2	5.48465432749711e-25	0.971803960336778	0.466	0.341	7.0192606083308e-21	atlas_48h_alh	Uch
ND-B22.1	7.21112416781059e-25	-0.518036119217091	0.349	0.581	9.22879670996399e-21	atlas_48h_alh	ND-B22
CG11267	7.59301015724752e-25	-0.525805896862528	0.424	0.645	9.71753439924537e-21	atlas_48h_alh	CG11267
RpS24.1	1.10246366025342e-24	-0.494400227224646	0.571	0.755	1.41093299239233e-20	atlas_48h_alh	RpS24
EMC5.1	1.69793586228215e-24	-0.607165093754116	0.1	0.265	2.1730183165487e-20	atlas_48h_alh	EMC5
Vha13.1	2.06240301305491e-24	-0.464574146361574	0.571	0.772	2.63946337610767e-20	atlas_48h_alh	Vha13
mRpL55.1	5.64140727577337e-24	-0.65965044660252	0.119	0.287	7.21987303153476e-20	atlas_48h_alh	mRpL55
CG1648.1	6.63114524928587e-24	0.912702253372203	0.495	0.39	8.48653969003606e-20	atlas_48h_alh	CG1648
smt3.1	1.01223176586027e-23	-0.39554695386285	0.686	0.872	1.29545421394797e-19	atlas_48h_alh	smt3
COX4	1.02036445357693e-23	-0.468476017881224	0.594	0.769	1.30586242768775e-19	atlas_48h_alh	COX4
ND-B14.5A.1	1.24289914576007e-23	-0.536268401792574	0.257	0.47	1.59066232674374e-19	atlas_48h_alh	ND-B14.5A
CG9674.1	1.44108409222723e-23	0.948665104871918	0.408	0.272	1.84429942123241e-19	atlas_48h_alh	CG9674
Cow.1	1.96047112099064e-23	1.13478874670576	0.399	0.275	2.50901094064383e-19	atlas_48h_alh	Cow
Ldh.1	2.04491995711795e-23	-0.448625305635417	0.822	0.949	2.61708856111955e-19	atlas_48h_alh	Ldh
dally.1	4.16773071381111e-23	-0.566722132032541	0.245	0.453	5.33386176753546e-19	atlas_48h_alh	dally
pros.1	5.07278036174423e-23	1.09610320685885	0.198	0.077	6.49214430696027e-19	atlas_48h_alh	pros
CG43737.1	6.66333622908808e-23	-0.569157746765816	0.496	0.721	8.52773770598693e-19	atlas_48h_alh	CG43737
CG3961.2	8.15253240650116e-23	-0.58979893103394	0.249	0.453	1.04336109738402e-18	atlas_48h_alh	CG3961
CG16711.1	8.59488359934668e-23	-0.589396431273012	0.162	0.343	1.09997320304439e-18	atlas_48h_alh	CG16711
SdhD.1	9.6539573951325e-23	-0.451296846848593	0.239	0.45	1.23551346742906e-18	atlas_48h_alh	SdhD
sta.1	1.89143157820385e-22	-0.558545759623791	0.67	0.784	2.42065413378529e-18	atlas_48h_alh	sta
GstD1.1	2.10354990863643e-22	0.925433807335992	0.494	0.38	2.6921231730729e-18	atlas_48h_alh	GstD1
Pkc53E.1	2.12998456724567e-22	-0.883875747989865	0.071	0.21	2.725954249161e-18	atlas_48h_alh	Pkc53E
sif.1	3.09672543450691e-22	-0.549969586562962	0.681	0.876	3.96318921108195e-18	atlas_48h_alh	sif
RpS30.1	3.40061087426656e-22	-0.419651071234584	0.675	0.822	4.35210179688634e-18	atlas_48h_alh	RpS30
Gprk1	4.48323200187454e-22	1.08417555879222	0.248	0.122	5.73764031599903e-18	atlas_48h_alh	Gprk1
Acbp1.1	4.52867242605825e-22	-0.480666168762982	0.178	0.363	5.79579497086935e-18	atlas_48h_alh	Acbp1
CG32267.1	8.2754183932732e-22	-0.567907279312331	0.115	0.274	1.0590880459711e-17	atlas_48h_alh	CG32267
Tlk	1.14528521572088e-21	-0.487956447670675	0.314	0.534	1.46573601907958e-17	atlas_48h_alh	Tlk
lbm.2	1.21584779593907e-21	-0.986794824889649	0.08	0.215	1.55604200924283e-17	atlas_48h_alh	lbm
CG9065	1.2629259387511e-21	-0.55660824672835	0.125	0.288	1.61629261641365e-17	atlas_48h_alh	CG9065
Dop2R.1	1.59841533318225e-21	-0.667611065295799	0.12	0.277	2.04565194340664e-17	atlas_48h_alh	Dop2R
Spase12.1	1.74338635948409e-21	-0.47259162335409	0.112	0.273	2.23118586286774e-17	atlas_48h_alh	Spase12
CG34117.1	1.79267478554218e-21	-0.681703308224224	0.075	0.212	2.29426519053689e-17	atlas_48h_alh	CG34117
Ufm1.1	2.2797628162859e-21	-0.573027782771174	0.095	0.243	2.91764045228269e-17	atlas_48h_alh	Ufm1
mt:tRNA:Ser-GCT.1	3.85126768814697e-21	-0.626986627342729	0.088	0.235	4.92885238729049e-17	atlas_48h_alh	mt:tRNA:Ser-GCT
CG44422.1	4.82166548528013e-21	-0.565424646907593	0.303	0.511	6.17076748806151e-17	atlas_48h_alh	CG44422
Arc1.1	5.47153523043281e-21	1.50012198929787	0.195	0.084	7.00247078790792e-17	atlas_48h_alh	Arc1
tow.1	5.67907621286503e-21	-0.483648196208366	0.276	0.482	7.26808173722466e-17	atlas_48h_alh	tow
CG32369	6.19812049909421e-21	-0.343982765097819	0.157	0.342	7.93235461474077e-17	atlas_48h_alh	CG32369
lncRNA:CR43334.1	6.9854008014786e-21	-0.890242803870396	0.049	0.168	8.93991594573231e-17	atlas_48h_alh	lncRNA:CR43334
RpL11.1	6.99529742253656e-21	-0.408327820700539	0.601	0.771	8.9525816413623e-17	atlas_48h_alh	RpL11
CG42795.1	8.56424484463728e-21	1.03950010261784	0.243	0.122	1.09605205521668e-16	atlas_48h_alh	CG42795
CG43222.1	9.71179559205995e-21	-0.431765756951195	0.495	0.702	1.24291559987183e-16	atlas_48h_alh	CG43222
EMC6.1	1.36379659732408e-20	-0.591224335119727	0.114	0.265	1.74538688525536e-16	atlas_48h_alh	EMC6
ND-B18.1	1.44503655123044e-20	-0.549965559090444	0.245	0.434	1.84935777826472e-16	atlas_48h_alh	ND-B18
pum.1	2.17284139663322e-20	-0.538683709907576	0.388	0.601	2.7808024194112e-16	atlas_48h_alh	pum
Liprin-gamma.1	2.55197142532274e-20	-0.466310025708369	0.601	0.817	3.26601303012804e-16	atlas_48h_alh	Liprin-gamma
vvl.1	2.67680270189158e-20	-0.727798071828999	0.378	0.557	3.42577209788084e-16	atlas_48h_alh	vvl
sdt.1	5.37604633623472e-20	-0.552920709983005	0.346	0.555	6.88026410111319e-16	atlas_48h_alh	sdt
Prosap.1	5.93286896271363e-20	-0.44040983169446	0.263	0.462	7.59288569848091e-16	atlas_48h_alh	Prosap
RpL36A.1	7.36954497624246e-20	-0.392948453884848	0.707	0.826	9.4315436605951e-16	atlas_48h_alh	RpL36A
SdhC.1	8.01110942484105e-20	-0.477992676344991	0.369	0.565	1.02526178419116e-15	atlas_48h_alh	SdhC
dpr10.1	8.48643616976659e-20	-0.700361852552242	0.117	0.266	1.08609410100673e-15	atlas_48h_alh	dpr10
CG14464	1.13292823244435e-19	-0.474027710838393	0.269	0.468	1.44992155188228e-15	atlas_48h_alh	CG14464
CG8860.2	1.15362433074015e-19	-0.425298586718828	0.241	0.439	1.47640841848124e-15	atlas_48h_alh	CG8860
mRpS33.1	1.48648565158953e-19	-0.440315407546363	0.111	0.258	1.90240433690428e-15	atlas_48h_alh	mRpS33
Pfdn4.1	1.84444112449379e-19	-0.536715306606871	0.087	0.221	2.36051575112715e-15	atlas_48h_alh	Pfdn4
CG6878	2.25836588157938e-19	-0.431449031445601	0.177	0.354	2.89025665524529e-15	atlas_48h_alh	CG6878
eEF1alpha2.1	2.32206908395847e-19	1.0319110618733	0.285	0.167	2.97178401365005e-15	atlas_48h_alh	eEF1alpha2
ATPsyngamma	2.69377821558132e-19	-0.452076410471996	0.42	0.613	3.44749736030097e-15	atlas_48h_alh	ATPsyngamma
kis.1	2.76398176764113e-19	0.961991710156763	0.229	0.113	3.53734386622712e-15	atlas_48h_alh	kis
CG7637.1	3.12064236499546e-19	-0.543541921234338	0.195	0.372	3.99379809872119e-15	atlas_48h_alh	CG7637
RpS17.1	3.3652204088502e-19	-0.421330217907964	0.675	0.805	4.30680907924649e-15	atlas_48h_alh	RpS17
cindr.1	3.67726657321941e-19	-0.483452361721101	0.375	0.589	4.70616576040621e-15	atlas_48h_alh	cindr
CG17776.1	4.75450810739288e-19	-0.408368292487506	0.277	0.481	6.08481947584141e-15	atlas_48h_alh	CG17776
ND-ACP.1	6.5178575377462e-19	-0.411922876285495	0.342	0.547	8.34155407680759e-15	atlas_48h_alh	ND-ACP
RpL35A.1	1.0715880053189e-18	-0.421889985155385	0.546	0.713	1.37141832920713e-14	atlas_48h_alh	RpL35A
CG11699.1	1.23012372269858e-18	-0.500000981104873	0.08	0.21	1.57431234030964e-14	atlas_48h_alh	CG11699
CG42337.1	1.36084958721715e-18	-0.755875735618605	0.142	0.286	1.7416153017205e-14	atlas_48h_alh	CG42337
mRpL20	1.52842891229326e-18	-0.477146325718682	0.059	0.174	1.95608332195291e-14	atlas_48h_alh	mRpL20
CG7945.1	1.96221971517262e-18	-0.478470271402837	0.106	0.245	2.51124879147792e-14	atlas_48h_alh	CG7945
CG4502.1	2.79499144232776e-18	1.13472550998264	0.271	0.161	3.57703004789106e-14	atlas_48h_alh	CG4502
mRpS16	3.12758790479382e-18	-0.500528242240214	0.084	0.215	4.00268700055513e-14	atlas_48h_alh	mRpS16
inaE.1	3.150070809672e-18	-0.469142818458839	0.196	0.364	4.03146062221822e-14	atlas_48h_alh	inaE
RpS10b.1	6.16232889155873e-18	-0.418075963075995	0.572	0.725	7.88654851541686e-14	atlas_48h_alh	RpS10b
RpS28b.1	6.89829721669472e-18	-0.375463751214459	0.721	0.844	8.8284407779259e-14	atlas_48h_alh	RpS28b
Gs1l.1	7.2034885092185e-18	-0.503701988787577	0.156	0.311	9.21902459409784e-14	atlas_48h_alh	Gs1l
beta-Spec.1	9.17610627783131e-18	0.981596502962808	0.327	0.217	1.17435808143685e-13	atlas_48h_alh	beta-Spec
tai	1.17277855503732e-17	-0.414513271881259	0.322	0.516	1.50092199473676e-13	atlas_48h_alh	tai
Tsp42Ej.1	1.19962032913599e-17	-0.475992642590376	0.247	0.428	1.53527409722824e-13	atlas_48h_alh	Tsp42Ej
Dak1.1	1.36987923159075e-17	-0.483973346797964	0.194	0.356	1.75317144058984e-13	atlas_48h_alh	Dak1
CG15771	1.63945777169139e-17	-0.522153832350652	0.112	0.25	2.09817805621065e-13	atlas_48h_alh	CG15771
mRpL27.1	1.75262128232444e-17	-0.397431099549046	0.11	0.25	2.24300471711882e-13	atlas_48h_alh	mRpL27
ATPsyndelta	1.76259442674637e-17	-0.41130810736323	0.381	0.583	2.25576834735e-13	atlas_48h_alh	ATPsyndelta
GluRIA.1	2.26558798304402e-17	-0.700710054399546	0.137	0.278	2.89949950069974e-13	atlas_48h_alh	GluRIA
Pp2C1.1	2.35809120993295e-17	-0.611190556003997	0.08	0.201	3.01788513047219e-13	atlas_48h_alh	Pp2C1
CG10543.1	2.44175510779831e-17	-0.7381416250974	0.062	0.171	3.12495818696027e-13	atlas_48h_alh	CG10543
dnc	2.51065348777011e-17	-0.448452591944668	0.271	0.454	3.21313433364818e-13	atlas_48h_alh	dnc
AP-2sigma.1	3.53843756567426e-17	-0.364792205791945	0.227	0.399	4.52849239654992e-13	atlas_48h_alh	AP-2sigma
RpS14a.2	4.68973192774537e-17	-0.38612478993203	0.602	0.749	6.00191892112852e-13	atlas_48h_alh	RpS14a
CG15922	5.38650123678845e-17	-0.475453799898234	0.091	0.217	6.89364428284186e-13	atlas_48h_alh	CG15922
dysc.1	5.75945590434937e-17	-0.42507372573319	0.655	0.843	7.37095166638633e-13	atlas_48h_alh	dysc
CG13365	6.00580289053479e-17	-0.431706350720154	0.106	0.239	7.68622653930642e-13	atlas_48h_alh	CG13365
Tom20	8.57634685973622e-17	-0.375195541251909	0.245	0.43	1.09760087110904e-12	atlas_48h_alh	Tom20
CG10674	1.14168932511266e-16	-0.506200526232692	0.08	0.2	1.46113399827918e-12	atlas_48h_alh	CG10674
Gbeta13F	1.27780218068383e-16	-0.320945869177086	0.825	0.943	1.63533123083916e-12	atlas_48h_alh	Gbeta13F
Sf3b5.1	1.36678385611208e-16	-0.457739561841301	0.119	0.254	1.74920997905224e-12	atlas_48h_alh	Sf3b5
ND-B16.6.1	1.39428096473488e-16	-0.365441787428801	0.254	0.436	1.7844007786677e-12	atlas_48h_alh	ND-B16.6
lolal	1.71792986579533e-16	-0.493169400936922	0.205	0.365	2.19860664224486e-12	atlas_48h_alh	lolal
Tim8.1	1.73010956363957e-16	-0.532466162777011	0.119	0.25	2.21419421954592e-12	atlas_48h_alh	Tim8
CG32982.1	1.96131188788164e-16	-0.720783747904129	0.113	0.241	2.51008695411093e-12	atlas_48h_alh	CG32982
mRpL36	2.84790812302026e-16	-0.481070853913608	0.083	0.203	3.64475281584133e-12	atlas_48h_alh	mRpL36
ubl.1	3.49273138956213e-16	-0.481383815535007	0.086	0.205	4.46999763236161e-12	atlas_48h_alh	ubl
CG6770.1	4.02988454388505e-16	-0.417968601247564	0.32	0.506	5.15744623926408e-12	atlas_48h_alh	CG6770
bi.1	4.542842580377e-16	-0.537026570244707	0.293	0.458	5.81392993436649e-12	atlas_48h_alh	bi
mtd.1	4.69857367176253e-16	0.77122807880668	0.362	0.25	6.01323458512168e-12	atlas_48h_alh	mtd
Sec61beta.1	5.01313599701345e-16	-0.381749484934544	0.152	0.302	6.41581144897782e-12	atlas_48h_alh	Sec61beta
CG8671.1	6.80217644266294e-16	-0.529932955277975	0.122	0.252	8.70542541132004e-12	atlas_48h_alh	CG8671
Rbp6.1	6.90729494959503e-16	-0.491897715591155	0.591	0.76	8.83995607649172e-12	atlas_48h_alh	Rbp6
Trx-2	7.89769814830026e-16	-0.375486766639263	0.549	0.723	1.01074740901947e-11	atlas_48h_alh	Trx-2
awd.1	8.01613832189363e-16	-0.352677834080739	0.697	0.824	1.02590538243595e-11	atlas_48h_alh	awd
CG12991.1	8.50496410640926e-16	-0.384099091421863	0.263	0.444	1.08846530633826e-11	atlas_48h_alh	CG12991
CG45263.1	9.38745203422902e-16	-0.564485311287004	0.203	0.355	1.20140611134063e-11	atlas_48h_alh	CG45263
RpS8.1	1.16782240177858e-15	-0.3305438221475	0.708	0.809	1.49457910979623e-11	atlas_48h_alh	RpS8
Hsp27.2	1.21223020286296e-15	0.262740102765281	0.584	0.427	1.55141221362401e-11	atlas_48h_alh	Hsp27
Dad1.1	1.29060900220516e-15	-0.427549841863578	0.153	0.295	1.65172140102216e-11	atlas_48h_alh	Dad1
Lcch3.1	1.4509226406123e-15	-0.498936908186807	0.118	0.247	1.85689079545562e-11	atlas_48h_alh	Lcch3
ND-B17.2	1.47405417049543e-15	-0.391587822743316	0.351	0.535	1.88649452740006e-11	atlas_48h_alh	ND-B17.2
Toll-6.1	1.5317288255944e-15	-0.41635979268526	0.646	0.833	1.96030655099571e-11	atlas_48h_alh	Toll-6
CG45050	1.96964736626824e-15	-0.31068206713835	0.468	0.691	2.52075469935009e-11	atlas_48h_alh	CG45050
CG3726.1	2.00258989247696e-15	-0.606556557745446	0.063	0.167	2.56291454439202e-11	atlas_48h_alh	CG3726
elB.1	2.09660821210455e-15	-0.573448232832273	0.083	0.197	2.6832391898514e-11	atlas_48h_alh	elB
His3.3A.1	2.36876637528003e-15	-0.318359772873682	0.197	0.36	3.03154720708338e-11	atlas_48h_alh	His3.3A
CG1161	2.76641312619432e-15	-0.35036836592469	0.196	0.356	3.5404555189035e-11	atlas_48h_alh	CG1161
Not1.1	2.8143685956167e-15	-0.435513286797174	0.209	0.366	3.60182892867025e-11	atlas_48h_alh	Not1
Chchd2.1	2.99152487737003e-15	-0.308590621017646	0.354	0.551	3.82855353805817e-11	atlas_48h_alh	Chchd2
Dscam2.1	3.36861600225109e-15	-0.765771021347763	0.189	0.331	4.31115475968095e-11	atlas_48h_alh	Dscam2
sbb.1	3.45151668394748e-15	-0.303855676853952	0.544	0.746	4.41725105211599e-11	atlas_48h_alh	sbb
CG42668	3.69101593476761e-15	-0.399364050779927	0.183	0.332	4.72376219331559e-11	atlas_48h_alh	CG42668
ND-ASHI	4.09294408664397e-15	-0.329328562046782	0.218	0.386	5.23814984208695e-11	atlas_48h_alh	ND-ASHI
CG14407	5.98405581089082e-15	-0.394391219289562	0.13	0.262	7.65839462677807e-11	atlas_48h_alh	CG14407
CG46339.1	6.3748735391048e-15	-0.471495466284463	0.341	0.526	8.15856315534632e-11	atlas_48h_alh	CG46339
mRpL33.1	7.01103477299907e-15	-0.357799237332013	0.201	0.359	8.97272230248421e-11	atlas_48h_alh	mRpL33
shakB.1	7.43290663432325e-15	-0.379767328577691	0.203	0.357	9.5126339106069e-11	atlas_48h_alh	shakB
Grx1	7.64203798160505e-15	-0.484186456934357	0.07	0.174	9.78028020885815e-11	atlas_48h_alh	Grx1
mRpS10	7.88680361609042e-15	-0.413497829905789	0.073	0.18	1.00935312678725e-10	atlas_48h_alh	mRpS10
mge.1	9.27346873712657e-15	-0.406542422525387	0.129	0.255	1.18681852897746e-10	atlas_48h_alh	mge
CG13920	1.23311869424611e-14	-0.400568200427073	0.115	0.24	1.57814530489617e-10	atlas_48h_alh	CG13920
CG15097	1.26744412901166e-14	-0.583267429782423	0.075	0.18	1.62207499630912e-10	atlas_48h_alh	CG15097
klg.1	1.89602239790659e-14	-0.509269808983877	0.143	0.27	2.42652946484085e-10	atlas_48h_alh	klg
dsh	2.17445187584116e-14	-0.342932587655261	0.119	0.247	2.78286351070152e-10	atlas_48h_alh	dsh
Pde9	2.18978985284365e-14	-0.306969471670789	0.176	0.323	2.8024930536693e-10	atlas_48h_alh	Pde9
CG34250	2.2024256832754e-14	-0.307196738331159	0.156	0.302	2.81866438945586e-10	atlas_48h_alh	CG34250
ND-23.1	2.3198514488593e-14	-0.390637660201921	0.155	0.289	2.96894588425013e-10	atlas_48h_alh	ND-23
Alk	2.37471700544362e-14	-0.568237127232599	0.591	0.743	3.03916282356674e-10	atlas_48h_alh	Alk
RpL13.1	2.87654775992315e-14	-0.297934886977837	0.575	0.734	3.68140582314965e-10	atlas_48h_alh	RpL13
CG34228.1	3.12079868907845e-14	-0.370387377630389	0.091	0.205	3.9939981622826e-10	atlas_48h_alh	CG34228
CG8993.1	4.00127277129735e-14	-0.389441885964298	0.12	0.241	5.12082889270635e-10	atlas_48h_alh	CG8993
RpII215	4.61955659918522e-14	-0.421216623210708	0.165	0.304	5.91210853563724e-10	atlas_48h_alh	RpII215
Usp7.1	5.60071870691843e-14	-0.384472376421317	0.346	0.523	7.1677998011142e-10	atlas_48h_alh	Usp7
Abd-B.1	5.74567921386095e-14	-0.864365951039253	0.115	0.228	7.35332025789924e-10	atlas_48h_alh	Abd-B
Tim9a.1	5.87400096029983e-14	-0.288930726838104	0.125	0.254	7.51754642899172e-10	atlas_48h_alh	Tim9a
Ubr1	6.1638328304052e-14	-0.314867956417667	0.186	0.337	7.88847325635258e-10	atlas_48h_alh	Ubr1
RpL17.1	6.17425728060575e-14	-0.280463373887637	0.646	0.775	7.90181446771924e-10	atlas_48h_alh	RpL17
CG42750.1	6.37259422731681e-14	-0.630298150574896	0.148	0.265	8.15564609212006e-10	atlas_48h_alh	CG42750
CG43759.1	6.40076688128332e-14	-0.482478169473074	0.301	0.468	8.1917014546664e-10	atlas_48h_alh	CG43759
mRpL40	6.42053782006656e-14	-0.362584087952125	0.068	0.169	8.21700430212118e-10	atlas_48h_alh	mRpL40
RpII18.1	6.87684787352359e-14	-0.481013326538433	0.105	0.219	8.8009899085355e-10	atlas_48h_alh	RpII18
Cchl.1	7.80715128980246e-14	-0.26073368942957	0.135	0.264	9.99159222068919e-10	atlas_48h_alh	Cchl
COX7A	8.21515407282923e-14	-0.325861856936412	0.694	0.823	1.05137541824069e-09	atlas_48h_alh	COX7A
Arpc4	8.70257153579543e-14	-0.389522949652403	0.136	0.262	1.1137551051511e-09	atlas_48h_alh	Arpc4
scrt.1	9.21810093911451e-14	-0.32148097876045	0.628	0.817	1.17973255818787e-09	atlas_48h_alh	scrt
mRpL52.1	1.02743778795823e-13	-0.325509457244726	0.116	0.237	1.31491488102894e-09	atlas_48h_alh	mRpL52
SK.1	1.10494886172962e-13	-0.358782390018947	0.391	0.584	1.41411355324157e-09	atlas_48h_alh	SK
CG31126	1.24546887214047e-13	-0.370305699687956	0.083	0.19	1.59395106256537e-09	atlas_48h_alh	CG31126
Fkbp12	1.40409849976311e-13	-0.325591422992944	0.652	0.778	1.79696525999682e-09	atlas_48h_alh	Fkbp12
SmB	1.55815901139333e-13	-0.384324562309235	0.097	0.209	1.99413190278118e-09	atlas_48h_alh	SmB
baf	1.65552892244006e-13	-0.394266898356733	0.087	0.193	2.11874591493879e-09	atlas_48h_alh	baf
mt:ND4.2	1.67470603014073e-13	-0.375936675420826	0.449	0.615	2.1432887773741e-09	atlas_48h_alh	mt:ND4
AIMP3	1.76747669767716e-13	-0.40109837139347	0.105	0.219	2.26201667768723e-09	atlas_48h_alh	AIMP3
RpL19.1	2.33063223173173e-13	-0.247308673467487	0.69	0.817	2.98274313017026e-09	atlas_48h_alh	RpL19
cl	3.06989544156258e-13	-0.190302818663496	0.185	0.332	3.92885218611178e-09	atlas_48h_alh	cl
hdc.2	3.61864493278448e-13	0.545859987764162	0.342	0.227	4.63114178497758e-09	atlas_48h_alh	hdc
CG30423	4.28155369779469e-13	-0.251878642933741	0.186	0.331	5.47953242243765e-09	atlas_48h_alh	CG30423
CG1943.1	4.73069438434142e-13	-0.391473159168568	0.226	0.368	6.05434267308015e-09	atlas_48h_alh	CG1943
RpS23.2	4.80747935274054e-13	-0.380315504043412	0.634	0.753	6.15261207563734e-09	atlas_48h_alh	RpS23
RhoGAP71E	5.45719983125197e-13	-0.419842341307082	0.143	0.265	6.98412434403627e-09	atlas_48h_alh	RhoGAP71E
RpS16.1	5.50630027286214e-13	-0.346752519314357	0.631	0.763	7.04696308920897e-09	atlas_48h_alh	RpS16
DOR	5.98761499174002e-13	-0.344013493763405	0.134	0.256	7.66294966642888e-09	atlas_48h_alh	DOR
lwr	7.1975006821596e-13	-0.334094562502244	0.101	0.208	9.21136137302786e-09	atlas_48h_alh	lwr
kek3	7.4587525188926e-13	-0.486664070484976	0.11	0.219	9.54571147367875e-09	atlas_48h_alh	kek3
RFeSP	7.73657127212196e-13	-0.30996456050825	0.42	0.595	9.90126391406168e-09	atlas_48h_alh	RFeSP
trn.1	8.10991625339017e-13	-0.450412235607212	0.261	0.41	1.03790708210887e-08	atlas_48h_alh	trn
eIF2beta.1	8.63845821138699e-13	-0.251213494283506	0.324	0.51	1.10554988189331e-08	atlas_48h_alh	eIF2beta
kud	9.393401260598e-13	-0.278688371748493	0.126	0.249	1.20216749333133e-08	atlas_48h_alh	kud
cic.1	1.05186040070525e-12	-0.32734760690862	0.226	0.369	1.34617094082258e-08	atlas_48h_alh	cic
Hr38.1	1.05966203440269e-12	-0.291237854593602	0.121	0.241	1.35615547162857e-08	atlas_48h_alh	Hr38
EMC4	1.10920099085463e-12	-0.233323813280084	0.108	0.223	1.41955542809575e-08	atlas_48h_alh	EMC4
ND-B14.7.1	1.12084085634445e-12	-0.280988282140068	0.235	0.386	1.43445212794963e-08	atlas_48h_alh	ND-B14.7
ND-18	1.13306963902922e-12	-0.288021330452651	0.201	0.346	1.4501025240296e-08	atlas_48h_alh	ND-18
lbk	1.1509896185257e-12	-0.306672102544033	0.223	0.375	1.47303651378919e-08	atlas_48h_alh	lbk
CG42258	1.22093579441675e-12	-0.481997098676688	0.245	0.384	1.56255362969455e-08	atlas_48h_alh	CG42258
CG42376	1.30026177666332e-12	-0.395991883523478	0.094	0.197	1.66407502177372e-08	atlas_48h_alh	CG42376
Rala.1	1.33772777885429e-12	-0.290348153765525	0.303	0.475	1.71202401137772e-08	atlas_48h_alh	Rala
CG17059	1.39825528762668e-12	-0.297431155260168	0.138	0.262	1.78948711710462e-08	atlas_48h_alh	CG17059
CG16779	1.56633359070506e-12	-0.329301729340051	0.16	0.288	2.00459372938434e-08	atlas_48h_alh	CG16779
CG32278	1.67287687356011e-12	-0.328968528667733	0.142	0.262	2.14094782278223e-08	atlas_48h_alh	CG32278
maf-S.1	1.8085970649505e-12	-0.297914166724204	0.208	0.351	2.31464252372365e-08	atlas_48h_alh	maf-S
SmD2	2.15105082814929e-12	-0.284721538676317	0.113	0.226	2.75291484986546e-08	atlas_48h_alh	SmD2
Phb2.1	2.30499354624143e-12	-0.262576004052357	0.13	0.249	2.94993074047979e-08	atlas_48h_alh	Phb2
QIL1	3.59411713444154e-12	-0.241747624401262	0.23	0.385	4.59975110865828e-08	atlas_48h_alh	QIL1
Frl	3.78357430413606e-12	-0.374583983123967	0.137	0.258	4.84221839443333e-08	atlas_48h_alh	Frl
Sfxn1-3.1	4.51234608235685e-12	-0.436068079122926	0.116	0.221	5.77490051620029e-08	atlas_48h_alh	Sfxn1-3
SdhB	4.77495276167774e-12	-0.297305530988408	0.163	0.29	6.11098454439517e-08	atlas_48h_alh	SdhB
RpL26.1	4.8888980173421e-12	-0.261323495435009	0.714	0.815	6.25681168259442e-08	atlas_48h_alh	RpL26
Tsp42Ef.1	5.2769813916816e-12	-0.41274580680204	0.303	0.444	6.75348078507411e-08	atlas_48h_alh	Tsp42Ef
mt:ND1.2	5.60870917992406e-12	-0.316580923054706	0.25	0.396	7.17802600846681e-08	atlas_48h_alh	mt:ND1
RpL18.2	6.59916618005124e-12	-0.278992079665252	0.602	0.741	8.44561287722957e-08	atlas_48h_alh	RpL18
cpo.1	7.03140040261468e-12	-0.407457404460406	0.29	0.441	8.99878623526627e-08	atlas_48h_alh	cpo
Eip75B.2	7.55645415382834e-12	-0.45530841771177	0.325	0.468	9.67075002606951e-08	atlas_48h_alh	Eip75B
Con.1	7.58268767711536e-12	-0.739898695281971	0.317	0.455	9.70432368917223e-08	atlas_48h_alh	Con
RpL35.1	8.40844177713052e-12	-0.290598854716381	0.581	0.723	1.07611237863716e-07	atlas_48h_alh	RpL35
CG14483	8.63133980332503e-12	-0.297127265594678	0.141	0.258	1.10463886802954e-07	atlas_48h_alh	CG14483
RpL9.2	9.59807923555118e-12	-0.314738015877022	0.484	0.646	1.22836218056584e-07	atlas_48h_alh	RpL9
COX6B	1.13193813224699e-11	-0.292301631956178	0.708	0.815	1.4486544216497e-07	atlas_48h_alh	COX6B
RpL34a.1	1.86702614526148e-11	-0.253108515510657	0.206	0.343	2.38942006070564e-07	atlas_48h_alh	RpL34a
Pat1	1.8939575017559e-11	-0.258150876638934	0.201	0.341	2.4238868107472e-07	atlas_48h_alh	Pat1
Sec61gamma	1.93252503647771e-11	-0.275299440785786	0.168	0.29	2.47324554168417e-07	atlas_48h_alh	Sec61gamma
ND-19	2.2749152661138e-11	-0.258695941553221	0.272	0.428	2.91143655757244e-07	atlas_48h_alh	ND-19
mRpL12	2.39971195137652e-11	-0.290170980671456	0.122	0.231	3.07115135537167e-07	atlas_48h_alh	mRpL12
tun.1	2.86348649034136e-11	-0.358542683611432	0.111	0.214	3.66469001033888e-07	atlas_48h_alh	tun
SmF.1	2.89719615237788e-11	-0.244512411947409	0.132	0.246	3.70783163581321e-07	atlas_48h_alh	SmF
CG33774.1	3.39466027664006e-11	-0.155103442559966	0.276	0.441	4.34448622204395e-07	atlas_48h_alh	CG33774
CG33170	3.47946347422704e-11	-0.249336293896641	0.201	0.336	4.45301735431576e-07	atlas_48h_alh	CG33170
CG14989.1	3.5768328414924e-11	-0.716031991200943	0.153	0.268	4.57763067054197e-07	atlas_48h_alh	CG14989
Rbfox1.1	3.64601365640606e-11	-0.314504454392365	0.496	0.663	4.66616827746848e-07	atlas_48h_alh	Rbfox1
CG1695.1	4.52928296994155e-11	-0.479377877498021	0.127	0.228	5.7965763449312e-07	atlas_48h_alh	CG1695
fne	4.67568754772798e-11	-0.261817683395892	0.744	0.884	5.98394492358226e-07	atlas_48h_alh	fne
RpS9.2	4.77543090118566e-11	-0.243920469719951	0.658	0.771	6.1115964673374e-07	atlas_48h_alh	RpS9
HmgZ.1	4.84417004924986e-11	-0.297353980097298	0.401	0.574	6.19956882902997e-07	atlas_48h_alh	HmgZ
CG40045	5.20362753557829e-11	-0.210615620538965	0.171	0.295	6.6596025200331e-07	atlas_48h_alh	CG40045
CG5065.1	5.47451657495091e-11	-0.207962868936902	0.335	0.508	7.00628631262217e-07	atlas_48h_alh	CG5065
RpS19a.1	5.72803881291235e-11	-0.278481430683167	0.57	0.719	7.33074407276523e-07	atlas_48h_alh	RpS19a
ND-B17.1	6.11101035987565e-11	-0.206046067217913	0.143	0.258	7.82087105856885e-07	atlas_48h_alh	ND-B17
AP-1sigma	7.48971309932593e-11	-0.243997246845909	0.197	0.325	9.58533482451732e-07	atlas_48h_alh	AP-1sigma
Pfdn5	8.88848174694615e-11	-0.207627254155334	0.206	0.34	1.13754789397417e-06	atlas_48h_alh	Pfdn5
CG13220.1	9.3363252166115e-11	-0.22498522419499	0.149	0.266	1.19486290122194e-06	atlas_48h_alh	CG13220
l(2)37Cc	1.65071460984676e-10	-0.216204275357918	0.124	0.229	2.11258455768188e-06	atlas_48h_alh	l(2)37Cc
Wdr62.1	1.72751989974725e-10	-0.312805240453714	0.187	0.308	2.21087996769653e-06	atlas_48h_alh	Wdr62
hrg.1	1.86393863765253e-10	-0.350884232750741	0.133	0.237	2.38546866846771e-06	atlas_48h_alh	hrg
CG42342.1	1.99256002775128e-10	-0.433615139942767	0.19	0.31	2.55007832351608e-06	atlas_48h_alh	CG42342
ATPsynO	2.05445825999513e-10	-0.31083981257073	0.585	0.71	2.62929568114177e-06	atlas_48h_alh	ATPsynO
CG31635.1	2.17402111034511e-10	-0.303436828749032	0.141	0.249	2.78231221701967e-06	atlas_48h_alh	CG31635
Gprk2	2.46589801260557e-10	-0.32388825638208	0.18	0.3	3.15585627653261e-06	atlas_48h_alh	Gprk2
glec.1	2.55386405682614e-10	-0.364646197091343	0.211	0.336	3.26843521992609e-06	atlas_48h_alh	glec
CG32767	2.93229170507701e-10	-0.239252670047365	0.265	0.408	3.75274692415756e-06	atlas_48h_alh	CG32767
CG43324	3.01879591909028e-10	-0.288610856614811	0.122	0.223	3.86345501725174e-06	atlas_48h_alh	CG43324
Tom7	3.35906231734794e-10	-0.202102425520646	0.7	0.876	4.29892795374189e-06	atlas_48h_alh	Tom7
Bsg	5.64196653983292e-10	-0.255822432097726	0.809	0.931	7.22058877767817e-06	atlas_48h_alh	Bsg
Toll-7.1	5.73177260322405e-10	-0.454137546156522	0.183	0.295	7.33552257760614e-06	atlas_48h_alh	Toll-7
CG31715	6.80233113679472e-10	-0.244250523407946	0.134	0.239	8.70562338886989e-06	atlas_48h_alh	CG31715
zetaCOP	7.64678940803206e-10	-0.198668262818946	0.151	0.263	9.78636108439943e-06	atlas_48h_alh	zetaCOP
NP15.6	8.11716763438843e-10	-0.234147346395535	0.305	0.455	1.03883511384903e-05	atlas_48h_alh	NP15.6
cdi	9.64282890827689e-10	-0.168826253697183	0.251	0.395	1.23408924368128e-05	atlas_48h_alh	cdi
ND-30	1.15958862300708e-09	-0.203409129201068	0.226	0.359	1.48404151972446e-05	atlas_48h_alh	ND-30
Pfdn1	1.56236797153952e-09	-0.292585806348205	0.179	0.292	1.99951852997628e-05	atlas_48h_alh	Pfdn1
CG5934	2.05363658355671e-09	-0.299522258922375	0.171	0.282	2.62824409963587e-05	atlas_48h_alh	CG5934
ND-42	2.49731765846708e-09	-0.142215009194074	0.146	0.251	3.19606713930616e-05	atlas_48h_alh	ND-42
RpL34b.1	2.93549187876585e-09	-0.202863955841723	0.494	0.658	3.75684250644454e-05	atlas_48h_alh	RpL34b
Cyt-c1	4.95906260760481e-09	-0.124871849563631	0.261	0.405	6.34660832521263e-05	atlas_48h_alh	Cyt-c1
trv	5.21219633074772e-09	-0.402274891977296	0.516	0.652	6.67056886409093e-05	atlas_48h_alh	trv
His3.3B.2	5.59889601684377e-09	-0.41780398023369	0.444	0.554	7.16546712235666e-05	atlas_48h_alh	His3.3B
ND-SGDH	6.31522784502855e-09	-0.223894580749038	0.239	0.368	8.08222859606754e-05	atlas_48h_alh	ND-SGDH
Hk	6.84178341151852e-09	-0.239648979606996	0.167	0.27	8.7561144100614e-05	atlas_48h_alh	Hk
beat-Ic.1	7.21765773358954e-09	-0.371578383129958	0.252	0.372	9.23715836744789e-05	atlas_48h_alh	beat-Ic
RpS15Aa.1	8.31572749841809e-09	-0.232223425561489	0.506	0.658	0.000106424680524755	atlas_48h_alh	RpS15Aa
CG14321	1.14130416451513e-08	-0.192006010474836	0.2	0.316	0.000146064106974646	atlas_48h_alh	CG14321
EloC	1.2805331073431e-08	-0.178565808893904	0.156	0.26	0.00016388262707777	atlas_48h_alh	EloC
unc-119.1	1.53634652313884e-08	-0.224253778616225	0.309	0.448	0.000196621628031308	atlas_48h_alh	unc-119
Rbp.1	1.5536611801679e-08	-0.181219435991223	0.313	0.46	0.000198837557837888	atlas_48h_alh	Rbp
dj-1beta	1.7155150546527e-08	-0.194742923271469	0.154	0.257	0.000219551616694452	atlas_48h_alh	dj-1beta
Nacalpha.1	2.86592723266362e-08	-0.116257259565363	0.346	0.496	0.00036678136723629	atlas_48h_alh	Nacalpha
bru3.1	2.99448942227361e-08	-0.154733144197201	0.367	0.528	0.000383234756262576	atlas_48h_alh	bru3
Srrm234.1	3.09126643299878e-08	-0.243019160149548	0.245	0.361	0.000395620278095184	atlas_48h_alh	Srrm234
HINT1.1	3.61606681381045e-08	-0.126602452980314	0.203	0.32	0.000462784230831461	atlas_48h_alh	HINT1
Ntf-2.1	4.19314231462496e-08	-0.141905790917051	0.156	0.256	0.000536638353425702	atlas_48h_alh	Ntf-2
Pfdn6	8.12221034689527e-08	-0.150673386077776	0.218	0.332	0.00103948048019566	atlas_48h_alh	Pfdn6
rhea	8.19647114814668e-08	-0.297416580629469	0.484	0.636	0.00104898437753981	atlas_48h_alh	rhea
CG5903	8.76059453958556e-08	-0.128313782744438	0.248	0.377	0.00112118088917616	atlas_48h_alh	CG5903
Rsf1	1.03469290766397e-07	-0.122230791103389	0.189	0.295	0.00132419998322834	atlas_48h_alh	Rsf1
eIF3i	2.88675552076376e-07	-0.112189440332271	0.181	0.281	0.00369446971547346	atlas_48h_alh	eIF3i
CG42450	3.79705648313617e-07	-0.169855564407441	0.335	0.475	0.00485947288711767	atlas_48h_alh	CG42450
RpL6.1	5.74288580451048e-07	-0.155204482492317	0.641	0.75	0.00734974525261251	atlas_48h_alh	RpL6
RSG7	5.86129777331877e-07	-0.212998797160647	0.243	0.349	0.00750128889029336	atlas_48h_alh	RSG7
ND-PDSW	6.44407751820063e-07	-0.13982013134855	0.441	0.597	0.00824713040779316	atlas_48h_alh	ND-PDSW
ND-20	6.55022003518583e-07	-0.105838296440367	0.218	0.33	0.00838297160103083	atlas_48h_alh	ND-20
Top1	8.53027018561264e-07	-0.143659470076341	0.266	0.385	0.0109170397835471	atlas_48h_alh	Top1
Xrp1	8.89488073269159e-07	-0.120926147070073	0.251	0.365	0.0113836683616987	atlas_48h_alh	Xrp1
Smr.1	8.97749666225672e-07	-0.205770046193645	0.319	0.446	0.0114894002283562	atlas_48h_alh	Smr
RpS5a.1	9.57954696390254e-07	-0.166629569324729	0.639	0.75	0.0122599042044025	atlas_48h_alh	RpS5a
dpr14.1	1.14763578460604e-06	-0.214540850961221	0.261	0.368	0.0146874427713881	atlas_48h_alh	dpr14
ATPsynB	1.18990209256531e-06	-0.212662116542321	0.531	0.652	0.0152283669806509	atlas_48h_alh	ATPsynB
CG13751	1.61702791754966e-06	-0.110451805165677	0.377	0.522	0.0206947232888006	atlas_48h_alh	CG13751
alpha-Cat	2.80429598571066e-06	-0.122035861611276	0.302	0.42	0.035889380025125	atlas_48h_alh	alpha-Cat
AMPdeam.2	3.54706269968404e-06	-0.125393003414117	0.344	0.462	0.0453953084305563	atlas_48h_alh	AMPdeam
Mdh2	3.72249976529195e-06	-0.101291571265008	0.328	0.459	0.0476405519962063	atlas_48h_alh	Mdh2
dpr9	4.06291856628571e-06	-0.265882663388574	0.534	0.655	0.0519972318113245	atlas_48h_alh	dpr9
Frq2.1	5.71017450167323e-06	-0.171689981004917	0.377	0.496	0.073078813272414	atlas_48h_alh	Frq2
dpr17	1.36237204637525e-05	-0.165334148408791	0.253	0.354	0.174356374495104	atlas_48h_alh	dpr17
Tctp.2	1.75915117835772e-05	-0.14076589992274	0.294	0.401	0.225136167806221	atlas_48h_alh	Tctp
RpS3.1	2.02555066964783e-05	-0.136122618709513	0.586	0.717	0.259229974701529	atlas_48h_alh	RpS3
Vha55	8.07226264029228e-05	-0.216228085070866	0.494	0.602	1	atlas_48h_alh	Vha55
jeb	0.000175068480302422	-0.138820218542064	0.719	0.85	1	atlas_48h_alh	jeb
Vap33	0.000228300911744506	-0.115855919152332	0.601	0.75	1	atlas_48h_alh	Vap33
Pgk	0.00030393746098996	-0.156631105680193	0.514	0.615	1	atlas_48h_alh	Pgk
fz2.1	0.000369549761764654	-0.122178609556779	0.692	0.804	1	atlas_48h_alh	fz2
Rdl.1	0.000612317355537724	-0.109695441897355	0.72	0.837	1	atlas_48h_alh	Rdl
UQCR-C1.2	0.0107721528274025	0.11906530025938	0.323	0.427	1	atlas_48h_alh	UQCR-C1
l(3)neo38	0.0271869716830591	0.266127651605433	0.615	0.72	1	atlas_48h_alh	l(3)neo38
Ggamma1.2	0.0352018064037081	0.138555104934246	0.36	0.46	1	atlas_48h_alh	Ggamma1
