# Supplementary material for: Single cell RNA-seq analysis reveals temporally-regulated and quiescence-regulated gene expression in Drosophila larval neuroblasts
Source: Neural Dev. 2022 Aug 24;17:7. doi: 10.1186/s13064-022-00163-7 (PMC9404614; doi:10.1186/s13064-022-00163-7)
Supplement: Supplementary file 23 — Additional file 23. [file 13064_2022_163_MOESM23_ESM.csv]

	p_val	avg_log2FC	pct.1	pct.2	p_val_adj	cluster	gene
rad	7.83448637941509e-130	2.56796209753715	0.979	0.393	1.00265756683754e-125	atlas_1h_alh	rad
lncRNA:cherub	9.23877287866803e-113	-5.99336561395962	0.013	0.887	1.18237815301194e-108	atlas_1h_alh	lncRNA:cherub
UQCR-11	8.84777032278221e-105	2.3237728098146	0.836	0.255	1.13233764590967e-100	atlas_1h_alh	UQCR-11
VhaM9.7-a	1.64466801979761e-93	2.38801238796642	0.563	0.096	2.10484613173698e-89	atlas_1h_alh	VhaM9.7-a
CG14312	7.2022540629378e-86	2.31281388101772	0.559	0.103	9.21744474974780e-82	atlas_1h_alh	CG14312
Nlg3	8.07648743571589e-84	2.02574091073318	0.592	0.113	1.03362886202292e-79	atlas_1h_alh	Nlg3
Drep2	6.72620684736566e-80	1.97465011371802	0.903	0.395	8.60819952325857e-76	atlas_1h_alh	Drep2
kek1	3.55183794684638e-77	1.97832673102386	0.777	0.257	4.545642204374e-73	atlas_1h_alh	kek1
Ac78C	4.01658424319137e-73	1.9715599083902	0.668	0.174	5.14042451443632e-69	atlas_1h_alh	Ac78C
nrm	2.23105250281996e-70	2.43723138763505	0.399	0.06	2.85530099310899e-66	atlas_1h_alh	nrm
dlg1	6.28038450775674e-70	1.93943218516121	0.756	0.257	8.03763609302708e-66	atlas_1h_alh	dlg1
Rdh	1.27181489581614e-66	2.03507047531342	0.538	0.122	1.62766870366549e-62	atlas_1h_alh	Rdh
cib	6.85703715879755e-65	-3.60562416567494	0.151	0.729	8.7756361558291e-61	atlas_1h_alh	cib
HDAC4	1.24015347364893e-60	1.82698447955806	0.58	0.151	1.5871484155759e-56	atlas_1h_alh	HDAC4
RNASEK	1.54819404927436e-60	1.82646608220633	0.702	0.241	1.98137874426133e-56	atlas_1h_alh	RNASEK
Rab27	3.84539594931703e-59	2.34434125295404	0.534	0.144	4.92133773593594e-55	atlas_1h_alh	Rab27
Hsp27	8.14983829428298e-58	-4.34217531942067	0.034	0.619	1.04301630490234e-53	atlas_1h_alh	Hsp27
sdt	1.49847857328366e-56	1.66280015706147	0.702	0.24	1.91775287808843e-52	atlas_1h_alh	sdt
CG41128	4.83739931676632e-56	1.78187343079204	0.676	0.239	6.19090364559753e-52	atlas_1h_alh	CG41128
Hex-A	5.09615206414117e-56	1.52556461081753	0.954	0.677	6.52205541168787e-52	atlas_1h_alh	Hex-A
CG32683	4.92321539653033e-55	2.00644852972987	0.29	0.038	6.30073106447952e-51	atlas_1h_alh	CG32683
GstD11	2.07721484944148e-54	1.7601056658342	0.168	0.009	2.65841956431521e-50	atlas_1h_alh	GstD11
lncRNA:CR40469	4.79102164916793e-54	-2.75097892731248	0.097	0.667	6.13154950660511e-50	atlas_1h_alh	lncRNA:CR40469
sick	1.74921601370983e-53	1.70244415319355	0.664	0.226	2.23864665434584e-49	atlas_1h_alh	sick
ATPsynF	2.18867524865721e-52	1.63178722028402	0.748	0.321	2.8010665832315e-48	atlas_1h_alh	ATPsynF
CG17124	2.01572405202279e-51	1.32695534510968	0.908	0.542	2.57972364177877e-47	atlas_1h_alh	CG17124
His3.3B	4.10485609656176e-51	-1.97823061762124	0.34	0.772	5.25339483237974e-47	atlas_1h_alh	His3.3B
CG13920	1.80642835494715e-50	1.76454727439129	0.336	0.056	2.31186700866136e-46	atlas_1h_alh	CG13920
Cngl	1.98033367111482e-50	1.64148732060467	0.824	0.443	2.53443103229275e-46	atlas_1h_alh	Cngl
CG7630	1.18015323044206e-49	1.47917494482494	0.836	0.43	1.51036010431974e-45	atlas_1h_alh	CG7630
cype	1.36321591882587e-49	1.36826329054582	0.882	0.579	1.74464373291334e-45	atlas_1h_alh	cype
Syx1A	3.17682730561385e-49	1.34475899065934	0.853	0.459	4.06570358572461e-45	atlas_1h_alh	Syx1A
Rap1	4.73205528961001e-49	1.56285810994021	0.706	0.276	6.05608435964289e-45	atlas_1h_alh	Rap1
mRpS14	2.17553307616896e-48	1.67570271148134	0.29	0.043	2.78424723088103e-44	atlas_1h_alh	mRpS14
fabp	2.97334829692339e-48	-3.36975944474749	0.063	0.578	3.80529115040255e-44	atlas_1h_alh	fabp
Vha14-1	7.14399912057937e-47	1.68672359386281	0.517	0.147	9.14289007451747e-43	atlas_1h_alh	Vha14-1
COX5B	5.9072713794959e-46	1.47180500556267	0.639	0.22	7.56012591147886e-42	atlas_1h_alh	COX5B
CG42394	8.30194187462582e-46	1.62882798938916	0.269	0.039	1.06248252111461e-41	atlas_1h_alh	CG42394
ND-MLRQ	3.93144784918723e-44	1.47060000776162	0.676	0.253	5.03146695738982e-40	atlas_1h_alh	ND-MLRQ
CanB	6.10210543843884e-44	1.60877148372158	0.605	0.224	7.80947454011403e-40	atlas_1h_alh	CanB
Vha13	1.96953924293195e-43	1.53898800068667	0.643	0.249	2.52061632310431e-39	atlas_1h_alh	Vha13
bel	4.7796981111604e-43	1.34406729966963	0.853	0.525	6.11705764266308e-39	atlas_1h_alh	bel
levy	9.95445661991557e-43	1.41154523320354	0.681	0.291	1.27397135821679e-38	atlas_1h_alh	levy
Syn1	1.08501758314468e-42	1.85028100842811	0.336	0.07	1.38860550290856e-38	atlas_1h_alh	Syn1
CG30172	1.93785399387328e-42	1.65163940796132	0.555	0.186	2.48006554135903e-38	atlas_1h_alh	CG30172
SdhC	5.1560488249468e-41	1.5866820827056	0.399	0.098	6.59871128616691e-37	atlas_1h_alh	SdhC
Bacc	5.34112747433057e-41	1.26608862305742	0.87	0.576	6.83557494164826e-37	atlas_1h_alh	Bacc
hdc	5.54672638881108e-40	-2.97469170621308	0.067	0.538	7.09870043240043e-36	atlas_1h_alh	hdc
betaTub56D	7.48324827147732e-40	-1.06652857934509	0.744	0.908	9.57706113783667e-36	atlas_1h_alh	betaTub56D
CG45263	1.24419120528959e-39	1.42518911005379	0.761	0.425	1.59231590452962e-35	atlas_1h_alh	CG45263
Bsg	6.61748664757724e-39	1.32107373520953	0.765	0.373	8.46905941156936e-35	atlas_1h_alh	Bsg
COX5A	7.46418356091697e-39	1.39909764406261	0.647	0.26	9.55266212126154e-35	atlas_1h_alh	COX5A
COX8	8.52235915312821e-38	1.27915213843342	0.84	0.48	1.09069152441735e-33	atlas_1h_alh	COX8
CG3961	1.78156170037855e-37	1.47472966451708	0.357	0.083	2.28004266414446e-33	atlas_1h_alh	CG3961
HmgZ	3.33536725604421e-37	1.75838613347304	0.702	0.372	4.26860301428538e-33	atlas_1h_alh	HmgZ
ringer	5.86257047734935e-37	1.54444040101132	0.315	0.067	7.5029176969117e-33	atlas_1h_alh	ringer
His4r	1.47363543621675e-36	1.14166295508052	0.849	0.557	1.8859586312702e-32	atlas_1h_alh	His4r
dysc	1.6833844055124e-36	1.02880123019956	0.908	0.715	2.15439536217477e-32	atlas_1h_alh	dysc
Trx-2	2.33745703374688e-36	1.43564924813843	0.525	0.178	2.99147751178925e-32	atlas_1h_alh	Trx-2
eEF1alpha1	2.47108615634679e-36	-1.94074664638093	0.218	0.638	3.16249606289262e-32	atlas_1h_alh	eEF1alpha1
CG11191	7.31653169103727e-36	1.64258533022462	0.298	0.062	9.36369725818949e-32	atlas_1h_alh	CG11191
ATPsynE	1.51551646465079e-35	1.36154401151296	0.571	0.208	1.93955797146009e-31	atlas_1h_alh	ATPsynE
cdc14	2.85916748826495e-35	1.56883858574606	0.424	0.125	3.65916255148148e-31	atlas_1h_alh	cdc14
CG44774	2.8819340374752e-35	1.38096817475542	0.437	0.127	3.68829918116076e-31	atlas_1h_alh	CG44774
SK	5.06668564624114e-35	1.43021014941013	0.761	0.418	6.4843442900594e-31	atlas_1h_alh	SK
CG10543	5.52038658585564e-35	1.50107914525329	0.286	0.058	7.06499075257805e-31	atlas_1h_alh	CG10543
Dhit	5.79744157753606e-35	1.1876025420934	0.819	0.455	7.41956573093065e-31	atlas_1h_alh	Dhit
nAChRalpha6	5.92921966208194e-35	0.943109232366015	0.95	0.71	7.58821532353246e-31	atlas_1h_alh	nAChRalpha6
CG42361	2.95098988379161e-34	1.46561207912933	0.235	0.04	3.7766768532765e-30	atlas_1h_alh	CG42361
dpr1	3.82033424536464e-34	1.68132211561273	0.277	0.058	4.88926376721766e-30	atlas_1h_alh	dpr1
CG43324	5.53320123060411e-34	1.63266598009955	0.471	0.167	7.08139093492714e-30	atlas_1h_alh	CG43324
mt:CoI	1.01777041197799e-33	-1.43399304712348	0.433	0.755	1.30254257324943e-29	atlas_1h_alh	mt:CoI
Pkc53E	3.58272382838366e-33	1.37350443496555	0.849	0.69	4.58516995556541e-29	atlas_1h_alh	Pkc53E
Gs1l	8.45165739686173e-33	1.41983738470753	0.29	0.063	1.08164311365036e-28	atlas_1h_alh	Gs1l
veli	1.07064596798188e-32	1.28482027391951	0.218	0.036	1.37021270982322e-28	atlas_1h_alh	veli
Cyt-c-p	1.6926862237937e-32	1.50931376790391	0.374	0.104	2.16629982921118e-28	atlas_1h_alh	Cyt-c-p
mt:lrRNA	6.66110848623276e-32	-1.17162442830165	0.592	0.843	8.52488664068069e-28	atlas_1h_alh	mt:lrRNA
wry	9.80077179794294e-32	1.18307030062966	0.836	0.536	1.25430277470074e-27	atlas_1h_alh	wry
pum	6.10886758792455e-31	1.10968532507994	0.773	0.43	7.81812873902583e-27	atlas_1h_alh	pum
Pcd	8.60315172526519e-31	1.4457040283163	0.395	0.118	1.10103135779944e-26	atlas_1h_alh	Pcd
ND-AGGG	2.36443293134488e-30	1.4694277826309	0.353	0.098	3.02600126553518e-26	atlas_1h_alh	ND-AGGG
COX7A	8.23537471446204e-30	1.25688039262315	0.592	0.262	1.05396325595685e-25	atlas_1h_alh	COX7A
dpr10	1.04156984646332e-29	1.33330532549559	0.634	0.299	1.33300108950375e-25	atlas_1h_alh	dpr10
7B2	1.18441950449251e-29	1.47132302935163	0.504	0.205	1.51582008184951e-25	atlas_1h_alh	7B2
Rgk1	2.06508371018042e-29	0.940225243804924	0.962	0.81	2.6428941322889e-25	atlas_1h_alh	Rgk1
Nep1	2.35366734826768e-29	1.23885416894864	0.769	0.45	3.01222347231298e-25	atlas_1h_alh	Nep1
Gapdh2	2.66110906981333e-29	1.48761752403803	0.71	0.498	3.4056873875471e-25	atlas_1h_alh	Gapdh2
CG5934	3.32644638301295e-29	1.1139396796321	0.134	0.015	4.25718608097998e-25	atlas_1h_alh	CG5934
Hsp26	7.79711607556612e-29	-3.51424533569928	0.038	0.406	9.97874915350952e-25	atlas_1h_alh	Hsp26
cpo	8.73056665123926e-29	0.821645946485815	0.971	0.807	1.1173379200256e-24	atlas_1h_alh	cpo
Neb-cGP	1.8081877955031e-28	1.15017392237534	0.702	0.368	2.31411874068487e-24	atlas_1h_alh	Neb-cGP
AP-2sigma	2.2790538593747e-28	1.31726798557897	0.37	0.11	2.91673312922774e-24	atlas_1h_alh	AP-2sigma
Tpi	2.399851921354e-28	1.97042387102155	0.634	0.402	3.07133048894885e-24	atlas_1h_alh	Tpi
CG42750	3.43269095830074e-28	1.43121239529385	0.336	0.095	4.39315788843329e-24	atlas_1h_alh	CG42750
robl	5.90901762930184e-28	1.22249509347764	0.357	0.102	7.5623607619805e-24	atlas_1h_alh	robl
SPR	1.14202878675837e-27	1.46110751511762	0.601	0.286	1.46156844129336e-23	atlas_1h_alh	SPR
ATPsynCF6	2.2296261093833e-27	1.22709171583485	0.538	0.221	2.85347549478875e-23	atlas_1h_alh	ATPsynCF6
lncRNA:noe	4.7466441857734e-27	-3.70073438730969	0.021	0.373	6.07475522895279e-23	atlas_1h_alh	lncRNA:noe
CG31030	1.24202629250473e-26	1.37481123982798	0.336	0.099	1.58954524914756e-22	atlas_1h_alh	CG31030
Df31	2.01398112474988e-26	-1.96392466482993	0.197	0.526	2.57749304345489e-22	atlas_1h_alh	Df31
ox	5.47353478900555e-26	1.02693879404277	0.777	0.482	7.0050298229693e-22	atlas_1h_alh	ox
bru3	6.97576585139305e-26	1.06803678035826	0.727	0.436	8.92758513661282e-22	atlas_1h_alh	bru3
Pitslre	7.08114272187291e-26	1.35221138659238	0.387	0.129	9.06244645545294e-22	atlas_1h_alh	Pitslre
Acbp1	8.2864504429839e-26	1.26136799738947	0.395	0.133	1.06049992769308e-21	atlas_1h_alh	Acbp1
Vha36-1	9.21889524236955e-26	1.3088442474259	0.387	0.131	1.17983421311845e-21	atlas_1h_alh	Vha36-1
UQCR-6.4	1.2670300304107e-25	0.97441899891277	0.782	0.482	1.62154503291962e-21	atlas_1h_alh	UQCR-6.4
Dak1	1.43815392702769e-25	1.30522802171113	0.193	0.037	1.84054939581004e-21	atlas_1h_alh	Dak1
Pde6	1.98222149972859e-25	1.33265840005408	0.223	0.048	2.53684707535264e-21	atlas_1h_alh	Pde6
CG11000	3.07186331838905e-25	1.33797490758302	0.328	0.098	3.9313706748743e-21	atlas_1h_alh	CG11000
Gapdh1	4.03384656749918e-25	1.56955137333861	0.647	0.428	5.16251683708544e-21	atlas_1h_alh	Gapdh1
ND-B15	4.12254680474517e-25	1.1499244121968	0.345	0.104	5.27603540071287e-21	atlas_1h_alh	ND-B15
ND-B18	1.24768157366873e-24	1.18731870112772	0.261	0.065	1.59678287798125e-20	atlas_1h_alh	ND-B18
Tsp42Ej	2.19191593732642e-24	1.06394501286145	0.244	0.057	2.80521401659035e-20	atlas_1h_alh	Tsp42Ej
UQCR-Q	4.09555309224087e-24	1.04258824425674	0.681	0.365	5.24148884744986e-20	atlas_1h_alh	UQCR-Q
Vha16-1	1.18444082577255e-23	0.976580125745036	0.655	0.338	1.51584736882372e-19	atlas_1h_alh	Vha16-1
Obp44a	1.1926852567098e-23	-1.39415463005868	0.483	0.721	1.5263985915372e-19	atlas_1h_alh	Obp44a
CG31688	1.35549851985515e-23	1.1821248304855	0.172	0.031	1.73476700571062e-19	atlas_1h_alh	CG31688
smt3	1.64364457749423e-23	-0.997342745009451	0.613	0.795	2.10353633027712e-19	atlas_1h_alh	smt3
miple1	1.65834538923422e-23	1.09410441998658	0.479	0.193	2.12235042914195e-19	atlas_1h_alh	miple1
CG42450	4.96823561109014e-23	1.27918503938341	0.399	0.147	6.35834793507317e-19	atlas_1h_alh	CG42450
CG7945	5.23681937690392e-23	1.25204308497743	0.231	0.056	6.70208143856164e-19	atlas_1h_alh	CG7945
PrBP	5.59396227163526e-23	1.1071916325542	0.147	0.024	7.15915291523881e-19	atlas_1h_alh	PrBP
CG9065	6.61101663390921e-22	1.13599788197489	0.21	0.049	8.46077908807701e-18	atlas_1h_alh	CG9065
Pglym78	9.98559289136889e-22	1.51996303655351	0.584	0.349	1.27795617823739e-17	atlas_1h_alh	Pglym78
cpx	1.00125555248948e-21	0.879006654307466	0.824	0.627	1.28140685607604e-17	atlas_1h_alh	cpx
ATPsynG	1.06309582406854e-21	0.951740834866626	0.634	0.324	1.36055003564292e-17	atlas_1h_alh	ATPsynG
CG34117	1.30497339304502e-21	1.14302684970177	0.185	0.039	1.67010494841902e-17	atlas_1h_alh	CG34117
CG3955	1.79229067906713e-21	1.24534141060656	0.155	0.029	2.29377361107011e-17	atlas_1h_alh	CG3955
Jafrac1	1.9764722531273e-21	-2.22054211932142	0.059	0.363	2.52948918955232e-17	atlas_1h_alh	Jafrac1
CG31221	3.14438479247535e-21	0.758365033808573	0.912	0.763	4.02418365740995e-17	atlas_1h_alh	CG31221
stg	3.30978520460666e-21	-2.87171595908989	0.017	0.312	4.23586310485561e-17	atlas_1h_alh	stg
COX4	4.9798526833637e-21	1.08159459956671	0.492	0.217	6.37321546416886e-17	atlas_1h_alh	COX4
Pen	6.73037662172476e-21	-2.49680303293769	0.017	0.311	8.61353600048334e-17	atlas_1h_alh	Pen
pcs	9.76119769657744e-21	1.32804435655845	0.366	0.135	1.24923808120798e-16	atlas_1h_alh	pcs
mt:ATPase6	1.03595785839942e-20	-1.47770888834951	0.265	0.549	1.32581886717957e-16	atlas_1h_alh	mt:ATPase6
Ten-a	1.11867227777714e-20	0.990497392344771	0.807	0.582	1.43167678109918e-16	atlas_1h_alh	Ten-a
Tom7	1.43387333732358e-20	0.952807035685329	0.697	0.407	1.83507109710671e-16	atlas_1h_alh	Tom7
Rdl	2.70023858864262e-20	0.744105282368008	0.866	0.653	3.45576534574482e-16	atlas_1h_alh	Rdl
VhaPPA1-1	2.75676618648473e-20	1.06450157602613	0.172	0.036	3.52810936546316e-16	atlas_1h_alh	VhaPPA1-1
Toll-7	2.79183173644275e-20	-2.52704953119309	0.046	0.337	3.57298625629943e-16	atlas_1h_alh	Toll-7
CG44242	3.92125379193511e-20	1.136422441277	0.332	0.112	5.01842060291856e-16	atlas_1h_alh	CG44242
sun	5.410400224759e-20	1.02874841271488	0.5	0.222	6.92423020764657e-16	atlas_1h_alh	sun
MtnA	6.4522358177423e-20	-1.90732663114053	0.143	0.433	8.25757139954659e-16	atlas_1h_alh	MtnA
Ggamma30A	9.69245103949916e-20	1.15707452368439	0.66	0.406	1.2404398840351e-15	atlas_1h_alh	Ggamma30A
SdhD	2.4638422176277e-19	1.086432613028	0.218	0.058	3.15322527011993e-15	atlas_1h_alh	SdhD
CG40045	3.28914659810102e-19	1.16313193155332	0.269	0.083	4.20944981624969e-15	atlas_1h_alh	CG40045
l(2)SH0834	3.63724104673139e-19	0.897946814490532	0.151	0.029	4.65494109160683e-15	atlas_1h_alh	l(2)SH0834
COX6B	4.78270732389696e-19	0.999991366817232	0.563	0.283	6.12090883312333e-15	atlas_1h_alh	COX6B
SoxN	6.34338328332589e-19	-2.5669016477476	0.034	0.306	8.11826192600048e-15	atlas_1h_alh	SoxN
Fis1	7.50604061264011e-19	1.01969145482853	0.382	0.15	9.60623077605681e-15	atlas_1h_alh	Fis1
CG5065	1.13793377220512e-18	1.21593256124157	0.324	0.118	1.45632764166812e-14	atlas_1h_alh	CG5065
Dsp1	1.19866408513329e-18	0.791284131402641	0.857	0.613	1.53405029615359e-14	atlas_1h_alh	Dsp1
Nrt	2.6590950028242e-18	-2.19245429753027	0.042	0.314	3.40310978461441e-14	atlas_1h_alh	Nrt
CG8671	2.70276263240095e-18	1.14750028356105	0.303	0.105	3.45899561694673e-14	atlas_1h_alh	CG8671
Pfdn4	3.09145709952953e-18	1.01705586561397	0.231	0.066	3.9564467959779e-14	atlas_1h_alh	Pfdn4
Hrb87F	3.21765575097718e-18	-2.15672920070939	0.034	0.304	4.11795583010059e-14	atlas_1h_alh	Hrb87F
trn	3.5569113703158e-18	-1.85475686756571	0.118	0.401	4.55213517173015e-14	atlas_1h_alh	trn
SkpA	3.85084072441915e-18	1.14055528382813	0.328	0.121	4.92830595911163e-14	atlas_1h_alh	SkpA
ND-B12	4.62951188307334e-18	0.96709664851557	0.395	0.158	5.92484930795726e-14	atlas_1h_alh	ND-B12
CG32700	5.64865667863043e-18	1.01904904065439	0.45	0.207	7.22915081731122e-14	atlas_1h_alh	CG32700
EloC	6.75016369180008e-18	1.07049640647045	0.21	0.058	8.63885949276574e-14	atlas_1h_alh	EloC
Eip78C	7.5276525121002e-18	1.0595184692602	0.122	0.021	9.63388968498583e-14	atlas_1h_alh	Eip78C
mt:CoII	8.9550085518704e-18	-0.850804828178441	0.609	0.776	1.14606199446837e-13	atlas_1h_alh	mt:CoII
Rsf1	1.14856798962742e-17	1.01978407712362	0.324	0.118	1.46993731312517e-13	atlas_1h_alh	Rsf1
ND-B14.5A	1.94130235985465e-17	1.07653489391216	0.214	0.06	2.48447876014198e-13	atlas_1h_alh	ND-B14.5A
Eip75B	2.28263154347057e-17	1.06255193800945	0.517	0.26	2.92131184933364e-13	atlas_1h_alh	Eip75B
Gbeta13F	3.76983750753442e-17	0.5632972623351	0.954	0.814	4.82463804214255e-13	atlas_1h_alh	Gbeta13F
CG13585	3.90406486416035e-17	0.89237647904344	0.172	0.041	4.99642221315241e-13	atlas_1h_alh	CG13585
Pgant9	4.08205757490198e-17	1.17544208908113	0.387	0.165	5.22421728435955e-13	atlas_1h_alh	Pgant9
COX7C	4.16541884232305e-17	0.929237067074044	0.626	0.362	5.33090303440504e-13	atlas_1h_alh	COX7C
Galphao	4.47929785119308e-17	-0.919680774795698	0.525	0.711	5.7326053899569e-13	atlas_1h_alh	Galphao
lola	4.62565917700698e-17	-1.67666674236068	0.176	0.429	5.91991861473354e-13	atlas_1h_alh	lola
BI-1	6.89636244354934e-17	0.898687206505773	0.164	0.038	8.82596465525445e-13	atlas_1h_alh	BI-1
fz2	7.97979717363022e-17	-1.2319577737423	0.399	0.624	1.0212544422812e-12	atlas_1h_alh	fz2
Hsc70Cb	8.04780526647006e-17	-1.53563828858139	0.147	0.422	1.02995811800284e-12	atlas_1h_alh	Hsc70Cb
Rab26	8.05118493588278e-17	0.972989825983563	0.282	0.096	1.03039064809428e-12	atlas_1h_alh	Rab26
lbm	1.21349162887373e-16	1.22031958364517	0.126	0.025	1.55302658663259e-12	atlas_1h_alh	lbm
Ipp	1.72757999015322e-16	1.05326303993698	0.143	0.031	2.21095687139809e-12	atlas_1h_alh	Ipp
nmo	1.78927440993691e-16	0.828011406906544	0.651	0.378	2.28991338983726e-12	atlas_1h_alh	nmo
RpL3	1.8260588832909e-16	-1.33043016096641	0.277	0.513	2.33699015883569e-12	atlas_1h_alh	RpL3
Klp98A	1.92277521658618e-16	1.04259179119683	0.139	0.029	2.460767722187e-12	atlas_1h_alh	Klp98A
pAbp	5.24892365796837e-16	-0.394871906028861	0.807	0.962	6.71757249746791e-12	atlas_1h_alh	pAbp
Tsp66E	5.60458876693157e-16	1.0298128493449	0.303	0.114	7.17275270391903e-12	atlas_1h_alh	Tsp66E
crol	5.93857534506277e-16	0.920939768917562	0.513	0.258	7.60018872661133e-12	atlas_1h_alh	crol
brat	9.41090076774458e-16	-1.87007023378688	0.076	0.322	1.20440708025595e-11	atlas_1h_alh	brat
CG14321	9.72959609050753e-16	1.06529916535639	0.172	0.045	1.24519370766315e-11	atlas_1h_alh	CG14321
Yeti	1.05473860723236e-15	0.932946681857799	0.269	0.094	1.34985446953598e-11	atlas_1h_alh	Yeti
CG3625	1.2143469962473e-15	0.965452038224775	0.437	0.207	1.5541212857973e-11	atlas_1h_alh	CG3625
CG6329	1.27489327127821e-15	-1.29561272077141	0.311	0.525	1.63160840858185e-11	atlas_1h_alh	CG6329
Ald1	1.35853302870474e-15	1.01794846590286	0.735	0.6	1.73865057013632e-11	atlas_1h_alh	Ald1
CG34132	1.42156136364541e-15	0.939012864314578	0.244	0.079	1.8193142331934e-11	atlas_1h_alh	CG34132
CG9034	1.45458468970994e-15	1.01809270594597	0.311	0.119	1.86157748589078e-11	atlas_1h_alh	CG9034
Gprk2	2.28912205504076e-15	1.05151361439135	0.391	0.175	2.92961840604116e-11	atlas_1h_alh	Gprk2
14-3-3epsilon	2.45398624868051e-15	0.874603330486692	0.727	0.553	3.14061160106132e-11	atlas_1h_alh	14-3-3epsilon
Calx	2.49327104619935e-15	1.22840611050558	0.21	0.065	3.19088828492592e-11	atlas_1h_alh	Calx
SelG	3.53652814509902e-15	0.972119961816582	0.147	0.035	4.52604872009772e-11	atlas_1h_alh	SelG
CG32278	5.81409387642265e-15	0.93400342667752	0.155	0.039	7.44087734304571e-11	atlas_1h_alh	CG32278
PIG-T	6.41256786451412e-15	-1.75626587801724	0.084	0.319	8.20680435300517e-11	atlas_1h_alh	PIG-T
trv	6.74642480825657e-15	-0.780582700889338	0.517	0.726	8.63407446960676e-11	atlas_1h_alh	trv
AIMP3	8.90658167039562e-15	0.904548698230562	0.185	0.052	1.13986432217723e-10	atlas_1h_alh	AIMP3
Pgk	1.38386301864801e-14	1.09426976258957	0.445	0.226	1.77106789126573e-10	atlas_1h_alh	Pgk
CG43222	1.41995784461994e-14	1.36010487635326	0.256	0.097	1.8172620495446e-10	atlas_1h_alh	CG43222
slo	1.45222304155037e-14	0.850226075389769	0.353	0.149	1.85855504857617e-10	atlas_1h_alh	slo
Akap200	1.5045395958803e-14	-1.67239584054316	0.092	0.331	1.92550977480761e-10	atlas_1h_alh	Akap200
Ca-alpha1D	1.60354166114161e-14	1.00336345534441	0.261	0.095	2.05221261792903e-10	atlas_1h_alh	Ca-alpha1D
ND-B16.6	1.64732403532768e-14	0.956601109217335	0.265	0.096	2.10824530041237e-10	atlas_1h_alh	ND-B16.6
mt:Cyt-b	2.22126344057346e-14	-1.19273132527508	0.324	0.532	2.84277295124591e-10	atlas_1h_alh	mt:Cyt-b
fs(1)h	2.60703645105616e-14	0.817950991887896	0.655	0.402	3.33648525006168e-10	atlas_1h_alh	fs(1)h
JIL-1	3.44846561691929e-14	0.957003580060077	0.273	0.102	4.41334629653331e-10	atlas_1h_alh	JIL-1
Sec61gamma	3.48906521860676e-14	0.908319278575196	0.197	0.06	4.46530566677293e-10	atlas_1h_alh	Sec61gamma
shi	3.99386732892438e-14	0.704231239541798	0.777	0.54	5.11135140755743e-10	atlas_1h_alh	shi
skd	3.99896608972949e-14	0.937169399748083	0.324	0.134	5.1178768016358e-10	atlas_1h_alh	skd
Act5C	4.93809012449373e-14	-1.19300793512692	0.298	0.514	6.31976774132707e-10	atlas_1h_alh	Act5C
CG40498	5.31316201578188e-14	0.826180828386775	0.151	0.039	6.79978474779765e-10	atlas_1h_alh	CG40498
lncRNA:Hsromega	5.94041690899111e-14	-1.24237485752902	0.298	0.505	7.60254556012683e-10	atlas_1h_alh	lncRNA:Hsromega
Grx1	5.98430993325914e-14	0.861874694735656	0.13	0.03	7.65871985258504e-10	atlas_1h_alh	Grx1
ghi	6.85811454192452e-14	0.977085110830408	0.139	0.034	8.777014990755e-10	atlas_1h_alh	ghi
tbc	7.22479147020709e-14	0.900103323213168	0.244	0.086	9.24628812357103e-10	atlas_1h_alh	tbc
Unr	8.11822855470143e-14	-1.45761929564281	0.164	0.394	1.03897089043069e-09	atlas_1h_alh	Unr
lncRNA:CR45388	8.53362896700462e-14	-2.45064207698857	0.025	0.236	1.09213383519725e-09	atlas_1h_alh	lncRNA:CR45388
emb	1.09736908741464e-13	-1.29379876181419	0.16	0.398	1.40441295807326e-09	atlas_1h_alh	emb
CG17059	1.19819613470969e-13	0.894194194763299	0.265	0.099	1.53345141320146e-09	atlas_1h_alh	CG17059
Dop2R	1.34556197761758e-13	0.896954274106678	0.252	0.092	1.72205021895498e-09	atlas_1h_alh	Dop2R
CG4587	1.42085442270529e-13	0.903166986213801	0.239	0.084	1.81840949017823e-09	atlas_1h_alh	CG4587
Pfdn6	1.43544019429254e-13	0.866702714645981	0.261	0.096	1.83707636065559e-09	atlas_1h_alh	Pfdn6
Scamp	1.65147365367483e-13	0.933590688683336	0.147	0.038	2.11355598197305e-09	atlas_1h_alh	Scamp
ND-15	1.74749925691003e-13	0.888693628365083	0.277	0.106	2.23644954899346e-09	atlas_1h_alh	ND-15
Glut4EF	1.80330954615396e-13	0.842780976984291	0.408	0.193	2.30787555716784e-09	atlas_1h_alh	Glut4EF
Syp	1.89496879436125e-13	-2.28954688425254	0	0.19	2.42518106302353e-09	atlas_1h_alh	Syp
CG1677	2.0337526313803e-13	0.872325657064073	0.286	0.113	2.6027966176405e-09	atlas_1h_alh	CG1677
E2f1	3.50795547077084e-13	-1.60744045320336	0.076	0.297	4.48948141149252e-09	atlas_1h_alh	E2f1
Cbp53E	3.68516246699433e-13	0.565515120049924	0.45	0.224	4.71627092525934e-09	atlas_1h_alh	Cbp53E
GluRIB	3.95961225871352e-13	0.960579611757115	0.689	0.466	5.06751176870156e-09	atlas_1h_alh	GluRIB
Octbeta1R	4.21375543768999e-13	1.02229262360994	0.189	0.06	5.39276420915565e-09	atlas_1h_alh	Octbeta1R
CG34159	4.58814430661003e-13	0.7662961720961	0.168	0.048	5.87190708359951e-09	atlas_1h_alh	CG34159
ND-B14	4.72495282842354e-13	0.856664054583149	0.353	0.159	6.04699462981645e-09	atlas_1h_alh	ND-B14
GluRIA	4.82625226305525e-13	1.08924731977355	0.437	0.229	6.17663764625811e-09	atlas_1h_alh	GluRIA
EMC6	5.39465965962041e-13	0.980542250738144	0.223	0.079	6.90408543238221e-09	atlas_1h_alh	EMC6
Ca-Ma2d	6.59270242769445e-13	0.919352771929605	0.286	0.118	8.43734056696336e-09	atlas_1h_alh	Ca-Ma2d
RpL36A	6.90477305776537e-13	-0.834220105438841	0.542	0.656	8.83672855932812e-09	atlas_1h_alh	RpL36A
dnc	7.12985813438873e-13	0.660415608055162	0.832	0.638	9.1247924403907e-09	atlas_1h_alh	dnc
hoe1	7.88689965239837e-13	-1.32292569467867	0.134	0.364	1.00936541751394e-08	atlas_1h_alh	hoe1
raskol	7.90485131944546e-13	0.952402697995962	0.218	0.077	1.01166287186263e-08	atlas_1h_alh	raskol
ATPsynO	7.99356992273372e-13	0.791999433270215	0.424	0.21	1.02301707871146e-08	atlas_1h_alh	ATPsynO
GABA-B-R1	8.01177826381478e-13	1.05103518976047	0.244	0.092	1.02534738220302e-08	atlas_1h_alh	GABA-B-R1
Usp7	1.6260295737159e-12	-0.973344172756112	0.277	0.504	2.08099264844161e-08	atlas_1h_alh	Usp7
qvr	1.6633868863962e-12	0.976616309531805	0.298	0.128	2.12880253720986e-08	atlas_1h_alh	qvr
CG16711	1.66419288988627e-12	0.838287644345911	0.517	0.297	2.12983406047645e-08	atlas_1h_alh	CG16711
ND-13A	1.75741414389776e-12	0.858438227404986	0.189	0.062	2.24913862136036e-08	atlas_1h_alh	ND-13A
osa	1.87225108296536e-12	-1.75440845094427	0.063	0.265	2.39610693597907e-08	atlas_1h_alh	osa
CG40228	2.37212565064436e-12	1.05566374862244	0.164	0.05	3.03584640769465e-08	atlas_1h_alh	CG40228
DOR	2.53736698878351e-12	0.803281512597828	0.458	0.239	3.24732227224513e-08	atlas_1h_alh	DOR
pre-rRNA:CR45845	3.07728815820915e-12	-1.97431599288466	0.017	0.202	3.93831338487607e-08	atlas_1h_alh	pre-rRNA:CR45845
tow	3.13136418822921e-12	0.642097714839581	0.803	0.603	4.00751988809574e-08	atlas_1h_alh	tow
mRpL42	3.47823947061335e-12	0.94283813530503	0.172	0.054	4.45145087449096e-08	atlas_1h_alh	mRpL42
Gfrl	3.86885097351902e-12	0.88748452457168	0.311	0.133	4.95135547590965e-08	atlas_1h_alh	Gfrl
CG1943	4.07284255294161e-12	0.915040184107231	0.231	0.087	5.21242389925468e-08	atlas_1h_alh	CG1943
Hsp23	4.09584667429189e-12	-2.08104586505323	0.008	0.185	5.24186457375876e-08	atlas_1h_alh	Hsp23
kuz	5.23766364753388e-12	0.854617943187833	0.508	0.285	6.70316193611386e-08	atlas_1h_alh	kuz
Tim9a	5.26396780526312e-12	0.968539882732028	0.185	0.061	6.73682599717574e-08	atlas_1h_alh	Tim9a
Tim17b	6.76346997973879e-12	0.876114336020456	0.231	0.088	8.65588888006971e-08	atlas_1h_alh	Tim17b
CtBP	6.94586347552788e-12	-1.11910316151725	0.244	0.456	8.88931607598058e-08	atlas_1h_alh	CtBP
Rbp	7.63958177103871e-12	0.932049481941124	0.303	0.134	9.77713675057534e-08	atlas_1h_alh	Rbp
5-HT1A	8.1024007066347e-12	1.01297626888049	0.185	0.063	1.03694524243511e-07	atlas_1h_alh	5-HT1A
Msp300	8.32107424935548e-12	-1.2733053340096	0.21	0.42	1.06493108243251e-07	atlas_1h_alh	Msp300
dpr8	8.69168752538793e-12	0.956810196041493	0.223	0.083	1.11236216949915e-07	atlas_1h_alh	dpr8
CG13364	8.75812147411384e-12	0.878180675272012	0.441	0.242	1.12086438625709e-07	atlas_1h_alh	CG13364
CG15012	9.38450250391539e-12	0.745833051719073	0.197	0.067	1.20102863045109e-07	atlas_1h_alh	CG15012
puc	1.26666076676399e-11	-1.58192899383716	0.113	0.31	1.62107244930455e-07	atlas_1h_alh	puc
Eip63E	1.28341880385292e-11	-1.23920926532386	0.197	0.401	1.64251938517096e-07	atlas_1h_alh	Eip63E
Taf10b	1.50801434666265e-11	0.842024246104409	0.214	0.079	1.92995676085886e-07	atlas_1h_alh	Taf10b
mRpL34	1.56052607446356e-11	0.996588978767194	0.256	0.106	1.99716127009846e-07	atlas_1h_alh	mRpL34
VAChT	1.85864131240643e-11	0.81228427843784	0.273	0.114	2.37868915161775e-07	atlas_1h_alh	VAChT
Hsp83	2.21695882163809e-11	-1.65777762709408	0.063	0.252	2.83726389993243e-07	atlas_1h_alh	Hsp83
PDCD-5	3.098827164436e-11	0.706390359615067	0.155	0.047	3.9658790050452e-07	atlas_1h_alh	PDCD-5
ND-13B	3.23508677938707e-11	0.846372247406572	0.218	0.083	4.14026406025957e-07	atlas_1h_alh	ND-13B
Tom20	3.58913230357605e-11	0.738527811282123	0.269	0.112	4.59337152211663e-07	atlas_1h_alh	Tom20
UQCR-14	3.73601750635547e-11	0.735392436943723	0.563	0.343	4.78135520463373e-07	atlas_1h_alh	UQCR-14
ND-ASHI	3.98366728002572e-11	0.759496613817674	0.164	0.052	5.09829738497691e-07	atlas_1h_alh	ND-ASHI
Sirt1	4.18176024838507e-11	0.902407025444818	0.155	0.049	5.35181676588321e-07	atlas_1h_alh	Sirt1
Nlg2	4.63014717920445e-11	0.816551867654359	0.235	0.094	5.92566235994585e-07	atlas_1h_alh	Nlg2
Mapmodulin	6.59312727486168e-11	-1.09743906446408	0.29	0.466	8.43788428636798e-07	atlas_1h_alh	Mapmodulin
hth	7.99882173608554e-11	-1.61221992186679	0.08	0.266	1.02368920578423e-06	atlas_1h_alh	hth
Pka-C1	1.02019546963452e-10	0.53612168495366	0.735	0.52	1.30564616203826e-06	atlas_1h_alh	Pka-C1
AMPdeam	1.0269502219274e-10	-1.22351630004239	0.172	0.361	1.31429089402269e-06	atlas_1h_alh	AMPdeam
TfIIA-S	1.06630678692875e-10	0.834501929338886	0.261	0.11	1.36465942591141e-06	atlas_1h_alh	TfIIA-S
CG9705	1.09541009851015e-10	-1.45912865216825	0.13	0.313	1.40190584407329e-06	atlas_1h_alh	CG9705
CG42260	1.10101512805605e-10	0.783126942925065	0.319	0.149	1.40907916088613e-06	atlas_1h_alh	CG42260
EMC5	1.18360525283561e-10	0.895851150661038	0.181	0.064	1.51477800257901e-06	atlas_1h_alh	EMC5
Hsc70-4	1.60178769831121e-10	-1.59398772020418	0.042	0.216	2.04996789629868e-06	atlas_1h_alh	Hsc70-4
tara	1.65542280135408e-10	-1.35776207456632	0.067	0.252	2.11861010117295e-06	atlas_1h_alh	tara
Gs2	1.66457924307137e-10	-1.61755423185375	0.059	0.238	2.13032851528274e-06	atlas_1h_alh	Gs2
CG14818	1.7610181915574e-10	0.748484228597563	0.197	0.073	2.25375108155517e-06	atlas_1h_alh	CG14818
ps	1.88320489455859e-10	0.508903810251924	0.782	0.534	2.41012562405609e-06	atlas_1h_alh	ps
E(spl)mbeta-HLH	1.94062116720455e-10	-2.01859608375246	0	0.148	2.48360696978838e-06	atlas_1h_alh	E(spl)mbeta-HLH
dally	2.00514864620775e-10	-1.35773561656995	0.105	0.294	2.56618923741668e-06	atlas_1h_alh	dally
ct	2.01468539363235e-10	-1.63658348631915	0.067	0.247	2.57839436677069e-06	atlas_1h_alh	ct
Vps60	2.44525340501735e-10	0.715134823432346	0.164	0.054	3.1294353077412e-06	atlas_1h_alh	Vps60
jim	2.47475354561256e-10	-1.60746426591058	0.214	0.381	3.16718958767496e-06	atlas_1h_alh	jim
Trim9	2.49002946473438e-10	-1.84388272086088	0.025	0.191	3.18673970896706e-06	atlas_1h_alh	Trim9
Drat	3.6786421364543e-10	-1.52485689268914	0.105	0.284	4.70792620623421e-06	atlas_1h_alh	Drat
RFeSP	3.71161650084826e-10	0.772406994993021	0.261	0.113	4.7501267977856e-06	atlas_1h_alh	RFeSP
ND-18	4.31612654693452e-10	0.716509143910497	0.155	0.052	5.5237787547668e-06	atlas_1h_alh	ND-18
CNBP	4.4016865566385e-10	-1.14249610204745	0.29	0.446	5.63327845518595e-06	atlas_1h_alh	CNBP
CG42613	4.63508784362782e-10	0.810741555792842	0.529	0.333	5.93198542227489e-06	atlas_1h_alh	CG42613
Tob	4.65679481145416e-10	0.715218502350292	0.176	0.063	5.95976599969904e-06	atlas_1h_alh	Tob
CRMP	4.74162905434814e-10	0.897910138318694	0.206	0.082	6.06833686375475e-06	atlas_1h_alh	CRMP
Eno	5.16512079475982e-10	0.573579692260556	0.769	0.626	6.61032159313362e-06	atlas_1h_alh	Eno
Mob4	5.22452980874224e-10	0.690583472558221	0.16	0.054	6.68635324922832e-06	atlas_1h_alh	Mob4
CG30423	5.5437788443723e-10	0.767586456055726	0.239	0.101	7.09492816502767e-06	atlas_1h_alh	CG30423
mamo	5.66463631309972e-10	-2.50983921266185	0.004	0.148	7.24960155350502e-06	atlas_1h_alh	mamo
Tim23	5.94155151094889e-10	0.656855803452537	0.16	0.054	7.60399762371239e-06	atlas_1h_alh	Tim23
RpS4	5.95761539293725e-10	-0.635506618350957	0.542	0.671	7.62455617988109e-06	atlas_1h_alh	RpS4
Nlp	6.38160871258833e-10	-1.63759548646649	0.05	0.214	8.16718283037054e-06	atlas_1h_alh	Nlp
para	7.23468329756444e-10	0.685362209454953	0.706	0.509	9.25894768422297e-06	atlas_1h_alh	para
PPP4R2r	7.77629987696208e-10	-1.39239293321543	0.109	0.285	9.95210858253607e-06	atlas_1h_alh	PPP4R2r
side-II	8.03861038764255e-10	0.779613480239129	0.155	0.053	1.02878135741049e-05	atlas_1h_alh	side-II
futsch	8.07741738859825e-10	0.518863041776926	0.803	0.657	1.0337478773928e-05	atlas_1h_alh	futsch
stai	1.04131641521544e-09	0.476778169392704	0.899	0.778	1.33267674819272e-05	atlas_1h_alh	stai
EMC4	1.05038979068272e-09	0.709360113998677	0.151	0.05	1.34428885411575e-05	atlas_1h_alh	EMC4
CG9919	1.05174806055295e-09	0.739224730976338	0.189	0.072	1.34602716789566e-05	atlas_1h_alh	CG9919
dpr12	1.26792506402346e-09	0.809086814983697	0.193	0.075	1.62269049693722e-05	atlas_1h_alh	dpr12
sif	1.36005160634514e-09	0.723369936573703	0.479	0.282	1.74059404580051e-05	atlas_1h_alh	sif
DopEcR	1.39996161547359e-09	0.734450286196728	0.231	0.098	1.7916708754831e-05	atlas_1h_alh	DopEcR
flw	1.54485158786543e-09	0.840972224842969	0.206	0.083	1.97710106215018e-05	atlas_1h_alh	flw
RSG7	1.64824630371353e-09	0.690730503576019	0.613	0.399	2.10942561949257e-05	atlas_1h_alh	RSG7
ND-19	1.73320809039916e-09	0.719704007914967	0.16	0.056	2.21815971409284e-05	atlas_1h_alh	ND-19
roh	1.79096039694569e-09	0.671711522043961	0.483	0.279	2.29207111601109e-05	atlas_1h_alh	roh
Prosap	2.00568048880744e-09	0.677371816937753	0.357	0.185	2.56686988957576e-05	atlas_1h_alh	Prosap
osp	2.18324477846044e-09	-1.55792868439107	0.021	0.17	2.79411666747367e-05	atlas_1h_alh	osp
CG43737	2.20418198594254e-09	0.871310942751192	0.256	0.118	2.82091210560926e-05	atlas_1h_alh	CG43737
CG34200	2.28416919001247e-09	0.813843429143033	0.332	0.17	2.92327972937796e-05	atlas_1h_alh	CG34200
sals	2.54738566101163e-09	0.832587598169404	0.303	0.151	3.26014416896268e-05	atlas_1h_alh	sals
Dp	3.01756229866543e-09	-1.50060172053473	0.05	0.206	3.86187622983201e-05	atlas_1h_alh	Dp
bi	3.11187549212264e-09	-0.962275685430855	0.084	0.266	3.98257825481856e-05	atlas_1h_alh	bi
CG11752	3.13929705931326e-09	0.760258674951721	0.176	0.066	4.01767237650911e-05	atlas_1h_alh	CG11752
Sf3b5	3.21307416087399e-09	0.80978364800913	0.231	0.101	4.11209231108653e-05	atlas_1h_alh	Sf3b5
RpS14a	3.60680357587822e-09	-0.777593081800744	0.416	0.566	4.61598721640895e-05	atlas_1h_alh	RpS14a
Fer2LCH	3.72721193769363e-09	-1.21421298917199	0.202	0.361	4.77008583786031e-05	atlas_1h_alh	Fer2LCH
CG7646	3.76042439959968e-09	0.576313113517978	0.567	0.356	4.81259114660767e-05	atlas_1h_alh	CG7646
RpL27	5.2907647427233e-09	-0.76727690023077	0.445	0.587	6.77112071773728e-05	atlas_1h_alh	RpL27
Rpt2	5.81977818379595e-09	-1.46099260338399	0.092	0.25	7.44815211962205e-05	atlas_1h_alh	Rpt2
chrb	5.98930875655118e-09	-1.17478108493945	0.16	0.331	7.6651173466342e-05	atlas_1h_alh	chrb
Swip-1	6.26726240382592e-09	-1.51388331565823	0.055	0.207	8.02084242441641e-05	atlas_1h_alh	Swip-1
Arf102F	6.81419143648268e-09	0.634489112675041	0.168	0.062	8.72080220041054e-05	atlas_1h_alh	Arf102F
CG15097	7.01606404510774e-09	0.985064912661661	0.273	0.136	8.97915876492888e-05	atlas_1h_alh	CG15097
Dop1R2	7.71452545018674e-09	0.702657427984766	0.307	0.154	9.87304967114899e-05	atlas_1h_alh	Dop1R2
Oda	8.29693361903102e-09	0.55054398151198	0.492	0.293	0.000106184156456359	atlas_1h_alh	Oda
CG7378	1.18666406517244e-08	0.690768463449903	0.235	0.106	0.000151869267060769	atlas_1h_alh	CG7378
CG17765	1.23615500380885e-08	0.722690070509199	0.172	0.067	0.000158203117387457	atlas_1h_alh	CG17765
RpL7	1.34803479195717e-08	-0.763519430922791	0.424	0.544	0.000172521492674679	atlas_1h_alh	RpL7
pros	1.54086818333929e-08	-1.23028489079113	0.349	0.495	0.000197200310103762	atlas_1h_alh	pros
msi	1.5540788901863e-08	-0.798256911188	0.227	0.407	0.000198891016366042	atlas_1h_alh	msi
unc-13-4A	1.73266682741879e-08	0.858387419157133	0.197	0.085	0.000221746700573057	atlas_1h_alh	unc-13-4A
Galphai	1.74748366604073e-08	-1.67438705332846	0.004	0.128	0.000223642959579892	atlas_1h_alh	Galphai
awd	2.24272054174354e-08	-0.747296891289507	0.424	0.542	0.000287023374932339	atlas_1h_alh	awd
Spase12	2.27722418830805e-08	0.725646550344934	0.168	0.066	0.000291439151619665	atlas_1h_alh	Spase12
qm	2.38099802215737e-08	-1.46311389203034	0.042	0.188	0.0003047201268757	atlas_1h_alh	qm
cg	3.42830664374225e-08	0.616003007542226	0.261	0.123	0.000438754684266133	atlas_1h_alh	cg
Dad1	3.53805317077453e-08	0.760631190435702	0.193	0.083	0.000452800044795724	atlas_1h_alh	Dad1
maf-S	3.55787115121643e-08	0.727860529184907	0.193	0.082	0.000455336349932678	atlas_1h_alh	maf-S
CG7781	4.01098318330202e-08	0.651940613197417	0.261	0.126	0.000513325627798993	atlas_1h_alh	CG7781
eIF2beta	4.01392811446827e-08	-1.10216252045208	0.193	0.343	0.000513702520089649	atlas_1h_alh	eIF2beta
Tet	4.49502393151988e-08	-1.42535464749203	0.055	0.195	0.000575273162755914	atlas_1h_alh	Tet
RpL37A	4.76628321930809e-08	-0.592672708508334	0.546	0.679	0.000609988926407049	atlas_1h_alh	RpL37A
Moe	5.44852010851613e-08	-1.63699305351992	0.004	0.119	0.000697301603487894	atlas_1h_alh	Moe
Atpalpha	5.93737470331149e-08	0.527389666005478	0.756	0.569	0.000759865214529805	atlas_1h_alh	Atpalpha
CG17776	5.9652861916092e-08	0.635096566615627	0.265	0.127	0.000763437326802145	atlas_1h_alh	CG17776
lwr	6.88936955749111e-08	0.706402711104752	0.21	0.094	0.000881701515967713	atlas_1h_alh	lwr
Pka-R2	7.36362505113131e-08	0.513078382289829	0.634	0.442	0.000942396734043785	atlas_1h_alh	Pka-R2
Rab2	7.41786339721173e-08	0.606120654553108	0.189	0.079	0.000949338157575157	atlas_1h_alh	Rab2
CG5758	7.55563506869398e-08	-1.5390855103876	0.008	0.125	0.000966970176091455	atlas_1h_alh	CG5758
AGO1	7.95764995617811e-08	-1.05169185406303	0.197	0.351	0.00101842004139167	atlas_1h_alh	AGO1
prt	9.58874460317129e-08	0.59037760863772	0.256	0.124	0.00122716753431386	atlas_1h_alh	prt
Nph	9.59417203238514e-08	-1.36741161209885	0.059	0.195	0.00122786213670465	atlas_1h_alh	Nph
mt:tRNA:Ser-GCT	9.61658628677697e-08	-1.03616926701346	0.092	0.25	0.00123073071298172	atlas_1h_alh	mt:tRNA:Ser-GCT
cic	9.70776673111067e-08	0.626998937527337	0.42	0.249	0.00124239998624754	atlas_1h_alh	cic
CG7154	1.06265900686141e-07	0.884810634271242	0.185	0.083	0.00135999099698124	atlas_1h_alh	CG7154
NP15.6	1.07354777437242e-07	0.538040590217228	0.223	0.101	0.00137392644164182	atlas_1h_alh	NP15.6
CG31760	1.07919627915309e-07	-1.28086649569256	0.101	0.248	0.00138115539806012	atlas_1h_alh	CG31760
RpL4	1.12916459023439e-07	-1.16751313957946	0.151	0.299	0.00144510484258197	atlas_1h_alh	RpL4
eEF1alpha2	1.15753652338263e-07	-1.53974475915968	0.004	0.115	0.00148141524262509	atlas_1h_alh	eEF1alpha2
ATPsyngamma	1.19695810795033e-07	0.574152951448606	0.273	0.136	0.00153186698655484	atlas_1h_alh	ATPsyngamma
Pdcd4	1.26870544599461e-07	-1.02479866991763	0.248	0.388	0.0016236892297839	atlas_1h_alh	Pdcd4
lncRNA:roX2	1.27267103287546e-07	0.550357077263482	0.223	0.104	0.00162876438787401	atlas_1h_alh	lncRNA:roX2
gro	1.4149320983298e-07	0.539134508773115	0.504	0.323	0.00181083009944248	atlas_1h_alh	gro
sina	1.5973523007171e-07	0.626712350414205	0.239	0.115	0.00204429147445774	atlas_1h_alh	sina
nAChRalpha5	1.62903558180174e-07	0.614232596998327	0.378	0.218	0.00208483973758986	atlas_1h_alh	nAChRalpha5
eEF2	1.63824685223693e-07	-1.31779508394597	0.076	0.212	0.00209662832149282	atlas_1h_alh	eEF2
sxc	1.71904647278367e-07	0.78882516578484	0.197	0.091	0.00220003567586854	atlas_1h_alh	sxc
CG42342	1.74608946008128e-07	0.731232601481497	0.248	0.124	0.00223464529101202	atlas_1h_alh	CG42342
Map205	1.8070751533842e-07	-1.4141212153477	0.021	0.139	0.00231269478130109	atlas_1h_alh	Map205
ND-B17.2	1.83139367179529e-07	0.62187128967077	0.21	0.096	0.00234381762116361	atlas_1h_alh	ND-B17.2
GstZ2	1.84097249128961e-07	-1.36579073884425	0.029	0.152	0.00235607659435245	atlas_1h_alh	GstZ2
ND-MWFE	1.8781865881915e-07	0.650032389472004	0.424	0.265	0.00240370319556748	atlas_1h_alh	ND-MWFE
ATPsynB	1.94655406504734e-07	0.589310608642883	0.324	0.175	0.00249119989244758	atlas_1h_alh	ATPsynB
feo	2.02262141578553e-07	-1.51172252660374	0	0.103	0.00258855088792232	atlas_1h_alh	feo
CG10555	2.261951734622e-07	-1.42901707543398	0.017	0.131	0.00289484582996923	atlas_1h_alh	CG10555
brp	2.43629530172832e-07	0.592088917317168	0.42	0.247	0.0031179707271519	atlas_1h_alh	brp
Fim	2.51171874503802e-07	0.688363874680728	0.231	0.111	0.00321449764989966	atlas_1h_alh	Fim
Hsp68	2.72750954582452e-07	-1.73005115199518	0	0.101	0.00349066671674623	atlas_1h_alh	Hsp68
CG1161	2.95542578223351e-07	0.586702885360015	0.248	0.12	0.00378235391610245	atlas_1h_alh	CG1161
eIF1	3.33082482480116e-07	0.550604942854927	0.298	0.154	0.00426278961078053	atlas_1h_alh	eIF1
mRpL33	3.56509674449211e-07	0.603825074608086	0.252	0.127	0.004562610813601	atlas_1h_alh	mRpL33
Sh	3.6682308125514e-07	0.557951872377058	0.529	0.345	0.00469460179390329	atlas_1h_alh	Sh
Rpb10	3.85070057834706e-07	0.692691409912865	0.223	0.107	0.00492812660016856	atlas_1h_alh	Rpb10
ab	4.44428936220471e-07	0.636695296631109	0.651	0.487	0.00568780152574958	atlas_1h_alh	ab
Agpat1	4.85570136411602e-07	-1.32235698727904	0.034	0.152	0.00621432660579569	atlas_1h_alh	Agpat1
Rbp6	5.46483025594546e-07	-1.13883246167384	0.294	0.429	0.006993889761559	atlas_1h_alh	Rbp6
RpLP0	5.5311238401635e-07	-0.813327824450301	0.357	0.465	0.00707873229064124	atlas_1h_alh	RpLP0
Mnn1	6.17159189556142e-07	-1.0285550157354	0.13	0.273	0.00789840330793951	atlas_1h_alh	Mnn1
Trf2	7.4763245943163e-07	-0.786063498101445	0.273	0.417	0.009568200215806	atlas_1h_alh	Trf2
Ndf	8.09024248345031e-07	-1.35881542084504	0.038	0.153	0.0103538923303197	atlas_1h_alh	Ndf
mmd	8.12480062476084e-07	0.690228313337072	0.189	0.088	0.0103981198395689	atlas_1h_alh	mmd
RpL38	8.8851326117803e-07	0.330073446270645	0.845	0.727	0.0113711927165564	atlas_1h_alh	RpL38
DIP1	9.42041556319877e-07	-0.829225639654974	0.197	0.35	0.0120562478377818	atlas_1h_alh	DIP1
Cpsf6	1.0059657819203e-06	-0.828493153762603	0.21	0.356	0.012874350077016	atlas_1h_alh	Cpsf6
fok	1.09270031208597e-06	0.528806388698467	0.559	0.394	0.0139843785940763	atlas_1h_alh	fok
porin	1.17940198880548e-06	0.57488075953643	0.487	0.34	0.0150939866527325	atlas_1h_alh	porin
crc	1.23961988487315e-06	-1.38616340807256	0.05	0.165	0.0158646552866066	atlas_1h_alh	crc
BtbVII	1.54329560623475e-06	-0.960317445934339	0.151	0.291	0.0197510971685924	atlas_1h_alh	BtbVII
Gug	1.57093332875385e-06	0.737001304325495	0.319	0.187	0.0201048047413918	atlas_1h_alh	Gug
RpL18	1.6625925493344e-06	-0.664823756404011	0.424	0.531	0.0212778594463817	atlas_1h_alh	RpL18
RpL7A	2.15392432639229e-06	-0.644258842048278	0.416	0.52	0.0275659235291685	atlas_1h_alh	RpL7A
elB	2.17360994908657e-06	-1.01908848015593	0.097	0.227	0.02781786012841	atlas_1h_alh	elB
Mob2	2.28033041704574e-06	0.70946975019614	0.303	0.171	0.0291836686773513	atlas_1h_alh	Mob2
RpL30	2.52645547163295e-06	-0.678558881488978	0.395	0.518	0.0323335771259586	atlas_1h_alh	RpL30
Fkbp12	2.5498647036978e-06	0.461559279550819	0.605	0.474	0.0326331684779244	atlas_1h_alh	Fkbp12
Tsp96F	2.55187473036231e-06	-0.948919145149196	0.101	0.231	0.0326588927991768	atlas_1h_alh	Tsp96F
lbk	2.59358652060469e-06	-0.893747400275429	0.256	0.368	0.0331927202906989	atlas_1h_alh	lbk
ReepB	2.60910721171752e-06	0.491204877658376	0.197	0.093	0.0333913540955608	atlas_1h_alh	ReepB
chic	2.62910552306239e-06	-0.991022587751571	0.151	0.283	0.0336472924841524	atlas_1h_alh	chic
Gdi	2.65114588349444e-06	-0.952512283239201	0.172	0.307	0.0339293650169618	atlas_1h_alh	Gdi
RpL34b	2.82274807806425e-06	-0.753481984433026	0.294	0.427	0.0361255299030662	atlas_1h_alh	RpL34b
cathD	3.02752584862569e-06	-1.2385950762032	0.025	0.127	0.0387462758107116	atlas_1h_alh	cathD
Paip2	3.22195181441799e-06	-0.931858607894073	0.105	0.241	0.0412345393209214	atlas_1h_alh	Paip2
kek3	3.42035411811671e-06	0.690017966937755	0.517	0.355	0.0437736920036577	atlas_1h_alh	kek3
eEF1beta	3.64945994214083e-06	-1.13746077369757	0.122	0.241	0.0467057883395183	atlas_1h_alh	eEF1beta
Rm62	3.81400698063039e-06	-0.942006835570716	0.134	0.266	0.0488116613381077	atlas_1h_alh	Rm62
Ntf-2	3.9009728830793e-06	0.483831162108023	0.193	0.091	0.0499246509576489	atlas_1h_alh	Ntf-2
cass	4.86746237642934e-06	-1.05956682412496	0.046	0.156	0.0622937834935427	atlas_1h_alh	cass
yps	5.46108757814964e-06	-1.24715071832734	0.034	0.136	0.0698909988251591	atlas_1h_alh	yps
Pp2C1	5.6756963429848e-06	-0.959239830096111	0.113	0.235	0.0726375617975195	atlas_1h_alh	Pp2C1
Lar	6.16689633719895e-06	0.528921703643675	0.315	0.186	0.0789239393234722	atlas_1h_alh	Lar
dsh	6.18339242512289e-06	-0.804022034192768	0.218	0.348	0.0791350562567227	atlas_1h_alh	dsh
bun	6.50396611173766e-06	-0.621908230513085	0.412	0.516	0.0832377582980186	atlas_1h_alh	bun
CG10947	7.09813913074301e-06	-1.02929548468327	0.105	0.224	0.0908419845952491	atlas_1h_alh	CG10947
fz	7.35347948964468e-06	0.395102469057669	0.403	0.245	0.0941098305084726	atlas_1h_alh	fz
Ggamma1	7.50320211663998e-06	0.45541719455054	0.445	0.292	0.0960259806887584	atlas_1h_alh	Ggamma1
RpS23	8.10749143387344e-06	-0.600213623659744	0.433	0.538	0.103759675370712	atlas_1h_alh	RpS23
mt:tRNA:Arg-TCG	1.15780723291972e-05	-1.06261381550114	0.05	0.156	0.148176169669066	atlas_1h_alh	mt:tRNA:Arg-TCG
Hsc70-3	1.34206048510616e-05	-0.980232749629393	0.071	0.183	0.171756900883887	atlas_1h_alh	Hsc70-3
Top1	1.37134177506185e-05	-0.745861978442015	0.223	0.35	0.175504320372415	atlas_1h_alh	Top1
CG30419	1.46892974919748e-05	-1.0963094494213	0.059	0.162	0.187993629302294	atlas_1h_alh	CG30419
Srrm234	1.47737653645141e-05	0.415693683093112	0.218	0.113	0.189074649135051	atlas_1h_alh	Srrm234
gish	1.65701533678045e-05	0.532152983683622	0.252	0.141	0.212064822801162	atlas_1h_alh	gish
RpS6	1.72304281711074e-05	-0.841311432874257	0.214	0.331	0.220515019733832	atlas_1h_alh	RpS6
Dg	1.893896684347e-05	-0.681854748839438	0.261	0.379	0.24238089766273	atlas_1h_alh	Dg
ATPsynD	1.95969790998696e-05	0.510939585658951	0.483	0.342	0.250802138520131	atlas_1h_alh	ATPsynD
CG8745	2.13855343454306e-05	-1.1185240016266	0.063	0.165	0.27369206855282	atlas_1h_alh	CG8745
Cyp1	2.23769676544087e-05	0.534618259656054	0.546	0.421	0.286380432041122	atlas_1h_alh	Cyp1
Dop1R1	2.89300090653413e-05	0.493987851351495	0.261	0.147	0.370246256018238	atlas_1h_alh	Dop1R1
Socs36E	2.92473202840101e-05	0.470981970167294	0.231	0.127	0.374307204994761	atlas_1h_alh	Socs36E
Ptp99A	3.13026500647054e-05	0.761024516919736	0.534	0.426	0.400611315528099	atlas_1h_alh	Ptp99A
CG14989	3.18594061862937e-05	0.190730832388305	0.319	0.189	0.407736680372187	atlas_1h_alh	CG14989
CG31140	3.25502408874521e-05	0.473213501420598	0.408	0.268	0.416577982877612	atlas_1h_alh	CG31140
RpL10	3.83762273654903e-05	-0.382690276818864	0.609	0.717	0.491138957823545	atlas_1h_alh	RpL10
CG42258	4.01856089498281e-05	-0.661876436124126	0.176	0.302	0.5142954233399	atlas_1h_alh	CG42258
dpr14	4.30575312229711e-05	-0.689456799516891	0.261	0.378	0.551050284591584	atlas_1h_alh	dpr14
mt:ND4	4.71478390148352e-05	-0.824956642609298	0.126	0.239	0.603398043711861	atlas_1h_alh	mt:ND4
RhoGAP71E	5.1443827017675e-05	0.531504769210868	0.307	0.19	0.658378098172205	atlas_1h_alh	RhoGAP71E
Appl	5.92521566714614e-05	0.405249564532359	0.534	0.393	0.758309101081363	atlas_1h_alh	Appl
ND-PDSW	6.08013775196481e-05	0.459999487542502	0.244	0.14	0.778136029496457	atlas_1h_alh	ND-PDSW
mask	6.30103257377336e-05	-0.84177867411878	0.097	0.204	0.806406148791515	atlas_1h_alh	mask
CASK	8.24515860398533e-05	-0.52667685588565	0.45	0.553	1	atlas_1h_alh	CASK
tral	8.90452707554903e-05	-0.66049618060861	0.282	0.391	1	atlas_1h_alh	tral
Sem1	9.47140565255687e-05	-0.702306602843196	0.227	0.334	1	atlas_1h_alh	Sem1
Nacalpha	0.000108808858605538	0.387284062120164	0.361	0.231	1	atlas_1h_alh	Nacalpha
sesB	0.000132515036934695	0.421960965261996	0.546	0.432	1	atlas_1h_alh	sesB
RpLP2	0.000157878878032963	-0.314272147063359	0.626	0.741	1	atlas_1h_alh	RpLP2
unc-119	0.000168218512908192	0.419350498556285	0.466	0.331	1	atlas_1h_alh	unc-119
CG11319	0.000257675468726028	-0.666177379560185	0.16	0.266	1	atlas_1h_alh	CG11319
CG32066	0.000342717535949919	-0.563193190731115	0.155	0.257	1	atlas_1h_alh	CG32066
Pde9	0.000400208486105403	0.381810329485016	0.441	0.301	1	atlas_1h_alh	Pde9
tai	0.000451375876096889	-0.516314111674538	0.261	0.364	1	atlas_1h_alh	tai
CG43736	0.00058119503761853	-0.593180852418053	0.206	0.306	1	atlas_1h_alh	CG43736
ND-B22	0.000704146632267292	0.31391024852224	0.261	0.159	1	atlas_1h_alh	ND-B22
Sdc	0.000825794916729346	0.298773280608684	0.286	0.181	1	atlas_1h_alh	Sdc
hzg	0.000858051110271781	0.354113651441979	0.277	0.177	1	atlas_1h_alh	hzg
CG2852	0.00167971962147488	0.362521227247382	0.382	0.281	1	atlas_1h_alh	CG2852
OtopLa	0.00236212971080248	0.286050586007634	0.416	0.303	1	atlas_1h_alh	OtopLa
His3.3A	0.0041418172938057	0.229835215260829	0.353	0.239	1	atlas_1h_alh	His3.3A
CG44422	0.0156846748809766	0.242989250180477	0.508	0.407	1	atlas_1h_alh	CG44422
CG32767	0.0186295236092752	0.163682823828523	0.466	0.351	1	atlas_1h_alh	CG32767
His3.3B.1	8.48805339914837e-70	1.07540107384946	0.834	0.43	1.08630107402301e-65	atlas_24h_alh	His3.3B
cib.1	2.08572529056357e-52	1.05207457470845	0.767	0.409	2.66931122686325e-48	atlas_24h_alh	cib
Hsp26.1	3.49501228558512e-48	1.52214054436805	0.457	0.119	4.47291672309184e-44	atlas_24h_alh	Hsp26
Hsp27.1	2.46697512809375e-44	1.0518931760197	0.657	0.296	3.15723476893439e-40	atlas_24h_alh	Hsp27
lncRNA:CR40469.1	2.63928984876366e-42	0.830797160816409	0.716	0.317	3.37776314844774e-38	atlas_24h_alh	lncRNA:CR40469
lncRNA:cherub.1	1.62632770815949e-37	0.530969734864964	0.904	0.524	2.08137420090251e-33	atlas_24h_alh	lncRNA:cherub
Ldh	1.43946034222618e-34	0.568490228429277	0.957	0.789	1.84222134598106e-30	atlas_24h_alh	Ldh
betaTub56D.1	8.48720367647285e-34	0.478444902976191	0.941	0.749	1.086192326515e-29	atlas_24h_alh	betaTub56D
stg.1	6.54686398972447e-31	0.968676485387354	0.348	0.097	8.37867653404938e-27	atlas_24h_alh	stg
trv.1	3.60384375092715e-30	0.649166876689762	0.777	0.499	4.61219923243657e-26	atlas_24h_alh	trv
rad.1	1.99393852614658e-29	-1.48054515157097	0.416	0.53	2.55184252576239e-25	atlas_24h_alh	rad
smt3.1	1.13786289468463e-28	0.567070234704165	0.841	0.591	1.45623693261739e-24	atlas_24h_alh	smt3
pAbp.1	2.35390541550091e-28	0.383700693295448	0.984	0.838	3.01252815075807e-24	atlas_24h_alh	pAbp
UQCR-11.1	7.65282447359803e-27	-1.32891607132664	0.267	0.424	9.79408476131076e-23	atlas_24h_alh	UQCR-11
Pen.1	1.22176124741754e-26	0.830475647396356	0.344	0.106	1.56361004444497e-22	atlas_24h_alh	Pen
Toll-7.1	4.49736952389512e-26	1.06591389680889	0.37	0.134	5.75573351668098e-22	atlas_24h_alh	Toll-7
Galphao.1	1.27672094461719e-25	0.570144636060862	0.763	0.485	1.63394746492108e-21	atlas_24h_alh	Galphao
VhaM9.7-a.1	1.57811513879592e-24	-1.42568284398529	0.1	0.247	2.01967175463102e-20	atlas_24h_alh	VhaM9.7-a
hoe1.1	7.58814307080775e-24	0.860868288889333	0.403	0.164	9.71130550201976e-20	atlas_24h_alh	hoe1
sbb	1.4930545563833e-23	0.528692878947178	0.84	0.637	1.91081122125935e-19	atlas_24h_alh	sbb
Jafrac1.1	6.35998857219636e-23	0.76295475367969	0.397	0.153	8.13951337469691e-19	atlas_24h_alh	Jafrac1
AMPdeam.1	1.30280671289994e-22	0.768748154581048	0.402	0.171	1.66733203116935e-18	atlas_24h_alh	AMPdeam
Nlg3.1	5.13763079960115e-22	-1.13556849414092	0.118	0.268	6.57513989732956e-18	atlas_24h_alh	Nlg3
RpL27.1	5.34440272622729e-22	0.577385114906829	0.639	0.379	6.83976660902568e-18	atlas_24h_alh	RpL27
trn.1	1.2022022376293e-21	0.722116052755687	0.434	0.198	1.53857842371798e-17	atlas_24h_alh	trn
tara.1	4.12979557138082e-21	0.940109253682061	0.282	0.092	5.28531237225317e-17	atlas_24h_alh	tara
Usp7.1	9.15244694182338e-21	0.532259063677029	0.551	0.283	1.17133015961456e-16	atlas_24h_alh	Usp7
puc.1	3.07575847715254e-20	0.881466305633538	0.343	0.141	3.93635569905982e-16	atlas_24h_alh	puc
Trf2.1	5.7496860388258e-20	0.737997625543828	0.461	0.232	7.35844819248925e-16	atlas_24h_alh	Trf2
dsh.1	6.12887457173764e-20	0.71569753886146	0.39	0.176	7.84373367690983e-16	atlas_24h_alh	dsh
Ac78C.1	1.47840675169592e-19	-1.19119683859802	0.182	0.326	1.89206496082043e-15	atlas_24h_alh	Ac78C
CG14312.1	3.53229851419675e-19	-1.23272278232104	0.11	0.241	4.520635638469e-15	atlas_24h_alh	CG14312
lncRNA:roX2.1	5.36260890740317e-19	-1.59254798546944	0.085	0.202	6.86306687969458e-15	atlas_24h_alh	lncRNA:roX2
DIP1.1	7.1489292143814e-18	0.648433664505859	0.387	0.182	9.14919960856532e-14	atlas_24h_alh	DIP1
hdc.1	1.23448054094663e-17	0.465206778994073	0.559	0.307	1.57988819630349e-13	atlas_24h_alh	hdc
Hsc70Cb.1	1.79352001782716e-17	0.518751978196624	0.456	0.22	2.2953469188152e-13	atlas_24h_alh	Hsc70Cb
dpr14.1	2.11197911163308e-17	0.647435530503719	0.419	0.213	2.70291086706801e-13	atlas_24h_alh	dpr14
eIF2beta.1	2.25088040877385e-17	0.630764074730496	0.379	0.182	2.88067674714877e-13	atlas_24h_alh	eIF2beta
Hrb87F.1	2.51777039164298e-17	0.616306764805964	0.328	0.132	3.22224254722469e-13	atlas_24h_alh	Hrb87F
mt:tRNA:Ser-GCT.1	2.64129064667218e-17	0.817752702770727	0.279	0.106	3.38032376961105e-13	atlas_24h_alh	mt:tRNA:Ser-GCT
Pp2C1.1	3.28563744327665e-17	0.812720560786746	0.265	0.1	4.20495879990546e-13	atlas_24h_alh	Pp2C1
E(spl)mbeta-HLH.1	4.6156745207242e-17	1.01061100507166	0.168	0.036	5.90714025162283e-13	atlas_24h_alh	E(spl)mbeta-HLH
CG42258.1	1.23163686366582e-16	0.710727905410342	0.337	0.152	1.57624885811952e-12	atlas_24h_alh	CG42258
SoxN.1	1.83302194234201e-16	0.608668823820745	0.329	0.141	2.34590148180931e-12	atlas_24h_alh	SoxN
PIG-T.1	2.06757180381126e-16	0.645682435521992	0.345	0.156	2.64607839451765e-12	atlas_24h_alh	PIG-T
Swip-1.1	2.5064767641327e-16	0.909795951252632	0.231	0.08	3.20778896273703e-12	atlas_24h_alh	Swip-1
COX5A.1	2.63236847344954e-16	-0.924199333476089	0.263	0.39	3.36890517232073e-12	atlas_24h_alh	COX5A
PPP4R2r.1	3.17760680659112e-16	0.677961442312983	0.314	0.137	4.06670119107531e-12	atlas_24h_alh	PPP4R2r
miple1.1	4.81443954426712e-16	-1.0893016714226	0.187	0.312	6.16151972875306e-12	atlas_24h_alh	miple1
RpL29	8.44461032712814e-16	0.34296442333836	0.921	0.753	1.08074122966586e-11	atlas_24h_alh	RpL29
Eip63E.1	9.96911906334071e-16	0.557307123767577	0.435	0.228	1.27584785772634e-11	atlas_24h_alh	Eip63E
Vha14-1.1	1.10113798439931e-15	-1.13232467303736	0.149	0.271	1.40923639243423e-11	atlas_24h_alh	Vha14-1
Rab27.1	1.1458556694207e-15	-1.41154887001344	0.15	0.265	1.46646608572461e-11	atlas_24h_alh	Rab27
emb.1	1.26316550038784e-15	0.517832716429759	0.43	0.217	1.61659920739636e-11	atlas_24h_alh	emb
Rdh.1	1.33419128124267e-15	-1.1240519334069	0.129	0.247	1.70749800173436e-11	atlas_24h_alh	Rdh
elB.1	1.54558774561955e-15	0.762173461089524	0.254	0.098	1.9780431968439e-11	atlas_24h_alh	elB
eEF1alpha1.1	2.50092438429831e-15	0.36002202840463	0.667	0.403	3.20068302702498e-11	atlas_24h_alh	eEF1alpha1
RpS4.1	2.86895057273155e-15	0.360132760701988	0.717	0.484	3.67168294298184e-11	atlas_24h_alh	RpS4
fabp.1	3.46056317827583e-15	0.258402957517951	0.598	0.332	4.42882875555741e-11	atlas_24h_alh	fabp
dlg1.1	5.24941060855105e-15	-1.09990279307295	0.273	0.385	6.71819569682363e-11	atlas_24h_alh	dlg1
fz2.1	9.04372864297046e-15	0.463537518061327	0.655	0.451	1.15741639172736e-10	atlas_24h_alh	fz2
Trim9.1	1.08410908720614e-14	0.882416878854845	0.211	0.071	1.38744280980641e-10	atlas_24h_alh	Trim9
Drat.1	1.24339307155299e-14	0.623647102443958	0.311	0.14	1.59129445297352e-10	atlas_24h_alh	Drat
Nrt.1	1.40284622772248e-14	0.566429066969854	0.336	0.15	1.79536260223922e-10	atlas_24h_alh	Nrt
Tsp96F.1	1.66291916080671e-14	0.688699421503957	0.257	0.104	2.12820394200042e-10	atlas_24h_alh	Tsp96F
Sem1.1	1.89071820239099e-14	0.587838471537655	0.369	0.188	2.41974115541999e-10	atlas_24h_alh	Sem1
tai.1	4.60219381612104e-14	0.49155753411213	0.402	0.213	5.88988764587171e-10	atlas_24h_alh	tai
rdgB	5.68476939389468e-14	0.47540604398771	0.443	0.256	7.27536787030641e-10	atlas_24h_alh	rdgB
osp.1	1.39619118528727e-13	0.677733522858897	0.188	0.061	1.78684547893064e-09	atlas_24h_alh	osp
Fer2LCH.1	1.43438187012383e-13	0.458589798225112	0.392	0.211	1.83572191738447e-09	atlas_24h_alh	Fer2LCH
cdi	1.71092577954966e-13	0.432482351772447	0.51	0.315	2.18964281266765e-09	atlas_24h_alh	cdi
mt:CoI.1	1.78076912118675e-13	0.303949605391971	0.784	0.552	2.2790283212948e-09	atlas_24h_alh	mt:CoI
E2f1.1	1.93799041669042e-13	0.512549995914812	0.32	0.147	2.48024013528039e-09	atlas_24h_alh	E2f1
RpL17	2.63135639619006e-13	0.397241974266113	0.579	0.372	3.36760991584404e-09	atlas_24h_alh	RpL17
Hsp83.1	3.36208310316213e-13	0.589933948386299	0.274	0.119	4.30279395542689e-09	atlas_24h_alh	Hsp83
RNASEK.1	4.32231911411874e-13	-0.99242234408776	0.255	0.359	5.53170400224916e-09	atlas_24h_alh	RNASEK
RpL30.1	4.99410826254353e-13	0.403043353587706	0.56	0.345	6.39145975440321e-09	atlas_24h_alh	RpL30
dally.1	7.53574326411014e-13	0.484847234367974	0.318	0.155	9.64424422940816e-09	atlas_24h_alh	dally
CG32066.1	8.90056914291181e-13	0.548073605757268	0.285	0.135	1.13909483890985e-08	atlas_24h_alh	CG32066
CG30172.1	1.24823990752226e-12	-1.00974370822693	0.191	0.301	1.59749743364699e-08	atlas_24h_alh	CG30172
lbk.1	1.47097232722733e-12	0.42128883209782	0.402	0.226	1.88255038438554e-08	atlas_24h_alh	lbk
Gs2.1	1.97552698213881e-12	0.528627365339024	0.258	0.113	2.52827943174124e-08	atlas_24h_alh	Gs2
Paip2.1	2.32596714922782e-12	0.566717588736294	0.265	0.119	2.97677275758176e-08	atlas_24h_alh	Paip2
brat.1	4.67099800499594e-12	0.395631678535325	0.342	0.171	5.9779432467938e-08	atlas_24h_alh	brat
Gdi.1	5.53990216254643e-12	0.511565977042198	0.335	0.174	7.08996678762692e-08	atlas_24h_alh	Gdi
RpL3.1	5.86707525236733e-12	0.267042388292979	0.545	0.333	7.50868290797972e-08	atlas_24h_alh	RpL3
hth.1	5.94727629811583e-12	0.562193163509898	0.286	0.137	7.61132420632864e-08	atlas_24h_alh	hth
CG30116	6.28697403321524e-12	0.520733668145661	0.398	0.226	8.04606936770886e-08	atlas_24h_alh	CG30116
Agpat1.1	8.06045774480798e-12	0.729551787404872	0.169	0.058	1.03157738218052e-07	atlas_24h_alh	Agpat1
E(Pc)	1.38044082789032e-11	0.599046974471726	0.207	0.085	1.76668817153404e-07	atlas_24h_alh	E(Pc)
Ubr1	1.53513542569721e-11	0.498431421225689	0.313	0.161	1.96466631780729e-07	atlas_24h_alh	Ubr1
RpL9	1.65883523707079e-11	0.330695717023755	0.432	0.254	2.12297733640319e-07	atlas_24h_alh	RpL9
RpL34b.1	1.75920407721932e-11	0.425940057534565	0.461	0.277	2.25142937802528e-07	atlas_24h_alh	RpL34b
RpL8	1.92802282110921e-11	0.316837312440205	0.657	0.44	2.46748360645556e-07	atlas_24h_alh	RpL8
Tlk	2.25420043153958e-11	0.410333753762477	0.519	0.323	2.88492571228435e-07	atlas_24h_alh	Tlk
BtbVII.1	2.30785958585253e-11	0.45799636417508	0.317	0.162	2.95359869797407e-07	atlas_24h_alh	BtbVII
mspo	2.38767677888899e-11	0.315135376075787	0.851	0.679	3.05574874162213e-07	atlas_24h_alh	mspo
RpS6.1	3.00083829565721e-11	0.426377647225299	0.361	0.199	3.84047285078209e-07	atlas_24h_alh	RpS6
lncRNA:CR45388.1	3.15268635381538e-11	0.148480145471057	0.251	0.115	4.03480799561292e-07	atlas_24h_alh	lncRNA:CR45388
Rbfox1	3.5047623088031e-11	0.248121666954964	0.903	0.746	4.48539480280621e-07	atlas_24h_alh	Rbfox1
pre-rRNA:CR45845.1	3.5746135180055e-11	0.560220793884992	0.217	0.091	4.57479038034344e-07	atlas_24h_alh	pre-rRNA:CR45845
Rpt2.1	4.00856553620112e-11	0.431260731203869	0.271	0.131	5.13016217323019e-07	atlas_24h_alh	Rpt2
RpL32	4.09556833114879e-11	0.300006968665429	0.741	0.545	5.24150835020422e-07	atlas_24h_alh	RpL32
Hsp23.1	4.64572073291186e-11	0.447078313870583	0.2	0.079	5.9455933939806e-07	atlas_24h_alh	Hsp23
CG11319.1	6.12780765739249e-11	0.501290321502107	0.293	0.149	7.84236823993091e-07	atlas_24h_alh	CG11319
RpL37A.1	7.41419665684252e-11	0.330009872381142	0.72	0.509	9.48868888142706e-07	atlas_24h_alh	RpL37A
Mapmodulin.1	8.30385309324523e-11	0.267725869976395	0.497	0.308	1.06272711887352e-06	atlas_24h_alh	Mapmodulin
RpS17	9.50669224833108e-11	0.325865696851597	0.631	0.429	1.21666647394141e-06	atlas_24h_alh	RpS17
Mnn1.1	9.71266199893923e-11	0.43626980337603	0.297	0.15	1.24302648262424e-06	atlas_24h_alh	Mnn1
RpL19	2.4824997478748e-10	0.324629934270509	0.666	0.472	3.17710317733017e-06	atlas_24h_alh	RpL19
COX5B.1	2.72970301890321e-10	-0.786412945848715	0.232	0.332	3.49347392359233e-06	atlas_24h_alh	COX5B
lola.1	2.94920567034034e-10	0.370573334216944	0.451	0.272	3.77439341690157e-06	atlas_24h_alh	lola
RpL10.1	3.16271820451828e-10	0.311178304351977	0.761	0.546	4.0476467581425e-06	atlas_24h_alh	RpL10
Dp.1	3.2037885450122e-10	0.355830296215888	0.223	0.1	4.10020857990662e-06	atlas_24h_alh	Dp
amon	3.39745937616217e-10	0.602613400796705	0.215	0.1	4.34806850961235e-06	atlas_24h_alh	amon
Dg.1	3.89327262309691e-10	0.389234194733564	0.41	0.243	4.98261030303943e-06	atlas_24h_alh	Dg
RpL7A.1	4.42716414337465e-10	0.290547231690758	0.557	0.371	5.66588467069088e-06	atlas_24h_alh	RpL7A
mt:tRNA:Arg-TCG.1	4.64525611737451e-10	0.638042811633168	0.172	0.068	5.9449987790159e-06	atlas_24h_alh	mt:tRNA:Arg-TCG
tral.1	4.80472764220088e-10	0.345117873116336	0.424	0.251	6.14909043648869e-06	atlas_24h_alh	tral
Top1.1	5.01177233588291e-10	0.378870528669892	0.379	0.217	6.41406623546295e-06	atlas_24h_alh	Top1
Rack1	5.53850695639369e-10	0.373211749373925	0.414	0.251	7.08818120279264e-06	atlas_24h_alh	Rack1
CG6329.1	5.57220080930222e-10	0.281879157273346	0.554	0.36	7.13130259574498e-06	atlas_24h_alh	CG6329
Nph.1	7.42380394611904e-10	0.469726319191289	0.212	0.095	9.50098429024314e-06	atlas_24h_alh	Nph
msi.1	1.04675890695178e-09	0.233116214713205	0.434	0.259	1.33964204911689e-05	atlas_24h_alh	msi
osa.1	1.27025523868314e-09	0.29319712575482	0.281	0.143	1.62567265446668e-05	atlas_24h_alh	osa
Nlp.1	1.35998390189815e-09	0.401304277069253	0.23	0.109	1.74050739764925e-05	atlas_24h_alh	Nlp
CtBP.1	1.39207094683678e-09	0.318057394192601	0.483	0.298	1.78157239776171e-05	atlas_24h_alh	CtBP
lncRNA:Hsromega.1	1.72872229825774e-09	0.231793837023393	0.534	0.341	2.21241879731026e-05	atlas_24h_alh	lncRNA:Hsromega
mt:ATPase6.1	2.06268344889067e-09	0.240844979044562	0.574	0.372	2.63982227789027e-05	atlas_24h_alh	mt:ATPase6
RpS14a.1	2.11847536707557e-09	0.248559172311027	0.603	0.399	2.71122477478331e-05	atlas_24h_alh	RpS14a
CG9705.1	2.52737164279134e-09	0.318250725309587	0.334	0.186	3.23453022844435e-05	atlas_24h_alh	CG9705
Cpsf6.1	2.53572089365696e-09	0.339172487544336	0.383	0.222	3.24521559970217e-05	atlas_24h_alh	Cpsf6
eEF1beta.1	2.6655836781639e-09	0.396974530107078	0.261	0.137	3.41141399131415e-05	atlas_24h_alh	eEF1beta
alpha-Cat	2.77255032789821e-09	0.345437404577108	0.479	0.312	3.54830990964412e-05	atlas_24h_alh	alpha-Cat
Df31.1	3.11389512456567e-09	0.158836204756349	0.547	0.345	3.98516298041914e-05	atlas_24h_alh	Df31
Pdp1	3.49744618244647e-09	0.439247322148897	0.402	0.254	4.476031624295e-05	atlas_24h_alh	Pdp1
Sh3beta	3.86350623609737e-09	0.385806223736209	0.241	0.124	4.94451528095741e-05	atlas_24h_alh	Sh3beta
RpS21	3.98094504063926e-09	0.267438961412864	0.77	0.594	5.09481346301012e-05	atlas_24h_alh	RpS21
RpL26	5.64898028235266e-09	0.292200363365771	0.672	0.487	7.22956496535493e-05	atlas_24h_alh	RpL26
ct.1	5.6527545257923e-09	0.402855031921059	0.262	0.135	7.23439524210899e-05	atlas_24h_alh	ct
awd.1	1.08786426637937e-08	0.192252348854293	0.576	0.396	0.000139224868811231	atlas_24h_alh	awd
RpII215	1.1308896821124e-08	0.425046414863357	0.254	0.137	0.000144731261516745	atlas_24h_alh	RpII215
Eph	1.17363114097673e-08	0.408727937904735	0.243	0.124	0.000150201313422202	atlas_24h_alh	Eph
Akap200.1	2.48976734436926e-08	0.246425616374697	0.348	0.196	0.000318640424732378	atlas_24h_alh	Akap200
smog	2.49280432747001e-08	0.261276305640544	0.64	0.451	0.000319029097829612	atlas_24h_alh	smog
RpS15	2.70907444707505e-08	0.293008238367327	0.746	0.564	0.000346707347736665	atlas_24h_alh	RpS15
RpL36A.1	2.77891903823834e-08	0.294880914594931	0.687	0.519	0.000355646058513742	atlas_24h_alh	RpL36A
MtnA.1	3.02481143218775e-08	0.124417804652373	0.451	0.277	0.000387115367091388	atlas_24h_alh	MtnA
CASK.1	4.50739273383871e-08	0.2786705370688	0.59	0.406	0.000576856122076678	atlas_24h_alh	CASK
Pal2	4.69355755079743e-08	0.387148494224821	0.404	0.256	0.000600681495351055	atlas_24h_alh	Pal2
mt:CoII.1	5.39615408623111e-08	0.199571667772561	0.808	0.619	0.000690599799955857	atlas_24h_alh	mt:CoII
tsr	5.44038942645195e-08	0.339991636760473	0.557	0.384	0.000696261038797321	atlas_24h_alh	tsr
Nrg	6.93323278004626e-08	0.19052355299081	0.756	0.583	0.00088731513119032	atlas_24h_alh	Nrg
mt:lrRNA.1	7.36277727572318e-08	0.100175667331607	0.865	0.688	0.000942288235747053	atlas_24h_alh	mt:lrRNA
CG12991	7.74440721832731e-08	0.271017220023065	0.475	0.324	0.000991129235801529	atlas_24h_alh	CG12991
bi.1	7.92932713750773e-08	0.38614446554762	0.279	0.161	0.00101479528705824	atlas_24h_alh	bi
RpS27A	8.15637733031823e-08	0.249804015368468	0.726	0.537	0.00104385317073413	atlas_24h_alh	RpS27A
Rm62.1	1.10306912339952e-07	0.24898566825562	0.285	0.161	0.0014117078641267	atlas_24h_alh	Rm62
RpS7	1.23989886054838e-07	0.210621757493644	0.663	0.467	0.00158682256172982	atlas_24h_alh	RpS7
RpS19a	1.39276712273798e-07	0.214989856931666	0.477	0.321	0.00178246336368006	atlas_24h_alh	RpS19a
Tet.1	1.40039566354731e-07	0.360646921842645	0.208	0.106	0.00179222637020785	atlas_24h_alh	Tet
CG14464	1.44611129364364e-07	0.297289001722139	0.407	0.269	0.00185073323360513	atlas_24h_alh	CG14464
Unr.1	1.63802051898921e-07	0.200540303135407	0.412	0.256	0.00209633866020239	atlas_24h_alh	Unr
Liprin-gamma	1.6408355718596e-07	0.212467451943466	0.71	0.518	0.00209994136486591	atlas_24h_alh	Liprin-gamma
chinmo	1.64872893601064e-07	0.283744548727541	0.436	0.292	0.00211004329230641	atlas_24h_alh	chinmo
Pdcd4.1	1.93409801235999e-07	0.244735995903899	0.411	0.268	0.00247525863621832	atlas_24h_alh	Pdcd4
sqd	2.76792836315522e-07	0.259188909579427	0.336	0.205	0.00354239471916606	atlas_24h_alh	sqd
mask.1	3.05545670778941e-07	0.312158994049697	0.221	0.116	0.00391037349462889	atlas_24h_alh	mask
RpS8	3.26509178749799e-07	0.255211792518598	0.635	0.446	0.00417866446963993	atlas_24h_alh	RpS8
Syp.1	4.87621884208861e-07	0.128027177000962	0.198	0.098	0.00624058487410501	atlas_24h_alh	Syp
RpL4.1	5.14404256483466e-07	0.187537668712392	0.318	0.189	0.0065833456744754	atlas_24h_alh	RpL4
RpL15	5.66126771826704e-07	0.219912646129321	0.704	0.513	0.00724529042583816	atlas_24h_alh	RpL15
bun.1	6.33634791012021e-07	0.173363251274743	0.547	0.384	0.00810925805537185	atlas_24h_alh	bun
RpLP0.1	9.28203138120289e-07	0.209518692934086	0.491	0.345	0.0118791437616635	atlas_24h_alh	RpLP0
Toll-6	1.12288620123381e-06	0.358452129400186	0.295	0.189	0.0143706976033903	atlas_24h_alh	Toll-6
RpS18	1.27264614182309e-06	0.250017201178488	0.569	0.414	0.0162873253230519	atlas_24h_alh	RpS18
RpL18.1	1.4294148064756e-06	0.164250751889268	0.563	0.396	0.0182936506932748	atlas_24h_alh	RpL18
dsd	1.48407863067896e-06	0.253130812363236	0.225	0.125	0.0189932383154293	atlas_24h_alh	dsd
RpS23.1	1.538544549978e-06	0.214784731593966	0.572	0.399	0.0196902931506185	atlas_24h_alh	RpS23
PAN3	1.87600679516625e-06	0.162801700923108	0.328	0.204	0.0240091349645377	atlas_24h_alh	PAN3
RpL6	2.90361738241039e-06	0.207251124875996	0.508	0.36	0.0371604952600881	atlas_24h_alh	RpL6
Lcch3	3.19070571735528e-06	0.224845244580835	0.269	0.164	0.0408346517707129	atlas_24h_alh	Lcch3
Sxl	3.32831466086118e-06	0.275620546846928	0.283	0.174	0.0425957710297014	atlas_24h_alh	Sxl
EndoA	3.96243475178812e-06	0.240214268655934	0.312	0.193	0.0507112399533844	atlas_24h_alh	EndoA
chic.1	4.11212071600301e-06	0.174313819863172	0.299	0.185	0.0526269209234066	atlas_24h_alh	chic
CNBP.1	4.42054727326253e-06	0.183328422712373	0.466	0.329	0.0565741640032139	atlas_24h_alh	CNBP
Hsc70-4.1	4.70093903012519e-06	0.168253945245667	0.226	0.126	0.0601626177075422	atlas_24h_alh	Hsc70-4
CG43736.1	5.38061750552458e-06	0.119379567247683	0.326	0.207	0.0688611428357035	atlas_24h_alh	CG43736
RpS16	8.19037839259478e-06	0.217297248706429	0.555	0.406	0.104820462668428	atlas_24h_alh	RpS16
RpL11	9.058606914674e-06	0.192846496290987	0.558	0.397	0.115932051293998	atlas_24h_alh	RpL11
sta	9.44218457657475e-06	0.175627742947227	0.646	0.452	0.120841078211004	atlas_24h_alh	sta
RpL36	9.63325893428678e-06	0.213351893282337	0.779	0.609	0.123286447841002	atlas_24h_alh	RpL36
RpS15Aa	1.02027971039032e-05	0.149256830870914	0.421	0.289	0.130575397335753	atlas_24h_alh	RpS15Aa
aqz	1.1443018855093e-05	0.120554721134382	0.589	0.435	0.14644775530748	atlas_24h_alh	aqz
eEF5	1.46118800214562e-05	0.186471473617104	0.364	0.249	0.187002840514596	atlas_24h_alh	eEF5
RpL13	1.98248049357999e-05	0.162366881133842	0.509	0.362	0.253717853568367	atlas_24h_alh	RpL13
RpL7.1	2.34166495654679e-05	0.157975329470623	0.573	0.415	0.299686281138859	atlas_24h_alh	RpL7
RpS5a	2.37556552645838e-05	0.182624587577173	0.604	0.439	0.304024876076143	atlas_24h_alh	RpS5a
lolal	2.53601107724287e-05	0.212159542973822	0.34	0.237	0.324558697665543	atlas_24h_alh	lolal
RpLP2.1	3.51238876304654e-05	0.130785555934497	0.776	0.592	0.449515513894696	atlas_24h_alh	RpLP2
RpL23A	3.83501144258438e-05	0.160638015296302	0.447	0.318	0.490804764421948	atlas_24h_alh	RpL23A
Rbp6.1	4.46754612746757e-05	0.226843167750655	0.447	0.327	0.5717565533933	atlas_24h_alh	Rbp6
dpr9	6.77089241579341e-05	0.169316221510667	0.527	0.39	0.866538811373241	atlas_24h_alh	dpr9
Alk	7.99422014199642e-05	0.137426712921726	0.716	0.546	1	atlas_24h_alh	Alk
CG4612	8.39262402254557e-05	0.152997105576135	0.344	0.241	1	atlas_24h_alh	CG4612
lncRNA:noe.1	8.47477789839033e-05	-0.244272274166601	0.374	0.247	1	atlas_24h_alh	lncRNA:noe
RpL21	9.40651477421745e-05	0.107386657235598	0.605	0.436	1	atlas_24h_alh	RpL21
RpL40	0.000134473279868686	0.144991401967105	0.758	0.576	1	atlas_24h_alh	RpL40
RpS26	0.000150632046939653	0.16479022972343	0.728	0.554	1	atlas_24h_alh	RpS26
RpLP1	0.000163990216294239	0.129453799796205	0.833	0.695	1	atlas_24h_alh	RpLP1
sm	0.000198406102964922	0.153652121588375	0.42	0.311	1	atlas_24h_alh	sm
RpL12	0.000425755433747843	0.120543405806556	0.606	0.449	1	atlas_24h_alh	RpL12
RpL37a	0.000464424042962318	0.146806288919959	0.682	0.513	1	atlas_24h_alh	RpL37a
RpS3	0.000516371172804254	0.114959158667747	0.448	0.33	1	atlas_24h_alh	RpS3
RpS30	0.000968749228443071	0.114028246226813	0.615	0.47	1	atlas_24h_alh	RpS30
tna	0.00285850310782721	0.119908248746966	0.731	0.597	1	atlas_24h_alh	tna
mt:Cyt-b.1	0.019680586338853	-0.127546473921909	0.545	0.417	1	atlas_24h_alh	mt:Cyt-b
Msp300.1	0.0349702696195697	-0.225964877488984	0.429	0.318	1	atlas_24h_alh	Msp300
Ldh.1	4.53140015113507e-24	-0.561854810917995	0.744	0.948	5.79928591342266e-20	atlas_48h_alh	Ldh
wry.1	1.50005347808842e-22	-0.731412015616694	0.281	0.616	1.91976844125757e-18	atlas_48h_alh	wry
His3.3B.2	3.74604854885456e-20	-0.604927733724119	0.479	0.782	4.79419293282407e-16	atlas_48h_alh	His3.3B
Rgk1.1	1.68590210368919e-19	-0.611638183749587	0.583	0.869	2.15761751230143e-15	atlas_48h_alh	Rgk1
Hsp26.2	9.51047631193146e-18	-0.868141452645772	0.164	0.414	1.21715075840099e-13	atlas_48h_alh	Hsp26
Imp	8.51223717761352e-17	-0.432989044323925	0.705	0.928	1.08939611399098e-12	atlas_48h_alh	Imp
fax	2.901442868311e-16	-0.574750981775776	0.712	0.928	3.71326658286442e-12	atlas_48h_alh	fax
GluRIB.1	3.50804997665791e-16	-0.779674235101322	0.26	0.528	4.48960236012679e-12	atlas_48h_alh	GluRIB
ctp	1.06221640954837e-15	-0.383590625937483	0.836	0.979	1.35942456094e-11	atlas_48h_alh	ctp
CG17124.1	1.44713905806684e-15	-0.612207482954354	0.325	0.621	1.85204856651394e-11	atlas_48h_alh	CG17124
dpr10.1	2.9380836116029e-14	-0.717747953335795	0.147	0.362	3.76015940612939e-10	atlas_48h_alh	dpr10
nAChRalpha6.1	9.95637775381934e-14	-0.508669136532241	0.495	0.775	1.2742172249338e-09	atlas_48h_alh	nAChRalpha6
trv.2	1.07603512981212e-13	-0.475223320577435	0.488	0.75	1.37710975913355e-09	atlas_48h_alh	trv
dnc.1	1.60680974037942e-13	-0.484324904468658	0.406	0.703	2.05639510573758e-09	atlas_48h_alh	dnc
Sap47	1.93063890237312e-13	-0.428047593478306	0.634	0.894	2.47083166725711e-09	atlas_48h_alh	Sap47
dsh.2	3.35728803908737e-13	-0.554534093749339	0.152	0.372	4.29665723242402e-09	atlas_48h_alh	dsh
alpha-Cat.1	1.71126223496194e-12	-0.540384964024154	0.23	0.477	2.19007340830429e-08	atlas_48h_alh	alpha-Cat
Trf2.2	3.48381021920882e-12	-0.594120508635722	0.21	0.442	4.45858031854344e-08	atlas_48h_alh	Trf2
RpL27.2	7.35554243639806e-12	-0.384980145942643	0.343	0.619	9.41362321010223e-08	atlas_48h_alh	RpL27
mspo.1	7.91417807238869e-12	-0.366477009739325	0.583	0.851	1.0128565097043e-07	atlas_48h_alh	mspo
dpr14.2	7.9306825824437e-12	-0.517754694613674	0.187	0.403	1.01496875690115e-07	atlas_48h_alh	dpr14
pAbp.2	1.45758799937898e-11	-0.307710747093587	0.855	0.966	1.86542112160522e-07	atlas_48h_alh	pAbp
UQCR-6.4.1	3.17933494982363e-11	-0.434751329716943	0.29	0.549	4.06891286878428e-07	atlas_48h_alh	UQCR-6.4
kek1.1	3.79674579235214e-11	-0.673643140102601	0.145	0.332	4.85907526505226e-07	atlas_48h_alh	kek1
CG42258.2	4.60635911941336e-11	-0.621243065958077	0.138	0.32	5.89521840102522e-07	atlas_48h_alh	CG42258
AMPdeam.2	6.25338637477122e-11	-0.449670509716541	0.171	0.378	8.00308388243221e-07	atlas_48h_alh	AMPdeam
Pp2C1.2	1.245811873873e-10	-0.613306124902141	0.092	0.249	1.59439003618266e-06	atlas_48h_alh	Pp2C1
RpL17.1	1.29343544647724e-10	-0.352093196697534	0.306	0.57	1.65533868440157e-06	atlas_48h_alh	RpL17
DIP1.2	2.02084851468269e-10	-0.451681319968556	0.173	0.368	2.58628192909091e-06	atlas_48h_alh	DIP1
hoe1.2	2.43175742880796e-10	-0.531253598922408	0.18	0.375	3.11216315738843e-06	atlas_48h_alh	hoe1
stg.2	2.59340558754675e-10	-0.337011417609066	0.141	0.314	3.31904047094233e-06	atlas_48h_alh	stg
Drep2.1	2.95731783615829e-10	-0.494621372254032	0.251	0.475	3.78477536671538e-06	atlas_48h_alh	Drep2
RpL29.1	3.3877047889051e-10	-0.30661572691975	0.664	0.92	4.33558458884075e-06	atlas_48h_alh	RpL29
cpo.1	3.59138474265409e-10	-0.356503396703189	0.629	0.857	4.5962541936487e-06	atlas_48h_alh	cpo
Dsp1.1	3.80999126510054e-10	-0.330157042963735	0.392	0.681	4.87602682107567e-06	atlas_48h_alh	Dsp1
CG13954	6.09050496492033e-10	-0.384134316624833	0.207	0.416	7.79462825410504e-06	atlas_48h_alh	CG13954
kek3.1	6.39356323504329e-10	-0.387916499011445	0.196	0.402	8.1824822282084e-06	atlas_48h_alh	kek3
tai.2	6.55351904876305e-10	-0.392003629842268	0.187	0.387	8.38719367860695e-06	atlas_48h_alh	tai
tara.2	6.64494056196317e-10	-0.619546757564729	0.106	0.26	8.50419493120046e-06	atlas_48h_alh	tara
Ten-a.1	7.14619797016974e-10	-0.40531424262188	0.38	0.644	9.14570416222323e-06	atlas_48h_alh	Ten-a
sbb.1	7.67577975714703e-10	-0.355501168195979	0.581	0.829	9.82346293319677e-06	atlas_48h_alh	sbb
ox.1	1.49251004557948e-09	-0.34412588542755	0.304	0.547	1.91011435633262e-05	atlas_48h_alh	ox
Sem1.2	1.89266195734431e-09	-0.42960200302722	0.166	0.354	2.42222877300924e-05	atlas_48h_alh	Sem1
rdgB.1	2.82481925633051e-09	-0.276648996885233	0.221	0.43	3.61520368425179e-05	atlas_48h_alh	rdgB
Rbfox1.1	3.04229278351098e-09	-0.252076283791508	0.659	0.903	3.89352630433735e-05	atlas_48h_alh	Rbfox1
ab.1	3.62985687658741e-09	-0.385700625350591	0.306	0.539	4.64549083065657e-05	atlas_48h_alh	ab
RpS21.1	4.52449809671913e-09	-0.281564692624795	0.491	0.771	5.79045266418114e-05	atlas_48h_alh	RpS21
CG30116.1	4.80428336183887e-09	-0.480024766657178	0.198	0.386	6.14852184648139e-05	atlas_48h_alh	CG30116
Lcch3.1	4.90079509064697e-09	-0.484673869433985	0.115	0.267	6.27203755700999e-05	atlas_48h_alh	Lcch3
mt:tRNA:Ser-GCT.2	4.92543376128875e-09	-0.58604450622521	0.113	0.26	6.30357012769734e-05	atlas_48h_alh	mt:tRNA:Ser-GCT
stai.1	5.07411708154917e-09	-0.284474198796566	0.548	0.834	6.49385504096663e-05	atlas_48h_alh	stai
Galphao.2	5.1754754044566e-09	-0.310506341118361	0.463	0.738	6.62357342262355e-05	atlas_48h_alh	Galphao
tow.1	5.80630850367290e-09	-0.365088889315095	0.406	0.661	7.43091362300057e-05	atlas_48h_alh	tow
SK.1	6.30634005093749e-09	-0.446352063608026	0.27	0.482	8.0708539971898e-05	atlas_48h_alh	SK
Liprin-gamma.1	8.15502595711814e-09	-0.299564503143644	0.433	0.706	0.000104368022199198	atlas_48h_alh	Liprin-gamma
eIF2beta.2	8.87577421408727e-09	-0.318771661078126	0.175	0.36	0.000113592158391889	atlas_48h_alh	eIF2beta
elB.2	9.71816747781134e-09	-0.51982556423467	0.099	0.237	0.00012437310738103	atlas_48h_alh	elB
Pde9.1	9.8798200271192e-09	-0.291356049415744	0.164	0.342	0.000126441936707072	atlas_48h_alh	Pde9
cdc14.1	1.08477650839913e-08	-0.727388367498612	0.055	0.169	0.000138829697544921	atlas_48h_alh	cdc14
pum.1	1.14745422384862e-08	-0.365827453064531	0.272	0.495	0.000146851191568146	atlas_48h_alh	pum
roh.1	1.29735505560197e-08	-0.388868235555935	0.157	0.323	0.00016603550001594	atlas_48h_alh	roh
UQCR-14.1	1.38205627872678e-08	-0.385166578839624	0.198	0.394	0.000176875562551453	atlas_48h_alh	UQCR-14
CG32066.2	1.56905425285025e-08	-0.445665760876312	0.124	0.272	0.000200807563279775	atlas_48h_alh	CG32066
CG12991.1	1.71146639570008e-08	-0.292538356894376	0.256	0.472	0.000219033469321696	atlas_48h_alh	CG12991
puc.2	1.81618917481645e-08	-0.475342604794787	0.157	0.319	0.000232435890593009	atlas_48h_alh	puc
Sh3beta.1	1.86911471967193e-08	-0.337641417174768	0.097	0.234	0.000239209301823614	atlas_48h_alh	Sh3beta
ps.1	2.06801599442773e-08	-0.332005520362207	0.35	0.594	0.00026466468696686	atlas_48h_alh	ps
sky	2.16844283562029e-08	-0.631625999501874	0.076	0.198	0.000277517314102685	atlas_48h_alh	sky
Pdp1.1	2.30097268354984e-08	-0.368807526664963	0.207	0.396	0.000294478484040709	atlas_48h_alh	Pdp1
Eph.1	2.54453714553151e-08	-0.505121033159536	0.099	0.235	0.000325649863885123	atlas_48h_alh	Eph
Usp7.2	2.75571727474508e-08	-0.241493484547508	0.286	0.522	0.000352676696821875	atlas_48h_alh	Usp7
sick.1	3.11982198384378e-08	-0.40469269540261	0.138	0.288	0.000399274817492327	atlas_48h_alh	sick
HDAC4.1	4.4844312859798e-08	-0.493892957876119	0.085	0.208	0.000573917515979694	atlas_48h_alh	HDAC4
rad.2	5.28327746152388e-08	-0.54023330814243	0.283	0.474	0.000676153849525826	atlas_48h_alh	rad
cdi.1	5.88065153415238e-08	-0.216875823911739	0.272	0.498	0.000752605783340822	atlas_48h_alh	cdi
CG41128.1	5.89328188975451e-08	-0.411390248313851	0.145	0.302	0.000754222216250782	atlas_48h_alh	CG41128
Chchd2	6.27007368088504e-08	-0.412619925523798	0.097	0.228	0.000802444029679668	atlas_48h_alh	Chchd2
Tsp96F.2	6.34838287761836e-08	-0.452684717866935	0.106	0.241	0.000812466040677597	atlas_48h_alh	Tsp96F
RpII215.1	6.8742420972903e-08	-0.338243556351482	0.108	0.247	0.000879765503611212	atlas_48h_alh	RpII215
smt3.2	7.7556505335107e-08	-0.276608086996385	0.578	0.818	0.000992568155278699	atlas_48h_alh	smt3
Pen.2	9.00879500944361e-08	-0.232957118981588	0.154	0.31	0.00115294558530859	atlas_48h_alh	Pen
Sar1	9.14689584454118e-08	-0.548026976273558	0.069	0.182	0.00117061973018438	atlas_48h_alh	Sar1
RpL9.1	1.03210705445561e-07	-0.132029901048186	0.219	0.421	0.00132089060829229	atlas_48h_alh	RpL9
Toll-7.2	1.042773741734e-07	-0.48921262693428	0.182	0.336	0.00133454183467117	atlas_48h_alh	Toll-7
RSG7.1	1.33156297231046e-07	-0.364136996337305	0.251	0.449	0.00170413429196292	atlas_48h_alh	RSG7
ND-MLRQ.1	1.36238775265271e-07	-0.32980287755451	0.157	0.316	0.00174358384584494	atlas_48h_alh	ND-MLRQ
Atg13	1.65142796008426e-07	-0.446161471918479	0.062	0.167	0.00211349750331583	atlas_48h_alh	Atg13
Ubr1.1	1.89996930365187e-07	-0.3096057565445	0.147	0.3	0.00243158071481366	atlas_48h_alh	Ubr1
lolal.1	2.32786640219671e-07	-0.280801758209247	0.177	0.34	0.00297920342153135	atlas_48h_alh	lolal
Swip-1.2	2.35564168385978e-07	-0.530073238233373	0.094	0.213	0.00301475022700374	atlas_48h_alh	Swip-1
sdt.1	2.98919271587406e-07	-0.399367159895732	0.157	0.304	0.00382556883777563	atlas_48h_alh	sdt
CG44422.1	3.22315060771708e-07	-0.266760055889559	0.251	0.447	0.00412498814775632	atlas_48h_alh	CG44422
CG42613.1	4.70491591826086e-07	-0.24456556715588	0.203	0.378	0.00602135139219025	atlas_48h_alh	CG42613
CG32369	5.56694268013727e-07	-0.515922122317707	0.076	0.183	0.00712457324203968	atlas_48h_alh	CG32369
CG32700.1	5.81220123904105e-07	-0.285069610444789	0.12	0.249	0.00743845514572474	atlas_48h_alh	CG32700
E(Pc).1	6.28374399036403e-07	-0.359747859531736	0.083	0.194	0.00804193555886789	atlas_48h_alh	E(Pc)
RpL6.1	6.9797714593941e-07	-0.196136237313159	0.288	0.506	0.00893271151373257	atlas_48h_alh	RpL6
CG3625.1	7.80952878522386e-07	-0.343560938868908	0.12	0.248	0.0099946349393295	atlas_48h_alh	CG3625
Tlk.1	8.34527090109872e-07	-0.260723975484689	0.288	0.505	0.0106802776992261	atlas_48h_alh	Tlk
CG11319.2	1.04368926601252e-06	-0.330113820015201	0.143	0.279	0.0133571352264282	atlas_48h_alh	CG11319
RpL30.2	1.06906482716692e-06	-0.194582950856716	0.318	0.543	0.0136818916580822	atlas_48h_alh	RpL30
PPP4R2r.2	1.10005218141383e-06	-0.283265750745593	0.152	0.292	0.0140784678177342	atlas_48h_alh	PPP4R2r
ND-B22.1	1.21236130243053e-06	-0.374137838185882	0.078	0.185	0.0155157999485059	atlas_48h_alh	ND-B22
RpL32.1	1.2457524117696e-06	-0.214736667123694	0.479	0.733	0.0159431393658273	atlas_48h_alh	RpL32
Gbeta13F.1	1.27025294313605e-06	-0.233902442473762	0.627	0.864	0.0162566971662552	atlas_48h_alh	Gbeta13F
cib.2	1.46064897477057e-06	-0.360614662451106	0.551	0.703	0.0186933855791138	atlas_48h_alh	cib
GluRIA.1	1.46653225263145e-06	-0.402339581958941	0.138	0.268	0.0187686797691773	atlas_48h_alh	GluRIA
amon.1	1.57468276105663e-06	-0.412614539611732	0.094	0.204	0.0201527899760028	atlas_48h_alh	amon
Rap1.1	1.71755772908323e-06	-0.254313023227867	0.187	0.338	0.0219813038168072	atlas_48h_alh	Rap1
CG4612.1	1.89800409756404e-06	-0.150145710490386	0.184	0.344	0.0242906564406246	atlas_48h_alh	CG4612
Ptp99A.1	1.92940613481206e-06	-0.287859768146321	0.274	0.466	0.0246925397133247	atlas_48h_alh	Ptp99A
Hex-A.1	2.00468164061106e-06	-0.302081844884437	0.521	0.736	0.0256559156365404	atlas_48h_alh	Hex-A
sta.1	2.28351179408071e-06	-0.227742539251014	0.396	0.636	0.029224383940645	atlas_48h_alh	sta
Cam	2.30362169172161e-06	-0.173828054622565	0.806	0.944	0.0294817504106532	atlas_48h_alh	Cam
lbk.2	2.50169158518251e-06	-0.131256452060502	0.21	0.386	0.0320166489071657	atlas_48h_alh	lbk
CG14464.1	2.66217819867437e-06	-0.180187285929059	0.226	0.401	0.0340705565866346	atlas_48h_alh	CG14464
Prosap.1	2.8191358824698e-06	-0.319284117556229	0.104	0.218	0.0360793010238486	atlas_48h_alh	Prosap
Paip2.2	3.05366557202495e-06	-0.301274076985759	0.127	0.248	0.0390808119907753	atlas_48h_alh	Paip2
CG45263.1	3.46337831823409e-06	-0.274176294002637	0.297	0.484	0.0443243157167599	atlas_48h_alh	CG45263
tsr.1	3.47363789268647e-06	-0.27607903564169	0.334	0.549	0.0444556177506014	atlas_48h_alh	tsr
Vap33	3.93607601142754e-06	-0.122668568876362	0.274	0.471	0.0503739007942497	atlas_48h_alh	Vap33
Rack1.1	3.96407236143594e-06	-0.19481608288815	0.228	0.402	0.0507321980816572	atlas_48h_alh	Rack1
Dhit.1	4.68773983751404e-06	-0.170882809461446	0.313	0.52	0.0599936944405047	atlas_48h_alh	Dhit
ATPsynCF6.1	5.19436399649989e-06	-0.298249507192722	0.143	0.269	0.0664774704272056	atlas_48h_alh	ATPsynCF6
trn.2	5.3746489877088e-06	-0.220796073959656	0.242	0.401	0.0687847577446972	atlas_48h_alh	trn
ATPsynD.1	5.91120766127118e-06	-0.113886239929375	0.212	0.382	0.0756516356489486	atlas_48h_alh	ATPsynD
RpS4.2	6.11253409706459e-06	-0.157483827375946	0.452	0.699	0.0782282113742326	atlas_48h_alh	RpS4
fs(1)h.1	6.31749082814358e-06	-0.187336899209775	0.267	0.454	0.0808512476185816	atlas_48h_alh	fs(1)h
RpS6.2	6.43978246777932e-06	-0.157565319384769	0.191	0.345	0.0824163360226397	atlas_48h_alh	RpS6
Gdi.2	7.05044871264826e-06	-0.223107285780254	0.175	0.318	0.0902316426244724	atlas_48h_alh	Gdi
DOR.1	7.35546437018894e-06	-0.247846223680491	0.15	0.279	0.0941352330096781	atlas_48h_alh	DOR
dlg1.2	9.44920703470093e-06	-0.174528091869721	0.182	0.323	0.120930951630102	atlas_48h_alh	dlg1
Ggamma1.1	9.62697271001801e-06	-0.163743105378044	0.182	0.329	0.12320599674281	atlas_48h_alh	Ggamma1
Nrg.1	1.07573355373723e-05	-0.140521205867106	0.507	0.752	0.137672380207291	atlas_48h_alh	Nrg
fok.1	1.1095415818018e-05	-0.147526071826616	0.26	0.437	0.141999131638994	atlas_48h_alh	fok
RpL11.1	1.11180059972825e-05	-0.215518807188157	0.343	0.552	0.142288240753222	atlas_48h_alh	RpL11
ND-B14.1	1.1468256435451e-05	-0.262168831655698	0.092	0.192	0.146770745860901	atlas_48h_alh	ND-B14
RpS8.1	1.16306682996155e-05	-0.220202359168886	0.399	0.624	0.14884929289848	atlas_48h_alh	RpS8
His3.3A.1	1.22275362131986e-05	-0.256325035779716	0.145	0.269	0.156488008456515	atlas_48h_alh	His3.3A
inaE	1.23729068049708e-05	-0.207648351127642	0.159	0.293	0.158348461290016	atlas_48h_alh	inaE
gro.1	1.42437509486281e-05	-0.150875394860464	0.205	0.364	0.182291524640542	atlas_48h_alh	gro
tral.2	1.64640743260872e-05	-0.12713936680977	0.235	0.409	0.210707223225264	atlas_48h_alh	tral
RpL34b.2	1.6605897464019e-05	-0.192328026742591	0.267	0.444	0.212522275744515	atlas_48h_alh	RpL34b
ATPsynF.1	1.72334510307485e-05	-0.229853416890779	0.228	0.383	0.220553706291519	atlas_48h_alh	ATPsynF
Jafrac1.2	1.91713798978897e-05	-0.199502243244758	0.205	0.361	0.245355319933192	atlas_48h_alh	Jafrac1
Drat.2	2.1731773924988e-05	-0.182365576262691	0.159	0.289	0.278123242691997	atlas_48h_alh	Drat
RpL10.2	2.31751179080534e-05	-0.214160764535228	0.512	0.745	0.296595158987267	atlas_48h_alh	RpL10
Eip63E.2	2.339816198056e-05	-0.182722092513381	0.244	0.41	0.299449677027207	atlas_48h_alh	Eip63E
RpL19.1	2.43983120258185e-05	-0.162743342743704	0.424	0.655	0.312249597306425	atlas_48h_alh	RpL19
RpL8.1	2.52114404933034e-05	-0.144865476888675	0.401	0.642	0.322656015433297	atlas_48h_alh	RpL8
RpL24	2.69548188201524e-05	-0.157238789433174	0.371	0.59	0.34496777126031	atlas_48h_alh	RpL24
unc-119.1	2.81518574308741e-05	-0.10390417840342	0.214	0.368	0.360287471400326	atlas_48h_alh	unc-119
SNRPG	2.85050795373794e-05	-0.135567651711883	0.118	0.227	0.364808007919382	atlas_48h_alh	SNRPG
BtbVII.2	3.11051737146523e-05	-0.152931797647379	0.168	0.299	0.398084013200121	atlas_48h_alh	BtbVII
luna	3.41133854067508e-05	-0.27764306948766	0.152	0.266	0.436583106435597	atlas_48h_alh	luna
UQCR-11.2	3.45410020125197e-05	-0.377950437176182	0.198	0.326	0.442055743756227	atlas_48h_alh	UQCR-11
RNASEK.2	3.59925506366678e-05	-0.207816474158288	0.171	0.302	0.460632663048074	atlas_48h_alh	RNASEK
COX7C.1	3.94241520697087e-05	-0.171098417009432	0.244	0.412	0.504550298188132	atlas_48h_alh	COX7C
lncRNA:CR40469.2	3.97464739067744e-05	-0.201498842271581	0.438	0.652	0.508675373058899	atlas_48h_alh	lncRNA:CR40469
Hsp27.2	4.45954551450505e-05	-0.320845443278671	0.44	0.592	0.570732634946356	atlas_48h_alh	Hsp27
Tm1	4.48419910755688e-05	-0.147702736342293	0.226	0.379	0.57388780178513	atlas_48h_alh	Tm1
RpS17.1	4.51803245548432e-05	-0.133369449157119	0.392	0.617	0.578217793652883	atlas_48h_alh	RpS17
CG8860	4.53868749402828e-05	-0.148957154875775	0.12	0.224	0.580861225485739	atlas_48h_alh	CG8860
betaTub56D.2	4.56059978165426e-05	-0.141482835516411	0.751	0.92	0.583665560056112	atlas_48h_alh	betaTub56D
Dg.2	4.69483532237778e-05	-0.175163138604905	0.233	0.394	0.600845024557908	atlas_48h_alh	Dg
mts	5.74802691605056e-05	-0.144127343351833	0.279	0.457	0.73563248471615	atlas_48h_alh	mts
SPR.1	5.88844212211851e-05	-0.288011463165029	0.203	0.334	0.753602822788727	atlas_48h_alh	SPR
COX4.1	6.62906459509635e-05	-0.110684008600983	0.145	0.26	0.848387686880431	atlas_48h_alh	COX4
Top1.2	7.22582299832811e-05	-0.134951613741054	0.214	0.363	0.924760827326031	atlas_48h_alh	Top1
MESK2	7.815959503947e-05	-0.110840668571632	0.159	0.28	1	atlas_48h_alh	MESK2
Pal2.1	0.000104468351108658	-0.244929574346994	0.24	0.392	1	atlas_48h_alh	Pal2
tna.1	0.000113054789752281	-0.170276498102231	0.507	0.734	1	atlas_48h_alh	tna
ND-MWFE.1	0.000115813665121752	-0.118446219112013	0.171	0.3	1	atlas_48h_alh	ND-MWFE
Sxl.1	0.000119251606884797	-0.139923598193713	0.157	0.275	1	atlas_48h_alh	Sxl
RpS15.1	0.00014340526467356	-0.222311148710775	0.514	0.737	1	atlas_48h_alh	RpS15
cic.1	0.000144540773653915	-0.114024331687486	0.164	0.284	1	atlas_48h_alh	cic
chinmo.1	0.000146363894382688	-0.117792606056271	0.27	0.425	1	atlas_48h_alh	chinmo
RpS5a.1	0.0001488375060845	-0.158395677189969	0.385	0.597	1	atlas_48h_alh	RpS5a
Mnn1.2	0.00016037402913992	-0.102294458595864	0.161	0.279	1	atlas_48h_alh	Mnn1
para.1	0.00016144556516424	-0.19147966361165	0.359	0.558	1	atlas_48h_alh	para
Pat1	0.000176248030561663	-0.100729691599662	0.136	0.24	1	atlas_48h_alh	Pat1
bel.1	0.000192529745793111	-0.190477841231527	0.387	0.585	1	atlas_48h_alh	bel
emb.2	0.000226368873945034	-0.118983837989965	0.249	0.402	1	atlas_48h_alh	emb
dysc.1	0.000232580819062331	-0.227174797972102	0.574	0.761	1	atlas_48h_alh	dysc
PIG-T.2	0.000248765810308884	-0.153808053071811	0.196	0.318	1	atlas_48h_alh	PIG-T
CG32767.1	0.000255550369157619	-0.159207423960893	0.235	0.386	1	atlas_48h_alh	CG32767
CG14478	0.000268730975495335	-0.108020311595704	0.182	0.302	1	atlas_48h_alh	CG14478
RpL38.1	0.000277611791146355	-0.189412904170849	0.569	0.769	1	atlas_48h_alh	RpL38
dco	0.000317060023259927	-0.106468228743309	0.141	0.242	1	atlas_48h_alh	dco
Alk.1	0.000475476108294686	-0.175062801024233	0.493	0.709	1	atlas_48h_alh	Alk
RpL37A.2	0.00054714033862249	-0.137169083190739	0.488	0.702	1	atlas_48h_alh	RpL37A
RpS24	0.000588677807581605	-0.108690498235849	0.343	0.529	1	atlas_48h_alh	RpS24
Hsp83.2	0.000649911945917991	-0.111210276934747	0.15	0.252	1	atlas_48h_alh	Hsp83
RpS29	0.000757137721991325	-0.12671414765561	0.62	0.818	1	atlas_48h_alh	RpS29
RpL15.1	0.000925489859322844	-0.127698109284878	0.479	0.691	1	atlas_48h_alh	RpL15
fne	0.00100103193425801	-0.116940136504353	0.512	0.729	1	atlas_48h_alh	fne
Cngl.1	0.00106351280925074	-0.111691663351061	0.339	0.503	1	atlas_48h_alh	Cngl
RpS18.1	0.00124259601144193	-0.102592338086364	0.371	0.561	1	atlas_48h_alh	RpS18
RpS27A.1	0.00141739420358139	-0.115677915273785	0.488	0.716	1	atlas_48h_alh	RpS27A
Nep1.1	0.00147293743100132	-0.136546752518252	0.35	0.502	1	atlas_48h_alh	Nep1
COX8.1	0.00168692873409933	-0.134071248952872	0.362	0.54	1	atlas_48h_alh	COX8
cype.1	0.00206247731689438	-0.173176343852186	0.454	0.634	1	atlas_48h_alh	cype
CycG	0.00507011600164896	0.216930811801491	0.224	0.347	1	atlas_48h_alh	CycG
CG43736.2	0.00686362503541915	0.132135685662548	0.207	0.314	1	atlas_48h_alh	CG43736
lncRNA:CR31451	0.0083219280925817	0.140838822933314	0.237	0.363	1	atlas_48h_alh	lncRNA:CR31451
Mapmodulin.2	0.00902867183694858	0.122610429486723	0.318	0.476	1	atlas_48h_alh	Mapmodulin
RpL35A	0.0129519013768472	0.114404475310299	0.265	0.393	1	atlas_48h_alh	RpL35A
awd.2	0.0156315506648496	0.10003534628978	0.38	0.561	1	atlas_48h_alh	awd
Nrx-1	0.0172046027046654	0.166101986485519	0.23	0.341	1	atlas_48h_alh	Nrx-1
Obp44a.1	0.0248338510811239	0.535947776320589	0.601	0.719	1	atlas_48h_alh	Obp44a
eIF4A	0.0395865375653489	0.22166264331079	0.249	0.358	1	atlas_48h_alh	eIF4A
Pdcd4.2	0.039971570157181	0.128485083241598	0.279	0.394	1	atlas_48h_alh	Pdcd4
CG31221.1	0.0447123951718635	-0.148774509835171	0.682	0.794	1	atlas_48h_alh	CG31221
RpL18.2	0.0475767306338161	0.103978147122347	0.38	0.548	1	atlas_48h_alh	RpL18
