# Supplementary material for: Single cell RNA-seq analysis reveals temporally-regulated and quiescence-regulated gene expression in Drosophila larval neuroblasts
Source: Neural Dev. 2022 Aug 24;17:7. doi: 10.1186/s13064-022-00163-7 (PMC9404614; doi:10.1186/s13064-022-00163-7)
Supplement: Supplementary file 24 — Additional file 24. [file 13064_2022_163_MOESM24_ESM.csv]

	p_val	avg_log2FC	pct.1	pct.2	p_val_adj	cluster	gene
CG30172	3.02052832165942e-93	1.72142514220615	0.953	0.532	3.86567214605973e-89	atlas_1h_alh	CG30172
lncRNA:cherub	2.85251530091021e-88	-5.05362086123554	0.007	0.726	3.65064908210488e-84	atlas_1h_alh	lncRNA:cherub
Hex-A	2.28065984545612e-83	1.55785515305107	1	0.837	2.91878847021474e-79	atlas_1h_alh	Hex-A
Drep2	1.94496147845373e-67	1.58297334729147	0.898	0.459	2.48916170012508e-63	atlas_1h_alh	Drep2
betaTub56D	1.59483490906542e-66	-1.34857783309032	0.817	0.955	2.04106971662192e-62	atlas_1h_alh	betaTub56D
Tsp66E	1.95717429438923e-66	1.91064155750772	0.658	0.176	2.50479166195934e-62	atlas_1h_alh	Tsp66E
His4r	4.07986403656221e-63	1.22555655615941	0.949	0.657	5.22140999399232e-59	atlas_1h_alh	His4r
mt:CoI	1.94420503248615e-62	-1.4260616004059	0.729	0.927	2.48819360057577e-58	atlas_1h_alh	mt:CoI
Bacc	1.02032370680854e-60	1.6393805732887	0.878	0.542	1.30581027997357e-56	atlas_1h_alh	Bacc
UQCR-11	4.5093406229085e-59	1.7232502146088	0.769	0.319	5.77105412919829e-55	atlas_1h_alh	UQCR-11
Rdh	1.10056497614126e-57	1.9574276627077	0.569	0.145	1.40850305646559e-53	atlas_1h_alh	Rdh
bel	1.12336366088357e-54	1.32181435895233	0.925	0.577	1.43768081319879e-50	atlas_1h_alh	bel
CG14312	6.23717976874978e-54	1.79535900507176	0.542	0.134	7.98234266804596e-50	atlas_1h_alh	CG14312
cib	1.89486723636868e-53	-2.34851075777752	0.342	0.733	2.42505108910464e-49	atlas_1h_alh	cib
Cngl	8.21704353090818e-52	1.67302864143069	0.837	0.452	1.05161723108563e-47	atlas_1h_alh	Cngl
eEF1alpha1	1.66659818921081e-49	-1.88373851807439	0.39	0.743	2.132912362552e-45	atlas_1h_alh	eEF1alpha1
Pde6	1.70855856986059e-49	1.86655016947313	0.539	0.147	2.18661325770758e-45	atlas_1h_alh	Pde6
cdc14	2.73198281451757e-48	1.60632939645319	0.576	0.167	3.49639160601958e-44	atlas_1h_alh	cdc14
Eip75B	2.77615158592066e-48	1.60501452975764	0.729	0.318	3.55291879966126e-44	atlas_1h_alh	Eip75B
crol	2.04197349072047e-47	1.56087356584667	0.631	0.211	2.61331767342406e-43	atlas_1h_alh	crol
sif	3.8660846720225e-47	1.39474660454961	0.841	0.444	4.94781516325439e-43	atlas_1h_alh	sif
ATPsynF	4.19568550156607e-47	1.17989349792407	0.898	0.519	5.36963830490425e-43	atlas_1h_alh	ATPsynF
CG7630	1.72883895689004e-46	1.14511842438532	0.929	0.637	2.21256809702787e-42	atlas_1h_alh	CG7630
mt:ATPase6	3.69317210230545e-46	-1.60744929012234	0.519	0.806	4.72652165653051e-42	atlas_1h_alh	mt:ATPase6
Sytbeta	1.5049700115314e-45	2.09177259524839	0.471	0.122	1.92606062075789e-41	atlas_1h_alh	Sytbeta
nAChRalpha6	8.03080775695303e-45	0.966817199463989	0.976	0.835	1.02778277673485e-40	atlas_1h_alh	nAChRalpha6
cype	3.85294215882278e-43	1.01245064158064	0.942	0.775	4.93099537486139e-39	atlas_1h_alh	cype
Nlg3	5.87766135262255e-43	1.77210049384368	0.427	0.096	7.52223099908634e-39	atlas_1h_alh	Nlg3
fabp	7.03096003627015e-43	-2.54185670537917	0.142	0.568	8.99822265441854e-39	atlas_1h_alh	fabp
Rap1	1.25371818769931e-42	1.34219855813019	0.729	0.326	1.60450853661758e-38	atlas_1h_alh	Rap1
mt:CoII	2.12245689536196e-42	-1.17797146486855	0.712	0.886	2.71632033468424e-38	atlas_1h_alh	mt:CoII
Rdl	3.19828191633022e-42	0.961145248103435	0.929	0.694	4.09316119651941e-38	atlas_1h_alh	Rdl
Vha14-1	3.35712327167271e-42	1.37015846910399	0.664	0.275	4.29644636308674e-38	atlas_1h_alh	Vha14-1
mt:lrRNA	4.60458377672131e-42	-1.36370432986596	0.664	0.872	5.89294631744793e-38	atlas_1h_alh	mt:lrRNA
VhaM9.7-a	5.6962656120548e-41	1.54096679246698	0.573	0.201	7.29008073030773e-37	atlas_1h_alh	VhaM9.7-a
CG11000	6.05057864564378e-41	1.49257380895549	0.658	0.27	7.74353055069491e-37	atlas_1h_alh	CG11000
CG17124	6.48994902936475e-40	1.19252632702698	0.858	0.522	8.30583676778101e-36	atlas_1h_alh	CG17124
Syn1	1.96968256232059e-39	1.64067651801226	0.447	0.12	2.52079974325789e-35	atlas_1h_alh	Syn1
Rab27	2.06096999596947e-39	1.64526872905623	0.332	0.058	2.63762940084173e-35	atlas_1h_alh	Rab27
Ptp99A	3.66968367076431e-38	1.52227690009079	0.797	0.503	4.69646116184417e-34	atlas_1h_alh	Ptp99A
Hsp23	3.74694605766279e-38	-2.81621160891389	0.088	0.503	4.79534156459684e-34	atlas_1h_alh	Hsp23
Dhit	4.38445540884771e-38	1.04358017711171	0.902	0.62	5.6112260322433e-34	atlas_1h_alh	Dhit
kek1	1.26208839717833e-36	1.83327671463	0.522	0.186	1.61522073070883e-32	atlas_1h_alh	kek1
luna	2.4870451958669e-36	1.32253069243903	0.797	0.482	3.18292044167046e-32	atlas_1h_alh	luna
CG6329	3.34707670049995e-36	-1.40860599760211	0.519	0.776	4.28358876129984e-32	atlas_1h_alh	CG6329
dlg1	8.4554282294189e-36	1.24463344868381	0.722	0.33	1.08212570480103e-31	atlas_1h_alh	dlg1
Pcd	9.00126231762007e-36	1.26591003985524	0.668	0.286	1.15198155140902e-31	atlas_1h_alh	Pcd
Hsp27	1.72198715697178e-35	-2.20136247416376	0.22	0.582	2.20379916349249e-31	atlas_1h_alh	Hsp27
COX8	5.57102055455456e-35	1.01940052793814	0.881	0.609	7.12979210571893e-31	atlas_1h_alh	COX8
Syx1A	2.51914193094347e-34	1.0391679817722	0.837	0.528	3.22399784322146e-30	atlas_1h_alh	Syx1A
HDAC4	4.71727170274747e-34	1.37601912169016	0.488	0.157	6.03716432517622e-30	atlas_1h_alh	HDAC4
Dsp1	1.28881968978989e-33	1.02397729264856	0.861	0.539	1.6494314389931e-29	atlas_1h_alh	Dsp1
COX5A	2.85717718743282e-33	1.17910380522166	0.732	0.377	3.65661536447653e-29	atlas_1h_alh	COX5A
CG13364	7.09580665346804e-33	1.15706937426411	0.695	0.322	9.0812133551084e-29	atlas_1h_alh	CG13364
lncRNA:CR40469	9.71749419493511e-33	-1.88882236849044	0.132	0.522	1.2436449070678e-28	atlas_1h_alh	lncRNA:CR40469
CG6770	2.59305992175585e-32	1.29198504939284	0.661	0.322	3.31859808786314e-28	atlas_1h_alh	CG6770
lncRNA:CR43334	1.02345306644034e-31	1.38630728187329	0.359	0.089	1.30981523443034e-27	atlas_1h_alh	lncRNA:CR43334
msi	1.44366365375896e-31	1.13937461949382	0.803	0.474	1.84760074408071e-27	atlas_1h_alh	msi
Gapdh2	1.15967453049244e-30	1.38944499203189	0.814	0.664	1.48415146412423e-26	atlas_1h_alh	Gapdh2
CG42394	1.94691249310016e-30	1.55479904788306	0.393	0.114	2.49165860866958e-26	atlas_1h_alh	CG42394
dpr1	3.7347179847304e-30	1.70800793072185	0.508	0.196	4.77969207685797e-26	atlas_1h_alh	dpr1
Galphao	5.63742274440533e-30	-1.00804253969618	0.739	0.857	7.21477362828994e-26	atlas_1h_alh	Galphao
CG41128	5.74612295022277e-30	1.1074999271923	0.634	0.287	7.35388815169511e-26	atlas_1h_alh	CG41128
side	8.68858572998387e-30	1.4041571593162	0.393	0.113	1.11196520172334e-25	atlas_1h_alh	side
CG7945	1.82298652211199e-29	1.27953823596121	0.353	0.093	2.33305815099893e-25	atlas_1h_alh	CG7945
CG10543	6.91710606883437e-29	1.33461333042247	0.285	0.06	8.85251234689423e-25	atlas_1h_alh	CG10543
Df31	7.75583437811181e-29	-1.55612081781765	0.305	0.618	9.9259168371075e-25	atlas_1h_alh	Df31
ATPsynE	1.99288057442656e-28	1.02496996140247	0.675	0.332	2.55048855915111e-24	atlas_1h_alh	ATPsynE
Pglym78	2.14293793624905e-28	1.492787387921	0.688	0.496	2.74253197081153e-24	atlas_1h_alh	Pglym78
pum	3.43655346604884e-28	1.12552903150011	0.756	0.457	4.39810112584931e-24	atlas_1h_alh	pum
Hsp67Bc	3.76979059907208e-28	1.25230519674038	0.525	0.208	4.82457800869245e-24	atlas_1h_alh	Hsp67Bc
RNASEK	1.98075420523348e-27	1.12985366908056	0.681	0.365	2.53496923185781e-23	atlas_1h_alh	RNASEK
fs(1)h	4.0790426930553e-27	0.984140114578959	0.681	0.34	5.22035883857217e-23	atlas_1h_alh	fs(1)h
pcs	4.35741659504578e-27	1.22559233510554	0.41	0.132	5.57662175833959e-23	atlas_1h_alh	pcs
ATPsynG	1.23435912337254e-26	0.942798626194965	0.79	0.455	1.57973280609218e-22	atlas_1h_alh	ATPsynG
CG44774	1.43176487563115e-26	1.19977131439606	0.39	0.12	1.83237268783275e-22	atlas_1h_alh	CG44774
His3.3B	3.39758075226545e-26	-1.25838392985355	0.485	0.712	4.34822384674932e-22	atlas_1h_alh	His3.3B
sdt	4.39420670609125e-26	1.14338956675725	0.58	0.269	5.62370574245558e-22	atlas_1h_alh	sdt
Vha13	1.41209531177204e-25	0.971444533450101	0.722	0.41	1.80719958000586e-21	atlas_1h_alh	Vha13
UQCR-Q	1.4530111785357e-25	0.831673142609023	0.868	0.548	1.85956370628999e-21	atlas_1h_alh	UQCR-Q
SdhC	1.71554522486899e-25	1.17768811049098	0.444	0.161	2.19555477878733e-21	atlas_1h_alh	SdhC
salr	2.17788824056973e-25	1.77718474426906	0.329	0.101	2.78726137028114e-21	atlas_1h_alh	salr
Oda	3.03115089499289e-25	0.978128341328201	0.702	0.369	3.8792669154119e-21	atlas_1h_alh	Oda
ND-MLRQ	3.17055606757706e-25	1.00933875242302	0.681	0.363	4.05767765528512e-21	atlas_1h_alh	ND-MLRQ
CG42613	5.77806528710774e-25	0.913597769808729	0.769	0.468	7.39476795444049e-21	atlas_1h_alh	CG42613
CG43222	1.13977335187381e-24	0.985023932881366	0.715	0.428	1.4586819357281e-20	atlas_1h_alh	CG43222
CG2269	1.49702387848692e-24	-1.50498017124989	0.688	0.812	1.91589115968756e-20	atlas_1h_alh	CG2269
Obp44a	3.99020192478324e-24	-1.20666531480222	0.522	0.736	5.10666042333759e-20	atlas_1h_alh	Obp44a
Cyt-c-p	4.58215156878819e-24	1.17397511826158	0.492	0.207	5.86423757773512e-20	atlas_1h_alh	Cyt-c-p
Msp300	5.63027468594857e-24	-1.2860080779918	0.461	0.675	7.20562554307698e-20	atlas_1h_alh	Msp300
CG34200	6.59220396784366e-24	1.11180303264155	0.488	0.2	8.43670263804631e-20	atlas_1h_alh	CG34200
GABA-B-R1	7.29022031103218e-24	1.08736187272588	0.397	0.136	9.33002395405899e-20	atlas_1h_alh	GABA-B-R1
Nlg2	1.09212293907956e-23	1.0387172933206	0.569	0.264	1.39769893743402e-19	atlas_1h_alh	Nlg2
dpr13	1.43254495616549e-23	1.35018821625689	0.6	0.308	1.8333710349006e-19	atlas_1h_alh	dpr13
Gs1l	1.65614071635514e-23	1.1633189103555	0.325	0.096	2.11952888879131e-19	atlas_1h_alh	Gs1l
tou	2.22112613762479e-23	0.959646431729211	0.505	0.207	2.84259723093221e-19	atlas_1h_alh	tou
ox	2.66265448494539e-23	0.843949033582238	0.868	0.609	3.40766520983311e-19	atlas_1h_alh	ox
Bsg	3.7474946545717e-23	0.872112361132685	0.786	0.518	4.79604365892086e-19	atlas_1h_alh	Bsg
Pal2	6.84375585260458e-23	-1.43862143390844	0.369	0.603	8.75863874016334e-19	atlas_1h_alh	Pal2
hdc	7.16303427752254e-23	-1.54240626462146	0.092	0.404	9.16725126837334e-19	atlas_1h_alh	hdc
CG42337	7.32765854595833e-23	1.24769094656048	0.356	0.117	9.37793740711747e-19	atlas_1h_alh	CG42337
lncRNA:noe	7.74910698959836e-23	-2.35695625401829	0.108	0.402	9.91730712528799e-19	atlas_1h_alh	lncRNA:noe
Neb-cGP	1.81028416519615e-22	0.841797314340874	0.827	0.552	2.31680167461803e-18	atlas_1h_alh	Neb-cGP
veli	5.01145248393466e-22	1.05280750085818	0.241	0.055	6.41365688893957e-18	atlas_1h_alh	veli
fok	1.20496069344872e-21	0.91526713618011	0.637	0.336	1.54210869547568e-17	atlas_1h_alh	fok
levy	3.14997826448093e-21	0.824295905013023	0.749	0.472	4.0313421828827e-17	atlas_1h_alh	levy
HSPC300	4.42236427318364e-21	1.19589193802224	0.237	0.058	5.65974179682042e-17	atlas_1h_alh	HSPC300
CG5446	4.61324758806682e-21	1.03547642128282	0.268	0.071	5.90403426320792e-17	atlas_1h_alh	CG5446
Eip78C	5.14965988895338e-21	1.37648304581033	0.288	0.085	6.59053472588253e-17	atlas_1h_alh	Eip78C
rad	6.71859388135907e-21	1.56018525506358	0.458	0.207	8.59845644936334e-17	atlas_1h_alh	rad
HmgZ	7.39602898427793e-21	1.1054096846961	0.661	0.43	9.46543789407889e-17	atlas_1h_alh	HmgZ
CG13954	8.6892202607704e-21	0.900015696031311	0.739	0.429	1.1120464089734e-16	atlas_1h_alh	CG13954
CG31635	1.17142688222602e-20	1.16444209944635	0.305	0.095	1.49919212387286e-16	atlas_1h_alh	CG31635
UQCR-6.4	1.39537809354842e-20	0.676449950176091	0.892	0.651	1.78580488412326e-16	atlas_1h_alh	UQCR-6.4
CG42750	1.76218962601547e-20	1.39518795303136	0.407	0.167	2.2552502833746e-16	atlas_1h_alh	CG42750
Pkc53E	1.90332131114016e-20	1.00811535563293	0.702	0.424	2.43587061399717e-16	atlas_1h_alh	Pkc53E
Cbp53E	2.22563809023598e-20	0.981427791737171	0.922	0.787	2.84837162788401e-16	atlas_1h_alh	Cbp53E
Pitslre	3.65281231214518e-20	1.10086502472673	0.329	0.108	4.6748691970834e-16	atlas_1h_alh	Pitslre
vvl	1.4918402803437e-19	1.38555146868234	0.658	0.414	1.90925719078387e-15	atlas_1h_alh	vvl
Tsp42Ej	1.8353527200615e-19	1.20593879404703	0.346	0.127	2.3488844111347e-15	atlas_1h_alh	Tsp42Ej
RpS14a	2.93151476930266e-19	-1.14658652508902	0.41	0.611	3.75175260175355e-15	atlas_1h_alh	RpS14a
BI-1	3.2582761783625e-19	1.15630132637915	0.237	0.062	4.16994185306833e-15	atlas_1h_alh	BI-1
CG13108	5.10507050194658e-19	0.831745374896975	0.125	0.015	6.53346922839124e-15	atlas_1h_alh	CG13108
Gapdh1	2.90984152441961e-18	1.16049116135113	0.715	0.603	3.72401518295221e-14	atlas_1h_alh	Gapdh1
CG3262	4.11693121452039e-18	1.02964949013686	0.22	0.057	5.26884856834319e-14	atlas_1h_alh	CG3262
CG9034	4.19088576712468e-18	0.886822512202433	0.458	0.206	5.36349560476616e-14	atlas_1h_alh	CG9034
AP-2sigma	5.84664986806629e-18	0.987267926083242	0.441	0.201	7.48254250115124e-14	atlas_1h_alh	AP-2sigma
CG13920	6.3063208320562e-18	0.951801012576327	0.261	0.077	8.07082940086553e-14	atlas_1h_alh	CG13920
Act5C	7.9409776739454e-18	-1.08833951007589	0.461	0.639	1.01628632271153e-13	atlas_1h_alh	Act5C
Jafrac1	8.48324175751543e-18	-1.52878305482246	0.197	0.438	1.08568528012682e-13	atlas_1h_alh	Jafrac1
CG4101	9.82846598045396e-18	1.04012245448313	0.254	0.076	1.2578470761785e-13	atlas_1h_alh	CG4101
stg	9.92859566473439e-18	-2.28211321409693	0	0.21	1.27066167317271e-13	atlas_1h_alh	stg
Psc	1.01056966501257e-17	0.996160369916779	0.302	0.102	1.29332705728309e-13	atlas_1h_alh	Psc
CG32683	1.01849998081813e-17	1.33423149305043	0.173	0.037	1.30347627545104e-13	atlas_1h_alh	CG32683
CG8671	1.02934959650033e-17	0.869925241440998	0.329	0.117	1.31736161360113e-13	atlas_1h_alh	CG8671
gro	1.23058743136188e-17	0.968070036226748	0.553	0.294	1.57490579465693e-13	atlas_1h_alh	gro
RpL3	1.68981311395777e-17	-1.10665050317887	0.424	0.598	2.16262282324316e-13	atlas_1h_alh	RpL3
Hsc70Cb	1.72335134606018e-17	-1.25752603372095	0.292	0.536	2.20554505268782e-13	atlas_1h_alh	Hsc70Cb
CG1677	4.74114215889931e-17	1.10290734342619	0.336	0.128	6.06771373495933e-13	atlas_1h_alh	CG1677
nrm	5.12033296715717e-17	1.37801140453058	0.22	0.063	6.55300213136775e-13	atlas_1h_alh	nrm
Hrb87F	6.0490145245408e-17	-1.80286960946704	0.071	0.303	7.74152878850732e-13	atlas_1h_alh	Hrb87F
CG40045	6.38807590273223e-17	0.886667636380029	0.369	0.146	8.17545954031671e-13	atlas_1h_alh	CG40045
DOR	6.54311422486739e-17	0.904594328234468	0.4	0.165	8.37387758498529e-13	atlas_1h_alh	DOR
Vha36-1	7.06343793899846e-17	0.974982837284279	0.498	0.262	9.03978787433023e-13	atlas_1h_alh	Vha36-1
CG4587	9.08352955136238e-17	0.909718116141782	0.336	0.126	1.16251011198336e-12	atlas_1h_alh	CG4587
Dak1	1.0576935444718e-16	1.08707878095934	0.356	0.145	1.35363619821501e-12	atlas_1h_alh	Dak1
Adk1	2.24836432032523e-16	0.814999730297277	0.132	0.022	2.87745665715223e-12	atlas_1h_alh	Adk1
RpS6	2.59553007360549e-16	-1.44797639026485	0.21	0.435	3.3217593882003e-12	atlas_1h_alh	RpS6
eEF1alpha2	3.51335732037676e-16	-1.8999805330586	0.034	0.244	4.49639469861818e-12	atlas_1h_alh	eEF1alpha2
skd	3.61275005474905e-16	0.97464703707578	0.366	0.155	4.62359752006783e-12	atlas_1h_alh	skd
Prosap	3.95767123236752e-16	0.890343848022833	0.451	0.212	5.06502764318396e-12	atlas_1h_alh	Prosap
CG9932	4.01281259037799e-16	0.951158163750635	0.295	0.104	5.13559755316575e-12	atlas_1h_alh	CG9932
Caper	4.55058669820592e-16	0.984860464282268	0.254	0.081	5.82384085636394e-12	atlas_1h_alh	Caper
CG13743	5.1376197959071e-16	-1.85608235820183	0.054	0.271	6.57512581480191e-12	atlas_1h_alh	CG13743
ringer	6.30300455590621e-16	0.984505321609315	0.271	0.092	8.06658523064877e-12	atlas_1h_alh	ringer
Hsp26	7.03466196932416e-16	-1.77139813589085	0.241	0.46	9.00296038834106e-12	atlas_1h_alh	Hsp26
EMC6	7.19283764090657e-16	0.866571433068326	0.295	0.105	9.20539361283222e-12	atlas_1h_alh	EMC6
JIL-1	8.44093335915675e-16	0.912427797184725	0.285	0.099	1.08027065130488e-11	atlas_1h_alh	JIL-1
dysc	8.96907818792388e-16	0.703506168111924	0.732	0.508	1.1478626264905e-11	atlas_1h_alh	dysc
side-II	1.21738043827548e-15	1.10035177421669	0.227	0.069	1.55800348490496e-11	atlas_1h_alh	side-II
AstC-R2	1.38310659381845e-15	1.09650164005156	0.38	0.165	1.77009981876886e-11	atlas_1h_alh	AstC-R2
Acbp1	1.60247097511262e-15	0.83383823232362	0.38	0.161	2.05084235394913e-11	atlas_1h_alh	Acbp1
ND-B14.5A	1.63820511913595e-15	0.886921015689531	0.281	0.099	2.09657491147019e-11	atlas_1h_alh	ND-B14.5A
CG18508	1.65548793954737e-15	0.905056062805408	0.207	0.058	2.11869346503272e-11	atlas_1h_alh	CG18508
Ubx	1.91003722206827e-15	1.40201226308368	0.159	0.036	2.44446563680297e-11	atlas_1h_alh	Ubx
CG34117	1.95142809988798e-15	0.842679901138819	0.2	0.053	2.49743768223664e-11	atlas_1h_alh	CG34117
CG12848	2.28401412009156e-15	0.931974639523299	0.224	0.067	2.92308127089318e-11	atlas_1h_alh	CG12848
mt:Cyt-b	2.5163914185326e-15	-0.850080459322374	0.556	0.718	3.22047773743802e-11	atlas_1h_alh	mt:Cyt-b
CG17059	2.83794114114412e-15	0.799838508171203	0.356	0.146	3.63199707243625e-11	atlas_1h_alh	CG17059
RpL8	4.04540687675344e-15	-0.864352869505895	0.536	0.674	5.17731172086905e-11	atlas_1h_alh	RpL8
Akap200	5.34490757096561e-15	-1.4137193944201	0.169	0.396	6.84041270932179e-11	atlas_1h_alh	Akap200
mt:ND4	6.21457193312331e-15	-1.20265464651743	0.278	0.495	7.95340916001121e-11	atlas_1h_alh	mt:ND4
cindr	7.21302255158041e-15	0.839878490716173	0.481	0.243	9.23122626151261e-11	atlas_1h_alh	cindr
robl	7.4613037250767e-15	0.840037848572395	0.349	0.144	9.54897650735316e-11	atlas_1h_alh	robl
ND-13A	7.55505489292717e-15	0.937159136716624	0.305	0.12	9.6689592519682e-11	atlas_1h_alh	ND-13A
CG13585	8.93490947233835e-15	1.02769350648419	0.18	0.047	1.14348971426986e-10	atlas_1h_alh	CG13585
CG1695	9.26196453049104e-15	0.823724123768922	0.319	0.123	1.18534622061224e-10	atlas_1h_alh	CG1695
Ubr3	1.13862549662507e-14	0.728121902040266	0.254	0.084	1.45721291058077e-10	atlas_1h_alh	Ubr3
COX5B	1.19616213905754e-14	0.684167390603073	0.62	0.369	1.53084830556584e-10	atlas_1h_alh	COX5B
CG32982	1.28824268910051e-14	1.29095421952367	0.288	0.113	1.64869299351083e-10	atlas_1h_alh	CG32982
dpr8	1.30678899049278e-14	0.834068264892666	0.356	0.148	1.67242855003266e-10	atlas_1h_alh	dpr8
Frq1	1.34625648156352e-14	0.999632635369584	0.498	0.267	1.72293904510499e-10	atlas_1h_alh	Frq1
maf-S	1.75571679165859e-14	0.953380838684453	0.329	0.135	2.24696634996466e-10	atlas_1h_alh	maf-S
Stacl	1.84560944908044e-14	0.850877862289134	0.515	0.284	2.36201097293315e-10	atlas_1h_alh	Stacl
shakB	2.09871345086753e-14	0.904762029865584	0.346	0.148	2.68593347442027e-10	atlas_1h_alh	shakB
CG3726	2.64921695003224e-14	0.976961977730091	0.176	0.046	3.39046785265126e-10	atlas_1h_alh	CG3726
prim	2.89954193175326e-14	1.09064539388319	0.285	0.109	3.71083376425782e-10	atlas_1h_alh	prim
ATPsynCF6	3.44735503108878e-14	0.645919666689422	0.624	0.363	4.41192496878742e-10	atlas_1h_alh	ATPsynCF6
CG45263	4.58212580169908e-14	1.2451022762121	0.336	0.148	5.86420460101448e-10	atlas_1h_alh	CG45263
Bgb	4.83194716253698e-14	0.940942840496865	0.149	0.034	6.18392597861482e-10	atlas_1h_alh	Bgb
COX7A	5.15029534095233e-14	0.67643475299174	0.647	0.416	6.59134797735079e-10	atlas_1h_alh	COX7A
CG43324	5.55069019653248e-14	0.925364749957854	0.322	0.135	7.10377331352227e-10	atlas_1h_alh	CG43324
mtgo	5.73710679389345e-14	0.972539382073542	0.336	0.145	7.34234927482484e-10	atlas_1h_alh	mtgo
CG16711	5.73922234582946e-14	0.784920855933517	0.492	0.26	7.34505675819254e-10	atlas_1h_alh	CG16711
DopEcR	8.04396518206939e-14	0.787289367108614	0.353	0.153	1.02946666400124e-09	atlas_1h_alh	DopEcR
GMF	8.70731200961246e-14	0.752049907452819	0.125	0.024	1.1143617909902e-09	atlas_1h_alh	GMF
RapGAP1	1.06426689773522e-13	1.16217166548726	0.498	0.289	1.36204877572153e-09	atlas_1h_alh	RapGAP1
InR	1.07685055980288e-13	0.92302003214963	0.2	0.06	1.37815334643573e-09	atlas_1h_alh	InR
pros	1.11272028313992e-13	-2.13163013184028	0.027	0.212	1.42405941836247e-09	atlas_1h_alh	pros
ND-B14	1.17833899203448e-13	0.79394803057392	0.478	0.254	1.50803824200572e-09	atlas_1h_alh	ND-B14
Octbeta2R	1.24018388584144e-13	0.954829646157198	0.315	0.133	1.58718733709987e-09	atlas_1h_alh	Octbeta2R
Pits	1.25953784609996e-13	0.716894875217361	0.688	0.446	1.61195653543872e-09	atlas_1h_alh	Pits
CG17454	1.26885976358271e-13	0.837310048134897	0.197	0.059	1.62388672543315e-09	atlas_1h_alh	CG17454
CG46448	1.46655356963678e-13	1.22516894454505	0.315	0.134	1.87689525842115e-09	atlas_1h_alh	CG46448
klg	2.20301215205526e-13	1.21446434462867	0.502	0.305	2.81941495220032e-09	atlas_1h_alh	klg
Fife	2.47733866133177e-13	0.79493283974462	0.292	0.115	3.1704980187724e-09	atlas_1h_alh	Fife
CG31855	2.78725021915667e-13	0.773006448276815	0.156	0.039	3.56712283047671e-09	atlas_1h_alh	CG31855
Scgbeta	2.91498866235927e-13	0.809984739520203	0.227	0.077	3.73060249008739e-09	atlas_1h_alh	Scgbeta
mt:ND5	4.48419295121392e-13	-1.37511065183776	0.115	0.321	5.73887013896357e-09	atlas_1h_alh	mt:ND5
thoc7	4.90781463029926e-13	0.797840119688984	0.142	0.034	6.28102116385699e-09	atlas_1h_alh	thoc7
CG14321	5.006377385225e-13	0.859972725348291	0.258	0.096	6.40716177761095e-09	atlas_1h_alh	CG14321
MtnA	5.41878437194797e-13	-1.14240666176621	0.19	0.408	6.93496023921901e-09	atlas_1h_alh	MtnA
salm	7.43981209088675e-13	1.25030395351403	0.271	0.114	9.52147151391687e-09	atlas_1h_alh	salm
ubl	8.23511019880746e-13	0.920379178769003	0.22	0.076	1.05392940324338e-08	atlas_1h_alh	ubl
RpS27A	8.38871866504249e-13	-0.70667360964697	0.586	0.733	1.07358821475214e-08	atlas_1h_alh	RpS27A
5-HT1B	8.74825739746505e-13	0.960644092874607	0.2	0.065	1.11960198172758e-08	atlas_1h_alh	5-HT1B
Cad87A	1.01460354913154e-12	0.920440051317017	0.322	0.144	1.29848962217854e-08	atlas_1h_alh	Cad87A
CG31688	1.02562610607192e-12	0.816857325262573	0.214	0.071	1.31259629055084e-08	atlas_1h_alh	CG31688
Hsc70-3	1.16132434240853e-12	-1.48817054348175	0.119	0.311	1.48626289341444e-08	atlas_1h_alh	Hsc70-3
CG5758	1.36737492165155e-12	-1.50195592597821	0.064	0.254	1.74996642472966e-08	atlas_1h_alh	CG5758
EloC	1.59705644790554e-12	0.701046217549174	0.247	0.09	2.0439128420295e-08	atlas_1h_alh	EloC
CG9065	1.60628839043989e-12	0.751571955529263	0.234	0.083	2.05572788208497e-08	atlas_1h_alh	CG9065
flw	1.75493621148825e-12	0.815675163699495	0.298	0.125	2.24596736346267e-08	atlas_1h_alh	flw
Ank2	1.96490925462159e-12	-0.791367502231949	0.532	0.672	2.51469086406471e-08	atlas_1h_alh	Ank2
Rsf1	1.96789320047571e-12	0.794399746338768	0.312	0.133	2.51850971796881e-08	atlas_1h_alh	Rsf1
CG43737	1.9762710299515e-12	0.955200645042238	0.498	0.296	2.52923166413192e-08	atlas_1h_alh	CG43737
Pfdn1	2.30013422045189e-12	0.783095628412527	0.241	0.088	2.94371177533433e-08	atlas_1h_alh	Pfdn1
beat-IIIb	2.32986619850915e-12	1.02258496675099	0.142	0.036	2.98176276085201e-08	atlas_1h_alh	beat-IIIb
Gdi	2.42856525575154e-12	-1.08286271034407	0.264	0.462	3.10807781431082e-08	atlas_1h_alh	Gdi
amon	2.99243563926988e-12	-1.39601403773464	0.156	0.352	3.82971913113759e-08	atlas_1h_alh	amon
ND-MWFE	3.22125155715746e-12	0.722367861695018	0.617	0.408	4.12255774285012e-08	atlas_1h_alh	ND-MWFE
Sec61gamma	3.30856970390253e-12	0.745284455761582	0.305	0.13	4.23430750705445e-08	atlas_1h_alh	Sec61gamma
mbl	3.7017241347616e-12	0.698833436461281	0.759	0.57	4.73746654766789e-08	atlas_1h_alh	mbl
mamo	3.74438105418325e-12	-2.04415271558801	0	0.145	4.79205887314373e-08	atlas_1h_alh	mamo
Socs36E	3.8192283608081e-12	0.734853396031024	0.349	0.161	4.88784845616221e-08	atlas_1h_alh	Socs36E
RpL36A	4.02131410547173e-12	-0.730531779231443	0.556	0.676	5.14647779218271e-08	atlas_1h_alh	RpL36A
nmo	4.44638501838405e-12	0.605521511166816	0.641	0.423	5.69048354652791e-08	atlas_1h_alh	nmo
RpL37a	5.00264944797142e-12	-0.749820622613249	0.583	0.701	6.40239076351382e-08	atlas_1h_alh	RpL37a
RpL10	6.11248028478334e-12	-0.663917447322227	0.603	0.74	7.82275226846571e-08	atlas_1h_alh	RpL10
CG44838	6.75849712594349e-12	0.843252835006154	0.153	0.042	8.64952462178248e-08	atlas_1h_alh	CG44838
TfIIA-S	9.68583693318479e-12	0.677115999230976	0.278	0.113	1.23959341070899e-07	atlas_1h_alh	TfIIA-S
CG7582	1.0261922205279e-11	0.824598290504486	0.18	0.057	1.31332080383161e-07	atlas_1h_alh	CG7582
CG9705	1.0612753637172e-11	-1.37628281606547	0.139	0.322	1.35822021048528e-07	atlas_1h_alh	CG9705
raskol	1.07938428785934e-11	0.791747909473494	0.234	0.088	1.38139601160239e-07	atlas_1h_alh	raskol
Syp	1.16742521116323e-11	-1.63064732661487	0	0.139	1.49407078524671e-07	atlas_1h_alh	Syp
RpS23	1.22421244095201e-11	-0.897404125484292	0.441	0.584	1.56674708193038e-07	atlas_1h_alh	RpS23
CG8860	1.22895783145644e-11	0.700415991111233	0.437	0.228	1.57282023269795e-07	atlas_1h_alh	CG8860
CG30423	1.2497665545168e-11	0.690322249815287	0.315	0.139	1.5994512364706e-07	atlas_1h_alh	CG30423
RFeSP	1.32081450020745e-11	0.752305233368781	0.403	0.207	1.69037839736549e-07	atlas_1h_alh	RFeSP
CG42361	1.5529736237475e-11	0.883029669446919	0.264	0.109	1.98749564367205e-07	atlas_1h_alh	CG42361
SkpA	1.64777001977956e-11	0.6306092989674	0.363	0.172	2.10881607131388e-07	atlas_1h_alh	SkpA
sd	1.7476332403713e-11	0.623281513505305	0.298	0.127	2.23662102102719e-07	atlas_1h_alh	sd
CG42450	1.75505439657765e-11	0.714530814745913	0.461	0.256	2.24611861674007e-07	atlas_1h_alh	CG42450
CG16779	1.84033540321686e-11	0.769219122302781	0.288	0.123	2.35526124903693e-07	atlas_1h_alh	CG16779
Rpt2	1.972979051453e-11	-1.49526399988539	0.108	0.282	2.52501859004954e-07	atlas_1h_alh	Rpt2
RpL37A	2.4980746055682e-11	-0.678756844256444	0.61	0.711	3.19703588020618e-07	atlas_1h_alh	RpL37A
bru3	2.69738654937955e-11	0.727213077992673	0.722	0.559	3.45211530589594e-07	atlas_1h_alh	bru3
GstZ2	2.71184549440826e-11	-1.54904484534752	0.027	0.18	3.47061986374369e-07	atlas_1h_alh	GstZ2
cic	3.68897233596767e-11	0.690880988196188	0.461	0.25	4.72114679557143e-07	atlas_1h_alh	cic
mRpL42	3.71413406227729e-11	0.700703742439907	0.2	0.069	4.75334877290248e-07	atlas_1h_alh	mRpL42
ND-B17.2	3.873076576918e-11	0.706778929539218	0.336	0.157	4.95676340313965e-07	atlas_1h_alh	ND-B17.2
kuz	3.93078214895801e-11	0.777246039661863	0.434	0.237	5.03061499423646e-07	atlas_1h_alh	kuz
pre-rRNA:CR45845	3.9604357752134e-11	-1.44702917559116	0.031	0.188	5.06856570511811e-07	atlas_1h_alh	pre-rRNA:CR45845
mRpS14	4.54332565917055e-11	0.877792734182212	0.247	0.102	5.81454817860647e-07	atlas_1h_alh	mRpS14
mRpS21	4.55837379738562e-11	0.839295202110558	0.227	0.089	5.83380678589412e-07	atlas_1h_alh	mRpS21
alphaTub84D	4.66195027784565e-11	-1.46898766587494	0.058	0.221	5.96636396558686e-07	atlas_1h_alh	alphaTub84D
Not1	5.01476773963234e-11	0.826910541150294	0.383	0.199	6.41789975318147e-07	atlas_1h_alh	Not1
tow	5.08097388372745e-11	0.565910042210882	0.681	0.447	6.50263037639439e-07	atlas_1h_alh	tow
lncRNA:roX2	5.28718619344975e-11	0.83776748993288	0.244	0.098	6.76654089037699e-07	atlas_1h_alh	lncRNA:roX2
CG3566	5.60649321107829e-11	0.76019586159394	0.217	0.081	7.175190011538e-07	atlas_1h_alh	CG3566
RpS4	5.96144280073508e-11	-0.671758529148145	0.614	0.725	7.62945449638075e-07	atlas_1h_alh	RpS4
RpII18	6.33548769037643e-11	0.806547738315255	0.268	0.115	8.10815714614376e-07	atlas_1h_alh	RpII18
scrt	6.75136142188811e-11	0.723330379922024	0.444	0.25	8.64039234773241e-07	atlas_1h_alh	scrt
Srrm234	8.29217742296936e-11	0.684549136628047	0.336	0.161	1.06123286659162e-06	atlas_1h_alh	Srrm234
Antp	8.32912660715236e-11	1.73060108824466	0.183	0.066	1.06596162318336e-06	atlas_1h_alh	Antp
Pen	8.59241443310616e-11	-1.39173886536553	0.027	0.178	1.09965719914893e-06	atlas_1h_alh	Pen
RpL21	8.63267121264877e-11	-0.752991062753082	0.495	0.631	1.10480926179479e-06	atlas_1h_alh	RpL21
RpLP1	8.9640483574126e-11	-0.478996304780353	0.742	0.848	1.14721890878166e-06	atlas_1h_alh	RpLP1
ND-B16.6	9.52624367399038e-11	0.628782507405277	0.336	0.159	1.21916866539729e-06	atlas_1h_alh	ND-B16.6
5-HT1A	1.00272083865194e-10	0.880930642683622	0.546	0.353	1.28328212930675e-06	atlas_1h_alh	5-HT1A
Calx	1.02779032660878e-10	1.09399096378898	0.305	0.146	1.31536605999391e-06	atlas_1h_alh	Calx
CG40228	1.19320984325999e-10	0.668577375575211	0.207	0.076	1.52706995740414e-06	atlas_1h_alh	CG40228
CG33143	1.3304384545345e-10	0.694954841792998	0.139	0.039	1.70269513411325e-06	atlas_1h_alh	CG33143
Grx1	1.45945946975531e-10	0.801661956651091	0.153	0.046	1.86781622939284e-06	atlas_1h_alh	Grx1
mRpL34	1.47196076407246e-10	0.80764063940985	0.305	0.147	1.88381538585994e-06	atlas_1h_alh	mRpL34
ND-B18	1.87765859847366e-10	0.709545464033815	0.268	0.116	2.40302747432659e-06	atlas_1h_alh	ND-B18
Spn	1.89848968359178e-10	0.689216328531929	0.319	0.151	2.42968709706076e-06	atlas_1h_alh	Spn
Sfxn1-3	2.17630233697401e-10	0.629284073107687	0.247	0.101	2.78523173085934e-06	atlas_1h_alh	Sfxn1-3
PPP4R2r	2.39498732225534e-10	-1.22621269363183	0.146	0.319	3.06510477502238e-06	atlas_1h_alh	PPP4R2r
CG42458	2.47290195560988e-10	0.878082372545122	0.166	0.055	3.16481992278952e-06	atlas_1h_alh	CG42458
ps	2.61935648347711e-10	0.48501994296441	0.847	0.685	3.35225242755401e-06	atlas_1h_alh	ps
Dscam2	3.14149228296516e-10	0.957101750847878	0.417	0.24	4.02048182373881e-06	atlas_1h_alh	Dscam2
sun	3.54368284008473e-10	0.515597553996046	0.58	0.367	4.53520529874044e-06	atlas_1h_alh	sun
Rab26	4.02084368280731e-10	0.751746583663648	0.203	0.077	5.1458757452568e-06	atlas_1h_alh	Rab26
RpL7A	4.28390568707117e-10	-0.805459286263784	0.458	0.6	5.48254249831368e-06	atlas_1h_alh	RpL7A
Nrt	5.31172135103166e-10	-1.27268746883638	0.146	0.31	6.79794098505032e-06	atlas_1h_alh	Nrt
ND-AGGG	5.91259195885445e-10	0.660655372156956	0.342	0.169	7.56693518894193e-06	atlas_1h_alh	ND-AGGG
CG10674	6.06429405715732e-10	0.692813130720103	0.163	0.054	7.76108353434993e-06	atlas_1h_alh	CG10674
RpS18	6.43619385742136e-10	-0.820275284680329	0.492	0.598	8.23704089872785e-06	atlas_1h_alh	RpS18
RpL26	6.64861144887386e-10	-0.676276965551899	0.532	0.654	8.50889293226877e-06	atlas_1h_alh	RpL26
CG11151	6.79431751594057e-10	0.646919149769188	0.241	0.102	8.69536755690075e-06	atlas_1h_alh	CG11151
CG14989	6.88287029401505e-10	1.27249497421679	0.339	0.166	8.80869740228046e-06	atlas_1h_alh	CG14989
RpS17	7.84347437212667e-10	-0.768583459705361	0.522	0.627	1.00380785014477e-05	atlas_1h_alh	RpS17
Ca-alpha1T	9.79601467404645e-10	0.734553131513388	0.237	0.1	1.25369395798447e-05	atlas_1h_alh	Ca-alpha1T
VhaPPA1-1	1.08438162628818e-09	0.624874796358085	0.247	0.105	1.38779160532361e-05	atlas_1h_alh	VhaPPA1-1
Yeti	1.25184852332632e-09	0.552351163219942	0.325	0.154	1.60211574015302e-05	atlas_1h_alh	Yeti
CG7637	1.27564261898043e-09	0.585667565897171	0.39	0.212	1.63256742377115e-05	atlas_1h_alh	CG7637
REPTOR-BP	1.34109181884344e-09	0.765157778440858	0.183	0.068	1.71632930975584e-05	atlas_1h_alh	REPTOR-BP
Gug	1.47654974154783e-09	0.696204163049757	0.332	0.17	1.88968835923291e-05	atlas_1h_alh	Gug
plum	1.66679850492519e-09	0.709086301787712	0.2	0.077	2.13316872660326e-05	atlas_1h_alh	plum
Arf102F	1.93147283028772e-09	0.661446739541061	0.183	0.068	2.47189892820223e-05	atlas_1h_alh	Arf102F
mRpL33	2.47506498160959e-09	0.569541589535747	0.325	0.161	3.16758816346396e-05	atlas_1h_alh	mRpL33
RhoGAP71E	2.57957322498292e-09	0.647840867311782	0.42	0.244	3.30133781333314e-05	atlas_1h_alh	RhoGAP71E
CG34132	2.6161227176393e-09	0.668179879944009	0.288	0.138	3.34811385403478e-05	atlas_1h_alh	CG34132
unk	2.68291024019737e-09	0.749806459330464	0.295	0.144	3.4335885254046e-05	atlas_1h_alh	unk
CG7154	2.70117909219888e-09	0.687063820896918	0.186	0.071	3.45696900219613e-05	atlas_1h_alh	CG7154
RpS9	2.90693077492742e-09	-0.699524671660285	0.498	0.621	3.72029000575211e-05	atlas_1h_alh	RpS9
nAChRalpha3	3.16132705996939e-09	0.747551820715588	0.285	0.139	4.04586637134883e-05	atlas_1h_alh	nAChRalpha3
blw	3.28605670817331e-09	-0.979749469570518	0.325	0.466	4.20549537512021e-05	atlas_1h_alh	blw
Sec61beta	3.42798353151344e-09	0.727766826645671	0.234	0.103	4.3871333236309e-05	atlas_1h_alh	Sec61beta
CG12605	3.69004468570937e-09	0.7488565710671	0.397	0.226	4.72251918877085e-05	atlas_1h_alh	CG12605
ND-B15	3.75137015276613e-09	0.655877043809287	0.346	0.186	4.8010035215101e-05	atlas_1h_alh	ND-B15
Trim9	3.82927482570854e-09	-1.3167285897497	0.203	0.361	4.9007059219418e-05	atlas_1h_alh	Trim9
CG5532	4.07275531305542e-09	0.61330847191754	0.18	0.067	5.21231224964833e-05	atlas_1h_alh	CG5532
MYPT-75D	4.30655687719312e-09	0.926452214447285	0.18	0.069	5.51153149143175e-05	atlas_1h_alh	MYPT-75D
CG10804	5.01344032721357e-09	0.670643130027338	0.454	0.276	6.41620093076792e-05	atlas_1h_alh	CG10804
slpr	5.08822263333948e-09	0.828264897386164	0.163	0.059	6.51190732614787e-05	atlas_1h_alh	slpr
Liprin-gamma	5.12972728176816e-09	0.532674245136548	0.902	0.768	6.56502497520689e-05	atlas_1h_alh	Liprin-gamma
RpL4	5.78569675984019e-09	-1.02929175269344	0.227	0.38	7.40453471324348e-05	atlas_1h_alh	RpL4
GluRIA	7.32155748028379e-09	0.676466230321192	0.525	0.343	9.3701292632672e-05	atlas_1h_alh	GluRIA
Fis1	7.57520742370497e-09	0.648203722740404	0.403	0.234	9.69475046085762e-05	atlas_1h_alh	Fis1
Hsc70-4	7.65447265775833e-09	-1.19277563490742	0.115	0.265	9.79619410739912e-05	atlas_1h_alh	Hsc70-4
Tim8	8.72239698426218e-09	0.643543295696425	0.193	0.077	0.000111629236604587	atlas_1h_alh	Tim8
Smr	9.9175316046038e-09	0.494671700936885	0.488	0.29	0.00012692456947572	atlas_1h_alh	Smr
Cyt-b5	1.00531184189296e-08	0.566924571450971	0.281	0.133	0.000128659809525462	atlas_1h_alh	Cyt-b5
cathD	1.010726262257e-08	-1.33857768710991	0.078	0.217	0.000129352747043651	atlas_1h_alh	cathD
PIG-T	1.06652066553037e-08	-0.927874045415381	0.183	0.348	0.000136493314774577	atlas_1h_alh	PIG-T
CG44242	1.10078917383196e-08	0.637366857123286	0.383	0.218	0.000140878998467014	atlas_1h_alh	CG44242
eEF2	1.19716398066295e-08	-1.22393371293205	0.153	0.295	0.000153213046245244	atlas_1h_alh	eEF2
Tob	1.21276046089994e-08	0.536640516247633	0.203	0.083	0.000155209083785974	atlas_1h_alh	Tob
CG15628	1.5296225890983e-08	0.605927659966323	0.258	0.12	0.0001957610989528	atlas_1h_alh	CG15628
Pgk	1.58695866949373e-08	0.696845012814967	0.529	0.358	0.000203098970521808	atlas_1h_alh	Pgk
Drat	1.88833029519118e-08	-1.15184197364598	0.193	0.332	0.000241668511178568	atlas_1h_alh	Drat
Uch	1.99874306362897e-08	-1.29216562345467	0.047	0.175	0.000255799137283235	atlas_1h_alh	Uch
psq	2.04984373872748e-08	0.58217326432503	0.451	0.271	0.000262339001682343	atlas_1h_alh	psq
Rack1	2.3683413245129e-08	-0.875717390985814	0.305	0.446	0.000303100322711161	atlas_1h_alh	Rack1
MED10	2.43186131863427e-08	0.519098412032639	0.183	0.072	0.000311229611558814	atlas_1h_alh	MED10
Spase12	2.54348025440217e-08	0.499129188953418	0.247	0.114	0.00032551460295839	atlas_1h_alh	Spase12
lncRNA:CR45388	2.75943066418031e-08	-1.53458116738526	0.017	0.127	0.000353151936401797	atlas_1h_alh	lncRNA:CR45388
Gs2	2.89802442337637e-08	-1.2427662240335	0.037	0.162	0.000370889165703707	atlas_1h_alh	Gs2
tbc	2.93302294367884e-08	0.582049950951487	0.173	0.067	0.000375368276332017	atlas_1h_alh	tbc
CG12384	3.06222533294506e-08	0.504222970168583	0.21	0.09	0.000391903598110308	atlas_1h_alh	CG12384
CanB	3.17616536531996e-08	0.483153192955308	0.393	0.22	0.000406485643453649	atlas_1h_alh	CanB
CG5065	3.17931795874483e-08	0.450113654602675	0.332	0.171	0.000406889112360163	atlas_1h_alh	CG5065
Tsp96F	3.22292817380368e-08	-1.12281665824759	0.088	0.23	0.000412470347683395	atlas_1h_alh	Tsp96F
Nlg4	3.30146204622483e-08	0.676100318469027	0.166	0.064	0.000422521112675853	atlas_1h_alh	Nlg4
Rgk1	3.42369801490951e-08	0.59265118867603	0.414	0.239	0.000438164871948119	atlas_1h_alh	Rgk1
zetaCOP	3.60043516932186e-08	0.593128302425978	0.176	0.07	0.000460783692969811	atlas_1h_alh	zetaCOP
inaE	3.66278881909207e-08	0.434579036304378	0.346	0.182	0.000468763713067402	atlas_1h_alh	inaE
CG31324	4.99105409102003e-08	0.663526089509875	0.197	0.083	0.000638755102568743	atlas_1h_alh	CG31324
unc-119	5.51114916438753e-08	0.560222735081126	0.498	0.317	0.000705316870058317	atlas_1h_alh	unc-119
Ten-a	5.59417141692798e-08	0.571633148181282	0.698	0.567	0.000715942057938443	atlas_1h_alh	Ten-a
Pvf3	5.92370016423687e-08	1.03457863408475	0.244	0.12	0.000758115147019034	atlas_1h_alh	Pvf3
COX7C	6.13074539964279e-08	0.388402288136517	0.749	0.56	0.000784612796246285	atlas_1h_alh	COX7C
pico	6.2293674326421e-08	0.610264254634304	0.176	0.071	0.000797234444029537	atlas_1h_alh	pico
CG46301	6.46079671424954e-08	0.60345355210839	0.505	0.31	0.000826852763489656	atlas_1h_alh	CG46301
Sf3b5	6.46621940850385e-08	0.564241261118496	0.264	0.129	0.000827546759900323	atlas_1h_alh	Sf3b5
osa	6.72338081143724e-08	-1.24456549856665	0.102	0.233	0.000860458276247738	atlas_1h_alh	osa
Taf10b	7.02772471770324e-08	0.618493168828231	0.21	0.094	0.00089940820937166	atlas_1h_alh	Taf10b
Mapmodulin	7.24031098904804e-08	-0.903142566204034	0.302	0.429	0.000926615000378368	atlas_1h_alh	Mapmodulin
CG15012	7.38483552208007e-08	0.381478657272036	0.254	0.119	0.000945111250115808	atlas_1h_alh	CG15012
SdhB	7.8980754255449e-08	0.604927098479256	0.169	0.068	0.00101079569296124	atlas_1h_alh	SdhB
RpL18	8.10859839153466e-08	-0.647641465096355	0.471	0.601	0.00103773842214861	atlas_1h_alh	RpL18
tnc	1.17948394178455e-07	-1.04859113933715	0.098	0.233	0.00150950354869587	atlas_1h_alh	tnc
gce	1.24952246733357e-07	0.653225590218956	0.18	0.075	0.0015991388536935	atlas_1h_alh	gce
ND-B22	1.2784719878937e-07	0.352927349993398	0.41	0.231	0.00163618845010635	atlas_1h_alh	ND-B22
CG3961	1.71128653086616e-07	0.641094142372992	0.214	0.099	0.00219010450220251	atlas_1h_alh	CG3961
eIF1	1.77157696334064e-07	0.50159939113517	0.349	0.194	0.00226726419768336	atlas_1h_alh	eIF1
CG42342	1.91381614588344e-07	0.766725360998344	0.241	0.119	0.00244930190350163	atlas_1h_alh	CG42342
gammaSnap1	1.94902292714312e-07	0.502029391937672	0.176	0.074	0.00249435954215777	atlas_1h_alh	gammaSnap1
GstD1	1.96494940621196e-07	-1.1971390191454	0.024	0.127	0.00251474225007007	atlas_1h_alh	GstD1
Tm1	2.01615027099619e-07	0.544356730168003	0.586	0.413	0.00258026911682093	atlas_1h_alh	Tm1
CG11752	2.04214588012291e-07	0.563835455050993	0.224	0.106	0.00261353829738131	atlas_1h_alh	CG11752
EMC4	2.04865991287656e-07	0.623544208282759	0.207	0.096	0.00262187495649943	atlas_1h_alh	EMC4
rudhira	2.21217600436644e-07	0.414206383385666	0.305	0.159	0.00283114285038818	atlas_1h_alh	rudhira
alphaTub84B	2.60688868027484e-07	-0.395140705175326	0.668	0.796	0.00333629613301575	atlas_1h_alh	alphaTub84B
CG43795	2.73243703339416e-07	0.749912003410123	0.247	0.125	0.00349697291533785	atlas_1h_alh	CG43795
Con	2.82422907543414e-07	0.817403400827966	0.366	0.223	0.00361444837074061	atlas_1h_alh	Con
DIP-delta	3.31836550079868e-07	0.922539356464919	0.197	0.092	0.00424684416792215	atlas_1h_alh	DIP-delta
CG2852	3.39146148313396e-07	0.537426851648018	0.536	0.392	0.00434039240611484	atlas_1h_alh	CG2852
osp	3.52152683029246e-07	-1.09513715837608	0.085	0.209	0.00450685003740829	atlas_1h_alh	osp
Dd	3.56518893638809e-07	0.500705808402695	0.231	0.109	0.00456272880078948	atlas_1h_alh	Dd
mspo	3.58975767283321e-07	0.687009261209889	0.559	0.416	0.00459417186969195	atlas_1h_alh	mspo
glec	3.61457287200095e-07	0.639414767857433	0.356	0.208	0.00462593036158681	atlas_1h_alh	glec
CG2021	3.74079852513155e-07	0.459591642512539	0.186	0.081	0.00478747395246336	atlas_1h_alh	CG2021
eIF4G2	3.74085677810174e-07	0.556111668832638	0.275	0.145	0.00478754850461461	atlas_1h_alh	eIF4G2
Trx-2	3.83317837247207e-07	0.527926814669585	0.481	0.312	0.00490570168108976	atlas_1h_alh	Trx-2
Rpb10	3.85012185395812e-07	0.543276512092102	0.241	0.119	0.00492738594869561	atlas_1h_alh	Rpb10
RpL7	4.01928690236291e-07	-0.546318112878352	0.495	0.607	0.00514388337764406	atlas_1h_alh	RpL7
RpL34b	4.12001503678853e-07	-0.784937373232941	0.349	0.47	0.00527279524408196	atlas_1h_alh	RpL34b
sina	4.27462667228632e-07	0.583420267082182	0.241	0.12	0.00547066721519203	atlas_1h_alh	sina
Pfk	4.28127283895906e-07	-1.04656540664886	0.207	0.336	0.00547917297929981	atlas_1h_alh	Pfk
SPR	4.36489398256738e-07	0.500499320850385	0.427	0.264	0.00558619131888973	atlas_1h_alh	SPR
Mp	4.52910853048334e-07	0.574115592821808	0.19	0.085	0.00579635309731258	atlas_1h_alh	Mp
Map205	4.6403772963949e-07	-1.11548943406473	0.081	0.202	0.0059387548639262	atlas_1h_alh	Map205
ND-B14.5B	4.71035328040909e-07	0.418736144027009	0.336	0.188	0.00602831012826756	atlas_1h_alh	ND-B14.5B
Arpc4	4.84709954650585e-07	0.567334110683144	0.207	0.096	0.00620331799961818	atlas_1h_alh	Arpc4
Cpsf6	4.86623156037811e-07	-1.12180338721473	0.149	0.275	0.0062278031509719	atlas_1h_alh	Cpsf6
qvr	5.02108251061431e-07	0.462123820723356	0.346	0.198	0.00642598139708419	atlas_1h_alh	qvr
EndoA	5.02166924238061e-07	-0.839483797140759	0.315	0.435	0.0064267322963987	atlas_1h_alh	EndoA
Rala	5.71142821328414e-07	0.41343519082279	0.441	0.275	0.00730948582736104	atlas_1h_alh	Rala
CG5890	5.72537020956277e-07	0.494985360683384	0.214	0.1	0.00732732879419844	atlas_1h_alh	CG5890
cg	5.89981830618088e-07	0.41848925648407	0.261	0.132	0.00755058746825029	atlas_1h_alh	cg
para	5.93881017780233e-07	0.421744761282261	0.78	0.62	0.00760048926555142	atlas_1h_alh	para
UQCR-14	6.84260574054749e-07	0.414090497834847	0.692	0.508	0.00875716682675267	atlas_1h_alh	UQCR-14
RpS8	7.05387473509873e-07	-0.543461635833279	0.566	0.67	0.00902754888597935	atlas_1h_alh	RpS8
mt:ND1	7.22613898778439e-07	-1.0991506082277	0.146	0.267	0.00924801267656646	atlas_1h_alh	mt:ND1
CG10077	7.39576567571886e-07	-1.16997577142091	0.058	0.167	0.009465100911785	atlas_1h_alh	CG10077
tna	7.44574793262437e-07	0.344578476131896	0.861	0.69	0.00952906820417267	atlas_1h_alh	tna
SK	7.69989863389699e-07	0.547997103699265	0.495	0.328	0.00985433027166137	atlas_1h_alh	SK
Glut4EF	7.73753036945671e-07	0.498461875202636	0.281	0.15	0.0099024913668307	atlas_1h_alh	Glut4EF
dpr10	7.77829508051221e-07	0.743872325712242	0.353	0.215	0.00995466204403953	atlas_1h_alh	dpr10
RhoGAPp190	8.05956512884509e-07	0.484586371186687	0.468	0.305	0.0103146314518959	atlas_1h_alh	RhoGAPp190
trx	8.33890825543146e-07	0.656942379649309	0.237	0.123	0.0106721347853012	atlas_1h_alh	trx
dco	8.80455886338645e-07	-0.979074553282194	0.112	0.238	0.011268074433362	atlas_1h_alh	dco
miple1	9.0764335285597e-07	0.371782723072521	0.566	0.377	0.0116160196298507	atlas_1h_alh	miple1
CaMKII	9.71991632734559e-07	-0.626457752210179	0.4	0.533	0.0124395489157369	atlas_1h_alh	CaMKII
Nlp	9.87156598177674e-07	-1.0813378395569	0.142	0.263	0.0126336301434779	atlas_1h_alh	Nlp
Unr	9.96888678691395e-07	-0.811091031135972	0.349	0.46	0.0127581813098925	atlas_1h_alh	Unr
CG45049	1.13460718826552e-06	0.524376178090048	0.356	0.211	0.0145207027954222	atlas_1h_alh	CG45049
PH4alphaEFB	1.15763805057335e-06	-1.21291796691791	0.044	0.145	0.0148154517712378	atlas_1h_alh	PH4alphaEFB
Gprk2	1.20580347602578e-06	0.456629182513777	0.292	0.158	0.0154318728861779	atlas_1h_alh	Gprk2
RSG7	1.20963529105877e-06	0.563292151021236	0.508	0.361	0.0154809124549702	atlas_1h_alh	RSG7
nkd	1.34602881012241e-06	0.612878369332775	0.386	0.241	0.0172264767119466	atlas_1h_alh	nkd
crc	1.38684808900735e-06	-1.15620242823011	0.102	0.216	0.017748881843116	atlas_1h_alh	crc
Vha26	1.40310505139591e-06	-0.967987801127515	0.169	0.293	0.0179569384477648	atlas_1h_alh	Vha26
lola	1.43768044039582e-06	-0.877043772720617	0.217	0.345	0.0183994342761856	atlas_1h_alh	lola
mirr	1.44644348351303e-06	1.00372965267154	0.261	0.152	0.0185115837019997	atlas_1h_alh	mirr
CG31030	1.51213720508561e-06	0.565691352171584	0.369	0.231	0.0193523319506856	atlas_1h_alh	CG31030
CG42540	1.53795175872321e-06	0.418689075399101	0.193	0.09	0.0196827066081396	atlas_1h_alh	CG42540
CG32700	1.58777252110072e-06	0.529167649882568	0.285	0.157	0.0203203127250471	atlas_1h_alh	CG32700
Met	1.66546380396558e-06	0.550996555673317	0.234	0.122	0.0213146057631515	atlas_1h_alh	Met
Fum1	1.73731410286269e-06	-1.12844684682742	0.061	0.166	0.0222341458884367	atlas_1h_alh	Fum1
ND-18	1.94507747693632e-06	0.448130781475348	0.224	0.112	0.0248931015498311	atlas_1h_alh	ND-18
CG11155	1.95242197412796e-06	-0.868803208902446	0.132	0.256	0.0249870964248897	atlas_1h_alh	CG11155
cl	2.00146999346506e-06	0.479616134746228	0.234	0.12	0.0256148129763659	atlas_1h_alh	cl
ND-PDSW	2.11855207397305e-06	0.442344978677942	0.359	0.216	0.0271132294427071	atlas_1h_alh	ND-PDSW
Jupiter	2.19572435392549e-06	-1.02452267836184	0.075	0.185	0.0281008802815384	atlas_1h_alh	Jupiter
SdhD	2.27409247576566e-06	0.601893709587208	0.214	0.106	0.0291038355048489	atlas_1h_alh	SdhD
SNRPG	2.29614083052753e-06	0.371462651258693	0.353	0.207	0.0293860103490913	atlas_1h_alh	SNRPG
ATPsynB	2.33170512714211e-06	0.502374797842168	0.471	0.326	0.0298411622171648	atlas_1h_alh	ATPsynB
CG13551	2.34160944881934e-06	-0.881520901224659	0.18	0.307	0.0299679177259899	atlas_1h_alh	CG13551
tws	2.60682949876564e-06	-0.977357024356607	0.044	0.145	0.0333622039252027	atlas_1h_alh	tws
hts	2.70546212706774e-06	-0.930810157401946	0.108	0.225	0.034624504302213	atlas_1h_alh	hts
Ubi-p5E	2.74756607989101e-06	-1.07638243422003	0.068	0.173	0.0351633506904452	atlas_1h_alh	Ubi-p5E
Rm62	2.84647232678877e-06	-0.896185555316986	0.163	0.289	0.0364291528382427	atlas_1h_alh	Rm62
egh	3.22209728793042e-06	0.433221102791365	0.641	0.472	0.0412364010909335	atlas_1h_alh	egh
l(3)neo38	3.54308928177062e-06	0.414332087365191	0.536	0.362	0.0453444566281004	atlas_1h_alh	l(3)neo38
Dscam4	3.64434676514753e-06	-1.07072423777024	0.163	0.277	0.0466403499003581	atlas_1h_alh	Dscam4
RpS3A	4.08801999016795e-06	-0.571812666386116	0.447	0.553	0.0523184798341695	atlas_1h_alh	RpS3A
ND-13B	4.20936280921037e-06	0.376209806551836	0.275	0.149	0.0538714252322743	atlas_1h_alh	ND-13B
Wdr62	4.4274309900942e-06	0.453065470004065	0.295	0.17	0.0566622618112255	atlas_1h_alh	Wdr62
CG1943	4.67357021545849e-06	0.463848943098612	0.234	0.123	0.0598123516174378	atlas_1h_alh	CG1943
COX6B	5.69180542981393e-06	0.411300108905513	0.593	0.448	0.0728437258907587	atlas_1h_alh	COX6B
SoxN	5.70931041013531e-06	-0.988063316398601	0.153	0.272	0.0730677546289117	atlas_1h_alh	SoxN
CG31760	5.91052280098421e-06	-1.11457581292043	0.081	0.185	0.0756428708069959	atlas_1h_alh	CG31760
CG32767	5.94089860667317e-06	0.394224093935413	0.542	0.375	0.0760316203682033	atlas_1h_alh	CG32767
ND-30	6.01443358648486e-06	0.416541044666433	0.217	0.111	0.0769727210398332	atlas_1h_alh	ND-30
fend	6.01567655593074e-06	0.402533878171823	0.207	0.103	0.0769886285628016	atlas_1h_alh	fend
rdx	6.3296355435936e-06	-0.910195549613789	0.159	0.277	0.0810066756869109	atlas_1h_alh	rdx
tara	6.3379403553702e-06	-1.18752865837434	0.115	0.221	0.0811129606680278	atlas_1h_alh	tara
Hk	6.41785478025853e-06	0.418111162135864	0.278	0.156	0.0821357054777487	atlas_1h_alh	Hk
RpLP0	6.46671464872392e-06	-0.66793503409157	0.373	0.485	0.0827610140743687	atlas_1h_alh	RpLP0
roh	7.01153188909728e-06	0.365835144662413	0.593	0.438	0.089733585116667	atlas_1h_alh	roh
COX4	7.17221346541829e-06	0.466839264581747	0.519	0.38	0.0917899879304232	atlas_1h_alh	COX4
ATPsynO	7.95544432974643e-06	0.400006402962569	0.468	0.313	0.101813776532095	atlas_1h_alh	ATPsynO
CG13751	8.10610225667383e-06	0.476186611008361	0.464	0.316	0.103741896680912	atlas_1h_alh	CG13751
Cp110	8.12499750357367e-06	0.387359960060095	0.366	0.222	0.103983718050736	atlas_1h_alh	Cp110
Nrx-1	8.366967712275e-06	-0.833027880050198	0.234	0.355	0.107080452781695	atlas_1h_alh	Nrx-1
trn	8.91535464869644e-06	-0.829416190920388	0.237	0.364	0.114098708794017	atlas_1h_alh	trn
Pfdn6	9.28865994904546e-06	0.377363952957225	0.298	0.172	0.118876270027884	atlas_1h_alh	Pfdn6
CtBP	1.0658722546489e-05	-0.785275143331672	0.312	0.415	0.136410331149967	atlas_1h_alh	CtBP
ATPsynC	1.11900933563675e-05	-0.401707221766581	0.631	0.736	0.143210814774791	atlas_1h_alh	ATPsynC
Trh	1.12571062173302e-05	-1.25438066742856	0.18	0.286	0.144068445369392	atlas_1h_alh	Trh
RpL11	1.29817293728011e-05	-0.488364775547861	0.492	0.595	0.166140172513109	atlas_1h_alh	RpL11
emb	1.42152610100401e-05	-0.820738479467749	0.22	0.329	0.181926910406493	atlas_1h_alh	emb
Ssdp	1.44914562839417e-05	0.41825737573723	0.342	0.213	0.185461657521886	atlas_1h_alh	Ssdp
Sdc	1.4889462682911e-05	0.462119046853157	0.502	0.343	0.190555343415894	atlas_1h_alh	Sdc
CG6700	1.67457982449398e-05	-0.86700213938002	0.119	0.231	0.214312725938739	atlas_1h_alh	CG6700
CG42260	1.79533267294564e-05	0.370029109097819	0.281	0.162	0.229766675483583	atlas_1h_alh	CG42260
HmgD	2.08761041470323e-05	0.409967034503309	0.485	0.344	0.267172380873719	atlas_1h_alh	HmgD
heph	2.15237084900092e-05	0.636300405825232	0.414	0.283	0.275460421255137	atlas_1h_alh	heph
brat	2.21419033734003e-05	-0.865808419982161	0.19	0.297	0.283372079372777	atlas_1h_alh	brat
Vha68-1	2.44617848831575e-05	-0.877352342484795	0.142	0.249	0.31306192293465	atlas_1h_alh	Vha68-1
Dg	3.12449315404298e-05	-0.617285878426749	0.169	0.293	0.39987263385442	atlas_1h_alh	Dg
ATPsyngamma	3.20378892673765e-05	0.496490811495398	0.386	0.262	0.410020906843885	atlas_1h_alh	ATPsyngamma
ATP6AP2	3.24964393749796e-05	0.48373695212091	0.247	0.14	0.415889431120989	atlas_1h_alh	ATP6AP2
ND-15	3.34870052607422e-05	0.396594847657024	0.312	0.194	0.428566693326979	atlas_1h_alh	ND-15
nAChRalpha5	3.4479343181788e-05	0.360721600530912	0.383	0.245	0.441266634040523	atlas_1h_alh	nAChRalpha5
CG7781	4.32979433107838e-05	0.319697200502803	0.498	0.34	0.554127078491411	atlas_1h_alh	CG7781
CG31715	4.98893226661784e-05	0.344601340557115	0.244	0.138	0.638483551481751	atlas_1h_alh	CG31715
Fim	5.07247760953093e-05	0.355580669534576	0.281	0.169	0.649175684467769	atlas_1h_alh	Fim
Rac1	5.13125452351868e-05	-0.808743578258163	0.186	0.288	0.656697953919921	atlas_1h_alh	Rac1
PAN3	5.2839554445474e-05	0.344697359432999	0.464	0.319	0.676240617793177	atlas_1h_alh	PAN3
CG11267	6.02885023609062e-05	0.328117419841278	0.322	0.201	0.771572253214878	atlas_1h_alh	CG11267
CG45050	6.37790458715717e-05	0.358528350428116	0.692	0.531	0.816244229064374	atlas_1h_alh	CG45050
CG17776	6.70656224528835e-05	0.290102590735438	0.322	0.201	0.858305836152003	atlas_1h_alh	CG17776
Tom7	7.1448970613899e-05	0.306880715415864	0.715	0.572	0.914403925916679	atlas_1h_alh	Tom7
Pfdn5	7.17944575904083e-05	0.375157499378579	0.234	0.133	0.918825468242046	atlas_1h_alh	Pfdn5
hrg	8.26941904072388e-05	0.406978262657726	0.241	0.139	1	atlas_1h_alh	hrg
Toll-6	8.96069138314745e-05	0.302278050199421	0.617	0.451	1	atlas_1h_alh	Toll-6
RpL38	9.04437781531751e-05	0.245493901309506	0.814	0.694	1	atlas_1h_alh	RpL38
Sh	9.62551494282752e-05	0.293377995692537	0.593	0.433	1	atlas_1h_alh	Sh
CG5676	0.000117329135095381	0.316907324511249	0.264	0.156	1	atlas_1h_alh	CG5676
pan	0.000117745786404578	0.520456681160854	0.336	0.224	1	atlas_1h_alh	pan
Frl	0.000171339925585386	0.341684369504625	0.261	0.159	1	atlas_1h_alh	Frl
TM4SF	0.000194001439729597	0.279972703547072	0.271	0.165	1	atlas_1h_alh	TM4SF
CG44422	0.000198610701277163	0.433017984506874	0.661	0.529	1	atlas_1h_alh	CG44422
GluRIB	0.00023996116537248	0.34111582154134	0.603	0.463	1	atlas_1h_alh	GluRIB
gprs	0.000242308714599586	0.333483537607933	0.393	0.265	1	atlas_1h_alh	gprs
dnc	0.00109969568644479	0.315161027296102	0.603	0.489	1	atlas_1h_alh	dnc
cpo	0.0012209184199981	0.430398364050474	0.508	0.391	1	atlas_1h_alh	cpo
Vha16-1	0.00125504681754152	0.139772773397997	0.698	0.593	1	atlas_1h_alh	Vha16-1
Ddc	0.00146483767906481	0.270942326095382	0.61	0.494	1	atlas_1h_alh	Ddc
wry	0.0018278249663159	0.402645128356342	0.454	0.352	1	atlas_1h_alh	wry
Pat1	0.00198757212999656	0.188439988126366	0.359	0.247	1	atlas_1h_alh	Pat1
alpha-Cat	0.00294073027899904	0.291407631746873	0.495	0.38	1	atlas_1h_alh	alpha-Cat
lqf	0.0046926380051901	0.2291617695181	0.549	0.438	1	atlas_1h_alh	lqf
Pde9	0.00596469173715779	0.192367018366119	0.431	0.328	1	atlas_1h_alh	Pde9
ATPsynD	0.0102401835546042	0.209685697866377	0.593	0.491	1	atlas_1h_alh	ATPsynD
chinmo	0.0290605875496007	0.117188170969007	0.6	0.498	1	atlas_1h_alh	chinmo
Ldh	6.57362545138828e-67	1.07730924477266	0.978	0.776	8.41292585268672e-63	atlas_24h_alh	Ldh
cib.1	1.17022214137489e-57	1.22107737543506	0.842	0.466	1.49765029653158e-53	atlas_24h_alh	cib
His3.3B.1	1.3010601374892e-53	1.06032794739936	0.853	0.479	1.66509676395867e-49	atlas_24h_alh	His3.3B
lncRNA:cherub.1	1.51210240215415e-48	1.12243196555363	0.809	0.353	1.93518865427689e-44	atlas_24h_alh	lncRNA:cherub
betaTub56D.1	1.30647010853164e-47	0.72345186420398	0.993	0.861	1.67202044489879e-43	atlas_24h_alh	betaTub56D
mt:ATPase6.1	1.24269981330714e-36	0.753926331301722	0.89	0.605	1.59040722107048e-32	atlas_24h_alh	mt:ATPase6
Hsp27.1	1.10509733918023e-35	1.11799775579622	0.676	0.342	1.41430357468286e-31	atlas_24h_alh	Hsp27
mt:CoI.1	7.38541821039569e-32	0.549982112139296	0.967	0.807	9.4518582256644e-28	atlas_24h_alh	mt:CoI
lncRNA:CR40469.1	4.87390090295859e-31	0.815813660487933	0.621	0.266	6.2376183756064e-27	atlas_24h_alh	lncRNA:CR40469
stg.1	7.24769072266357e-28	1.12755504782965	0.28	0.055	9.27559458686483e-24	atlas_24h_alh	stg
Hsc70Cb.1	4.30016000993878e-26	0.74202561033829	0.648	0.325	5.50334478071965e-22	atlas_24h_alh	Hsc70Cb
Galphao.1	2.17456489482925e-25	0.539577037303669	0.922	0.745	2.78300815240247e-21	atlas_24h_alh	Galphao
smt3	8.49199777935679e-25	0.554509586527491	0.902	0.698	1.08680587580208e-20	atlas_24h_alh	smt3
mt:ND4.1	8.67289733378168e-25	0.739761622347209	0.604	0.298	1.10995740077738e-20	atlas_24h_alh	mt:ND4
mt:CoII.1	1.20158293817911e-24	0.510830172009967	0.93	0.772	1.53778584428163e-20	atlas_24h_alh	mt:CoII
RpS14a.1	6.63150323124423e-24	0.648432937279927	0.72	0.421	8.48699783534636e-20	atlas_24h_alh	RpS14a
Pal2.1	9.0609256100698e-24	0.766892193156537	0.694	0.418	1.15961725957673e-19	atlas_24h_alh	Pal2
Hsp26.1	5.25055175516417e-23	1.08794365559982	0.549	0.281	6.71965613625911e-19	atlas_24h_alh	Hsp26
Tsp96F.1	3.78973970407302e-22	0.905443571812405	0.309	0.093	4.85010887327265e-18	atlas_24h_alh	Tsp96F
Rpt2.1	9.44001263975299e-22	0.889775346286196	0.361	0.133	1.20813281763559e-17	atlas_24h_alh	Rpt2
Jafrac1.1	1.21545460751884e-21	0.732495149827476	0.525	0.254	1.55553880670261e-17	atlas_24h_alh	Jafrac1
mt:tRNA:Ser-GCT	3.35088993001834e-21	1.05520694355075	0.268	0.074	4.28846893243747e-17	atlas_24h_alh	mt:tRNA:Ser-GCT
PPP4R2r.1	6.9144119107832e-21	0.857056821063525	0.404	0.165	8.84906436342033e-17	atlas_24h_alh	PPP4R2r
Hrb87F.1	7.47722841700499e-21	0.800915349286242	0.374	0.139	9.56935692808298e-17	atlas_24h_alh	Hrb87F
PIG-T.1	8.72748020827519e-21	0.709334514343395	0.442	0.187	1.11694291705506e-16	atlas_24h_alh	PIG-T
RpL26.1	9.69134975452995e-21	0.573371823976277	0.765	0.494	1.24029894158474e-16	atlas_24h_alh	RpL26
RpS4.1	2.20340634189219e-20	0.53583732697416	0.834	0.571	2.81991943635363e-16	atlas_24h_alh	RpS4
RpS17.1	3.78483767888262e-20	0.592123466593864	0.734	0.479	4.84383526143398e-16	atlas_24h_alh	RpS17
Pen.1	7.51667521178517e-20	0.872191075923337	0.236	0.059	9.61984093604266e-16	atlas_24h_alh	Pen
osp.1	1.40996954336075e-19	0.871642032329651	0.28	0.088	1.80447902159308e-15	atlas_24h_alh	osp
CG30116	2.81512979962269e-19	0.790509186909652	0.434	0.199	3.60280311755712e-15	atlas_24h_alh	CG30116
RpL8.1	8.8832581121733e-19	0.485488554078946	0.779	0.513	1.13687937319594e-14	atlas_24h_alh	RpL8
Pdp1	1.25198817832013e-18	0.611378448485782	0.658	0.399	1.60229447061411e-14	atlas_24h_alh	Pdp1
fabp.1	1.94673724989334e-18	0.571948087275452	0.624	0.34	2.49143433241349e-14	atlas_24h_alh	fabp
hoe1	2.77571051552479e-18	0.948809647089147	0.26	0.082	3.55235431776863e-14	atlas_24h_alh	hoe1
AMPdeam	3.48656519658265e-18	0.670237716966212	0.496	0.252	4.46210613858647e-14	atlas_24h_alh	AMPdeam
Agpat1	4.61373561518793e-18	1.0819915897616	0.19	0.043	5.90465884031752e-14	atlas_24h_alh	Agpat1
mt:ND5.1	1.4048765041153e-17	0.705318945583756	0.391	0.167	1.79796094996676e-13	atlas_24h_alh	mt:ND5
RpL29	1.67457514070146e-17	0.340258424369651	0.945	0.809	2.14312126506972e-13	atlas_24h_alh	RpL29
Trim9.1	8.27253375365614e-17	0.810202232433308	0.438	0.219	1.05871886979291e-12	atlas_24h_alh	Trim9
Toll-7	1.10603514032302e-16	0.739316986816573	0.522	0.296	1.41550377258541e-12	atlas_24h_alh	Toll-7
Rack1.1	1.41852120287578e-16	0.626132111728053	0.537	0.298	1.81542343544043e-12	atlas_24h_alh	Rack1
DIP1	3.10448767932223e-16	0.520975965380281	0.481	0.24	3.97312333199659e-12	atlas_24h_alh	DIP1
rdgB	4.17717939187684e-16	0.688230958771276	0.4	0.192	5.34595418572398e-12	atlas_24h_alh	rdgB
RpS23.1	4.49608113353514e-16	0.530902603566775	0.683	0.428	5.75408463469827e-12	atlas_24h_alh	RpS23
Nrt.1	4.5740207633177e-16	0.781574505651641	0.376	0.177	5.85383177289399e-12	atlas_24h_alh	Nrt
RpL36A.1	5.84219130409894e-16	0.490080343403943	0.765	0.538	7.47683643098582e-12	atlas_24h_alh	RpL36A
mt:ND1.1	6.76759991929432e-16	0.758144406793116	0.337	0.148	8.66117437671287e-12	atlas_24h_alh	mt:ND1
Mapmodulin.1	1.31502666881659e-15	0.568318033633871	0.516	0.291	1.68297113075147e-11	atlas_24h_alh	Mapmodulin
dpr14	1.40813659667461e-15	0.558478501735923	0.595	0.347	1.80213321642417e-11	atlas_24h_alh	dpr14
pAbp	1.48946999570034e-15	0.297471838858235	0.96	0.852	1.9062237004973e-11	atlas_24h_alh	pAbp
Gdi.1	1.78528082478212e-15	0.551161724529283	0.544	0.3	2.28480239955616e-11	atlas_24h_alh	Gdi
RpL3.1	2.27786237430089e-15	0.469609684015884	0.684	0.442	2.91520826663028e-11	atlas_24h_alh	RpL3
pre-rRNA:CR45845.1	2.81539721298834e-15	0.675343449621289	0.236	0.075	3.60314535318248e-11	atlas_24h_alh	pre-rRNA:CR45845
mt:CoIII	5.82721878829335e-15	0.344673777244631	0.959	0.853	7.45767460525784e-11	atlas_24h_alh	mt:CoIII
EndoA.1	6.8315545059257e-15	0.548278503598273	0.525	0.298	8.74302345668371e-11	atlas_24h_alh	EndoA
RpL17	9.53019276054576e-15	0.444293176063436	0.712	0.462	1.21967406949465e-10	atlas_24h_alh	RpL17
trn.1	2.2042356153954e-14	0.753097546186714	0.441	0.236	2.82098074058303e-10	atlas_24h_alh	trn
Lcch3	2.78480436347876e-14	0.545541876797055	0.431	0.222	3.56399262438012e-10	atlas_24h_alh	Lcch3
UQCR-11.1	3.59893392075245e-14	-1.06045203350668	0.35	0.471	4.60591563177899e-10	atlas_24h_alh	UQCR-11
PH4alphaEFB.1	4.33568410733798e-14	0.771118369554068	0.192	0.058	5.54880852057114e-10	atlas_24h_alh	PH4alphaEFB
RpL19	5.03752092818235e-14	0.462984042277766	0.783	0.553	6.44701928388777e-10	atlas_24h_alh	RpL19
mt:lrRNA.1	6.00757055267306e-14	0.358307220247904	0.916	0.743	7.68848879331098e-10	atlas_24h_alh	mt:lrRNA
amon.1	6.0318180494213e-14	0.676764867131941	0.415	0.21	7.71952073964938e-10	atlas_24h_alh	amon
RpS27A.1	6.72649031861216e-14	0.415947574388955	0.819	0.588	8.60856230975984e-10	atlas_24h_alh	RpS27A
CG13743.1	7.50154936058959e-14	0.629523734201474	0.316	0.139	9.60048287168256e-10	atlas_24h_alh	CG13743
mt:tRNA:Arg-TCG	8.85852187772864e-14	0.786621037136739	0.168	0.044	1.13371362991171e-09	atlas_24h_alh	mt:tRNA:Arg-TCG
RpL4.1	1.03254312296004e-13	0.57639386200236	0.451	0.247	1.32144868876426e-09	atlas_24h_alh	RpL4
CG9705.1	1.14918966535136e-13	0.610375949534518	0.382	0.188	1.47073293371668e-09	atlas_24h_alh	CG9705
MESK2	1.21107483424571e-13	0.455042640184003	0.625	0.398	1.54993357286766e-09	atlas_24h_alh	MESK2
E(spl)mbeta-HLH	1.41389799259141e-13	0.765774630110745	0.12	0.019	1.80950665091848e-09	atlas_24h_alh	E(spl)mbeta-HLH
RpL10.1	1.58472491777257e-13	0.422599656599303	0.827	0.598	2.02813094976534e-09	atlas_24h_alh	RpL10
RpL32	1.8536072032755e-13	0.44103327332001	0.83	0.638	2.37224649875198e-09	atlas_24h_alh	RpL32
vir-1	2.43093549321339e-13	0.722785150899888	0.143	0.032	3.1111112442145e-09	atlas_24h_alh	vir-1
Fas2	2.45001557898215e-13	0.648803149972894	0.716	0.524	3.13552993798136e-09	atlas_24h_alh	Fas2
Cpsf6.1	3.21677853016805e-13	0.515315236619868	0.339	0.159	4.11683316290907e-09	atlas_24h_alh	Cpsf6
tara.1	4.98184591191595e-13	0.603579277922138	0.279	0.121	6.37576639807004e-09	atlas_24h_alh	tara
nSyb	5.60720602582517e-13	0.392038038068587	0.848	0.674	7.17610227185105e-09	atlas_24h_alh	nSyb
dsh	7.19358409190535e-13	0.52822456882974	0.413	0.221	9.20634892082047e-09	atlas_24h_alh	dsh
Trf2	8.79252440336005e-13	0.457948773753721	0.532	0.313	1.12526727314202e-08	atlas_24h_alh	Trf2
RpS9.1	9.25196450212836e-13	0.440615537514085	0.716	0.477	1.18406641698239e-08	atlas_24h_alh	RpS9
Df31.1	1.0705268942563e-12	0.288537535131137	0.685	0.424	1.37006031926921e-08	atlas_24h_alh	Df31
RpL11.1	1.12470716903373e-12	0.457889199245155	0.694	0.454	1.43940023492937e-08	atlas_24h_alh	RpL11
emb.1	1.17665813940634e-12	0.528275296063217	0.402	0.211	1.50588708681223e-08	atlas_24h_alh	emb
CG6329.1	1.40268851182945e-12	0.39887832914808	0.834	0.615	1.79516075743933e-08	atlas_24h_alh	CG6329
pasha	2.12906840125694e-12	0.606124275868621	0.279	0.121	2.72478173992863e-08	atlas_24h_alh	pasha
elB	2.13429748309247e-12	0.797926310484695	0.363	0.191	2.73147391886174e-08	atlas_24h_alh	elB
Eip63E	3.39476795145608e-12	0.560229385127538	0.44	0.247	4.34462402427349e-08	atlas_24h_alh	Eip63E
Usp7	3.49013545067191e-12	0.381681304949403	0.637	0.412	4.46667534976991e-08	atlas_24h_alh	Usp7
RpL36	3.79565358414721e-12	0.406783839190378	0.865	0.693	4.8576774569916e-08	atlas_24h_alh	RpL36
Akap200.1	3.84769813616283e-12	0.499748071932691	0.451	0.25	4.92428407466119e-08	atlas_24h_alh	Akap200
RpS18.1	4.31352083469126e-12	0.41215864957819	0.683	0.471	5.52044396423787e-08	atlas_24h_alh	RpS18
Drat.1	5.43764821372956e-12	0.506099905567656	0.397	0.211	6.95910218393109e-08	atlas_24h_alh	Drat
RpS6.1	6.09122867769187e-12	0.378592143897778	0.495	0.285	7.79555446171005e-08	atlas_24h_alh	RpS6
Rdh.1	6.29131261116437e-12	-1.1748055779484	0.165	0.296	8.05162187976816e-08	atlas_24h_alh	Rdh
RpS26	7.02279270414068e-12	0.396595578395174	0.834	0.632	8.98777010275924e-08	atlas_24h_alh	RpS26
rdx.1	8.21938059011091e-12	0.512034753615771	0.339	0.167	1.05191632792239e-07	atlas_24h_alh	rdx
eEF1alpha1.1	8.93743013374915e-12	0.279905937830499	0.795	0.547	1.14381230851722e-07	atlas_24h_alh	eEF1alpha1
RpL7A.1	8.99805468606668e-12	0.356386072379958	0.684	0.458	1.15157103872281e-07	atlas_24h_alh	RpL7A
SoxN.1	9.78402989193127e-12	0.708411785646078	0.33	0.166	1.25216014556936e-07	atlas_24h_alh	SoxN
Frq2	1.12337519135676e-11	0.605053619182701	0.349	0.181	1.43769556989838e-07	atlas_24h_alh	Frq2
Fum1.1	1.28735266173648e-11	0.577305321605595	0.21	0.08	1.64755393649034e-07	atlas_24h_alh	Fum1
Pp2C1	1.6449106714884e-11	0.586711777924162	0.262	0.117	2.10515667737086e-07	atlas_24h_alh	Pp2C1
CG31475	1.6513201179802e-11	0.886258421731185	0.185	0.066	2.11335948699106e-07	atlas_24h_alh	CG31475
osa.1	1.669072486091e-11	0.537791881561935	0.283	0.13	2.13607896769926e-07	atlas_24h_alh	osa
RpL37A.1	1.79545752043248e-11	0.345419211524399	0.787	0.594	2.29782653464949e-07	atlas_24h_alh	RpL37A
tnc.1	1.7957170605479e-11	0.461663187272712	0.284	0.128	2.2981586940892e-07	atlas_24h_alh	tnc
dco.1	1.81044581389379e-11	0.464764646727674	0.291	0.133	2.31700855262127e-07	atlas_24h_alh	dco
RpL9	1.97205182072864e-11	0.431546887571571	0.548	0.347	2.52383192016852e-07	atlas_24h_alh	RpL9
Swip-1	1.97552822437124e-11	0.632436000731584	0.22	0.086	2.52828102155031e-07	atlas_24h_alh	Swip-1
RpS30	2.38751625212218e-11	0.420645807385168	0.727	0.52	3.05554329946596e-07	atlas_24h_alh	RpS30
ctp	2.44401254787965e-11	0.315923722098601	0.927	0.813	3.12784725877638e-07	atlas_24h_alh	ctp
smog	2.53247019055612e-11	0.388701586292461	0.635	0.436	3.24105534987372e-07	atlas_24h_alh	smog
cathD.1	2.6927010654571e-11	0.601362735110714	0.261	0.117	3.446118823572e-07	atlas_24h_alh	cathD
CtBP.1	2.8111895648837e-11	0.415797741637505	0.497	0.291	3.59776040513816e-07	atlas_24h_alh	CtBP
wge	4.00301255224873e-11	0.578398249453728	0.255	0.114	5.12305546436793e-07	atlas_24h_alh	wge
Gs2.1	4.40455700152473e-11	0.673758532531511	0.199	0.074	5.63695205055135e-07	atlas_24h_alh	Gs2
tral	4.42217287111646e-11	0.463563017132005	0.437	0.246	5.65949684045485e-07	atlas_24h_alh	tral
Alk	5.51158640580548e-11	0.244618596435168	0.875	0.702	7.05372828214986e-07	atlas_24h_alh	Alk
Map205.1	6.15299432043148e-11	0.59383645364398	0.247	0.108	7.8746021312882e-07	atlas_24h_alh	Map205
CG10555	1.18941637110818e-10	0.643750184649075	0.158	0.052	1.52221507174424e-06	atlas_24h_alh	CG10555
RpS21	1.24672054423861e-10	0.374459237952762	0.838	0.675	1.59555295251657e-06	atlas_24h_alh	RpS21
GstZ2.1	1.41328979395612e-10	0.550133720355676	0.213	0.085	1.80872827830504e-06	atlas_24h_alh	GstZ2
dally	1.66906497888927e-10	0.385908410940909	0.422	0.236	2.13606935998249e-06	atlas_24h_alh	dally
RpL15	1.82377703156763e-10	0.368643167878739	0.731	0.519	2.33406984500026e-06	atlas_24h_alh	RpL15
BtbVII	2.17846842065237e-10	0.506190956392549	0.279	0.137	2.78800388475091e-06	atlas_24h_alh	BtbVII
eIF2beta	2.34658444781746e-10	0.432586473688809	0.446	0.266	3.00315877631678e-06	atlas_24h_alh	eIF2beta
RpLP2	2.36834328764415e-10	0.33383826872548	0.88	0.658	3.03100573952698e-06	atlas_24h_alh	RpLP2
RpL12	2.80457416978939e-10	0.384955070602891	0.688	0.484	3.58929402249646e-06	atlas_24h_alh	RpL12
RpL28	2.90275664588121e-10	0.365327680487582	0.78	0.572	3.71494795539877e-06	atlas_24h_alh	RpL28
lola.1	2.94561043764548e-10	0.383456415795909	0.409	0.229	3.76979223809869e-06	atlas_24h_alh	lola
Rbfox1	2.96272224320957e-10	0.288168522022917	0.867	0.679	3.79169192685961e-06	atlas_24h_alh	Rbfox1
Dg.1	2.97994845803324e-10	0.38413230165374	0.354	0.182	3.81373803659094e-06	atlas_24h_alh	Dg
RpS15	3.45732712823876e-10	0.358107324921216	0.842	0.641	4.42468725871996e-06	atlas_24h_alh	RpS15
RpL37a.1	3.8237426334776e-10	0.401863674590012	0.775	0.58	4.89362582232464e-06	atlas_24h_alh	RpL37a
Rab27.1	4.12941654280717e-10	-0.977905843434484	0.062	0.165	5.28482729148461e-06	atlas_24h_alh	Rab27
RpL23A	4.38783390229956e-10	0.339447123336154	0.599	0.394	5.61554982816298e-06	atlas_24h_alh	RpL23A
CG42394.1	4.5554860748521e-10	-1.16359437198051	0.114	0.226	5.83011107859571e-06	atlas_24h_alh	CG42394
MtnA.1	6.26342605232768e-10	0.334647075248368	0.463	0.265	8.01593266176897e-06	atlas_24h_alh	MtnA
Rac1.1	6.35808535603091e-10	0.476949765105634	0.346	0.189	8.13707763864836e-06	atlas_24h_alh	Rac1
mt:Cyt-b.1	6.50687584066383e-10	0.339992219473956	0.784	0.586	8.32749970088157e-06	atlas_24h_alh	mt:Cyt-b
Dp	6.6216408257483e-10	0.524623679203611	0.206	0.086	8.47437592879268e-06	atlas_24h_alh	Dp
lncRNA:roX2.1	6.69484574287519e-10	-1.09624504873552	0.076	0.18	8.56806358173167e-06	atlas_24h_alh	lncRNA:roX2
fz2	7.52031992422219e-10	0.406878079506584	0.824	0.695	9.62450543901956e-06	atlas_24h_alh	fz2
CG5758.1	1.07439662350682e-09	0.391049386187813	0.291	0.14	1.37501279876403e-05	atlas_24h_alh	CG5758
RpL7.1	1.11260440192668e-09	0.331395411008149	0.696	0.472	1.42391111358576e-05	atlas_24h_alh	RpL7
Hsc70-3.1	1.24858293826246e-09	0.257782836656884	0.356	0.188	1.5979364443883e-05	atlas_24h_alh	Hsc70-3
RpLP0.1	1.41150797938459e-09	0.338690325744126	0.563	0.362	1.8064479120164e-05	atlas_24h_alh	RpLP0
RpL35A	2.00901644745014e-09	0.385708357500612	0.562	0.37	2.57113924944669e-05	atlas_24h_alh	RpL35A
beat-IIa	2.18062073269833e-09	0.758918827427687	0.471	0.325	2.79075841370733e-05	atlas_24h_alh	beat-IIa
Nlg3.1	3.01540630117067e-09	-1.05206642816961	0.109	0.218	3.85911698423822e-05	atlas_24h_alh	Nlg3
RpL21.1	3.13975034990214e-09	0.352201240707132	0.698	0.509	4.01825249780475e-05	atlas_24h_alh	RpL21
Ggamma1	3.62156634108804e-09	0.38171050378274	0.51	0.332	4.63488060332447e-05	atlas_24h_alh	Ggamma1
RpL5	3.92035367564666e-09	0.350513078225323	0.637	0.438	5.01726863409259e-05	atlas_24h_alh	RpL5
Chchd2	4.30142432317058e-09	0.45727220873374	0.354	0.207	5.50496284879371e-05	atlas_24h_alh	Chchd2
mamo.1	5.03352756560478e-09	0.480357092040389	0.168	0.064	6.44190857846099e-05	atlas_24h_alh	mamo
CG9932.1	5.5380385438544e-09	-1.02204983345574	0.092	0.193	7.08758172842486e-05	atlas_24h_alh	CG9932
RpL34b.1	6.73794333441369e-09	0.277588761276156	0.545	0.346	8.62321987938264e-05	atlas_24h_alh	RpL34b
RpL30	7.93077318293278e-09	0.372491041385982	0.639	0.468	0.000101498035195174	atlas_24h_alh	RpL30
Unr.1	8.07714710678902e-09	0.306816578067114	0.529	0.346	0.000103371328672686	atlas_24h_alh	Unr
bi	8.91618890913717e-09	0.452751938734687	0.231	0.107	0.000114109385659138	atlas_24h_alh	bi
Hsc70-4.1	1.00591747732345e-08	0.385075684055854	0.306	0.163	0.000128737318747855	atlas_24h_alh	Hsc70-4
RpL18.1	1.01113256877549e-08	0.29936577707931	0.679	0.471	0.000129404746151888	atlas_24h_alh	RpL18
Sh3beta	1.02302087278296e-08	0.342555973920366	0.337	0.187	0.000130926211298763	atlas_24h_alh	Sh3beta
RpS19a	1.13576699997698e-08	0.351447787714591	0.595	0.401	0.000145355460657054	atlas_24h_alh	RpS19a
Hasp	1.62438956600096e-08	0.366837818299081	0.444	0.273	0.000207889376656803	atlas_24h_alh	Hasp
Tsp66E.1	2.62407951440159e-08	-0.947616173900768	0.223	0.324	0.000335829696253115	atlas_24h_alh	Tsp66E
tun	2.66683272167873e-08	0.474150426226152	0.212	0.1	0.000341301251720443	atlas_24h_alh	tun
RpL14	2.74879773623684e-08	0.284286715721845	0.771	0.551	0.00035179113428359	atlas_24h_alh	RpL14
E2f1	2.81288087353013e-08	0.405284825684055	0.413	0.254	0.000359992494194387	atlas_24h_alh	E2f1
blw.1	3.04199015523236e-08	0.290152057937417	0.526	0.35	0.000389313900066637	atlas_24h_alh	blw
cdi	3.27019880201917e-08	0.396898180323181	0.493	0.333	0.000418520042682413	atlas_24h_alh	cdi
RpS16	3.45743078466566e-08	0.2625073498593	0.67	0.473	0.000442481991821511	atlas_24h_alh	RpS16
RpL35	3.52539746466498e-08	0.311583844513684	0.596	0.406	0.000451180367527824	atlas_24h_alh	RpL35
CG14464	3.53953478258555e-08	0.333176501792872	0.49	0.321	0.000452989661475299	atlas_24h_alh	CG14464
RpLP1.1	3.58073260694168e-08	0.256348034261612	0.915	0.738	0.000458262159036396	atlas_24h_alh	RpLP1
Syt4	3.70866143068443e-08	0.460064959663829	0.207	0.099	0.000474634489898993	atlas_24h_alh	Syt4
alphaTub84D.1	3.9947455315983e-08	0.336064440089352	0.251	0.125	0.00051124753313395	atlas_24h_alh	alphaTub84D
RpS29	4.88057907870713e-08	0.360823260914992	0.848	0.682	0.000624616510492939	atlas_24h_alh	RpS29
CG14312.1	5.18839519784128e-08	-0.902947452953961	0.165	0.269	0.000664010817419728	atlas_24h_alh	CG14312
bsk	5.94938668119255e-08	0.359150707299201	0.317	0.182	0.000761402507459023	atlas_24h_alh	bsk
CG32052	7.57995257802887e-08	0.599549668082935	0.32	0.191	0.000970082330936135	atlas_24h_alh	CG32052
Obp44a.1	8.31500747450895e-08	0.178867174891876	0.791	0.594	0.00106415465658766	atlas_24h_alh	Obp44a
RpS8.1	8.62266301521338e-08	0.290579947755393	0.751	0.547	0.00110352841268701	atlas_24h_alh	RpS8
kcc	9.97454523113336e-08	0.287959190894248	0.368	0.217	0.00127654229868045	atlas_24h_alh	kcc
puc	1.02172627197917e-07	0.424012899124217	0.212	0.104	0.00130760528287894	atlas_24h_alh	puc
Tlk	1.02594732804234e-07	0.248035555296515	0.556	0.38	0.00131300739042858	atlas_24h_alh	Tlk
sbb	1.41015247192414e-07	0.23410794643332	0.85	0.671	0.00180471313356852	atlas_24h_alh	sbb
RpL13	1.44425374582967e-07	0.274367927759797	0.607	0.418	0.00184835594391281	atlas_24h_alh	RpL13
CG42258	2.0126532779778e-07	0.379149173387029	0.353	0.218	0.00257579366515599	atlas_24h_alh	CG42258
RpL23	2.13992634251754e-07	0.325107548946383	0.835	0.667	0.00273867773315395	atlas_24h_alh	RpL23
Eph	2.19851428946889e-07	0.358097971852426	0.286	0.159	0.00281365858766229	atlas_24h_alh	Eph
Ptpmeg2	2.44036303654147e-07	0.358828055906866	0.254	0.137	0.00312317661416578	atlas_24h_alh	Ptpmeg2
Nrg	2.64077290175092e-07	0.340456168884725	0.735	0.56	0.00337966115966083	atlas_24h_alh	Nrg
CG11768	2.74434992960273e-07	0.604068959999545	0.271	0.156	0.00351221903990557	atlas_24h_alh	CG11768
CG12991	3.14155076886061e-07	0.201978452906955	0.569	0.39	0.00402055667398781	atlas_24h_alh	CG12991
cass	3.32577939010266e-07	0.363393242556741	0.201	0.099	0.00425633246345338	atlas_24h_alh	cass
CG11883	3.54300031748179e-07	0.422694035805492	0.206	0.103	0.00453433180631319	atlas_24h_alh	CG11883
Jupiter.1	4.20323927627311e-07	0.346185247727229	0.216	0.11	0.00537930562577433	atlas_24h_alh	Jupiter
Paip2	4.24920608419157e-07	0.387656392147337	0.269	0.154	0.00543813394654837	atlas_24h_alh	Paip2
RpS11	5.07595579519997e-07	0.278629780871135	0.776	0.604	0.00649620822669692	atlas_24h_alh	RpS11
Pfk.1	5.2306728825752e-07	0.20800307578137	0.385	0.236	0.00669421515511974	atlas_24h_alh	Pfk
Fer2LCH	5.25057297608309e-07	0.169583379019747	0.526	0.34	0.00671968329479114	atlas_24h_alh	Fer2LCH
eEF2.1	5.69753477211178e-07	0.233152082676517	0.334	0.199	0.00729170500134866	atlas_24h_alh	eEF2
Rm62.1	6.61947749512933e-07	0.152589930998022	0.334	0.193	0.00847160729826652	atlas_24h_alh	Rm62
RpS15Aa	7.49482675906964e-07	0.279236246895735	0.507	0.34	0.00959187928625733	atlas_24h_alh	RpS15Aa
jdp	7.56803367069144e-07	0.38009470978089	0.424	0.287	0.00968556949175091	atlas_24h_alh	jdp
crc.1	7.57471658601131e-07	0.25186278860609	0.25	0.136	0.00969412228677728	atlas_24h_alh	crc
HnRNP-K	8.2697011415043e-07	0.439855438989149	0.231	0.128	0.0105835635208972	atlas_24h_alh	HnRNP-K
RpS10b	8.55656548155357e-07	0.209631899757427	0.587	0.395	0.0109506925032923	atlas_24h_alh	RpS10b
hdc.1	9.18121018548238e-07	0.178117623985811	0.42	0.261	0.0117501127953803	atlas_24h_alh	hdc
CG11319	9.41114475097821e-07	0.2817533079532	0.35	0.211	0.0120443830523019	atlas_24h_alh	CG11319
slgA	1.26849601126858e-06	0.379648482044587	0.346	0.221	0.0162342119522153	atlas_24h_alh	slgA
Paf-AHalpha	1.37837066700563e-06	0.34467356479989	0.272	0.158	0.0176403877963381	atlas_24h_alh	Paf-AHalpha
RpL31	1.46705909582511e-06	0.297765551163422	0.695	0.534	0.0187754223083697	atlas_24h_alh	RpL31
sm	1.92798448051908e-06	0.243164941089147	0.639	0.469	0.0246743453816832	atlas_24h_alh	sm
CG1440	2.01525521909163e-06	0.327964314228777	0.246	0.137	0.0257912362939347	atlas_24h_alh	CG1440
bun	2.4309935974219e-06	0.216461095874639	0.691	0.495	0.0311118560598054	atlas_24h_alh	bun
dsd	2.8098762183241e-06	0.299935869852217	0.268	0.156	0.0359607958421118	atlas_24h_alh	dsd
B52	3.52785252898759e-06	0.316153380820723	0.235	0.132	0.0451494566659831	atlas_24h_alh	B52
RpL27	3.63521810488349e-06	0.238971229705461	0.714	0.542	0.0465235213062989	atlas_24h_alh	RpL27
Trh.1	3.7810053458508e-06	0.406533330266671	0.323	0.206	0.0483893064161985	atlas_24h_alh	Trh
trv	4.83020500658186e-06	0.15517462932483	0.573	0.405	0.0618169636742346	atlas_24h_alh	trv
CG13551.1	5.45881395247375e-06	0.175849872115696	0.349	0.214	0.0698619009637591	atlas_24h_alh	CG13551
br	6.13090558268069e-06	0.20877667301986	0.245	0.14	0.0784633296471474	atlas_24h_alh	br
kek3	7.86887112262408e-06	0.43364227374232	0.25	0.148	0.100705812627343	atlas_24h_alh	kek3
Tctp	8.72247944750966e-06	0.29736894787219	0.338	0.221	0.111630291969229	atlas_24h_alh	Tctp
Ubr1	1.00091861155908e-05	0.155812252293408	0.341	0.215	0.128097563907331	atlas_24h_alh	Ubr1
chic	1.13731788243169e-05	0.271986065652829	0.484	0.342	0.145553942593607	atlas_24h_alh	chic
Sem1	1.36587039114733e-05	0.248802808842276	0.409	0.274	0.174804092659036	atlas_24h_alh	Sem1
brat.1	1.42341493767768e-05	0.225472751830385	0.338	0.213	0.182168643723989	atlas_24h_alh	brat
shi	1.58056212292488e-05	0.162564529562547	0.735	0.554	0.202280340491926	atlas_24h_alh	shi
CG32767.1	1.62461931048149e-05	0.234875610120009	0.479	0.339	0.207918779355422	atlas_24h_alh	CG32767
RpII215	1.8163025054311e-05	0.133013328187942	0.282	0.17	0.232450394645072	atlas_24h_alh	RpII215
CG11155.1	2.16806818382402e-05	0.159508163315461	0.287	0.176	0.277469366165799	atlas_24h_alh	CG11155
RpS27	2.50797317491978e-05	0.175355923121704	0.88	0.743	0.320970406926234	atlas_24h_alh	RpS27
RpS3	3.25227281367448e-05	0.158895387263468	0.569	0.401	0.41622587469406	atlas_24h_alh	RpS3
lbk	3.89474963810082e-05	0.124124010419912	0.359	0.239	0.498450058684143	atlas_24h_alh	lbk
RpS5a	4.4215638576511e-05	0.188421922046423	0.652	0.476	0.565871742502187	atlas_24h_alh	RpS5a
RpL40	5.5760736289939e-05	0.206042539987375	0.812	0.661	0.713625903038639	atlas_24h_alh	RpL40
RpS12	5.96682002126299e-05	0.226761186775827	0.801	0.616	0.763633626321238	atlas_24h_alh	RpS12
RpL18A	5.99610278112505e-05	0.199068327781285	0.766	0.598	0.767381233928383	atlas_24h_alh	RpL18A
eEF1beta	6.11021131678699e-05	0.240723059043697	0.33	0.222	0.7819848443224	atlas_24h_alh	eEF1beta
jeb	6.40072115713519e-05	0.200787731968029	0.718	0.575	0.819164293690162	atlas_24h_alh	jeb
hth	7.05452465867323e-05	0.208215634523218	0.481	0.34	0.902838065817	atlas_24h_alh	hth
nAChRbeta1	7.12261390028088e-05	0.207895395100895	0.304	0.202	0.911552126957947	atlas_24h_alh	nAChRbeta1
CycG	7.43174520349381e-05	0.165267258904772	0.361	0.241	0.951114751143137	atlas_24h_alh	CycG
tai	7.78003446443491e-05	0.125632467060361	0.475	0.331	0.995688810758379	atlas_24h_alh	tai
lolal	0.000126540252635914	0.181461059807634	0.404	0.28	1	atlas_24h_alh	lolal
dpr17	0.000158583522165597	0.13874726502632	0.312	0.209	1	atlas_24h_alh	dpr17
lncRNA:Hsromega	0.000162350387899005	0.128323435530898	0.589	0.432	1	atlas_24h_alh	lncRNA:Hsromega
CASK	0.000170642227132106	0.221408551286899	0.662	0.52	1	atlas_24h_alh	CASK
RpL10Ab	0.000256466130535652	0.173552786073124	0.666	0.519	1	atlas_24h_alh	RpL10Ab
lncRNA:CR31451	0.000267436698695463	0.189640828081223	0.544	0.409	1	atlas_24h_alh	lncRNA:CR31451
mts	0.000282753597381712	0.158201769938605	0.547	0.416	1	atlas_24h_alh	mts
tsr	0.000288502577158639	0.14335592159199	0.662	0.503	1	atlas_24h_alh	tsr
CanA-14F	0.000298998522606972	0.10606524753037	0.332	0.229	1	atlas_24h_alh	CanA-14F
bic	0.000332512873020127	0.192996070774829	0.371	0.267	1	atlas_24h_alh	bic
Ank2.1	0.00034761221249567	0.101892968697326	0.729	0.558	1	atlas_24h_alh	Ank2
tna.1	0.000377643655035911	0.104479231348858	0.806	0.643	1	atlas_24h_alh	tna
RpS20	0.000422572264146613	0.20644348764093	0.761	0.605	1	atlas_24h_alh	RpS20
dpr9	0.000437046678247589	0.215008687414069	0.527	0.398	1	atlas_24h_alh	dpr9
CNBP	0.000563581297875341	0.101002976476623	0.515	0.379	1	atlas_24h_alh	CNBP
Vap33	0.000570386508720258	0.145326646207162	0.655	0.524	1	atlas_24h_alh	Vap33
RpS3A.1	0.0010409110352716	0.117390792949814	0.609	0.455	1	atlas_24h_alh	RpS3A
RpL24	0.00118330230830037	0.148431404248727	0.681	0.517	1	atlas_24h_alh	RpL24
Nrx-1.1	0.00144476553174845	0.105585175198093	0.386	0.276	1	atlas_24h_alh	Nrx-1
RpL6	0.00149365334773668	0.152393671666983	0.617	0.473	1	atlas_24h_alh	RpL6
Vha55	0.00166709306448574	0.102238120474601	0.587	0.464	1	atlas_24h_alh	Vha55
CG4612	0.00168043978184739	0.11248731128638	0.485	0.364	1	atlas_24h_alh	CG4612
RpS28b	0.0019615821180876	0.160356263995529	0.717	0.587	1	atlas_24h_alh	RpS28b
RpS7	0.00232036233265293	0.138869901243436	0.777	0.619	1	atlas_24h_alh	RpS7
RpS24	0.00250917321625559	0.108923380745483	0.6	0.464	1	atlas_24h_alh	RpS24
aqz	0.0130050857396579	0.112759732919759	0.628	0.508	1	atlas_24h_alh	aqz
Rbp6	0.0136855823208498	0.138212767946428	0.828	0.719	1	atlas_24h_alh	Rbp6
RpL27A	0.0191867440886638	0.129147687448725	0.723	0.598	1	atlas_24h_alh	RpL27A
RpS25	0.034558685323386	0.130814833176975	0.898	0.786	1	atlas_24h_alh	RpS25
Eip74EF	9.6299030327214e-26	1.65201584501046	0.131	0.008	1.23243499012768e-21	atlas_48h_alh	Eip74EF
Ldh.1	1.99494349320701e-24	-0.664481144022308	0.7	0.952	2.55312868260633e-20	atlas_48h_alh	Ldh
Pdp1.1	1.10092014187203e-20	-0.667549024675912	0.281	0.633	1.40895759756783e-16	atlas_48h_alh	Pdp1
Tsp66E.2	1.5018189911926e-19	-1.04545346903225	0.097	0.348	1.92202794492829e-15	atlas_48h_alh	Tsp66E
Dhit.1	3.94824585069922e-19	-0.607785222272924	0.442	0.776	5.05296503972486e-15	atlas_48h_alh	Dhit
Imp	1.26240701094561e-18	-0.419177700008749	0.85	0.976	1.61562849260819e-14	atlas_48h_alh	Imp
Cngl.1	1.73807448609854e-18	-0.870958674315433	0.318	0.62	2.22438772730892e-14	atlas_48h_alh	Cngl
Sytbeta.1	3.28757551836904e-18	-1.44039939730396	0.051	0.253	4.2074391484087e-14	atlas_48h_alh	Sytbeta
CG32767.2	3.54397131516903e-18	-0.678318627228127	0.2	0.498	4.53557448915332e-14	atlas_48h_alh	CG32767
Ptp99A.1	6.47223291985371e-18	-0.775962398954029	0.339	0.657	8.28316369082877e-14	atlas_48h_alh	Ptp99A
crol.1	3.46314640065713e-17	-0.884795078606402	0.122	0.37	4.432134763561e-13	atlas_48h_alh	crol
Pits.1	7.82715722181591e-17	-0.627136008799685	0.272	0.589	1.001719581248e-12	atlas_48h_alh	Pits
tna.2	1.78089081277548e-16	-0.438068738779825	0.495	0.822	2.27918406219006e-12	atlas_48h_alh	tna
Lcch3.1	1.79904044991011e-16	-0.697173854385762	0.147	0.403	2.30241196779496e-12	atlas_48h_alh	Lcch3
Pp2C1.1	1.05479534497713e-14	-0.824932268862482	0.06	0.244	1.34992708250173e-10	atlas_48h_alh	Pp2C1
nAChRalpha6.1	2.28431412770183e-14	-0.501112296411126	0.71	0.929	2.9234652206328e-10	atlas_48h_alh	nAChRalpha6
CG14312.2	2.28502539579808e-14	-0.917194221703236	0.083	0.274	2.92437550154239e-10	atlas_48h_alh	CG14312
gro.1	3.84229705204344e-14	-0.639129974918636	0.173	0.42	4.9173717672052e-10	atlas_48h_alh	gro
elB.1	3.86460346672009e-14	-0.871952608207493	0.127	0.34	4.94591951670836e-10	atlas_48h_alh	elB
His3.3B.2	4.35183924349737e-14	-0.518704039704674	0.475	0.747	5.56948386382793e-10	atlas_48h_alh	His3.3B
beat-IIa.1	4.65647096858973e-14	-1.04739071565064	0.242	0.464	5.95935154560114e-10	atlas_48h_alh	beat-IIa
Dsp1.1	7.54070880479682e-14	-0.477953212827849	0.387	0.696	9.65059912837897e-10	atlas_48h_alh	Dsp1
Alk.1	9.01553962609906e-14	-0.544788638476189	0.624	0.858	1.15380876134816e-09	atlas_48h_alh	Alk
luna.1	1.24345765005253e-13	-0.581554577621883	0.341	0.632	1.59137710053723e-09	atlas_48h_alh	luna
CG17124.1	1.44544314476501e-13	-0.573686572652409	0.387	0.676	1.84987813667026e-09	atlas_48h_alh	CG17124
fok.1	1.51155469429131e-13	-0.534917695951347	0.219	0.472	1.93448769775402e-09	atlas_48h_alh	fok
CG12605.1	1.51685793796692e-13	-0.653407500929293	0.115	0.323	1.94127478901007e-09	atlas_48h_alh	CG12605
CG44422.1	1.60410331894891e-13	-0.504138756614865	0.353	0.642	2.05293142759082e-09	atlas_48h_alh	CG44422
CG42613.1	1.79367960745976e-13	-0.447020575830243	0.329	0.614	2.295551161627e-09	atlas_48h_alh	CG42613
CG16711.1	1.85055247106239e-13	-0.59400180359488	0.147	0.374	2.36833705246565e-09	atlas_48h_alh	CG16711
CG42258.1	2.19264696544856e-13	-0.575066710183716	0.134	0.35	2.80614958638107e-09	atlas_48h_alh	CG42258
ps.1	2.90204953199301e-13	-0.424920237730584	0.507	0.807	3.71404299104465e-09	atlas_48h_alh	ps
dpr14.1	2.93137740445675e-13	-0.546217827495954	0.279	0.552	3.75157680222374e-09	atlas_48h_alh	dpr14
cdc14.1	3.1101398132351e-13	-0.666551518705524	0.108	0.31	3.98035693297828e-09	atlas_48h_alh	cdc14
Tm1.1	3.73799550049813e-13	-0.584715531461807	0.263	0.527	4.78388664153751e-09	atlas_48h_alh	Tm1
kek1.1	4.03662017783145e-13	-0.979583860574295	0.118	0.312	5.16606650358869e-09	atlas_48h_alh	kek1
Pde6.1	4.68927082744511e-13	-0.880450097330277	0.097	0.282	6.00132880496425e-09	atlas_48h_alh	Pde6
CG6770.1	5.02176876957898e-13	-0.617557104366965	0.219	0.463	6.42685967130717e-09	atlas_48h_alh	CG6770
smt3.1	5.50880219964625e-13	-0.396165356571698	0.618	0.878	7.05016505510727e-09	atlas_48h_alh	smt3
CG30172.1	6.99995926315288e-13	-0.701030314751382	0.454	0.686	8.95854786498305e-09	atlas_48h_alh	CG30172
sky	7.39911860635569e-13	-0.64918764945267	0.065	0.236	9.46939199241401e-09	atlas_48h_alh	sky
Hsp67Bc.1	8.0875340367942e-13	-0.704536529220739	0.131	0.332	1.03504260602892e-08	atlas_48h_alh	Hsp67Bc
Hex-A.1	9.53880074653587e-13	-0.519117836430285	0.733	0.929	1.22077571954166e-08	atlas_48h_alh	Hex-A
mt:tRNA:Ser-GCT.1	1.34142030379349e-12	-0.853848413140903	0.058	0.219	1.7167497047949e-08	atlas_48h_alh	mt:tRNA:Ser-GCT
CG12991.1	1.38763468383904e-12	-0.396145379885486	0.276	0.565	1.7758948683772e-08	atlas_48h_alh	CG12991
AMPdeam.1	1.44616542048279e-12	-0.462034300708019	0.198	0.449	1.85080250513387e-08	atlas_48h_alh	AMPdeam
rdgB.1	1.60032901559552e-12	-0.528424178369715	0.145	0.36	2.04810107415915e-08	atlas_48h_alh	rdgB
Trf2.1	1.70893104389971e-12	-0.41297369388322	0.244	0.498	2.18708994998285e-08	atlas_48h_alh	Trf2
CG11000.1	1.76173814045363e-12	-0.651589486337397	0.191	0.415	2.25467247215255e-08	atlas_48h_alh	CG11000
RSG7.1	1.76519692913347e-12	-0.503508378356506	0.219	0.464	2.25909902990502e-08	atlas_48h_alh	RSG7
CG30116.1	2.07474369403812e-12	-0.495096611440622	0.161	0.382	2.65525697962999e-08	atlas_48h_alh	CG30116
Drep2.1	2.24183008428716e-12	-0.520911067836623	0.357	0.629	2.8690941418707e-08	atlas_48h_alh	Drep2
dsh.1	3.16611338427639e-12	-0.436449385921697	0.159	0.384	4.05199190919692e-08	atlas_48h_alh	dsh
tow.1	4.20838297683852e-12	-0.379439363992701	0.295	0.579	5.38588853375793e-08	atlas_48h_alh	tow
CG14464.1	7.52336928313333e-12	-0.318329788040589	0.224	0.483	9.62840800855403e-08	atlas_48h_alh	CG14464
lncRNA:noe.1	9.56078415471246e-12	1.13290518604832	0.433	0.304	1.2235891561201e-07	atlas_48h_alh	lncRNA:noe
nkd.1	1.01134029732451e-11	-0.615505177191067	0.134	0.328	1.2943133125159e-07	atlas_48h_alh	nkd
Bacc.1	1.86887780596266e-11	-0.649598810661939	0.435	0.684	2.39178981607101e-07	atlas_48h_alh	Bacc
UQCR-14.1	1.97860924704308e-11	-0.436578066722307	0.348	0.629	2.53222411436573e-07	atlas_48h_alh	UQCR-14
Eip63E.1	2.04651933003283e-11	-0.533473715402766	0.189	0.409	2.61913543857602e-07	atlas_48h_alh	Eip63E
CG15097	2.40958741947064e-11	-0.944957748499992	0.018	0.135	3.08378997943853e-07	atlas_48h_alh	CG15097
COX8.1	2.89591533255888e-11	-0.417669941523203	0.472	0.746	3.70619244260885e-07	atlas_48h_alh	COX8
Rap1.1	3.09172666723516e-11	-0.540431309371114	0.244	0.477	3.95679178872755e-07	atlas_48h_alh	Rap1
pum.1	3.48115545228811e-11	-0.486049819046237	0.329	0.597	4.45518274783833e-07	atlas_48h_alh	pum
Liprin-gamma.1	5.1736306084458e-11	-0.402185821098581	0.611	0.873	6.62121245268893e-07	atlas_48h_alh	Liprin-gamma
CG9034.1	5.37761447764028e-11	-0.403870254810743	0.124	0.313	6.88227100848403e-07	atlas_48h_alh	CG9034
Rdh.2	5.65016977143574e-11	-0.791496856345998	0.111	0.282	7.23108727348347e-07	atlas_48h_alh	Rdh
Tlk.1	6.09562372179707e-11	-0.306492388093503	0.283	0.546	7.80117923915589e-07	atlas_48h_alh	Tlk
Rgk1.1	8.97733532929914e-11	-0.666446409002083	0.145	0.329	1.1489193754437e-06	atlas_48h_alh	Rgk1
CG13954.1	9.21344414052482e-11	-0.457097406244441	0.309	0.569	1.17913658110437e-06	atlas_48h_alh	CG13954
Rbfox1.1	1.26161339668653e-10	-0.303003349835097	0.585	0.852	1.61461282507942e-06	atlas_48h_alh	Rbfox1
Not1.1	1.28195875893708e-10	-0.508617654110505	0.113	0.288	1.64065081968767e-06	atlas_48h_alh	Not1
Toll-7.1	1.34310401969454e-10	-0.548776225716133	0.253	0.475	1.71890452440507e-06	atlas_48h_alh	Toll-7
Gs1l.1	1.45472467028962e-10	-0.700866460231246	0.048	0.182	1.86175663303666e-06	atlas_48h_alh	Gs1l
cdi.1	1.59629178970767e-10	-0.428967386605208	0.244	0.485	2.04293423246788e-06	atlas_48h_alh	cdi
Syn1.1	2.32491572261388e-10	-0.717359430677093	0.081	0.231	2.97542714180125e-06	atlas_48h_alh	Syn1
gprs.1	2.56636134681092e-10	-0.339723694564587	0.15	0.351	3.28442925164861e-06	atlas_48h_alh	gprs
side.1	2.7785510791322e-10	-0.708043955866863	0.069	0.212	3.55598967107339e-06	atlas_48h_alh	side
sdt.1	3.16767178398186e-10	-0.483652874706916	0.189	0.393	4.05398634913998e-06	atlas_48h_alh	sdt
bel.1	3.21424840719499e-10	-0.417423925691428	0.468	0.724	4.11359511152815e-06	atlas_48h_alh	bel
sbb.1	3.76085368876552e-10	-0.302220050041444	0.567	0.843	4.81314055088211e-06	atlas_48h_alh	sbb
Chchd2.1	3.88594946320423e-10	-0.417994619356019	0.147	0.337	4.97323812300877e-06	atlas_48h_alh	Chchd2
Ggamma1.1	3.93773919607818e-10	-0.321541485711054	0.251	0.493	5.03951862314085e-06	atlas_48h_alh	Ggamma1
SK.1	4.05734797542628e-10	-0.405096113752284	0.212	0.425	5.19259393895055e-06	atlas_48h_alh	SK
pcs.1	4.07669251227271e-10	-0.492069870765769	0.081	0.234	5.21735107720661e-06	atlas_48h_alh	pcs
BtbVII.1	4.45722463361561e-10	-0.37315887530436	0.094	0.256	5.70435608610126e-06	atlas_48h_alh	BtbVII
hoe1.1	4.65742414402702e-10	-0.684676069324545	0.071	0.213	5.96057141952578e-06	atlas_48h_alh	hoe1
CG45263.1	5.79338255555773e-10	-0.832115535943111	0.083	0.23	7.41437099460278e-06	atlas_48h_alh	CG45263
schlank	7.47197216180458e-10	-0.475346998687543	0.111	0.275	9.5626299726775e-06	atlas_48h_alh	schlank
trv.1	7.8597645651924e-10	-0.416404999409838	0.332	0.555	1.00589266905332e-05	atlas_48h_alh	trv
dpr13.1	8.0551480825239e-10	-0.536477850833745	0.224	0.428	1.03089785160141e-05	atlas_48h_alh	dpr13
dysc.1	8.61439690542082e-10	-0.370710682477342	0.371	0.63	1.10247051595576e-05	atlas_48h_alh	dysc
dlg1.1	9.33274814777356e-10	-0.394755764102421	0.249	0.478	1.19440510795206e-05	atlas_48h_alh	dlg1
DOR.1	9.5137724806272e-10	-0.466265854033955	0.099	0.261	1.21757260207067e-05	atlas_48h_alh	DOR
fne	1.13303171390376e-09	-0.309697604299562	0.682	0.882	1.45005398745403e-05	atlas_48h_alh	fne
cindr.1	1.43066918182213e-09	-0.406640266499215	0.157	0.348	1.83097041889597e-05	atlas_48h_alh	cindr
CG32052.1	1.57664073786584e-09	-0.649448648027283	0.138	0.305	2.0177848163207e-05	atlas_48h_alh	CG32052
sd.1	1.60669146586788e-09	-0.336632118926056	0.065	0.202	2.05624373801771e-05	atlas_48h_alh	sd
tau	1.75502004367952e-09	1.35061861124671	0.237	0.131	2.24607465190105e-05	atlas_48h_alh	tau
egh.1	1.77260293249185e-09	-0.388235244966032	0.329	0.582	2.26857723300307e-05	atlas_48h_alh	egh
CG32982.1	1.96725125528099e-09	-0.982595105295716	0.06	0.186	2.51768815650861e-05	atlas_48h_alh	CG32982
salm.1	2.34408514114172e-09	-0.833207903864566	0.058	0.183	2.99996016363317e-05	atlas_48h_alh	salm
ATPsynG.1	2.36347640821663e-09	-0.423538758461664	0.35	0.596	3.02477710723565e-05	atlas_48h_alh	ATPsynG
UQCR-11.2	2.53764933263844e-09	-0.587141396725246	0.267	0.471	3.24768361591068e-05	atlas_48h_alh	UQCR-11
DIP1.1	3.82826360368395e-09	-0.272733747882545	0.212	0.423	4.89941175999472e-05	atlas_48h_alh	DIP1
Frq1.1	4.19258920689444e-09	-0.487895455069238	0.182	0.37	5.36567566698351e-05	atlas_48h_alh	Frq1
tai.1	4.89071265896007e-09	-0.367805287733086	0.247	0.469	6.2591340609371e-05	atlas_48h_alh	tai
ND-MWFE.1	5.56468949578671e-09	-0.360905584714971	0.283	0.521	7.12168961670783e-05	atlas_48h_alh	ND-MWFE
VhaM9.7-a.1	5.606620111515e-09	-0.541245742920518	0.154	0.327	7.1753524187169e-05	atlas_48h_alh	VhaM9.7-a
CG32700.1	5.91257951750831e-09	-0.541042892101709	0.085	0.224	7.56691926650714e-05	atlas_48h_alh	CG32700
ND-B22.1	6.44610102706283e-09	-0.269657989749459	0.145	0.32	8.24972009443501e-05	atlas_48h_alh	ND-B22
Eip75B.1	7.59688821730467e-09	-0.509772554407694	0.258	0.461	9.72249754050652e-05	atlas_48h_alh	Eip75B
CG3744	8.30957466840094e-09	-0.518643237546281	0.037	0.146	0.000106345936606195	atlas_48h_alh	CG3744
Pkc53E.1	8.31635101306658e-09	-0.467371604362108	0.332	0.543	0.000106432660265226	atlas_48h_alh	Pkc53E
Cyt-c-p.1	9.1612560283822e-09	-0.485141484567965	0.147	0.315	0.000117245754651235	atlas_48h_alh	Cyt-c-p
mspo.1	9.50172207565697e-09	-0.512498209816859	0.302	0.505	0.000121603039124258	atlas_48h_alh	mspo
CG31635.1	9.71634490911e-09	-0.483935263152801	0.053	0.173	0.00012434978214679	atlas_48h_alh	CG31635
Frq2.1	9.8295395719529e-09	-0.401297639735698	0.145	0.316	0.000125798447441853	atlas_48h_alh	Frq2
ND-MLRQ.1	9.96330749698411e-09	-0.324464499752792	0.265	0.497	0.000127510409346403	atlas_48h_alh	ND-MLRQ
Tsp96F.2	1.05628935464268e-08	-0.394785278137187	0.097	0.245	0.000135183911607171	atlas_48h_alh	Tsp96F
maf-S.1	1.22977153760194e-08	-0.54437155007105	0.081	0.214	0.000157386161382296	atlas_48h_alh	maf-S
lbk.1	1.37131700748049e-08	-0.146603213026433	0.166	0.355	0.000175501150617354	atlas_48h_alh	lbk
COX5B.1	1.58959167216927e-08	-0.357807427312315	0.267	0.485	0.000203435942204223	atlas_48h_alh	COX5B
skd.1	1.97501718462216e-08	-0.446741829076978	0.099	0.239	0.000252762699287944	atlas_48h_alh	skd
HDAC4.1	2.03704863020651e-08	-0.418091906665365	0.118	0.27	0.000260701483693829	atlas_48h_alh	HDAC4
CG7945.1	2.28691351137471e-08	-0.539991994942853	0.062	0.181	0.000292679191185735	atlas_48h_alh	CG7945
Nlg3.2	2.29116878761478e-08	-0.669838784886674	0.076	0.2	0.000293223781438939	atlas_48h_alh	Nlg3
tou.1	2.41019410060704e-08	-0.191502225956756	0.145	0.319	0.000308456640995689	atlas_48h_alh	tou
Wdr62.1	2.51154328207519e-08	-0.416314891814408	0.097	0.237	0.000321427309239983	atlas_48h_alh	Wdr62
cic.1	2.6032361079573e-08	-0.256178942033906	0.168	0.346	0.000333162157096375	atlas_48h_alh	cic
ND-B14.1	2.79968536168608e-08	-0.340867549781989	0.173	0.353	0.000358303732588585	atlas_48h_alh	ND-B14
CG1677.1	3.16967203607231e-08	-0.391671200870299	0.078	0.209	0.000405654627176535	atlas_48h_alh	CG1677
pasha.1	3.50442556509797e-08	-0.469745671819571	0.101	0.241	0.000448496383821238	atlas_48h_alh	pasha
ND-13A.1	3.60847682289786e-08	-0.528863815602209	0.071	0.194	0.000461812863794468	atlas_48h_alh	ND-13A
RNASEK.1	3.76251538068911e-08	-0.38213139788605	0.283	0.491	0.000481526718420593	atlas_48h_alh	RNASEK
KrT95D	3.97412371788234e-08	-0.390921469272154	0.106	0.249	0.000508608353414582	atlas_48h_alh	KrT95D
ATPsynF.1	3.98871406113704e-08	-0.334452362851512	0.424	0.669	0.000510475625544318	atlas_48h_alh	ATPsynF
CG11319.1	4.03814972053483e-08	-0.570374387796391	0.166	0.329	0.000516802401234047	atlas_48h_alh	CG11319
Trx-2.1	4.06626128340644e-08	-0.346844145396273	0.214	0.403	0.000520400119050356	atlas_48h_alh	Trx-2
RpL29.1	4.13947330432686e-08	-0.180480094285216	0.749	0.932	0.000529769793487752	atlas_48h_alh	RpL29
ATPsynE.1	4.58510050880962e-08	-0.29823014006628	0.258	0.462	0.000586801163117455	atlas_48h_alh	ATPsynE
Ubr1.1	4.87255416539753e-08	-0.141786819270417	0.157	0.329	0.000623589482087576	atlas_48h_alh	Ubr1
Gug.1	4.88409833307733e-08	-0.502056346243984	0.106	0.243	0.000625066904667237	atlas_48h_alh	Gug
EMC6.1	4.98342962329264e-08	-0.57209469296207	0.062	0.178	0.000637779323188992	atlas_48h_alh	EMC6
CG7630.1	5.3688127319944e-08	-0.414017397702772	0.546	0.76	0.000687100653440644	atlas_48h_alh	CG7630
osp.2	5.93228348759589e-08	-0.367310064674865	0.09	0.224	0.000759213640742521	atlas_48h_alh	osp
Vha14-1.1	6.12419449166637e-08	-0.398616171185294	0.224	0.41	0.000783774411043462	atlas_48h_alh	Vha14-1
SdhC.1	6.81673550279959e-08	-0.508127825422086	0.118	0.261	0.000872405809648291	atlas_48h_alh	SdhC
Frl.1	6.9519687956346e-08	-0.370031722498555	0.088	0.219	0.000889712966465316	atlas_48h_alh	Frl
vvl.1	7.564822474456e-08	-0.574844673048905	0.339	0.516	0.000968145980280879	atlas_48h_alh	vvl
mRpL33.1	8.45348855437532e-08	-0.293943368660154	0.099	0.235	0.00108187746518895	atlas_48h_alh	mRpL33
sif.1	8.52049878891192e-08	-0.364521125450046	0.366	0.591	0.00109045343500495	atlas_48h_alh	sif
TyrR	8.62049798509606e-08	-0.729506067565501	0.06	0.171	0.00110325133213259	atlas_48h_alh	TyrR
Rala.1	8.78482802466241e-08	-0.200468245628032	0.182	0.362	0.0011242822905963	atlas_48h_alh	Rala
CG13364.1	9.17313742963137e-08	-0.301194653052358	0.251	0.459	0.00117397812824422	atlas_48h_alh	CG13364
CG45050.1	9.26856318521486e-08	-0.284332872442982	0.38	0.641	0.0011861907164438	atlas_48h_alh	CG45050
lncRNA:CR43334.1	9.71618123910051e-08	-0.509843336103265	0.062	0.178	0.00124347687498008	atlas_48h_alh	lncRNA:CR43334
ox.1	1.01507826030683e-07	-0.273473924721418	0.486	0.736	0.00129909715754068	atlas_48h_alh	ox
JIL-1.1	1.01553360988334e-07	-0.40387702064957	0.058	0.17	0.0012996799139287	atlas_48h_alh	JIL-1
Neb-cGP.1	1.13370992012404e-07	-0.274328324605523	0.422	0.687	0.00145092195577474	atlas_48h_alh	Neb-cGP
Pat1.1	1.21862606370604e-07	-0.16263039820516	0.152	0.32	0.00155959763633098	atlas_48h_alh	Pat1
RpS10b.1	1.23692166067145e-07	-0.260590559400386	0.334	0.557	0.00158301234132732	atlas_48h_alh	RpS10b
hth.1	1.47892460576589e-07	-0.426121995342958	0.279	0.466	0.00189272771045919	atlas_48h_alh	hth
ND-15.1	1.48220258014293e-07	-0.441602938162432	0.12	0.259	0.00189692286206692	atlas_48h_alh	ND-15
wge.1	1.90588232795261e-07	-0.386732615097516	0.094	0.223	0.00243914820331375	atlas_48h_alh	wge
tral.1	1.9404850887423e-07	-0.248280723226586	0.207	0.398	0.00248343281657239	atlas_48h_alh	tral
PIG-T.2	2.0246251945651e-07	-0.256344692976039	0.189	0.368	0.00259111532400442	atlas_48h_alh	PIG-T
Paf-AHalpha.1	2.44709879401878e-07	-0.269643001005193	0.115	0.257	0.00313179703658523	atlas_48h_alh	Paf-AHalpha
Pcd.1	2.51577457635562e-07	-0.335154628729476	0.23	0.419	0.00321968830281992	atlas_48h_alh	Pcd
CG34200.1	2.90006038541289e-07	-0.274726210438038	0.152	0.303	0.00371149728125142	atlas_48h_alh	CG34200
flw.1	2.97519684298697e-07	-0.392966505090914	0.078	0.195	0.00380765691965473	atlas_48h_alh	flw
RpII18.1	3.13400129049862e-07	-0.427506935258167	0.069	0.179	0.00401089485158014	atlas_48h_alh	RpII18
dpr17.1	3.23847970441925e-07	-0.272473634617662	0.154	0.305	0.00414460632571576	atlas_48h_alh	dpr17
CG43737.1	4.17849959534576e-07	-0.39461289246766	0.217	0.388	0.0053476437821235	atlas_48h_alh	CG43737
cype.1	4.337917139639e-07	-0.318664946709251	0.677	0.865	0.00555166635530999	atlas_48h_alh	cype
unk.1	4.75262042297641e-07	-0.373765779035813	0.09	0.21	0.00608240361732521	atlas_48h_alh	unk
RhoGAP71E.1	5.02697921284264e-07	-0.205801626930853	0.166	0.327	0.00643352799659601	atlas_48h_alh	RhoGAP71E
CG30423.1	5.12412496844688e-07	-0.356910983130576	0.09	0.211	0.00655785513461831	atlas_48h_alh	CG30423
cpo.1	5.35027611402533e-07	-0.390408187509891	0.279	0.472	0.00684728337072961	atlas_48h_alh	cpo
CG33170	5.50910390782838e-07	-0.351026059960577	0.074	0.185	0.00705055118123876	atlas_48h_alh	CG33170
Eip78C.1	5.58755471247367e-07	-0.516171315836363	0.055	0.156	0.0071509525210238	atlas_48h_alh	Eip78C
nAChRalpha3.1	5.62158634074751e-07	-0.421434459499409	0.088	0.202	0.00719450619888866	atlas_48h_alh	nAChRalpha3
dpr1.1	5.72016585813653e-07	-0.578648535635775	0.159	0.302	0.00732066826524313	atlas_48h_alh	dpr1
CG12054	5.74604655747016e-07	-0.309485914256888	0.12	0.256	0.00735379038425032	atlas_48h_alh	CG12054
mRpS14.1	5.75321609599309e-07	-0.452214809117478	0.06	0.162	0.00736296595965195	atlas_48h_alh	mRpS14
Eph.1	5.78943062855626e-07	-0.370182905870195	0.127	0.263	0.0074093133184263	atlas_48h_alh	Eph
sina.1	5.81496507973242e-07	-0.387877370010742	0.069	0.176	0.00744199230904155	atlas_48h_alh	sina
CRMP	6.22163230994379e-07	-0.398522878225343	0.069	0.178	0.00796244503026606	atlas_48h_alh	CRMP
CG44774.1	7.11507153510064e-07	-0.360865307742324	0.09	0.21	0.0091058685506218	atlas_48h_alh	CG44774
AP-2sigma.1	7.61824196110811e-07	-0.385692323343997	0.15	0.291	0.00974982606182616	atlas_48h_alh	AP-2sigma
alpha-Cat.1	8.20483708173057e-07	-0.144950442477551	0.256	0.465	0.0105005504971988	atlas_48h_alh	alpha-Cat
ND-B15.1	8.32194422330098e-07	-0.206979734122648	0.122	0.259	0.0106504242169806	atlas_48h_alh	ND-B15
Cad87A.1	9.2625924163661e-07	-0.380975668569812	0.097	0.215	0.0118542657744653	atlas_48h_alh	Cad87A
COX5A.1	1.01220570309579e-06	-0.303210189278112	0.304	0.51	0.0129542085882199	atlas_48h_alh	COX5A
dnc.1	1.01886597008532e-06	-0.242832908503117	0.353	0.58	0.0130394466851519	atlas_48h_alh	dnc
jeb.1	1.03642118199148e-06	-0.245701870805121	0.493	0.712	0.013264118287127	atlas_48h_alh	jeb
Pgk.1	1.06525578086947e-06	-0.244799711696253	0.258	0.45	0.0136331434835675	atlas_48h_alh	Pgk
Roc2	1.06779073233973e-06	-0.320203805300731	0.078	0.19	0.0136655857924838	atlas_48h_alh	Roc2
salr.1	1.20002917439116e-06	-0.620432026697638	0.074	0.178	0.0153579733738581	atlas_48h_alh	salr
CG32369	1.26592012049199e-06	-0.193100685257119	0.101	0.226	0.0162012457020564	atlas_48h_alh	CG32369
lolal.1	1.37733688110853e-06	-0.185519886169147	0.214	0.396	0.017627157404427	atlas_48h_alh	lolal
Prosap.1	1.46335648505184e-06	-0.291565197582673	0.159	0.303	0.0187280362956934	atlas_48h_alh	Prosap
endos	1.47077999773875e-06	-0.202176372367645	0.129	0.262	0.0188230424110606	atlas_48h_alh	endos
sm.1	1.49741738209982e-06	-0.227276169335661	0.394	0.622	0.0191639476561135	atlas_48h_alh	sm
fs(1)h.1	1.54394322749452e-06	-0.152334721604555	0.265	0.47	0.0197593854254749	atlas_48h_alh	fs(1)h
scrt.1	1.61578414690973e-06	-0.253496088985699	0.18	0.335	0.0206788055121508	atlas_48h_alh	scrt
RpL13.1	1.63890740292231e-06	-0.183657528466429	0.355	0.58	0.0209747369425997	atlas_48h_alh	RpL13
RpL26.2	1.70434161434926e-06	-0.233447663606988	0.468	0.698	0.0218121639804418	atlas_48h_alh	RpL26
Pglym78.1	2.23633314908469e-06	-0.525186956978869	0.406	0.589	0.0286205916419859	atlas_48h_alh	Pglym78
PAN3.1	2.32466430326344e-06	-0.157147116142641	0.224	0.402	0.0297510537531655	atlas_48h_alh	PAN3
CG42337.1	2.39291950764782e-06	-0.344802453319489	0.088	0.198	0.0306245838588768	atlas_48h_alh	CG42337
Glut4EF.1	2.46577415999979e-06	-0.314908471923546	0.097	0.21	0.0315569776996773	atlas_48h_alh	Glut4EF
Ten-a.1	2.52715321496617e-06	-0.239501879054058	0.452	0.654	0.032342506845137	atlas_48h_alh	Ten-a
CG41128.1	2.55936123491117e-06	-0.219566974218291	0.235	0.409	0.0327547050843932	atlas_48h_alh	CG41128
Sdc.1	2.57990807722894e-06	-0.22025169232547	0.247	0.43	0.033017663572376	atlas_48h_alh	Sdc
kud	2.6176754496871e-06	-0.373443045832712	0.083	0.191	0.0335010104050954	atlas_48h_alh	kud
psq.1	2.64971883531278e-06	-0.153105949956408	0.191	0.357	0.033911101654333	atlas_48h_alh	psq
CG10804.1	2.69847862011194e-06	-0.354150540851788	0.207	0.357	0.0345351293801926	atlas_48h_alh	CG10804
PPP4R2r.2	2.80493642149844e-06	-0.28606767440829	0.177	0.329	0.0358975763223371	atlas_48h_alh	PPP4R2r
CG1161	2.95095250902112e-06	-0.220591965751152	0.111	0.235	0.0377662902104523	atlas_48h_alh	CG1161
CG3625	2.96912797007294e-06	-0.388371381892751	0.099	0.213	0.0379988997609935	atlas_48h_alh	CG3625
AstC-R2.1	2.98399888507582e-06	-0.401133672877877	0.122	0.245	0.0381892177312003	atlas_48h_alh	AstC-R2
ATPsynD.1	3.00582814887975e-06	-0.211185079166834	0.359	0.576	0.038468588649363	atlas_48h_alh	ATPsynD
CG42750.1	3.19103679476536e-06	-0.380287115144175	0.127	0.253	0.0408388888994071	atlas_48h_alh	CG42750
RpS17.2	3.32389067864693e-06	-0.201969104804438	0.449	0.673	0.0425391529053235	atlas_48h_alh	RpS17
mt:CoIII.1	3.67851014363327e-06	-0.222675321125481	0.829	0.938	0.0470775728182186	atlas_48h_alh	mt:CoIII
COX7C.1	3.68971811458741e-06	-0.138113586661971	0.429	0.671	0.0472210124304897	atlas_48h_alh	COX7C
bsk.1	3.76444299299136e-06	-0.210549791419333	0.152	0.291	0.0481773414243034	atlas_48h_alh	bsk
ND-B17.2.1	3.84955690817793e-06	-0.242009295242578	0.108	0.229	0.0492666293108611	atlas_48h_alh	ND-B17.2
eIF1A	3.86485985696638e-06	-0.321964672941153	0.097	0.206	0.0494624764494558	atlas_48h_alh	eIF1A
Cp110.1	4.34792647227411e-06	-0.184663688017053	0.152	0.293	0.055644762992164	atlas_48h_alh	Cp110
Rpt2.2	4.5874518599088e-06	-0.210943084471912	0.15	0.288	0.0587102089031128	atlas_48h_alh	Rpt2
inaE.1	4.71263692156924e-06	-0.171420151152726	0.127	0.253	0.0603123273222431	atlas_48h_alh	inaE
CG16779.1	4.88616508128217e-06	-0.288958566287586	0.083	0.188	0.0625331407102492	atlas_48h_alh	CG16779
RpL17.1	4.9973019677267e-06	-0.178136523653534	0.419	0.658	0.0639554705829663	atlas_48h_alh	RpL17
Rbp6.1	5.20769406578204e-06	-0.371623250020121	0.629	0.835	0.0666480686538785	atlas_48h_alh	Rbp6
RhoGAP19D	5.21241834388785e-06	-0.383042535853311	0.085	0.187	0.0667085299650767	atlas_48h_alh	RhoGAP19D
Tsp42Ej.1	5.45249590660047e-06	-0.432201373230574	0.097	0.203	0.0697810426126728	atlas_48h_alh	Tsp42Ej
Pp1alpha-96A	5.7887524492795e-06	-0.199730581361347	0.134	0.264	0.074084453845879	atlas_48h_alh	Pp1alpha-96A
hrg.1	5.7954581569217e-06	-0.229846912868427	0.085	0.192	0.0741702734922839	atlas_48h_alh	hrg
fz2.1	6.26209941222213e-06	-0.222283964027751	0.618	0.82	0.0801423482776188	atlas_48h_alh	fz2
kek3.1	6.29937152930051e-06	-0.400112510508083	0.118	0.234	0.0806193568319879	atlas_48h_alh	kek3
CG34132.1	7.41958262979295e-06	-0.385651835196232	0.094	0.199	0.0949558184960902	atlas_48h_alh	CG34132
mt:ND1.2	7.67569711075231e-06	-0.227784319905972	0.15	0.282	0.0982335716234081	atlas_48h_alh	mt:ND1
Gbeta13F	7.7508831221857e-06	-0.196186821795981	0.8	0.947	0.0991958021977326	atlas_48h_alh	Gbeta13F
CG46301.1	7.78401051778506e-06	-0.289684009787659	0.23	0.4	0.0996197666066132	atlas_48h_alh	CG46301
Atg13	8.20071705646398e-06	-0.234149820641488	0.083	0.184	0.104952776888626	atlas_48h_alh	Atg13
trn.2	8.67668353136696e-06	-0.365713271194393	0.235	0.382	0.111044195834434	atlas_48h_alh	trn
CG4587.1	8.99568060394294e-06	-0.25759516665037	0.094	0.199	0.115126720369262	atlas_48h_alh	CG4587
bru3.1	9.20440159467537e-06	-0.334332399865475	0.445	0.655	0.117797931608655	atlas_48h_alh	bru3
stg.2	9.48286034450202e-06	-0.237135134627527	0.092	0.199	0.121361646688937	atlas_48h_alh	stg
mts.1	9.74055882390781e-06	-0.125517897875918	0.332	0.544	0.124659671828372	atlas_48h_alh	mts
Syx1A.1	9.93347576092368e-06	-0.253489039984935	0.431	0.658	0.127128622788301	atlas_48h_alh	Syx1A
RpL32.1	1.02330898076389e-05	-0.222187561781849	0.581	0.799	0.130963083358163	atlas_48h_alh	RpL32
Fas2.1	1.02804734773699e-05	-0.324613160228139	0.5	0.671	0.13156949956338	atlas_48h_alh	Fas2
bun.1	1.03032839768801e-05	-0.153412372637356	0.419	0.667	0.131861428336112	atlas_48h_alh	bun
CG13751.1	1.0413168640832e-05	-0.190639345095719	0.228	0.396	0.133267732265368	atlas_48h_alh	CG13751
GluRIB.1	1.05052241622868e-05	-0.292032772194376	0.366	0.544	0.134445858828946	atlas_48h_alh	GluRIB
UQCR-6.4.1	1.05794496778555e-05	-0.174374800914747	0.525	0.773	0.135395796977194	atlas_48h_alh	UQCR-6.4
Drak	1.10088307485497e-05	-0.251395962909272	0.083	0.185	0.140891015919939	atlas_48h_alh	Drak
mt:ND4.2	1.15479505287176e-05	-0.15772144944416	0.311	0.51	0.147790670866528	atlas_48h_alh	mt:ND4
tun.1	1.16531441516169e-05	-0.26444162388128	0.085	0.186	0.149136938852393	atlas_48h_alh	tun
eIF1.1	1.17528864000257e-05	-0.240767709111048	0.138	0.262	0.150413440147529	atlas_48h_alh	eIF1
CG43759	1.18682093762955e-05	-0.246479039601574	0.129	0.249	0.15188934359783	atlas_48h_alh	CG43759
MESK2.1	1.26051767728366e-05	-0.113079595971365	0.357	0.577	0.161321052338763	atlas_48h_alh	MESK2
RpS4.2	1.27353509943598e-05	-0.190066934443484	0.541	0.77	0.162987022025817	atlas_48h_alh	RpS4
kcc.1	1.31736921040618e-05	-0.228265380530767	0.191	0.335	0.168596911547783	atlas_48h_alh	kcc
lqf.1	1.33785405517887e-05	-0.165365761400169	0.32	0.52	0.171218561981792	atlas_48h_alh	lqf
RpL28.1	1.34589906768282e-05	-0.208536400451064	0.516	0.744	0.172248162682047	atlas_48h_alh	RpL28
CG43324.1	1.38805225286639e-05	-0.280743025524381	0.099	0.204	0.17764292732184	atlas_48h_alh	CG43324
Vha55.1	1.41677387169407e-05	-0.184272160114617	0.385	0.585	0.181318720099407	atlas_48h_alh	Vha55
Sar1	1.70419646160732e-05	-0.117790716525449	0.127	0.247	0.218103063156505	atlas_48h_alh	Sar1
CG34250	1.7109448905483e-05	-0.162309615222938	0.099	0.206	0.218966727092372	atlas_48h_alh	CG34250
Paip2.1	1.71818524590302e-05	-0.143468986201677	0.127	0.247	0.219893347770668	atlas_48h_alh	Paip2
glec.1	1.78537421870649e-05	-0.23914205168802	0.147	0.277	0.228492192510057	atlas_48h_alh	glec
Toll-6.1	1.80829669705305e-05	-0.404353268366195	0.353	0.541	0.23142581128885	atlas_48h_alh	Toll-6
Con.1	1.8224106220224e-05	-0.350536466919582	0.164	0.289	0.233232111406427	atlas_48h_alh	Con
RpL12.1	1.85464703708063e-05	-0.197632132112563	0.442	0.647	0.237357727805579	atlas_48h_alh	RpL12
CG44242.1	1.92343481238924e-05	-0.182580378288213	0.159	0.29	0.246161187289576	atlas_48h_alh	CG44242
Sem1.1	2.04315485572888e-05	-0.116657877330471	0.224	0.392	0.261482958436182	atlas_48h_alh	Sem1
pan.1	2.19289827837628e-05	-0.182741988252419	0.157	0.284	0.280647121666597	atlas_48h_alh	pan
CG8671.1	2.45999813849664e-05	-0.213977304109606	0.09	0.19	0.3148305617648	atlas_48h_alh	CG8671
smog.1	2.58549521172797e-05	-0.181236348007999	0.385	0.599	0.330891677196946	atlas_48h_alh	smog
CG11267.1	2.59627248629035e-05	-0.19547659092018	0.141	0.261	0.332270952795439	atlas_48h_alh	CG11267
CG31221	3.03250259631805e-05	-0.246025360096358	0.286	0.458	0.388099682276784	atlas_48h_alh	CG31221
Dscam2.1	3.05118782446226e-05	-0.388903189269519	0.187	0.314	0.39049101777468	atlas_48h_alh	Dscam2
RpLP2.1	3.29460270211181e-05	-0.235739499222023	0.615	0.835	0.421643253816269	atlas_48h_alh	RpLP2
levy.1	3.38251275394515e-05	-0.174786312020556	0.387	0.588	0.4328939822499	atlas_48h_alh	levy
RapGAP1.1	3.38672361225626e-05	-0.45080450786883	0.237	0.371	0.433432887896556	atlas_48h_alh	RapGAP1
Vap33.1	3.49738002555716e-05	-0.187690338700675	0.438	0.654	0.447594695670805	atlas_48h_alh	Vap33
Rack1.2	3.64656110751651e-05	-0.183595959694612	0.293	0.47	0.466686890539962	atlas_48h_alh	Rack1
Ptpmeg2.1	3.71096994041437e-05	-0.195728360481301	0.12	0.228	0.474929932974231	atlas_48h_alh	Ptpmeg2
CanB.1	3.80974375071936e-05	-0.121412223157684	0.164	0.294	0.487571005217064	atlas_48h_alh	CanB
Bsg.1	3.81453554743237e-05	-0.175283824401854	0.41	0.641	0.488184259360395	atlas_48h_alh	Bsg
EndoA.2	4.15996757619669e-05	-0.109814290542448	0.286	0.464	0.532392650401653	atlas_48h_alh	EndoA
Dak1.1	4.17022926927836e-05	-0.193251714766099	0.113	0.219	0.533705941882245	atlas_48h_alh	Dak1
CG32264	4.3540871516787e-05	-0.106733418901579	0.249	0.411	0.557236073671841	atlas_48h_alh	CG32264
Hsc70Cb.2	4.64069833801212e-05	-0.136226784574709	0.348	0.545	0.593916573298791	atlas_48h_alh	Hsc70Cb
ab	4.78240933476104e-05	-0.116839294843531	0.196	0.333	0.612052746662717	atlas_48h_alh	ab
His4r.1	5.60035432149512e-05	-0.286542594173895	0.581	0.773	0.716733346064945	atlas_48h_alh	His4r
msi.1	5.86238718913139e-05	-0.234052620056078	0.403	0.599	0.750268312465035	atlas_48h_alh	msi
Mapmodulin.2	6.14360446212094e-05	-0.100031788799364	0.283	0.455	0.786258499062237	atlas_48h_alh	Mapmodulin
Vha13.1	6.44642888945616e-05	-0.185396973567703	0.346	0.528	0.8250139692726	atlas_48h_alh	Vha13
RpS30.1	6.6895655870719e-05	-0.183067855026411	0.461	0.692	0.856130603833461	atlas_48h_alh	RpS30
cib.2	7.01887694728942e-05	-0.324938051905574	0.551	0.698	0.8982758717141	atlas_48h_alh	cib
rad.1	7.05207552984227e-05	-0.554546302238541	0.177	0.291	0.902524626309213	atlas_48h_alh	rad
ND-ACP	7.20975080571247e-05	-0.134625297950576	0.166	0.289	0.922703908115082	atlas_48h_alh	ND-ACP
GABA-B-R1.1	7.90433801496421e-05	-0.102658756755675	0.115	0.22	1	atlas_48h_alh	GABA-B-R1
RpL11.2	7.92263187799689e-05	-0.209554217443642	0.429	0.635	1	atlas_48h_alh	RpL11
Trim9.2	8.57921799928598e-05	-0.190530110203374	0.23	0.37	1	atlas_48h_alh	Trim9
dsd.1	8.7325780487176e-05	-0.118454827020579	0.134	0.245	1	atlas_48h_alh	dsd
dpr10.1	9.15235947683182e-05	-0.264381557045477	0.164	0.277	1	atlas_48h_alh	dpr10
ND-B16.6.1	0.000103708478147657	-0.113006918519841	0.122	0.226	1	atlas_48h_alh	ND-B16.6
Rdl.1	0.000115002567780797	-0.219897621921394	0.601	0.801	1	atlas_48h_alh	Rdl
RpL5.1	0.000119986741049765	-0.170452042985469	0.394	0.598	1	atlas_48h_alh	RpL5
CG11768.1	0.000121025553557676	-0.400970754736205	0.143	0.243	1	atlas_48h_alh	CG11768
wry.1	0.000133316424510884	-0.132268298233417	0.267	0.417	1	atlas_48h_alh	wry
Srrm234.1	0.000144811807485601	-0.109692709150623	0.124	0.227	1	atlas_48h_alh	Srrm234
Fis1.1	0.000150217230929246	-0.187777119919205	0.182	0.305	1	atlas_48h_alh	Fis1
RpS26.1	0.000160354618532697	-0.204692518640448	0.59	0.794	1	atlas_48h_alh	RpS26
kuz.1	0.000165838211221993	-0.14583983805597	0.189	0.314	1	atlas_48h_alh	kuz
Hsp26.2	0.000209331292008441	-0.340177057272704	0.309	0.46	1	atlas_48h_alh	Hsp26
RpL24.1	0.000269802420221852	-0.183654331166181	0.454	0.661	1	atlas_48h_alh	RpL24
Dop2R	0.000310347668272422	-0.176986584915243	0.159	0.267	1	atlas_48h_alh	Dop2R
Hr38	0.000354938419959291	-0.131171069117097	0.147	0.251	1	atlas_48h_alh	Hr38
RpL14.1	0.00052662881668376	-0.126244791102179	0.502	0.728	1	atlas_48h_alh	RpL14
SoxN.2	0.00054308803611591	-0.22358242186309	0.175	0.279	1	atlas_48h_alh	SoxN
5-HT1A.1	0.000577822284510408	-0.240471193556918	0.297	0.432	1	atlas_48h_alh	5-HT1A
RpL35A.1	0.000605301780688358	-0.104460308181384	0.343	0.518	1	atlas_48h_alh	RpL35A
Stacl.1	0.000615562039668808	-0.146716109292257	0.242	0.369	1	atlas_48h_alh	Stacl
Nrt.2	0.000617251037041994	-0.175893222539186	0.198	0.31	1	atlas_48h_alh	Nrt
RpL19.1	0.000632948858774939	-0.155343731464214	0.521	0.73	1	atlas_48h_alh	RpL19
E2f1.1	0.000746943102187736	-0.102493980619056	0.24	0.373	1	atlas_48h_alh	E2f1
CG43736	0.000750693430716461	-0.116636017191725	0.184	0.296	1	atlas_48h_alh	CG43736
RFeSP.1	0.00100714135896366	-0.151467155763256	0.175	0.278	1	atlas_48h_alh	RFeSP
Tpi	0.00104264030674731	-0.450648367688031	0.491	0.628	1	atlas_48h_alh	Tpi
ctp.1	0.00105582411485081	-0.121270582840915	0.763	0.916	1	atlas_48h_alh	ctp
para.1	0.00139859217546249	-0.122834082746922	0.512	0.713	1	atlas_48h_alh	para
Gapdh2.1	0.00198542737345246	-0.399211686135118	0.578	0.743	1	atlas_48h_alh	Gapdh2
sta	0.0021183704506487	-0.128868552387316	0.491	0.685	1	atlas_48h_alh	sta
ND-B12	0.00218403120415861	0.100897087153059	0.221	0.343	1	atlas_48h_alh	ND-B12
RpL15.1	0.00285833555512824	-0.109226715973518	0.491	0.681	1	atlas_48h_alh	RpL15
dpr9.1	0.00299811672504982	-0.100840799838525	0.364	0.504	1	atlas_48h_alh	dpr9
ATPsyngamma.1	0.00330300867605456	-0.104741854696618	0.214	0.318	1	atlas_48h_alh	ATPsyngamma
CASK.1	0.00353113018344471	-0.105674192480239	0.47	0.642	1	atlas_48h_alh	CASK
RpS12.1	0.00450805926330042	-0.133844452745366	0.567	0.768	1	atlas_48h_alh	RpS12
bol	0.00462433180718387	0.14215398062502	0.173	0.273	1	atlas_48h_alh	bol
Fer2LCH.1	0.00544725577026812	0.114295767636261	0.32	0.481	1	atlas_48h_alh	Fer2LCH
RpL23.1	0.00548457757591289	-0.163023705925161	0.631	0.802	1	atlas_48h_alh	RpL23
RpL36A.2	0.00590934550392294	-0.100466816264067	0.525	0.705	1	atlas_48h_alh	RpL36A
Sema1a	0.00593775234229273	0.113388915718433	0.198	0.304	1	atlas_48h_alh	Sema1a
Hsp27.2	0.00678337120684444	-0.246615520968017	0.424	0.544	1	atlas_48h_alh	Hsp27
lola.2	0.00794018594413592	0.101787866667392	0.237	0.354	1	atlas_48h_alh	lola
RpS21.1	0.00825080746634235	-0.118449776185416	0.634	0.808	1	atlas_48h_alh	RpS21
Gapdh1.1	0.0114616172434691	-0.221552393010548	0.525	0.669	1	atlas_48h_alh	Gapdh1
bic.1	0.0176636747497559	0.126881352645039	0.242	0.352	1	atlas_48h_alh	bic
RpS15.1	0.021155959439186	-0.112113033346283	0.624	0.791	1	atlas_48h_alh	RpS15
RpS25.1	0.026340193358691	-0.103613622102134	0.733	0.889	1	atlas_48h_alh	RpS25
ATPsynC.1	0.0366005879902918	0.267134896293381	0.641	0.746	1	atlas_48h_alh	ATPsynC
cpx	0.0376130370584931	0.274200633592579	0.724	0.83	1	atlas_48h_alh	cpx
nmo.1	0.0395085546658071	0.110816218369901	0.364	0.511	1	atlas_48h_alh	nmo
Unr.2	0.0448360657687268	0.155981235520468	0.343	0.477	1	atlas_48h_alh	Unr
RpS29.1	0.0453620367730037	-0.124508700324766	0.654	0.811	1	atlas_48h_alh	RpS29
