# Supplementary material for: Single cell RNA-seq analysis reveals temporally-regulated and quiescence-regulated gene expression in Drosophila larval neuroblasts
Source: Neural Dev. 2022 Aug 24;17:7. doi: 10.1186/s13064-022-00163-7 (PMC9404614; doi:10.1186/s13064-022-00163-7)
Supplement: Supplementary file 25 — Additional file 25. [file 13064_2022_163_MOESM25_ESM.csv]

	p_val	avg_log2FC	pct.1	pct.2	p_val_adj	cluster	gene
lncRNA:cherub	9.81833632446233e-80	-4.16543747099476	0.04	0.689	1.25655068280469e-75	atlas_1h_alh	lncRNA:cherub
Hsp23	8.76951377301873e-56	-3.97582594752869	0.043	0.544	1.12232237267094e-51	atlas_1h_alh	Hsp23
mt:CoI	1.25366585667674e-55	-1.45014755883997	0.533	0.892	1.60444156337489e-51	atlas_1h_alh	mt:CoI
Hsp27	4.94516768587258e-55	-3.47956082993599	0.062	0.559	6.32882560437973e-51	atlas_1h_alh	Hsp27
fabp	2.7390165344967e-53	-2.69794176514884	0.087	0.585	3.50539336084888e-49	atlas_1h_alh	fabp
eEF1alpha1	9.8505733093914e-52	-1.48008054530918	0.498	0.834	1.26067637213591e-47	atlas_1h_alh	eEF1alpha1
Bacc	4.55600834503676e-51	1.57541753153369	0.802	0.516	5.83077947997805e-47	atlas_1h_alh	Bacc
pum	5.59597898394427e-50	1.56458348704593	0.817	0.514	7.16173390365187e-46	atlas_1h_alh	pum
Hex-A	4.92220928134528e-49	1.45268841019841	0.916	0.74	6.29944343826569e-45	atlas_1h_alh	Hex-A
mt:ATPase6	3.98216802642611e-48	-1.81565717542819	0.331	0.738	5.09637864022014e-44	atlas_1h_alh	mt:ATPase6
cdc14	3.63883810170722e-43	1.88017794884385	0.508	0.16	4.6569850025649e-39	atlas_1h_alh	cdc14
bel	1.38119560221894e-42	1.2629737781397	0.87	0.569	1.7676541317198e-38	atlas_1h_alh	bel
Eip75B	1.64115243491398e-42	1.69157351463397	0.616	0.238	2.10034688620292e-38	atlas_1h_alh	Eip75B
His4r	1.89067195396065e-42	1.18028921076071	0.895	0.666	2.41968196667883e-38	atlas_1h_alh	His4r
CG30172	5.06087672106017e-42	1.04543651906143	0.923	0.735	6.47691002761281e-38	atlas_1h_alh	CG30172
mt:CoII	1.73905716282428e-40	-1.17446621476529	0.613	0.868	2.22564535698252e-36	atlas_1h_alh	mt:CoII
CG42337	4.03084870132338e-38	1.92679510068753	0.415	0.111	5.15868016795367e-34	atlas_1h_alh	CG42337
lncRNA:CR40469	8.60963734211812e-38	-2.27425124096391	0.08	0.491	1.10186138704428e-33	atlas_1h_alh	lncRNA:CR40469
UQCR-11	2.82467735938075e-37	1.38659132372635	0.703	0.381	3.61502208453548e-33	atlas_1h_alh	UQCR-11
cib	5.42441336184641e-37	-1.69692614034248	0.35	0.696	6.94216422049104e-33	atlas_1h_alh	cib
nAChRalpha6	3.95374997816756e-36	1.0745190423936	0.916	0.715	5.06000922205884e-32	atlas_1h_alh	nAChRalpha6
CG42394	1.83790330909693e-35	1.81331762480269	0.687	0.375	2.35214865498225e-31	atlas_1h_alh	CG42394
CG14312	2.75725312529041e-35	1.53505066308272	0.474	0.151	3.52873254974667e-31	atlas_1h_alh	CG14312
cype	3.1381025339623e-33	1.01945263331062	0.892	0.7	4.01614362296495e-29	atlas_1h_alh	cype
Ufm1	5.03694057829149e-33	1.54037873288374	0.508	0.199	6.44627655209745e-29	atlas_1h_alh	Ufm1
Rdh	2.05992607694924e-32	1.54722349687852	0.424	0.133	2.63629339327964e-28	atlas_1h_alh	Rdh
Drep2	2.43109472209937e-32	1.36285066880598	0.675	0.361	3.11131502534277e-28	atlas_1h_alh	Drep2
lbm	2.44747562209214e-32	2.18215248070182	0.285	0.058	3.13227930115352e-28	atlas_1h_alh	lbm
luna	3.39012128872607e-32	1.45477398145353	0.666	0.359	4.33867722531163e-28	atlas_1h_alh	luna
mt:lrRNA	5.12052634057251e-32	-1.04007713306437	0.567	0.861	6.5532496106647e-28	atlas_1h_alh	mt:lrRNA
dlg1	6.84699876880175e-31	1.30541005049216	0.632	0.32	8.76278902431248e-27	atlas_1h_alh	dlg1
sif	9.2066830701197e-31	1.4641403349946	0.573	0.27	1.17827129931392e-26	atlas_1h_alh	sif
lncRNA:noe	8.70544833958358e-30	-2.42000919484629	0.121	0.466	1.11412327849991e-25	atlas_1h_alh	lncRNA:noe
Pde6	9.30629155097156e-30	1.57071753594882	0.334	0.087	1.19101919269334e-25	atlas_1h_alh	Pde6
RNASEK	1.810730966207e-29	1.08567781513828	0.762	0.491	2.31737349055172e-25	atlas_1h_alh	RNASEK
Tsp66E	5.51680140739131e-29	1.58920221415719	0.362	0.105	7.0604024411794e-25	atlas_1h_alh	Tsp66E
crol	1.5272314255768e-28	1.37884001247736	0.545	0.253	1.95455077845318e-24	atlas_1h_alh	crol
CG11000	3.15490960530192e-28	1.35328613005936	0.492	0.2	4.0376533128654e-24	atlas_1h_alh	CG11000
Act5C	3.75071431083585e-28	-1.37445730122156	0.368	0.653	4.80016417500772e-24	atlas_1h_alh	Act5C
Ten-a	4.50546283406335e-28	1.05823068703122	0.851	0.644	5.76609133503427e-24	atlas_1h_alh	Ten-a
mtgo	9.2657436400619e-28	1.44438820447068	0.659	0.373	1.18582987105512e-23	atlas_1h_alh	mtgo
VhaM9.7-a	2.09969832950397e-27	1.38868386347754	0.464	0.184	2.68719392209918e-23	atlas_1h_alh	VhaM9.7-a
ATPsynF	2.67208990332933e-27	1.05809916608718	0.724	0.448	3.41974065828088e-23	atlas_1h_alh	ATPsynF
Rap1	1.26815382139152e-26	1.25012350411607	0.613	0.341	1.62298326061687e-22	atlas_1h_alh	Rap1
Hsp26	5.41911287082493e-26	-2.51001012183059	0.084	0.391	6.93538065208175e-22	atlas_1h_alh	Hsp26
lncRNA:CR43334	1.30725964296418e-25	1.5240385779578	0.344	0.105	1.67303089106555e-21	atlas_1h_alh	lncRNA:CR43334
CG2269	1.7743873406482e-25	-1.46064686541323	0.375	0.649	2.27086091856157e-21	atlas_1h_alh	CG2269
nrv3	1.81481773046962e-25	-0.870907312620571	0.734	0.873	2.32260373145501e-21	atlas_1h_alh	nrv3
CG17124	3.02287765845317e-25	1.36911405204401	0.576	0.293	3.86867882728836e-21	atlas_1h_alh	CG17124
CG32982	2.32768550130859e-24	1.80829185154249	0.362	0.127	2.97897190457473e-20	atlas_1h_alh	CG32982
pcs	2.80904101058246e-23	1.54726171090981	0.399	0.157	3.59501068534343e-19	atlas_1h_alh	pcs
Pal2	4.56564257384901e-23	-1.2467689231858	0.495	0.722	5.84310936601197e-19	atlas_1h_alh	Pal2
CG13364	6.46379978573484e-23	1.07527187962526	0.647	0.403	8.27237096578345e-19	atlas_1h_alh	CG13364
Dsp1	1.04934326754155e-22	0.943963303914781	0.728	0.49	1.34294951379968e-18	atlas_1h_alh	Dsp1
COX8	1.27992295522876e-22	1.02803327774751	0.752	0.513	1.63804539810177e-18	atlas_1h_alh	COX8
RpS6	1.32643855767031e-22	-1.29829845793627	0.319	0.581	1.69757606610647e-18	atlas_1h_alh	RpS6
CG1695	3.81091667764941e-22	1.31327395776373	0.328	0.108	4.87721116405571e-18	atlas_1h_alh	CG1695
RpL3	4.25413307285433e-22	-1.01759524867232	0.461	0.7	5.44443950663897e-18	atlas_1h_alh	RpL3
dpr13	9.35665460556207e-22	1.45532801272553	0.545	0.303	1.19746465641983e-17	atlas_1h_alh	dpr13
Cngl	1.75311274104798e-21	1.3651706812758	0.548	0.295	2.24363368599321e-17	atlas_1h_alh	Cngl
eEF1alpha2	1.97142071691071e-21	-1.86842607587826	0.046	0.304	2.52302423350233e-17	atlas_1h_alh	eEF1alpha2
Pglym78	3.13309140950276e-21	1.23419385843163	0.604	0.378	4.00973038588164e-17	atlas_1h_alh	Pglym78
mt:Cyt-b	6.9938649972019e-21	-0.978212199374756	0.399	0.678	8.95074842341899e-17	atlas_1h_alh	mt:Cyt-b
Oda	6.99863570819262e-21	1.02794090594575	0.653	0.42	8.95685397934491e-17	atlas_1h_alh	Oda
Df31	8.3642795515455e-21	-1.40199527570841	0.285	0.538	1.07046049700679e-16	atlas_1h_alh	Df31
Syn1	1.16200885245565e-20	1.30079974644468	0.272	0.08	1.48713892937275e-16	atlas_1h_alh	Syn1
Syx1A	1.40255442701877e-20	1.01758530572567	0.684	0.448	1.79498915569863e-16	atlas_1h_alh	Syx1A
Dhit	3.44361814144895e-20	1.03900185774456	0.669	0.426	4.40714249742637e-16	atlas_1h_alh	Dhit
mbl	4.57116280016808e-20	0.839201191283245	0.802	0.598	5.85017415165511e-16	atlas_1h_alh	mbl
cathD	5.94308944344695e-20	-1.76872649555754	0.071	0.325	7.60596586972341e-16	atlas_1h_alh	cathD
Jafrac1	7.62795387537837e-20	-1.74082788904017	0.077	0.332	9.76225536970924e-16	atlas_1h_alh	Jafrac1
His3.3B	8.41579797168555e-20	-1.05124380541534	0.399	0.656	1.07705382441632e-15	atlas_1h_alh	His3.3B
CG4577	9.046148161061e-20	-1.71674746116781	0.266	0.519	1.15772604165259e-15	atlas_1h_alh	CG4577
Mmp2	2.24225210393412e-19	1.89533249814972	0.464	0.241	2.86963424261489e-15	atlas_1h_alh	Mmp2
Hrb87F	2.99693237053445e-19	-1.67671661334197	0.062	0.311	3.83547404780999e-15	atlas_1h_alh	Hrb87F
amon	3.45945816675138e-19	-1.19140069863736	0.313	0.576	4.42741456180842e-15	atlas_1h_alh	amon
CG10543	3.60507196281285e-19	1.30165169616094	0.195	0.044	4.61377109800789e-15	atlas_1h_alh	CG10543
CG7630	4.95379812762544e-19	0.822585568035066	0.793	0.603	6.33987084373504e-15	atlas_1h_alh	CG7630
nrm	6.98267561993378e-19	1.50584308111814	0.223	0.059	8.93642825839125e-15	atlas_1h_alh	nrm
nSyb	7.5983492767902e-19	-0.89254388608903	0.539	0.736	9.7243674044361e-15	atlas_1h_alh	nSyb
side	1.02979984742987e-18	1.66991665985028	0.303	0.112	1.31793784474075e-14	atlas_1h_alh	side
dysc	1.14125584060905e-18	0.976795787673473	0.666	0.439	1.46057922481146e-14	atlas_1h_alh	dysc
Tapdelta	1.15044001574529e-18	1.28301322364977	0.446	0.222	1.47233313215082e-14	atlas_1h_alh	Tapdelta
Nlg3	1.20049809873248e-18	1.43033364221483	0.297	0.103	1.53639746675783e-14	atlas_1h_alh	Nlg3
Ldh	1.60658424061898e-18	-1.11699181501605	0.598	0.75	2.05610651114417e-14	atlas_1h_alh	Ldh
Obp44a	2.45860322468039e-18	-0.990576895302267	0.489	0.713	3.14652040694597e-14	atlas_1h_alh	Obp44a
RpS14a	4.35859724685789e-18	-0.849286987354599	0.508	0.715	5.57813275652873e-14	atlas_1h_alh	RpS14a
HDAC4	6.80416968760202e-18	1.19491627346698	0.399	0.18	8.70797636619307e-14	atlas_1h_alh	HDAC4
fs(1)h	7.03986049858867e-18	1.01397735146163	0.57	0.327	9.00961346609379e-14	atlas_1h_alh	fs(1)h
Vha14-1	9.92668888505503e-18	0.987199259552825	0.48	0.241	1.27041764350934e-13	atlas_1h_alh	Vha14-1
Galphao	1.06814563967898e-17	-0.845021223625894	0.557	0.745	1.36701278966115e-13	atlas_1h_alh	Galphao
Gpb5	1.17449004340889e-17	0.920050255150806	0.381	0.159	1.5031123575547e-13	atlas_1h_alh	Gpb5
kek1	1.34220106873052e-17	1.4877426886021	0.272	0.094	1.71774892776131e-13	atlas_1h_alh	kek1
CG6329	1.94381317642474e-17	-1.28163074650968	0.291	0.532	2.48769210318839e-13	atlas_1h_alh	CG6329
Dak1	2.83671335856571e-17	1.00433114215928	0.245	0.074	3.6304257562924e-13	atlas_1h_alh	Dak1
Msp300	2.99480966535359e-17	-1.00944706491972	0.517	0.696	3.83275740971952e-13	atlas_1h_alh	Msp300
Gapdh2	6.92541376762131e-17	1.0129164663583	0.706	0.551	8.86314453980175e-13	atlas_1h_alh	Gapdh2
CG1677	7.82558037629263e-17	1.28174700991266	0.307	0.118	1.00151777655793e-12	atlas_1h_alh	CG1677
Rpb10	8.48084750908578e-17	1.03442390102423	0.359	0.149	1.0853788642128e-12	atlas_1h_alh	Rpb10
Pkc53E	9.48108436310017e-17	1.52308097413433	0.437	0.216	1.21338917678956e-12	atlas_1h_alh	Pkc53E
Hsc70Cb	2.10637353937275e-16	-1.09619058892281	0.251	0.5	2.69573685568925e-12	atlas_1h_alh	Hsc70Cb
RpS17	2.23214771363179e-16	-0.777216400063615	0.554	0.737	2.85670264390596e-12	atlas_1h_alh	RpS17
PIG-T	4.0983141175937e-16	-1.38238353508467	0.139	0.368	5.24502240769641e-12	atlas_1h_alh	PIG-T
Vha13	5.44281153361106e-16	0.815756522865493	0.632	0.43	6.96571020071543e-12	atlas_1h_alh	Vha13
Pits	5.6045834728832e-16	0.956530429181401	0.604	0.386	7.17274592859592e-12	atlas_1h_alh	Pits
unc-119	1.67177650778925e-15	0.866807389451006	0.554	0.323	2.13953957466869e-11	atlas_1h_alh	unc-119
stg	1.71622946174232e-15	-2.05379276532403	0.006	0.182	2.19643046513782e-11	atlas_1h_alh	stg
RpL8	1.78429548242289e-15	-0.707755086902654	0.573	0.758	2.28354135840482e-11	atlas_1h_alh	RpL8
hdc	2.54350379757605e-15	-0.732825257484748	0.124	0.362	3.25517616013783e-11	atlas_1h_alh	hdc
CG41128	2.85377941829049e-15	1.0246856638632	0.486	0.285	3.65226689952817e-11	atlas_1h_alh	CG41128
Rab27	3.05756082376336e-15	0.979591014272515	0.161	0.036	3.91306634225235e-11	atlas_1h_alh	Rab27
Uch	4.13161375740032e-15	-1.56061501991988	0.056	0.254	5.28763928672093e-11	atlas_1h_alh	Uch
ATPsynE	4.41266527150326e-15	0.924386060771396	0.542	0.329	5.64732901446987e-11	atlas_1h_alh	ATPsynE
Tpi	4.55794250010345e-15	1.19083816858705	0.554	0.391	5.8332548116324e-11	atlas_1h_alh	Tpi
gro	4.72086688576105e-15	0.9658455626357	0.44	0.228	6.04176544039699e-11	atlas_1h_alh	gro
CG14989	4.85015627160959e-15	1.4143318133116	0.387	0.178	6.20722999640596e-11	atlas_1h_alh	CG14989
RpS23	9.8605121068987e-15	-0.793177481585682	0.539	0.716	1.2619483394409e-10	atlas_1h_alh	RpS23
RpL4	1.10863054827584e-14	-1.00734378057746	0.276	0.507	1.41882537568342e-10	atlas_1h_alh	RpL4
rad	1.37132425593026e-14	1.22758173175232	0.461	0.272	1.75502078273954e-10	atlas_1h_alh	rad
Liprin-gamma	1.37415477077197e-14	0.702269921282693	0.848	0.669	1.75864327563396e-10	atlas_1h_alh	Liprin-gamma
flw	1.66055411890936e-14	1.04937659685249	0.31	0.13	2.1251771613802e-10	atlas_1h_alh	flw
CG8860	2.3959364038375e-14	0.819095782234911	0.622	0.412	3.06631940963123e-10	atlas_1h_alh	CG8860
Rgk1	2.92195203081398e-14	1.60963372817142	0.43	0.237	3.73951420903574e-10	atlas_1h_alh	Rgk1
sdt	3.76408619220924e-14	1.0094117037909	0.421	0.222	4.81727750878939e-10	atlas_1h_alh	sdt
Hsc70-4	6.13025624422711e-14	-1.22091575567411	0.152	0.369	7.84550194136186e-10	atlas_1h_alh	Hsc70-4
CG9705	9.60316047621084e-14	-1.40076405451455	0.105	0.304	1.22901247774546e-09	atlas_1h_alh	CG9705
Nlg2	1.57821511086999e-13	0.885862804154272	0.443	0.24	2.01979969889141e-09	atlas_1h_alh	Nlg2
CG44774	2.0586263263413e-13	1.00452923140786	0.285	0.117	2.6346299724516e-09	atlas_1h_alh	CG44774
GstZ2	2.41209582061853e-13	-1.5859403320235	0.031	0.2	3.08700023122759e-09	atlas_1h_alh	GstZ2
Gbeta13F	2.73961199571012e-13	0.503694586794412	0.923	0.814	3.50615543210982e-09	atlas_1h_alh	Gbeta13F
nkd	2.7963727549449e-13	1.05651468090534	0.368	0.189	3.57879785177848e-09	atlas_1h_alh	nkd
Pde9	3.76267601208912e-13	0.988873811539458	0.576	0.389	4.81547276027166e-09	atlas_1h_alh	Pde9
REPTOR-BP	4.0962775995858e-13	1.05641551383617	0.248	0.095	5.24241607194991e-09	atlas_1h_alh	REPTOR-BP
CG13585	4.16711779079417e-13	0.942426517132391	0.229	0.081	5.33307734865838e-09	atlas_1h_alh	CG13585
RpS18	4.88462918326891e-13	-0.710342020991513	0.498	0.674	6.25134842874755e-09	atlas_1h_alh	RpS18
Rpt2	5.74185525358079e-13	-1.35450534952933	0.09	0.278	7.3484263535327e-09	atlas_1h_alh	Rpt2
RpL21	6.77501473863581e-13	-0.657601117783433	0.533	0.723	8.67066386250612e-09	atlas_1h_alh	RpL21
mt:ND4	7.57143888847008e-13	-1.16991012664899	0.186	0.389	9.68992748946401e-09	atlas_1h_alh	mt:ND4
Syp	8.41883321991915e-13	-1.6321636861912	0.006	0.155	1.07744227548525e-08	atlas_1h_alh	Syp
InR	8.77600560285599e-13	1.06615171951951	0.214	0.075	1.12315319705351e-08	atlas_1h_alh	InR
BI-1	9.03387777602516e-13	0.898700173884327	0.211	0.073	1.1561556777757e-08	atlas_1h_alh	BI-1
Not1	9.30793401568527e-13	0.992105553999762	0.409	0.22	1.1912293953274e-08	atlas_1h_alh	Not1
CG42750	9.46447531679392e-13	1.31218446004723	0.288	0.13	1.21126355104329e-08	atlas_1h_alh	CG42750
dpr1	9.63576078834724e-13	1.31151534002008	0.297	0.134	1.23318466569268e-08	atlas_1h_alh	dpr1
eEF2	9.77006480610432e-13	-1.16231086040291	0.152	0.355	1.25037289388523e-08	atlas_1h_alh	eEF2
CG45263	1.04589214932422e-12	1.30495279634439	0.282	0.119	1.33853277270514e-08	atlas_1h_alh	CG45263
Hsc70-3	1.15181894638234e-12	-0.944813529999483	0.248	0.462	1.47409788758012e-08	atlas_1h_alh	Hsc70-3
RpS27A	1.19794818838177e-12	-0.614204799784208	0.681	0.805	1.53313409149099e-08	atlas_1h_alh	RpS27A
CG6770	1.71932318680236e-12	1.02094745416283	0.505	0.323	2.20038981446966e-08	atlas_1h_alh	CG6770
Cyt-c-p	2.05569182998428e-12	0.975323295187853	0.387	0.209	2.63087440401388e-08	atlas_1h_alh	Cyt-c-p
kirre	2.26796284190125e-12	0.945493397576305	0.161	0.046	2.90253884506522e-08	atlas_1h_alh	kirre
5-HT1A	2.56281605248165e-12	1.0666344797021	0.365	0.19	3.27989198396602e-08	atlas_1h_alh	5-HT1A
AstC-R2	3.05531426985282e-12	1.90552665595146	0.368	0.195	3.91019120255764e-08	atlas_1h_alh	AstC-R2
bru3	3.12315302668476e-12	0.710996929322273	0.743	0.619	3.99701124355116e-08	atlas_1h_alh	bru3
JTBR	3.49716493774989e-12	0.974411596472888	0.201	0.071	4.4756716873323e-08	atlas_1h_alh	JTBR
pre-rRNA:CR45845	6.69608768409943e-12	-1.37948735735173	0.022	0.174	8.56965301811045e-08	atlas_1h_alh	pre-rRNA:CR45845
Hsp83	9.97788584178597e-12	-1.19210233545248	0.149	0.338	1.27696983003177e-07	atlas_1h_alh	Hsp83
mamo	1.05807458333932e-11	-1.89440214725881	0	0.129	1.35412385175766e-07	atlas_1h_alh	mamo
Rdl	1.10459713637226e-11	0.651597802816569	0.712	0.569	1.41366341512922e-07	atlas_1h_alh	Rdl
ringer	1.17711964915928e-11	1.00282945445537	0.294	0.136	1.50647772699405e-07	atlas_1h_alh	ringer
ND-MWFE	1.21931276060542e-11	0.800625582208965	0.585	0.388	1.56047647102282e-07	atlas_1h_alh	ND-MWFE
Pen	1.47931030330381e-11	-1.44496935408223	0.025	0.173	1.89322132616822e-07	atlas_1h_alh	Pen
blw	1.53026817484442e-11	-0.959417513933965	0.229	0.425	1.95843721016588e-07	atlas_1h_alh	blw
fok	1.5496270721296e-11	0.851869640238384	0.483	0.299	1.98321272691146e-07	atlas_1h_alh	fok
Akap200	1.8974530661009e-11	-0.949192647335172	0.155	0.358	2.42836043399593e-07	atlas_1h_alh	Akap200
alphaTub84D	2.06576081868979e-11	-1.45521071445519	0.068	0.228	2.64376069575919e-07	atlas_1h_alh	alphaTub84D
CG40228	2.46629423289219e-11	0.941623234152232	0.195	0.07	3.15636335925542e-07	atlas_1h_alh	CG40228
JIL-1	3.38319622910436e-11	1.03217526853762	0.241	0.103	4.32981453400777e-07	atlas_1h_alh	JIL-1
Gs2	3.71218036316158e-11	-1.3428569821761	0.028	0.175	4.75084842877419e-07	atlas_1h_alh	Gs2
Frq1	3.72601429538856e-11	1.05335898953161	0.372	0.209	4.76855309523828e-07	atlas_1h_alh	Frq1
CG7637	3.74884806398232e-11	0.844338807812337	0.409	0.236	4.79777575228457e-07	atlas_1h_alh	CG7637
nmo	4.09614840940432e-11	0.943774792761351	0.548	0.388	5.24225073435565e-07	atlas_1h_alh	nmo
Tsp42Ej	4.25671859646129e-11	0.980290723326767	0.297	0.142	5.44774845975116e-07	atlas_1h_alh	Tsp42Ej
Pitslre	4.56139942642913e-11	1.06821428490838	0.235	0.099	5.83767898594401e-07	atlas_1h_alh	Pitslre
Gdi	4.72905785188555e-11	-0.791158888310652	0.344	0.528	6.05224823884313e-07	atlas_1h_alh	Gdi
Pcd	5.03511190136845e-11	0.870716456681277	0.399	0.222	6.44393621137134e-07	atlas_1h_alh	Pcd
brat	5.44867120178748e-11	-1.01218504288855	0.121	0.306	6.97320940404762e-07	atlas_1h_alh	brat
RpL26	6.41545413697714e-11	-0.513716689683882	0.641	0.781	8.21049820450334e-07	atlas_1h_alh	RpL26
CG3262	7.22301542875559e-11	0.834400246649913	0.158	0.049	9.24401514572141e-07	atlas_1h_alh	CG3262
UQCR-6.4	8.65348056314266e-11	0.610229180532808	0.74	0.587	1.107472442471e-06	atlas_1h_alh	UQCR-6.4
lncRNA:roX2	8.7992782704106e-11	1.04875588755294	0.195	0.073	1.12613163304715e-06	atlas_1h_alh	lncRNA:roX2
tsr	9.36534989791574e-11	-0.668925134157079	0.492	0.677	1.19857747993526e-06	atlas_1h_alh	tsr
Con	1.01911138173515e-10	1.2502384129024	0.35	0.201	1.30425874634465e-06	atlas_1h_alh	Con
RhoGAP71E	1.03690171665961e-10	0.845230842474716	0.353	0.187	1.32702681698097e-06	atlas_1h_alh	RhoGAP71E
Bsg	1.10341762543351e-10	0.732725578137358	0.632	0.507	1.41215387702981e-06	atlas_1h_alh	Bsg
Vha36-1	1.13878781153485e-10	0.833098363111682	0.396	0.227	1.4574206412023e-06	atlas_1h_alh	Vha36-1
CG42613	1.19917153233075e-10	0.743449342963409	0.554	0.379	1.53469972707689e-06	atlas_1h_alh	CG42613
CG31635	1.37509456704974e-10	0.945713508794572	0.26	0.118	1.75984602691026e-06	atlas_1h_alh	CG31635
Trx-2	1.49483025649691e-10	0.875147813552875	0.517	0.371	1.91308376226474e-06	atlas_1h_alh	Trx-2
tow	1.55199317246261e-10	0.855995848085339	0.517	0.339	1.98624086211765e-06	atlas_1h_alh	tow
HSPC300	1.90713196764992e-10	0.801931676571434	0.192	0.071	2.44074749219837e-06	atlas_1h_alh	HSPC300
CG44422	2.03499783629113e-10	0.863160022011921	0.588	0.411	2.60439023088539e-06	atlas_1h_alh	CG44422
RpL15	2.18390525277309e-10	-0.530607615366	0.628	0.777	2.794961942499e-06	atlas_1h_alh	RpL15
SoxN	2.30626987259883e-10	-1.30258519443563	0.062	0.218	2.95156418295199e-06	atlas_1h_alh	SoxN
Dscam2	3.17869237531375e-10	1.01600674942748	0.402	0.239	4.06809050192654e-06	atlas_1h_alh	Dscam2
RpS8	3.42776163971622e-10	-0.550597365387695	0.567	0.751	4.38684934650882e-06	atlas_1h_alh	RpS8
CrebA	3.65227728634827e-10	0.794539677358231	0.477	0.309	4.67418447106852e-06	atlas_1h_alh	CrebA
Sec61beta	3.68993883819705e-10	0.819352143458531	0.353	0.196	4.72238372512458e-06	atlas_1h_alh	Sec61beta
CG14321	3.8289367632764e-10	0.940308471408134	0.251	0.115	4.90027326964114e-06	atlas_1h_alh	CG14321
COX7A	4.01423638378714e-10	0.626151890570969	0.585	0.416	5.13741972397079e-06	atlas_1h_alh	COX7A
RpL23A	4.31973158466165e-10	-0.707675700382853	0.471	0.628	5.52839248204997e-06	atlas_1h_alh	RpL23A
RpL7A	4.80842902457019e-10	-0.565175636382889	0.563	0.698	6.15382746564493e-06	atlas_1h_alh	RpL7A
eEF1gamma	4.86757989221074e-10	-0.969187169251625	0.158	0.335	6.22952874605131e-06	atlas_1h_alh	eEF1gamma
CG5446	5.25014566482938e-10	0.83650322969433	0.192	0.073	6.71913642184864e-06	atlas_1h_alh	CG5446
EndoA	5.35897772887715e-10	-0.856488687906843	0.161	0.347	6.85841969741698e-06	atlas_1h_alh	EndoA
RpS4	6.90976481946506e-10	-0.456908289860332	0.663	0.804	8.84311701595138e-06	atlas_1h_alh	RpS4
RpL18	7.04134119210233e-10	-0.570177278060603	0.514	0.691	9.01150845765256e-06	atlas_1h_alh	RpL18
CG7945	8.69391206253254e-10	0.812096120247577	0.238	0.106	1.11264686576291e-05	atlas_1h_alh	CG7945
pros	8.89539956244397e-10	-1.33597385666477	0.059	0.208	1.13843323600158e-05	atlas_1h_alh	pros
mRpL34	9.84296209132874e-10	0.803281176040754	0.341	0.185	1.25970228844825e-05	atlas_1h_alh	mRpL34
maf-S	9.88920543065207e-10	0.936692082055046	0.313	0.168	1.26562051101485e-05	atlas_1h_alh	maf-S
COX5A	1.06015652349792e-09	0.665262915598239	0.533	0.368	1.35678831877263e-05	atlas_1h_alh	COX5A
Stacl	1.23031179131369e-09	1.14994607224093	0.31	0.166	1.57455303052326e-05	atlas_1h_alh	Stacl
ATPsynG	1.2475081953858e-09	0.64392013599229	0.613	0.439	1.59656098845475e-05	atlas_1h_alh	ATPsynG
RpS11	1.30620263628011e-09	-0.49647549650859	0.656	0.791	1.67167813391128e-05	atlas_1h_alh	RpS11
Hsp67Bc	1.48696611969899e-09	0.892783783434496	0.195	0.077	1.90301923999077e-05	atlas_1h_alh	Hsp67Bc
Tom20	1.51497792042066e-09	0.722330809578037	0.297	0.149	1.93886874255436e-05	atlas_1h_alh	Tom20
lncRNA:CR45388	1.82852146230736e-09	-1.53365355843071	0.012	0.127	2.34014176746096e-05	atlas_1h_alh	lncRNA:CR45388
Sec61gamma	1.8704118441864e-09	0.7568904377496	0.35	0.197	2.39375307818976e-05	atlas_1h_alh	Sec61gamma
PPP4R2r	1.95713987591706e-09	-1.10242564410658	0.146	0.308	2.50474761319866e-05	atlas_1h_alh	PPP4R2r
msi	2.06576741278174e-09	0.808036348308456	0.48	0.318	2.64376913487808e-05	atlas_1h_alh	msi
RpL7	2.13870085674067e-09	-0.550710034512108	0.526	0.696	2.73710935645671e-05	atlas_1h_alh	RpL7
CG33169	2.21487380126346e-09	0.828534590147777	0.173	0.065	2.83459549085698e-05	atlas_1h_alh	CG33169
RapGAP1	3.0017789701562e-09	1.10636688438759	0.409	0.252	3.8416767260059e-05	atlas_1h_alh	RapGAP1
levy	3.33226326897781e-09	0.633580796000569	0.579	0.419	4.2646305316378e-05	atlas_1h_alh	levy
cg	3.40171285948365e-09	0.764877862766959	0.238	0.109	4.35351211756718e-05	atlas_1h_alh	cg
Mapmodulin	4.06256530603835e-09	-0.987755329539065	0.223	0.384	5.19927107866788e-05	atlas_1h_alh	Mapmodulin
RpL37A	5.85697459957533e-09	-0.509823150287066	0.715	0.818	7.49575609253651e-05	atlas_1h_alh	RpL37A
CG42450	6.14760696010152e-09	0.776248251699952	0.409	0.25	7.86770738753793e-05	atlas_1h_alh	CG42450
Pat1	6.38759660426196e-09	0.796603778400558	0.399	0.243	8.17484613413445e-05	atlas_1h_alh	Pat1
smog	6.61339877944223e-09	-0.715302241592417	0.294	0.465	8.46382775793017e-05	atlas_1h_alh	smog
crc	6.92124326811633e-09	-1.03320625173339	0.096	0.245	8.85780713453528e-05	atlas_1h_alh	crc
PH4alphaEFB	7.32843285587982e-09	-1.20053669699374	0.025	0.14	9.378928368955e-05	atlas_1h_alh	PH4alphaEFB
osa	7.57484875499835e-09	-0.939441834372105	0.056	0.194	9.69429143664688e-05	atlas_1h_alh	osa
RpL34b	7.6245190290953e-09	-0.614636762349469	0.427	0.59	9.75785945343617e-05	atlas_1h_alh	RpL34b
SdhC	7.79237500204448e-09	0.770990113583733	0.294	0.155	9.97268152761652e-05	atlas_1h_alh	SdhC
RpL10	8.75135173306717e-09	-0.410483426040447	0.703	0.83	0.000111999799479794	atlas_1h_alh	RpL10
Scgbeta	9.16677847894885e-09	0.75715322482554	0.189	0.078	0.000117316430973587	atlas_1h_alh	Scgbeta
DOR	1.06180682735865e-08	0.778697477974622	0.223	0.101	0.00013589003776536	atlas_1h_alh	DOR
CycG	1.25219362484231e-08	-0.743966188472566	0.223	0.396	0.000160255740107319	atlas_1h_alh	CycG
Ptp99A	1.39038912805848e-08	1.07682844795834	0.542	0.426	0.000177942000608924	atlas_1h_alh	Ptp99A
GluRIA	1.43810197360536e-08	0.914075581451069	0.384	0.24	0.000184048290582015	atlas_1h_alh	GluRIA
CG1943	1.55038407140118e-08	0.793440542214437	0.372	0.227	0.000198418153457923	atlas_1h_alh	CG1943
CG9005	1.69231535063647e-08	0.8411067782707	0.186	0.077	0.000216582518574455	atlas_1h_alh	CG9005
CG8671	1.78133142064809e-08	0.723646981814254	0.248	0.121	0.000227974795214543	atlas_1h_alh	CG8671
cindr	1.96529943240703e-08	0.795678340275931	0.35	0.207	0.000251519021359452	atlas_1h_alh	cindr
vvl	2.02688090017921e-08	1.17785018241443	0.402	0.268	0.000259400217604936	atlas_1h_alh	vvl
Nrt	2.2472048072486e-08	-0.949787046240384	0.186	0.341	0.000287597271231676	atlas_1h_alh	Nrt
CG43324	2.52491834642939e-08	0.840611416574276	0.449	0.311	0.000323139049976033	atlas_1h_alh	CG43324
sky	2.86854411136775e-08	0.963689597683228	0.248	0.128	0.000367116275372845	atlas_1h_alh	sky
RpL37a	2.89119669980935e-08	-0.447091438252748	0.693	0.797	0.000370015353641601	atlas_1h_alh	RpL37a
Prosalpha5	2.98060996590528e-08	-1.12312769616122	0.043	0.161	0.000381458463436557	atlas_1h_alh	Prosalpha5
emb	3.28224510738964e-08	-0.883714540106909	0.158	0.314	0.000420061728843726	atlas_1h_alh	emb
Cpsf6	3.34841420197938e-08	-0.896064744574296	0.118	0.264	0.000428530049569321	atlas_1h_alh	Cpsf6
Toll-7	3.43598095504978e-08	-0.884450348665029	0.189	0.344	0.000439736842627271	atlas_1h_alh	Toll-7
ox	3.64381729507676e-08	0.61394502415961	0.647	0.506	0.000466335737423924	atlas_1h_alh	ox
RpL5	3.64895403563424e-08	-0.56995960296363	0.523	0.657	0.00046699313748047	atlas_1h_alh	RpL5
CG9932	3.86250478454481e-08	0.861817493737939	0.217	0.102	0.000494323362326045	atlas_1h_alh	CG9932
ATPsynCF6	4.09211343226453e-08	0.616302505022919	0.573	0.407	0.000523708677061215	atlas_1h_alh	ATPsynCF6
Rac1	4.10562535388962e-08	-0.945875970541604	0.142	0.29	0.000525437932790794	atlas_1h_alh	Rac1
Spase12	4.19286336997883e-08	0.737653066213761	0.387	0.236	0.00053660265408989	atlas_1h_alh	Spase12
salr	4.95549341664936e-08	1.18397243015493	0.192	0.087	0.000634204047462784	atlas_1h_alh	salr
mt:ND5	5.08968465100242e-08	-0.877804357204756	0.099	0.241	0.000651377841635289	atlas_1h_alh	mt:ND5
psq	5.11245836013186e-08	0.741954755300088	0.365	0.223	0.000654292420929675	atlas_1h_alh	psq
ND-MLRQ	5.51279639403298e-08	0.665264988362779	0.486	0.327	0.00070552768250834	atlas_1h_alh	ND-MLRQ
RpL9	6.84382305178306e-08	-0.677361264870768	0.421	0.555	0.000875872474167196	atlas_1h_alh	RpL9
osp	6.91374795701891e-08	-1.17087746051375	0.037	0.148	0.00088482146353928	atlas_1h_alh	osp
Caper	7.13395654272198e-08	0.812990212351458	0.217	0.103	0.000913003758337559	atlas_1h_alh	Caper
raskol	7.19204432851359e-08	0.891032264201634	0.201	0.094	0.000920437833163169	atlas_1h_alh	raskol
RpLP0	7.53677329285225e-08	-0.613731323686966	0.415	0.567	0.000964556246019231	atlas_1h_alh	RpLP0
Gs1l	7.5565572163004e-08	0.74773226892878	0.192	0.086	0.000967088192542125	atlas_1h_alh	Gs1l
glec	7.67857981234862e-08	0.869717145603712	0.319	0.187	0.000982704644384376	atlas_1h_alh	glec
CG15628	9.05400305381138e-08	0.752099138747254	0.365	0.226	0.00115873131082678	atlas_1h_alh	CG15628
ImpL2	1.01799958470307e-07	-1.74156799439902	0.053	0.168	0.00130283586850299	atlas_1h_alh	ImpL2
PAN3	1.06577743840645e-07	0.6110398387942	0.48	0.326	0.00136398196567257	atlas_1h_alh	PAN3
CanB	1.08041815441566e-07	0.666488313964935	0.406	0.263	0.00138271915402116	atlas_1h_alh	CanB
ND-13A	1.19520660860137e-07	0.794393312949826	0.223	0.111	0.00152962541768804	atlas_1h_alh	ND-13A
chrb	1.31888223566388e-07	-0.554557382106014	0.455	0.597	0.00168790548520263	atlas_1h_alh	chrb
Unr	1.35405395616898e-07	-0.719112463616841	0.291	0.439	0.00173291825310506	atlas_1h_alh	Unr
CG12848	1.52826958481979e-07	0.757946337402655	0.195	0.09	0.00195587941465237	atlas_1h_alh	CG12848
zetaCOP	1.61781481637658e-07	0.824819777335019	0.211	0.103	0.00207047940199874	atlas_1h_alh	zetaCOP
HmgZ	1.64351338454792e-07	0.845607585834651	0.489	0.371	0.00210336842954443	atlas_1h_alh	HmgZ
CG13928	1.88651603177616e-07	-0.990288318725562	0.121	0.251	0.00241436321746712	atlas_1h_alh	CG13928
Tm1	2.08829349363438e-07	0.54462917560918	0.635	0.51	0.00267259801315328	atlas_1h_alh	Tm1
CG13954	2.12298744997406e-07	0.839510462207034	0.48	0.353	0.00271699933847681	atlas_1h_alh	CG13954
CG5758	2.22627152222099e-07	-0.747335480825166	0.037	0.147	0.00284918229413843	atlas_1h_alh	CG5758
RpL12	2.23784665282965e-07	-0.445855399535248	0.563	0.697	0.00286399614629139	atlas_1h_alh	RpL12
CG4587	2.27492783512473e-07	0.711621714510724	0.214	0.104	0.00291145264339264	atlas_1h_alh	CG4587
RpS16	2.33060877547783e-07	-0.491875022882494	0.582	0.7	0.00298271311085653	atlas_1h_alh	RpS16
RpL19	2.56891303756603e-07	-0.434888402831604	0.669	0.8	0.00328769490547701	atlas_1h_alh	RpL19
Prosap	2.66240416160206e-07	0.701710092612993	0.297	0.171	0.00340734484601832	atlas_1h_alh	Prosap
Cnx99A	3.21341011971339e-07	-1.00334138397554	0.046	0.154	0.0041125222712092	atlas_1h_alh	Cnx99A
Fum1	3.55820996219226e-07	-0.870102555252191	0.034	0.135	0.00455379710961365	atlas_1h_alh	Fum1
UQCR-Q	3.89298748330259e-07	0.557475119345382	0.635	0.498	0.00498224538113065	atlas_1h_alh	UQCR-Q
yps	4.05429475961932e-07	-1.03142676025849	0.077	0.195	0.0051886864333608	atlas_1h_alh	yps
eEF1beta	4.35392501559365e-07	-0.738888984125875	0.294	0.431	0.00557215323495675	atlas_1h_alh	eEF1beta
RpL28	4.73847930721585e-07	-0.413300540666061	0.69	0.811	0.00606430581737484	atlas_1h_alh	RpL28
RpS7	6.50806013523391e-07	-0.364416892894959	0.697	0.818	0.00832901536107236	atlas_1h_alh	RpS7
Rab2	6.60819933971134e-07	0.64947485779549	0.378	0.248	0.00845717351496257	atlas_1h_alh	Rab2
CG34200	6.72660401568894e-07	0.771595364877359	0.328	0.204	0.00860870781927871	atlas_1h_alh	CG34200
RpL27	7.57709125359621e-07	-0.426401520401007	0.656	0.767	0.00969716138635243	atlas_1h_alh	RpL27
lola	8.60105383910186e-07	-0.754831895430379	0.195	0.334	0.0110076287032826	atlas_1h_alh	lola
Ca-alpha1D	8.92853511963083e-07	0.74575319128641	0.204	0.103	0.0114267392461035	atlas_1h_alh	Ca-alpha1D
CG40045	9.04507041894496e-07	0.72533652886586	0.294	0.172	0.0115758811221658	atlas_1h_alh	CG40045
ATPsynC	9.16881661631674e-07	-0.472065235148954	0.567	0.7	0.0117342515055622	atlas_1h_alh	ATPsynC
mt:ND1	9.47545433224579e-07	-0.904489837997656	0.124	0.247	0.0121266864544082	atlas_1h_alh	mt:ND1
SP1029	9.74809653198863e-07	-1.27460197321041	0.059	0.166	0.0124756139416391	atlas_1h_alh	SP1029
CG9034	9.95790341606447e-07	0.736791985264945	0.269	0.154	0.0127441247918793	atlas_1h_alh	CG9034
CG42260	1.09331960501277e-06	0.675467513464111	0.248	0.137	0.0139923043049534	atlas_1h_alh	CG42260
skd	1.25771347426853e-06	0.560319095659277	0.291	0.169	0.0160962170436886	atlas_1h_alh	skd
Sh3beta	1.290839090579e-06	-0.647676814632973	0.155	0.291	0.0165201586812301	atlas_1h_alh	Sh3beta
RpS19a	1.29985353341099e-06	-0.513115807844057	0.48	0.617	0.0166355255205939	atlas_1h_alh	RpS19a
mub	1.37743001797805e-06	-0.853298943875721	0.053	0.155	0.0176283493700831	atlas_1h_alh	mub
Prosbeta5	1.37999267535742e-06	-0.952038256110863	0.099	0.213	0.0176611462592243	atlas_1h_alh	Prosbeta5
RpLP2	1.40009788606005e-06	-0.314247354902572	0.755	0.869	0.0179184527457965	atlas_1h_alh	RpLP2
Rack1	1.70974087245483e-06	-0.478750881718507	0.443	0.564	0.021881263685677	atlas_1h_alh	Rack1
RpS9	1.71621449403988e-06	-0.429530371502437	0.598	0.723	0.0219641130947224	atlas_1h_alh	RpS9
Tsp42Ee	1.90761570707991e-06	0.601848253675421	0.294	0.172	0.0244136658192087	atlas_1h_alh	Tsp42Ee
Dp	1.92215455343661e-06	-0.872835042603477	0.071	0.18	0.0245997339748817	atlas_1h_alh	Dp
Rm62	2.16245397472335e-06	-0.698721764097816	0.183	0.31	0.0276750859685094	atlas_1h_alh	Rm62
Cals	2.39381112793396e-06	-0.895150182418132	0.059	0.162	0.0306359948152989	atlas_1h_alh	Cals
eff	2.41527418995727e-06	-0.736654707982636	0.279	0.411	0.0309106790830732	atlas_1h_alh	eff
Fis1	2.53098929809579e-06	0.580341776213987	0.35	0.224	0.0323916010370299	atlas_1h_alh	Fis1
SNRPG	2.67690112718896e-06	0.590369715978617	0.375	0.247	0.0342589806257644	atlas_1h_alh	SNRPG
CG46385	2.7086549055206e-06	-0.605710606489579	0.294	0.43	0.0346653654808526	atlas_1h_alh	CG46385
Ptpmeg2	2.86878645583278e-06	-0.79182183029627	0.093	0.207	0.0367147290617479	atlas_1h_alh	Ptpmeg2
E2f1	2.95087486595297e-06	-0.704992865848433	0.17	0.298	0.0377652965344661	atlas_1h_alh	E2f1
Yeti	2.98378586081483e-06	0.534263214211773	0.266	0.15	0.0381864914467083	atlas_1h_alh	Yeti
RpS5a	3.0176008906249e-06	-0.428064089983857	0.585	0.696	0.0386192561982174	atlas_1h_alh	RpS5a
EMC6	3.1891718050301e-06	0.572220657109874	0.232	0.127	0.0408150207607752	atlas_1h_alh	EMC6
CG12384	3.23634168006554e-06	0.653819333154713	0.238	0.133	0.0414187008214787	atlas_1h_alh	CG12384
Ubi-p5E	3.4944518501798e-06	-0.714246707994812	0.08	0.19	0.0447219947786011	atlas_1h_alh	Ubi-p5E
Arpc4	3.61669121095137e-06	0.577750652905194	0.232	0.126	0.0462864141177556	atlas_1h_alh	Arpc4
Syt4	4.34660952775112e-06	-0.796632619457488	0.102	0.215	0.0556279087361589	atlas_1h_alh	Syt4
CG45049	4.64826043741894e-06	0.557790944958466	0.337	0.211	0.0594884370780876	atlas_1h_alh	CG45049
unc-13-4A	5.31193313346482e-06	0.721911424484704	0.31	0.193	0.0679821202420827	atlas_1h_alh	unc-13-4A
CG1648	5.6228372351235e-06	-0.900918166368941	0.115	0.225	0.0719610709351105	atlas_1h_alh	CG1648
Glut4EF	5.84070775069384e-06	0.678074529702958	0.276	0.164	0.0747493777933798	atlas_1h_alh	Glut4EF
chic	5.93297870266356e-06	-0.636188595864956	0.307	0.423	0.0759302614366883	atlas_1h_alh	chic
ND-B16.6	6.47159616025235e-06	0.534414192912368	0.279	0.165	0.0828234876589096	atlas_1h_alh	ND-B16.6
Gug	8.25812889080042e-06	0.577687417468436	0.248	0.143	0.105687533544464	atlas_1h_alh	Gug
ND-B15	9.05922052332608e-06	0.570123763846895	0.344	0.227	0.115939904257527	atlas_1h_alh	ND-B15
Hasp	9.77990903693711e-06	-0.712158974606256	0.183	0.302	0.125163275854721	atlas_1h_alh	Hasp
bic	9.83438994659206e-06	-0.630988276693903	0.254	0.378	0.125860522536485	atlas_1h_alh	bic
Dad1	1.04540048480472e-05	0.725527618825039	0.297	0.186	0.133790354045308	atlas_1h_alh	Dad1
cic	1.05139356403394e-05	0.593482234711137	0.372	0.251	0.134557348325064	atlas_1h_alh	cic
br	1.0763894708105e-05	-0.698549979760503	0.093	0.201	0.137756324474328	atlas_1h_alh	br
TfIIA-S	1.08459617853859e-05	0.508792325961888	0.316	0.201	0.138806618929369	atlas_1h_alh	TfIIA-S
Act42A	1.12721721718214e-05	-0.707395355834907	0.254	0.374	0.14426125945497	atlas_1h_alh	Act42A
Rho1	1.14156607128242e-05	-0.803811833669207	0.136	0.248	0.146097625802725	atlas_1h_alh	Rho1
CG16711	1.22152627010607e-05	0.625285287229988	0.3	0.19	0.156330932048175	atlas_1h_alh	CG16711
Dscam1	1.22677525492882e-05	-0.75528895335924	0.084	0.185	0.15700269712579	atlas_1h_alh	Dscam1
GluRIB	1.31654275293741e-05	0.707831825809766	0.418	0.301	0.16849114152093	atlas_1h_alh	GluRIB
hoe1	1.32667355786867e-05	-0.872700892486138	0.139	0.252	0.169787681936032	atlas_1h_alh	hoe1
RpL35A	1.49173678823727e-05	-0.471287964286569	0.495	0.6	0.190912474158606	atlas_1h_alh	RpL35A
cpo	1.5213312466841e-05	0.569348879638556	0.458	0.324	0.194699972950631	atlas_1h_alh	cpo
PyK	1.54527194829248e-05	-0.664743234568757	0.223	0.345	0.197763903942472	atlas_1h_alh	PyK
Phm	1.56453357418759e-05	0.594447388213493	0.347	0.234	0.200229006824528	atlas_1h_alh	Phm
Map205	1.58940014949097e-05	-0.720748027673598	0.084	0.186	0.203411431131854	atlas_1h_alh	Map205
CG11155	1.59413766676158e-05	-0.641690465057969	0.142	0.261	0.204017738592147	atlas_1h_alh	CG11155
mRpL33	1.62030060060021e-05	0.5380944725715	0.307	0.192	0.207366070864815	atlas_1h_alh	mRpL33
mt:tRNA:Ser-GCT	1.66487927222257e-05	-0.589900953106264	0.087	0.195	0.213071249259044	atlas_1h_alh	mt:tRNA:Ser-GCT
puc	2.01911613333383e-05	-0.79974001687879	0.158	0.264	0.258406482744063	atlas_1h_alh	puc
Pfdn6	2.08306439937992e-05	0.472676965729632	0.387	0.268	0.266590581832642	atlas_1h_alh	Pfdn6
CG42342	2.19508006021084e-05	0.747779879966375	0.313	0.209	0.280926346105784	atlas_1h_alh	CG42342
Nedd8	2.56350986933254e-05	0.521839445040198	0.241	0.141	0.328077993077179	atlas_1h_alh	Nedd8
dco	2.6963422216865e-05	-0.463383185352595	0.108	0.217	0.345077877531438	atlas_1h_alh	dco
Dg	2.76737809502911e-05	-0.689057173138114	0.176	0.291	0.354169048601825	atlas_1h_alh	Dg
DIP1	3.00339219547185e-05	-0.483248307433908	0.217	0.349	0.384374133176487	atlas_1h_alh	DIP1
robl	3.13000803819992e-05	0.50140450270778	0.331	0.222	0.400578428728826	atlas_1h_alh	robl
RpL30	3.3224998100706e-05	-0.39969471866053	0.567	0.678	0.425213525692836	atlas_1h_alh	RpL30
Socs36E	3.43840731573673e-05	0.611350489381393	0.263	0.162	0.440047368267987	atlas_1h_alh	Socs36E
CG17059	3.5595089571685e-05	0.592842546458777	0.313	0.206	0.455545956338425	atlas_1h_alh	CG17059
eIF4A	3.96994127376432e-05	-0.424901812285057	0.378	0.507	0.508073084216358	atlas_1h_alh	eIF4A
Lk6	4.750407089578e-05	0.404890390129028	0.622	0.519	0.607957099324193	atlas_1h_alh	Lk6
ATPsynB	5.27332659525239e-05	0.468209922376973	0.375	0.264	0.674880337660401	atlas_1h_alh	ATPsynB
Appl	5.83482717586223e-05	-0.471792654684767	0.381	0.499	0.746741181966848	atlas_1h_alh	Appl
Neb-cGP	5.98614531569131e-05	0.406482445703122	0.659	0.54	0.766106877502174	atlas_1h_alh	Neb-cGP
Sh	6.02757514569173e-05	0.394356145859111	0.508	0.389	0.771409067145628	atlas_1h_alh	Sh
Syt1	6.69446694659614e-05	-0.644629313514519	0.22	0.334	0.856757879825374	atlas_1h_alh	Syt1
eIF2beta	6.90927869905099e-05	-0.601608951234253	0.337	0.447	0.884249487904545	atlas_1h_alh	eIF2beta
alphaTub84B	0.000104733112014989	-0.157967586117427	0.728	0.876	1	atlas_1h_alh	alphaTub84B
AP-2sigma	0.000109801869602771	0.410043245375588	0.303	0.197	1	atlas_1h_alh	AP-2sigma
Cyt-b5	0.000115097051278847	0.509736856431416	0.313	0.213	1	atlas_1h_alh	Cyt-b5
CG6044	0.000131982074868174	-0.373661966952907	0.161	0.266	1	atlas_1h_alh	CG6044
CG31030	0.000135298401287462	0.570000291630042	0.322	0.22	1	atlas_1h_alh	CG31030
RpS3	0.000148609516189034	-0.350546426800972	0.505	0.623	1	atlas_1h_alh	RpS3
Smr	0.000163494204458823	0.466805812962889	0.427	0.314	1	atlas_1h_alh	Smr
eEF5	0.000178182879315556	-0.479492551945982	0.381	0.489	1	atlas_1h_alh	eEF5
ATPsynbeta	0.000180945075841825	-0.568922932642471	0.223	0.323	1	atlas_1h_alh	ATPsynbeta
unc-13	0.000196228285412508	-0.609909555450311	0.257	0.358	1	atlas_1h_alh	unc-13
Fkbp12	0.000213516821638136	-0.419462946497215	0.508	0.616	1	atlas_1h_alh	Fkbp12
COX5B	0.00024521408963937	0.391621912147895	0.412	0.304	1	atlas_1h_alh	COX5B
AMPdeam	0.000316246950882649	-0.360688000715697	0.294	0.408	1	atlas_1h_alh	AMPdeam
MtnA	0.000356676566935656	-0.450797314814375	0.263	0.375	1	atlas_1h_alh	MtnA
Rbp6	0.000485882218228176	0.385760788459675	0.607	0.506	1	atlas_1h_alh	Rbp6
Trim9	0.000841439578393973	-0.267207766966908	0.176	0.276	1	atlas_1h_alh	Trim9
GstD1	0.00111052497867566	-0.310452787968198	0.322	0.438	1	atlas_1h_alh	GstD1
RpS3A	0.0044386061078005	-0.214940855970049	0.567	0.668	1	atlas_1h_alh	RpS3A
Cyp1	0.0166515692329333	-0.147557239927672	0.514	0.618	1	atlas_1h_alh	Cyp1
Ldh.1	4.6637163522201e-37	0.786626246868842	0.881	0.58	5.96862418757128e-33	atlas_24h_alh	Ldh
lncRNA:CR40469.1	5.67643517184783e-34	0.976875076977234	0.593	0.237	7.26470173293085e-30	atlas_24h_alh	lncRNA:CR40469
His3.3B.1	5.3767509075356e-32	0.842489257840266	0.771	0.457	6.88116581146405e-28	atlas_24h_alh	His3.3B
Hsp27.1	4.67096594237589e-29	0.926206118166255	0.622	0.3	5.97790221305266e-25	atlas_24h_alh	Hsp27
RpL3.1	3.93881306926046e-28	0.625185303529873	0.835	0.492	5.04089296603953e-24	atlas_24h_alh	RpL3
mt:ATPase6.1	2.49100960594247e-26	0.598556618305038	0.822	0.501	3.18799409368517e-22	atlas_24h_alh	mt:ATPase6
RpS14a.1	3.18427782714024e-25	0.632991020304321	0.833	0.533	4.07523876317408e-21	atlas_24h_alh	RpS14a
Hrb87F.1	1.20684100410426e-24	0.80165667521706	0.397	0.137	1.54451511705263e-20	atlas_24h_alh	Hrb87F
Hsp26.1	1.7989705851316e-24	1.18444889076075	0.471	0.198	2.30232255485142e-20	atlas_24h_alh	Hsp26
lncRNA:cherub.1	6.66954160263638e-24	0.63432509406018	0.728	0.387	8.53567934305404e-20	atlas_24h_alh	lncRNA:cherub
cib.1	8.71847475787139e-24	0.778223488107982	0.766	0.495	1.11579039951238e-19	atlas_24h_alh	cib
RpS4.1	6.94014180412746e-23	0.523598380570385	0.918	0.653	8.88199348092232e-19	atlas_24h_alh	RpS4
mt:CoI.1	8.42602929560862e-22	0.49736179102916	0.936	0.706	1.07836322925199e-17	atlas_24h_alh	mt:CoI
Hsc70Cb.1	9.94371153440627e-22	0.71749464301997	0.603	0.313	1.27259620217332e-17	atlas_24h_alh	Hsc70Cb
mt:CoII.1	4.60900548942001e-21	0.472363417296685	0.933	0.709	5.89860522535973e-17	atlas_24h_alh	mt:CoII
RpS11.1	4.14787272203133e-20	0.568424438235589	0.88	0.664	5.3084475096557e-16	atlas_24h_alh	RpS11
Jafrac1.1	4.19160822284301e-20	0.65927547374873	0.405	0.167	5.36442020359448e-16	atlas_24h_alh	Jafrac1
Rpt2.1	6.9958983764871e-20	0.641795275014143	0.359	0.135	8.95335074222819e-16	atlas_24h_alh	Rpt2
RpS23.1	1.22800908324378e-19	0.568761782923047	0.821	0.558	1.57160602473539e-15	atlas_24h_alh	RpS23
RpL8.1	1.47952589553419e-19	0.435696808090606	0.878	0.583	1.89349724110466e-15	atlas_24h_alh	RpL8
RpL26.1	1.8038344906416e-19	0.491858564438223	0.883	0.64	2.30854738112312e-15	atlas_24h_alh	RpL26
RpL12.1	5.42883998327036e-19	0.558125061679351	0.814	0.547	6.9478294105894e-15	atlas_24h_alh	RpL12
hoe1.1	5.64771406822869e-19	0.959795052795093	0.343	0.132	7.22794446451908e-15	atlas_24h_alh	hoe1
RpL11	6.45114119820578e-19	0.519829931408204	0.79	0.502	8.25617050546376e-15	atlas_24h_alh	RpL11
RpL10.1	7.10220475009639e-19	0.445518805650837	0.926	0.699	9.08940163917336e-15	atlas_24h_alh	RpL10
mt:ND4.1	1.34954996077419e-18	0.528280363114396	0.482	0.229	1.72715403979881e-14	atlas_24h_alh	mt:ND4
RpS6.1	1.89202640805579e-18	0.545732307290018	0.671	0.398	2.4214153970298e-14	atlas_24h_alh	RpS6
smt3	2.18469529051398e-18	0.509742599307227	0.888	0.691	2.7959730327998e-14	atlas_24h_alh	smt3
RpL9.1	3.45311100366841e-18	0.537581268527447	0.679	0.398	4.41929146249482e-14	atlas_24h_alh	RpL9
RpS17.1	3.54462875286191e-18	0.530183752458589	0.833	0.583	4.53641587791267e-14	atlas_24h_alh	RpS17
mt:ND1.1	4.18452175402509e-18	0.618899484070543	0.333	0.125	5.35535094080131e-14	atlas_24h_alh	mt:ND1
mt:Cyt-b.1	7.32166060889076e-18	0.427206263831932	0.771	0.486	9.37026124725839e-14	atlas_24h_alh	mt:Cyt-b
PIG-T.1	8.33285132588461e-18	0.615534605612685	0.449	0.207	1.06643831268671e-13	atlas_24h_alh	PIG-T
fabp.1	8.70367949464368e-18	0.449429304938636	0.639	0.332	1.1138969017245e-13	atlas_24h_alh	fabp
RpS18.1	1.48150505552964e-17	0.508271012230507	0.772	0.521	1.89603017006683e-13	atlas_24h_alh	RpS18
Pal2.1	9.54324112192577e-17	0.565432154460241	0.796	0.567	1.22134399878406e-12	atlas_24h_alh	Pal2
Rack1.1	9.91375410812568e-17	0.46792448145063	0.688	0.414	1.26876225075792e-12	atlas_24h_alh	Rack1
RpL30.1	1.80726756645193e-16	0.524096349977397	0.796	0.536	2.31294103154518e-12	atlas_24h_alh	RpL30
cathD.1	1.96947904247813e-16	0.543347783509888	0.385	0.171	2.52053927856351e-12	atlas_24h_alh	cathD
RpS30	3.09273344338884e-16	0.41143709367303	0.856	0.612	3.95808026084904e-12	atlas_24h_alh	RpS30
RpS9.1	4.28070353132219e-16	0.489198359781732	0.838	0.577	5.47844437938613e-12	atlas_24h_alh	RpS9
RpL18.1	5.7407608053735e-16	0.474403542760064	0.8	0.529	7.34702567871701e-12	atlas_24h_alh	RpL18
RpL15.1	8.82128083063004e-16	0.43570532274647	0.873	0.638	1.12894752070403e-11	atlas_24h_alh	RpL15
mt:tRNA:Arg-TCG	1.18699446571878e-15	0.651584518602493	0.176	0.041	1.5191155172269e-11	atlas_24h_alh	mt:tRNA:Arg-TCG
RpS15	1.30485264133168e-15	0.443194979012725	0.938	0.789	1.66995041037628e-11	atlas_24h_alh	RpS15
RpS5a.1	1.80043922514395e-15	0.471173122502126	0.819	0.551	2.30420212033923e-11	atlas_24h_alh	RpS5a
RpL34b.1	2.68861835679823e-15	0.438511518305861	0.705	0.429	3.44089377303038e-11	atlas_24h_alh	RpL34b
mt:tRNA:Ser-GCT.1	3.2358389811449e-15	0.501799441066875	0.266	0.092	4.14122672806924e-11	atlas_24h_alh	mt:tRNA:Ser-GCT
Agpat1	3.52233975285461e-15	0.535374559869079	0.226	0.07	4.50789041570333e-11	atlas_24h_alh	Agpat1
RpL37a.1	3.6483943260617e-15	0.472655829567	0.888	0.68	4.66921505849376e-11	atlas_24h_alh	RpL37a
RpS21	5.53858041690226e-15	0.352553168687957	0.944	0.801	7.08827521755151e-11	atlas_24h_alh	RpS21
stg.1	6.54093809244418e-15	0.518550394421737	0.228	0.072	8.37109257071006e-11	atlas_24h_alh	stg
SoxN.1	8.8390106826329e-15	0.776844643516996	0.276	0.106	1.13121658716336e-10	atlas_24h_alh	SoxN
Sem1	9.09346553936813e-15	0.455561061097737	0.535	0.288	1.16378171972833e-10	atlas_24h_alh	Sem1
RpL36	9.30936598144015e-15	0.417155802742912	0.912	0.748	1.19141265830471e-10	atlas_24h_alh	RpL36
mt:ND5.1	1.1743394970107e-14	0.55732998053681	0.311	0.125	1.5029196882743e-10	atlas_24h_alh	mt:ND5
RpL21.1	1.20022423556028e-14	0.470372928675236	0.817	0.567	1.53604697667005e-10	atlas_24h_alh	RpL21
emb.1	2.23633560785577e-14	0.505699138858329	0.394	0.184	2.86206231093382e-10	atlas_24h_alh	emb
RpL32	2.70727620342299e-14	0.427088499009296	0.944	0.779	3.46477208514074e-10	atlas_24h_alh	RpL32
dsh	4.34437065501872e-14	0.459577525047263	0.361	0.163	5.55992556429295e-10	atlas_24h_alh	dsh
RpL37A.1	4.99416931024792e-14	0.477753835694557	0.901	0.708	6.39153788325529e-10	atlas_24h_alh	RpL37A
RpL36A	6.8381573097373e-14	0.418794106028647	0.854	0.657	8.75147372500179e-10	atlas_24h_alh	RpL36A
rdgB	9.02117641077193e-14	0.627316526674277	0.367	0.175	1.15453015705059e-09	atlas_24h_alh	rdgB
RpS19a.1	1.12468559662281e-13	0.403214007958741	0.732	0.467	1.43937262655787e-09	atlas_24h_alh	RpS19a
eEF1alpha1.1	1.48190861013028e-13	0.292026551066169	0.886	0.652	1.89654663924474e-09	atlas_24h_alh	eEF1alpha1
bic.1	1.53519776211152e-13	0.530812252616259	0.468	0.254	1.96474609595032e-09	atlas_24h_alh	bic
Pen.1	2.09427975926203e-13	0.584875298504501	0.22	0.074	2.68025923590355e-09	atlas_24h_alh	Pen
Gs2.1	2.85666394684997e-13	0.603395201140378	0.221	0.076	3.65595851917859e-09	atlas_24h_alh	Gs2
Dp.1	3.15658566565914e-13	0.567794769165146	0.237	0.088	4.03979833491056e-09	atlas_24h_alh	Dp
RpL35A.1	6.98475114765154e-13	0.449686170127101	0.713	0.464	8.93908451876444e-09	atlas_24h_alh	RpL35A
PH4alphaEFB.1	6.98889342753311e-13	0.640810577476366	0.183	0.057	8.94438580855688e-09	atlas_24h_alh	PH4alphaEFB
Fum1.1	7.23545107595628e-13	0.545861857839612	0.181	0.056	9.25993028700884e-09	atlas_24h_alh	Fum1
RpL17	8.44597809435687e-13	0.393554029311822	0.819	0.56	1.08091627651579e-08	atlas_24h_alh	RpL17
RpL23	1.13973090678445e-12	0.393586156258331	0.921	0.767	1.45862761450273e-08	atlas_24h_alh	RpL23
RpL7.1	1.52506312975527e-12	0.366985338886894	0.806	0.537	1.95177579346079e-08	atlas_24h_alh	RpL7
Hsp83.1	1.5668518956929e-12	0.414126187235849	0.405	0.204	2.00525705610777e-08	atlas_24h_alh	Hsp83
Mapmodulin.1	1.62317130705164e-12	0.397390076311527	0.46	0.255	2.07733463876469e-08	atlas_24h_alh	Mapmodulin
blw.1	1.68425307805789e-12	0.396494119892464	0.505	0.278	2.15550708929848e-08	atlas_24h_alh	blw
dpr14	1.82106172881185e-12	0.531076468181843	0.473	0.268	2.3305948005334e-08	atlas_24h_alh	dpr14
Usp7	2.44996378727473e-12	0.3753636943478	0.575	0.338	3.1354636549542e-08	atlas_24h_alh	Usp7
Toll-7.1	2.85557325458116e-12	0.503384264816939	0.417	0.22	3.65456265121297e-08	atlas_24h_alh	Toll-7
DIP1.1	3.13164917530826e-12	0.386452950916158	0.436	0.224	4.00788461455951e-08	atlas_24h_alh	DIP1
Trim9.1	3.87465368507191e-12	0.533468275835199	0.354	0.171	4.95878178615503e-08	atlas_24h_alh	Trim9
osa.1	4.04791362277925e-12	0.42487025028287	0.245	0.094	5.18051985443289e-08	atlas_24h_alh	osa
RpLP2.1	4.07172663087073e-12	0.349011822192268	0.939	0.765	5.21099574218836e-08	atlas_24h_alh	RpLP2
Gdi.1	4.62805658171828e-12	0.432357493259007	0.607	0.387	5.92298681328306e-08	atlas_24h_alh	Gdi
RpL7A.1	4.773187564781e-12	0.386507382749198	0.798	0.561	6.10872544540673e-08	atlas_24h_alh	RpL7A
Cpsf6.1	5.06851530841545e-12	0.421921416921872	0.325	0.153	6.48668589171009e-08	atlas_24h_alh	Cpsf6
AMPdeam.1	5.10558552939341e-12	0.31493222322196	0.51	0.278	6.53412836051769e-08	atlas_24h_alh	AMPdeam
eEF5.1	5.19603901988089e-12	0.35172174202333	0.59	0.362	6.64989073764356e-08	atlas_24h_alh	eEF5
lolal	6.06976752493797e-12	0.442613815353264	0.409	0.217	7.76808847841561e-08	atlas_24h_alh	lolal
osp.1	8.31008245168086e-12	0.442353796166316	0.192	0.066	1.06352435216612e-07	atlas_24h_alh	osp
E2f1.1	8.71139772806671e-12	0.444701965077799	0.369	0.188	1.11488468123798e-07	atlas_24h_alh	E2f1
CG9705.1	9.22919512358324e-12	0.420658227242984	0.357	0.179	1.18115239191618e-07	atlas_24h_alh	CG9705
HnRNP-K	1.20279416781588e-11	0.39005436644083	0.287	0.127	1.53933597597077e-07	atlas_24h_alh	HnRNP-K
RpL27.1	1.35530946262021e-11	0.394616551980699	0.867	0.64	1.73452505026134e-07	atlas_24h_alh	RpL27
Sh3beta.1	1.85446336327355e-11	0.407429321726372	0.357	0.18	2.37334221231749e-07	atlas_24h_alh	Sh3beta
RpS27A.1	1.89239126448626e-11	0.357934964035522	0.872	0.7	2.42188234028952e-07	atlas_24h_alh	RpS27A
RpL28.1	1.94474815274681e-11	0.41907641680841	0.894	0.693	2.48888868588536e-07	atlas_24h_alh	RpL28
beat-IIa	2.04833176754523e-11	0.564010010266233	0.51	0.317	2.62145499610439e-07	atlas_24h_alh	beat-IIa
mub.1	2.390843089195e-11	0.491368620910867	0.202	0.075	3.05980098555176e-07	atlas_24h_alh	mub
Act5C.1	2.58331817224549e-11	0.238064298037252	0.726	0.475	3.30613059683978e-07	atlas_24h_alh	Act5C
EndoA.1	4.47838495779183e-11	0.382400895035354	0.412	0.217	5.73143706898198e-07	atlas_24h_alh	EndoA
RpS8.1	4.93972167769772e-11	0.388304106811312	0.833	0.608	6.32185580311754e-07	atlas_24h_alh	RpS8
RpS26	5.8562608901933e-11	0.35240753057104	0.925	0.73	7.49484268726938e-07	atlas_24h_alh	RpS26
tara	6.52396786509492e-11	0.48733393489715	0.242	0.103	8.34937407374848e-07	atlas_24h_alh	tara
brat.1	6.5710199663103e-11	0.283232398254156	0.362	0.184	8.40959135288392e-07	atlas_24h_alh	brat
RpL4.1	1.01596751861345e-10	0.328642274600425	0.575	0.354	1.3002352303215e-06	atlas_24h_alh	RpL4
rdx	1.06517254095163e-10	0.589773715559589	0.266	0.124	1.3632078179099e-06	atlas_24h_alh	rdx
Galphao.1	1.43184843735214e-10	0.315928786662726	0.811	0.613	1.83247963012327e-06	atlas_24h_alh	Galphao
RpS28b	1.52251507619205e-10	0.413591965279839	0.862	0.665	1.94851479451059e-06	atlas_24h_alh	RpS28b
pasha	1.53633747969784e-10	0.551597021472066	0.26	0.118	1.9662047065173e-06	atlas_24h_alh	pasha
Lcch3	1.83608780852307e-10	0.504657215689395	0.321	0.16	2.34982517734782e-06	atlas_24h_alh	Lcch3
amon.1	2.17060596086289e-10	0.531940620858629	0.625	0.427	2.77794150871232e-06	atlas_24h_alh	amon
Unr.1	2.33399328751349e-10	0.383018491802015	0.516	0.314	2.98704460935976e-06	atlas_24h_alh	Unr
eIF2beta.1	3.29532619509698e-10	0.361698884242775	0.538	0.327	4.21735846448511e-06	atlas_24h_alh	eIF2beta
PPP4R2r.1	3.71603744840992e-10	0.398336836485173	0.365	0.194	4.75578472647501e-06	atlas_24h_alh	PPP4R2r
eEF1beta.1	4.15974814206432e-10	0.330489457335161	0.514	0.307	5.32364567221391e-06	atlas_24h_alh	eEF1beta
RpL14	4.30400285963127e-10	0.336917540039746	0.869	0.664	5.5082628597561e-06	atlas_24h_alh	RpL14
RpS15Aa	5.68635417430675e-10	0.367732957689798	0.644	0.435	7.27739607227778e-06	atlas_24h_alh	RpS15Aa
Df31.1	5.69797622245601e-10	0.277646201969307	0.604	0.379	7.2922699694992e-06	atlas_24h_alh	Df31
CG32052	5.84534673996692e-10	0.815461067132127	0.287	0.145	7.48087475780966e-06	atlas_24h_alh	CG32052
Nph	7.73730471566488e-10	0.41115964137898	0.301	0.151	9.90220257510792e-06	atlas_24h_alh	Nph
RpS25	8.65279753092181e-10	0.316459212188778	0.973	0.867	1.10738502800737e-05	atlas_24h_alh	RpS25
Hsc70-3.1	9.41853976570663e-10	0.155163129192765	0.537	0.312	1.20538471921513e-05	atlas_24h_alh	Hsc70-3
RpL18A	9.91952186365215e-10	0.331933962681134	0.862	0.661	1.2695004081102e-05	atlas_24h_alh	RpL18A
CG11155.1	1.01864735055107e-09	0.354423726743012	0.321	0.163	1.30366487923526e-05	atlas_24h_alh	CG11155
RpL19.1	1.12662153148903e-09	0.314150365397496	0.878	0.682	1.44185023599967e-05	atlas_24h_alh	RpL19
RpLP0.1	1.13553125474573e-09	0.291121449176349	0.659	0.429	1.45325289982359e-05	atlas_24h_alh	RpLP0
Ptpmeg2.1	1.17845666104078e-09	0.279648930634953	0.258	0.118	1.50818883479998e-05	atlas_24h_alh	Ptpmeg2
eEF1gamma.1	2.78593921841983e-09	0.325199755765795	0.391	0.216	3.5654450117337e-05	atlas_24h_alh	eEF1gamma
smog.1	4.13342113592844e-09	0.344971888448256	0.537	0.335	5.28995236976122e-05	atlas_24h_alh	smog
RpL35	5.0786512685686e-09	0.310134561465698	0.74	0.521	6.4996578935141e-05	atlas_24h_alh	RpL35
LamC	5.23734487561777e-09	0.518467870004131	0.196	0.083	6.70275397181562e-05	atlas_24h_alh	LamC
CG46385.1	5.72108861057427e-09	0.330671774523625	0.505	0.313	7.32184920381295e-05	atlas_24h_alh	CG46385
RpL22	6.01341831875947e-09	0.376533386900968	0.258	0.127	7.69597276434837e-05	atlas_24h_alh	RpL22
pre-rRNA:CR45845.1	6.16405092077554e-09	0.407567558131766	0.204	0.087	7.88875236840853e-05	atlas_24h_alh	pre-rRNA:CR45845
tral	7.22745604947044e-09	0.34398455369227	0.373	0.21	9.24969825211227e-05	atlas_24h_alh	tral
wts	7.90630968844324e-09	0.509228176726179	0.167	0.066	0.000101184951392697	atlas_24h_alh	wts
br.1	8.51705789707474e-09	0.374780537330267	0.248	0.118	0.000109001306966762	atlas_24h_alh	br
lbk	9.69879493008867e-09	0.364071449756247	0.365	0.207	0.000124125177515275	atlas_24h_alh	lbk
Obp44a.1	9.81789274401656e-09	0.189791144970219	0.777	0.568	0.000125649391337924	atlas_24h_alh	Obp44a
chic.1	1.12846409491618e-08	0.28655557962376	0.498	0.313	0.000144420834867373	atlas_24h_alh	chic
GstZ2.1	1.25845231259862e-08	0.304312169779117	0.229	0.106	0.000161056726966371	atlas_24h_alh	GstZ2
Pdp1	1.77223132667847e-08	0.274624912813042	0.457	0.272	0.000226810165188311	atlas_24h_alh	Pdp1
Ggamma1	1.89560257034276e-08	0.296100485325686	0.386	0.228	0.000242599216952466	atlas_24h_alh	Ggamma1
meng	2.02984015504042e-08	0.350330694428647	0.178	0.074	0.000259778943042073	atlas_24h_alh	meng
RpL31	2.31350530936596e-08	0.3307222277206	0.795	0.616	0.000296082409492656	atlas_24h_alh	RpL31
mt:CoIII	2.53379754879728e-08	0.245227274067612	0.92	0.771	0.000324275410295075	atlas_24h_alh	mt:CoIII
Hsc70-4.1	3.09211406486e-08	0.122022267011687	0.418	0.238	0.000395728758020783	atlas_24h_alh	Hsc70-4
tun	3.22451554945215e-08	0.372733658337452	0.207	0.094	0.000412673500018886	atlas_24h_alh	tun
RpS16.1	3.44713937761021e-08	0.287372647478032	0.788	0.58	0.000441164897546554	atlas_24h_alh	RpS16
RpL23A.1	4.04000906968583e-08	0.205079617525688	0.713	0.493	0.000517040360738393	atlas_24h_alh	RpL23A
Rm62.1	4.05334525242979e-08	0.336208375681399	0.362	0.215	0.000518747125405964	atlas_24h_alh	Rm62
RpS3.1	4.05859743660829e-08	0.265949366797407	0.728	0.489	0.000519419299937129	atlas_24h_alh	RpS3
eEF2.1	4.15217655672797e-08	0.245439714570935	0.399	0.234	0.000531395555730046	atlas_24h_alh	eEF2
RpS14b	4.43993428525217e-08	0.313642124546522	0.288	0.154	0.000568222789826572	atlas_24h_alh	RpS14b
dsd	4.69756800601446e-08	0.429237081903389	0.25	0.128	0.000601194753409731	atlas_24h_alh	dsd
csw	4.83156072036234e-08	0.325940826814527	0.21	0.098	0.000618343140991972	atlas_24h_alh	csw
eEF1alpha2.1	4.86988022039909e-08	0.143040691064568	0.329	0.176	0.000623247270606675	atlas_24h_alh	eEF1alpha2
emc	5.08661805345571e-08	0.462499416322293	0.189	0.085	0.000650985378481262	atlas_24h_alh	emc
D1	5.33072001769518e-08	0.376796265877514	0.226	0.111	0.000682225547864629	atlas_24h_alh	D1
CG13887	5.65325520598243e-08	0.282820760756936	0.343	0.191	0.000723503601261632	atlas_24h_alh	CG13887
RpLP1	6.95350010324346e-08	0.279066158294484	0.963	0.829	0.000889908943213098	atlas_24h_alh	RpLP1
CG12054	7.04775878367104e-08	0.28566107561997	0.256	0.132	0.00090197216913422	atlas_24h_alh	CG12054
Rac1.1	7.77300306919438e-08	0.229661271154103	0.338	0.189	0.000994788932795497	atlas_24h_alh	Rac1
RpS29	8.13202217176474e-08	0.396047963020594	0.904	0.762	0.00104073619754245	atlas_24h_alh	RpS29
cdi	9.30758894133131e-08	0.218965035749303	0.465	0.291	0.00119118523271158	atlas_24h_alh	cdi
Dg.1	1.02597874349095e-07	0.284740817434119	0.346	0.198	0.00131304759591972	atlas_24h_alh	Dg
Fkbp12.1	1.10846538405849e-07	0.264775968494068	0.712	0.494	0.00141861399851805	atlas_24h_alh	Fkbp12
CASK	1.29514255969186e-07	0.316124056667128	0.644	0.481	0.00165752344789364	atlas_24h_alh	CASK
RpL10Ab	1.72135843434693e-07	0.244852543464258	0.832	0.616	0.00220299452427721	atlas_24h_alh	RpL10Ab
trn	1.94999145748008e-07	0.112889006791925	0.33	0.185	0.00249559906728301	atlas_24h_alh	trn
wge	2.030391464315e-07	0.206188373347861	0.231	0.116	0.00259849499603034	atlas_24h_alh	wge
Map205.1	2.2264330490888e-07	0.275883895097049	0.226	0.111	0.00284938901622384	atlas_24h_alh	Map205
RpS7.1	2.242510753641e-07	0.228346535138332	0.889	0.709	0.00286996526250975	atlas_24h_alh	RpS7
ctp	2.32244066035832e-07	0.214789012672104	0.923	0.797	0.00297225955712658	atlas_24h_alh	ctp
CG14591	2.41208953857052e-07	0.308899859806359	0.202	0.097	0.00308699219146256	atlas_24h_alh	CG14591
crc.1	2.4304382605548e-07	0.26386559863509	0.282	0.153	0.00311047488585804	atlas_24h_alh	crc
p23	2.51509326806337e-07	0.281811148926814	0.388	0.238	0.0032188163644675	atlas_24h_alh	p23
Idh3a	3.00642358260864e-07	0.426096445143707	0.207	0.105	0.00384762090102254	atlas_24h_alh	Idh3a
slgA	3.11071859353736e-07	0.33160851015409	0.247	0.131	0.00398109765600911	atlas_24h_alh	slgA
RpL13	3.83367795921005e-07	0.161975059482587	0.763	0.521	0.00490634105219702	atlas_24h_alh	RpL13
dally	3.92702956387266e-07	0.285202980668268	0.309	0.173	0.00502581243584424	atlas_24h_alh	dally
fz2	4.54786858243667e-07	0.170444558136718	0.676	0.484	0.00582036221180245	atlas_24h_alh	fz2
Pkc98E	4.55237558515289e-07	0.350356888494064	0.266	0.147	0.00582613027387866	atlas_24h_alh	Pkc98E
Atf3	4.80017829628748e-07	0.274374284522812	0.296	0.169	0.00614326818358872	atlas_24h_alh	Atf3
Akap200.1	4.85940362204193e-07	0.162350594517604	0.399	0.239	0.00621906475548926	atlas_24h_alh	Akap200
RpL5.1	5.21337818348528e-07	0.223514016822706	0.748	0.528	0.00667208139922446	atlas_24h_alh	RpL5
Tctp	6.95683814353244e-07	0.339027099069092	0.538	0.37	0.00890336145609282	atlas_24h_alh	Tctp
tsr.1	7.16039350698835e-07	0.279221544686568	0.75	0.541	0.00916387161024369	atlas_24h_alh	tsr
VhaAC45	7.42129628322411e-07	0.191779473560999	0.298	0.169	0.00949777498327022	atlas_24h_alh	VhaAC45
wdb	7.48124435610618e-07	0.227126208299133	0.351	0.211	0.00957449652694468	atlas_24h_alh	wdb
CG12991	7.57673313696954e-07	0.278350294532733	0.45	0.287	0.00969670306869361	atlas_24h_alh	CG12991
Syt4.1	8.07448403004468e-07	0.132265711303418	0.253	0.137	0.0103337246616512	atlas_24h_alh	Syt4
RpS24	9.77508162746191e-07	0.212047855059846	0.736	0.536	0.0125101494668257	atlas_24h_alh	RpS24
CtBP	1.44162524061248e-06	0.208849828381695	0.462	0.303	0.0184499198293586	atlas_24h_alh	CtBP
PyK.1	1.47018394273471e-06	0.194070703750112	0.401	0.25	0.0188154140991188	atlas_24h_alh	PyK
UQCR-14	1.48430641271327e-06	0.152217894008304	0.638	0.445	0.0189961534699044	atlas_24h_alh	UQCR-14
CkIIbeta	1.48462693090935e-06	0.271945001126401	0.218	0.115	0.0190002554617779	atlas_24h_alh	CkIIbeta
lncRNA:CR31451	1.55883418144133e-06	0.273520905425365	0.47	0.314	0.0199499598540861	atlas_24h_alh	lncRNA:CR31451
Alk	1.61898578204848e-06	0.119656462188514	0.764	0.612	0.0207197800386564	atlas_24h_alh	Alk
CG6329.1	1.87460528511009e-06	0.104815233470571	0.579	0.393	0.0239911984388389	atlas_24h_alh	CG6329
nSyb.1	1.90493998170677e-06	0.245646781479616	0.793	0.607	0.0243794218858833	atlas_24h_alh	nSyb
Nrt.1	1.94171137812651e-06	0.132068811571207	0.386	0.239	0.0248500222172631	atlas_24h_alh	Nrt
CG42258	2.10312044888634e-06	0.22113852724319	0.322	0.19	0.0269157355048473	atlas_24h_alh	CG42258
Ip259	2.25421254441239e-06	0.248082438516839	0.228	0.124	0.0288494121433898	atlas_24h_alh	Ip259
RpL27A	2.29581963027137e-06	0.26679827466971	0.864	0.687	0.029381899628213	atlas_24h_alh	RpL27A
bun	2.67884431287878e-06	0.169582603147727	0.535	0.366	0.0342838495162227	atlas_24h_alh	bun
elB	2.96595222164752e-06	0.206713676086872	0.296	0.172	0.0379582565326449	atlas_24h_alh	elB
CG11768	3.11826977066411e-06	0.131702393155972	0.388	0.239	0.0399076165249593	atlas_24h_alh	CG11768
B52	3.20625342030341e-06	0.201366283114494	0.224	0.123	0.041033631273043	atlas_24h_alh	B52
ATPsyngamma	3.31340532368376e-06	0.159750432237287	0.303	0.181	0.0424049613325047	atlas_24h_alh	ATPsyngamma
Eip63E	3.61250864962702e-06	0.174571819034974	0.372	0.23	0.0462328856979266	atlas_24h_alh	Eip63E
RpL40	3.64537418462814e-06	0.239021788206578	0.896	0.71	0.0466534988148709	atlas_24h_alh	RpL40
RpL34a	3.75403577762698e-06	0.268085031052083	0.255	0.149	0.0480441498820701	atlas_24h_alh	RpL34a
bsk	4.62774935179473e-06	0.2279676196354	0.282	0.168	0.0592259362042689	atlas_24h_alh	bsk
Ubr1	4.76662586409815e-06	0.122331168185506	0.28	0.162	0.0610032778087281	atlas_24h_alh	Ubr1
CG1648.1	4.80255914614624e-06	0.277781025436735	0.26	0.151	0.0614631519523796	atlas_24h_alh	CG1648
sqd	5.83593268591698e-06	0.111795525625537	0.41	0.26	0.0746882665143656	atlas_24h_alh	sqd
mask	6.52895682995083e-06	0.152590549506913	0.272	0.159	0.0835575895097108	atlas_24h_alh	mask
Pfk	6.55820462033537e-06	0.243250671663273	0.24	0.135	0.083931902731052	atlas_24h_alh	Pfk
twr	6.6924173538166e-06	0.119361909434258	0.327	0.199	0.0856495572941448	atlas_24h_alh	twr
Prosbeta5.1	6.77605734456967e-06	0.27440756965671	0.244	0.141	0.0867199818958026	atlas_24h_alh	Prosbeta5
elav	7.03703887378657e-06	0.12436596638041	0.244	0.137	0.0900600235067205	atlas_24h_alh	elav
awd	7.63002448570253e-06	0.222467517826338	0.777	0.599	0.097649053368021	atlas_24h_alh	awd
ATPsynD	7.75345239158403e-06	0.163133937320086	0.535	0.354	0.0992286837074924	atlas_24h_alh	ATPsynD
dpr9	9.73716121287625e-06	0.193453584327107	0.412	0.273	0.12461618920239	atlas_24h_alh	dpr9
Fer2LCH	1.17252099993616e-05	0.128126106411503	0.572	0.387	0.15005923757183	atlas_24h_alh	Fer2LCH
alpha-Cat	1.39674111200383e-05	0.153199391241178	0.391	0.251	0.17875492751425	atlas_24h_alh	alpha-Cat
jim	1.6788260910593e-05	0.310842001427837	0.415	0.287	0.21485616313377	atlas_24h_alh	jim
jdp	1.77479146686138e-05	0.318182874754984	0.277	0.172	0.22713781192892	atlas_24h_alh	jdp
Nlp	2.19221290551914e-05	0.132824024641073	0.317	0.199	0.280559407648339	atlas_24h_alh	Nlp
ND-B12	2.68313647792439e-05	0.118682070124551	0.333	0.211	0.343387806444763	atlas_24h_alh	ND-B12
Ace	2.7290711750828e-05	0.134143043236145	0.333	0.212	0.349266528987096	atlas_24h_alh	Ace
Rbfox1	2.93517170614476e-05	0.184415939843657	0.692	0.523	0.375643274952406	atlas_24h_alh	Rbfox1
Eph	2.95714839625283e-05	0.134436216728687	0.255	0.153	0.378455851752438	atlas_24h_alh	Eph
Sar1	3.02090557957468e-05	0.18079200620581	0.308	0.195	0.386615496073968	atlas_24h_alh	Sar1
RpL6	3.23372451128302e-05	0.215857806670793	0.739	0.532	0.413852062954001	atlas_24h_alh	RpL6
Nacalpha	3.25157441548578e-05	0.174169430481451	0.417	0.281	0.416136493693871	atlas_24h_alh	Nacalpha
jeb	3.8276495986608e-05	0.24059883707964	0.686	0.523	0.489862595636609	atlas_24h_alh	jeb
sm	3.8328468141197e-05	0.157876946027283	0.514	0.358	0.49052773527104	atlas_24h_alh	sm
Hasp.1	4.74876953694368e-05	0.192305784805736	0.338	0.223	0.607747525338052	atlas_24h_alh	Hasp
eIF4A.1	4.97544135137477e-05	0.143386415007659	0.574	0.398	0.636756984148943	atlas_24h_alh	eIF4A
puc.1	5.32422802624469e-05	0.143311477071284	0.301	0.19	0.681394702798795	atlas_24h_alh	puc
RpS12	5.53984421699587e-05	0.186937539045705	0.888	0.721	0.708989262891131	atlas_24h_alh	RpS12
CG13551	5.64256256081479e-05	0.159551707942466	0.343	0.225	0.722135156533077	atlas_24h_alh	CG13551
SmF	5.65534044361989e-05	0.139855924463821	0.252	0.151	0.723770469974474	atlas_24h_alh	SmF
Ran	6.71461137504518e-05	0.133978132817029	0.274	0.172	0.859335963778283	atlas_24h_alh	Ran
RpS10b	7.4009667870051e-05	0.172139974020946	0.699	0.502	0.947175729400913	atlas_24h_alh	RpS10b
Drat	0.000139132435108908	-0.180954458461374	0.346	0.228	1	atlas_24h_alh	Drat
RpS3A.1	0.000181494390100334	0.167855079672055	0.76	0.551	1	atlas_24h_alh	RpS3A
hdc.1	0.000189771047116267	-0.168954605519364	0.377	0.251	1	atlas_24h_alh	hdc
RpS13	0.000203636166552409	0.202745639768014	0.921	0.787	1	atlas_24h_alh	RpS13
ATPsynC.1	0.000225740430148537	0.13493657483032	0.776	0.583	1	atlas_24h_alh	ATPsynC
sbb	0.000281975622336638	0.13309179292879	0.763	0.596	1	atlas_24h_alh	sbb
RpS20	0.000284741948564234	0.209327586588714	0.857	0.74	1	atlas_24h_alh	RpS20
chinmo	0.000305209227452181	0.146967028559298	0.566	0.411	1	atlas_24h_alh	chinmo
sgg	0.000345334913303547	0.175828173666262	0.311	0.21	1	atlas_24h_alh	sgg
MESK2	0.000429224966549041	0.199267034938723	0.514	0.376	1	atlas_24h_alh	MESK2
RpL13A	0.000487555412555238	0.14168670880844	0.877	0.675	1	atlas_24h_alh	RpL13A
ATPsynbeta.1	0.000763188969802298	0.161295382955239	0.357	0.254	1	atlas_24h_alh	ATPsynbeta
Trf2	0.00105020339697481	0.137370804591108	0.396	0.288	1	atlas_24h_alh	Trf2
RpL24	0.00188248148232907	0.126084894936814	0.774	0.6	1	atlas_24h_alh	RpL24
RpS27	0.00380479538501713	0.101146526978373	0.944	0.84	1	atlas_24h_alh	RpS27
Pdcd4	0.0178462268957164	-0.11424604964491	0.481	0.366	1	atlas_24h_alh	Pdcd4
RpL38	0.019192845838927	0.191812970129615	0.878	0.774	1	atlas_24h_alh	RpL38
Act42A.1	0.0205444226700338	-0.151035321653059	0.404	0.3	1	atlas_24h_alh	Act42A
Obp99a	0.0269481195288769	-0.231004952328676	0.412	0.307	1	atlas_24h_alh	Obp99a
tow.1	0.0331919278181466	-0.208479030015712	0.438	0.334	1	atlas_24h_alh	tow
CG13954.1	0.0486571243049399	-0.215286785987601	0.444	0.332	1	atlas_24h_alh	CG13954
Hsp23.1	2.70550335228771e-18	1.31872534627445	0.549	0.371	3.46250319025781e-14	atlas_48h_alh	Hsp23
lncRNA:noe.1	8.66073283864289e-18	1.66934196694798	0.5	0.333	1.10840058868952e-13	atlas_48h_alh	lncRNA:noe
pum.1	1.26073583823844e-17	-0.857459271918493	0.393	0.675	1.61348972577756e-13	atlas_48h_alh	pum
cdc14.1	1.12967278366185e-16	-1.09831954392486	0.096	0.309	1.44575522853044e-12	atlas_48h_alh	cdc14
tow.2	8.95302342485827e-16	-0.619495235303317	0.202	0.465	1.14580793791336e-11	atlas_48h_alh	tow
Ufm1.1	3.59714258654021e-15	-1.01056496199808	0.131	0.337	4.60362308225417e-11	atlas_48h_alh	Ufm1
CG13364.1	3.64066192941695e-15	-0.635610874505659	0.278	0.546	4.65931913726781e-11	atlas_48h_alh	CG13364
Bacc.1	7.89349388859437e-15	-0.739481092574076	0.402	0.667	1.01020934786231e-10	atlas_48h_alh	Bacc
Rgk1.1	1.09852216217193e-14	-1.17608961198339	0.138	0.351	1.40588866314763e-10	atlas_48h_alh	Rgk1
Hex-A.1	1.73684059561287e-14	-0.676087239413754	0.611	0.862	2.22280859426535e-10	atlas_48h_alh	Hex-A
Pkc53E.1	2.89189921036923e-14	-1.02149949722828	0.127	0.334	3.70105260943054e-10	atlas_48h_alh	Pkc53E
VhaM9.7-a.1	1.95172356972612e-13	-0.779819562030122	0.118	0.312	2.49781582453549e-09	atlas_48h_alh	VhaM9.7-a
ND-B12.1	2.71249828723865e-13	-0.653541826668789	0.127	0.332	3.47145530800803e-09	atlas_48h_alh	ND-B12
Pits.1	4.46670955298566e-13	-0.559737568245462	0.262	0.52	5.71649488591104e-09	atlas_48h_alh	Pits
nAChRalpha6.1	5.37149395579113e-13	-0.551730789129881	0.602	0.837	6.87443796462149e-09	atlas_48h_alh	nAChRalpha6
CG42337.1	5.52775532744543e-13	-1.09296095456026	0.071	0.233	7.07442126806466e-09	atlas_48h_alh	CG42337
mtgo.1	5.82128138910702e-13	-0.779729715189427	0.276	0.517	7.45007592177916e-09	atlas_48h_alh	mtgo
dlg1.1	6.02511689453559e-13	-0.639483957443431	0.236	0.467	7.71094460162665e-09	atlas_48h_alh	dlg1
gro.1	8.61217291020933e-13	-0.590275841058022	0.138	0.343	1.10218588904859e-08	atlas_48h_alh	gro
CG6770.1	1.12177795119498e-12	-0.672099879533988	0.213	0.437	1.43565142193934e-08	atlas_48h_alh	CG6770
Tm1.1	1.14871560878219e-12	-0.504700010253631	0.362	0.623	1.47012623611945e-08	atlas_48h_alh	Tm1
side.1	1.17542237186679e-12	-1.30262416288972	0.056	0.204	1.50430555151512e-08	atlas_48h_alh	side
Eip75B.1	1.24189948392344e-12	-0.768416431521591	0.184	0.393	1.58938295952522e-08	atlas_48h_alh	Eip75B
crol.1	1.33543985116673e-12	-0.636387728152466	0.176	0.39	1.70909592152318e-08	atlas_48h_alh	crol
ringer.1	1.35145385154195e-12	-1.0241027531178	0.067	0.223	1.72959063920339e-08	atlas_48h_alh	ringer
CG44422.1	2.99110741265742e-12	-0.668523096235315	0.296	0.526	3.82801926671897e-08	atlas_48h_alh	CG44422
Pde6.1	3.4692380114535e-12	-0.909721794220924	0.047	0.19	4.43993080705819e-08	atlas_48h_alh	Pde6
pcs.1	3.52180053856633e-12	-0.92366222456954	0.098	0.268	4.50720032925719e-08	atlas_48h_alh	pcs
His4r.1	4.58174959544825e-12	-0.549591379384769	0.558	0.795	5.86372313225467e-08	atlas_48h_alh	His4r
dnc	6.45960861654116e-12	-0.576185609460519	0.224	0.447	8.26700710744937e-08	atlas_48h_alh	dnc
CG32982.1	7.19108098782622e-12	-1.21465609786706	0.078	0.23	9.20314544822e-08	atlas_48h_alh	CG32982
cype.1	8.03860398237199e-12	-0.48398765878021	0.571	0.827	1.02878053766397e-07	atlas_48h_alh	cype
CG14312.1	8.36744711185356e-12	-0.744736547116396	0.107	0.282	1.07086588137502e-07	atlas_48h_alh	CG14312
Pp2C1	1.10970741109841e-11	-0.671614462393617	0.06	0.21	1.42020354472375e-07	atlas_48h_alh	Pp2C1
CG13954.2	1.21277530449931e-11	-0.589706628116765	0.227	0.456	1.55210983469822e-07	atlas_48h_alh	CG13954
Pdp1.1	1.34651925251374e-11	-0.434550995633157	0.204	0.426	1.72327533936708e-07	atlas_48h_alh	Pdp1
flw.1	1.35124453110071e-11	-0.768780980183726	0.069	0.221	1.72932275090269e-07	atlas_48h_alh	flw
rad.1	1.5969828589786e-11	-0.794846018724761	0.184	0.378	2.04381866292081e-07	atlas_48h_alh	rad
COX8.1	1.82275518412753e-11	-0.524792521159021	0.398	0.649	2.33276208464642e-07	atlas_48h_alh	COX8
Dhit.1	2.80684292268269e-11	-0.4729893733705	0.316	0.562	3.59219757244931e-07	atlas_48h_alh	Dhit
Trx-2.1	2.82875309717182e-11	-0.607451759813079	0.26	0.473	3.62023821376049e-07	atlas_48h_alh	Trx-2
sif.1	2.83444331068057e-11	-0.687935412144485	0.207	0.403	3.62752054900899e-07	atlas_48h_alh	sif
Pat1.1	2.8851143916593e-11	-0.567177822288569	0.149	0.341	3.69236939844557e-07	atlas_48h_alh	Pat1
Pde9.1	4.0157639295119e-11	-0.61490849039616	0.282	0.504	5.13937467698933e-07	atlas_48h_alh	Pde9
Liprin-gamma.1	4.44686715450115e-11	-0.450285998675625	0.538	0.793	5.69110058433057e-07	atlas_48h_alh	Liprin-gamma
dysc.1	5.55686720872301e-11	-0.48000007177355	0.327	0.569	7.1116786537237e-07	atlas_48h_alh	dysc
mRpL34.1	5.86809823780142e-11	-0.573905357278516	0.107	0.276	7.50999212473826e-07	atlas_48h_alh	mRpL34
Drep2.1	5.95665072059771e-11	-0.544770384856795	0.276	0.509	7.62332159222095e-07	atlas_48h_alh	Drep2
sta	6.94822236707612e-11	-0.479593077799116	0.556	0.789	8.89233498538402e-07	atlas_48h_alh	sta
lbm.1	7.20897289017273e-11	-1.36400094151504	0.031	0.148	9.22604350484306e-07	atlas_48h_alh	lbm
Imp	8.42804854495865e-11	-0.35626895177678	0.831	0.961	1.07862165278381e-06	atlas_48h_alh	Imp
lqf	9.04698856819813e-11	-0.419601209260431	0.316	0.565	1.157833596958e-06	atlas_48h_alh	lqf
Dsp1.1	9.95819104344674e-11	-0.390153790110575	0.367	0.629	1.27444928974031e-06	atlas_48h_alh	Dsp1
RpL11.1	1.00180567494768e-10	-0.365115150190252	0.453	0.715	1.28211090279804e-06	atlas_48h_alh	RpL11
RpS25.1	1.00644658307526e-10	-0.361781645562842	0.838	0.95	1.28805033701971e-06	atlas_48h_alh	RpS25
CG45050	1.10664782332032e-10	-0.331478867176054	0.367	0.648	1.41628788428535e-06	atlas_48h_alh	CG45050
elB.1	1.51350848328982e-10	-0.49707396438784	0.111	0.283	1.93698815691431e-06	atlas_48h_alh	elB
Alk.1	2.01675998032403e-10	-0.470210551471096	0.547	0.743	2.5810494228187e-06	atlas_48h_alh	Alk
egh	2.02100923699969e-10	-0.477327692225233	0.267	0.493	2.58648762151221e-06	atlas_48h_alh	egh
lbk.1	2.21967591760939e-10	-0.462571444838862	0.149	0.339	2.8407412393565e-06	atlas_48h_alh	lbk
lncRNA:cherub.2	2.39380990673678e-10	0.651298364017083	0.636	0.493	3.06359791864173e-06	atlas_48h_alh	lncRNA:cherub
ND-B15.1	3.01677355364038e-10	-0.539682805610221	0.138	0.309	3.86086679394895e-06	atlas_48h_alh	ND-B15
ATPsynE.1	3.3007229827172e-10	-0.533850906290831	0.24	0.444	4.22426527328147e-06	atlas_48h_alh	ATPsynE
Tsp66E.1	4.03935647130836e-10	-0.685300335622905	0.069	0.21	5.16956841198044e-06	atlas_48h_alh	Tsp66E
dpr1.1	5.126772970708e-10	-0.85950049112596	0.078	0.216	6.5612440479121e-06	atlas_48h_alh	dpr1
Dad1.1	5.17287735668139e-10	-0.652479101985277	0.107	0.262	6.62024844108085e-06	atlas_48h_alh	Dad1
ND-MWFE.1	5.31530527431583e-10	-0.391315119631939	0.278	0.508	6.8025276900694e-06	atlas_48h_alh	ND-MWFE
ATPsynF.1	5.60536043798234e-10	-0.459559102150807	0.36	0.584	7.1737402885298e-06	atlas_48h_alh	ATPsynF
CG12991.1	7.46485525833209e-10	-0.444295783643077	0.218	0.428	9.55352175961341e-06	atlas_48h_alh	CG12991
fok.1	7.51216065148764e-10	-0.456232469305504	0.211	0.403	9.61406320177388e-06	atlas_48h_alh	fok
Oda.1	1.05545885213047e-09	-0.467694323393591	0.322	0.546	1.35077623895657e-05	atlas_48h_alh	Oda
Cyt-c-p.1	1.09872709674689e-09	-0.504776393283218	0.136	0.304	1.40615093841667e-05	atlas_48h_alh	Cyt-c-p
Cngl.1	1.48024491538641e-09	-0.495386545037903	0.218	0.418	1.89441744271153e-05	atlas_48h_alh	Cngl
COX7A.1	1.52759820757357e-09	-0.353900362436495	0.302	0.528	1.95502018605265e-05	atlas_48h_alh	COX7A
PAN3.1	1.53467483735617e-09	-0.365403204751279	0.22	0.429	1.96407685684843e-05	atlas_48h_alh	PAN3
RhoGAP71E.1	2.00521720167512e-09	-0.460062946974965	0.118	0.277	2.56627697470382e-05	atlas_48h_alh	RhoGAP71E
Rdh.1	2.20444252928191e-09	-0.65387443254868	0.102	0.247	2.82124554897499e-05	atlas_48h_alh	Rdh
kek1.1	2.57945770868325e-09	-0.869507877113095	0.053	0.174	3.30118997557283e-05	atlas_48h_alh	kek1
CrebA.1	3.13953977205179e-09	-0.359801409367567	0.218	0.41	4.01798300027189e-05	atlas_48h_alh	CrebA
CG11000.1	3.36649595191841e-09	-0.476552720334986	0.151	0.323	4.30844151926518e-05	atlas_48h_alh	CG11000
CG41128.1	3.47730442353891e-09	-0.440581970769691	0.204	0.392	4.4502542012451e-05	atlas_48h_alh	CG41128
lncRNA:CR43334.1	4.27123485910663e-09	-0.715296733819906	0.073	0.202	5.46632637268467e-05	atlas_48h_alh	lncRNA:CR43334
Acbp1	4.57363071350157e-09	-0.394806712181499	0.122	0.279	5.85333258713931e-05	atlas_48h_alh	Acbp1
luna.1	4.81389849275481e-09	-0.609196027654498	0.296	0.494	6.1608272910276e-05	atlas_48h_alh	luna
Gbeta13F.1	4.88864671171865e-09	-0.318394850560115	0.704	0.903	6.25649006165752e-05	atlas_48h_alh	Gbeta13F
Rap1.1	5.08605859805539e-09	-0.479856940884383	0.269	0.468	6.50913779379129e-05	atlas_48h_alh	Rap1
UQCR-14.1	5.26495941501395e-09	-0.327813081436138	0.373	0.606	6.73809505933485e-05	atlas_48h_alh	UQCR-14
Tom20.1	5.37932069809897e-09	-0.428537830956369	0.089	0.228	6.88445462942706e-05	atlas_48h_alh	Tom20
rdgB.1	5.42915887167816e-09	-0.44370906904391	0.147	0.315	6.94823752397371e-05	atlas_48h_alh	rdgB
CG32767	6.73211603184988e-09	-0.427075520114403	0.202	0.392	8.61576209756148e-05	atlas_48h_alh	CG32767
Sem1.1	7.18881201272825e-09	-0.330416941100902	0.256	0.467	9.20024161388962e-05	atlas_48h_alh	Sem1
CG42613.1	9.45582494132036e-09	-0.279616655966683	0.273	0.489	0.000121015647599018	atlas_48h_alh	CG42613
sky.1	9.58992057881258e-09	-0.710981575135981	0.071	0.195	0.000122731803567643	atlas_48h_alh	sky
CG12605	9.64552175273207e-09	-0.487584847318862	0.091	0.229	0.000123443387391465	atlas_48h_alh	CG12605
RNASEK.1	1.01603089033428e-08	-0.396342444209916	0.398	0.627	0.000130031633344981	atlas_48h_alh	RNASEK
GluRIB.1	1.47118923320802e-08	-0.444832621737817	0.209	0.384	0.000188282798065963	atlas_48h_alh	GluRIB
dpr14.1	1.47622460200966e-08	-0.345008626173299	0.229	0.421	0.000188927224565196	atlas_48h_alh	dpr14
Nacalpha.1	1.5102184740424e-08	-0.29125718894323	0.213	0.402	0.000193277760307946	atlas_48h_alh	Nacalpha
ND-PDSW	1.6364743914423e-08	-0.441910361707471	0.127	0.273	0.000209435992616786	atlas_48h_alh	ND-PDSW
Gapdh2.1	1.64189992507633e-08	-0.501314044713087	0.436	0.659	0.000210130352411269	atlas_48h_alh	Gapdh2
bel.1	1.78523791013274e-08	-0.40073599794023	0.48	0.714	0.000228474747738789	atlas_48h_alh	bel
ATPsynCF6.1	1.90300217171482e-08	-0.360470600660552	0.3	0.514	0.000243546217936062	atlas_48h_alh	ATPsynCF6
RpL32.1	1.91684227081402e-08	-0.309446279494402	0.731	0.91	0.000245317473818778	atlas_48h_alh	RpL32
Ten-a.1	1.95710381348741e-08	-0.489505707538833	0.544	0.762	0.000250470146050119	atlas_48h_alh	Ten-a
CG42342.1	1.99772998943441e-08	-0.511827702517014	0.131	0.281	0.000255669484047816	atlas_48h_alh	CG42342
Ldh.2	2.04947006128868e-08	-0.175196767643258	0.567	0.785	0.000262291178443725	atlas_48h_alh	Ldh
ND-B14.5B	2.19875362142205e-08	-0.58094621024732	0.087	0.213	0.000281396488469594	atlas_48h_alh	ND-B14.5B
hoe1.2	3.06930123988748e-08	-0.526846038118733	0.127	0.273	0.0003928091726808	atlas_48h_alh	hoe1
ox.1	3.40006572813967e-08	-0.332190395318829	0.376	0.616	0.000435140411887316	atlas_48h_alh	ox
HnRNP-K.1	3.4020027177424e-08	-0.43501007015131	0.107	0.242	0.000435388307816673	atlas_48h_alh	HnRNP-K
sdt.1	3.67869525939903e-08	-0.396264740144045	0.16	0.319	0.000470799419297888	atlas_48h_alh	sdt
mRpS14	4.01619846673039e-08	-0.480898572424294	0.056	0.165	0.000513993079772155	atlas_48h_alh	mRpS14
fs(1)h.1	4.19326998842222e-08	-0.388243120051691	0.253	0.445	0.000536654693118275	atlas_48h_alh	fs(1)h
CG34200.1	4.22051531312967e-08	-0.42816805397881	0.131	0.281	0.000540141549774335	atlas_48h_alh	CG34200
nkd.1	4.22328939402445e-08	-0.63178822709039	0.136	0.276	0.00054049657664725	atlas_48h_alh	nkd
CG32369	4.85811638886179e-08	-0.482708136602048	0.082	0.206	0.000621741735446532	atlas_48h_alh	CG32369
Not1.1	5.64797584719174e-08	-0.453548485926589	0.158	0.314	0.0007228279489236	atlas_48h_alh	Not1
Nlg3.1	6.12797157385126e-08	-0.755373235966131	0.071	0.185	0.000784257802021484	atlas_48h_alh	Nlg3
gprs	6.21513089002893e-08	-0.397463583396619	0.098	0.228	0.000795412451305902	atlas_48h_alh	gprs
ATPsyngamma.1	6.83794681238813e-08	-0.327984614668026	0.136	0.283	0.000875120433049433	atlas_48h_alh	ATPsyngamma
tna	6.94910794317993e-08	-0.264774654115806	0.456	0.68	0.000889346834568167	atlas_48h_alh	tna
JIL-1.1	6.97730744283251e-08	-0.657530117811128	0.062	0.17	0.000892955806533705	atlas_48h_alh	JIL-1
RpL38.1	8.02266676508238e-08	-0.365595798477217	0.72	0.868	0.00102674089259524	atlas_48h_alh	RpL38
CG17124.1	8.3666391120545e-08	-0.425599506212746	0.238	0.416	0.00107076247356073	atlas_48h_alh	CG17124
CG14464	8.44917996300248e-08	-0.11246755322763	0.253	0.461	0.00108132605166506	atlas_48h_alh	CG14464
RpS15.1	9.34100137277505e-08	-0.333412584061733	0.78	0.891	0.00119546135568775	atlas_48h_alh	RpS15
Taf10b	1.05539750835561e-07	-0.539002971583145	0.078	0.192	0.00135069773119351	atlas_48h_alh	Taf10b
mRpL33.1	1.10417871081399e-07	-0.318130491806782	0.122	0.264	0.00141312791409974	atlas_48h_alh	mRpL33
Vha13.1	1.36621369509964e-07	-0.328582742691511	0.347	0.539	0.00174848028698852	atlas_48h_alh	Vha13
UQCR-6.4.1	1.45400916277388e-07	-0.323126556935938	0.467	0.696	0.00186084092651802	atlas_48h_alh	UQCR-6.4
RpL23.1	1.53818837201289e-07	-0.32467862838501	0.738	0.883	0.00196857347850209	atlas_48h_alh	RpL23
Syn1.1	1.59194143967329e-07	-0.602303754223327	0.056	0.157	0.00203736665449388	atlas_48h_alh	Syn1
HDAC4.1	1.80392741571188e-07	-0.471718788761681	0.136	0.276	0.00230866630662807	atlas_48h_alh	HDAC4
sbb.1	2.03332898107816e-07	-0.263970062226737	0.507	0.749	0.00260225442998383	atlas_48h_alh	sbb
Pglym78.1	2.14072271627833e-07	-0.473075734138003	0.309	0.488	0.00273969693229301	atlas_48h_alh	Pglym78
CG31635.1	2.25933698841433e-07	-0.532657627984098	0.076	0.187	0.00289149947777266	atlas_48h_alh	CG31635
CG8860.1	2.46677471075631e-07	-0.284148855787569	0.322	0.526	0.00315697827482592	atlas_48h_alh	CG8860
RpL14.1	2.91830593415523e-07	-0.281551029237558	0.622	0.818	0.00373484793453187	atlas_48h_alh	RpL14
Ptp99A.1	3.27143302867219e-07	-0.536099822070255	0.331	0.511	0.00418677999009467	atlas_48h_alh	Ptp99A
CG40045.1	3.49857945942412e-07	-0.567648267330287	0.118	0.24	0.00447748199217099	atlas_48h_alh	CG40045
dsh.1	3.77355768929228e-07	-0.133362448701311	0.147	0.301	0.00482939913075626	atlas_48h_alh	dsh
CG42394.1	3.91960440053027e-07	-0.931142620217319	0.344	0.496	0.00501630971179864	atlas_48h_alh	CG42394
ND-AGGG	4.06163064730126e-07	-0.321400064581885	0.147	0.289	0.00519807490241615	atlas_48h_alh	ND-AGGG
Atg13	4.39872271350642e-07	-0.423541824821588	0.069	0.175	0.00562948532874552	atlas_48h_alh	Atg13
cindr.1	4.82550028571827e-07	-0.286881277458612	0.144	0.285	0.00617567526566225	atlas_48h_alh	cindr
maf-S.1	4.95700233949406e-07	-0.493441441240413	0.118	0.241	0.00634397159408449	atlas_48h_alh	maf-S
Usp7.1	5.04926911228852e-07	-0.146185974068028	0.302	0.511	0.00646205460990685	atlas_48h_alh	Usp7
dpr13.1	5.08261986923844e-07	-0.487550878854337	0.247	0.412	0.00650473690865135	atlas_48h_alh	dpr13
RpL30.2	5.27911575452188e-07	-0.309704026494313	0.513	0.718	0.0067562123426371	atlas_48h_alh	RpL30
twr.1	5.35403100315565e-07	-0.273829678923986	0.156	0.304	0.0068520888778386	atlas_48h_alh	twr
Sec61gamma.1	6.75755545375517e-07	-0.45899207774831	0.144	0.275	0.00864831946971587	atlas_48h_alh	Sec61gamma
RpL24.1	6.80353112095023e-07	-0.320283962210237	0.547	0.74	0.00870715912859211	atlas_48h_alh	RpL24
cic.1	6.99219846034896e-07	-0.239267303938973	0.176	0.328	0.0089486155895546	atlas_48h_alh	cic
ND-B22	7.05013041742854e-07	-0.242678948364118	0.144	0.286	0.00902275690822505	atlas_48h_alh	ND-B22
baf	7.35994849688338e-07	-0.446052877365251	0.084	0.192	0.00941926208631135	atlas_48h_alh	baf
chinmo.1	7.7688487365294e-07	-0.249391202141992	0.344	0.545	0.00994257261301032	atlas_48h_alh	chinmo
lolal.1	8.24235718105395e-07	-0.176543489975311	0.193	0.355	0.0105485687203128	atlas_48h_alh	lolal
Sec61beta.1	8.79133241088562e-07	-0.467590748549946	0.147	0.273	0.0112511472194514	atlas_48h_alh	Sec61beta
ATPsynG.1	8.89027406676828e-07	-0.298065068470496	0.342	0.545	0.01137777275065	atlas_48h_alh	ATPsynG
RpS4.2	8.97529688507269e-07	-0.266730025674934	0.647	0.831	0.011486584953516	atlas_48h_alh	RpS4
inaE	9.29369538158199e-07	-0.266961113698252	0.107	0.227	0.0118940713493486	atlas_48h_alh	inaE
COX5B.1	9.49918626780939e-07	-0.209364490909342	0.22	0.38	0.0121570585855425	atlas_48h_alh	COX5B
ND-MLRQ.1	9.52821879161478e-07	-0.20905679238309	0.238	0.423	0.0121942144095086	atlas_48h_alh	ND-MLRQ
cpo.1	9.79544839797777e-07	-0.337700751319933	0.24	0.41	0.0125362148597319	atlas_48h_alh	cpo
HmgZ.1	1.08815161970926e-06	-0.381782035183239	0.287	0.451	0.0139261644290391	atlas_48h_alh	HmgZ
cdi.1	1.09303842564707e-06	-0.114280421179013	0.244	0.428	0.0139887057714312	atlas_48h_alh	cdi
CG16711.1	1.09672686268096e-06	-0.389599579131485	0.129	0.257	0.014035910388591	atlas_48h_alh	CG16711
eIF4G2	1.17576020563978e-06	-0.29871712580266	0.091	0.204	0.0150473791117779	atlas_48h_alh	eIF4G2
msi.1	1.23930378854328e-06	-0.253364487553765	0.236	0.412	0.0158606098857768	atlas_48h_alh	msi
psq.1	1.33759111031076e-06	-0.255127818956479	0.16	0.301	0.0171184910297571	atlas_48h_alh	psq
Fas2	1.33982305787422e-06	-0.322792367160748	0.747	0.87	0.0171470554946743	atlas_48h_alh	Fas2
schlank	1.37775253771967e-06	-0.240715595944575	0.167	0.308	0.0176324769777363	atlas_48h_alh	schlank
tai	1.45275084598188e-06	-0.192100040949013	0.318	0.505	0.0185923053268761	atlas_48h_alh	tai
SmD2	1.45909839585849e-06	-0.230063846378034	0.082	0.19	0.018673541270197	atlas_48h_alh	SmD2
eIF3k	1.51039684496271e-06	-0.258492524547429	0.078	0.184	0.0193300588218327	atlas_48h_alh	eIF3k
COX5A.1	1.5708869710331e-06	-0.251882594556102	0.284	0.464	0.0201042114552816	atlas_48h_alh	COX5A
RpL12.2	1.58817159192225e-06	-0.317418508528869	0.536	0.729	0.020325420033421	atlas_48h_alh	RpL12
RpS30.1	1.73500717567809e-06	-0.169687303175707	0.58	0.788	0.0222046218343282	atlas_48h_alh	RpS30
Rala	2.01064785352892e-06	-0.3253664258164	0.193	0.342	0.0257322712294632	atlas_48h_alh	Rala
Xrp1	2.25543237329099e-06	-0.398135771252934	0.122	0.239	0.0288650235133781	atlas_48h_alh	Xrp1
CG42258.1	2.2699468937422e-06	-0.329017794918429	0.158	0.293	0.0290507803461127	atlas_48h_alh	CG42258
Syx1A.1	2.3183886982285e-06	-0.355563412020609	0.378	0.562	0.0296707385599284	atlas_48h_alh	Syx1A
Agpat1.1	2.59869936505295e-06	-0.224171373410348	0.071	0.172	0.0332581544739476	atlas_48h_alh	Agpat1
RhoGAPp190	2.59888577621767e-06	-0.185175923530539	0.227	0.383	0.0332605401640337	atlas_48h_alh	RhoGAPp190
Spase25	2.65860967038897e-06	-0.467440664835542	0.093	0.197	0.034024886561638	atlas_48h_alh	Spase25
CG1677.1	2.98710515652427e-06	-0.513447472079261	0.091	0.195	0.0382289717931976	atlas_48h_alh	CG1677
Mmp2.1	3.02866807793122e-06	-1.10240495978399	0.211	0.332	0.0387608940613638	atlas_48h_alh	Mmp2
SdhC.1	3.10368310128495e-06	-0.373330829005328	0.111	0.224	0.0397209363302447	atlas_48h_alh	SdhC
Tpi.1	3.18838660279169e-06	-0.417586403133832	0.316	0.483	0.040804971742528	atlas_48h_alh	Tpi
RpL29	3.61519146121411e-06	-0.150142667246695	0.853	0.976	0.0462672203206182	atlas_48h_alh	RpL29
Bsg.1	4.0446926761907e-06	-0.289332098961967	0.404	0.599	0.0517639768698886	atlas_48h_alh	Bsg
Tlk	4.08256058603455e-06	-0.21434156882935	0.271	0.445	0.0522486103800702	atlas_48h_alh	Tlk
Lcch3.1	4.36718273367009e-06	-0.294289730452979	0.144	0.273	0.0558912046255099	atlas_48h_alh	Lcch3
unc-13-4A.1	4.47655562758291e-06	-0.365222001892575	0.138	0.259	0.0572909589218061	atlas_48h_alh	unc-13-4A
Frq1.1	4.50516948241156e-06	-0.328557052674538	0.162	0.286	0.0576571590359031	atlas_48h_alh	Frq1
RpII215	5.86807839311606e-06	-0.19637933885917	0.171	0.312	0.0750996672750993	atlas_48h_alh	RpII215
CG1695.1	6.06593175727881e-06	-0.485518270131477	0.091	0.191	0.0776317946296542	atlas_48h_alh	CG1695
skd.1	6.08476138071029e-06	-0.206441599356576	0.118	0.234	0.0778727761503303	atlas_48h_alh	skd
Dscam2.1	6.10113108975013e-06	-0.446788608166445	0.189	0.319	0.0780822756866221	atlas_48h_alh	Dscam2
Rack1.2	6.20599324641148e-06	-0.183683664529487	0.393	0.604	0.0794243015675741	atlas_48h_alh	Rack1
roh	6.50828173178155e-06	-0.180742746523768	0.34	0.523	0.0832929896033403	atlas_48h_alh	roh
trv	6.71001644442215e-06	-0.348112462289543	0.46	0.631	0.0858747904557147	atlas_48h_alh	trv
mt:tRNA:Ser-GCT.2	6.78787725493153e-06	-0.148328281839879	0.096	0.205	0.0868712531086137	atlas_48h_alh	mt:tRNA:Ser-GCT
UQCR-11.1	6.9839498129487e-06	-0.445661410640164	0.349	0.506	0.0893805897061175	atlas_48h_alh	UQCR-11
CG9034.1	8.32586154909582e-06	-0.284468207624695	0.107	0.215	0.106554376105328	atlas_48h_alh	CG9034
Rpb10.1	8.51460185810928e-06	-0.352644668644172	0.12	0.234	0.108969874580083	atlas_48h_alh	Rpb10
CG7637.1	8.54230772707967e-06	-0.318261932826994	0.189	0.318	0.109324454291166	atlas_48h_alh	CG7637
Rbp6.1	9.05728893327075e-06	-0.24033089508161	0.398	0.591	0.115915183767999	atlas_48h_alh	Rbp6
SK	9.33526567679582e-06	-0.326413195913269	0.289	0.457	0.119472730131633	atlas_48h_alh	SK
BtbVII	1.04568476291024e-05	-0.11749882286643	0.091	0.195	0.133826735957252	atlas_48h_alh	BtbVII
CG43324.1	1.08953617848198e-05	-0.381990123610009	0.251	0.386	0.139438840122123	atlas_48h_alh	CG43324
CG14989.1	1.09984975981484e-05	-0.379844119339257	0.142	0.266	0.140758772261103	atlas_48h_alh	CG14989
Fis1.1	1.15789995046196e-05	-0.291365568021807	0.169	0.294	0.148188035660122	atlas_48h_alh	Fis1
UQCR-Q.1	1.16811532863857e-05	-0.206659485328146	0.391	0.596	0.149495399759164	atlas_48h_alh	UQCR-Q
RpL9.2	1.16906951168483e-05	-0.134083913154242	0.382	0.591	0.149617516105425	atlas_48h_alh	RpL9
RpS24.1	1.20901570041067e-05	-0.176051895418788	0.489	0.69	0.154729829338558	atlas_48h_alh	RpS24
Trim9.2	1.22680698751744e-05	-0.426338514816622	0.167	0.294	0.157006758262482	atlas_48h_alh	Trim9
Vha14-1.1	1.28232137510443e-05	-0.262603443092443	0.202	0.341	0.164111489585865	atlas_48h_alh	Vha14-1
CG30172.1	1.28784617549971e-05	-0.356103822606578	0.673	0.828	0.164818553540453	atlas_48h_alh	CG30172
CG1943.1	1.30233091706576e-05	-0.361805670540401	0.178	0.3	0.166672310766076	atlas_48h_alh	CG1943
RpS26.1	1.3120892290259e-05	-0.260960823792479	0.718	0.864	0.167921179530734	atlas_48h_alh	RpS26
RpS9.2	1.46921800908674e-05	-0.24463763103193	0.562	0.756	0.188030520802921	atlas_48h_alh	RpS9
CG32264	1.47716403252654e-05	-0.22257304807452	0.151	0.272	0.189047452882747	atlas_48h_alh	CG32264
jeb.1	1.54404511856808e-05	-0.226229522126282	0.48	0.65	0.197606894274343	atlas_48h_alh	jeb
RapGAP1.1	1.64304155297579e-05	-0.513439458713944	0.202	0.329	0.210276457949842	atlas_48h_alh	RapGAP1
His3.3B.2	1.64798676316017e-05	-0.275941874917557	0.498	0.644	0.210909345949239	atlas_48h_alh	His3.3B
Smr.1	1.68134200668788e-05	-0.280988832768557	0.24	0.388	0.215178150015914	atlas_48h_alh	Smr
sun	1.72031992088309e-05	-0.131693259806452	0.267	0.433	0.220166543474618	atlas_48h_alh	sun
RpS11.2	1.72823270052463e-05	-0.293188532660511	0.669	0.804	0.221179221013142	atlas_48h_alh	RpS11
CG32276	1.76861279635552e-05	-0.307021908542914	0.142	0.257	0.22634706567758	atlas_48h_alh	CG32276
CG5065	1.86109138885598e-05	-0.324076427711591	0.12	0.225	0.238182475945788	atlas_48h_alh	CG5065
Vha36-1.1	1.92392200453018e-05	-0.238561524892813	0.18	0.307	0.246223538139773	atlas_48h_alh	Vha36-1
CanB.1	2.0199478056016e-05	-0.313862019514828	0.207	0.338	0.258512920160892	atlas_48h_alh	CanB
smt3.1	2.04128105399704e-05	-0.212429072504897	0.68	0.826	0.261243149290542	atlas_48h_alh	smt3
ND-B14	2.06698973690133e-05	-0.173878584818417	0.178	0.309	0.264533346528632	atlas_48h_alh	ND-B14
RpS21.1	2.07486304109371e-05	-0.190186177750037	0.778	0.906	0.265540971999173	atlas_48h_alh	RpS21
RSG7	2.0915547091319e-05	-0.339980525287971	0.211	0.351	0.2676771716747	atlas_48h_alh	RSG7
RpS5a.2	2.1428103382812e-05	-0.223794952760023	0.527	0.739	0.274236867093228	atlas_48h_alh	RpS5a
RpL10.2	2.14395866960774e-05	-0.20554756591888	0.696	0.85	0.274383830536398	atlas_48h_alh	RpL10
Atf3.1	2.25539212739281e-05	-0.202188830809685	0.147	0.264	0.288645084463732	atlas_48h_alh	Atf3
Sar1.1	2.43142355875654e-05	-0.223670972552874	0.164	0.284	0.311173587049661	atlas_48h_alh	Sar1
COX7C	2.92525228578827e-05	-0.190735416067094	0.4	0.588	0.374373787535183	atlas_48h_alh	COX7C
ps	3.17114015067548e-05	-0.194770555450084	0.542	0.746	0.405842516483447	atlas_48h_alh	ps
Mnn1	3.43045603767523e-05	-0.151559836265359	0.251	0.403	0.439029763701676	atlas_48h_alh	Mnn1
unc-119.1	3.51461044653934e-05	-0.171320938164944	0.271	0.427	0.449799844948105	atlas_48h_alh	unc-119
Rbp	4.0604588799287e-05	-0.301228416085544	0.127	0.232	0.519657527453276	atlas_48h_alh	Rbp
para	4.19712389330613e-05	-0.271466966577515	0.409	0.583	0.537147915865318	atlas_48h_alh	para
Tapdelta.1	4.47161003490336e-05	-0.351830096468904	0.193	0.312	0.572276652266932	atlas_48h_alh	Tapdelta
RpL17.1	4.57952859261375e-05	-0.18729741026526	0.524	0.748	0.586088069282707	atlas_48h_alh	RpL17
CG42674	4.67713235352223e-05	-0.330421849728125	0.147	0.257	0.598579398603776	atlas_48h_alh	CG42674
Neb-cGP.1	4.82241324848074e-05	-0.167791281745477	0.433	0.631	0.617172447540565	atlas_48h_alh	Neb-cGP
Gapdh1	4.87584252256147e-05	-0.26723243314885	0.373	0.534	0.624010326037417	atlas_48h_alh	Gapdh1
COX4	4.93187298699456e-05	-0.179469804055046	0.253	0.4	0.631181104875564	atlas_48h_alh	COX4
Cp110	4.986238842465e-05	-0.149376786614632	0.162	0.286	0.638138847058671	atlas_48h_alh	Cp110
Spase12.1	5.3767610441282e-05	-0.346597461640342	0.191	0.309	0.688117878427526	atlas_48h_alh	Spase12
nmo.1	5.47674340220932e-05	-0.272446790654721	0.316	0.477	0.700913620614749	atlas_48h_alh	nmo
beat-IIa.1	6.31344733483024e-05	-0.236045733356711	0.307	0.449	0.807994989911574	atlas_48h_alh	beat-IIa
l(3)neo38	6.46152336981574e-05	-0.163314923506397	0.309	0.474	0.826945760869018	atlas_48h_alh	l(3)neo38
tral.1	6.94836124225163e-05	-0.106282448680538	0.193	0.325	0.889251271783363	atlas_48h_alh	tral
Tctp.1	7.05036795632661e-05	-0.203544950866061	0.333	0.498	0.90230609105068	atlas_48h_alh	Tctp
5-HT1A.1	7.9018166809895e-05	-0.308831787352654	0.158	0.265	1	atlas_48h_alh	5-HT1A
CG17776	8.27767108847917e-05	-0.107386544881995	0.18	0.3	1	atlas_48h_alh	CG17776
SPR	8.37018972565338e-05	-0.367620180375333	0.224	0.342	1	atlas_48h_alh	SPR
CG42450.1	0.000101171310576149	-0.238743472439788	0.202	0.327	1	atlas_48h_alh	CG42450
RpS10b.1	0.000103324034062176	-0.199279096890812	0.464	0.649	1	atlas_48h_alh	RpS10b
bic.2	0.000110081684441256	-0.155795905119934	0.253	0.395	1	atlas_48h_alh	bic
CG13887.1	0.000122473382013569	-0.163578749352752	0.178	0.298	1	atlas_48h_alh	CG13887
RpS28b.1	0.000123012757743605	-0.247887691245224	0.633	0.81	1	atlas_48h_alh	RpS28b
RpL18A.1	0.000127354788915338	-0.257587144466556	0.642	0.803	1	atlas_48h_alh	RpL18A
CG33774	0.000156619744597149	-0.154229746751964	0.253	0.4	1	atlas_48h_alh	CG33774
CG7630.1	0.00015794052470179	-0.211613035119661	0.527	0.704	1	atlas_48h_alh	CG7630
CG17059.1	0.000163435620562585	-0.153567827104763	0.158	0.265	1	atlas_48h_alh	CG17059
glec.1	0.000164271588403715	-0.224372196236755	0.147	0.251	1	atlas_48h_alh	glec
kud	0.000178570281162242	-0.16144333815847	0.169	0.28	1	atlas_48h_alh	kud
Hr38	0.000184214083891092	-0.175212959174121	0.171	0.279	1	atlas_48h_alh	Hr38
RpL35A.2	0.000190093746600976	-0.167104739864307	0.442	0.639	1	atlas_48h_alh	RpL35A
CG15628.1	0.000206703408908947	-0.232907893805753	0.184	0.294	1	atlas_48h_alh	CG15628
RpL26.2	0.000210397872948976	-0.188001731826707	0.64	0.8	1	atlas_48h_alh	RpL26
robl.1	0.000225584334952428	-0.225573015695003	0.178	0.28	1	atlas_48h_alh	robl
CG13751	0.000227542512861048	-0.140028815713674	0.258	0.392	1	atlas_48h_alh	CG13751
RpL40.1	0.000249289850583339	-0.217681714223365	0.682	0.846	1	atlas_48h_alh	RpL40
CG31650	0.000252335781564203	-0.147081426362818	0.207	0.327	1	atlas_48h_alh	CG31650
RpS13.1	0.000257593767387077	-0.235194111770445	0.756	0.89	1	atlas_48h_alh	RpS13
RpS15Aa.1	0.000265128825080206	-0.13041700661078	0.407	0.586	1	atlas_48h_alh	RpS15Aa
GluRIA.1	0.00028678548493073	-0.354402211884494	0.2	0.308	1	atlas_48h_alh	GluRIA
RpL31.1	0.000291334705314971	-0.181055393580487	0.587	0.748	1	atlas_48h_alh	RpL31
Phm.1	0.000357915256635065	-0.200239684389435	0.187	0.295	1	atlas_48h_alh	Phm
levy.1	0.000359937965644205	-0.100231689516788	0.353	0.505	1	atlas_48h_alh	levy
Sdc	0.000368231697551456	-0.105576002926836	0.238	0.365	1	atlas_48h_alh	Sdc
Vap33	0.000379553573575484	-0.125545018894218	0.427	0.605	1	atlas_48h_alh	Vap33
Ace.1	0.000403951442685947	-0.129820930672556	0.191	0.302	1	atlas_48h_alh	Ace
awd.1	0.000454109423801568	-0.152459723476287	0.556	0.737	1	atlas_48h_alh	awd
RpL13.1	0.000497601898432462	-0.118210589756453	0.5	0.691	1	atlas_48h_alh	RpL13
wry	0.000546484148949278	-0.209179922173595	0.276	0.399	1	atlas_48h_alh	wry
Rdl.1	0.000549445867829689	-0.161687546828943	0.493	0.654	1	atlas_48h_alh	Rdl
hth	0.000582056516082907	-0.200509827407359	0.262	0.38	1	atlas_48h_alh	hth
Sytbeta	0.000590138068224286	-0.123040748773133	0.182	0.29	1	atlas_48h_alh	Sytbeta
mbl.1	0.000609206669588656	-0.162554537720076	0.516	0.706	1	atlas_48h_alh	mbl
Pcd.1	0.000682867848793739	-0.170018153349509	0.191	0.297	1	atlas_48h_alh	Pcd
Trf2.1	0.000686474862886093	-0.196038388818651	0.258	0.374	1	atlas_48h_alh	Trf2
RpS27.1	0.000720002117420684	-0.131867699367513	0.809	0.923	1	atlas_48h_alh	RpS27
RpL37a.2	0.000769585859947115	-0.211850503991316	0.671	0.822	1	atlas_48h_alh	RpL37a
RpS2	0.000810894579219413	-0.229433864410443	0.584	0.74	1	atlas_48h_alh	RpS2
CG44242	0.000820655010128476	-0.104293197701941	0.18	0.284	1	atlas_48h_alh	CG44242
bru3.1	0.00101667877737057	-0.195408563445049	0.536	0.701	1	atlas_48h_alh	bru3
RpS14a.2	0.00129288949198151	-0.141906370675121	0.551	0.722	1	atlas_48h_alh	RpS14a
MESK2.1	0.00135864416610521	-0.130090804675926	0.342	0.484	1	atlas_48h_alh	MESK2
CG43737	0.00140674362786099	-0.332281046539355	0.253	0.361	1	atlas_48h_alh	CG43737
RpL13A.1	0.00174285666162932	-0.158001949382587	0.649	0.82	1	atlas_48h_alh	RpL13A
RpL10Ab.1	0.00228763916442843	-0.116668887427019	0.589	0.771	1	atlas_48h_alh	RpL10Ab
RpL18.2	0.00229282005744804	-0.128990882022814	0.54	0.702	1	atlas_48h_alh	RpL18
RpL35.1	0.00235039453316424	-0.114660654516182	0.504	0.674	1	atlas_48h_alh	RpL35
RpLP2.2	0.00249107975541429	-0.160760474094218	0.771	0.876	1	atlas_48h_alh	RpLP2
Toll-6	0.00260235056157527	-0.13143905463916	0.391	0.533	1	atlas_48h_alh	Toll-6
RpL36A.1	0.00276447540764049	-0.10950181880327	0.642	0.794	1	atlas_48h_alh	RpL36A
mt:ND4.2	0.00377971973684615	0.143145695914256	0.26	0.381	1	atlas_48h_alh	mt:ND4
RpL15.2	0.00467216699345306	-0.109829431610928	0.644	0.79	1	atlas_48h_alh	RpL15
Hsc70Cb.2	0.00549100163376073	-0.10562576283171	0.358	0.483	1	atlas_48h_alh	Hsc70Cb
RpL37A.2	0.00575281314428198	-0.17381307173307	0.702	0.837	1	atlas_48h_alh	RpL37A
RpL27.2	0.00629082074017895	-0.133261178917813	0.629	0.795	1	atlas_48h_alh	RpL27
RpL6.1	0.00796514992809041	-0.108771277260455	0.509	0.679	1	atlas_48h_alh	RpL6
RpL27A.1	0.00870250485928263	-0.120640707663986	0.66	0.816	1	atlas_48h_alh	RpL27A
RpL28.2	0.00947052849637503	-0.171733389448184	0.696	0.825	1	atlas_48h_alh	RpL28
sqd.1	0.011415136098619	0.108940604036456	0.253	0.362	1	atlas_48h_alh	sqd
Mapmodulin.2	0.02723213070461	0.199283584803416	0.278	0.379	1	atlas_48h_alh	Mapmodulin
Vha55	0.0360188138650453	0.17862812855542	0.26	0.361	1	atlas_48h_alh	Vha55
eEF1beta.2	0.0367762275036266	0.139415856659255	0.316	0.439	1	atlas_48h_alh	eEF1beta
bun.1	0.0420345448063152	0.122239167755081	0.36	0.48	1	atlas_48h_alh	bun
chic.2	0.0467051796259108	0.127718878945301	0.318	0.433	1	atlas_48h_alh	chic
CtBP.1	0.0494651826552665	0.143875986113855	0.302	0.408	1	atlas_48h_alh	CtBP
