# Supplementary material for: Single cell RNA-seq analysis reveals temporally-regulated and quiescence-regulated gene expression in Drosophila larval neuroblasts
Source: Neural Dev. 2022 Aug 24;17:7. doi: 10.1186/s13064-022-00163-7 (PMC9404614; doi:10.1186/s13064-022-00163-7)
Supplement: Supplementary file 26 — Additional file 26. [file 13064_2022_163_MOESM26_ESM.csv]

	p_val	avg_log2FC	pct.1	pct.2	p_val_adj	cluster	gene
Hsp23	1.54328320580703e-19	-4.76910687034369	0.104	0.949	1.97509384679183e-15	atlas_1h_alh	Hsp23
bel	2.98748684557501e-13	1.49242649424063	0.979	0.782	3.8233856649669e-09	atlas_1h_alh	bel
eEF1alpha1	9.34332009851552e-13	-1.57245848840324	0.75	0.936	1.19575810620802e-08	atlas_1h_alh	eEF1alpha1
Eip75B	3.45427856506004e-12	1.9806036914617	0.854	0.41	4.42078570756384e-08	atlas_1h_alh	Eip75B
luna	4.65337790011301e-12	1.99130915167987	0.917	0.59	5.95539303656463e-08	atlas_1h_alh	luna
mt:CoI	1.51454735663696e-11	-1.48373560489836	0.792	0.987	1.93831770702399e-07	atlas_1h_alh	mt:CoI
Bacc	3.46880246135505e-10	1.70901116897152	0.875	0.679	4.4393733900422e-06	atlas_1h_alh	Bacc
Dsp1	9.52185492797512e-10	1.51911656127552	0.896	0.564	1.21860699368226e-05	atlas_1h_alh	Dsp1
CG17124	1.04603082124586e-09	1.66209854869154	0.854	0.551	1.33871024503046e-05	atlas_1h_alh	CG17124
Rap1	1.50182920861271e-09	1.27130864003061	0.938	0.654	1.92204102118255e-05	atlas_1h_alh	Rap1
Msp300	1.68141868179623e-09	-1.62307857636036	0.729	0.974	2.15187962896282e-05	atlas_1h_alh	Msp300
fabp	2.60502693352398e-09	-2.06780164281901	0.167	0.718	3.33391346952399e-05	atlas_1h_alh	fabp
Uch	2.82688022359135e-09	-2.09311509292644	0.188	0.705	3.6178413101522e-05	atlas_1h_alh	Uch
Act5C	3.30418633725105e-09	-1.28687551251687	0.625	0.923	4.22869767441389e-05	atlas_1h_alh	Act5C
Vha26	1.65274192201189e-08	-1.6181825677842	0.312	0.782	0.000211517911179082	atlas_1h_alh	Vha26
sif	2.06495730682872e-08	1.79882933705284	0.854	0.526	0.00026427323612794	atlas_1h_alh	sif
mt:CoII	2.67108714706764e-08	-1.26534347098043	0.75	0.987	0.000341845733081716	atlas_1h_alh	mt:CoII
CG13364	2.92447232113782e-08	1.47910429093582	0.854	0.667	0.000374273967659218	atlas_1h_alh	CG13364
Liprin-gamma	3.19690382888373e-08	1.4921402620475	0.917	0.756	0.00040913975202054	atlas_1h_alh	Liprin-gamma
Pkc53E	4.33591423010258e-08	1.62461939536689	0.896	0.692	0.000554910303168528	atlas_1h_alh	Pkc53E
RpII18	4.88264563311567e-08	1.8148991087557	0.604	0.167	0.000624880988126143	atlas_1h_alh	RpII18
Drep2	9.54123764196458e-08	1.488106340211	0.812	0.641	0.00122108759341863	atlas_1h_alh	Drep2
crol	1.07292507782742e-07	1.72835341301306	0.708	0.346	0.00137312951460353	atlas_1h_alh	crol
mt:ATPase6	1.15352801130505e-07	-1.54024125329155	0.625	0.923	0.0014762851488682	atlas_1h_alh	mt:ATPase6
cindr	1.46220409530706e-07	1.33729230115622	0.833	0.551	0.00187132880117398	atlas_1h_alh	cindr
Vha68-1	1.65241511255037e-07	-1.60858686209114	0.167	0.654	0.00211476086104196	atlas_1h_alh	Vha68-1
UQCR-11	2.70389093576325e-07	0.941513304348704	0.958	0.808	0.00346043961958981	atlas_1h_alh	UQCR-11
Dhit	4.14600194423409e-07	1.12232663835017	0.917	0.679	0.00530605328823078	atlas_1h_alh	Dhit
chrb	7.78320272251906e-07	-1.14583560537458	0.688	0.897	0.00996094284427989	atlas_1h_alh	chrb
vvl	8.83659903033184e-07	1.48646523623863	0.792	0.564	0.0113090794390187	atlas_1h_alh	vvl
Cngl	9.29955434149714e-07	1.52246882261149	0.708	0.372	0.011901569646248	atlas_1h_alh	Cngl
cdc14	9.58856515419351e-07	1.55037841005991	0.646	0.269	0.0122714456843369	atlas_1h_alh	cdc14
UQCR-6.4	1.21986138504421e-06	0.887488789591511	0.958	0.795	0.0156117860057958	atlas_1h_alh	UQCR-6.4
Act42A	1.46189816252004e-06	-1.29923670121378	0.458	0.782	0.0187093726839315	atlas_1h_alh	Act42A
fs(1)h	1.84004927802309e-06	1.57688364019854	0.688	0.436	0.0235489506601396	atlas_1h_alh	fs(1)h
lncRNA:noe	1.86802624845675e-06	-2.50278626056005	0.25	0.679	0.0239069999277494	atlas_1h_alh	lncRNA:noe
CG32982	1.87429407350176e-06	1.24225348449914	0.792	0.5	0.0239872155526755	atlas_1h_alh	CG32982
Arc1	2.15655655938861e-06	-2.43470136643558	0	0.372	0.0275996108470554	atlas_1h_alh	Arc1
Nlg3	2.61232664518451e-06	1.8660935195769	0.479	0.154	0.0334325564050714	atlas_1h_alh	Nlg3
Rgk1	3.62148376304127e-06	1.63309397199757	0.646	0.308	0.0463477491994022	atlas_1h_alh	Rgk1
CG42750	4.46883653848658e-06	1.82753544788905	0.438	0.103	0.0571921700195512	atlas_1h_alh	CG42750
RpL15	4.95959376495376e-06	-1.15339787645598	0.646	0.859	0.0634728810038782	atlas_1h_alh	RpL15
lncRNA:cherub	5.43483053041932e-06	-2.96078359881281	0.062	0.449	0.0695549611283065	atlas_1h_alh	lncRNA:cherub
CG8860	5.84927808811564e-06	1.16853217209679	0.729	0.397	0.0748590609717039	atlas_1h_alh	CG8860
Antp	7.33924591406178e-06	2.07629572458203	0.604	0.295	0.0939276692081626	atlas_1h_alh	Antp
dlg1	8.39218231751954e-06	1.07664293110798	0.854	0.679	0.107403149299615	atlas_1h_alh	dlg1
Obp44a	9.16912842030472e-06	-1.66006349806387	0.458	0.795	0.11734650552306	atlas_1h_alh	Obp44a
TBC1D16	9.29500843394415e-06	-1.53263760249249	0.021	0.372	0.118957517937617	atlas_1h_alh	TBC1D16
mt:ND5	1.12499374538689e-05	-1.73295971758919	0.125	0.538	0.143976699534614	atlas_1h_alh	mt:ND5
Pp1-87B	1.14797379266075e-05	-1.3570864639974	0.042	0.41	0.146917685984723	atlas_1h_alh	Pp1-87B
CG17816	1.18544864223652e-05	-1.09877323446211	0.375	0.782	0.15171371723343	atlas_1h_alh	CG17816
Cals	1.18707440785681e-05	-1.42584993376826	0.146	0.564	0.151921782717514	atlas_1h_alh	Cals
Hsp26	1.40480282521446e-05	-1.71895290366851	0.062	0.449	0.179786665570947	atlas_1h_alh	Hsp26
CG11000	1.42244681059759e-05	1.39920967002801	0.688	0.41	0.182044742820279	atlas_1h_alh	CG11000
CG7630	1.57169860487972e-05	0.746274522190329	1	0.897	0.201145987452507	atlas_1h_alh	CG7630
mt:lrRNA	1.72351449141936e-05	-1.41090172097064	0.708	0.962	0.220575384611849	atlas_1h_alh	mt:lrRNA
lncRNA:CR43334	1.91211457005549e-05	1.7762680856526	0.417	0.115	0.244712422675702	atlas_1h_alh	lncRNA:CR43334
CG33169	2.17766408921952e-05	1.63631847064414	0.396	0.103	0.278697450138315	atlas_1h_alh	CG33169
RpS27A	2.23740587751182e-05	-0.831279142294557	0.792	0.962	0.286343204203963	atlas_1h_alh	RpS27A
Syn1	2.35473857173571e-05	1.04589185556872	0.479	0.154	0.301359442410736	atlas_1h_alh	Syn1
Pdi	2.44653837359502e-05	-1.34172490582573	0.042	0.397	0.313107981052691	atlas_1h_alh	Pdi
nSyb	2.64069173885373e-05	-0.808589051145353	0.75	0.936	0.337955728738501	atlas_1h_alh	nSyb
pyr	2.78561809633283e-05	-1.16745071261314	0.125	0.538	0.356503403968676	atlas_1h_alh	pyr
Oda	2.80979186226172e-05	1.20174369366034	0.833	0.705	0.359597162532255	atlas_1h_alh	Oda
CD98hc	3.02628259322429e-05	-1.40260291743729	0.062	0.423	0.387303646280845	atlas_1h_alh	CD98hc
sdt	3.17093607806117e-05	1.44362287707028	0.604	0.321	0.405816399270268	atlas_1h_alh	sdt
CG7637	3.45855552718426e-05	1.29340871249059	0.729	0.513	0.442625936369042	atlas_1h_alh	CG7637
CG44422	3.5307701599775e-05	1.21685349513412	0.917	0.744	0.451867965073921	atlas_1h_alh	CG44422
Tsp42En	3.73625636235378e-05	1.51411644451885	0.625	0.385	0.478166089254037	atlas_1h_alh	Tsp42En
gro	4.01230911824964e-05	1.45974051769458	0.625	0.359	0.513495320953589	atlas_1h_alh	gro
COX8	4.22949134523286e-05	0.893850208326392	0.958	0.846	0.541290302362901	atlas_1h_alh	COX8
Nlg2	4.41873549352988e-05	1.10336368436305	0.729	0.462	0.565509768461953	atlas_1h_alh	Nlg2
Prosalpha6	4.42977614083796e-05	-1.14552590647027	0.042	0.372	0.566922750504442	atlas_1h_alh	Prosalpha6
Df31	4.52558411317217e-05	-1.29152536337595	0.25	0.654	0.579184254803774	atlas_1h_alh	Df31
SNRPG	4.94797030110141e-05	1.5528021678093	0.667	0.474	0.633241239134958	atlas_1h_alh	SNRPG
HDAC4	5.36378354934636e-05	1.10880173743109	0.604	0.295	0.686457018645347	atlas_1h_alh	HDAC4
eEF1gamma	5.69482904957112e-05	-1.10103831173091	0.208	0.603	0.728824221764112	atlas_1h_alh	eEF1gamma
Idh3a	5.85405685395192e-05	-1.07429430655714	0.125	0.5	0.749202196168767	atlas_1h_alh	Idh3a
COX5A	5.98608955398423e-05	0.730381555580664	0.875	0.718	0.766099741118902	atlas_1h_alh	COX5A
dysc	6.14072216006763e-05	0.848636457886174	0.833	0.679	0.785889622045455	atlas_1h_alh	dysc
Hel25E	6.18789118431476e-05	-1.15690679105027	0	0.282	0.791926313768603	atlas_1h_alh	Hel25E
Prosbeta5	6.96077568047643e-05	-1.46339372924875	0.104	0.436	0.890840071587373	atlas_1h_alh	Prosbeta5
alphaTub84D	8.60967068995746e-05	-1.09418126553804	0.208	0.59	1	atlas_1h_alh	alphaTub84D
Rbp6	9.3305088304921e-05	1.18054749947837	0.688	0.397	1	atlas_1h_alh	Rbp6
lbm	9.43410632276216e-05	1.77184827058448	0.625	0.436	1	atlas_1h_alh	lbm
CG6329	9.62454238677687e-05	-0.958923879456263	0.625	0.833	1	atlas_1h_alh	CG6329
Rtnl1	9.71258032694503e-05	-1.08990718285655	0.667	0.91	1	atlas_1h_alh	Rtnl1
AnxB11	9.83772077012653e-05	-1.13825708365264	0.083	0.436	1	atlas_1h_alh	AnxB11
ATPsynF	0.000103214222591304	0.716189111043433	0.979	0.846	1	atlas_1h_alh	ATPsynF
RpL3	0.000110295308714515	-0.751745372683356	0.667	0.821	1	atlas_1h_alh	RpL3
Tctp	0.000115661373805056	-1.08569896104945	0.458	0.744	1	atlas_1h_alh	Tctp
CG14312	0.000123430375046538	1.47210067301734	0.583	0.346	1	atlas_1h_alh	CG14312
GstZ2	0.000139911501671252	-1.23959365880861	0.083	0.397	1	atlas_1h_alh	GstZ2
hdc	0.000141299477705443	-0.682634394809067	0.104	0.436	1	atlas_1h_alh	hdc
AcCoAS	0.000146448288649117	-1.27356683758133	0.062	0.372	1	atlas_1h_alh	AcCoAS
Jafrac1	0.000154160178487501	-1.03819206380732	0.271	0.654	1	atlas_1h_alh	Jafrac1
Vha100-1	0.000171771296768599	-1.33571725795324	0.083	0.385	1	atlas_1h_alh	Vha100-1
ATPsynG	0.000177869659669152	0.776666308244496	0.917	0.705	1	atlas_1h_alh	ATPsynG
RpL35A	0.000182925901629248	-0.756887890864005	0.667	0.872	1	atlas_1h_alh	RpL35A
CG1648	0.000190919499297234	-1.08611972452687	0.271	0.654	1	atlas_1h_alh	CG1648
CG16711	0.000204189542502312	1.24863029280281	0.562	0.333	1	atlas_1h_alh	CG16711
psq	0.000209105990402429	1.7230770859403	0.458	0.218	1	atlas_1h_alh	psq
GCS2alpha	0.00021979122176794	-1.23863073918788	0.021	0.295	1	atlas_1h_alh	GCS2alpha
Atg8a	0.000227871268491154	-1.1121306701184	0.125	0.462	1	atlas_1h_alh	Atg8a
RpS23	0.000228988714704007	-0.911514546712354	0.729	0.91	1	atlas_1h_alh	RpS23
CG13506	0.000230314375759927	-0.969210753310396	0.104	0.436	1	atlas_1h_alh	CG13506
Stt3B	0.000237414552432368	-1.19128636421054	0	0.244	1	atlas_1h_alh	Stt3B
Rpn11	0.000247530012768347	-1.14617544359371	0.042	0.321	1	atlas_1h_alh	Rpn11
CDC50	0.000260355116438491	-1.16095782403775	0.062	0.359	1	atlas_1h_alh	CDC50
RpL21	0.000358674926851371	-0.835377995135803	0.75	0.872	1	atlas_1h_alh	RpL21
SerRS	0.000363221696189481	-0.957943219653068	0.062	0.359	1	atlas_1h_alh	SerRS
NaPi-III	0.000363714001255037	-1.13408368697758	0.146	0.474	1	atlas_1h_alh	NaPi-III
eEF1alpha2	0.000378822540426093	-1.32617024016749	0.125	0.423	1	atlas_1h_alh	eEF1alpha2
Syt1	0.00038207104110062	-1.02886878350073	0.458	0.731	1	atlas_1h_alh	Syt1
Fas1	0.000390937963186157	-1.22560082054541	0.021	0.269	1	atlas_1h_alh	Fas1
Rpt3	0.00039259900085617	-1.28846065377766	0.062	0.346	1	atlas_1h_alh	Rpt3
Rack1	0.000431641835891414	-0.881887936003382	0.583	0.769	1	atlas_1h_alh	Rack1
Sytbeta	0.000449358391939815	1.62622665655273	0.438	0.179	1	atlas_1h_alh	Sytbeta
jeb	0.000453764271631859	-1.27581122094588	0.396	0.679	1	atlas_1h_alh	jeb
RpS30	0.00045523391778804	-0.781511099047426	0.729	0.885	1	atlas_1h_alh	RpS30
Kap-alpha3	0.000458689116703423	-0.795354515068287	0.042	0.321	1	atlas_1h_alh	Kap-alpha3
CG42392	0.000474718528389212	-1.09123615766868	0.125	0.436	1	atlas_1h_alh	CG42392
eff	0.000490801230454427	-1.12986903424867	0.354	0.705	1	atlas_1h_alh	eff
l(3)neo43	0.000491439509239696	1.43668433564721	0.312	0.09	1	atlas_1h_alh	l(3)neo43
RpL8	0.000493132420087299	-0.629907446092756	0.604	0.949	1	atlas_1h_alh	RpL8
TBCB	0.000506528132835313	-0.942214335362522	0.042	0.308	1	atlas_1h_alh	TBCB
Dscam2	0.000511483135714456	1.39841134102896	0.458	0.218	1	atlas_1h_alh	Dscam2
Ptp99A	0.000527031359708294	1.32878913598159	0.625	0.423	1	atlas_1h_alh	Ptp99A
CG9674	0.000534984577382891	-1.10436703784995	0.021	0.269	1	atlas_1h_alh	CG9674
Fum1	0.00054539487981199	-1.33690723889491	0.062	0.333	1	atlas_1h_alh	Fum1
Pits	0.00056270389104088	0.919681304624409	0.729	0.564	1	atlas_1h_alh	Pits
CG12836	0.000563721654667253	1.072832668054	0.146	0	1	atlas_1h_alh	CG12836
eIF2gamma	0.000565964331679113	-0.941683802846467	0	0.218	1	atlas_1h_alh	eIF2gamma
RpII215	0.000570425873429571	0.973079629526686	0.562	0.282	1	atlas_1h_alh	RpII215
CG31705	0.000573172275117726	-1.21761461710011	0.125	0.423	1	atlas_1h_alh	CG31705
Rpb8	0.000582954777031987	1.25097048303357	0.292	0.077	1	atlas_1h_alh	Rpb8
CG32204	0.000594252731551517	-1.29253735917663	0.104	0.397	1	atlas_1h_alh	CG32204
Tlk	0.00059636515610781	1.25086499911333	0.688	0.513	1	atlas_1h_alh	Tlk
Cnx99A	0.000603248170932098	-1.03645368416384	0.062	0.333	1	atlas_1h_alh	Cnx99A
mRpL34	0.000613682452620506	1.49829652814322	0.562	0.397	1	atlas_1h_alh	mRpL34
hpRNA:CR18854	0.000641702807283678	-1.03374299646582	0.042	0.308	1	atlas_1h_alh	hpRNA:CR18854
Rdh	0.000645755185071039	1.3024050228882	0.479	0.269	1	atlas_1h_alh	Rdh
CG34200	0.000655482511917683	1.05807561421297	0.625	0.423	1	atlas_1h_alh	CG34200
nAChRalpha7	0.000676079783072726	-0.829233113854938	0.104	0.41	1	atlas_1h_alh	nAChRalpha7
eIF4A	0.000702384145234427	-0.836949281442481	0.479	0.769	1	atlas_1h_alh	eIF4A
eEF2	0.000713358441050024	-0.725800568715701	0.312	0.679	1	atlas_1h_alh	eEF2
CG13928	0.000722167118687039	-1.21311042326656	0.229	0.551	1	atlas_1h_alh	CG13928
RpL27	0.000737867441864264	-0.831938267776184	0.75	0.897	1	atlas_1h_alh	RpL27
NUCB1	0.000754375483052478	-1.38683842683756	0.062	0.321	1	atlas_1h_alh	NUCB1
CaMKII	0.000775641870343325	-0.802778908707968	0.583	0.821	1	atlas_1h_alh	CaMKII
CG5174	0.000777152511376188	-0.971993837134881	0.125	0.436	1	atlas_1h_alh	CG5174
RhoGAP71E	0.000789979532306427	1.13222413423218	0.5	0.308	1	atlas_1h_alh	RhoGAP71E
CG41128	0.000792750058144177	0.939654085299086	0.771	0.59	1	atlas_1h_alh	CG41128
Cow	0.000835370552970338	-0.913263666568435	0.146	0.474	1	atlas_1h_alh	Cow
MESK2	0.000844335917494979	-0.803252363814433	0.667	0.872	1	atlas_1h_alh	MESK2
CCT4	0.00085641986638583	-0.929174595310462	0.083	0.359	1	atlas_1h_alh	CCT4
Lis-1	0.000863589808568415	-1.13949977203169	0.125	0.41	1	atlas_1h_alh	Lis-1
Tsp97E	0.000884609615354478	-1.28268615605365	0.042	0.282	1	atlas_1h_alh	Tsp97E
Tsp66E	0.000922853459218266	1.22355298813903	0.25	0.051	1	atlas_1h_alh	Tsp66E
Ran	0.000929224101658309	-1.04929798611953	0.229	0.513	1	atlas_1h_alh	Ran
tai	0.000992535213204891	0.978006593630318	0.688	0.474	1	atlas_1h_alh	tai
GstO3	0.00101230296199438	-0.890584951547023	0.062	0.333	1	atlas_1h_alh	GstO3
tau	0.00107651684452539	-0.639434621593783	0.146	0.449	1	atlas_1h_alh	tau
slgA	0.00115457618795127	-0.87465257791457	0.188	0.5	1	atlas_1h_alh	slgA
VGlut	0.00117470850226542	-1.13698813176962	0.125	0.41	1	atlas_1h_alh	VGlut
RSG7	0.00119522360507287	1.33062494197756	0.583	0.397	1	atlas_1h_alh	RSG7
Rpt1	0.00120436837874787	-1.02156695136767	0.062	0.321	1	atlas_1h_alh	Rpt1
skd	0.00125386551837002	1.26673186096784	0.521	0.282	1	atlas_1h_alh	skd
Nc73EF	0.00125757457574418	-1.26349043095668	0.042	0.269	1	atlas_1h_alh	Nc73EF
Argk	0.00126639288398434	-0.694401027566078	0.688	0.846	1	atlas_1h_alh	Argk
PyK	0.00130808113456426	-0.790373904298736	0.583	0.821	1	atlas_1h_alh	PyK
Eip55E	0.00132231882893458	-0.944581045845681	0	0.192	1	atlas_1h_alh	Eip55E
Nf1	0.00132231882893458	-1.1976602396966	0	0.192	1	atlas_1h_alh	Nf1
lncRNA:CR40469	0.0013394539000507	-1.11880408631026	0.146	0.436	1	atlas_1h_alh	lncRNA:CR40469
pcs	0.00136638996437784	1.03986274829843	0.562	0.359	1	atlas_1h_alh	pcs
Rbp	0.00137197099189553	0.837281427839855	0.667	0.513	1	atlas_1h_alh	Rbp
CG31221	0.00139259126017327	0.752830987831671	0.708	0.577	1	atlas_1h_alh	CG31221
Pgi	0.0013965848751933	-0.809880134559786	0.271	0.564	1	atlas_1h_alh	Pgi
kdn	0.00146897982184247	-1.08429429671029	0.042	0.269	1	atlas_1h_alh	kdn
CG11374	0.00147859854337603	0.921910228643162	0.125	0	1	atlas_1h_alh	CG11374
sbb	0.001512451494728	0.825955171825408	0.771	0.615	1	atlas_1h_alh	sbb
Pep	0.00151965714800049	-0.78683761587233	0.042	0.282	1	atlas_1h_alh	Pep
Dlic	0.00157733662434125	-0.838352544265947	0.083	0.346	1	atlas_1h_alh	Dlic
mt:ND1	0.0016102423427435	-0.834439091622658	0.208	0.551	1	atlas_1h_alh	mt:ND1
Pcd	0.00162956370918666	1.03486163983717	0.604	0.462	1	atlas_1h_alh	Pcd
Men	0.00165509039239948	-0.540228866053278	0.146	0.474	1	atlas_1h_alh	Men
pros	0.00176738396882689	-1.417324858456	0.021	0.231	1	atlas_1h_alh	pros
uzip	0.0017741549659558	-1.21939600253039	0.062	0.295	1	atlas_1h_alh	uzip
Ric	0.00180733882473201	-0.472268980604264	0.083	0.346	1	atlas_1h_alh	Ric
CG14186	0.00181650515698988	-0.83987857400093	0.021	0.231	1	atlas_1h_alh	CG14186
Arl8	0.00181650515698988	-0.910639034081838	0.021	0.231	1	atlas_1h_alh	Arl8
RpS14a	0.00187168912566775	-0.671085929302873	0.542	0.795	1	atlas_1h_alh	RpS14a
CG14210	0.00187706139154636	1.30818011674563	0.25	0.064	1	atlas_1h_alh	CG14210
Sod1	0.00190467063635517	-1.02524261750741	0.229	0.513	1	atlas_1h_alh	Sod1
CG6330	0.00192071834319573	-1.0249157349962	0.104	0.359	1	atlas_1h_alh	CG6330
CalpA	0.00194992384413284	-0.834550508849547	0.062	0.308	1	atlas_1h_alh	CalpA
ari-1	0.00197265656168292	-1.01265406694939	0.042	0.256	1	atlas_1h_alh	ari-1
CCT5	0.00197738711789866	-0.78005270369164	0.083	0.346	1	atlas_1h_alh	CCT5
CG31635	0.00200073014648239	1.25965571174725	0.438	0.244	1	atlas_1h_alh	CG31635
Rab3	0.00200675000166317	-1.04852849516119	0.104	0.359	1	atlas_1h_alh	Rab3
CG6180	0.0020073153130682	-0.85950769707239	0	0.179	1	atlas_1h_alh	CG6180
Sap-r	0.0020073153130682	-0.962731121345232	0	0.179	1	atlas_1h_alh	Sap-r
CG6770	0.00204361578973214	0.870469682391846	0.625	0.474	1	atlas_1h_alh	CG6770
GlyRS	0.00204406461715351	-0.880790816570531	0.062	0.308	1	atlas_1h_alh	GlyRS
CG13954	0.00208587136392856	1.26884773223627	0.604	0.449	1	atlas_1h_alh	CG13954
Not1	0.00213816617688971	1.00547922996383	0.479	0.256	1	atlas_1h_alh	Not1
l(3)80Fg	0.00218183828480193	-1.10917000518379	0.208	0.474	1	atlas_1h_alh	l(3)80Fg
Tat	0.00223326914790669	-0.796935374001678	0.083	0.333	1	atlas_1h_alh	Tat
pix	0.00223326914790669	-0.846043121712731	0.083	0.333	1	atlas_1h_alh	pix
eIF3h	0.00223326914790669	-0.9214331263169	0.083	0.333	1	atlas_1h_alh	eIF3h
igl	0.00225526008693716	-0.780039865364305	0.417	0.705	1	atlas_1h_alh	igl
RpL30	0.00233851848279981	-0.753724737220748	0.708	0.821	1	atlas_1h_alh	RpL30
msi	0.00250557743915013	0.665297590621998	0.542	0.282	1	atlas_1h_alh	msi
AP-1-2beta	0.00251432431665799	-1.0034444642508	0.021	0.218	1	atlas_1h_alh	AP-1-2beta
CG5355	0.00254117820701498	-0.873649591869349	0.042	0.256	1	atlas_1h_alh	CG5355
MFS17	0.00257587779934379	-0.764418386936533	0.146	0.436	1	atlas_1h_alh	MFS17
Wbp2	0.00260568316588678	-0.767313060082289	0.042	0.256	1	atlas_1h_alh	Wbp2
Hsc70-3	0.00266771223828543	-0.808881314917947	0.354	0.692	1	atlas_1h_alh	Hsc70-3
Past1	0.00272789467571052	-0.778116630596242	0.021	0.218	1	atlas_1h_alh	Past1
CG17493	0.00273901925818251	-0.80125958453857	0.042	0.256	1	atlas_1h_alh	CG17493
CG30109	0.00274269224168062	0.98180299491174	0.146	0.013	1	atlas_1h_alh	CG30109
NHP2	0.00277810736271484	1.08222777533113	0.312	0.115	1	atlas_1h_alh	NHP2
GABA-B-R2	0.00280268746260346	-0.728447470138109	0.021	0.218	1	atlas_1h_alh	GABA-B-R2
Nmdar2	0.00283316445106038	-0.768120833998593	0.104	0.359	1	atlas_1h_alh	Nmdar2
CG44325	0.0028766103008226	-0.806328701835664	0.146	0.423	1	atlas_1h_alh	CG44325
dtn	0.00293426418849506	-0.882916780747522	0.146	0.423	1	atlas_1h_alh	dtn
Gdap2	0.00299603580280667	-1.08718788541981	0.229	0.5	1	atlas_1h_alh	Gdap2
CG17486	0.00303441784060446	-0.755503341108806	0	0.167	1	atlas_1h_alh	CG17486
CG31760	0.00303441784060446	-0.954488142704545	0	0.167	1	atlas_1h_alh	CG31760
AdipoR	0.00303441784060446	-0.992718898770623	0	0.167	1	atlas_1h_alh	AdipoR
Uba1	0.00303441784060446	-1.00204869922245	0	0.167	1	atlas_1h_alh	Uba1
CG2918	0.00303441784060446	-1.0458954304791	0	0.167	1	atlas_1h_alh	CG2918
CG42668	0.0030818279423869	1.13453410164968	0.438	0.231	1	atlas_1h_alh	CG42668
RpS18	0.0031965215088245	-0.631175546141825	0.75	0.885	1	atlas_1h_alh	RpS18
RpS16	0.00322100441270912	-0.701454707979973	0.646	0.872	1	atlas_1h_alh	RpS16
Prosbeta7	0.00327209534924058	-0.789056425952125	0.062	0.295	1	atlas_1h_alh	Prosbeta7
mt:ND4	0.0033462344366972	-0.94284496608091	0.458	0.692	1	atlas_1h_alh	mt:ND4
Shab	0.00337474948351841	-0.969043755925602	0.021	0.205	1	atlas_1h_alh	Shab
CG4199	0.00346781138304365	-0.697944176003871	0.021	0.205	1	atlas_1h_alh	CG4199
VhaAC39-1	0.00358672992348965	-0.778577916356037	0.083	0.321	1	atlas_1h_alh	VhaAC39-1
CG1607	0.00358672992348965	-1.00999295469035	0.083	0.321	1	atlas_1h_alh	CG1607
Prosbeta3	0.00361618059992217	-1.07276731287734	0.188	0.436	1	atlas_1h_alh	Prosbeta3
Gdh	0.00364538998373869	-0.531360867147352	0.104	0.359	1	atlas_1h_alh	Gdh
eEF1beta	0.00366707983854347	-0.727832010723184	0.438	0.705	1	atlas_1h_alh	eEF1beta
Xbp1	0.00368287313479713	-0.712142695315813	0.25	0.577	1	atlas_1h_alh	Xbp1
Vha14-1	0.00375696161158627	0.662188316387835	0.771	0.667	1	atlas_1h_alh	Vha14-1
CG12910	0.00384583995680445	1.127351999652	0.271	0.09	1	atlas_1h_alh	CG12910
Akh	0.00386489143196964	0.894546146710509	0.104	0	1	atlas_1h_alh	Akh
CG3337	0.00386489143196964	0.632138626885394	0.104	0	1	atlas_1h_alh	CG3337
CG13887	0.00388955963417649	-0.873911538325335	0.229	0.513	1	atlas_1h_alh	CG13887
Ras85D	0.00396910967540898	-0.837284745330519	0.021	0.205	1	atlas_1h_alh	Ras85D
kek3	0.00397273818564624	1.21359178475734	0.562	0.41	1	atlas_1h_alh	kek3
Appl	0.0039960681587719	-0.735406004784319	0.75	0.91	1	atlas_1h_alh	Appl
GlyP	0.0040106406343616	-0.821409832253771	0.104	0.346	1	atlas_1h_alh	GlyP
mod	0.0040106406343616	-0.944952809351902	0.104	0.346	1	atlas_1h_alh	mod
CG5281	0.00403691107737356	-0.859011534697303	0.042	0.244	1	atlas_1h_alh	CG5281
tnc	0.00407693967598201	-0.924201274474017	0.021	0.205	1	atlas_1h_alh	tnc
RpL7	0.00412486820836858	-0.613587644653267	0.688	0.821	1	atlas_1h_alh	RpL7
Arl6IP1	0.00413530806345008	-0.870758672505639	0.104	0.333	1	atlas_1h_alh	Arl6IP1
Smox	0.00413698240121775	-0.798229807425454	0.042	0.244	1	atlas_1h_alh	Smox
Sms	0.00413698240121775	-0.832748748125022	0.042	0.244	1	atlas_1h_alh	Sms
RpS14b	0.0041867737312212	-0.67338308193379	0.188	0.462	1	atlas_1h_alh	RpS14b
Hs3st-A	0.00428683122062775	0.854985301498377	0.167	0.026	1	atlas_1h_alh	Hs3st-A
hoe1	0.00435755715310678	-1.01415292861064	0.104	0.346	1	atlas_1h_alh	hoe1
Pitslre	0.00445880363611082	1.25629186230631	0.292	0.103	1	atlas_1h_alh	Pitslre
nord	0.00450730543737766	-0.627592571300426	0.188	0.462	1	atlas_1h_alh	nord
poe	0.00456952907111956	-0.730756292711061	0	0.154	1	atlas_1h_alh	poe
Hsp67Ba	0.00456952907111956	-0.801430124380836	0	0.154	1	atlas_1h_alh	Hsp67Ba
mt:srRNA	0.00456952907111956	-0.870414654829368	0	0.154	1	atlas_1h_alh	mt:srRNA
CG3618	0.00456952907111956	-0.902008873638221	0	0.154	1	atlas_1h_alh	CG3618
CG13868	0.00456952907111956	-1.0196422372315	0	0.154	1	atlas_1h_alh	CG13868
CG7646	0.00474227930904392	-0.653928398608192	0.354	0.667	1	atlas_1h_alh	CG7646
CG11122	0.00482429735374596	1.02385264569193	0.417	0.218	1	atlas_1h_alh	CG11122
CG1090	0.0049028841867252	-0.784676578035017	0.042	0.244	1	atlas_1h_alh	CG1090
S	0.00503137962406035	-1.00434139402666	0.021	0.192	1	atlas_1h_alh	S
Gp93	0.0051341709983536	-0.636147039626724	0.104	0.346	1	atlas_1h_alh	Gp93
Dp	0.00513663872338344	1.0561367808137	0.354	0.167	1	atlas_1h_alh	Dp
RapGAP1	0.00513972422335907	1.35632648677123	0.438	0.244	1	atlas_1h_alh	RapGAP1
ALiX	0.005168602453843	-0.883095591776508	0.021	0.192	1	atlas_1h_alh	ALiX
CG43222	0.00517368268369448	0.607490662602583	0.938	0.833	1	atlas_1h_alh	CG43222
Mtch	0.00524130413911332	-0.774318399818303	0.042	0.231	1	atlas_1h_alh	Mtch
Dpy-30L1	0.00530919838649118	0.90214356686652	0.229	0.064	1	atlas_1h_alh	Dpy-30L1
puc	0.00537064383502885	-0.987568536238439	0.042	0.231	1	atlas_1h_alh	puc
CG5504	0.00545323947353482	-0.754684028844521	0.021	0.192	1	atlas_1h_alh	CG5504
CG40472	0.00561904317011567	-0.71542912531261	0.271	0.538	1	atlas_1h_alh	CG40472
CG9917	0.00581749926092158	-0.935497330653118	0.125	0.346	1	atlas_1h_alh	CG9917
Teh4	0.00593679068078173	-0.871859143122303	0.271	0.487	1	atlas_1h_alh	Teh4
RpL17	0.00601860495405305	-0.519489690063979	0.771	0.872	1	atlas_1h_alh	RpL17
Psa	0.00606534006488784	-0.683734798996629	0.021	0.192	1	atlas_1h_alh	Psa
RpL4	0.0061093693504813	-0.710866941657577	0.5	0.679	1	atlas_1h_alh	RpL4
Sec61alpha	0.00620903328325567	-0.834039816134545	0.042	0.231	1	atlas_1h_alh	Sec61alpha
Fur2	0.00622773155431295	-0.670119647860647	0.021	0.192	1	atlas_1h_alh	Fur2
Hsp68	0.0062441894643011	-1.48418192528972	0.062	0.269	1	atlas_1h_alh	Hsp68
CG1695	0.00640148749194707	1.04359540711085	0.5	0.333	1	atlas_1h_alh	CG1695
TER94	0.00656430744308277	-0.495512578437733	0.021	0.192	1	atlas_1h_alh	TER94
zetaCOP	0.00658127261038693	0.921457735325035	0.5	0.346	1	atlas_1h_alh	zetaCOP
side	0.00664548283304708	1.51676485617137	0.417	0.244	1	atlas_1h_alh	side
CG10543	0.00665507959211915	1.17500828702271	0.312	0.141	1	atlas_1h_alh	CG10543
CG33774	0.00680658021878373	0.939061957304603	0.625	0.513	1	atlas_1h_alh	CG33774
alphaTub84B	0.00682057494539069	-0.423796235212777	0.875	0.987	1	atlas_1h_alh	alphaTub84B
bol	0.00682112275201613	-0.584297404179122	0.188	0.462	1	atlas_1h_alh	bol
CG1640	0.00685781754106459	-0.481394470933667	0	0.141	1	atlas_1h_alh	CG1640
CG12163	0.00685781754106459	-0.601508291940546	0	0.141	1	atlas_1h_alh	CG12163
CrebB	0.00685781754106459	-0.633329001554165	0	0.141	1	atlas_1h_alh	CrebB
CG8032	0.00685781754106459	-0.66306601278259	0	0.141	1	atlas_1h_alh	CG8032
CCKLR-17D3	0.00685781754106459	-0.730779461676309	0	0.141	1	atlas_1h_alh	CCKLR-17D3
CycY	0.00685781754106459	-0.752591418452475	0	0.141	1	atlas_1h_alh	CycY
PPP1R15	0.00685781754106459	-0.870213440355621	0	0.141	1	atlas_1h_alh	PPP1R15
Rph	0.00685781754106459	-0.882830158101388	0	0.141	1	atlas_1h_alh	Rph
Dyrk3	0.00686248164574836	-1.06462328388531	0.062	0.256	1	atlas_1h_alh	Dyrk3
RpL9	0.00693807243082732	-0.535998920760398	0.604	0.833	1	atlas_1h_alh	RpL9
RpS29	0.0069574263702075	-0.775801441782793	0.792	0.974	1	atlas_1h_alh	RpS29
CG2246	0.00729715331646298	-0.815468842157333	0.042	0.218	1	atlas_1h_alh	CG2246
chic	0.00730570370889339	-0.59518636343574	0.5	0.744	1	atlas_1h_alh	chic
JhI-21	0.00749636446165567	-0.91662871586288	0.104	0.308	1	atlas_1h_alh	JhI-21
janA	0.00750388066074813	-0.726818002130276	0.062	0.256	1	atlas_1h_alh	janA
Nckx30C	0.00763300257619564	-0.803769491293036	0.167	0.436	1	atlas_1h_alh	Nckx30C
RpL28	0.00767147381245482	-0.680070718056878	0.729	0.897	1	atlas_1h_alh	RpL28
CG4101	0.007710612698437	1.22787044573592	0.375	0.205	1	atlas_1h_alh	CG4101
mAcon1	0.00778258569072534	-0.396141612880474	0.062	0.269	1	atlas_1h_alh	mAcon1
LIMK1	0.00787690964012355	-0.686313914988362	0.021	0.179	1	atlas_1h_alh	LIMK1
CG42613	0.00790902542939296	0.606835829183991	0.75	0.628	1	atlas_1h_alh	CG42613
VhaAC45	0.00804158597570177	-0.489019094064844	0.292	0.628	1	atlas_1h_alh	VhaAC45
RpS13	0.00808228647980437	-0.510263345653109	0.771	0.987	1	atlas_1h_alh	RpS13
CG2698	0.0080881231535156	-0.984766471994802	0.021	0.179	1	atlas_1h_alh	CG2698
CG15771	0.00812815508724411	1.1826801733061	0.333	0.167	1	atlas_1h_alh	CG15771
eIF3m	0.00812823443664554	-0.506323766126973	0.062	0.269	1	atlas_1h_alh	eIF3m
CG4511	0.00822435582149876	-0.729230287040937	0.083	0.295	1	atlas_1h_alh	CG4511
Prosalpha7	0.00827829459831003	-0.700584217578008	0.167	0.397	1	atlas_1h_alh	Prosalpha7
Clic	0.00841233298361601	-0.540439158007216	0.104	0.333	1	atlas_1h_alh	Clic
MFS3	0.00842708212492487	-0.614498799951533	0.125	0.346	1	atlas_1h_alh	MFS3
Ykt6	0.00862714314831517	-0.689561097921054	0.042	0.218	1	atlas_1h_alh	Ykt6
HINT1	0.00884883464454807	-0.467052816501424	0.208	0.462	1	atlas_1h_alh	HINT1
CadN	0.00885173822978116	-0.853504754865761	0.083	0.282	1	atlas_1h_alh	CadN
PMCA	0.00885326660983532	-0.811823423113067	0.438	0.692	1	atlas_1h_alh	PMCA
mRpL42	0.00889653485256613	1.00676280913717	0.438	0.256	1	atlas_1h_alh	mRpL42
CG12054	0.00909485620568513	-0.738666285984081	0.125	0.346	1	atlas_1h_alh	CG12054
Rop	0.00915654468891747	-0.303271334540494	0.083	0.308	1	atlas_1h_alh	Rop
Arpc1	0.0092606429915547	-0.648027858623731	0.042	0.218	1	atlas_1h_alh	Arpc1
lap	0.00930298921854797	-0.616896513448479	0.083	0.295	1	atlas_1h_alh	lap
mRpS21	0.00938864056482089	0.855636685590277	0.417	0.244	1	atlas_1h_alh	mRpS21
mEFTu1	0.00946525293916086	-0.517428303123255	0.021	0.179	1	atlas_1h_alh	mEFTu1
ifc	0.00946525293916086	-0.540525621574343	0.021	0.179	1	atlas_1h_alh	ifc
Ncoa6	0.00970572122423555	0.911711829599158	0.25	0.09	1	atlas_1h_alh	Ncoa6
Pkn	0.00971408583028596	-0.59371887111789	0.021	0.179	1	atlas_1h_alh	Pkn
CG14229	0.00986449105794748	0.721351588637196	0.167	0.038	1	atlas_1h_alh	CG14229
yps	0.0100387674390138	-0.723277708399325	0.125	0.359	1	atlas_1h_alh	yps
Mpcp2	0.0101422293387219	-0.748993625965464	0.146	0.372	1	atlas_1h_alh	Mpcp2
CG8036	0.0101697677120556	-0.59427834135901	0.042	0.218	1	atlas_1h_alh	CG8036
Map205	0.0102261358103695	-0.478874629668955	0.25	0.513	1	atlas_1h_alh	Map205
CG12991	0.0102369163346172	0.823272375681076	0.458	0.244	1	atlas_1h_alh	CG12991
X11L	0.0102621062262619	-0.501967040802534	0	0.128	1	atlas_1h_alh	X11L
CG13319	0.0102621062262619	-0.575344011743309	0	0.128	1	atlas_1h_alh	CG13319
FBti0062662	0.0102621062262619	-0.576812471090293	0	0.128	1	atlas_1h_alh	FBti0062662
KaiR1D	0.0102621062262619	-0.631835165316332	0	0.128	1	atlas_1h_alh	KaiR1D
GLS	0.0102621062262619	-0.646347868930216	0	0.128	1	atlas_1h_alh	GLS
EloB	0.0102621062262619	-0.657721702801644	0	0.128	1	atlas_1h_alh	EloB
y	0.0102621062262619	-0.677901089949865	0	0.128	1	atlas_1h_alh	y
Ctr9	0.0102621062262619	-0.690949177327897	0	0.128	1	atlas_1h_alh	Ctr9
CG12547	0.0102621062262619	-0.705191164926478	0	0.128	1	atlas_1h_alh	CG12547
Fmr1	0.0102621062262619	-0.71618544685717	0	0.128	1	atlas_1h_alh	Fmr1
scramb2	0.0102621062262619	-0.723077994780493	0	0.128	1	atlas_1h_alh	scramb2
Eip74EF	0.0102621062262619	-0.843760152123604	0	0.128	1	atlas_1h_alh	Eip74EF
CG4538	0.0102621062262619	-0.882511366534824	0	0.128	1	atlas_1h_alh	CG4538
Trpm	0.0102621062262619	-0.915025179141254	0	0.128	1	atlas_1h_alh	Trpm
ND-B15	0.0103441150410874	0.686049031033161	0.604	0.487	1	atlas_1h_alh	ND-B15
fl(2)d	0.010475760215282	0.663269282995409	0.146	0.026	1	atlas_1h_alh	fl(2)d
Arp3	0.0107294521350886	-0.743438380210242	0.062	0.244	1	atlas_1h_alh	Arp3
Ip259	0.0107840891478523	-0.57941022882683	0.167	0.423	1	atlas_1h_alh	Ip259
Fkbp59	0.0108749862948991	-0.765065718901663	0.083	0.282	1	atlas_1h_alh	Fkbp59
eIF3e	0.0109655263190075	-0.676633466426866	0.062	0.244	1	atlas_1h_alh	eIF3e
sm	0.0109932266739945	0.91827811030307	0.604	0.436	1	atlas_1h_alh	sm
CG7920	0.0114515633539746	-0.717959979661387	0.062	0.244	1	atlas_1h_alh	CG7920
CG4502	0.0115275646458352	-0.932980332421121	0.146	0.346	1	atlas_1h_alh	CG4502
Vps13	0.0116397852143835	-0.658487805874056	0.021	0.167	1	atlas_1h_alh	Vps13
Scox	0.0119239418726495	0.767169190226591	0.208	0.064	1	atlas_1h_alh	Scox
CG30419	0.012038433447469	-0.72120207993854	0.125	0.346	1	atlas_1h_alh	CG30419
NC2beta	0.0121169733857706	0.832770264238781	0.167	0.038	1	atlas_1h_alh	NC2beta
Rpn3	0.0122636529466725	-0.663270833516246	0.021	0.167	1	atlas_1h_alh	Rpn3
mRpS26	0.0124734684847143	0.60500327651398	0.167	0.038	1	atlas_1h_alh	mRpS26
Idh3b	0.0125118068341666	-0.723312180906149	0.042	0.205	1	atlas_1h_alh	Idh3b
mRpS5	0.0125841414731205	-0.486575707319121	0.146	0.372	1	atlas_1h_alh	mRpS5
Ubi-p5E	0.0125848201279823	-0.840088122672148	0.188	0.41	1	atlas_1h_alh	Ubi-p5E
und	0.0125865574224859	-0.644730960749744	0.021	0.167	1	atlas_1h_alh	und
wmd	0.0128061543914379	-0.693822222449312	0.042	0.205	1	atlas_1h_alh	wmd
CG13601	0.0128308380617234	0.695611381591375	0.188	0.051	1	atlas_1h_alh	CG13601
TyrRS	0.0129169665608085	-0.529693293130585	0.021	0.167	1	atlas_1h_alh	TyrRS
l(2)k09913	0.0129169665608085	-0.720337304212049	0.021	0.167	1	atlas_1h_alh	l(2)k09913
CG9705	0.0129572494249014	-0.530727382520207	0.188	0.449	1	atlas_1h_alh	CG9705
ERp60	0.0130194147396282	-0.974203032908013	0.188	0.41	1	atlas_1h_alh	ERp60
CSN7	0.0132550261167913	-0.559381215709707	0.021	0.167	1	atlas_1h_alh	CSN7
ADPS	0.0132550261167913	-0.708084635316181	0.021	0.167	1	atlas_1h_alh	ADPS
CG3760	0.0133066633067073	0.739254460478057	0.271	0.115	1	atlas_1h_alh	CG3760
Sep2	0.0133066633067073	-0.557671292404754	0.062	0.244	1	atlas_1h_alh	Sep2
CG17839	0.0134057808041795	-0.88610405096488	0.062	0.231	1	atlas_1h_alh	CG17839
CG6024	0.0134132892526948	-0.681912894009761	0.042	0.205	1	atlas_1h_alh	CG6024
CCT6	0.0134132892526948	-0.764438731805599	0.042	0.205	1	atlas_1h_alh	CCT6
orb	0.0134834986038796	-0.674865130825614	0.083	0.269	1	atlas_1h_alh	orb
CG32147	0.0135216295925413	0.788654331239439	0.208	0.064	1	atlas_1h_alh	CG32147
kra	0.013597536529019	-0.731480968289995	0.354	0.59	1	atlas_1h_alh	kra
Eb1	0.0136807632950591	-0.57763388745354	0.125	0.346	1	atlas_1h_alh	Eb1
Pis	0.0137262898518018	-0.605996694822983	0.042	0.205	1	atlas_1h_alh	Pis
CG11593	0.0139976242742268	-0.771219827746097	0.062	0.231	1	atlas_1h_alh	CG11593
cathD	0.0142717584012387	-0.833750659438911	0.229	0.474	1	atlas_1h_alh	cathD
lost	0.0143134062738145	-0.504359739804755	0.188	0.423	1	atlas_1h_alh	lost
tmod	0.0143215514393899	-0.790473511466201	0.083	0.269	1	atlas_1h_alh	tmod
ND-B14.7	0.0143266291920597	-0.761748525613691	0.125	0.321	1	atlas_1h_alh	ND-B14.7
Hsc70-4	0.0144159660398498	-0.463506954199001	0.354	0.628	1	atlas_1h_alh	Hsc70-4
Pat1	0.0145844034456582	0.80666060550679	0.542	0.397	1	atlas_1h_alh	Pat1
CG6843	0.0146527240157969	0.711299577183223	0.188	0.051	1	atlas_1h_alh	CG6843
Drat	0.0150105255141537	-0.674688252651689	0.312	0.577	1	atlas_1h_alh	Drat
Rrp1	0.0153211081164506	-0.468843534931321	0	0.115	1	atlas_1h_alh	Rrp1
CG3529	0.0153211081164506	-0.493988416709888	0	0.115	1	atlas_1h_alh	CG3529
CG8460	0.0153211081164506	-0.49426160995452	0	0.115	1	atlas_1h_alh	CG8460
Tao	0.0153211081164506	-0.499219632558599	0	0.115	1	atlas_1h_alh	Tao
Nipped-A	0.0153211081164506	-0.538753878904174	0	0.115	1	atlas_1h_alh	Nipped-A
CG33144	0.0153211081164506	-0.549895508283983	0	0.115	1	atlas_1h_alh	CG33144
Sec23	0.0153211081164506	-0.56968240807582	0	0.115	1	atlas_1h_alh	Sec23
alpha-Man-Ib	0.0153211081164506	-0.594059423205047	0	0.115	1	atlas_1h_alh	alpha-Man-Ib
CG5902	0.0153211081164506	-0.616895338970723	0	0.115	1	atlas_1h_alh	CG5902
CG9132	0.0153211081164506	-0.620386156823402	0	0.115	1	atlas_1h_alh	CG9132
bur	0.0153211081164506	-0.637893267275931	0	0.115	1	atlas_1h_alh	bur
Eaat2	0.0153211081164506	-0.725748265589208	0	0.115	1	atlas_1h_alh	Eaat2
VhaSFD	0.0153489691463161	-0.461282019458076	0.167	0.41	1	atlas_1h_alh	VhaSFD
Rbcn-3B	0.0157432884539426	-0.415302195307684	0.042	0.205	1	atlas_1h_alh	Rbcn-3B
eas	0.0157432884539426	-0.444733817060849	0.042	0.205	1	atlas_1h_alh	eas
nAChRbeta1	0.0160208929063217	-0.853713139545491	0.146	0.359	1	atlas_1h_alh	nAChRbeta1
Syt4	0.0160653443664236	-0.779934416183276	0.167	0.397	1	atlas_1h_alh	Syt4
vig	0.0160812272292591	-0.617748017337689	0.125	0.346	1	atlas_1h_alh	vig
mam	0.0161072692660052	0.795412326432956	0.458	0.295	1	atlas_1h_alh	mam
PPP4R2r	0.0161610199805108	-0.659101557664407	0.208	0.436	1	atlas_1h_alh	PPP4R2r
CG10340	0.0162865789346552	0.881697015542739	0.229	0.09	1	atlas_1h_alh	CG10340
CG9338	0.0163272709679549	-0.621500612125945	0.375	0.615	1	atlas_1h_alh	CG9338
Cka	0.0163301470869013	-0.533510845663467	0.104	0.308	1	atlas_1h_alh	Cka
msk	0.0163463765248932	-0.764372094036227	0.083	0.256	1	atlas_1h_alh	msk
CG10527	0.0167323410595939	-0.605923006248377	0.354	0.59	1	atlas_1h_alh	CG10527
Trs20	0.0167333345512131	1.01872308319978	0.208	0.077	1	atlas_1h_alh	Trs20
Src64B	0.0168515652929088	-0.762528422732609	0.042	0.192	1	atlas_1h_alh	Src64B
Cp110	0.0169494203550558	0.945724813023441	0.396	0.231	1	atlas_1h_alh	Cp110
CG15097	0.0171164393649655	1.23354347154052	0.458	0.333	1	atlas_1h_alh	CG15097
mt:ND2	0.0175851884605113	-0.741859584485017	0.021	0.154	1	atlas_1h_alh	mt:ND2
Parp	0.0178004412796695	-0.607710521580486	0.083	0.269	1	atlas_1h_alh	Parp
Rho1	0.0179013636981649	-0.617230953454681	0.312	0.526	1	atlas_1h_alh	Rho1
baf	0.0180101862702685	0.96382651526983	0.479	0.346	1	atlas_1h_alh	baf
Lamp1	0.0180569084255167	-0.621154818362438	0.062	0.231	1	atlas_1h_alh	Lamp1
Tapdelta	0.0182235772205524	0.659002993157977	0.5	0.346	1	atlas_1h_alh	Tapdelta
SERCA	0.0184679099056195	-0.703417679055269	0.042	0.192	1	atlas_1h_alh	SERCA
Rab3-GEF	0.0184684081458621	-0.632081979216149	0.042	0.192	1	atlas_1h_alh	Rab3-GEF
Rpb10	0.018518335736521	0.899957529219679	0.438	0.295	1	atlas_1h_alh	Rpb10
Chd64	0.0187724533364017	0.784699396244821	0.583	0.423	1	atlas_1h_alh	Chd64
Adk2	0.0188254289760431	-0.6347831702102	0.062	0.231	1	atlas_1h_alh	Adk2
ATPCL	0.018893240223642	-0.711753686764609	0.042	0.192	1	atlas_1h_alh	ATPCL
CG34353	0.0192203076240533	-0.870398882119659	0.062	0.231	1	atlas_1h_alh	CG34353
CG9919	0.0192651464236373	-0.539208525198325	0.104	0.295	1	atlas_1h_alh	CG9919
Prosbeta1	0.0193661246577221	-0.716794065199637	0.208	0.397	1	atlas_1h_alh	Prosbeta1
CG5758	0.0194821468018838	-0.724895236840707	0.021	0.154	1	atlas_1h_alh	CG5758
PH4alphaEFB	0.0194821468018838	-0.872840553117889	0.021	0.154	1	atlas_1h_alh	PH4alphaEFB
Galphaq	0.0196238501696311	-0.602468015311155	0.104	0.295	1	atlas_1h_alh	Galphaq
Hrb87F	0.0197624890408464	-0.851710850768284	0.125	0.308	1	atlas_1h_alh	Hrb87F
RpLP0-like	0.0198314652195749	0.906541175482533	0.188	0.064	1	atlas_1h_alh	RpLP0-like
spidey	0.0198839060905793	-0.408266547341064	0.208	0.436	1	atlas_1h_alh	spidey
Myo81F	0.0199834455466124	-0.882522857885876	0.021	0.154	1	atlas_1h_alh	Myo81F
Nhe3	0.0202194259826707	-0.62105771657169	0.042	0.192	1	atlas_1h_alh	Nhe3
lncRNA:roX2	0.0203478206120373	1.10310895154738	0.229	0.09	1	atlas_1h_alh	lncRNA:roX2
kek1	0.0203598670844492	1.2273769608208	0.312	0.167	1	atlas_1h_alh	kek1
Obp99a	0.0204464028094801	-1.23472075629363	0.229	0.474	1	atlas_1h_alh	Obp99a
Frq1	0.0204539974504309	1.14934772744762	0.438	0.321	1	atlas_1h_alh	Frq1
Ubc6	0.0208731072340532	-0.421289612466364	0.062	0.231	1	atlas_1h_alh	Ubc6
Tom7	0.0209081100468385	0.421528481669112	0.979	0.846	1	atlas_1h_alh	Tom7
Snx27	0.021019914855457	-0.427854388013471	0.021	0.154	1	atlas_1h_alh	Snx27
pre-rRNA:CR45845	0.021019914855457	-0.535154560168073	0.021	0.154	1	atlas_1h_alh	pre-rRNA:CR45845
CG33090	0.0211480366209281	-0.623514268881796	0.042	0.192	1	atlas_1h_alh	CG33090
Plc21C	0.0211480366209281	-0.706740918134834	0.042	0.192	1	atlas_1h_alh	Plc21C
CG5554	0.0215496114906893	-0.843334694204958	0.062	0.218	1	atlas_1h_alh	CG5554
Trp1	0.0216282259060639	-0.688496449024018	0.167	0.359	1	atlas_1h_alh	Trp1
Atf3	0.0217139741739872	0.551905299664502	0.688	0.538	1	atlas_1h_alh	Atf3
Rbp1-like	0.0217271445459536	0.76206032055178	0.229	0.09	1	atlas_1h_alh	Rbp1-like
CG3566	0.0220088711235519	0.744975385985521	0.417	0.256	1	atlas_1h_alh	CG3566
CG9257	0.0221135833349185	-0.400451282101628	0.042	0.192	1	atlas_1h_alh	CG9257
tou	0.0221640001098999	0.919741623230795	0.375	0.218	1	atlas_1h_alh	tou
Snap25	0.0222410810071391	-0.538124697702829	0.375	0.603	1	atlas_1h_alh	Snap25
Pfdn6	0.0223053276124405	0.789057905463979	0.562	0.462	1	atlas_1h_alh	Pfdn6
Pka-C1	0.0224286129489625	-0.517652120970394	0.229	0.462	1	atlas_1h_alh	Pka-C1
l(1)G0320	0.0226856321720575	-0.619378517509171	0.104	0.282	1	atlas_1h_alh	l(1)G0320
Rab1	0.0226895081826723	-0.637641950051422	0.188	0.385	1	atlas_1h_alh	Rab1
nwk	0.022818971959243	-0.54852557419703	0.083	0.256	1	atlas_1h_alh	nwk
drongo	0.022818971959243	-0.567000509646857	0.083	0.256	1	atlas_1h_alh	drongo
dock	0.0228393866642723	-0.428548630109369	0	0.103	1	atlas_1h_alh	dock
Synd	0.0228393866642723	-0.440604541354587	0	0.103	1	atlas_1h_alh	Synd
CSN3	0.0228393866642723	-0.46109068124844	0	0.103	1	atlas_1h_alh	CSN3
CG10576	0.0228393866642723	-0.488567722080172	0	0.103	1	atlas_1h_alh	CG10576
hoe2	0.0228393866642723	-0.522486720262224	0	0.103	1	atlas_1h_alh	hoe2
CG32809	0.0228393866642723	-0.530604174639493	0	0.103	1	atlas_1h_alh	CG32809
DnaJ-H	0.0228393866642723	-0.539794544951504	0	0.103	1	atlas_1h_alh	DnaJ-H
5PtaseI	0.0228393866642723	-0.542985094728406	0	0.103	1	atlas_1h_alh	5PtaseI
Adar	0.0228393866642723	-0.544934742104037	0	0.103	1	atlas_1h_alh	Adar
Hrd3	0.0228393866642723	-0.553993562467274	0	0.103	1	atlas_1h_alh	Hrd3
d4	0.0228393866642723	-0.600302838056189	0	0.103	1	atlas_1h_alh	d4
Tango5	0.0228393866642723	-0.6529729271158	0	0.103	1	atlas_1h_alh	Tango5
Syp	0.0228393866642723	-0.700375826636626	0	0.103	1	atlas_1h_alh	Syp
pyd	0.0228393866642723	-0.754898308052008	0	0.103	1	atlas_1h_alh	pyd
mt:ATPase8	0.0228393866642723	-0.762221986334355	0	0.103	1	atlas_1h_alh	mt:ATPase8
Agpat3	0.0228393866642723	-0.823762286959795	0	0.103	1	atlas_1h_alh	Agpat3
CG9953	0.0228393866642723	-0.872326324857338	0	0.103	1	atlas_1h_alh	CG9953
B52	0.0231054101588879	-0.885328691437241	0.104	0.282	1	atlas_1h_alh	B52
CG6766	0.0236818861740143	-0.962709115429538	0.042	0.179	1	atlas_1h_alh	CG6766
Glo1	0.0240786814589168	-0.476364017314943	0.271	0.526	1	atlas_1h_alh	Glo1
Cadps	0.0241674159966165	-0.515484834857033	0.083	0.256	1	atlas_1h_alh	Cadps
CG46339	0.0242814159140401	0.873676972433539	0.562	0.449	1	atlas_1h_alh	CG46339
RpS3A	0.024644981601427	-0.43234094289712	0.75	0.91	1	atlas_1h_alh	RpS3A
dpr18	0.0248685083610336	-0.555296241652884	0.146	0.346	1	atlas_1h_alh	dpr18
CG14767	0.0251470644483471	-0.6457776141229	0.021	0.141	1	atlas_1h_alh	CG14767
Patronin	0.0251470644483471	-0.707113548739023	0.021	0.141	1	atlas_1h_alh	Patronin
Dhc64C	0.0253387762857903	-0.613748061001071	0.042	0.179	1	atlas_1h_alh	Dhc64C
cmpy	0.0253387762857903	-0.636501121604156	0.042	0.179	1	atlas_1h_alh	cmpy
bic	0.0255524433473864	-0.512854718155477	0.438	0.692	1	atlas_1h_alh	bic
FMRFaR	0.0255844068228761	-0.421503184268409	0.083	0.256	1	atlas_1h_alh	FMRFaR
Rab8	0.0255844068228761	-0.629519501296532	0.083	0.256	1	atlas_1h_alh	Rab8
RpL18	0.0258808543415814	-0.549691566524178	0.625	0.808	1	atlas_1h_alh	RpL18
ND-ACP	0.0263069523386346	-0.592516346248706	0.312	0.551	1	atlas_1h_alh	ND-ACP
CG32815	0.0264982993963698	-0.554931220386961	0.042	0.179	1	atlas_1h_alh	CG32815
promL	0.0264982993963698	-0.686408781042823	0.042	0.179	1	atlas_1h_alh	promL
Droj2	0.0265078697985982	-0.686809118051549	0.083	0.244	1	atlas_1h_alh	Droj2
CG4577	0.0267396871873738	-0.85497064477167	0.062	0.218	1	atlas_1h_alh	CG4577
Non1	0.0271368285563826	-0.493035035854498	0.021	0.141	1	atlas_1h_alh	Non1
Mlf	0.0271368285563826	-0.570678656619936	0.021	0.141	1	atlas_1h_alh	Mlf
CG8963	0.0271368285563826	-0.656830243597973	0.021	0.141	1	atlas_1h_alh	CG8963
CycT	0.0271368285563826	-0.864372761827312	0.021	0.141	1	atlas_1h_alh	CycT
RpL10	0.0272454108182332	-0.451829211986347	0.771	0.872	1	atlas_1h_alh	RpL10
CG8066	0.0275635894401687	-0.510228048802689	0.062	0.218	1	atlas_1h_alh	CG8066
meng	0.0278296124050951	-0.54395019069899	0.021	0.141	1	atlas_1h_alh	meng
CG11811	0.0278296124050951	-0.608563780442458	0.021	0.141	1	atlas_1h_alh	CG11811
Mo25	0.0278296124050951	-0.662713470163235	0.021	0.141	1	atlas_1h_alh	Mo25
CG2611	0.0281816864489212	0.705607941750474	0.167	0.051	1	atlas_1h_alh	CG2611
Vha44	0.0281943917684641	0.647312362930005	0.604	0.5	1	atlas_1h_alh	Vha44
TrpRS	0.0283234428209215	-0.479297569001805	0.042	0.179	1	atlas_1h_alh	TrpRS
Pka-R1	0.0283234428209215	-0.495041720843197	0.042	0.179	1	atlas_1h_alh	Pka-R1
Stip1	0.0285375922239547	-0.514600218734992	0.021	0.141	1	atlas_1h_alh	Stip1
CG3662	0.02914330869027	-0.753039962300545	0.25	0.474	1	atlas_1h_alh	CG3662
ssp3	0.0292610309383642	-0.479234377821569	0.021	0.141	1	atlas_1h_alh	ssp3
Rpn2	0.0292610309383642	-0.525420260276821	0.021	0.141	1	atlas_1h_alh	Rpn2
RpL7A	0.0292714582642092	-0.389930366405986	0.688	0.859	1	atlas_1h_alh	RpL7A
dpr3	0.0295469527820647	0.914570124689178	0.333	0.179	1	atlas_1h_alh	dpr3
pnut	0.0295995131750753	-0.531345999710915	0.042	0.179	1	atlas_1h_alh	pnut
Syngr	0.0295995131750753	-0.716005190089228	0.042	0.179	1	atlas_1h_alh	Syngr
ND-B14	0.0296425198526196	0.793681593563129	0.646	0.538	1	atlas_1h_alh	ND-B14
drk	0.0297243572164008	-0.822242000957225	0.104	0.269	1	atlas_1h_alh	drk
akirin	0.0297666381694552	-0.555539561286989	0.146	0.333	1	atlas_1h_alh	akirin
Hmu	0.030000194173814	-0.437667658215648	0.021	0.141	1	atlas_1h_alh	Hmu
Fem-1	0.030000194173814	-0.464752065130682	0.021	0.141	1	atlas_1h_alh	Fem-1
gb	0.030000194173814	-0.520270376365657	0.021	0.141	1	atlas_1h_alh	gb
RpII33	0.030000194173814	-0.528640894019886	0.021	0.141	1	atlas_1h_alh	RpII33
mt:ND3	0.030000194173814	-0.630479878411816	0.021	0.141	1	atlas_1h_alh	mt:ND3
Gclc	0.030000194173814	-0.797707616490463	0.021	0.141	1	atlas_1h_alh	Gclc
CG9436	0.0302558825611579	-0.441459685413744	0.042	0.179	1	atlas_1h_alh	CG9436
numb	0.0303757562284187	0.80902951140184	0.167	0.051	1	atlas_1h_alh	numb
Cys	0.0303908028894048	0.946625369301603	0.146	0.038	1	atlas_1h_alh	Cys
CG42594	0.030755350236331	-0.337753017027413	0.021	0.141	1	atlas_1h_alh	CG42594
CG8778	0.030755350236331	-0.355221891087834	0.021	0.141	1	atlas_1h_alh	CG8778
CG30015	0.030755350236331	-0.398585578169748	0.021	0.141	1	atlas_1h_alh	CG30015
Fili	0.0309247193117742	-0.598595220970279	0.042	0.179	1	atlas_1h_alh	Fili
pico	0.0311242063660016	0.934965527270768	0.271	0.141	1	atlas_1h_alh	pico
CG10077	0.0312643837561473	-0.441256548395446	0.146	0.333	1	atlas_1h_alh	CG10077
SdhD	0.031328969400497	0.752289599495126	0.417	0.282	1	atlas_1h_alh	SdhD
CG12099	0.0315227544625783	-0.816613850562164	0.062	0.205	1	atlas_1h_alh	CG12099
CG10098	0.0317729511661941	-0.478501273568444	0.292	0.513	1	atlas_1h_alh	CG10098
CG10654	0.0319186643396586	0.727403419669619	0.167	0.051	1	atlas_1h_alh	CG10654
eIF2alpha	0.0319265382645521	-0.56482319636903	0.104	0.269	1	atlas_1h_alh	eIF2alpha
RpL22	0.0319288524758003	-0.371738440072506	0.188	0.41	1	atlas_1h_alh	RpL22
CG13907	0.0319415768911902	-0.723572801967264	0.083	0.231	1	atlas_1h_alh	CG13907
UQCR-Q	0.0321719150281446	0.419074065688571	0.938	0.833	1	atlas_1h_alh	UQCR-Q
ND-15	0.0324287705058719	0.667822251363405	0.562	0.436	1	atlas_1h_alh	ND-15
RpL6	0.032690165180137	-0.44039997429301	0.729	0.846	1	atlas_1h_alh	RpL6
SLO2	0.0327149937059045	0.60470620057535	0.167	0.051	1	atlas_1h_alh	SLO2
LPCAT	0.0334863351955976	-0.675391987480149	0.062	0.205	1	atlas_1h_alh	LPCAT
CG3744	0.0334898050575454	0.95233666713365	0.271	0.141	1	atlas_1h_alh	CG3744
CG9368	0.033528275762317	0.645894388997478	0.167	0.051	1	atlas_1h_alh	CG9368
CG3726	0.0336132174861437	1.01974863866912	0.292	0.167	1	atlas_1h_alh	CG3726
CG13995	0.0338601520797456	0.439893560492558	0.229	0.09	1	atlas_1h_alh	CG13995
CG1354	0.0341637021240917	-0.586328784528891	0.062	0.205	1	atlas_1h_alh	CG1354
Maf1	0.0341637021240917	-0.609227119310949	0.062	0.205	1	atlas_1h_alh	Maf1
Desat1	0.0341637021240917	-0.650402322025644	0.062	0.205	1	atlas_1h_alh	Desat1
Rpb12	0.0343408796139802	0.875223976791166	0.417	0.308	1	atlas_1h_alh	Rpb12
ScsbetaA	0.0344405750866456	-0.465153531975749	0.146	0.346	1	atlas_1h_alh	ScsbetaA
capt	0.0346485056508288	-0.638813695205221	0.042	0.167	1	atlas_1h_alh	capt
lncRNA:CR42862	0.0348527456389129	-0.543474134330798	0.062	0.205	1	atlas_1h_alh	lncRNA:CR42862
CG7154	0.035249546492805	0.995571661107712	0.312	0.192	1	atlas_1h_alh	CG7154
ubl	0.0354108902657394	0.856915405906904	0.438	0.333	1	atlas_1h_alh	ubl
CycG	0.0356440270831502	-0.416028045211991	0.312	0.577	1	atlas_1h_alh	CycG
RpS5a	0.0359070330223635	-0.400228649818418	0.604	0.846	1	atlas_1h_alh	RpS5a
CG12091	0.0362664861383543	-0.483402778619301	0.062	0.205	1	atlas_1h_alh	CG12091
GstD1	0.0364396747916561	-0.709625646228209	0.083	0.231	1	atlas_1h_alh	GstD1
dpr11	0.0367947450727733	-0.677423745819976	0.021	0.128	1	atlas_1h_alh	dpr11
Naa15-16	0.0367947450727733	-0.747784227330064	0.021	0.128	1	atlas_1h_alh	Naa15-16
Inos	0.0371193200748664	-0.337244344462637	0.083	0.244	1	atlas_1h_alh	Inos
nAChRalpha5	0.0375069424359441	0.529011586010629	0.562	0.449	1	atlas_1h_alh	nAChRalpha5
EndoA	0.0375639170543588	-0.415962735732543	0.625	0.782	1	atlas_1h_alh	EndoA
vtd	0.0377302126563597	-0.699193709347386	0.021	0.128	1	atlas_1h_alh	vtd
me31B	0.0378279480478209	-0.469707666858841	0.042	0.167	1	atlas_1h_alh	me31B
Dad	0.0378279480478209	-0.580386825925912	0.042	0.167	1	atlas_1h_alh	Dad
Yip1d1	0.0378279480478209	-0.671503424271725	0.042	0.167	1	atlas_1h_alh	Yip1d1
CG32486	0.0378279480478209	-0.736784624403397	0.042	0.167	1	atlas_1h_alh	CG32486
Usp14	0.0384785985972374	-0.618599894225681	0.062	0.205	1	atlas_1h_alh	Usp14
Adk1	0.0386605208928367	0.89173516018892	0.188	0.077	1	atlas_1h_alh	Adk1
Tudor-SN	0.0386858376144631	-0.6941347520248	0.021	0.128	1	atlas_1h_alh	Tudor-SN
lncRNA:alphagamma-element:CR32865	0.0387565496889226	-0.807011578550694	0.104	0.256	1	atlas_1h_alh	lncRNA:alphagamma-element:CR32865
CG11155	0.0388552753595026	-0.192735300289674	0.208	0.423	1	atlas_1h_alh	CG11155
REPTOR-BP	0.0389117079669492	1.05326415124463	0.312	0.192	1	atlas_1h_alh	REPTOR-BP
CG31051	0.039241008976535	0.740267642824476	0.229	0.103	1	atlas_1h_alh	CG31051
cass	0.039241008976535	-0.492731986823781	0.062	0.205	1	atlas_1h_alh	cass
Nacalpha	0.0394693008840095	-0.510858555263173	0.417	0.654	1	atlas_1h_alh	Nacalpha
Atf6	0.0396619515265376	-0.530963211058863	0.021	0.128	1	atlas_1h_alh	Atf6
CCHa2-R	0.0396619515265376	-0.572078909951427	0.021	0.128	1	atlas_1h_alh	CCHa2-R
Cdep	0.0396619515265376	-0.72073650291915	0.021	0.128	1	atlas_1h_alh	Cdep
CG1275	0.0396619515265376	-0.764723066419107	0.021	0.128	1	atlas_1h_alh	CG1275
PRL-1	0.0396619515265376	-0.766196742849232	0.021	0.128	1	atlas_1h_alh	PRL-1
ed	0.0399001423867921	-0.601416146766011	0.208	0.397	1	atlas_1h_alh	ed
CanB2	0.040571486831603	-0.503459111736296	0.208	0.423	1	atlas_1h_alh	CanB2
Shal	0.0406588887210838	-0.560509934976682	0.021	0.128	1	atlas_1h_alh	Shal
Arf79F	0.0408473748396854	-0.808335662423824	0.208	0.41	1	atlas_1h_alh	Arf79F
Rpt2	0.0408764414662597	-0.489246667341492	0.167	0.359	1	atlas_1h_alh	Rpt2
CG10638	0.0412522431812881	-0.639791978318458	0.042	0.167	1	atlas_1h_alh	CG10638
CG6044	0.0415226179996183	-0.524246927552178	0.708	0.885	1	atlas_1h_alh	CG6044
qkr58E-3	0.0416769862277277	-0.406109767563246	0.021	0.128	1	atlas_1h_alh	qkr58E-3
CG17271	0.0416769862277277	-0.491004430032146	0.021	0.128	1	atlas_1h_alh	CG17271
CG7332	0.0416769862277277	-0.537055506656553	0.021	0.128	1	atlas_1h_alh	CG7332
CCT2	0.0424201796806179	-0.243677763609328	0.062	0.205	1	atlas_1h_alh	CCT2
ATPsynE	0.0426203868988398	0.512480751998729	0.771	0.654	1	atlas_1h_alh	ATPsynE
SP1173	0.0426535189913768	-0.280757538336876	0.25	0.487	1	atlas_1h_alh	SP1173
Wdr62	0.0426979834134578	1.07955006323704	0.354	0.231	1	atlas_1h_alh	Wdr62
Npc2a	0.0427165837271282	-0.490649750942474	0.021	0.128	1	atlas_1h_alh	Npc2a
lig	0.0427165837271282	-0.539717538082716	0.021	0.128	1	atlas_1h_alh	lig
pHCl-1	0.0427165837271282	-0.754748591363797	0.021	0.128	1	atlas_1h_alh	pHCl-1
CG32767	0.0428967120570078	0.853920467940382	0.5	0.385	1	atlas_1h_alh	CG32767
Wnt4	0.0429593752239315	1.56037743604201	0.417	0.295	1	atlas_1h_alh	Wnt4
CG32017	0.0430237452310057	-0.859764601398755	0.104	0.256	1	atlas_1h_alh	CG32017
inc	0.0430606177104513	-0.387470219031209	0.042	0.167	1	atlas_1h_alh	inc
CG42258	0.0434643240967877	0.771948758809093	0.542	0.423	1	atlas_1h_alh	CG42258
CG30423	0.0437145149628545	0.549176428940778	0.542	0.436	1	atlas_1h_alh	CG30423
sns	0.0437780234986933	-0.359400747783146	0.021	0.128	1	atlas_1h_alh	sns
Adi1	0.0437780234986933	-0.375740980994484	0.021	0.128	1	atlas_1h_alh	Adi1
p130CAS	0.0437780234986933	-0.435839817203758	0.021	0.128	1	atlas_1h_alh	p130CAS
CG7029	0.0437780234986933	-0.449449344742934	0.021	0.128	1	atlas_1h_alh	CG7029
CG17593	0.0437780234986933	-0.480359916256557	0.021	0.128	1	atlas_1h_alh	CG17593
CG32066	0.0437780234986933	-0.49106487183978	0.021	0.128	1	atlas_1h_alh	CG32066
Shaw	0.0437780234986933	-0.543463818594315	0.021	0.128	1	atlas_1h_alh	Shaw
alph	0.0437780234986933	-0.544489167541011	0.021	0.128	1	atlas_1h_alh	alph
Prosbeta2	0.043917333979186	-0.401608275779298	0.188	0.385	1	atlas_1h_alh	Prosbeta2
CG33303	0.0439393883426101	-0.757810747483821	0.125	0.308	1	atlas_1h_alh	CG33303
Sam-S	0.0439667005193288	-0.626340756100609	0.062	0.192	1	atlas_1h_alh	Sam-S
Taf10b	0.0440892734560786	0.765142455263867	0.375	0.244	1	atlas_1h_alh	Taf10b
CG2680	0.0445944931033701	-0.339659858854527	0.083	0.231	1	atlas_1h_alh	CG2680
GC1	0.0448616503660857	-0.199195344478916	0.021	0.128	1	atlas_1h_alh	GC1
CG16787	0.0448616503660857	-0.280361713167839	0.021	0.128	1	atlas_1h_alh	CG16787
Ziz	0.0448616503660857	-0.28597905842843	0.021	0.128	1	atlas_1h_alh	Ziz
Eps-15	0.0448616503660857	-0.359783490723867	0.021	0.128	1	atlas_1h_alh	Eps-15
CG3224	0.0448993637835107	0.461601810921159	0.354	0.218	1	atlas_1h_alh	CG3224
sky	0.0449355431525075	0.877684066703274	0.188	0.077	1	atlas_1h_alh	sky
CG8245	0.0449355431525075	-0.435887960749233	0.042	0.167	1	atlas_1h_alh	CG8245
mRpS10	0.0449355431525075	-0.439397452546262	0.042	0.167	1	atlas_1h_alh	mRpS10
RR48373-transposable-element	0.0449355431525075	-0.513625832373453	0.042	0.167	1	atlas_1h_alh	RR48373-transposable-element
Khc-73	0.0451499908537878	-0.394474682818978	0.104	0.269	1	atlas_1h_alh	Khc-73
Cad87A	0.0454068313972207	-0.503917561653739	0.083	0.231	1	atlas_1h_alh	Cad87A
PAN3	0.0457327480595278	0.853373388817485	0.312	0.192	1	atlas_1h_alh	PAN3
cac	0.0458620867719651	-0.520938811948881	0.396	0.615	1	atlas_1h_alh	cac
Pal2	0.046121490252192	-0.805868708281317	0.292	0.487	1	atlas_1h_alh	Pal2
shi	0.0464098562404701	-0.314280613278799	0.708	0.833	1	atlas_1h_alh	shi
GlyS	0.0466305154519965	-0.76637092203673	0.062	0.192	1	atlas_1h_alh	GlyS
UBL3	0.0466960256960366	-0.249950305280909	0.104	0.269	1	atlas_1h_alh	UBL3
eIF3b	0.0466960256960366	-0.429251308408262	0.104	0.269	1	atlas_1h_alh	eIF3b
CG32264	0.0468908869063953	-0.428214160490261	0.25	0.487	1	atlas_1h_alh	CG32264
amon	0.0470386952658059	-0.260148180762262	0.188	0.372	1	atlas_1h_alh	amon
CG5515	0.0471646346540197	-0.522884098602578	0.125	0.282	1	atlas_1h_alh	CG5515
CG1909	0.0472294775428445	-0.580207157483067	0.042	0.154	1	atlas_1h_alh	CG1909
Lrp4	0.0474856017008238	-0.292583625267156	0.104	0.269	1	atlas_1h_alh	Lrp4
CG32369	0.0481172545491168	0.853413105063839	0.396	0.282	1	atlas_1h_alh	CG32369
Spase12	0.0486346106767037	0.566646182030368	0.5	0.359	1	atlas_1h_alh	Spase12
Ahcy	0.0488923847446941	-0.369002152497749	0.042	0.167	1	atlas_1h_alh	Ahcy
CG14407	0.0493253281496314	-0.464470171476618	0.104	0.256	1	atlas_1h_alh	CG14407
MSBP	0.0494288790558982	-0.573127639110356	0.062	0.192	1	atlas_1h_alh	MSBP
AhcyL1	0.0496579210982631	-0.476326403260307	0.083	0.231	1	atlas_1h_alh	AhcyL1
Wdfy2	0.0496579210982631	-0.482480798652988	0.083	0.231	1	atlas_1h_alh	Wdfy2
RpS23.1	1.0013869350809e-09	1.33100318807395	0.978	0.765	1.28157499951654e-05	atlas_24h_alh	RpS23
fabp.1	3.58800383149211e-09	1.64624099359867	0.867	0.309	4.59192730354361e-05	atlas_24h_alh	fabp
RpS30.1	8.23553094723026e-09	1.08410612394563	0.956	0.753	0.000105398325062653	atlas_24h_alh	RpS30
RpS18.1	1.47370138807184e-08	1.00125586052234	0.956	0.765	0.000188604303645434	atlas_24h_alh	RpS18
bel.1	1.63271949526299e-08	-1.44450229611332	0.778	0.901	0.000208955441003758	atlas_24h_alh	bel
mt:CoI.1	4.7662419818294e-08	1.07696038969518	1	0.864	0.000609983648834526	atlas_24h_alh	mt:CoI
RpL10.1	9.66678884809139e-08	0.990841974549795	0.956	0.765	0.00123715563677874	atlas_24h_alh	RpL10
RpS29.1	2.09828992804878e-07	1.23007281751119	1	0.852	0.00268539144991682	atlas_24h_alh	RpS29
RpS27A.1	2.60138391579042e-07	0.924630593311678	0.978	0.852	0.00332925113542857	atlas_24h_alh	RpS27A
RpL21.1	6.88347908918719e-07	1.08758367946443	0.933	0.765	0.00880947653834177	atlas_24h_alh	RpL21
RpL15.1	7.7969716631044e-07	1.08903058391133	0.867	0.728	0.00997856433444101	atlas_24h_alh	RpL15
Eip75B.1	9.30534502980369e-07	-1.88253346042883	0.4	0.679	0.0119089805691428	atlas_24h_alh	Eip75B
RpL30.1	9.73737324900029e-07	1.10419703481508	0.889	0.716	0.0124618902840706	atlas_24h_alh	RpL30
RpS14a.1	9.74050691994352e-07	1.04391526918422	0.844	0.617	0.0124659007561437	atlas_24h_alh	RpS14a
eEF1alpha1.1	1.24777548774588e-06	0.702087936021239	0.956	0.815	0.0159690306921718	atlas_24h_alh	eEF1alpha1
Pgi.1	1.53846166378242e-06	1.16971638837662	0.756	0.284	0.0196892323730874	atlas_24h_alh	Pgi
eIF2gamma.1	2.30908242623967e-06	0.960716700789523	0.333	0.025	0.0295516368910153	atlas_24h_alh	eIF2gamma
RpS16.1	2.51014602190321e-06	1.02970176576488	0.933	0.704	0.0321248487883173	atlas_24h_alh	RpS16
Stt3B.1	2.57235769715709e-06	1.29569447224566	0.356	0.037	0.0329210338082165	atlas_24h_alh	Stt3B
mt:CoII.1	2.64174916676881e-06	0.877641231747618	1	0.84	0.0338091058363072	atlas_24h_alh	mt:CoII
CG42392.1	2.87988134531109e-06	1.0981909305122	0.6	0.16	0.0368567214572913	atlas_24h_alh	CG42392
mt:ATPase6.1	2.97892901554612e-06	1.25694855160544	0.956	0.728	0.0381243335409593	atlas_24h_alh	mt:ATPase6
mt:ND5.1	3.57782995073413e-06	1.54474575399514	0.644	0.235	0.0457890677094953	atlas_24h_alh	mt:ND5
CG10098.1	3.72377541254204e-06	1.03989174320944	0.711	0.272	0.0476568777297131	atlas_24h_alh	CG10098
RpL27.1	4.29525602291843e-06	0.991624193470912	0.911	0.802	0.05497068658131	atlas_24h_alh	RpL27
Rack1.1	4.55130356967512e-06	0.989442249205466	0.844	0.617	0.0582475830847021	atlas_24h_alh	Rack1
RpL28.1	5.71211747842784e-06	0.956465644016895	0.933	0.778	0.0731036794889195	atlas_24h_alh	RpL28
RpL31	9.71184536124046e-06	0.96525987053682	0.933	0.765	0.124292196933155	atlas_24h_alh	RpL31
Prosalpha6.1	9.94124199749333e-06	0.893434312879927	0.489	0.111	0.12722801508392	atlas_24h_alh	Prosalpha6
RpL12	1.12985142212804e-05	0.796844450392739	0.889	0.753	0.144598385003947	atlas_24h_alh	RpL12
Past1.1	1.20870477120345e-05	0.898693426514777	0.333	0.037	0.154690036618617	atlas_24h_alh	Past1
Hel25E.1	1.47249586500318e-05	1.01644901055074	0.378	0.062	0.188450020803107	atlas_24h_alh	Hel25E
RpL35A.1	1.70179706023911e-05	0.754763535588324	0.911	0.728	0.217795987769401	atlas_24h_alh	RpL35A
JhI-21.1	1.98131419506701e-05	1.3043348314467	0.444	0.111	0.253568590684676	atlas_24h_alh	JhI-21
GCS2alpha.1	3.01663960356711e-05	1.03890324617797	0.4	0.074	0.386069536464519	atlas_24h_alh	GCS2alpha
NaPi-III.1	3.05229564593156e-05	1.1409366140762	0.6	0.21	0.390632796766322	atlas_24h_alh	NaPi-III
RpL4.1	3.30734275016226e-05	0.849542825759792	0.8	0.506	0.423273725165766	atlas_24h_alh	RpL4
Prosbeta3.1	3.67661171074902e-05	1.25907998252666	0.578	0.21	0.47053276674166	atlas_24h_alh	Prosbeta3
nord.1	3.93204926183796e-05	0.84469696237516	0.622	0.21	0.503223664530022	atlas_24h_alh	nord
RpL3.1	4.20784691093157e-05	0.723909617260537	0.867	0.704	0.538520247661022	atlas_24h_alh	RpL3
cpb	4.82392494688104e-05	0.966789124412575	0.267	0.025	0.617365914701835	atlas_24h_alh	cpb
CG31221.1	4.8477947598014e-05	-1.48953696728335	0.511	0.691	0.620420773359383	atlas_24h_alh	CG31221
eEF1gamma.1	4.90904990606573e-05	0.886043011381593	0.733	0.296	0.628260206978292	atlas_24h_alh	eEF1gamma
Vha68-1.1	6.51069472619321e-05	0.839482126292945	0.756	0.309	0.833238711058207	atlas_24h_alh	Vha68-1
sif.1	6.79960188883265e-05	-1.56869616259426	0.533	0.716	0.870213049732802	atlas_24h_alh	sif
RpS26	7.37535571700837e-05	0.681257735399145	0.956	0.852	0.943898024662732	atlas_24h_alh	RpS26
RpS15Aa	8.27395291701889e-05	0.804443943401876	0.889	0.642	1	atlas_24h_alh	RpS15Aa
CG1640.1	8.46534440864178e-05	0.600832140393607	0.222	0.012	1	atlas_24h_alh	CG1640
CSN3.1	9.74362507909863e-05	0.724861836279965	0.178	0	1	atlas_24h_alh	CSN3
eIF2alpha.1	9.96822980106322e-05	0.894573240767483	0.4	0.099	1	atlas_24h_alh	eIF2alpha
RpL14	0.000116275693704893	0.768970565654743	0.956	0.815	1	atlas_24h_alh	RpL14
CCT5.1	0.000116841304177311	0.835912127202098	0.467	0.123	1	atlas_24h_alh	CCT5
RpL17.1	0.000124223854261109	0.600119358188876	0.933	0.778	1	atlas_24h_alh	RpL17
Rbcn-3B.1	0.000124885778766663	0.725564827757674	0.311	0.049	1	atlas_24h_alh	Rbcn-3B
Sec61alpha.1	0.00013024431946895	0.982593759616635	0.333	0.062	1	atlas_24h_alh	Sec61alpha
Moe	0.000151416270797343	0.619500245923647	0.422	0.099	1	atlas_24h_alh	Moe
CCT4.1	0.000168773834657114	0.772164995936831	0.467	0.136	1	atlas_24h_alh	CCT4
Tctp.1	0.000180158003445515	0.913436901031885	0.778	0.556	1	atlas_24h_alh	Tctp
RpL7.1	0.000204030444217172	0.645672138351761	0.889	0.704	1	atlas_24h_alh	RpL7
Galphaq.1	0.000226604206996833	0.636243763217998	0.422	0.111	1	atlas_24h_alh	Galphaq
KaiR1D.1	0.000231154186452457	0.789386171985292	0.2	0.012	1	atlas_24h_alh	KaiR1D
CG5281.1	0.000241608318028192	1.03812110641843	0.333	0.074	1	atlas_24h_alh	CG5281
RpL13A	0.000242953235949191	0.599999135776571	0.956	0.827	1	atlas_24h_alh	RpL13A
RpS13.1	0.000245019355665073	0.673798670524359	1	0.852	1	atlas_24h_alh	RpS13
Src64B.1	0.000259654232683663	0.846685368406296	0.289	0.049	1	atlas_24h_alh	Src64B
Toll-6	0.000269828634386343	-1.25568952096662	0.667	0.778	1	atlas_24h_alh	Toll-6
RpL8.1	0.000282272871840341	0.680312473031568	0.956	0.741	1	atlas_24h_alh	RpL8
eEF1beta.1	0.000312662635114591	0.917675611040072	0.756	0.519	1	atlas_24h_alh	eEF1beta
mAcon1.1	0.00031362745916111	0.483706461718063	0.378	0.086	1	atlas_24h_alh	mAcon1
Hsp23.1	0.000314930814916947	0.139067468716495	0.956	0.444	1	atlas_24h_alh	Hsp23
RpL18.1	0.000319435435314274	0.617674035325331	0.889	0.654	1	atlas_24h_alh	RpL18
ND-B14.7.1	0.000339353660317626	0.837507127928068	0.444	0.136	1	atlas_24h_alh	ND-B14.7
Dim1	0.000358315437884061	0.808581158809469	0.333	0.074	1	atlas_24h_alh	Dim1
CCT2.1	0.000363056633142296	0.661013128849641	0.311	0.062	1	atlas_24h_alh	CCT2
CG11811.1	0.000379466880959141	0.869679304604271	0.222	0.025	1	atlas_24h_alh	CG11811
Sbat	0.000385734466597996	0.423725174153725	0.289	0.049	1	atlas_24h_alh	Sbat
Ubc6.1	0.000391882903258339	0.649085967230503	0.333	0.074	1	atlas_24h_alh	Ubc6
Cnx99A.1	0.000407608063582556	0.742718124125455	0.422	0.123	1	atlas_24h_alh	Cnx99A
RpS19a	0.000419461144488117	0.824108808383945	0.822	0.679	1	atlas_24h_alh	RpS19a
RpL26	0.00041969163472443	0.652945883718627	0.867	0.728	1	atlas_24h_alh	RpL26
mt:ND3.1	0.000425123268870546	0.941485685959398	0.222	0.025	1	atlas_24h_alh	mt:ND3
CG8778.1	0.000425123268870546	0.600651239458459	0.222	0.025	1	atlas_24h_alh	CG8778
Dsp1.1	0.000440330892462301	-1.0784459224253	0.6	0.741	1	atlas_24h_alh	Dsp1
SerRS.1	0.000449534321227172	0.57527481607574	0.444	0.136	1	atlas_24h_alh	SerRS
CG6330.1	0.000460180669869267	0.738579560462974	0.467	0.148	1	atlas_24h_alh	CG6330
Psa.1	0.000467776918413819	0.891180060423812	0.267	0.049	1	atlas_24h_alh	Psa
RpS8	0.000471934764239822	0.633505918750165	0.889	0.753	1	atlas_24h_alh	RpS8
CG6523	0.000504183716575585	0.864402469311686	0.333	0.086	1	atlas_24h_alh	CG6523
RpL19	0.000524124565703083	0.560481242877875	0.956	0.79	1	atlas_24h_alh	RpL19
HDAC4.1	0.000538566918989598	-1.30902533919829	0.244	0.506	1	atlas_24h_alh	HDAC4
Pdi.1	0.000560070764602423	0.814402217780622	0.467	0.148	1	atlas_24h_alh	Pdi
wmd.1	0.000584098840193286	0.895130830913571	0.289	0.062	1	atlas_24h_alh	wmd
CG32982.1	0.000587180482324108	-1.51646595582923	0.533	0.654	1	atlas_24h_alh	CG32982
CG18731	0.000623953260673961	0.780258780781419	0.178	0.012	1	atlas_24h_alh	CG18731
CG3226	0.000636795239840159	0.592342311449016	0.244	0.037	1	atlas_24h_alh	CG3226
Act5C.1	0.000636814034079325	0.496103152834702	0.933	0.741	1	atlas_24h_alh	Act5C
prtp	0.000640656475368682	0.918232348936925	0.289	0.062	1	atlas_24h_alh	prtp
RpL11	0.000651258783585297	0.718163773710416	0.867	0.765	1	atlas_24h_alh	RpL11
Df31.1	0.000656187569974134	0.529501181343653	0.756	0.358	1	atlas_24h_alh	Df31
RpS4	0.000688867437233686	0.667495068618435	0.889	0.753	1	atlas_24h_alh	RpS4
jeb.1	0.000700131522540453	1.05705365943346	0.778	0.457	1	atlas_24h_alh	jeb
EMC7	0.000785791196561739	0.870899933407466	0.311	0.074	1	atlas_24h_alh	EMC7
eas.1	0.000793015237078255	0.618743684923439	0.289	0.062	1	atlas_24h_alh	eas
Rbp6.1	0.000793022059097733	-1.22168381906091	0.356	0.593	1	atlas_24h_alh	Rbp6
RpL10Ab	0.000811018427203896	0.55445440927869	0.889	0.765	1	atlas_24h_alh	RpL10Ab
MFS9	0.000820130373506727	0.87509703074233	0.133	0	1	atlas_24h_alh	MFS9
CG3530	0.000820130373506727	0.657852906253519	0.133	0	1	atlas_24h_alh	CG3530
Vha26.1	0.000840711046748881	0.715888866119105	0.822	0.481	1	atlas_24h_alh	Vha26
TER94.1	0.000864309167737469	0.539911904648423	0.267	0.049	1	atlas_24h_alh	TER94
drongo.1	0.000907609376332558	0.595629829831977	0.356	0.099	1	atlas_24h_alh	drongo
Prosbeta4	0.000925393935388183	0.594399433297316	0.444	0.148	1	atlas_24h_alh	Prosbeta4
RpL34b	0.00103050004993333	0.633253304374696	0.889	0.58	1	atlas_24h_alh	RpL34b
RpL6.1	0.00103248803399775	0.570878625569562	0.889	0.753	1	atlas_24h_alh	RpL6
ND-B17	0.00107243957709459	0.255420978593499	0.4	0.111	1	atlas_24h_alh	ND-B17
mt:ND1.1	0.00108501835311433	0.943565185877926	0.644	0.296	1	atlas_24h_alh	mt:ND1
AnxB11.1	0.00111213203610413	0.654506224396864	0.511	0.185	1	atlas_24h_alh	AnxB11
CG17593.1	0.0011343515466638	0.744825587411575	0.2	0.025	1	atlas_24h_alh	CG17593
Obp44a.1	0.00119469965791087	1.48599434449531	0.844	0.568	1	atlas_24h_alh	Obp44a
Eip78C	0.00122028937739006	0.42880443355494	0.2	0.025	1	atlas_24h_alh	Eip78C
CG16787.1	0.00126547755085858	0.452551255496686	0.2	0.025	1	atlas_24h_alh	CG16787
RpL9.1	0.00132236875012137	0.589501280109606	0.844	0.691	1	atlas_24h_alh	RpL9
Rop.1	0.00133636952008984	0.596900437605584	0.4	0.123	1	atlas_24h_alh	Rop
Rpt1.1	0.00133636952008984	0.541449191351895	0.4	0.123	1	atlas_24h_alh	Rpt1
CG8066.1	0.00134747247193759	0.523147102695359	0.311	0.074	1	atlas_24h_alh	CG8066
Rpt2.1	0.00139174502357622	0.520014437389955	0.489	0.173	1	atlas_24h_alh	Rpt2
Gp93.1	0.0014436464924704	0.760511231496489	0.444	0.148	1	atlas_24h_alh	Gp93
Fum1.1	0.00156542425656105	0.526854257299016	0.4	0.136	1	atlas_24h_alh	Fum1
ben	0.00162210041175626	0.602967309682286	0.667	0.321	1	atlas_24h_alh	ben
mRpS10.1	0.00163101860383346	0.76302361255477	0.244	0.049	1	atlas_24h_alh	mRpS10
Atg3	0.00165401701279674	0.505083199739486	0.378	0.111	1	atlas_24h_alh	Atg3
mEFTu1.1	0.00168228797349143	0.637106651948412	0.244	0.049	1	atlas_24h_alh	mEFTu1
cathD.1	0.00169391719058731	0.939678177589812	0.578	0.272	1	atlas_24h_alh	cathD
CG42376	0.00170844931539008	0.786488910144964	0.333	0.099	1	atlas_24h_alh	CG42376
Rpn11.1	0.00171272586240672	0.746327910481187	0.378	0.123	1	atlas_24h_alh	Rpn11
mRpL44	0.00172197949875815	0.475584207252463	0.222	0.037	1	atlas_24h_alh	mRpL44
mRpS28	0.00173495397211661	0.454639672277096	0.333	0.086	1	atlas_24h_alh	mRpS28
CG9919.1	0.0017835547110579	0.436824302993626	0.4	0.123	1	atlas_24h_alh	CG9919
CG14207	0.0017917853885603	-1.24254341029363	0.422	0.593	1	atlas_24h_alh	CG14207
Fsn	0.00180899916461415	0.859516584999231	0.156	0.012	1	atlas_24h_alh	Fsn
Trf4-1	0.00180899916461415	0.66169731638805	0.156	0.012	1	atlas_24h_alh	Trf4-1
CG11858	0.00183867029951016	0.407284092689137	0.222	0.037	1	atlas_24h_alh	CG11858
CG4603	0.00183867029951016	0.317069133924735	0.222	0.037	1	atlas_24h_alh	CG4603
Sms.1	0.00184525505845534	0.711178213035887	0.311	0.086	1	atlas_24h_alh	Sms
Synd.1	0.0018843814824135	0.490781084721096	0.156	0.012	1	atlas_24h_alh	Synd
CG1418	0.0018843814824135	0.45042977617878	0.156	0.012	1	atlas_24h_alh	CG1418
Hsc70-3.1	0.00190082664095875	0.617860655241345	0.8	0.432	1	atlas_24h_alh	Hsc70-3
PrBP	0.00190254014339956	0.551748893373587	0.244	0.049	1	atlas_24h_alh	PrBP
janA.1	0.0019923046531121	0.752723162547808	0.333	0.099	1	atlas_24h_alh	janA
RpS9	0.00200386747782758	0.638363235483034	0.889	0.716	1	atlas_24h_alh	RpS9
CG33303.1	0.00201282707769175	0.625869055897278	0.422	0.136	1	atlas_24h_alh	CG33303
inc.1	0.00202232698933252	0.60332747809901	0.244	0.049	1	atlas_24h_alh	inc
Act42A.1	0.00202708071406969	0.516223527903573	0.844	0.556	1	atlas_24h_alh	Act42A
CanB2.1	0.00203796255132684	0.898825870561069	0.533	0.235	1	atlas_24h_alh	CanB2
ifc.1	0.00208478074222815	0.518871205855737	0.244	0.049	1	atlas_24h_alh	ifc
eEF2.1	0.00209571113119786	0.523764733342154	0.778	0.407	1	atlas_24h_alh	eEF2
Dyrk3.1	0.00209614764585287	0.387301256989942	0.333	0.099	1	atlas_24h_alh	Dyrk3
CG12091.1	0.00216419104848824	0.691157075403776	0.289	0.074	1	atlas_24h_alh	CG12091
tsr	0.00217208988414847	0.502756752331592	0.978	0.815	1	atlas_24h_alh	tsr
Jafrac1.1	0.00217670695866876	0.626345601307051	0.733	0.383	1	atlas_24h_alh	Jafrac1
CG31126	0.00228290829906464	0.393250412154895	0.244	0.049	1	atlas_24h_alh	CG31126
FASN1	0.00229203242289188	0.428505465823387	0.489	0.185	1	atlas_24h_alh	FASN1
CG32276	0.00235093468706615	0.47626765018762	0.578	0.222	1	atlas_24h_alh	CG32276
CG31637	0.00235905802370884	0.752373129204186	0.111	0	1	atlas_24h_alh	CG31637
Plekhm1	0.00235905802370884	0.622615860247783	0.111	0	1	atlas_24h_alh	Plekhm1
beat-VII	0.00235905802370884	0.538130838652312	0.111	0	1	atlas_24h_alh	beat-VII
CG13901	0.00235905802370884	0.507656425290037	0.111	0	1	atlas_24h_alh	CG13901
Srp54	0.00235905802370884	0.485278322861023	0.111	0	1	atlas_24h_alh	Srp54
MICU3	0.00235905802370884	0.479405075382167	0.111	0	1	atlas_24h_alh	MICU3
Nep2	0.00235905802370884	0.474255210849113	0.111	0	1	atlas_24h_alh	Nep2
Sfxn2	0.00235905802370884	0.449577600665602	0.111	0	1	atlas_24h_alh	Sfxn2
Uba3	0.00235905802370884	0.444861801260588	0.111	0	1	atlas_24h_alh	Uba3
xit	0.00235905802370884	0.428658579863779	0.111	0	1	atlas_24h_alh	xit
I-2	0.00235905802370884	0.390778577343534	0.111	0	1	atlas_24h_alh	I-2
Abp1	0.00235905802370884	0.318931845648562	0.111	0	1	atlas_24h_alh	Abp1
CanA-14F	0.00235986373943413	0.640564242871637	0.667	0.333	1	atlas_24h_alh	CanA-14F
Prosalpha7.1	0.00241686798844129	0.697555951702395	0.489	0.21	1	atlas_24h_alh	Prosalpha7
Nhe3.1	0.00254394145613223	0.425197430779516	0.267	0.062	1	atlas_24h_alh	Nhe3
CG42268	0.00259448614739452	0.597963401090819	0.311	0.086	1	atlas_24h_alh	CG42268
cass.1	0.00268829700124049	0.573129585126183	0.289	0.074	1	atlas_24h_alh	cass
mt:lrRNA.1	0.00272259675967395	1.34723481143765	0.978	0.802	1	atlas_24h_alh	mt:lrRNA
rst	0.00276671667960595	0.773406730926716	0.178	0.025	1	atlas_24h_alh	rst
mago	0.00276844953312644	0.416967192247344	0.267	0.062	1	atlas_24h_alh	mago
kdn.1	0.00283059832822373	0.459092135934766	0.333	0.099	1	atlas_24h_alh	kdn
lncRNA:cherub.1	0.00289806938358951	1.4324258462471	0.467	0.21	1	atlas_24h_alh	lncRNA:cherub
CD98hc.1	0.00295061970039873	0.221992933318359	0.489	0.173	1	atlas_24h_alh	CD98hc
Nmda1	0.00304904972787585	0.913080575508368	0.422	0.16	1	atlas_24h_alh	Nmda1
trio	0.00318715865247964	0.390648841647852	0.178	0.025	1	atlas_24h_alh	trio
Stlk	0.0031960836143746	0.786502265116307	0.356	0.123	1	atlas_24h_alh	Stlk
RpS10b	0.00337772702174967	0.568928240791681	0.889	0.654	1	atlas_24h_alh	RpS10b
ERp60.1	0.0033943683451843	1.0080481721235	0.511	0.222	1	atlas_24h_alh	ERp60
Nlg2.1	0.00356969746832	-0.884568896124434	0.467	0.617	1	atlas_24h_alh	Nlg2
Srp19	0.00359879134519044	0.359727258858965	0.289	0.074	1	atlas_24h_alh	Srp19
Gs2	0.00365082359689415	1.02798938655237	0.222	0.049	1	atlas_24h_alh	Gs2
EMRE	0.00371310288590049	0.296138092159053	0.622	0.272	1	atlas_24h_alh	EMRE
CDC50.1	0.00377674457121816	0.358435793235016	0.422	0.148	1	atlas_24h_alh	CDC50
wry	0.00390195220410254	-0.922249001356972	0.378	0.58	1	atlas_24h_alh	wry
SrpRalpha	0.00398732054065511	0.455598456732779	0.2	0.037	1	atlas_24h_alh	SrpRalpha
Ran.1	0.00404869923048504	0.662408616092543	0.578	0.309	1	atlas_24h_alh	Ran
Evi5	0.0040752752770535	0.285777682915297	0.4	0.136	1	atlas_24h_alh	Evi5
Obp99a.1	0.00416692285859045	1.60881374070037	0.578	0.272	1	atlas_24h_alh	Obp99a
CG5532	0.00418823938052173	0.637009365691683	0.489	0.222	1	atlas_24h_alh	CG5532
mt:Cyt-b	0.00419713077492073	0.481766271618089	0.978	0.852	1	atlas_24h_alh	mt:Cyt-b
CG42613.1	0.00423437705559698	-0.882511035796669	0.6	0.716	1	atlas_24h_alh	CG42613
ATPsynCF6	0.00426005452896661	0.570468762272724	0.778	0.642	1	atlas_24h_alh	ATPsynCF6
cmpy.1	0.00434920197306174	0.71267726457448	0.244	0.062	1	atlas_24h_alh	cmpy
VhaAC39-1.1	0.00435050054914741	0.380099092139498	0.4	0.136	1	atlas_24h_alh	VhaAC39-1
Pitslre.1	0.00435392143432191	-1.22338343133105	0.044	0.247	1	atlas_24h_alh	Pitslre
CG9338.1	0.00446061480949067	0.722741758493784	0.711	0.42	1	atlas_24h_alh	CG9338
wech	0.00447113415004795	0.576696023390781	0.244	0.062	1	atlas_24h_alh	wech
Myo31DF	0.00447113415004795	0.46775723124603	0.244	0.062	1	atlas_24h_alh	Myo31DF
CG13954.1	0.00447502316680737	-1.33031399923474	0.422	0.556	1	atlas_24h_alh	CG13954
Got1	0.00448972845299002	0.827047251862852	0.222	0.049	1	atlas_24h_alh	Got1
UBL3.1	0.00450813457586225	0.612844063375316	0.356	0.123	1	atlas_24h_alh	UBL3
Uch.1	0.00451324941351962	0.262997939021542	0.711	0.395	1	atlas_24h_alh	Uch
SP1173.1	0.00457844612371394	0.558603193738714	0.6	0.284	1	atlas_24h_alh	SP1173
Mpi	0.00458993755743861	0.748304422655628	0.133	0.012	1	atlas_24h_alh	Mpi
RpS6	0.00474876451610994	0.609172557761985	0.733	0.568	1	atlas_24h_alh	RpS6
Hsp68.1	0.00474910142520926	1.0610619158174	0.333	0.111	1	atlas_24h_alh	Hsp68
und.1	0.00475960387986031	0.588442799812478	0.222	0.049	1	atlas_24h_alh	und
side-III	0.00477756618936342	0.619462292880824	0.133	0.012	1	atlas_24h_alh	side-III
GlyS.1	0.00486951756381687	0.725421414908557	0.267	0.074	1	atlas_24h_alh	GlyS
Sep2.1	0.0049107173707996	0.477814603292813	0.311	0.099	1	atlas_24h_alh	Sep2
CG3909	0.00497210934459264	0.598463531485897	0.133	0.012	1	atlas_24h_alh	CG3909
CG7565	0.00497210934459264	0.597138813080117	0.133	0.012	1	atlas_24h_alh	CG7565
Chc	0.00513028307181495	0.551236488778161	0.378	0.136	1	atlas_24h_alh	Chc
CG5027	0.00517378865995592	0.540499056342199	0.133	0.012	1	atlas_24h_alh	CG5027
GXIVsPLA2	0.00517378865995592	0.459161848634897	0.133	0.012	1	atlas_24h_alh	GXIVsPLA2
PAPLA1	0.00517378865995592	0.416990630643904	0.133	0.012	1	atlas_24h_alh	PAPLA1
ArfGAP1	0.00517378865995592	0.400725554352939	0.133	0.012	1	atlas_24h_alh	ArfGAP1
Rpn12	0.00519200355086122	0.402173878143977	0.222	0.049	1	atlas_24h_alh	Rpn12
Hsc70-4.1	0.00523195601538809	0.514322342521268	0.733	0.407	1	atlas_24h_alh	Hsc70-4
Arp3.1	0.00527495234580652	0.402802187010308	0.311	0.099	1	atlas_24h_alh	Arp3
Hsp26.1	0.00536967201757302	0.461647760938682	0.489	0.198	1	atlas_24h_alh	Hsp26
RSG7.1	0.00537185527406464	-1.36306043204017	0.378	0.519	1	atlas_24h_alh	RSG7
Map60	0.0053828315116643	0.526694319249692	0.133	0.012	1	atlas_24h_alh	Map60
CG32221	0.0053828315116643	0.430501451017626	0.133	0.012	1	atlas_24h_alh	CG32221
rtet	0.0053828315116643	0.40904341411148	0.133	0.012	1	atlas_24h_alh	rtet
Hexo1	0.0053828315116643	0.199577066475169	0.133	0.012	1	atlas_24h_alh	Hexo1
Idh3a.1	0.00552643372511172	0.400418336895982	0.556	0.247	1	atlas_24h_alh	Idh3a
Prosbeta5.1	0.00556318363806709	0.548599240463381	0.489	0.21	1	atlas_24h_alh	Prosbeta5
CG12929	0.00571600793749816	0.43316185584544	0.244	0.062	1	atlas_24h_alh	CG12929
CCT6.1	0.00583395072260915	0.395870050614373	0.267	0.074	1	atlas_24h_alh	CCT6
Nacalpha.1	0.00588072538563346	0.514036580724585	0.756	0.457	1	atlas_24h_alh	Nacalpha
Prosbeta7.1	0.00589018297792151	0.238341196196811	0.356	0.123	1	atlas_24h_alh	Prosbeta7
CG5515.1	0.00596390081432799	0.484328007219999	0.378	0.136	1	atlas_24h_alh	CG5515
Rab8.1	0.00597277341771337	0.549718187047281	0.333	0.111	1	atlas_24h_alh	Rab8
Pfdn5	0.00602571406552184	0.485401265377468	0.644	0.333	1	atlas_24h_alh	Pfdn5
Nmdar2.1	0.00603795551014478	0.556812240809906	0.422	0.173	1	atlas_24h_alh	Nmdar2
Ctl1	0.00620052087804851	0.454537115131796	0.578	0.272	1	atlas_24h_alh	Ctl1
Antp.1	0.00636883643713747	-1.72990389913659	0.311	0.469	1	atlas_24h_alh	Antp
tyf	0.00644018988802451	0.225852474501808	0.422	0.148	1	atlas_24h_alh	tyf
Arp1	0.00649945559640027	0.609210196077582	0.578	0.259	1	atlas_24h_alh	Arp1
CG7920.1	0.00682856921114666	0.342684383967922	0.311	0.099	1	atlas_24h_alh	CG7920
Nfs1	0.00688044016637509	0.532634168694468	0.156	0.025	1	atlas_24h_alh	Nfs1
SF2	0.00701089827170492	0.473985085892312	0.4	0.148	1	atlas_24h_alh	SF2
Pp1-87B.1	0.00706186306809035	0.301897099752878	0.444	0.173	1	atlas_24h_alh	Pp1-87B
ATP6AP2	0.00720732256416316	0.667539407696754	0.644	0.309	1	atlas_24h_alh	ATP6AP2
AdipoR.1	0.00733741852605425	0.948495422597382	0.2	0.049	1	atlas_24h_alh	AdipoR
Cortactin	0.00736728284390982	0.66592642739557	0.156	0.025	1	atlas_24h_alh	Cortactin
Arc42	0.00736728284390982	0.560435111737422	0.156	0.025	1	atlas_24h_alh	Arc42
CG9132.1	0.00736728284390982	0.50583563587836	0.156	0.025	1	atlas_24h_alh	CG9132
Tusp	0.00736728284390982	0.458528881119368	0.156	0.025	1	atlas_24h_alh	Tusp
eIF3m.1	0.00747364501388148	0.430233030642427	0.333	0.111	1	atlas_24h_alh	eIF3m
ATPsynO	0.00752837838340422	0.40081372024489	0.778	0.469	1	atlas_24h_alh	ATPsynO
MESK2.1	0.00759714098247836	0.509397025776912	0.956	0.704	1	atlas_24h_alh	MESK2
Diap2	0.00762210805926993	0.502280771141193	0.156	0.025	1	atlas_24h_alh	Diap2
Task7	0.00762210805926993	0.450738521005474	0.156	0.025	1	atlas_24h_alh	Task7
CG17065	0.00762210805926993	0.447039191447335	0.156	0.025	1	atlas_24h_alh	CG17065
RpS3	0.00766471294037619	0.383787998275268	0.867	0.667	1	atlas_24h_alh	RpS3
CG9034	0.00767949301897846	0.441268855140224	0.733	0.395	1	atlas_24h_alh	CG9034
CrebB.1	0.00776435501703418	0.612105427908621	0.178	0.037	1	atlas_24h_alh	CrebB
qkr58E-3.1	0.00776435501703418	0.531400171944939	0.178	0.037	1	atlas_24h_alh	qkr58E-3
TBCB.1	0.0078085313952992	0.302219153910444	0.356	0.123	1	atlas_24h_alh	TBCB
CG13551	0.00812783125131249	0.406321293779604	0.711	0.469	1	atlas_24h_alh	CG13551
RpL22.1	0.00823905906154961	0.561711029053222	0.489	0.235	1	atlas_24h_alh	RpL22
sns.1	0.00825761818942689	0.481333305953043	0.178	0.037	1	atlas_24h_alh	sns
RpS14b.1	0.00834030389499078	0.590651288305323	0.533	0.259	1	atlas_24h_alh	RpS14b
CG5902.1	0.00843465770031558	0.306649308369924	0.156	0.025	1	atlas_24h_alh	CG5902
eIF5	0.00843465770031558	0.10302984244954	0.156	0.025	1	atlas_24h_alh	eIF5
CG12163.1	0.00851461290019742	0.308789772643705	0.178	0.037	1	atlas_24h_alh	CG12163
Wdfy2.1	0.00858550793152167	0.348101577125856	0.311	0.099	1	atlas_24h_alh	Wdfy2
mt:ND4.1	0.00876025960984463	0.723846556327601	0.756	0.519	1	atlas_24h_alh	mt:ND4
Sac1	0.00877873581301771	0.28253880101868	0.178	0.037	1	atlas_24h_alh	Sac1
lncRNA:CR40469.1	0.00934138585433233	0.72504539326689	0.489	0.235	1	atlas_24h_alh	lncRNA:CR40469
twr	0.00934138585433233	0.393305467866472	0.511	0.222	1	atlas_24h_alh	twr
CG5174.1	0.0093623499320298	0.286387272978661	0.489	0.222	1	atlas_24h_alh	CG5174
NAT1	0.00937428944477725	0.621143761695437	0.222	0.062	1	atlas_24h_alh	NAT1
CaBP1	0.00937857465818619	0.741504307892262	0.244	0.074	1	atlas_24h_alh	CaBP1
GlyRS.1	0.00941039590037244	0.511689032915774	0.356	0.136	1	atlas_24h_alh	GlyRS
RpS3A.1	0.00950202386290256	0.343078063826827	0.956	0.79	1	atlas_24h_alh	RpS3A
Rho1.1	0.00960408545502206	0.489181523947919	0.644	0.333	1	atlas_24h_alh	Rho1
mRpS5.1	0.00960717812344648	0.50072990505581	0.444	0.198	1	atlas_24h_alh	mRpS5
Npc2a.1	0.00961557265549572	0.514242384215757	0.178	0.037	1	atlas_24h_alh	Npc2a
CG7332.1	0.00961557265549572	0.510576694833965	0.178	0.037	1	atlas_24h_alh	CG7332
CG2698.1	0.00962435884031447	0.623753412146354	0.222	0.062	1	atlas_24h_alh	CG2698
mt:ND2.1	0.00974678062235428	0.593854941310913	0.2	0.049	1	atlas_24h_alh	mt:ND2
cdc14.1	0.00980095452228973	-1.03489500901124	0.289	0.481	1	atlas_24h_alh	cdc14
colt	0.00990992263506554	0.442226074639145	0.178	0.037	1	atlas_24h_alh	colt
CG40472.1	0.0100705559989072	0.471256546406151	0.622	0.333	1	atlas_24h_alh	CG40472
FRG1	0.0103057818468761	0.495497239488708	0.2	0.049	1	atlas_24h_alh	FRG1
Pfdn2	0.0103742845842996	0.643528862682223	0.533	0.284	1	atlas_24h_alh	Pfdn2
nAChRbeta2	0.0104106266084007	0.594020350621903	0.222	0.062	1	atlas_24h_alh	nAChRbeta2
capt.1	0.0104106266084007	0.371305748225862	0.222	0.062	1	atlas_24h_alh	capt
hwt	0.0104832946740004	0.286771888852615	0.4	0.16	1	atlas_24h_alh	hwt
CG42540	0.0107221728994822	0.695693126688149	0.6	0.333	1	atlas_24h_alh	CG42540
CG7414	0.0108599342890833	0.599915979724348	0.311	0.111	1	atlas_24h_alh	CG7414
CG8036.1	0.0115048059104541	0.528593089255178	0.267	0.086	1	atlas_24h_alh	CG8036
Usp14.1	0.0115048059104541	0.302063650082813	0.267	0.086	1	atlas_24h_alh	Usp14
EMC2A	0.011510061316487	0.415976806075366	0.2	0.049	1	atlas_24h_alh	EMC2A
hoe1.1	0.0115155349228487	0.697563557353976	0.4	0.173	1	atlas_24h_alh	hoe1
CG13506.1	0.0116086592756993	0.225218795956223	0.489	0.21	1	atlas_24h_alh	CG13506
Vps29	0.0117098235317144	0.383549784640249	0.244	0.074	1	atlas_24h_alh	Vps29
RpL13	0.0117228526545865	0.419497697985986	0.911	0.691	1	atlas_24h_alh	RpL13
CG2246.1	0.0117754834537735	0.522777211784631	0.267	0.086	1	atlas_24h_alh	CG2246
CG1090.1	0.0118048161381058	0.689290456639253	0.289	0.099	1	atlas_24h_alh	CG1090
uzip.1	0.0119828983213359	0.852384309083091	0.333	0.136	1	atlas_24h_alh	uzip
CG17321	0.0121577955288021	0.504119857137474	0.2	0.049	1	atlas_24h_alh	CG17321
Arl8.1	0.0123338370086623	0.452341421260499	0.267	0.086	1	atlas_24h_alh	Arl8
SdhB	0.0124185869978938	0.480231187627204	0.4	0.173	1	atlas_24h_alh	SdhB
UQCR-C2	0.0124691859913662	0.375911104873271	0.556	0.272	1	atlas_24h_alh	UQCR-C2
CG34015	0.0124714776294777	0.306333749005311	0.222	0.062	1	atlas_24h_alh	CG34015
Trxr-1	0.0129015927745931	0.46562400999732	0.244	0.074	1	atlas_24h_alh	Trxr-1
mRpL12	0.0129155173840484	0.338929783466322	0.267	0.086	1	atlas_24h_alh	mRpL12
Arf79F.1	0.0130522834471148	0.171366228877807	0.511	0.235	1	atlas_24h_alh	Arf79F
Arpc1.1	0.0132153582235011	0.435326091857139	0.267	0.086	1	atlas_24h_alh	Arpc1
scf	0.0135213370413828	0.414509049224019	0.267	0.086	1	atlas_24h_alh	scf
ScsbetaA.1	0.013543494806181	0.537016284692744	0.422	0.185	1	atlas_24h_alh	ScsbetaA
Ost48	0.0136352373654858	0.549404051103858	0.4	0.173	1	atlas_24h_alh	Ost48
wap	0.0145413800144767	0.327433809204218	0.244	0.074	1	atlas_24h_alh	wap
fd59A	0.0147081800063946	0.328180081046679	0.289	0.099	1	atlas_24h_alh	fd59A
Eip74EF.1	0.0147458146545676	-0.81990321907237	0	0.123	1	atlas_24h_alh	Eip74EF
slgA.1	0.0148194492079462	0.454758007705501	0.556	0.284	1	atlas_24h_alh	slgA
CG31715	0.0151801326066704	0.546062193901532	0.489	0.235	1	atlas_24h_alh	CG31715
Ptp99A.1	0.0152019450597752	-1.12539506431574	0.422	0.543	1	atlas_24h_alh	Ptp99A
cac.1	0.0155787304602638	0.626831668248481	0.711	0.432	1	atlas_24h_alh	cac
GstO2	0.0158440162937795	0.246555199988509	0.267	0.086	1	atlas_24h_alh	GstO2
Uhg5	0.0162530991762518	0.418267360970042	0.133	0.025	1	atlas_24h_alh	Uhg5
TBC1D16.1	0.0164053395211019	0.612638117926722	0.378	0.16	1	atlas_24h_alh	TBC1D16
Khc-73.1	0.0165094294178843	0.304732415708035	0.333	0.136	1	atlas_24h_alh	Khc-73
CG9674.1	0.0166926190522891	0.597641796827537	0.289	0.111	1	atlas_24h_alh	CG9674
mt:ATPase8.1	0.0167963341120336	0.759549025099978	0.133	0.025	1	atlas_24h_alh	mt:ATPase8
CG30419.1	0.0168413525592073	0.239210175644483	0.422	0.173	1	atlas_24h_alh	CG30419
EndoG	0.0173554435468392	0.508913493356476	0.133	0.025	1	atlas_24h_alh	EndoG
CG9257.1	0.0175484008803672	0.24205018407375	0.244	0.074	1	atlas_24h_alh	CG9257
sli	0.0177747798649542	0.836858515567048	0.2	0.062	1	atlas_24h_alh	sli
CG33169.1	0.0178009263497166	-1.19026475761711	0.111	0.272	1	atlas_24h_alh	CG33169
eys	0.0178406040028305	0.480448916877741	0.511	0.259	1	atlas_24h_alh	eys
128up	0.0179308078735693	0.682369820253811	0.133	0.025	1	atlas_24h_alh	128up
tzn	0.0179308078735693	0.455603393009955	0.133	0.025	1	atlas_24h_alh	tzn
Jwa	0.018065738881744	0.243230009717291	0.489	0.222	1	atlas_24h_alh	Jwa
CG17202	0.0180723415362091	0.569760248730975	0.378	0.173	1	atlas_24h_alh	CG17202
Cad87A.1	0.0181459884924246	0.523552075514384	0.289	0.111	1	atlas_24h_alh	Cad87A
Glo1.1	0.0181515744675253	0.458787329018282	0.622	0.321	1	atlas_24h_alh	Glo1
VhaAC45.1	0.0181659929456847	0.391522831000163	0.711	0.383	1	atlas_24h_alh	VhaAC45
RpII18.1	0.0183776971437089	-1.07016553920151	0.222	0.395	1	atlas_24h_alh	RpII18
Mdh2	0.0183828372053372	0.212449732183827	0.556	0.272	1	atlas_24h_alh	Mdh2
lncRNA:roX1	0.0183828372053372	-1.01716683130799	0.244	0.444	1	atlas_24h_alh	lncRNA:roX1
CG10527.1	0.0184344445830114	0.419718064572678	0.644	0.42	1	atlas_24h_alh	CG10527
hoe2.1	0.018522813758665	0.494710573298119	0.133	0.025	1	atlas_24h_alh	hoe2
ttm50	0.0185568449450588	0.65277855424977	0.178	0.049	1	atlas_24h_alh	ttm50
CycG.1	0.0186657521159062	0.346082925834588	0.689	0.358	1	atlas_24h_alh	CycG
Rpn1	0.0186922085889578	0.874943384059556	0.2	0.062	1	atlas_24h_alh	Rpn1
Lrp4.1	0.0189223293878823	0.384495113703633	0.333	0.136	1	atlas_24h_alh	Lrp4
COX4	0.018982473118185	0.500095325824786	0.8	0.506	1	atlas_24h_alh	COX4
ND-B14.5B	0.0190402400354484	0.396972542188604	0.8	0.481	1	atlas_24h_alh	ND-B14.5B
Scsalpha1	0.0190892894877407	0.266216284289749	0.422	0.21	1	atlas_24h_alh	Scsalpha1
CG6700	0.0193042505172587	-1.14555945934718	0.222	0.37	1	atlas_24h_alh	CG6700
CG8369	0.0195240211282759	1.10370403100027	0.156	0.037	1	atlas_24h_alh	CG8369
Idi	0.0195240211282759	0.539612970332091	0.156	0.037	1	atlas_24h_alh	Idi
Non1.1	0.019578894921731	0.465497634017685	0.178	0.049	1	atlas_24h_alh	Non1
Pop2	0.0196507983188579	0.542574728658124	0.2	0.062	1	atlas_24h_alh	Pop2
Arpc4	0.0197286518562727	0.318678670769685	0.556	0.259	1	atlas_24h_alh	Arpc4
Agpat3.1	0.0197583283011143	0.594618069498512	0.133	0.025	1	atlas_24h_alh	Agpat3
Pu	0.0197583283011143	0.582563445365215	0.133	0.025	1	atlas_24h_alh	Pu
CG10576.1	0.0197583283011143	0.442495248692547	0.133	0.025	1	atlas_24h_alh	CG10576
lt	0.0197583283011143	0.414091670103003	0.133	0.025	1	atlas_24h_alh	lt
cin	0.0197583283011143	0.38492439555958	0.133	0.025	1	atlas_24h_alh	cin
mRpL41	0.0197583283011143	0.367981873178962	0.133	0.025	1	atlas_24h_alh	mRpL41
CG6044.1	0.0200066404341802	0.53448700060459	0.911	0.765	1	atlas_24h_alh	CG6044
Rgk1.1	0.0200094159671719	-1.12377815850401	0.356	0.481	1	atlas_24h_alh	Rgk1
RpS24	0.0200349802385565	0.425522436357809	0.867	0.765	1	atlas_24h_alh	RpS24
Cdk5alpha	0.0200982125089356	0.514584175778325	0.156	0.037	1	atlas_24h_alh	Cdk5alpha
CG5355.1	0.0203243059685268	0.390971221485036	0.289	0.111	1	atlas_24h_alh	CG5355
CG7461	0.0204026417426726	0.307622092137132	0.133	0.025	1	atlas_24h_alh	CG7461
CG34357	0.0204026417426726	0.276068205823183	0.133	0.025	1	atlas_24h_alh	CG34357
Hacd2	0.0204026417426726	0.274967540335444	0.133	0.025	1	atlas_24h_alh	Hacd2
schlank	0.0206517323068306	0.377716913837696	0.733	0.444	1	atlas_24h_alh	schlank
AP-1-2beta.1	0.0209253116517703	0.704811068351735	0.244	0.086	1	atlas_24h_alh	AP-1-2beta
sbm	0.0209322195920431	0.416005680294272	0.267	0.099	1	atlas_24h_alh	sbm
CSN5	0.0210652063160674	0.19884376507443	0.133	0.025	1	atlas_24h_alh	CSN5
beta'COP	0.0210652063160674	0.121158461916577	0.133	0.025	1	atlas_24h_alh	beta'COP
CG8320	0.0211691463751006	0.585913962902663	0.2	0.062	1	atlas_24h_alh	CG8320
Sgt1	0.0212528846620678	-0.705565505100984	0	0.111	1	atlas_24h_alh	Sgt1
ND-51	0.0213369719802638	0.375969236913659	0.356	0.148	1	atlas_24h_alh	ND-51
Fas1.1	0.021388303920671	0.493646181591045	0.289	0.111	1	atlas_24h_alh	Fas1
eIF3e.1	0.021388303920671	0.359311738171759	0.289	0.111	1	atlas_24h_alh	eIF3e
CG9240	0.021861403650965	0.632602556517535	0.222	0.074	1	atlas_24h_alh	CG9240
mRpL16	0.0222372712931815	0.506256986112098	0.2	0.062	1	atlas_24h_alh	mRpL16
Hsp60A	0.0223015564211275	0.372428143123433	0.267	0.099	1	atlas_24h_alh	Hsp60A
CG9917.1	0.022324442708576	0.454527246443351	0.4	0.185	1	atlas_24h_alh	CG9917
GABPI	0.02235179127918	0.304137399383901	0.178	0.049	1	atlas_24h_alh	GABPI
Fur2.1	0.0223735337212413	0.28602500148985	0.222	0.074	1	atlas_24h_alh	Fur2
CG12547.1	0.0225448641364118	0.60745620413037	0.156	0.037	1	atlas_24h_alh	CG12547
Tom40	0.0225448641364118	0.520744742247671	0.156	0.037	1	atlas_24h_alh	Tom40
CG14341	0.0225448641364118	0.409345522504032	0.156	0.037	1	atlas_24h_alh	CG14341
Sf3a2	0.02294561721016	0.262382105993807	0.178	0.049	1	atlas_24h_alh	Sf3a2
Atg8a.1	0.0232127769403568	0.229562890428917	0.511	0.235	1	atlas_24h_alh	Atg8a
CG6843.1	0.0234255487865713	-0.796211527212695	0.022	0.148	1	atlas_24h_alh	CG6843
RR48361-transposable-element	0.0234255487865713	-0.871343039828207	0.022	0.148	1	atlas_24h_alh	RR48361-transposable-element
CG12910.1	0.0235015238590056	-1.09566823502686	0.067	0.21	1	atlas_24h_alh	CG12910
His3.3A	0.0235349932964883	0.344971577139943	0.644	0.37	1	atlas_24h_alh	His3.3A
RpII33.1	0.0235530993781941	0.498781368124614	0.178	0.049	1	atlas_24h_alh	RpII33
Wbp2.1	0.0236616155139918	0.351059657562408	0.289	0.111	1	atlas_24h_alh	Wbp2
RpL7A.1	0.0237992572358541	0.351606018314365	0.889	0.741	1	atlas_24h_alh	RpL7A
Zif	0.0238624819951192	0.351993821755695	0.156	0.037	1	atlas_24h_alh	Zif
GLS.1	0.0238624819951192	0.34279737152503	0.156	0.037	1	atlas_24h_alh	GLS
Bet3	0.0239272693141888	0.4247676815558	0.2	0.062	1	atlas_24h_alh	Bet3
CG5567	0.0242480815596749	0.435465572636706	0.267	0.099	1	atlas_24h_alh	CG5567
rogdi	0.024400779528589	0.195999516109492	0.244	0.086	1	atlas_24h_alh	rogdi
LTV1	0.0245459830468309	0.202798748186514	0.156	0.037	1	atlas_24h_alh	LTV1
CG1695.1	0.0247936549315999	-0.961748399978408	0.311	0.444	1	atlas_24h_alh	CG1695
Gpo1	0.024810043171949	0.42690407516223	0.178	0.049	1	atlas_24h_alh	Gpo1
psq.1	0.0248263977937254	-1.38159062036626	0.222	0.358	1	atlas_24h_alh	psq
hdc.1	0.0248267205410659	-0.836011285620729	0.2	0.37	1	atlas_24h_alh	hdc
Rpn3.1	0.0251148574861826	0.493415987296748	0.2	0.062	1	atlas_24h_alh	Rpn3
Picot	0.0251148574861826	0.431705009952387	0.2	0.062	1	atlas_24h_alh	Picot
CG17493.1	0.0251239164334939	0.407420617459991	0.289	0.111	1	atlas_24h_alh	CG17493
CG5862	0.0252463828456563	0.269842767470086	0.156	0.037	1	atlas_24h_alh	CG5862
CG7785	0.0252463828456563	0.213973813598495	0.156	0.037	1	atlas_24h_alh	CG7785
CG16903	0.0252463828456563	0.182351683174085	0.156	0.037	1	atlas_24h_alh	CG16903
LysRS	0.0254600175526968	0.34850076610262	0.178	0.049	1	atlas_24h_alh	LysRS
Ip259.1	0.0255924507665145	0.393395469613057	0.489	0.235	1	atlas_24h_alh	Ip259
Sap-r.1	0.0257275544988373	0.455749444059535	0.2	0.062	1	atlas_24h_alh	Sap-r
Baldspot	0.0258475438645774	0.365022411178931	0.356	0.148	1	atlas_24h_alh	Baldspot
CG10077.1	0.0260448771228022	0.282466725228524	0.4	0.185	1	atlas_24h_alh	CG10077
Mlf.1	0.0261246736596331	0.320741412784379	0.178	0.049	1	atlas_24h_alh	Mlf
Arl6IP1.1	0.0262367920623283	0.430560365931061	0.378	0.173	1	atlas_24h_alh	Arl6IP1
mRpL51	0.0263531369256213	0.349175308158196	0.2	0.062	1	atlas_24h_alh	mRpL51
Sytbeta.1	0.0265249440261343	-1.33809832337551	0.178	0.333	1	atlas_24h_alh	Sytbeta
CG11155.1	0.0270314859330944	0.439220920737458	0.489	0.259	1	atlas_24h_alh	CG11155
CG12054.1	0.0273988023866652	0.393380386710529	0.4	0.185	1	atlas_24h_alh	CG12054
Ntf-2	0.027845616586285	0.323230169754471	0.533	0.284	1	atlas_24h_alh	Ntf-2
CCT8	0.027845731053541	0.532281010551685	0.333	0.148	1	atlas_24h_alh	CCT8
EloC	0.0279699814365198	0.540805101133361	0.444	0.222	1	atlas_24h_alh	EloC
Mtch.1	0.0280099971521429	0.362156708603559	0.267	0.099	1	atlas_24h_alh	Mtch
CG5504.1	0.0280953919295653	0.371630673392454	0.222	0.074	1	atlas_24h_alh	CG5504
Atox1	0.0281132330738273	0.225969051730871	0.311	0.123	1	atlas_24h_alh	Atox1
Octbeta1R	0.0281192261213096	0.572959141392232	0.556	0.309	1	atlas_24h_alh	Octbeta1R
CG30015.1	0.0282093839641262	0.271316519572364	0.178	0.049	1	atlas_24h_alh	CG30015
Pgm1	0.0282319387336053	0.38851326384405	0.489	0.247	1	atlas_24h_alh	Pgm1
CG5214	0.0288010435785493	0.39586154881814	0.422	0.198	1	atlas_24h_alh	CG5214
Maf1.1	0.0289984956979345	0.673175684938922	0.244	0.099	1	atlas_24h_alh	Maf1
CG11122.1	0.0290541083933964	-0.8976051935025	0.2	0.346	1	atlas_24h_alh	CG11122
Chchd3	0.029380063581669	0.494007415550106	0.222	0.074	1	atlas_24h_alh	Chchd3
CG42750.1	0.0296361010001463	-1.2085088974878	0.133	0.284	1	atlas_24h_alh	CG42750
ssp3.1	0.029677511404657	0.117523838890753	0.178	0.049	1	atlas_24h_alh	ssp3
Nlg3.1	0.0297580523348864	-1.36185127580232	0.2	0.321	1	atlas_24h_alh	Nlg3
eIF4A.1	0.0298705801662251	0.290875136468394	0.844	0.556	1	atlas_24h_alh	eIF4A
Eip63E	0.0299550371003111	0.406397452183041	0.667	0.383	1	atlas_24h_alh	Eip63E
vih	0.0303894394832756	0.146223557208131	0.2	0.062	1	atlas_24h_alh	vih
RpL24	0.0304385372091551	0.373872657825636	0.867	0.741	1	atlas_24h_alh	RpL24
Nap1	0.0305199381222861	0.212587369146572	0.467	0.222	1	atlas_24h_alh	Nap1
mRpL22	0.0306415832218487	0.473510671892037	0.289	0.123	1	atlas_24h_alh	mRpL22
Bap55	0.0307149514009184	0.285291869596958	0.222	0.074	1	atlas_24h_alh	Bap55
Cbp20	0.0307149514009184	0.232957088387005	0.222	0.074	1	atlas_24h_alh	Cbp20
Tif-IA	0.0307149514009184	-0.939892815225998	0.044	0.173	1	atlas_24h_alh	Tif-IA
mRpL52	0.0310498509699872	0.118937344764684	0.422	0.185	1	atlas_24h_alh	mRpL52
Gdh.1	0.0313097920617494	0.29330787114371	0.4	0.185	1	atlas_24h_alh	Gdh
stx	0.0321015885550125	-1.03335573449658	0.044	0.173	1	atlas_24h_alh	stx
Rap1.1	0.0321361286862236	-0.575264188071001	0.689	0.802	1	atlas_24h_alh	Rap1
CG8891	0.0321945561295045	0.25651931157221	0.244	0.086	1	atlas_24h_alh	CG8891
SelT	0.032359276612052	0.344747718520245	0.4	0.185	1	atlas_24h_alh	SelT
Fkbp39	0.0324833994621779	0.485413015522928	0.444	0.235	1	atlas_24h_alh	Fkbp39
Rpn10	0.0330273885832361	0.210809393423747	0.289	0.111	1	atlas_24h_alh	Rpn10
CG4080	0.0333451879150552	-0.962690923875668	0.089	0.222	1	atlas_24h_alh	CG4080
bic.1	0.0337172268232883	0.482335386188343	0.756	0.506	1	atlas_24h_alh	bic
Ggamma30A	0.034029801295379	-0.712644852059205	0.889	0.741	1	atlas_24h_alh	Ggamma30A
Scgbeta	0.0342877307644366	-0.175048860194878	0.333	0.136	1	atlas_24h_alh	Scgbeta
eag	0.0348644657764451	0.384945139968503	0.444	0.222	1	atlas_24h_alh	eag
Pgk	0.0354677485586943	0.439174492022724	0.711	0.469	1	atlas_24h_alh	Pgk
Prosalpha3	0.036074477405011	0.398114868950479	0.467	0.235	1	atlas_24h_alh	Prosalpha3
mew	0.0361962636110487	0.320415783829051	0.378	0.173	1	atlas_24h_alh	mew
CG15891	0.03646749697052	0.117352067836375	0.311	0.123	1	atlas_24h_alh	CG15891
Epac	0.0369684213598402	0.470091230612173	0.289	0.123	1	atlas_24h_alh	Epac
CG31705.1	0.0373000884542982	0.641864607043999	0.444	0.235	1	atlas_24h_alh	CG31705
Desat1.1	0.0377836663294345	0.48909061024996	0.244	0.099	1	atlas_24h_alh	Desat1
alphaTub84D.1	0.0382310086146453	0.272413122867537	0.622	0.346	1	atlas_24h_alh	alphaTub84D
CG12594	0.0390953761126125	0.492464212137198	0.556	0.296	1	atlas_24h_alh	CG12594
chic.1	0.0393472132750484	0.374776282816692	0.822	0.556	1	atlas_24h_alh	chic
UQCR-11.1	0.039450119727799	-0.547774694584505	0.778	0.914	1	atlas_24h_alh	UQCR-11
vsg	0.0396120497200441	0.542963462953953	0.222	0.086	1	atlas_24h_alh	vsg
PIP4K	0.0396330852766113	0.265983385574698	0.333	0.148	1	atlas_24h_alh	PIP4K
CG11752	0.0396490951629238	0.376383674554605	0.533	0.309	1	atlas_24h_alh	CG11752
Spase25	0.0396792969655708	0.548647358375952	0.333	0.16	1	atlas_24h_alh	Spase25
CG43740	0.0396792969655708	0.414603135375254	0.333	0.16	1	atlas_24h_alh	CG43740
FBti0019148	0.0398665214021034	-0.776225263763843	0.044	0.173	1	atlas_24h_alh	FBti0019148
fipi	0.0405833267336839	0.658034969725703	0.378	0.198	1	atlas_24h_alh	fipi
CG33129	0.0405833267336839	0.405172403473937	0.378	0.198	1	atlas_24h_alh	CG33129
Pdhb	0.0412674851324697	0.285360952978409	0.378	0.173	1	atlas_24h_alh	Pdhb
Shab.1	0.0412882500177696	0.52292296957123	0.222	0.086	1	atlas_24h_alh	Shab
Roc2	0.0413694581847343	0.186585783074625	0.311	0.136	1	atlas_24h_alh	Roc2
hrm	0.041405982204437	0.244083883691178	0.267	0.111	1	atlas_24h_alh	hrm
Rab1.1	0.0414550144671893	0.317201603769462	0.444	0.235	1	atlas_24h_alh	Rab1
ATPCL.1	0.0421486352406716	0.500061439414921	0.222	0.086	1	atlas_24h_alh	ATPCL
Vps28	0.0425826561182738	0.418975481516732	0.2	0.074	1	atlas_24h_alh	Vps28
Srp9	0.0433887399027545	0.356530095974952	0.244	0.099	1	atlas_24h_alh	Srp9
GstZ2.1	0.0435370150903675	0.351522512391759	0.4	0.21	1	atlas_24h_alh	GstZ2
TM9SF2	0.0438345930505477	0.466804742238441	0.178	0.062	1	atlas_24h_alh	TM9SF2
Ras85D.1	0.0439149709328649	0.406358067242498	0.222	0.086	1	atlas_24h_alh	Ras85D
CCT3	0.0447331257797506	-0.247441000940454	0.378	0.173	1	atlas_24h_alh	CCT3
CG8929	0.0451137251252044	0.386073796105576	0.244	0.099	1	atlas_24h_alh	CG8929
Ykt6.1	0.0451137251252044	0.305679576607839	0.244	0.099	1	atlas_24h_alh	Ykt6
CG3556	0.0453676472818926	0.253910447341139	0.578	0.321	1	atlas_24h_alh	CG3556
Rab14	0.0454330633991618	0.46145174502886	0.2	0.074	1	atlas_24h_alh	Rab14
Adk2.1	0.0454763522666722	0.295504327956636	0.267	0.111	1	atlas_24h_alh	Adk2
Stoml2	0.0454763522666722	0.251781822601426	0.267	0.111	1	atlas_24h_alh	Stoml2
CG17272	0.045589499424438	0.419980834388649	0.4	0.21	1	atlas_24h_alh	CG17272
Mpcp2.1	0.0456169086303332	0.214378889597173	0.422	0.21	1	atlas_24h_alh	Mpcp2
ATPsynbeta	0.0458378569324669	0.337238012991949	0.778	0.519	1	atlas_24h_alh	ATPsynbeta
CG33090.1	0.0466814101240754	0.306260636178422	0.222	0.086	1	atlas_24h_alh	CG33090
Uck	0.046896174064589	0.351378835002377	0.244	0.099	1	atlas_24h_alh	Uck
ATPsyndelta	0.0473814691111913	0.27979189232751	0.622	0.346	1	atlas_24h_alh	ATPsyndelta
GstO3.1	0.0475247093195804	0.21211739373264	0.356	0.16	1	atlas_24h_alh	GstO3
ND-42	0.0478085290167127	0.37173939991692	0.244	0.099	1	atlas_24h_alh	ND-42
CG12531	0.047821333061973	-1.04597648339417	0.244	0.358	1	atlas_24h_alh	CG12531
CG2918.1	0.0480312701713051	0.763646641320103	0.178	0.062	1	atlas_24h_alh	CG2918
LPCAT.1	0.0487375083481195	0.453131036409459	0.244	0.099	1	atlas_24h_alh	LPCAT
CG44774	0.0489446576009583	-1.05726735162804	0.111	0.235	1	atlas_24h_alh	CG44774
Ca-beta	0.0491316644931989	0.248493941916256	0.178	0.062	1	atlas_24h_alh	Ca-beta
Rab7	0.0492855509508052	0.391248450716343	0.333	0.16	1	atlas_24h_alh	Rab7
CG17271.1	0.0493662788993908	0.37368275915404	0.156	0.049	1	atlas_24h_alh	CG17271
CG13623	0.0493662788993908	0.313524019009215	0.156	0.049	1	atlas_24h_alh	CG13623
MED18	0.0493662788993908	-0.761230349569328	0.022	0.123	1	atlas_24h_alh	MED18
dpr10	0.0493662788993908	-0.773720839638218	0.022	0.123	1	atlas_24h_alh	dpr10
Vps2	0.0493768234327647	0.278781086309662	0.333	0.148	1	atlas_24h_alh	Vps2
AcCoAS.1	0.049522600628085	0.29940784447774	0.378	0.185	1	atlas_24h_alh	AcCoAS
CG11699	0.0499949264376731	-0.144596221823903	0.378	0.173	1	atlas_24h_alh	CG11699
Msp300.1	2.28979507642053e-11	1.672043663372	0.97	0.849	2.93047973880299e-07	atlas_48h_alh	Msp300
hdc.2	2.87865964250845e-11	1.41110311928941	0.758	0.151	3.68410861048232e-07	atlas_48h_alh	hdc
Arc1.1	1.37642712128643e-10	2.87298333827814	0.606	0.097	1.76155142982237e-06	atlas_48h_alh	Arc1
Hsp23.2	1.38267087595014e-09	2.06989954752051	0.939	0.516	1.76954218704099e-05	atlas_48h_alh	Hsp23
lncRNA:noe.1	1.01608395422765e-08	2.89853817810477	0.818	0.409	0.000130038424462054	atlas_48h_alh	lncRNA:noe
CG42394	1.14900149822611e-08	-1.73457787414671	0.848	0.989	0.000147049211742978	atlas_48h_alh	CG42394
Eip74EF.2	3.82779079461074e-08	1.5252836914059	0.303	0	0.000489880665894282	atlas_48h_alh	Eip74EF
pros.1	6.29239815991159e-07	1.65470456361212	0.424	0.054	0.00805301116505485	atlas_48h_alh	pros
CG9034.1	2.49511645374813e-06	-1.75865315003915	0.152	0.645	0.0319325003750686	atlas_48h_alh	CG9034
tau.1	3.48447085731367e-06	1.45241422677346	0.606	0.237	0.0445942580319003	atlas_48h_alh	tau
CG17124.1	3.64083132647357e-06	-1.58584731941726	0.333	0.785	0.0465953593162088	atlas_48h_alh	CG17124
Stat92E	5.55333878035065e-06	1.19368086325757	0.212	0	0.0710716297109276	atlas_48h_alh	Stat92E
Bacc.1	7.43830815608606e-06	-1.55903472293912	0.515	0.839	0.0951954677815893	atlas_48h_alh	Bacc
ND-B14.5B.1	1.17935308530538e-05	-1.42286847213154	0.273	0.71	0.150933607857382	atlas_48h_alh	ND-B14.5B
Rap1.2	1.43850412744426e-05	-1.23821218002342	0.606	0.817	0.184099758230316	atlas_48h_alh	Rap1
Lis-1.1	1.85989683673465e-05	1.64417789905055	0.545	0.215	0.2380295971653	atlas_48h_alh	Lis-1
luna.1	2.10938915655278e-05	-1.58629913924478	0.424	0.817	0.269959624255625	atlas_48h_alh	luna
crol.1	4.86135056719446e-05	-1.65521293763989	0.182	0.591	0.622155645589547	atlas_48h_alh	crol
CG13868.1	5.29936482815584e-05	1.15665150982805	0.273	0.032	0.678212710707385	atlas_48h_alh	CG13868
CG3566.1	5.71064040341541e-05	-1.6486892681763	0.03	0.419	0.730847758829104	atlas_48h_alh	CG3566
CG14312.1	6.20976208208661e-05	-1.58132077932214	0.121	0.548	0.794725351265444	atlas_48h_alh	CG14312
RhoGAP71E.1	6.61403376679181e-05	-1.56328478628637	0.091	0.484	0.846464041474016	atlas_48h_alh	RhoGAP71E
eff.1	7.14466969114529e-05	1.38737011269677	0.758	0.505	0.914374827072774	atlas_48h_alh	eff
sn	8.23774739780405e-05	1.52785056648531	0.394	0.108	1	atlas_48h_alh	sn
RpL31.1	8.67157069200777e-05	-0.938001482020962	0.727	0.86	1	atlas_48h_alh	RpL31
ATPsynG.1	8.85357491007667e-05	-1.00989557901781	0.606	0.849	1	atlas_48h_alh	ATPsynG
CG44325.1	9.61273487751614e-05	1.27444710165025	0.545	0.237	1	atlas_48h_alh	CG44325
CG4341	0.000114621798471251	1.68023493780104	0.273	0.043	1	atlas_48h_alh	CG4341
lncRNA:roX1.1	0.000122250875939497	1.55342181457066	0.606	0.29	1	atlas_48h_alh	lncRNA:roX1
RNASEK	0.000139187964336426	-0.827039546133576	0.727	0.935	1	atlas_48h_alh	RNASEK
RR48361-transposable-element.1	0.000141918798396462	1.23369543120051	0.273	0.043	1	atlas_48h_alh	RR48361-transposable-element
CG43222.1	0.000181372435281228	-0.910403214040976	0.758	0.914	1	atlas_48h_alh	CG43222
mRpS14	0.000220024521048652	-1.13722337918203	0.273	0.656	1	atlas_48h_alh	mRpS14
pHCl-1.1	0.000220285894812018	1.51211805758949	0.242	0.032	1	atlas_48h_alh	pHCl-1
Naa15-16.1	0.000240779022242495	0.877554774441579	0.242	0.032	1	atlas_48h_alh	Naa15-16
CaMKII.1	0.000252807819843364	0.764552408971976	0.879	0.677	1	atlas_48h_alh	CaMKII
nolo	0.000279412102279611	0.88073913905751	0.545	0.204	1	atlas_48h_alh	nolo
cindr.1	0.000283932160609451	-1.30853254533543	0.455	0.731	1	atlas_48h_alh	cindr
CG6329.1	0.00028850788440132	0.988633354974334	0.848	0.72	1	atlas_48h_alh	CG6329
RpS15Aa.1	0.000291242740491854	-0.964118570763126	0.545	0.796	1	atlas_48h_alh	RpS15Aa
PMCA.1	0.000324802822415076	1.26430491824257	0.758	0.538	1	atlas_48h_alh	PMCA
Cals.1	0.000344803095496397	1.22489095922794	0.606	0.333	1	atlas_48h_alh	Cals
Tif-IA.1	0.00042347238552018	1.12088712163585	0.303	0.065	1	atlas_48h_alh	Tif-IA
Patronin.1	0.000460538060240531	1.22762516608895	0.242	0.043	1	atlas_48h_alh	Patronin
CG9065	0.000474057286205379	-1.18476835824053	0.121	0.495	1	atlas_48h_alh	CG9065
Syn1.1	0.000477668385350548	-0.671601412661713	0.03	0.366	1	atlas_48h_alh	Syn1
ND-B15.1	0.000491788703981513	-1.08614350701443	0.273	0.624	1	atlas_48h_alh	ND-B15
Uch.2	0.000531398911927953	1.34433481398346	0.697	0.441	1	atlas_48h_alh	Uch
RpII18.2	0.000555008179550329	-1.57064970307864	0.091	0.419	1	atlas_48h_alh	RpII18
Spase12.1	0.000590162220473518	-1.29539296692956	0.152	0.505	1	atlas_48h_alh	Spase12
ATPsynF.1	0.000595306392338155	-0.769188879643134	0.788	0.935	1	atlas_48h_alh	ATPsynF
ATPsynCF6.1	0.000628287509503859	-1.0377832510214	0.576	0.731	1	atlas_48h_alh	ATPsynCF6
Nepl3	0.000701911957829085	0.860469737838874	0.121	0	1	atlas_48h_alh	Nepl3
CG6379	0.000701911957829085	0.815068668428282	0.121	0	1	atlas_48h_alh	CG6379
qm	0.000701911957829085	0.788450089362562	0.121	0	1	atlas_48h_alh	qm
CG42672	0.000701911957829085	0.768725358162163	0.121	0	1	atlas_48h_alh	CG42672
Hsl	0.000701911957829085	0.620329856341029	0.121	0	1	atlas_48h_alh	Hsl
l(3)80Fg.1	0.000704713401989742	1.33750957482581	0.576	0.301	1	atlas_48h_alh	l(3)80Fg
RpL10.2	0.000750868103606009	-0.84494712058509	0.758	0.86	1	atlas_48h_alh	RpL10
lap.1	0.000813839892948671	1.34143048351734	0.394	0.151	1	atlas_48h_alh	lap
ps	0.000822627015585754	-0.809432384507633	0.667	0.849	1	atlas_48h_alh	ps
Tsp42En.1	0.000903707735821212	-1.36971457426409	0.242	0.559	1	atlas_48h_alh	Tsp42En
CG8839	0.00091787510588079	0.950989218730082	0.212	0.032	1	atlas_48h_alh	CG8839
Chchd2	0.000923326006050548	-1.17903473354453	0.242	0.559	1	atlas_48h_alh	Chchd2
Cngl.1	0.000994411895390391	-1.51313147750991	0.273	0.581	1	atlas_48h_alh	Cngl
Trpm.1	0.000998729189513049	1.16514435054187	0.212	0.032	1	atlas_48h_alh	Trpm
Arpc4.1	0.0010009953718073	-1.14987369906545	0.121	0.452	1	atlas_48h_alh	Arpc4
COX8.1	0.00100243104509707	-0.763189166971453	0.788	0.925	1	atlas_48h_alh	COX8
Trx-2	0.00102020026574255	-0.758915537375378	0.758	0.882	1	atlas_48h_alh	Trx-2
fs(1)h.1	0.0010813525391232	-1.20630052535701	0.273	0.624	1	atlas_48h_alh	fs(1)h
CG31769	0.00110252723314252	0.681402996640407	0.152	0.011	1	atlas_48h_alh	CG31769
zetaCOP.1	0.00111206128987738	-1.12255273583014	0.152	0.495	1	atlas_48h_alh	zetaCOP
RpL36A	0.00111859100416249	-0.723066817015202	0.788	0.935	1	atlas_48h_alh	RpL36A
mew.1	0.00114691965060155	-1.21199454757745	0.03	0.323	1	atlas_48h_alh	mew
CG4502.1	0.00119045204107302	1.28209001574125	0.455	0.204	1	atlas_48h_alh	CG4502
CG4101.1	0.00125117326361829	-1.57717285157873	0.061	0.344	1	atlas_48h_alh	CG4101
NHP2.1	0.00136157608613376	-1.29519330623788	0	0.258	1	atlas_48h_alh	NHP2
Map205.1	0.00141953919744844	0.555042878173761	0.667	0.323	1	atlas_48h_alh	Map205
Myo81F.1	0.00144913812774043	1.54077965549357	0.242	0.054	1	atlas_48h_alh	Myo81F
Chd64.1	0.00145235821945043	-1.03993438035924	0.212	0.581	1	atlas_48h_alh	Chd64
Corin	0.00145502573583562	0.780505559208007	0.182	0.022	1	atlas_48h_alh	Corin
Sidpn	0.00148384574825451	1.06823886392097	0.303	0.086	1	atlas_48h_alh	Sidpn
Vha44.1	0.00148609399459778	-0.917529051189786	0.273	0.634	1	atlas_48h_alh	Vha44
CG31760.1	0.0015579885318997	1.06029548758604	0.242	0.054	1	atlas_48h_alh	CG31760
CG13364.1	0.0015586587482941	-1.09173479165698	0.545	0.806	1	atlas_48h_alh	CG13364
VGlut.1	0.00161281119184056	1.26038732918711	0.485	0.237	1	atlas_48h_alh	VGlut
mod.1	0.00165870999091044	1.45776901961848	0.424	0.194	1	atlas_48h_alh	mod
Gug	0.00170979477800747	-1.49593544643805	0.091	0.376	1	atlas_48h_alh	Gug
tmod.1	0.00174020306540389	1.19841255343496	0.364	0.14	1	atlas_48h_alh	tmod
pcs.1	0.0018665330927668	-1.07966476139095	0.182	0.527	1	atlas_48h_alh	pcs
Gdap2.1	0.00187865174474739	1.2855300632788	0.576	0.333	1	atlas_48h_alh	Gdap2
CG46339.1	0.00192764647749123	-1.24455185285122	0.273	0.57	1	atlas_48h_alh	CG46339
Sem1	0.00198543221973206	-0.901686951916892	0.515	0.753	1	atlas_48h_alh	Sem1
Snap25.1	0.00201548624008366	0.732144344337023	0.697	0.452	1	atlas_48h_alh	Snap25
CG5532.1	0.00204339903950618	-0.901140232943384	0.091	0.398	1	atlas_48h_alh	CG5532
Rtnl1.1	0.00204682879054137	0.908912867528122	0.909	0.785	1	atlas_48h_alh	Rtnl1
CG8860.1	0.00245780182544397	-1.0587863445192	0.303	0.602	1	atlas_48h_alh	CG8860
SdhB.1	0.00251083878959026	-1.21970898914257	0.061	0.323	1	atlas_48h_alh	SdhB
Rab3.1	0.00251936842687995	1.35636862494581	0.424	0.204	1	atlas_48h_alh	Rab3
sbb.1	0.00256663797562948	-1.00229834763057	0.455	0.753	1	atlas_48h_alh	sbb
PyK.1	0.00261822487681526	0.782930147327032	0.818	0.699	1	atlas_48h_alh	PyK
Dhit.1	0.00271792190472022	-0.772393137956214	0.545	0.849	1	atlas_48h_alh	Dhit
CG17816.1	0.00282640766111689	0.933687433376174	0.758	0.581	1	atlas_48h_alh	CG17816
lolal	0.00282926990173592	-1.10480108343957	0.242	0.548	1	atlas_48h_alh	lolal
Pfdn2.1	0.00289518103416235	-0.991653783790609	0.152	0.452	1	atlas_48h_alh	Pfdn2
Mdh2.1	0.00327892910257729	-0.441690508721394	0.152	0.452	1	atlas_48h_alh	Mdh2
CG1572	0.00328354031992456	-0.912248179604102	0.697	0.849	1	atlas_48h_alh	CG1572
lbm.1	0.00330071744277782	-1.19978218678737	0.273	0.591	1	atlas_48h_alh	lbm
CG32204.1	0.00335068211829772	1.00639519917136	0.485	0.215	1	atlas_48h_alh	CG32204
Gs1l	0.00342663774492295	-0.786990548175653	0.091	0.387	1	atlas_48h_alh	Gs1l
AANATL7	0.00343290394769123	-1.20271257323688	0.121	0.398	1	atlas_48h_alh	AANATL7
baf.1	0.00346128373805836	-1.10003625303294	0.182	0.473	1	atlas_48h_alh	baf
Dsp1.2	0.00346210212147233	-0.968066450913554	0.515	0.753	1	atlas_48h_alh	Dsp1
wdb	0.00346741917783918	0.958144327280476	0.667	0.462	1	atlas_48h_alh	wdb
Vps13.1	0.00357208001602436	0.86871210604305	0.242	0.065	1	atlas_48h_alh	Vps13
alph.1	0.00358472216822131	0.714323863259649	0.212	0.043	1	atlas_48h_alh	alph
Tlk.1	0.00358501006080413	-1.23578083680607	0.394	0.645	1	atlas_48h_alh	Tlk
CG13928.1	0.00383379432013551	1.32916823732865	0.576	0.376	1	atlas_48h_alh	CG13928
Moe.1	0.00392519000835864	-0.967337714409504	0.03	0.28	1	atlas_48h_alh	Moe
Pi3K21B	0.00393714276322229	0.916718394083377	0.182	0.032	1	atlas_48h_alh	Pi3K21B
Capr	0.00393714276322229	0.724086785471824	0.182	0.032	1	atlas_48h_alh	Capr
msk.1	0.00404393003885334	1.15610559361449	0.333	0.14	1	atlas_48h_alh	msk
Argk.1	0.00408245666187839	0.643253328852282	0.879	0.753	1	atlas_48h_alh	Argk
inaE	0.00424146955198652	-0.89897635858213	0.212	0.516	1	atlas_48h_alh	inaE
eEF1alpha2.1	0.00425134658338733	1.03054945473414	0.485	0.247	1	atlas_48h_alh	eEF1alpha2
CG5059	0.0043523142378757	1.43900873152282	0.152	0.022	1	atlas_48h_alh	CG5059
UQCR-14	0.0043533142710323	-0.51866872814183	0.727	0.892	1	atlas_48h_alh	UQCR-14
puc.1	0.00439857184179736	1.15037825695578	0.303	0.108	1	atlas_48h_alh	puc
ths	0.00447640050640386	1.01553467419151	0.242	0.065	1	atlas_48h_alh	ths
CG2685	0.00475062394898412	0.689030488563842	0.152	0.022	1	atlas_48h_alh	CG2685
lncRNA:CR44922	0.00475062394898412	0.627516245416965	0.152	0.022	1	atlas_48h_alh	lncRNA:CR44922
Nlg3.2	0.00482821538976492	-1.24028422330611	0.091	0.344	1	atlas_48h_alh	Nlg3
Act5C.2	0.00496919265274758	0.660101011887118	0.909	0.774	1	atlas_48h_alh	Act5C
Cyt-c-p	0.00497390919355754	-1.00505136423926	0.424	0.634	1	atlas_48h_alh	Cyt-c-p
Eaat2.1	0.00497589464773239	0.540984363201565	0.182	0.032	1	atlas_48h_alh	Eaat2
Atg18a	0.00502579244170934	0.85721906740887	0.121	0.011	1	atlas_48h_alh	Atg18a
htt	0.00502579244170934	0.780285864098425	0.121	0.011	1	atlas_48h_alh	htt
CG10970	0.00502579244170934	0.59289314415039	0.121	0.011	1	atlas_48h_alh	CG10970
Alk	0.00502873592868614	-0.998235918265557	0.576	0.796	1	atlas_48h_alh	Alk
mRpL42.1	0.00511943845400291	-1.12596931186075	0.121	0.398	1	atlas_48h_alh	mRpL42
Shaw.1	0.00512235622440709	0.525347410859878	0.212	0.043	1	atlas_48h_alh	Shaw
kcc	0.00513474891409003	0.803990976568117	0.394	0.161	1	atlas_48h_alh	kcc
CG10555	0.00520800912971416	1.25932818136067	0.273	0.086	1	atlas_48h_alh	CG10555
UQCR-Q.1	0.00520860873434943	-0.547756091377032	0.758	0.914	1	atlas_48h_alh	UQCR-Q
COX4.1	0.00525374925185319	-0.89129700975612	0.424	0.677	1	atlas_48h_alh	COX4
CG5516	0.00527773337222018	-0.989152197153161	0	0.204	1	atlas_48h_alh	CG5516
JTBR	0.00527773337222018	-0.995720287611095	0	0.204	1	atlas_48h_alh	JTBR
cnc	0.00528547602126659	0.979799369758029	0.212	0.054	1	atlas_48h_alh	cnc
CG8545	0.00528759250569122	0.6385976459596	0.121	0.011	1	atlas_48h_alh	CG8545
CG46301	0.00547372367053817	0.89841934052381	0.485	0.237	1	atlas_48h_alh	CG46301
ND-B14.1	0.00553506926470766	-0.976682816760384	0.394	0.645	1	atlas_48h_alh	ND-B14
CG43778	0.00556164922802733	0.703215717287695	0.121	0.011	1	atlas_48h_alh	CG43778
vg	0.00588578142716036	-1.0530813327132	0.182	0.452	1	atlas_48h_alh	vg
lncRNA:CR43334.1	0.00588715015271193	-1.50568855779832	0.061	0.29	1	atlas_48h_alh	lncRNA:CR43334
CG16711.1	0.00593979340730403	-0.951274095732973	0.212	0.495	1	atlas_48h_alh	CG16711
sws	0.00614853519640366	0.579303816481193	0.121	0.011	1	atlas_48h_alh	sws
Akt1	0.00614853519640366	0.559314083600772	0.121	0.011	1	atlas_48h_alh	Akt1
Dscam2.1	0.00620146120216034	-1.3335467924147	0.121	0.376	1	atlas_48h_alh	Dscam2
CG11000.1	0.00625008310606621	-1.09053179103484	0.333	0.581	1	atlas_48h_alh	CG11000
ND-23	0.00627724607877985	-0.852164365246949	0.03	0.258	1	atlas_48h_alh	ND-23
CG7154.1	0.0064688870336975	-1.00671024882218	0.061	0.301	1	atlas_48h_alh	CG7154
Dbp80	0.00654547483982705	0.970517949523434	0.273	0.086	1	atlas_48h_alh	Dbp80
unc-5	0.00669485347516079	0.537916242289418	0.152	0.022	1	atlas_48h_alh	unc-5
nAChRalpha6	0.00693158926495297	-0.652545124470558	0.788	0.968	1	atlas_48h_alh	nAChRalpha6
dysc.1	0.00695902423452095	-0.355703367035725	0.545	0.806	1	atlas_48h_alh	dysc
CG42750.2	0.0070641537743468	-1.37635834463981	0.061	0.29	1	atlas_48h_alh	CG42750
Syn	0.00709188016212193	1.03798617694003	0.515	0.29	1	atlas_48h_alh	Syn
rudhira	0.00715564650551307	0.752232027614547	0.485	0.247	1	atlas_48h_alh	rudhira
Sec63	0.00735890275492845	0.723404504629324	0.212	0.054	1	atlas_48h_alh	Sec63
Hipk	0.00745800130787917	0.702224411933493	0.303	0.118	1	atlas_48h_alh	Hipk
Pfdn5.1	0.00751763730047147	-0.958916495042832	0.242	0.516	1	atlas_48h_alh	Pfdn5
Tsp97E.1	0.00753400467811685	1.01278858758029	0.333	0.14	1	atlas_48h_alh	Tsp97E
CG10098.2	0.00765388161084963	-0.892905314610708	0.242	0.495	1	atlas_48h_alh	CG10098
tnc.1	0.00774333399715412	0.761512046306645	0.273	0.086	1	atlas_48h_alh	tnc
Octbeta1R.1	0.0078205892782622	-0.967203172028032	0.182	0.473	1	atlas_48h_alh	Octbeta1R
CG32767.1	0.0078666471644886	-0.898068980777765	0.212	0.505	1	atlas_48h_alh	CG32767
Syt1.1	0.00791929114674227	1.04327950787982	0.727	0.591	1	atlas_48h_alh	Syt1
Pits.1	0.00791929114674227	-0.712279148651531	0.485	0.677	1	atlas_48h_alh	Pits
CG4768	0.00815150758750908	0.978880910218262	0.182	0.043	1	atlas_48h_alh	CG4768
VhaM9.7-a	0.00829818733117515	-0.81939127682812	0.303	0.581	1	atlas_48h_alh	VhaM9.7-a
HmgZ	0.00867516846821362	-1.06366595435133	0.455	0.656	1	atlas_48h_alh	HmgZ
Dad.1	0.00868405180664194	0.866590972471298	0.242	0.075	1	atlas_48h_alh	Dad
CG34200.1	0.00874618789966146	-0.814041830839916	0.303	0.57	1	atlas_48h_alh	CG34200
mago.1	0.00888778035794509	-0.717372391904319	0	0.183	1	atlas_48h_alh	mago
Sbat.1	0.00888778035794509	-0.787075468126493	0	0.183	1	atlas_48h_alh	Sbat
CG14210.1	0.00888778035794509	-1.22301892683136	0	0.183	1	atlas_48h_alh	CG14210
CG11752.1	0.00892802703865326	-0.917584072678264	0.212	0.452	1	atlas_48h_alh	CG11752
Ubi-p5E.1	0.00898072461566355	1.183824762188	0.455	0.28	1	atlas_48h_alh	Ubi-p5E
NUCB1.1	0.00901094707664529	1.17645889868041	0.364	0.172	1	atlas_48h_alh	NUCB1
pyr.1	0.00936521906441655	0.700300291005482	0.576	0.312	1	atlas_48h_alh	pyr
lncRNA:alphagamma-element:CR32865.1	0.00939093040868572	1.2749408262622	0.333	0.151	1	atlas_48h_alh	lncRNA:alphagamma-element:CR32865
cdc14.2	0.0094825277898873	-1.08229141364417	0.242	0.473	1	atlas_48h_alh	cdc14
Vha26.2	0.00951210559328294	0.638898024870189	0.727	0.559	1	atlas_48h_alh	Vha26
Nf1.1	0.00974395499531892	0.847871022165961	0.242	0.075	1	atlas_48h_alh	Nf1
Rgk1.2	0.00993896182428712	-1.11651982127705	0.242	0.505	1	atlas_48h_alh	Rgk1
kek1.1	0.0100672031620994	-1.22869987461253	0.061	0.28	1	atlas_48h_alh	kek1
mRpS24	0.0103097181601143	-0.63715115479588	0.091	0.344	1	atlas_48h_alh	mRpS24
ari-1.1	0.0106541347696808	0.914722927703325	0.303	0.129	1	atlas_48h_alh	ari-1
CG41128.1	0.0106585707867045	-0.711970252601803	0.424	0.742	1	atlas_48h_alh	CG41128
COX5A.1	0.0106936893614509	-0.505184671493821	0.667	0.817	1	atlas_48h_alh	COX5A
Pkn.1	0.0109176608301491	0.703501386459394	0.242	0.075	1	atlas_48h_alh	Pkn
Rpt3.1	0.0109371209506147	1.49144246351098	0.364	0.194	1	atlas_48h_alh	Rpt3
Zyx	0.0111109578129353	0.732923870283362	0.182	0.043	1	atlas_48h_alh	Zyx
Fife	0.0112573407532117	1.01967250754844	0.333	0.14	1	atlas_48h_alh	Fife
Trs20.1	0.0114892989356739	-0.900235767965547	0	0.172	1	atlas_48h_alh	Trs20
beat-Ic	0.0114892989356739	-1.04206574658968	0	0.172	1	atlas_48h_alh	beat-Ic
Tsp66E.1	0.0114892989356739	-1.13972300427594	0	0.172	1	atlas_48h_alh	Tsp66E
kay	0.01149262754467	0.755135868973801	0.182	0.043	1	atlas_48h_alh	kay
sdt.1	0.011554411881938	-0.983943908159369	0.242	0.495	1	atlas_48h_alh	sdt
CG6523.1	0.0115866868903196	-0.825209260853778	0.03	0.226	1	atlas_48h_alh	CG6523
Nop17l	0.0118858884912754	1.18080756496703	0.182	0.043	1	atlas_48h_alh	Nop17l
Rbp.1	0.0122112240010167	-0.73334424480969	0.424	0.624	1	atlas_48h_alh	Rbp
spoon	0.0122153661901679	0.702090104832732	0.242	0.075	1	atlas_48h_alh	spoon
Hrd3.1	0.0126207897355204	0.82243751424523	0.152	0.032	1	atlas_48h_alh	Hrd3
Ac3	0.0127083705519767	1.2091866426394	0.182	0.043	1	atlas_48h_alh	Ac3
mRpS21.1	0.0131566657156134	-0.559066230298441	0.121	0.376	1	atlas_48h_alh	mRpS21
Stlk.1	0.01330648361047	-1.04662839609955	0.061	0.258	1	atlas_48h_alh	Stlk
ben.1	0.013327848334589	-0.893849886476846	0.273	0.505	1	atlas_48h_alh	ben
Smox.1	0.013492171132901	0.789323400381085	0.303	0.118	1	atlas_48h_alh	Smox
Not3	0.0135125566488218	1.03981000093616	0.212	0.065	1	atlas_48h_alh	Not3
Pkc53E.1	0.0138161135302229	-0.990123562197454	0.606	0.828	1	atlas_48h_alh	Pkc53E
CG9953.1	0.0140919634743869	1.29816412695207	0.152	0.032	1	atlas_48h_alh	CG9953
CG3726.1	0.0145502629842286	-0.960341866692971	0.061	0.269	1	atlas_48h_alh	CG3726
Pdp1	0.0147073789974609	-0.954846720138582	0.455	0.613	1	atlas_48h_alh	Pdp1
PrBP.1	0.0148178006881808	-0.608114214844932	0	0.161	1	atlas_48h_alh	PrBP
CG31126.1	0.0148178006881808	-0.694238027393611	0	0.161	1	atlas_48h_alh	CG31126
LSm3	0.0148178006881808	-0.807071414115517	0	0.161	1	atlas_48h_alh	LSm3
mRpL2	0.0148178006881808	-0.859047566764967	0	0.161	1	atlas_48h_alh	mRpL2
CG7115	0.0148178006881808	-0.92403834051717	0	0.161	1	atlas_48h_alh	CG7115
CG32147.1	0.0148178006881808	-0.951430032446578	0	0.161	1	atlas_48h_alh	CG32147
kis	0.015080339144022	0.808935687668329	0.364	0.183	1	atlas_48h_alh	kis
Ythdf	0.0151549515958107	0.753016589810621	0.152	0.032	1	atlas_48h_alh	Ythdf
Larp4B	0.0151737238201128	1.19489047650289	0.394	0.226	1	atlas_48h_alh	Larp4B
Kap-alpha3.1	0.0151860249040054	0.982329780163715	0.333	0.172	1	atlas_48h_alh	Kap-alpha3
kek3.1	0.015271152924305	-1.04688187641401	0.273	0.538	1	atlas_48h_alh	kek3
CG4297	0.0153571912259041	0.100079019004862	0.03	0.226	1	atlas_48h_alh	CG4297
CG33181	0.0155958080009206	-0.770033086810867	0.091	0.323	1	atlas_48h_alh	CG33181
pre-rRNA:CR45845.1	0.0156312108491271	0.694979943043304	0.212	0.065	1	atlas_48h_alh	pre-rRNA:CR45845
CadN.1	0.0156656440516266	0.974934356903674	0.333	0.161	1	atlas_48h_alh	CadN
Pcd.1	0.0156861634288105	-0.804747629674557	0.333	0.581	1	atlas_48h_alh	Pcd
Liprin-gamma.1	0.0157145745600983	-0.936454708975293	0.697	0.86	1	atlas_48h_alh	Liprin-gamma
CG34353.1	0.0163003968950438	0.988337213879042	0.303	0.118	1	atlas_48h_alh	CG34353
mRpS16	0.0163003968950438	-0.808300121579996	0.03	0.215	1	atlas_48h_alh	mRpS16
vvl.1	0.0165812045982141	-0.897972361594098	0.485	0.71	1	atlas_48h_alh	vvl
ND-AGGG	0.0168701164398059	-0.798270870648789	0.303	0.548	1	atlas_48h_alh	ND-AGGG
Cow.1	0.0168787535093807	0.859443519225757	0.485	0.301	1	atlas_48h_alh	Cow
Cdc7	0.0168818324213638	0.803778546042715	0.152	0.032	1	atlas_48h_alh	Cdc7
syd	0.0168818324213638	0.545984836337429	0.152	0.032	1	atlas_48h_alh	syd
CG10737	0.016916499812497	0.840132780137967	0.273	0.108	1	atlas_48h_alh	CG10737
mRpS18C	0.0172414088990578	-0.787310619298507	0.061	0.269	1	atlas_48h_alh	mRpS18C
Rdh.1	0.0177986605281683	-0.888571266450533	0.182	0.409	1	atlas_48h_alh	Rdh
Ca-alpha1T	0.0179606951636999	-1.12184257261527	0.061	0.247	1	atlas_48h_alh	Ca-alpha1T
Vha100-1.1	0.0180641783863857	0.805963847184542	0.394	0.226	1	atlas_48h_alh	Vha100-1
Tina-1	0.0180817947195499	-0.932230770081153	0.03	0.204	1	atlas_48h_alh	Tina-1
CG15097.1	0.0181100339124643	-1.07218982509043	0.212	0.441	1	atlas_48h_alh	CG15097
OtopLa	0.018114911293765	0.65847611777608	0.485	0.301	1	atlas_48h_alh	OtopLa
CG7646.1	0.0183222209069198	0.594237787155588	0.667	0.505	1	atlas_48h_alh	CG7646
Fdh	0.0187790771962183	0.460981556820433	0.152	0.032	1	atlas_48h_alh	Fdh
Sf3b5	0.0187969728613888	-0.797263807896814	0.212	0.452	1	atlas_48h_alh	Sf3b5
SNRPG.1	0.0189053721019799	-1.02236004670153	0.394	0.602	1	atlas_48h_alh	SNRPG
cpb.1	0.0190701758639553	-0.759777824313393	0	0.151	1	atlas_48h_alh	cpb
Uhg4	0.0190701758639553	-0.764323399893162	0	0.151	1	atlas_48h_alh	Uhg4
CG3226.1	0.0190701758639553	-0.77754033123565	0	0.151	1	atlas_48h_alh	CG3226
mRpL16.1	0.0190701758639553	-0.780621088717178	0	0.151	1	atlas_48h_alh	mRpL16
RpLP0-like.1	0.0190701758639553	-0.801416821507864	0	0.151	1	atlas_48h_alh	RpLP0-like
Rpn12.1	0.0190701758639553	-0.815998302660295	0	0.151	1	atlas_48h_alh	Rpn12
CG5758.1	0.0190863111247009	0.564432702460661	0.212	0.065	1	atlas_48h_alh	CG5758
Nup153	0.0190863111247009	0.522130820711329	0.212	0.065	1	atlas_48h_alh	Nup153
SC35	0.0191366742368569	-0.574957887584425	0.061	0.269	1	atlas_48h_alh	SC35
Eip75B.2	0.019502046841017	-0.889869069336718	0.424	0.634	1	atlas_48h_alh	Eip75B
CG34132	0.0199669937338517	-0.639728495423941	0.242	0.473	1	atlas_48h_alh	CG34132
Drep2.1	0.020583152963092	-0.772617456053089	0.576	0.753	1	atlas_48h_alh	Drep2
CG10543.1	0.0208499593148458	-0.821185918335594	0.061	0.258	1	atlas_48h_alh	CG10543
bip2	0.0212548333055013	1.13343452872522	0.394	0.215	1	atlas_48h_alh	bip2
CG13907.1	0.0213220547447046	0.593765704628502	0.303	0.129	1	atlas_48h_alh	CG13907
Calr	0.0213450125352538	-0.782865112376567	0.424	0.645	1	atlas_48h_alh	Calr
CG33143	0.0214606592402195	-0.93641436868928	0.242	0.484	1	atlas_48h_alh	CG33143
Tom20	0.0215607763117779	-0.263100264148463	0.152	0.409	1	atlas_48h_alh	Tom20
CG1840	0.0217816131433127	-0.719170963250753	0.03	0.204	1	atlas_48h_alh	CG1840
Phb2	0.0222108478512887	-0.979994825004141	0.061	0.247	1	atlas_48h_alh	Phb2
TBC1D16.2	0.0227721788284522	0.697756204059293	0.364	0.194	1	atlas_48h_alh	TBC1D16
CG31675	0.0233669641587062	-0.549813980309137	0.242	0.462	1	atlas_48h_alh	CG31675
Rph.1	0.0234153766970522	0.678177707489371	0.182	0.054	1	atlas_48h_alh	Rph
pix.1	0.0236745778039819	0.803949831456515	0.364	0.194	1	atlas_48h_alh	pix
clu	0.0237427925785586	0.997400927366086	0.242	0.097	1	atlas_48h_alh	clu
CG15628	0.0238103728422357	1.43653326025851	0.364	0.215	1	atlas_48h_alh	CG15628
CG11858.1	0.024496822315859	-0.520631378339636	0	0.14	1	atlas_48h_alh	CG11858
mRpL44.1	0.024496822315859	-0.578592247065524	0	0.14	1	atlas_48h_alh	mRpL44
CG33217	0.024496822315859	-0.898802669709259	0	0.14	1	atlas_48h_alh	CG33217
Cadps.1	0.024631338852854	0.913655969223816	0.303	0.151	1	atlas_48h_alh	Cadps
Eps-15.1	0.0248373822977203	0.640746945760968	0.182	0.054	1	atlas_48h_alh	Eps-15
CG17059	0.0248595685240203	-0.788466496238529	0.212	0.43	1	atlas_48h_alh	CG17059
Arl4	0.0253418132519178	0.770703026422996	0.333	0.161	1	atlas_48h_alh	Arl4
vtd.1	0.0255760173016648	0.640792853129942	0.182	0.054	1	atlas_48h_alh	vtd
EndoA.1	0.0255876503068414	0.486180713865893	0.818	0.688	1	atlas_48h_alh	EndoA
ctrip	0.026155868500166	0.785653820589685	0.242	0.097	1	atlas_48h_alh	ctrip
CG12848	0.0262016567253612	-0.33150896822669	0.212	0.452	1	atlas_48h_alh	CG12848
EloC.1	0.0263624199050407	-0.91841083926946	0.152	0.355	1	atlas_48h_alh	EloC
RFeSP	0.0264714423965118	-0.714792835929652	0.394	0.613	1	atlas_48h_alh	RFeSP
sm.1	0.0265230756559544	-0.936885676683166	0.333	0.559	1	atlas_48h_alh	sm
Cul1	0.0266208438668274	0.73175115287182	0.212	0.075	1	atlas_48h_alh	Cul1
mmd	0.0266383415360321	0.995085639026792	0.364	0.204	1	atlas_48h_alh	mmd
CG32448	0.0266383415360321	-0.493355548730556	0.091	0.301	1	atlas_48h_alh	CG32448
SF2.1	0.0268235518628061	-0.670684136137486	0.091	0.29	1	atlas_48h_alh	SF2
Sod1.1	0.0270244204544542	0.8744772167425	0.545	0.355	1	atlas_48h_alh	Sod1
Tsp42Eg	0.0270864305900458	-0.844682610746814	0.03	0.194	1	atlas_48h_alh	Tsp42Eg
COX5B	0.0272513783045852	-0.644503477927555	0.545	0.731	1	atlas_48h_alh	COX5B
ATPsynE.1	0.0274164541554646	-0.59694280203146	0.576	0.742	1	atlas_48h_alh	ATPsynE
EMC6	0.0275833430750703	-0.539670734209068	0.273	0.516	1	atlas_48h_alh	EMC6
ClpP	0.0277107178906807	-0.675152762008356	0.03	0.194	1	atlas_48h_alh	ClpP
dpr9	0.0283613642018036	0.209638217004137	0.364	0.172	1	atlas_48h_alh	dpr9
Plc21C.1	0.0287780676482635	1.01554109291917	0.242	0.097	1	atlas_48h_alh	Plc21C
CG9932	0.0287851435303022	0.635767252885009	0.606	0.441	1	atlas_48h_alh	CG9932
CG5934	0.0292629792026481	-0.659123415269526	0.273	0.495	1	atlas_48h_alh	CG5934
CG6700.1	0.0294928056996594	0.78801494749706	0.455	0.269	1	atlas_48h_alh	CG6700
Sec23.1	0.0296456117005646	0.699152487677824	0.152	0.043	1	atlas_48h_alh	Sec23
Srp19.1	0.0296585693220512	-0.585676285004183	0.03	0.194	1	atlas_48h_alh	Srp19
CG31051.1	0.0296585693220512	-0.723440202624268	0.03	0.194	1	atlas_48h_alh	CG31051
CG31635.1	0.0297440991037645	-1.0383817689478	0.182	0.366	1	atlas_48h_alh	CG31635
Pka-C1.1	0.0307353383114457	0.776860855520549	0.485	0.333	1	atlas_48h_alh	Pka-C1
CG42813	0.0308967463165573	0.797339336524798	0.394	0.226	1	atlas_48h_alh	CG42813
Sf3b6	0.0309168467472376	1.17754164119791	0.394	0.258	1	atlas_48h_alh	Sf3b6
mRpL12.1	0.0310215856397682	-0.545811969991767	0.03	0.194	1	atlas_48h_alh	mRpL12
nonA	0.0310826001573471	0.663581999253142	0.212	0.075	1	atlas_48h_alh	nonA
Ufc1	0.0311735747012527	-0.639123464236866	0.121	0.323	1	atlas_48h_alh	Ufc1
CG42668.1	0.0312147202636371	-0.784027425736221	0.152	0.366	1	atlas_48h_alh	CG42668
CG17454	0.0313946809217377	-0.531944067336441	0.091	0.28	1	atlas_48h_alh	CG17454
Fdx2	0.0314172873677424	-0.698981468933055	0	0.129	1	atlas_48h_alh	Fdx2
jdp	0.0314172873677424	-0.805985882233112	0	0.129	1	atlas_48h_alh	jdp
SLO2.1	0.0314172873677424	-0.903902694460772	0	0.129	1	atlas_48h_alh	SLO2
Tom7.1	0.0314529484281265	-0.435342674560613	0.788	0.935	1	atlas_48h_alh	Tom7
CG1648.1	0.0316346049474476	0.614207309969016	0.606	0.473	1	atlas_48h_alh	CG1648
Sam-S.1	0.0317594528116128	0.908307360127655	0.242	0.108	1	atlas_48h_alh	Sam-S
Vha13	0.0318374040598345	-0.372340537796843	0.697	0.849	1	atlas_48h_alh	Vha13
Pfdn4	0.0318555968812826	-0.629961029479989	0.152	0.387	1	atlas_48h_alh	Pfdn4
Dad1	0.03219046301433	-0.87701687722649	0.212	0.419	1	atlas_48h_alh	Dad1
flw	0.0323751947352229	-0.95520101501462	0.182	0.387	1	atlas_48h_alh	flw
Spec2	0.0325564439528812	0.864130672532147	0.152	0.043	1	atlas_48h_alh	Spec2
Nipped-A.1	0.0325564439528812	0.579860399549878	0.152	0.043	1	atlas_48h_alh	Nipped-A
Octbeta2R	0.0327205477725031	-0.724972283721177	0.515	0.688	1	atlas_48h_alh	Octbeta2R
CG8891.1	0.0328634759908292	-0.798725859663042	0.03	0.183	1	atlas_48h_alh	CG8891
CG42376.1	0.0328893233067589	-0.787523335511894	0.061	0.226	1	atlas_48h_alh	CG42376
dpr19	0.0335796286825019	0.747239458432565	0.152	0.043	1	atlas_48h_alh	dpr19
hiw	0.0335796286825019	0.713803119450537	0.152	0.043	1	atlas_48h_alh	hiw
bur.1	0.0335796286825019	0.557545680482437	0.152	0.043	1	atlas_48h_alh	bur
Arf102F	0.0337963753226412	-0.698656115833663	0.121	0.333	1	atlas_48h_alh	Arf102F
CG9485	0.0346301945615441	0.710308788642699	0.152	0.043	1	atlas_48h_alh	CG9485
CG5065	0.0346848874845669	-0.672193194837909	0.364	0.581	1	atlas_48h_alh	CG5065
Vps4	0.034751933673721	1.41382105051711	0.212	0.086	1	atlas_48h_alh	Vps4
TfIIA-S	0.0349581430306952	-0.803680968605525	0.152	0.333	1	atlas_48h_alh	TfIIA-S
epsilonCOP	0.0351703576262171	-0.69887212645853	0.03	0.183	1	atlas_48h_alh	epsilonCOP
CG33169.2	0.0354518298338242	-1.0363145422739	0.091	0.258	1	atlas_48h_alh	CG33169
CG7582	0.0355167894443266	-0.646261993245445	0.03	0.172	1	atlas_48h_alh	CG7582
BtbVII	0.0355167894443266	-0.917130199533559	0.03	0.172	1	atlas_48h_alh	BtbVII
CG2865	0.0359694210178137	-0.637483877339632	0.03	0.183	1	atlas_48h_alh	CG2865
Xbp1.1	0.0362679627995956	0.79745424630467	0.545	0.419	1	atlas_48h_alh	Xbp1
PDCD-5	0.0367839996827341	-0.781350193164419	0.121	0.312	1	atlas_48h_alh	PDCD-5
Cndp2	0.0368157407332993	0.628562526920621	0.152	0.043	1	atlas_48h_alh	Cndp2
Klc	0.0368157407332993	0.528544030797217	0.152	0.043	1	atlas_48h_alh	Klc
CG8963.1	0.0369444453947851	0.980869131018706	0.182	0.065	1	atlas_48h_alh	CG8963
Rpn2.1	0.0369444453947851	0.696402224204185	0.182	0.065	1	atlas_48h_alh	Rpn2
Men.1	0.0372576712479536	0.500297771986106	0.485	0.301	1	atlas_48h_alh	Men
CG13751	0.0374250121010758	-0.460800481308887	0.636	0.828	1	atlas_48h_alh	CG13751
alphaTub84D.2	0.0379297553135825	0.755873720531601	0.545	0.409	1	atlas_48h_alh	alphaTub84D
mt:srRNA.1	0.037941835857948	0.693530996933362	0.182	0.065	1	atlas_48h_alh	mt:srRNA
E(bx)	0.0379518721943442	0.66844537514373	0.152	0.043	1	atlas_48h_alh	E(bx)
EcR	0.0379518721943442	0.493091376789476	0.152	0.043	1	atlas_48h_alh	EcR
Spase25.1	0.0380737030896308	-0.627870597576118	0.091	0.269	1	atlas_48h_alh	Spase25
CG32369.1	0.0381815952109312	-0.819905484498644	0.182	0.376	1	atlas_48h_alh	CG32369
CG17839.1	0.0385715269254009	0.801225822815435	0.273	0.129	1	atlas_48h_alh	CG17839
Vps24	0.0387351648888473	-0.536150544262155	0.182	0.387	1	atlas_48h_alh	Vps24
Pis.1	0.0388891474572297	0.829773323241477	0.242	0.108	1	atlas_48h_alh	Pis
CG32276.1	0.039077369535643	-0.624052371559468	0.182	0.409	1	atlas_48h_alh	CG32276
anne	0.03946578862031	0.374486871983322	0.303	0.14	1	atlas_48h_alh	anne
dtn.1	0.0394693395768572	0.730620957106937	0.424	0.28	1	atlas_48h_alh	dtn
sun	0.0395390935287845	-0.566703551230764	0.636	0.753	1	atlas_48h_alh	sun
Psi	0.0398117958803156	0.494080638881661	0.242	0.097	1	atlas_48h_alh	Psi
CG18508	0.0398355610266071	-0.64229667408351	0.121	0.323	1	atlas_48h_alh	CG18508
gprs	0.0399064428240079	-0.728989676994699	0.152	0.344	1	atlas_48h_alh	gprs
CG14767.1	0.0400054442959722	0.681964706705478	0.182	0.065	1	atlas_48h_alh	CG14767
CG13743	0.0400319536883037	0.875483009739069	0.424	0.258	1	atlas_48h_alh	CG13743
CG9922	0.0400818799774127	-0.391923528642332	0.152	0.387	1	atlas_48h_alh	CG9922
bcn92	0.0402413833575341	-0.496136458191951	0	0.118	1	atlas_48h_alh	bcn92
Bin1	0.0402413833575341	-0.554748850418001	0	0.118	1	atlas_48h_alh	Bin1
CG14229.1	0.0402413833575341	-0.56501168566138	0	0.118	1	atlas_48h_alh	CG14229
mRpS26.1	0.0402413833575341	-0.612207110453841	0	0.118	1	atlas_48h_alh	mRpS26
Fie	0.0402413833575341	-0.633193644602115	0	0.118	1	atlas_48h_alh	Fie
CG32544	0.0402413833575341	-0.638318868994155	0	0.118	1	atlas_48h_alh	CG32544
Eip78C.1	0.0402413833575341	-0.6400994996567	0	0.118	1	atlas_48h_alh	Eip78C
CG33056	0.0402413833575341	-0.668485389502722	0	0.118	1	atlas_48h_alh	CG33056
CG5986	0.0402413833575341	-0.689252599444039	0	0.118	1	atlas_48h_alh	CG5986
CG42340	0.0402413833575341	-0.718629736067549	0	0.118	1	atlas_48h_alh	CG42340
CG5500	0.0402413833575341	-0.744986982797497	0	0.118	1	atlas_48h_alh	CG5500
NC2beta.1	0.0402413833575341	-0.790640083819842	0	0.118	1	atlas_48h_alh	NC2beta
CG42806	0.0402413833575341	-0.865209134831271	0	0.118	1	atlas_48h_alh	CG42806
Hcf	0.0403137757354598	0.497602954274601	0.152	0.043	1	atlas_48h_alh	Hcf
AcCoAS.2	0.0403880811983748	0.855707726124948	0.364	0.215	1	atlas_48h_alh	AcCoAS
eIF4E1	0.040525717717078	1.04904097006565	0.364	0.237	1	atlas_48h_alh	eIF4E1
Hsp83	0.0406162195507656	0.691485682093512	0.667	0.548	1	atlas_48h_alh	Hsp83
poe.1	0.0410724613384244	0.688095319872659	0.182	0.065	1	atlas_48h_alh	poe
OtopLc	0.0411329192958551	0.683753685472795	0.212	0.086	1	atlas_48h_alh	OtopLc
RpL34a	0.0411429774234641	-0.519206855511902	0.273	0.505	1	atlas_48h_alh	RpL34a
CG9344	0.0411561981103444	-0.63035486353896	0.182	0.398	1	atlas_48h_alh	CG9344
gro.1	0.0413677609384806	-0.817750625256312	0.303	0.516	1	atlas_48h_alh	gro
ND-51.1	0.0417563763525938	-0.679370889635795	0.091	0.269	1	atlas_48h_alh	ND-51
l(3)neo43.1	0.0419668697692239	-0.947307151137516	0.061	0.215	1	atlas_48h_alh	l(3)neo43
RpII215.1	0.0419778581528624	-0.725699332399458	0.242	0.441	1	atlas_48h_alh	RpII215
CG14591	0.0421066978486778	0.76829183313811	0.273	0.118	1	atlas_48h_alh	CG14591
CG7637.1	0.0426597070485058	-0.727099059305518	0.424	0.656	1	atlas_48h_alh	CG7637
hoip	0.0431499467673441	-0.573023898120052	0.182	0.398	1	atlas_48h_alh	hoip
MSBP.1	0.0434077665789496	0.775096002221427	0.242	0.108	1	atlas_48h_alh	MSBP
Rpn5	0.0435533132241984	0.912144670307658	0.394	0.247	1	atlas_48h_alh	Rpn5
AP-2sigma	0.0436079014702884	-0.621575092097149	0.333	0.548	1	atlas_48h_alh	AP-2sigma
Tsp42Ej	0.0436834463282623	-0.76222199973734	0.242	0.43	1	atlas_48h_alh	Tsp42Ej
CG46385	0.0439036613508459	0.688995328964343	0.545	0.419	1	atlas_48h_alh	CG46385
AIMP3	0.0445300653437531	-0.530906602693389	0.091	0.28	1	atlas_48h_alh	AIMP3
CG4390	0.0445396833700311	-0.597576594247556	0.03	0.172	1	atlas_48h_alh	CG4390
Pkc98E	0.0446873072292032	0.563734878852509	0.515	0.333	1	atlas_48h_alh	Pkc98E
UQCR-C1	0.0447545535594521	-0.47453361405139	0.212	0.419	1	atlas_48h_alh	UQCR-C1
GstZ2.2	0.0451757059742848	0.779057360717084	0.394	0.237	1	atlas_48h_alh	GstZ2
koi	0.0455847626349037	0.831123947747482	0.182	0.065	1	atlas_48h_alh	koi
ckn	0.0455847626349037	0.661525966998364	0.182	0.065	1	atlas_48h_alh	ckn
mahe	0.0459347283294583	0.61046090798649	0.455	0.301	1	atlas_48h_alh	mahe
CG13920	0.0462705763474766	-0.822401233176447	0.182	0.376	1	atlas_48h_alh	CG13920
uex	0.0465331334373758	0.691330585782152	0.394	0.247	1	atlas_48h_alh	uex
SdhD.1	0.0468540775982364	-0.687153953938551	0.182	0.387	1	atlas_48h_alh	SdhD
Snoo	0.0473349661324449	0.551981167558152	0.242	0.108	1	atlas_48h_alh	Snoo
e(r)	0.0473691698297576	0.801614727967545	0.212	0.086	1	atlas_48h_alh	e(r)
CG32486.1	0.0473691698297576	0.801022712182942	0.212	0.086	1	atlas_48h_alh	CG32486
SdhC	0.0476545276294521	-0.658627770977357	0.333	0.516	1	atlas_48h_alh	SdhC
ens	0.0478195778931166	0.687055892683001	0.333	0.194	1	atlas_48h_alh	ens
VhaSFD.1	0.0478569550402265	0.791471979485811	0.424	0.28	1	atlas_48h_alh	VhaSFD
Pak3	0.0479932442426982	0.549879968769738	0.182	0.065	1	atlas_48h_alh	Pak3
Antp.2	0.0481657645077336	-1.18881387556442	0.273	0.462	1	atlas_48h_alh	Antp
Ntf-2.1	0.0482550261595916	-0.847546672822441	0.242	0.419	1	atlas_48h_alh	Ntf-2
CG6024.1	0.0483621732601611	0.702394585776207	0.242	0.108	1	atlas_48h_alh	CG6024
CG34401	0.0484567430734729	-0.680254443321639	0.121	0.312	1	atlas_48h_alh	CG34401
hpRNA:CR18854.1	0.0484606980430335	1.0342212338018	0.303	0.172	1	atlas_48h_alh	hpRNA:CR18854
ena	0.0486424901385378	-0.866989170253137	0.091	0.258	1	atlas_48h_alh	ena
ND-B16.6	0.0488735460249485	-0.839159980915439	0.273	0.462	1	atlas_48h_alh	ND-B16.6
CG3760.1	0.0492117515732306	-0.639106254392403	0.061	0.215	1	atlas_48h_alh	CG3760
gb.1	0.0492370372544744	0.459195225333081	0.182	0.065	1	atlas_48h_alh	gb
CG5885	0.0496823979428757	-0.595611106085609	0.121	0.301	1	atlas_48h_alh	CG5885
