# Supplementary material for: Single cell RNA-seq analysis reveals temporally-regulated and quiescence-regulated gene expression in Drosophila larval neuroblasts
Source: Neural Dev. 2022 Aug 24;17:7. doi: 10.1186/s13064-022-00163-7 (PMC9404614; doi:10.1186/s13064-022-00163-7)
Supplement: Supplementary file 27 — Additional file 27. [file 13064_2022_163_MOESM27_ESM.csv]

	p_val	avg_log2FC	pct.1	pct.2	p_val_adj	cluster	gene
CG34200	6.71557321045291e-07	3.23794248661543	1	0.12	0.00859459059473763	atlas_1h_alh	CG34200
CG12384	6.9429393144939e-07	2.95037749851598	0.5	0.013	0.0088855737346893	atlas_1h_alh	CG12384
lncRNA:CR44320	6.9429393144939e-07	2.69026686224552	0.5	0.013	0.0088855737346893	atlas_1h_alh	lncRNA:CR44320
CG13585	1.21163399994283e-06	2.567354158505	0.75	0.053	0.0155064919312683	atlas_1h_alh	CG13585
Atg1	1.37975742826582e-06	2.49180194287762	0.5	0.013	0.0176581355669459	atlas_1h_alh	Atg1
dlg1	1.42703411217611e-05	2.60990125916929	1	0.173	0.182631825676298	atlas_1h_alh	dlg1
tou	1.73571417991485e-05	2.62430282302513	0.75	0.08	0.222136700745502	atlas_1h_alh	tou
TfIIFbeta	1.93387231011247e-05	2.28036982262286	0.25	0	0.247496978248194	atlas_1h_alh	TfIIFbeta
CG6154	1.93387231011247e-05	2.28036982262286	0.25	0	0.247496978248194	atlas_1h_alh	CG6154
Syx7	1.93387231011247e-05	2.28036982262286	0.25	0	0.247496978248194	atlas_1h_alh	Syx7
FBti0059770	1.93387231011247e-05	2.28036982262286	0.25	0	0.247496978248194	atlas_1h_alh	FBti0059770
CG30373	1.93387231011247e-05	2.28036982262286	0.25	0	0.247496978248194	atlas_1h_alh	CG30373
Drip	1.93387231011247e-05	2.28036982262286	0.25	0	0.247496978248194	atlas_1h_alh	Drip
CG30109	1.93387231011247e-05	2.28036982262286	0.25	0	0.247496978248194	atlas_1h_alh	CG30109
fest	1.93387231011247e-05	2.28036982262286	0.25	0	0.247496978248194	atlas_1h_alh	fest
RIC-3	1.93387231011247e-05	2.28036982262286	0.25	0	0.247496978248194	atlas_1h_alh	RIC-3
CG4199	1.93387231011247e-05	2.28036982262286	0.25	0	0.247496978248194	atlas_1h_alh	CG4199
BORCS5	1.93387231011247e-05	2.28036982262286	0.25	0	0.247496978248194	atlas_1h_alh	BORCS5
CG8675	1.93387231011247e-05	2.28036982262286	0.25	0	0.247496978248194	atlas_1h_alh	CG8675
CG8319	1.93387231011247e-05	2.13794955715614	0.25	0	0.247496978248194	atlas_1h_alh	CG8319
lncRNA:CR45128	1.93387231011247e-05	2.13794955715614	0.25	0	0.247496978248194	atlas_1h_alh	lncRNA:CR45128
CG3356	1.93387231011247e-05	2.13794955715614	0.25	0	0.247496978248194	atlas_1h_alh	CG3356
lncRNA:CR45530	1.93387231011247e-05	2.13794955715614	0.25	0	0.247496978248194	atlas_1h_alh	lncRNA:CR45530
Gbeta5	1.93387231011247e-05	2.13794955715614	0.25	0	0.247496978248194	atlas_1h_alh	Gbeta5
l(1)G0289	1.93387231011247e-05	2.13794955715614	0.25	0	0.247496978248194	atlas_1h_alh	l(1)G0289
rtv	1.93387231011247e-05	2.13794955715614	0.25	0	0.247496978248194	atlas_1h_alh	rtv
CG8360	1.93387231011247e-05	2.13794955715614	0.25	0	0.247496978248194	atlas_1h_alh	CG8360
holn1	1.93387231011247e-05	2.13794955715614	0.25	0	0.247496978248194	atlas_1h_alh	holn1
CG10366	1.93387231011247e-05	2.13794955715614	0.25	0	0.247496978248194	atlas_1h_alh	CG10366
CG12170	1.93387231011247e-05	1.90816113293492	0.25	0	0.247496978248194	atlas_1h_alh	CG12170
MICU3	1.93387231011247e-05	1.90816113293492	0.25	0	0.247496978248194	atlas_1h_alh	MICU3
BCAS2	1.93387231011247e-05	1.90816113293492	0.25	0	0.247496978248194	atlas_1h_alh	BCAS2
jus	1.93387231011247e-05	1.90816113293492	0.25	0	0.247496978248194	atlas_1h_alh	jus
mRpS18C	1.93387231011247e-05	1.90816113293492	0.25	0	0.247496978248194	atlas_1h_alh	mRpS18C
CAH2	1.93387231011247e-05	1.90816113293492	0.25	0	0.247496978248194	atlas_1h_alh	CAH2
mop	1.93387231011247e-05	1.90816113293492	0.25	0	0.247496978248194	atlas_1h_alh	mop
CG17029	1.93387231011247e-05	1.90816113293492	0.25	0	0.247496978248194	atlas_1h_alh	CG17029
MED1	1.93387231011247e-05	1.90816113293492	0.25	0	0.247496978248194	atlas_1h_alh	MED1
Spn43Ab	1.93387231011247e-05	1.90816113293492	0.25	0	0.247496978248194	atlas_1h_alh	Spn43Ab
hebe	1.93387231011247e-05	1.90816113293492	0.25	0	0.247496978248194	atlas_1h_alh	hebe
Syx6	1.93387231011247e-05	1.90816113293492	0.25	0	0.247496978248194	atlas_1h_alh	Syx6
CG13197	1.93387231011247e-05	1.90816113293492	0.25	0	0.247496978248194	atlas_1h_alh	CG13197
CG34231	1.93387231011247e-05	1.90816113293492	0.25	0	0.247496978248194	atlas_1h_alh	CG34231
CG8155	1.93387231011247e-05	1.90816113293492	0.25	0	0.247496978248194	atlas_1h_alh	CG8155
FBti0019043	1.93387231011247e-05	1.90816113293492	0.25	0	0.247496978248194	atlas_1h_alh	FBti0019043
CG4806	1.93387231011247e-05	1.90816113293492	0.25	0	0.247496978248194	atlas_1h_alh	CG4806
l(1)G0193	1.93387231011247e-05	1.90816113293492	0.25	0	0.247496978248194	atlas_1h_alh	l(1)G0193
Dlip1	1.93387231011247e-05	1.90816113293492	0.25	0	0.247496978248194	atlas_1h_alh	Dlip1
CG9691	1.93387231011247e-05	1.90816113293492	0.25	0	0.247496978248194	atlas_1h_alh	CG9691
B-H1	1.93387231011247e-05	1.90816113293492	0.25	0	0.247496978248194	atlas_1h_alh	B-H1
CG31694	1.93387231011247e-05	1.90816113293492	0.25	0	0.247496978248194	atlas_1h_alh	CG31694
NTPase	1.93387231011247e-05	1.90816113293492	0.25	0	0.247496978248194	atlas_1h_alh	NTPase
CG7382	1.93387231011247e-05	1.90816113293492	0.25	0	0.247496978248194	atlas_1h_alh	CG7382
CG5160	1.93387231011247e-05	1.90816113293492	0.25	0	0.247496978248194	atlas_1h_alh	CG5160
Ski6	1.93387231011247e-05	1.90816113293492	0.25	0	0.247496978248194	atlas_1h_alh	Ski6
p38b	1.93387231011247e-05	1.90816113293492	0.25	0	0.247496978248194	atlas_1h_alh	p38b
FBti0019178	1.93387231011247e-05	1.90816113293492	0.25	0	0.247496978248194	atlas_1h_alh	FBti0019178
CG42489	1.93387231011247e-05	1.89314504267656	0.25	0	0.247496978248194	atlas_1h_alh	CG42489
FBti0019396	1.93387231011247e-05	1.89314504267656	0.25	0	0.247496978248194	atlas_1h_alh	FBti0019396
CG7009	1.93387231011247e-05	1.89314504267656	0.25	0	0.247496978248194	atlas_1h_alh	CG7009
pns	1.93387231011247e-05	1.89314504267656	0.25	0	0.247496978248194	atlas_1h_alh	pns
D19B	1.93387231011247e-05	1.89314504267656	0.25	0	0.247496978248194	atlas_1h_alh	D19B
CG6833	1.93387231011247e-05	1.89314504267656	0.25	0	0.247496978248194	atlas_1h_alh	CG6833
CG12316	1.93387231011247e-05	1.89314504267656	0.25	0	0.247496978248194	atlas_1h_alh	CG12316
ced-6	1.93387231011247e-05	1.89314504267656	0.25	0	0.247496978248194	atlas_1h_alh	ced-6
Sod3	1.93387231011247e-05	1.89314504267656	0.25	0	0.247496978248194	atlas_1h_alh	Sod3
CG15073	1.93387231011247e-05	1.89314504267656	0.25	0	0.247496978248194	atlas_1h_alh	CG15073
FucT6	1.93387231011247e-05	1.89314504267656	0.25	0	0.247496978248194	atlas_1h_alh	FucT6
lncRNA:CR44589	1.93387231011247e-05	1.89314504267656	0.25	0	0.247496978248194	atlas_1h_alh	lncRNA:CR44589
Ing5	1.93387231011247e-05	1.89314504267656	0.25	0	0.247496978248194	atlas_1h_alh	Ing5
lok	1.93387231011247e-05	1.89314504267656	0.25	0	0.247496978248194	atlas_1h_alh	lok
Pde6	1.98221783199625e-05	3.30690926806612	0.5	0.027	0.25368423813888	atlas_1h_alh	Pde6
CG3420	1.98221783199625e-05	3.12635194348665	0.5	0.027	0.25368423813888	atlas_1h_alh	CG3420
CG32683	1.98221783199625e-05	2.71074939544805	0.5	0.027	0.25368423813888	atlas_1h_alh	CG32683
CG14312	2.08212747883197e-05	3.04148387211471	0.75	0.08	0.266470674740916	atlas_1h_alh	CG14312
CG13364	2.9956088379355e-05	2.80712918891991	1	0.24	0.383378019078985	atlas_1h_alh	CG13364
CG33639	3.16960259590839e-05	3.07226903828578	0.75	0.093	0.405645740224356	atlas_1h_alh	CG33639
CG2256	3.33672349485118e-05	2.27473695685793	0.5	0.027	0.427033872871054	atlas_1h_alh	CG2256
EMC5	4.24420115816381e-05	2.31023503314505	0.75	0.08	0.543172864221804	atlas_1h_alh	EMC5
CG40228	4.30771569836393e-05	2.35008787790977	0.5	0.027	0.551301455076616	atlas_1h_alh	CG40228
CG15715	0.000151785313777436	2.34259435414397	0.5	0.04	1	atlas_1h_alh	CG15715
CG44774	0.000187603820917632	2.88889378368491	0.5	0.04	1	atlas_1h_alh	CG44774
Ufm1	0.000210722915387794	2.99909041628312	0.75	0.12	1	atlas_1h_alh	Ufm1
Pp2C1	0.000267933119254592	2.09892688215203	1	0.213	1	atlas_1h_alh	Pp2C1
sky	0.000397670243884306	1.91495710163863	0.75	0.093	1	atlas_1h_alh	sky
Tm1	0.000487398277064107	1.96107730029117	1	0.467	1	atlas_1h_alh	Tm1
ND-MWFE	0.000516189930819606	2.56184564835261	1	0.347	1	atlas_1h_alh	ND-MWFE
Mmp2	0.00053296190041826	2.69921889474814	1	0.467	1	atlas_1h_alh	Mmp2
UQCR-11	0.000692514936175112	2.14426855821248	1	0.267	1	atlas_1h_alh	UQCR-11
cdc14	0.000716507024825933	2.85620610245856	0.5	0.053	1	atlas_1h_alh	cdc14
Cyt-c-p	0.000734894438881612	2.36666728609646	0.75	0.147	1	atlas_1h_alh	Cyt-c-p
CG17716	0.000764365881838935	2.77355885390691	0.75	0.16	1	atlas_1h_alh	CG17716
lncRNA:CR45312	0.000862229390084139	2.7992952035525	1	0.387	1	atlas_1h_alh	lncRNA:CR45312
rad	0.000885817873927184	1.99240962592039	0.75	0.133	1	atlas_1h_alh	rad
Lcch3	0.000932472040374142	2.14083775345294	1	0.267	1	atlas_1h_alh	Lcch3
ATPsynF	0.000938907686097856	2.23194164779322	1	0.427	1	atlas_1h_alh	ATPsynF
Tom7	0.00104798748661503	1.80455267672936	1	0.68	1	atlas_1h_alh	Tom7
CG44422	0.00113659593870849	2.22472100900068	1	0.6	1	atlas_1h_alh	CG44422
ATPsynE	0.00114742430229873	1.85710163336928	1	0.293	1	atlas_1h_alh	ATPsynE
eIF4G2	0.00118759861189825	2.03329565357121	0.75	0.147	1	atlas_1h_alh	eIF4G2
ND-MLRQ	0.00128810192833855	1.813418156674	1	0.253	1	atlas_1h_alh	ND-MLRQ
CG30172	0.00154734262921586	1.52006771051531	1	0.893	1	atlas_1h_alh	CG30172
Sec61beta	0.0016179373052228	2.8895514287445	0.5	0.067	1	atlas_1h_alh	Sec61beta
CD98hc	0.0016179373052228	2.2994580690341	0.5	0.067	1	atlas_1h_alh	CD98hc
Eip55E	0.00169069479503743	1.85585870084184	0.5	0.053	1	atlas_1h_alh	Eip55E
NFAT	0.00169069479503743	1.6500219159784	0.5	0.053	1	atlas_1h_alh	NFAT
Gbeta13F	0.001713627726173	1.55329344371577	1	0.693	1	atlas_1h_alh	Gbeta13F
mtgo	0.00179610198642196	2.11970981599732	1	0.453	1	atlas_1h_alh	mtgo
SPR	0.00188810068666688	2.9178432225688	0.5	0.067	1	atlas_1h_alh	SPR
NP15.6	0.00188810068666688	2.16292313755278	0.5	0.067	1	atlas_1h_alh	NP15.6
Tsp66E	0.00219915123912904	2.21404649804532	0.5	0.067	1	atlas_1h_alh	Tsp66E
eIF5	0.00219915123912904	2.17361268635145	0.5	0.067	1	atlas_1h_alh	eIF5
Ptp99A	0.00222056485402297	2.47626912062365	0.75	0.2	1	atlas_1h_alh	Ptp99A
mRpL34	0.00229872158773179	2.73317596100547	0.75	0.187	1	atlas_1h_alh	mRpL34
CG13996	0.00237641017342725	2.13491533417985	0.75	0.16	1	atlas_1h_alh	CG13996
Sytbeta	0.00245698052175223	3.65388688219023	0.75	0.2	1	atlas_1h_alh	Sytbeta
Phf5a	0.002556540891689	2.11052066539868	0.5	0.067	1	atlas_1h_alh	Phf5a
HDAC4	0.00282253043522524	2.28426282924678	0.75	0.187	1	atlas_1h_alh	HDAC4
levy	0.0028430957925059	1.72815894733385	1	0.4	1	atlas_1h_alh	levy
Spase12	0.00290161488773474	2.43054047531565	0.75	0.173	1	atlas_1h_alh	Spase12
bel	0.0029415259395539	1.5851108153397	1	0.573	1	atlas_1h_alh	bel
CG4341	0.0029663291168182	2.17070253277859	0.5	0.067	1	atlas_1h_alh	CG4341
CG8860	0.00309980453118647	1.95800436176409	1	0.36	1	atlas_1h_alh	CG8860
RpL36	0.00320909810731754	-4.83374008896267	0	0.88	1	atlas_1h_alh	RpL36
CG13954	0.00330533881030586	2.13199596855502	1	0.413	1	atlas_1h_alh	CG13954
trx	0.0034352326225957	2.07302461012715	0.5	0.067	1	atlas_1h_alh	trx
TBCC	0.00353320357936282	2.54053855675821	0.25	0.013	1	atlas_1h_alh	TBCC
CG17746	0.00353320357936282	2.19637083667609	0.25	0.013	1	atlas_1h_alh	CG17746
CG32756	0.00353320357936282	2.14885591204112	0.25	0.013	1	atlas_1h_alh	CG32756
CG12219	0.00353320357936282	2.13634058704979	0.25	0.013	1	atlas_1h_alh	CG12219
Hsf	0.00353320357936282	2.12824640933779	0.25	0.013	1	atlas_1h_alh	Hsf
sca	0.00353320357936282	2.12752046734551	0.25	0.013	1	atlas_1h_alh	sca
CG42542	0.00353320357936282	2.1013123059312	0.25	0.013	1	atlas_1h_alh	CG42542
Sdhaf3	0.00353320357936282	2.09860159570859	0.25	0.013	1	atlas_1h_alh	Sdhaf3
Tim23	0.00353320357936282	2.09203287893499	0.25	0.013	1	atlas_1h_alh	Tim23
Ac3	0.00353320357936282	2.0696908218502	0.25	0.013	1	atlas_1h_alh	Ac3
AP-1mu	0.00353320357936282	2.06001943282463	0.25	0.013	1	atlas_1h_alh	AP-1mu
CG14701	0.00353320357936282	2.0574609541569	0.25	0.013	1	atlas_1h_alh	CG14701
mir-990	0.00353320357936282	2.03899442438437	0.25	0.013	1	atlas_1h_alh	mir-990
Cbl	0.00353320357936282	2.01145499687564	0.25	0.013	1	atlas_1h_alh	Cbl
BuGZ	0.00353320357936282	1.99392032158307	0.25	0.013	1	atlas_1h_alh	BuGZ
ScsbetaA	0.00353320357936282	1.95618133024187	0.25	0.013	1	atlas_1h_alh	ScsbetaA
lncRNA:CR46064	0.00353320357936282	1.94639318487834	0.25	0.013	1	atlas_1h_alh	lncRNA:CR46064
lncRNA:CR43334	0.00353320357936282	1.91935536980179	0.25	0.013	1	atlas_1h_alh	lncRNA:CR43334
Snap29	0.00353320357936282	1.8091460567298	0.25	0.013	1	atlas_1h_alh	Snap29
CG2698	0.00353320357936282	1.79748813855424	0.25	0.013	1	atlas_1h_alh	CG2698
snRNA:7SK	0.00353320357936282	1.79418990990479	0.25	0.013	1	atlas_1h_alh	snRNA:7SK
ppl	0.00353320357936282	1.78166657265442	0.25	0.013	1	atlas_1h_alh	ppl
SpdS	0.00353320357936282	1.77664722235318	0.25	0.013	1	atlas_1h_alh	SpdS
Aldh-III	0.00353320357936282	1.77664722235318	0.25	0.013	1	atlas_1h_alh	Aldh-III
unc80	0.00353320357936282	1.76740175542557	0.25	0.013	1	atlas_1h_alh	unc80
l(2)37Cg	0.00353320357936282	1.75603771964986	0.25	0.013	1	atlas_1h_alh	l(2)37Cg
CG34125	0.00353320357936282	1.75580526616486	0.25	0.013	1	atlas_1h_alh	CG34125
CG4557	0.00353320357936282	1.74924465425009	0.25	0.013	1	atlas_1h_alh	CG4557
CG5567	0.00353320357936282	1.74616330965064	0.25	0.013	1	atlas_1h_alh	CG5567
CG5348	0.00353320357936282	1.73422856399173	0.25	0.013	1	atlas_1h_alh	CG5348
mRpL9	0.00353320357936282	1.72910361624326	0.25	0.013	1	atlas_1h_alh	mRpL9
cer	0.00353320357936282	1.7199002706692	0.25	0.013	1	atlas_1h_alh	cer
CG14321	0.0039398917429992	2.55082621286689	0.5	0.08	1	atlas_1h_alh	CG14321
Tim8	0.0039398917429992	2.40931197669724	0.5	0.08	1	atlas_1h_alh	Tim8
CG12071	0.00397067653828382	1.81274111359208	0.5	0.067	1	atlas_1h_alh	CG12071
Dsp1	0.00444859172379788	1.65937701832169	1	0.507	1	atlas_1h_alh	Dsp1
Glut4EF	0.00450817944001456	2.16905705172964	0.5	0.08	1	atlas_1h_alh	Glut4EF
Cbp20	0.0045838190737393	1.94114552574561	0.25	0.013	1	atlas_1h_alh	Cbp20
CG5823	0.0045838190737393	1.88641079016018	0.25	0.013	1	atlas_1h_alh	CG5823
kek5	0.0045838190737393	1.80578624007433	0.25	0.013	1	atlas_1h_alh	kek5
Dpy-30L1	0.0045838190737393	1.70332515799185	0.25	0.013	1	atlas_1h_alh	Dpy-30L1
CG10286	0.0045838190737393	1.70133966850402	0.25	0.013	1	atlas_1h_alh	CG10286
ix	0.0045838190737393	1.70133966850402	0.25	0.013	1	atlas_1h_alh	ix
CG42376	0.0045838190737393	1.6796808232985	0.25	0.013	1	atlas_1h_alh	CG42376
Naa20A	0.0045838190737393	1.66219060783669	0.25	0.013	1	atlas_1h_alh	Naa20A
Sec23	0.0045838190737393	1.65142864849686	0.25	0.013	1	atlas_1h_alh	Sec23
CG9813	0.0045838190737393	1.55331869343855	0.25	0.013	1	atlas_1h_alh	CG9813
prage	0.0045838190737393	1.51948088589356	0.25	0.013	1	atlas_1h_alh	prage
qkr54B	0.0045838190737393	1.49669908787991	0.25	0.013	1	atlas_1h_alh	qkr54B
Pdk	0.0045838190737393	1.44700158778664	0.25	0.013	1	atlas_1h_alh	Pdk
retm	0.0045838190737393	1.44700158778664	0.25	0.013	1	atlas_1h_alh	retm
endos	0.0046007794181233	1.95733475389835	0.75	0.213	1	atlas_1h_alh	endos
Pcd	0.00495516426283862	1.55640350328918	0.75	0.16	1	atlas_1h_alh	Pcd
cype	0.00496189846527203	2.0285313309949	1	0.613	1	atlas_1h_alh	cype
pcs	0.00504879418504553	2.05611281901939	0.75	0.213	1	atlas_1h_alh	pcs
lncRNA:cherub	0.00551376457747617	-5.20652355280072	0	0.827	1	atlas_1h_alh	lncRNA:cherub
RpL37a	0.00551405384097707	-4.41289777466651	0	0.827	1	atlas_1h_alh	RpL37a
COX5A	0.00581649009597305	1.49748402320518	1	0.387	1	atlas_1h_alh	COX5A
CARPB	0.00584049335650944	1.7618792482257	1	0.587	1	atlas_1h_alh	CARPB
flw	0.00587272656836081	2.03674801207847	0.5	0.08	1	atlas_1h_alh	flw
CG31690	0.00587272656836081	1.90751222624359	0.5	0.08	1	atlas_1h_alh	CG31690
CG9932	0.00606499904012407	1.99647102662481	0.75	0.213	1	atlas_1h_alh	CG9932
ND-AGGG	0.00622035668515026	3.18172002262964	0.5	0.093	1	atlas_1h_alh	ND-AGGG
Nedd8	0.00622035668515026	2.74483032563529	0.5	0.093	1	atlas_1h_alh	Nedd8
Dscam2	0.00622035668515026	2.15047686696844	0.5	0.093	1	atlas_1h_alh	Dscam2
CG16711	0.00622035668515026	2.13093798491151	0.5	0.093	1	atlas_1h_alh	CG16711
GluRIA	0.00639087548769059	1.68422314782897	1	0.64	1	atlas_1h_alh	GluRIA
Hex-A	0.00647160326094944	1.50235349951385	1	0.827	1	atlas_1h_alh	Hex-A
pum	0.00672209785091531	1.48156627009416	1	0.68	1	atlas_1h_alh	pum
RNASEK	0.00697893152781289	1.83687311066249	1	0.427	1	atlas_1h_alh	RNASEK
dpr13	0.00747451989625098	1.55520298008839	1	0.72	1	atlas_1h_alh	dpr13
CG1695	0.00759905324884563	1.60839092570466	0.5	0.08	1	atlas_1h_alh	CG1695
Neb-cGP	0.00761217928333918	1.68359903667197	1	0.547	1	atlas_1h_alh	Neb-cGP
SoxN	0.00762233320558149	1.75235539614984	1	0.493	1	atlas_1h_alh	SoxN
ND-13B	0.00793392248650786	2.04089054220585	0.5	0.093	1	atlas_1h_alh	ND-13B
IA-2	0.0083254970032354	-1.83469038797883	0.75	0.987	1	atlas_1h_alh	IA-2
mbl	0.00847382670237167	1.60867441552796	1	0.533	1	atlas_1h_alh	mbl
mRpS21	0.00862239502902999	1.87465973171133	0.5	0.08	1	atlas_1h_alh	mRpS21
kud	0.00866664351690082	1.79598120517927	0.75	0.213	1	atlas_1h_alh	kud
Eip75B	0.0087948517601459	1.7788140296012	0.75	0.227	1	atlas_1h_alh	Eip75B
sun	0.00885848628570953	2.31263602821398	0.75	0.253	1	atlas_1h_alh	sun
CG7630	0.009238905626369	1.45748019527472	1	0.613	1	atlas_1h_alh	CG7630
Map205	0.0103094406736146	1.41930546038862	0.75	0.213	1	atlas_1h_alh	Map205
dpr14	0.0104256823786439	1.87634650718668	0.75	0.227	1	atlas_1h_alh	dpr14
CG42239	0.0113003260931066	1.79462504968291	0.5	0.093	1	atlas_1h_alh	CG42239
CG43759	0.0113003260931066	1.74046133221555	0.5	0.093	1	atlas_1h_alh	CG43759
ps	0.0114811378775455	1.15455779966502	1	0.627	1	atlas_1h_alh	ps
RpS11	0.0115958944500629	-2.67956914432395	0.25	0.84	1	atlas_1h_alh	RpS11
mt:CoII	0.0120261840987308	-2.71740945513231	0.25	0.853	1	atlas_1h_alh	mt:CoII
Pkc53E	0.0125406079967825	2.55539091099777	0.5	0.107	1	atlas_1h_alh	Pkc53E
Lnk	0.0126761791980168	1.79514977970292	0.5	0.093	1	atlas_1h_alh	Lnk
mam	0.0139771886430749	2.40849954090614	0.5	0.107	1	atlas_1h_alh	mam
COX8	0.0140612878745303	1.49383924501985	1	0.52	1	atlas_1h_alh	COX8
CG43222	0.0141954159700595	2.88330705656135	0.75	0.267	1	atlas_1h_alh	CG43222
CG4080	0.0141982879982721	1.77330745883946	0.5	0.093	1	atlas_1h_alh	CG4080
Pfdn5	0.0141982879982721	1.72937574095128	0.5	0.093	1	atlas_1h_alh	Pfdn5
CG34250	0.0141982879982721	1.68295950651981	0.5	0.093	1	atlas_1h_alh	CG34250
Marf	0.0143776876790683	1.47752513287229	0.75	0.253	1	atlas_1h_alh	Marf
RpS4	0.0150835194853315	-2.01099063040611	0.5	0.867	1	atlas_1h_alh	RpS4
CG9776	0.015557130540144	1.69222399963954	0.5	0.107	1	atlas_1h_alh	CG9776
gro	0.0165504001600638	2.00660333645829	0.75	0.267	1	atlas_1h_alh	gro
beat-IIIc	0.0172921392204863	1.93096919379435	0.5	0.107	1	atlas_1h_alh	beat-IIIc
Rho1	0.0172921392204863	1.71590331375116	0.5	0.107	1	atlas_1h_alh	Rho1
ND-B18	0.0172921392204863	1.69429404442389	0.5	0.107	1	atlas_1h_alh	ND-B18
Dll	0.0177331928248784	1.67331454708671	0.5	0.093	1	atlas_1h_alh	Dll
14-3-3epsilon	0.0181816528128858	-4.19703446789601	0	0.693	1	atlas_1h_alh	14-3-3epsilon
UQCR-Q	0.0194360681361032	1.34979669393761	1	0.467	1	atlas_1h_alh	UQCR-Q
unc-104	0.0195086827891695	1.77494644220115	0.75	0.373	1	atlas_1h_alh	unc-104
PAN3	0.019569647636116	1.22731626613457	0.75	0.253	1	atlas_1h_alh	PAN3
CG2269	0.0202414627109419	-4.18137248912386	0	0.68	1	atlas_1h_alh	CG2269
CG11000	0.021277494531865	1.7212213523791	0.5	0.107	1	atlas_1h_alh	CG11000
Abl	0.021277494531865	1.56003645623936	0.5	0.107	1	atlas_1h_alh	Abl
mRpL27	0.021277494531865	1.48028408223002	0.5	0.107	1	atlas_1h_alh	mRpL27
l(3)L1231	0.0216880187527067	2.59480589025625	0.25	0.027	1	atlas_1h_alh	l(3)L1231
CG5316	0.0216880187527067	2.55721059866414	0.25	0.027	1	atlas_1h_alh	CG5316
mRpL20	0.0216880187527067	2.04119800477245	0.25	0.027	1	atlas_1h_alh	mRpL20
cm	0.0216880187527067	2.00995944770193	0.25	0.027	1	atlas_1h_alh	cm
chn	0.0216880187527067	1.96845133900604	0.25	0.027	1	atlas_1h_alh	chn
CG18135	0.0216880187527067	1.95809401484365	0.25	0.027	1	atlas_1h_alh	CG18135
CG32772	0.0216880187527067	1.93222961453814	0.25	0.027	1	atlas_1h_alh	CG32772
CG31460	0.0216880187527067	1.90068507528033	0.25	0.027	1	atlas_1h_alh	CG31460
CG7115	0.0216880187527067	1.89579149426733	0.25	0.027	1	atlas_1h_alh	CG7115
tamo	0.0216880187527067	1.87044597268816	0.25	0.027	1	atlas_1h_alh	tamo
Non3	0.0216880187527067	1.85855071167655	0.25	0.027	1	atlas_1h_alh	Non3
CG33977	0.0216880187527067	1.84500282372036	0.25	0.027	1	atlas_1h_alh	CG33977
Hrs	0.0216880187527067	1.81838258326583	0.25	0.027	1	atlas_1h_alh	Hrs
CG14903	0.0216880187527067	1.81566957097669	0.25	0.027	1	atlas_1h_alh	CG14903
Ipp	0.0216880187527067	1.79060285126193	0.25	0.027	1	atlas_1h_alh	Ipp
yrt	0.0216880187527067	1.7760483284192	0.25	0.027	1	atlas_1h_alh	yrt
Tat	0.0216880187527067	1.73954869400627	0.25	0.027	1	atlas_1h_alh	Tat
stan	0.0216880187527067	1.73270096833461	0.25	0.027	1	atlas_1h_alh	stan
CCT7	0.0216880187527067	1.7187336629974	0.25	0.027	1	atlas_1h_alh	CCT7
Zcchc7	0.0216880187527067	1.69963481472174	0.25	0.027	1	atlas_1h_alh	Zcchc7
CG3817	0.0216880187527067	1.69100822368221	0.25	0.027	1	atlas_1h_alh	CG3817
Surf6	0.0216880187527067	1.68436887788179	0.25	0.027	1	atlas_1h_alh	Surf6
CG3045	0.0216880187527067	1.67724266903343	0.25	0.027	1	atlas_1h_alh	CG3045
Kdm4B	0.0216880187527067	1.67148224498501	0.25	0.027	1	atlas_1h_alh	Kdm4B
CG7220	0.0216880187527067	1.6685774432216	0.25	0.027	1	atlas_1h_alh	CG7220
Duba	0.0216880187527067	1.64229170470446	0.25	0.027	1	atlas_1h_alh	Duba
Lkb1	0.0216880187527067	1.62927426127618	0.25	0.027	1	atlas_1h_alh	Lkb1
fdl	0.0216880187527067	1.55976566347391	0.25	0.027	1	atlas_1h_alh	fdl
CG32069	0.0220168073070908	1.52699155946242	0.5	0.093	1	atlas_1h_alh	CG32069
CG1161	0.0223081913917725	1.36126775324077	0.75	0.267	1	atlas_1h_alh	CG1161
CG33170	0.0223301428636771	2.13755524794934	0.5	0.12	1	atlas_1h_alh	CG33170
baf	0.0223301428636771	1.98772168238865	0.5	0.12	1	atlas_1h_alh	baf
CG15765	0.0223301428636771	1.77125737101244	0.5	0.12	1	atlas_1h_alh	CG15765
Hsp27	0.0224902271331644	-4.74989038919576	0	0.667	1	atlas_1h_alh	Hsp27
Pde9	0.02399481475358	1.46423389862949	0.75	0.267	1	atlas_1h_alh	Pde9
Smr	0.0252760536005778	1.16203146579775	0.75	0.213	1	atlas_1h_alh	Smr
HPS4	0.025862875128275	1.81366339855703	0.25	0.027	1	atlas_1h_alh	HPS4
mRpL51	0.025862875128275	1.69553414075823	0.25	0.027	1	atlas_1h_alh	mRpL51
CBP	0.025862875128275	1.68966361993299	0.25	0.027	1	atlas_1h_alh	CBP
dod	0.025862875128275	1.66147153487144	0.25	0.027	1	atlas_1h_alh	dod
DENR	0.025862875128275	1.62268410469986	0.25	0.027	1	atlas_1h_alh	DENR
CG12091	0.025862875128275	1.59342128672545	0.25	0.027	1	atlas_1h_alh	CG12091
sli	0.025862875128275	1.58717386572655	0.25	0.027	1	atlas_1h_alh	sli
mRpL36	0.025862875128275	1.56964620274768	0.25	0.027	1	atlas_1h_alh	mRpL36
Nmda1	0.025862875128275	1.56901580166432	0.25	0.027	1	atlas_1h_alh	Nmda1
CG11050	0.025862875128275	1.54804107752359	0.25	0.027	1	atlas_1h_alh	CG11050
CG11999	0.025862875128275	1.52287049074806	0.25	0.027	1	atlas_1h_alh	CG11999
AdamTS-B	0.025862875128275	1.51335097193043	0.25	0.027	1	atlas_1h_alh	AdamTS-B
klg	0.025862875128275	1.49016151506915	0.25	0.027	1	atlas_1h_alh	klg
CCT1	0.025862875128275	1.47599959981487	0.25	0.027	1	atlas_1h_alh	CCT1
Parp	0.025862875128275	1.45895096979236	0.25	0.027	1	atlas_1h_alh	Parp
CG17343	0.025862875128275	1.4528275776085	0.25	0.027	1	atlas_1h_alh	CG17343
Tim9a	0.025862875128275	1.44683371551969	0.25	0.027	1	atlas_1h_alh	Tim9a
CCKLR-17D3	0.025862875128275	1.42577906011833	0.25	0.027	1	atlas_1h_alh	CCKLR-17D3
CG6051	0.025862875128275	1.41529375683304	0.25	0.027	1	atlas_1h_alh	CG6051
CG6282	0.025862875128275	1.36789238156265	0.25	0.027	1	atlas_1h_alh	CG6282
GCS2alpha	0.0260402220270921	1.39451959880961	0.5	0.107	1	atlas_1h_alh	GCS2alpha
CG46339	0.0260402220270921	1.35706328899615	0.5	0.107	1	atlas_1h_alh	CG46339
CG12991	0.0267711941221525	1.05085378281958	0.75	0.24	1	atlas_1h_alh	CG12991
kek1	0.0278773003603569	3.05528092780407	0.5	0.147	1	atlas_1h_alh	kek1
twr	0.0283064059601546	1.31176024792185	0.75	0.253	1	atlas_1h_alh	twr
CG42394	0.0291568389436142	2.03427148841358	0.75	0.493	1	atlas_1h_alh	CG42394
RpL10Ab	0.0293824245743277	-2.3741738696114	0.25	0.76	1	atlas_1h_alh	RpL10Ab
CG7781	0.0304093982315061	1.31722960503699	0.75	0.253	1	atlas_1h_alh	CG7781
fabp	0.0304783492245156	-3.80423150408488	0	0.627	1	atlas_1h_alh	fabp
aqz	0.0304794321889606	-3.91521502093419	0	0.627	1	atlas_1h_alh	aqz
Trs33	0.0307153182256337	1.67025293574866	0.25	0.027	1	atlas_1h_alh	Trs33
Csk	0.0307153182256337	1.60217835014392	0.25	0.027	1	atlas_1h_alh	Csk
CG44245	0.0307153182256337	1.42655982715145	0.25	0.027	1	atlas_1h_alh	CG44245
ave	0.0307153182256337	1.38554733363376	0.25	0.027	1	atlas_1h_alh	ave
CG30197	0.0307153182256337	1.3525014476922	0.25	0.027	1	atlas_1h_alh	CG30197
Acyp2	0.0307153182256337	1.35105498426119	0.25	0.027	1	atlas_1h_alh	Acyp2
rho-7	0.0307153182256337	1.18240336425034	0.25	0.027	1	atlas_1h_alh	rho-7
CG31635	0.0322650362787761	1.73153394055909	0.75	0.293	1	atlas_1h_alh	CG31635
CG17059	0.032670765380905	1.68607288479289	0.5	0.12	1	atlas_1h_alh	CG17059
CG11752	0.032670765380905	1.49992589136613	0.5	0.12	1	atlas_1h_alh	CG11752
Frq1	0.0331395473508929	1.63782721474241	0.5	0.133	1	atlas_1h_alh	Frq1
mt:ATPase6	0.0348057916462045	-2.29115014404592	0.25	0.76	1	atlas_1h_alh	mt:ATPase6
Cngl	0.0362286150988209	2.55934625020088	0.75	0.547	1	atlas_1h_alh	Cngl
RpL12	0.0367956407027228	-2.29416793095767	0.25	0.76	1	atlas_1h_alh	RpL12
RpS18	0.0390244835194403	-2.27834626578991	0.25	0.72	1	atlas_1h_alh	RpS18
gprs	0.0393518630920529	2.53047644757785	0.5	0.147	1	atlas_1h_alh	gprs
nAChRalpha5	0.0393518630920529	1.71277962503672	0.5	0.147	1	atlas_1h_alh	nAChRalpha5
Pfdn6	0.039417320056532	1.13794930520568	0.75	0.293	1	atlas_1h_alh	Pfdn6
Mnn1	0.0407068861532147	1.44286773089197	0.75	0.28	1	atlas_1h_alh	Mnn1
Alk	0.0428725177153138	1.14237252928508	1	0.573	1	atlas_1h_alh	Alk
CG31650	0.0440632128830338	1.14953480941593	0.75	0.24	1	atlas_1h_alh	CG31650
Fim	0.0444915906971066	2.49343074401871	0.5	0.173	1	atlas_1h_alh	Fim
sesB	0.0445140629212549	-3.60906769979668	0	0.573	1	atlas_1h_alh	sesB
futsch	0.0448851862342787	0.711127432592232	1	0.827	1	atlas_1h_alh	futsch
Sf3b5	0.045623944986779	2.16392982337032	0.5	0.16	1	atlas_1h_alh	Sf3b5
sno	0.0469036539200066	1.56225510938293	0.5	0.133	1	atlas_1h_alh	sno
RpL10	0.0472087453312752	-1.67728624203494	0.5	0.84	1	atlas_1h_alh	RpL10
cdi	0.047867361073762	1.01843835169764	0.75	0.267	1	atlas_1h_alh	cdi
RpL36A	0.0484734478002651	-2.37134189531633	0.25	0.72	1	atlas_1h_alh	RpL36A
RpL9	0.048718361269296	-3.46487749401348	0	0.56	1	atlas_1h_alh	RpL9
CngA	0.0493839553728489	1.69984885925765	0.5	0.16	1	atlas_1h_alh	CngA
cib	6.57777587460725e-06	1.67465791959732	0.889	0.382	0.0841823756432236	atlas_24h_alh	cib
Hsp27.1	1.28984725765431e-05	1.50349636675203	0.867	0.324	0.165074652034599	atlas_24h_alh	Hsp27
Nacalpha	5.39963353222329e-05	2.28915073458015	0.444	0.029	0.691045099453936	atlas_24h_alh	Nacalpha
Dg	7.86553145352158e-05	2.04163121535913	0.444	0.029	1	atlas_24h_alh	Dg
lolal	0.000154184792878413	1.5154292228791	0.578	0.118	1	atlas_24h_alh	lolal
Tpi	0.000483924492123924	1.30602093975382	0.556	0.118	1	atlas_24h_alh	Tpi
CG42806	0.000674360972787841	1.29429874810478	0.467	0.088	1	atlas_24h_alh	CG42806
Hsp26	0.00106792299878772	1.71957534725031	0.667	0.235	1	atlas_24h_alh	Hsp26
cl	0.0012534835606789	1.60946041097967	0.267	0	1	atlas_24h_alh	cl
trn	0.00146845218377967	0.9278500418273	0.467	0.088	1	atlas_24h_alh	trn
PH4alphaEFB	0.00147113277202814	1.41318573531299	0.333	0.029	1	atlas_24h_alh	PH4alphaEFB
PIG-T	0.00148582615789768	1.0950539309797	0.6	0.176	1	atlas_24h_alh	PIG-T
Pal2	0.00151227469292149	0.69909241565045	0.956	0.647	1	atlas_24h_alh	Pal2
Nrt	0.00153616973431219	1.29204413113159	0.511	0.118	1	atlas_24h_alh	Nrt
Pdk1	0.00192005237208165	1.36917032727042	0.467	0.118	1	atlas_24h_alh	Pdk1
Sam-S	0.00215530387492667	1.67205901905327	0.244	0	1	atlas_24h_alh	Sam-S
ATPsynO	0.00223009662776129	1.37373162059091	0.378	0.059	1	atlas_24h_alh	ATPsynO
RpLP2	0.00245398157377456	0.62670203622779	0.956	0.735	1	atlas_24h_alh	RpLP2
RpL9.1	0.00247781875320054	0.800745014031528	0.733	0.265	1	atlas_24h_alh	RpL9
yps	0.00249587962125262	1.40796061127769	0.311	0.029	1	atlas_24h_alh	yps
eEF2	0.00254348788728341	0.831976801269408	0.378	0.059	1	atlas_24h_alh	eEF2
rdgB	0.00330008666601475	1.11614758600612	0.422	0.088	1	atlas_24h_alh	rdgB
lncRNA:CR40469	0.00333012648494584	0.942317119110427	0.844	0.412	1	atlas_24h_alh	lncRNA:CR40469
Toll-6	0.00337317286834403	1.37375239146779	0.356	0.059	1	atlas_24h_alh	Toll-6
CG2918	0.00367096390954606	1.92633961034628	0.222	0	1	atlas_24h_alh	CG2918
Pp1alpha-96A	0.00367096390954606	1.85683022290706	0.222	0	1	atlas_24h_alh	Pp1alpha-96A
Prosap	0.00367096390954606	1.84592111403569	0.222	0	1	atlas_24h_alh	Prosap
ckn	0.00367096390954606	1.62529944092101	0.222	0	1	atlas_24h_alh	ckn
Unc-76	0.00367096390954606	1.56836724960722	0.222	0	1	atlas_24h_alh	Unc-76
Uba2	0.00367096390954606	1.45136541024647	0.222	0	1	atlas_24h_alh	Uba2
Tsp96F	0.00367096390954606	1.44869313269602	0.222	0	1	atlas_24h_alh	Tsp96F
rdx	0.00385728636985437	0.995554051005932	0.6	0.206	1	atlas_24h_alh	rdx
Not1	0.00415932935114918	1.27641903555661	0.4	0.088	1	atlas_24h_alh	Not1
CG4467	0.00438968946973171	0.730110779888989	0.289	0.029	1	atlas_24h_alh	CG4467
mts	0.00453166414552756	0.778593270553818	0.556	0.176	1	atlas_24h_alh	mts
Pdcd4	0.00480634621792169	0.981055194839358	0.533	0.176	1	atlas_24h_alh	Pdcd4
RpS15Aa	0.00498416250279489	0.770882763165992	0.689	0.265	1	atlas_24h_alh	RpS15Aa
IscU	0.0061988342056003	1.67853926964652	0.2	0	1	atlas_24h_alh	IscU
tsu	0.0061988342056003	1.61983709680359	0.2	0	1	atlas_24h_alh	tsu
Rab6	0.0061988342056003	1.60539771045783	0.2	0	1	atlas_24h_alh	Rab6
eIF4E1	0.0061988342056003	1.5883871347298	0.2	0	1	atlas_24h_alh	eIF4E1
beat-VI	0.0061988342056003	1.49723794422949	0.2	0	1	atlas_24h_alh	beat-VI
Chc	0.0061988342056003	1.48051933413732	0.2	0	1	atlas_24h_alh	Chc
maf-S	0.0061988342056003	1.44930859966181	0.2	0	1	atlas_24h_alh	maf-S
CG3556	0.0061988342056003	1.4330912988586	0.2	0	1	atlas_24h_alh	CG3556
CG8188	0.0061988342056003	1.40628947875814	0.2	0	1	atlas_24h_alh	CG8188
eEF5	0.00643740774507049	0.814792838317284	0.578	0.176	1	atlas_24h_alh	eEF5
Vap33	0.00656171881603908	0.619356312519013	0.689	0.265	1	atlas_24h_alh	Vap33
smog	0.00689226185043767	0.937015894346366	0.711	0.294	1	atlas_24h_alh	smog
Rac1	0.00705381539687411	0.910175474435622	0.444	0.118	1	atlas_24h_alh	Rac1
E2f1	0.00815371495438949	0.434935639916301	0.444	0.118	1	atlas_24h_alh	E2f1
CG43736	0.00834403039335576	0.89546407871332	0.378	0.088	1	atlas_24h_alh	CG43736
CG32052	0.00897356840052743	0.576349449683756	0.467	0.147	1	atlas_24h_alh	CG32052
CG11155	0.0090041189562015	0.628555153007341	0.378	0.088	1	atlas_24h_alh	CG11155
fs(1)h	0.00905865174324816	0.950723250297551	0.422	0.118	1	atlas_24h_alh	fs(1)h
RpS4.1	0.00909048542044643	0.511564957406011	0.933	0.735	1	atlas_24h_alh	RpS4
ATPsynD	0.00992450578814996	0.460683134586617	0.622	0.235	1	atlas_24h_alh	ATPsynD
Paf-AHalpha	0.0100567490212785	1.24564816401721	0.311	0.059	1	atlas_24h_alh	Paf-AHalpha
BtbVII	0.0100818033087587	0.720650835831359	0.378	0.088	1	atlas_24h_alh	BtbVII
Rack1	0.0102550337415396	0.725869789439769	0.644	0.235	1	atlas_24h_alh	Rack1
sqd	0.0102980593965148	1.03405639363106	0.467	0.147	1	atlas_24h_alh	sqd
pros	0.0103883879685236	2.78052727816966	0.178	0	1	atlas_24h_alh	pros
Vps60	0.0103883879685236	1.59829531848397	0.178	0	1	atlas_24h_alh	Vps60
Idh3a	0.0103883879685236	1.5231148846586	0.178	0	1	atlas_24h_alh	Idh3a
Atx2	0.0103883879685236	1.45518236909858	0.178	0	1	atlas_24h_alh	Atx2
rb	0.0103883879685236	1.42181440511457	0.178	0	1	atlas_24h_alh	rb
Prosbeta1	0.0103883879685236	1.29190448103308	0.178	0	1	atlas_24h_alh	Prosbeta1
Asap	0.0103883879685236	1.2222551785495	0.178	0	1	atlas_24h_alh	Asap
egh	0.0109506775630343	0.973715557649921	0.444	0.147	1	atlas_24h_alh	egh
Mnt	0.0113555833592444	0.750153513723413	0.311	0.059	1	atlas_24h_alh	Mnt
Sep4	0.0114447582558497	1.23290575799832	0.244	0.029	1	atlas_24h_alh	Sep4
ct	0.0115986062067686	0.846954295573805	0.622	0.265	1	atlas_24h_alh	ct
Rpb12	0.011972200803834	1.13722697255488	0.244	0.029	1	atlas_24h_alh	Rpb12
slgA	0.0120869396912384	0.879433438429934	0.356	0.088	1	atlas_24h_alh	slgA
ReepB	0.0125689893781219	1.22167343120787	0.289	0.059	1	atlas_24h_alh	ReepB
Df31	0.0128106897617868	0.516973708289759	0.667	0.265	1	atlas_24h_alh	Df31
Prosbeta5	0.0136319901496944	1.20388833385092	0.289	0.059	1	atlas_24h_alh	Prosbeta5
blw	0.0136993537754383	0.537593811638774	0.644	0.235	1	atlas_24h_alh	blw
emb	0.0140958721242227	0.67176883648713	0.6	0.235	1	atlas_24h_alh	emb
AP-2sigma	0.0142782984013343	0.770735814609922	0.356	0.088	1	atlas_24h_alh	AP-2sigma
osa	0.0150844363250884	0.856387881887636	0.356	0.088	1	atlas_24h_alh	osa
mt:CoII.1	0.015832091445856	0.607802870020476	0.956	0.647	1	atlas_24h_alh	mt:CoII
RpL7A	0.0159380456945222	0.801837321900288	0.844	0.5	1	atlas_24h_alh	RpL7A
cpx	0.0161390587929245	0.652168772405092	0.533	0.206	1	atlas_24h_alh	cpx
orb2	0.0173003491201675	1.66432309156299	0.156	0	1	atlas_24h_alh	orb2
Galphai	0.0173003491201675	1.48294523319605	0.156	0	1	atlas_24h_alh	Galphai
KrT95D	0.0173003491201675	1.44857140351538	0.156	0	1	atlas_24h_alh	KrT95D
alpha-Man-IIb	0.0173003491201675	1.43474565017039	0.156	0	1	atlas_24h_alh	alpha-Man-IIb
CG14715	0.0173003491201675	1.42931261016992	0.156	0	1	atlas_24h_alh	CG14715
RpL24-like	0.0173003491201675	1.41615032270588	0.156	0	1	atlas_24h_alh	RpL24-like
Chchd3	0.0173003491201675	1.348532858043	0.156	0	1	atlas_24h_alh	Chchd3
Arp1	0.0173003491201675	1.34764537796304	0.156	0	1	atlas_24h_alh	Arp1
bol	0.0173003491201675	1.34406867581597	0.156	0	1	atlas_24h_alh	bol
ND-51	0.0173003491201675	1.32131967683313	0.156	0	1	atlas_24h_alh	ND-51
SmD2	0.0173003491201675	1.31142717523505	0.156	0	1	atlas_24h_alh	SmD2
zfh2	0.0173003491201675	1.31114016984227	0.156	0	1	atlas_24h_alh	zfh2
jigr1	0.0173003491201675	1.31000774587581	0.156	0	1	atlas_24h_alh	jigr1
His2Av	0.0173003491201675	1.29249554362282	0.156	0	1	atlas_24h_alh	His2Av
CG8441	0.0173003491201675	1.28416900555122	0.156	0	1	atlas_24h_alh	CG8441
Rbp1-like	0.0173003491201675	1.23175072940827	0.156	0	1	atlas_24h_alh	Rbp1-like
D1	0.0173003491201675	1.22708409566858	0.156	0	1	atlas_24h_alh	D1
Prosbeta2	0.0173003491201675	1.2075741363733	0.156	0	1	atlas_24h_alh	Prosbeta2
CG3719	0.0173003491201675	1.20575129055364	0.156	0	1	atlas_24h_alh	CG3719
Set	0.0173003491201675	1.20426086411412	0.156	0	1	atlas_24h_alh	Set
P32	0.0173003491201675	1.13813560612877	0.156	0	1	atlas_24h_alh	P32
Rpt3	0.0173003491201675	1.10357987221499	0.156	0	1	atlas_24h_alh	Rpt3
CG17124	0.0173122407908726	0.997175005675473	0.289	0.059	1	atlas_24h_alh	CG17124
HnRNP-K	0.0173641773228955	1.1591458228967	0.333	0.088	1	atlas_24h_alh	HnRNP-K
chic	0.0174895584179296	0.813574298055251	0.444	0.147	1	atlas_24h_alh	chic
SmE	0.0178448512183811	1.10102491994497	0.222	0.029	1	atlas_24h_alh	SmE
hth	0.0188040157051275	0.898926829282528	0.4	0.118	1	atlas_24h_alh	hth
crp	0.0190686641103438	1.13450952555437	0.222	0.029	1	atlas_24h_alh	crp
Galphas	0.0194953356858827	0.893957289598793	0.222	0.029	1	atlas_24h_alh	Galphas
Ost48	0.0194953356858827	0.884630523889878	0.222	0.029	1	atlas_24h_alh	Ost48
UQCR-C2	0.0194953356858827	0.763388136833193	0.222	0.029	1	atlas_24h_alh	UQCR-C2
Cyt-c1	0.0194953356858827	0.404988599890906	0.222	0.029	1	atlas_24h_alh	Cyt-c1
lbk	0.0196973546738451	0.6331223806323	0.511	0.176	1	atlas_24h_alh	lbk
Hsp23	0.0198187121269153	0.520460868698589	0.644	0.294	1	atlas_24h_alh	Hsp23
UQCR-11.1	0.0198390835568795	-1.4713300271623	0.222	0.412	1	atlas_24h_alh	UQCR-11
RpS16	0.020216362012415	0.687211841706813	0.889	0.5	1	atlas_24h_alh	RpS16
Toll-7	0.0207909087787488	1.03653461975968	0.378	0.118	1	atlas_24h_alh	Toll-7
Akap200	0.0215295623159278	0.692215850852941	0.622	0.265	1	atlas_24h_alh	Akap200
lncRNA:Hsromega	0.0246501413516031	0.615833749655982	0.756	0.353	1	atlas_24h_alh	lncRNA:Hsromega
CG9917	0.0251687177659009	0.840448449920607	0.267	0.059	1	atlas_24h_alh	CG9917
comm	0.0264488990418476	1.35951332653017	0.2	0.029	1	atlas_24h_alh	comm
CkIalpha	0.0276358728481493	1.21382373273035	0.2	0.029	1	atlas_24h_alh	CkIalpha
Eip63E	0.0280141612864275	0.499349886027666	0.622	0.324	1	atlas_24h_alh	Eip63E
Syx8	0.0286789963223442	1.49309832527879	0.133	0	1	atlas_24h_alh	Syx8
CG1354	0.0286789963223442	1.35684654135284	0.133	0	1	atlas_24h_alh	CG1354
CG32276	0.0286789963223442	1.27186940256195	0.133	0	1	atlas_24h_alh	CG32276
mnd	0.0286789963223442	1.24264658007152	0.133	0	1	atlas_24h_alh	mnd
lncRNA:CR44272	0.0286789963223442	1.23939871314999	0.133	0	1	atlas_24h_alh	lncRNA:CR44272
hrm	0.0286789963223442	1.20231363764031	0.133	0	1	atlas_24h_alh	hrm
Syx5	0.0286789963223442	1.19477611393079	0.133	0	1	atlas_24h_alh	Syx5
CG2246	0.0286789963223442	1.18878166842861	0.133	0	1	atlas_24h_alh	CG2246
FRG1	0.0286789963223442	1.18467617633795	0.133	0	1	atlas_24h_alh	FRG1
cni	0.0286789963223442	1.17797687314607	0.133	0	1	atlas_24h_alh	cni
atl	0.0286789963223442	1.17602275906243	0.133	0	1	atlas_24h_alh	atl
CG5946	0.0286789963223442	1.14368018808933	0.133	0	1	atlas_24h_alh	CG5946
Bin1	0.0286789963223442	1.13727758763146	0.133	0	1	atlas_24h_alh	Bin1
DopEcR	0.0286789963223442	1.11753940013562	0.133	0	1	atlas_24h_alh	DopEcR
Dd	0.0286789963223442	1.11559078898509	0.133	0	1	atlas_24h_alh	Dd
sle	0.0286789963223442	1.10982765788211	0.133	0	1	atlas_24h_alh	sle
Lam	0.0286789963223442	1.02477700293374	0.133	0	1	atlas_24h_alh	Lam
CSN7	0.0286789963223442	1.01418835154791	0.133	0	1	atlas_24h_alh	CSN7
CG1578	0.0286789963223442	1.00789634005379	0.133	0	1	atlas_24h_alh	CG1578
Vps13	0.0286789963223442	1.00317951349836	0.133	0	1	atlas_24h_alh	Vps13
Hrb27C	0.0288431063117391	0.536624645182181	0.867	0.5	1	atlas_24h_alh	Hrb27C
SF2	0.0288685080240833	1.16252896583574	0.2	0.029	1	atlas_24h_alh	SF2
Mpcp2	0.0288685080240833	1.13686976462898	0.2	0.029	1	atlas_24h_alh	Mpcp2
Arf79F	0.0293093730555257	0.877168199948839	0.267	0.059	1	atlas_24h_alh	Arf79F
unc-104.1	0.0300313421265502	0.631318955721814	0.533	0.206	1	atlas_24h_alh	unc-104
mtd	0.0301481851402535	0.949678789006064	0.2	0.029	1	atlas_24h_alh	mtd
ctp	0.0305756586962858	0.447563049333833	0.933	0.618	1	atlas_24h_alh	ctp
Sdc	0.0314763092943192	0.911298507989421	0.2	0.029	1	atlas_24h_alh	Sdc
CG16903	0.0314763092943192	0.898856454575673	0.2	0.029	1	atlas_24h_alh	CG16903
Fkbp39	0.0314763092943192	0.871693371702091	0.2	0.029	1	atlas_24h_alh	Fkbp39
Mid1	0.0314763092943192	0.757290693157133	0.2	0.029	1	atlas_24h_alh	Mid1
Paip2	0.0314763092943192	0.733640140369143	0.2	0.029	1	atlas_24h_alh	Paip2
sds22	0.0314763092943192	0.729162312806055	0.2	0.029	1	atlas_24h_alh	sds22
CG10555	0.0314763092943192	0.710488996016078	0.2	0.029	1	atlas_24h_alh	CG10555
Su(var)205	0.0314763092943192	0.623429194479094	0.2	0.029	1	atlas_24h_alh	Su(var)205
RpL34a	0.0319323893722387	0.703061664753805	0.356	0.118	1	atlas_24h_alh	RpL34a
RpS12	0.032028437734972	0.476154018970089	0.889	0.529	1	atlas_24h_alh	RpS12
RpS6	0.0334440906998902	0.267304936210522	0.622	0.265	1	atlas_24h_alh	RpS6
RpL7	0.0334711524486314	0.464995275791712	0.733	0.412	1	atlas_24h_alh	RpL7
Pkc98E	0.0338903921353336	0.679129027995077	0.311	0.088	1	atlas_24h_alh	Pkc98E
hdc	0.0344015022599878	0.800812758278715	0.444	0.176	1	atlas_24h_alh	hdc
Sem1	0.0349793051653674	0.822239016648241	0.489	0.206	1	atlas_24h_alh	Sem1
SNRPG	0.0351723012353877	0.77981799753804	0.356	0.118	1	atlas_24h_alh	SNRPG
sta	0.0355342230622235	0.500232751054067	0.822	0.471	1	atlas_24h_alh	sta
AGO1	0.0358818132752331	0.344630181783302	0.422	0.147	1	atlas_24h_alh	AGO1
Pp2A-29B	0.0363355760324331	0.878775822551666	0.244	0.059	1	atlas_24h_alh	Pp2A-29B
pre-rRNA:CR45845	0.0374847738883747	0.546840763731419	0.356	0.118	1	atlas_24h_alh	pre-rRNA:CR45845
CG14591	0.0375211357788945	0.566171991494499	0.311	0.088	1	atlas_24h_alh	CG14591
Ih	0.0392849160620328	0.577134585167071	0.556	0.235	1	atlas_24h_alh	Ih
rhea	0.0399253861120889	0.691308725963414	0.356	0.118	1	atlas_24h_alh	rhea
y	0.0401213243897173	0.49557831733873	0.311	0.088	1	atlas_24h_alh	y
RpS26	0.0405394166282138	0.384359092564795	0.867	0.706	1	atlas_24h_alh	RpS26
CG32369	0.0406434776554827	0.779504893705655	0.244	0.059	1	atlas_24h_alh	CG32369
dnc	0.0415556900709965	1.01759249254429	0.289	0.088	1	atlas_24h_alh	dnc
Rab1	0.0421724546246149	0.68243125165676	0.244	0.059	1	atlas_24h_alh	Rab1
alphaTub84D	0.0421724546246149	0.672462991530171	0.244	0.059	1	atlas_24h_alh	alphaTub84D
dally	0.0426123971275289	1.01840145270902	0.333	0.118	1	atlas_24h_alh	dally
Fkbp12	0.042635341164923	0.311694311201866	0.667	0.265	1	atlas_24h_alh	Fkbp12
twr.1	0.0430101869937546	0.839661920703953	0.378	0.147	1	atlas_24h_alh	twr
Jafrac1	0.0431168587065492	0.635807134545931	0.533	0.235	1	atlas_24h_alh	Jafrac1
Pat1	0.0437498184753779	0.623801470259948	0.244	0.059	1	atlas_24h_alh	Pat1
EndoA	0.0439994798400305	0.453843347804152	0.511	0.206	1	atlas_24h_alh	EndoA
Obp99a	0.044287401776121	0.750664367974158	0.4	0.147	1	atlas_24h_alh	Obp99a
Moe	0.0453767178915432	0.550732919775724	0.244	0.059	1	atlas_24h_alh	Moe
DnaJ-1	0.046345725870253	0.984541323488337	0.178	0.029	1	atlas_24h_alh	DnaJ-1
Alk.1	0.046808412960253	0.408672250128224	0.756	0.382	1	atlas_24h_alh	Alk
sesB.1	0.0468660031256738	0.361441465315566	0.711	0.324	1	atlas_24h_alh	sesB
CG31126	0.0474349051620662	1.30882798417125	0.111	0	1	atlas_24h_alh	CG31126
Dyb	0.0474349051620662	1.26107318842232	0.111	0	1	atlas_24h_alh	Dyb
Shawl	0.0474349051620662	1.17293877267047	0.111	0	1	atlas_24h_alh	Shawl
Hsp60A	0.0474349051620662	1.15473198527379	0.111	0	1	atlas_24h_alh	Hsp60A
CG12851	0.0474349051620662	1.13588876367772	0.111	0	1	atlas_24h_alh	CG12851
cv-2	0.0474349051620662	1.13212187286912	0.111	0	1	atlas_24h_alh	cv-2
zda	0.0474349051620662	1.12357143324213	0.111	0	1	atlas_24h_alh	zda
Surf4	0.0474349051620662	1.09741067150332	0.111	0	1	atlas_24h_alh	Surf4
bip2	0.0474349051620662	1.09359266831876	0.111	0	1	atlas_24h_alh	bip2
Cpsf5	0.0474349051620662	1.07706914475573	0.111	0	1	atlas_24h_alh	Cpsf5
scu	0.0474349051620662	1.05745326572745	0.111	0	1	atlas_24h_alh	scu
l(1)G0469	0.0474349051620662	1.05421517700761	0.111	0	1	atlas_24h_alh	l(1)G0469
FBti0019148	0.0474349051620662	1.04984912255263	0.111	0	1	atlas_24h_alh	FBti0019148
ena	0.0474349051620662	1.04639798277644	0.111	0	1	atlas_24h_alh	ena
CG1142	0.0474349051620662	1.03945478266098	0.111	0	1	atlas_24h_alh	CG1142
CG14795	0.0474349051620662	1.03845149327664	0.111	0	1	atlas_24h_alh	CG14795
CG12173	0.0474349051620662	1.03680872067815	0.111	0	1	atlas_24h_alh	CG12173
Rox8	0.0474349051620662	1.03157882778381	0.111	0	1	atlas_24h_alh	Rox8
ssx	0.0474349051620662	1.00464288639966	0.111	0	1	atlas_24h_alh	ssx
regucalcin	0.0474349051620662	0.993447989068252	0.111	0	1	atlas_24h_alh	regucalcin
Ankle2	0.0474349051620662	0.992195369267209	0.111	0	1	atlas_24h_alh	Ankle2
SREBP	0.0474349051620662	0.964857068057467	0.111	0	1	atlas_24h_alh	SREBP
CG5021	0.0474349051620662	0.963990051399437	0.111	0	1	atlas_24h_alh	CG5021
CG7414	0.0474349051620662	0.951380595326872	0.111	0	1	atlas_24h_alh	CG7414
Rrp1	0.0474349051620662	0.93393192405591	0.111	0	1	atlas_24h_alh	Rrp1
Ric	0.0474349051620662	0.928412662963056	0.111	0	1	atlas_24h_alh	Ric
Chmp1	0.0474349051620662	0.926536602437711	0.111	0	1	atlas_24h_alh	Chmp1
CycK	0.0474349051620662	0.904579132564562	0.111	0	1	atlas_24h_alh	CycK
SelR	0.0474349051620662	0.900511912219362	0.111	0	1	atlas_24h_alh	SelR
Pmm2	0.0474349051620662	0.895969646522879	0.111	0	1	atlas_24h_alh	Pmm2
nito	0.0474349051620662	0.832694082482082	0.111	0	1	atlas_24h_alh	nito
Mekk1	0.0474349051620662	0.831463188952325	0.111	0	1	atlas_24h_alh	Mekk1
Cow	0.0474349051620662	0.826346460944823	0.111	0	1	atlas_24h_alh	Cow
Vps24	0.0474349051620662	0.816381835444862	0.111	0	1	atlas_24h_alh	Vps24
CG6195	0.0474349051620662	0.811316048317368	0.111	0	1	atlas_24h_alh	CG6195
Fkbp59	0.0474349051620662	0.784939554284357	0.111	0	1	atlas_24h_alh	Fkbp59
Drep3	0.0474349051620662	0.776068611381441	0.111	0	1	atlas_24h_alh	Drep3
CG32767	0.0475320024551838	0.752505415880521	0.289	0.088	1	atlas_24h_alh	CG32767
p23	0.0480839555934262	0.138708480298867	0.422	0.147	1	atlas_24h_alh	p23
mRpS21.1	0.0481159905184247	-1.45088395817028	0.044	0.176	1	atlas_24h_alh	mRpS21
smt3	0.0482367882189203	0.557228679223674	0.867	0.676	1	atlas_24h_alh	smt3
feo	0.0483495835744208	0.976838236532503	0.178	0.029	1	atlas_24h_alh	feo
CG32795	0.0483495835744208	0.907435278757673	0.178	0.029	1	atlas_24h_alh	CG32795
zip	0.0483495835744208	0.876557478842337	0.178	0.029	1	atlas_24h_alh	zip
Flo2	0.0483495835744208	0.798738574257012	0.178	0.029	1	atlas_24h_alh	Flo2
par-1	0.0483495835744208	0.752588991895762	0.178	0.029	1	atlas_24h_alh	par-1
Ptp36E	0.0483495835744208	0.727097510188524	0.178	0.029	1	atlas_24h_alh	Ptp36E
DIP1	0.0487947950883884	0.548482892743762	0.578	0.265	1	atlas_24h_alh	DIP1
Sod1	0.049134188893346	0.318921664799205	0.289	0.088	1	atlas_24h_alh	Sod1
mt:ND5	0.0495551305471634	0.283748696877478	0.356	0.118	1	atlas_24h_alh	mt:ND5
stg	0.0498836244608758	0.728484780092271	0.378	0.147	1	atlas_24h_alh	stg
Nacalpha.1	4.37533337228011e-05	-2.63815560063369	0	0.429	0.559955164984408	atlas_48h_alh	Nacalpha
cib.1	0.000122071512869115	-1.50674139595649	0.4	0.837	1	atlas_48h_alh	cib
lolal.1	0.000355240044349335	-1.51598830531874	0.1	0.551	1	atlas_48h_alh	lolal
Dg.1	0.000496802139309519	-1.87233649493421	0.033	0.408	1	atlas_48h_alh	Dg
Not1.1	0.000547267441535732	-1.76827342555758	0.033	0.408	1	atlas_48h_alh	Not1
Hsp27.2	0.000640469427266715	-1.21730544363759	0.367	0.796	1	atlas_48h_alh	Hsp27
Tpi.1	0.000728063506030353	-1.27213590626944	0.1	0.531	1	atlas_48h_alh	Tpi
Hsp26.1	0.000811063248204038	-1.76552873804886	0.2	0.653	1	atlas_48h_alh	Hsp26
CG17124.1	0.000920631920334483	-2.19000827058983	0	0.306	1	atlas_48h_alh	CG17124
unc-104.2	0.0010588899289972	-1.54418580600548	0.133	0.551	1	atlas_48h_alh	unc-104
fs(1)h.1	0.00113695252322453	-1.62412506876133	0.067	0.429	1	atlas_48h_alh	fs(1)h
pcs.1	0.0012204251172588	-1.73002650946054	0.033	0.367	1	atlas_48h_alh	pcs
lncRNA:CR40469.1	0.00136956276885233	-0.998893710289038	0.333	0.857	1	atlas_48h_alh	lncRNA:CR40469
Sytbeta.1	0.00211746190530874	-1.79446416101765	0.033	0.347	1	atlas_48h_alh	Sytbeta
twr.2	0.00220164528691062	-1.48040149903033	0.067	0.408	1	atlas_48h_alh	twr
Toll-6.1	0.00221712571127764	-1.59054680568309	0.033	0.347	1	atlas_48h_alh	Toll-6
Ptp99A.1	0.00232107171275613	-1.41250215881253	0.033	0.347	1	atlas_48h_alh	Ptp99A
SoxN.1	0.00234179560380723	-0.999860958989155	0.233	0.694	1	atlas_48h_alh	SoxN
rad.1	0.00234380472966314	-2.07131830056874	0	0.265	1	atlas_48h_alh	rad
RpLP2.1	0.00279887290909909	-0.60447711595659	0.7	0.959	1	atlas_48h_alh	RpLP2
emb.1	0.00291640879812383	-0.843815679712056	0.167	0.612	1	atlas_48h_alh	emb
rdgB.1	0.00295763056812126	-1.15127979367447	0.067	0.408	1	atlas_48h_alh	rdgB
Alk.2	0.00319627832596041	-0.820815697337342	0.3	0.776	1	atlas_48h_alh	Alk
PIG-T.1	0.00349705615907643	-1.00382375357833	0.167	0.571	1	atlas_48h_alh	PIG-T
HDAC4.1	0.00362508639307012	-1.42566322405079	0.033	0.327	1	atlas_48h_alh	HDAC4
cl.1	0.00369123831502621	-1.52802994537023	0	0.245	1	atlas_48h_alh	cl
sno.1	0.00369123831502621	-1.87972837357193	0	0.245	1	atlas_48h_alh	sno
CG42806.1	0.00406819882997598	-1.06979931507066	0.1	0.429	1	atlas_48h_alh	CG42806
Ih.1	0.00465351811471613	-1.04868616594061	0.167	0.571	1	atlas_48h_alh	Ih
Paf-AHalpha.1	0.00513350297516391	-1.5419752703975	0.033	0.306	1	atlas_48h_alh	Paf-AHalpha
PH4alphaEFB.1	0.00536687883034994	-1.2372488738291	0.033	0.306	1	atlas_48h_alh	PH4alphaEFB
CG43736.1	0.0055976840010315	-1.22148130929219	0.067	0.367	1	atlas_48h_alh	CG43736
Sam-S.1	0.00576735608362508	-1.58889347582566	0	0.224	1	atlas_48h_alh	Sam-S
pum.1	0.00594064928242725	-0.956299799594051	0.467	0.837	1	atlas_48h_alh	pum
CG17716.1	0.00604290793735257	-1.8664859035443	0.033	0.286	1	atlas_48h_alh	CG17716
Rac1.1	0.00621307796139704	-1.01601524926398	0.1	0.429	1	atlas_48h_alh	Rac1
SNRPG.1	0.00657641764945232	-1.18604914861756	0.067	0.367	1	atlas_48h_alh	SNRPG
Pdcd4.1	0.0066348588563674	-0.970397494615834	0.167	0.51	1	atlas_48h_alh	Pdcd4
lbk.1	0.00679889807612302	-0.805577764742926	0.133	0.51	1	atlas_48h_alh	lbk
CG43222.1	0.00705929075575034	-1.48837095023731	0.1	0.408	1	atlas_48h_alh	CG43222
Hsc70Cb	0.0072132177612981	-0.519864788457655	0.3	0.776	1	atlas_48h_alh	Hsc70Cb
cdi.1	0.00733048938321179	-1.11814291730045	0.1	0.408	1	atlas_48h_alh	cdi
Pal2.1	0.00749037709711721	-0.60205247627164	0.633	0.939	1	atlas_48h_alh	Pal2
CG32052.1	0.007679305967222	-1.27978119236131	0.133	0.449	1	atlas_48h_alh	CG32052
dysc	0.00774804377105772	-0.771856379186157	0.233	0.633	1	atlas_48h_alh	dysc
ATPsynD.1	0.00798737967121446	-0.424561627108851	0.2	0.612	1	atlas_48h_alh	ATPsynD
trn.1	0.00806225072633371	-0.687444473311444	0.1	0.429	1	atlas_48h_alh	trn
yps.1	0.00823886549541488	-1.2495781537946	0.033	0.286	1	atlas_48h_alh	yps
CG13364.1	0.00861515674065793	-1.32782147835763	0.1	0.388	1	atlas_48h_alh	CG13364
rdx.1	0.00870215921537578	-0.898360892406315	0.2	0.571	1	atlas_48h_alh	rdx
Tsp96F.1	0.00894589896219473	-1.37206860027236	0	0.204	1	atlas_48h_alh	Tsp96F
Uba2.1	0.00894589896219473	-1.37465667586538	0	0.204	1	atlas_48h_alh	Uba2
Unc-76.1	0.00894589896219473	-1.48811621598228	0	0.204	1	atlas_48h_alh	Unc-76
ckn.1	0.00894589896219473	-1.54342301630987	0	0.204	1	atlas_48h_alh	ckn
Mpcp2.1	0.00894589896219473	-1.56932889082648	0	0.204	1	atlas_48h_alh	Mpcp2
CG33639.1	0.00894589896219473	-1.72588986014422	0	0.204	1	atlas_48h_alh	CG33639
Prosap.1	0.00894589896219473	-1.75830384894273	0	0.204	1	atlas_48h_alh	Prosap
Pp1alpha-96A.1	0.00894589896219473	-1.76895068727287	0	0.204	1	atlas_48h_alh	Pp1alpha-96A
mtd.1	0.00894589896219473	-1.77882906532157	0	0.204	1	atlas_48h_alh	mtd
CG2918.1	0.00894589896219473	-1.83683368459059	0	0.204	1	atlas_48h_alh	CG2918
ATPsynO.1	0.00912158399565198	-1.16263303784656	0.067	0.347	1	atlas_48h_alh	ATPsynO
Cyt-c-p.1	0.00924823451500825	-1.70374443776013	0.033	0.265	1	atlas_48h_alh	Cyt-c-p
Nrt.1	0.0096926339148559	-1.05199061532281	0.133	0.469	1	atlas_48h_alh	Nrt
ctp.1	0.0101283661977358	-0.553740853654042	0.567	0.939	1	atlas_48h_alh	ctp
eEF2.1	0.0102571506571632	-0.609118524690251	0.067	0.347	1	atlas_48h_alh	eEF2
smog.1	0.0103280440253403	-0.885139820671127	0.267	0.694	1	atlas_48h_alh	smog
Pdk1.1	0.0106854618247296	-1.14725556747568	0.133	0.429	1	atlas_48h_alh	Pdk1
Imp	0.0108283166115921	-0.590956215827681	0.733	0.959	1	atlas_48h_alh	Imp
pAbp	0.0113872122703648	-0.45750167038162	0.867	1	1	atlas_48h_alh	pAbp
dpr13.1	0.0119473467540375	-0.573937660532818	0.467	0.898	1	atlas_48h_alh	dpr13
HnRNP-K.1	0.0130658250935292	-1.29561496313012	0.067	0.327	1	atlas_48h_alh	HnRNP-K
CG4467.1	0.0130893725402664	-0.524749248778078	0.033	0.265	1	atlas_48h_alh	CG4467
cpx.1	0.0132380739592347	-0.652491145037892	0.167	0.531	1	atlas_48h_alh	cpx
ct.1	0.0132676624327754	-0.826412194655291	0.233	0.612	1	atlas_48h_alh	ct
eEF5.1	0.0134089936439411	-0.737714677646533	0.167	0.551	1	atlas_48h_alh	eEF5
Tapdelta	0.0135787011942947	-0.9889395344951	0.067	0.327	1	atlas_48h_alh	Tapdelta
CG8188.1	0.0137863576527509	-1.3310214694957	0	0.184	1	atlas_48h_alh	CG8188
CG3556.1	0.0137863576527509	-1.3569613978883	0	0.184	1	atlas_48h_alh	CG3556
maf-S.1	0.0137863576527509	-1.37266466083087	0	0.184	1	atlas_48h_alh	maf-S
Fak	0.0137863576527509	-1.38440520298721	0	0.184	1	atlas_48h_alh	Fak
Dscam2.1	0.0137863576527509	-1.39676830049851	0	0.184	1	atlas_48h_alh	Dscam2
Chc.1	0.0137863576527509	-1.40290172485039	0	0.184	1	atlas_48h_alh	Chc
beat-VI.1	0.0137863576527509	-1.41910710515392	0	0.184	1	atlas_48h_alh	beat-VI
eIF4E1.1	0.0137863576527509	-1.50755742551583	0	0.184	1	atlas_48h_alh	eIF4E1
Rab6.1	0.0137863576527509	-1.52408240180568	0	0.184	1	atlas_48h_alh	Rab6
tsu.1	0.0137863576527509	-1.53811393109097	0	0.184	1	atlas_48h_alh	tsu
CG16711.1	0.0137863576527509	-1.55986308704092	0	0.184	1	atlas_48h_alh	CG16711
Nedd8.1	0.0137863576527509	-1.58607288533142	0	0.184	1	atlas_48h_alh	Nedd8
IscU.1	0.0137863576527509	-1.59519825656423	0	0.184	1	atlas_48h_alh	IscU
Lnk.1	0.0137863576527509	-1.64489626782414	0	0.184	1	atlas_48h_alh	Lnk
CG44422.1	0.013801710366181	-0.999295120945263	0.4	0.755	1	atlas_48h_alh	CG44422
CG7781.1	0.0138636421404806	-0.858314051671592	0.1	0.388	1	atlas_48h_alh	CG7781
egh.1	0.0140935413317104	-0.95028984545329	0.133	0.429	1	atlas_48h_alh	egh
CASK	0.0141046632213319	-0.556533024604628	0.233	0.612	1	atlas_48h_alh	CASK
dsh	0.0145561511969708	-0.713092088533474	0.133	0.469	1	atlas_48h_alh	dsh
Neb-cGP.1	0.0150014096788935	-0.600271609182741	0.3	0.735	1	atlas_48h_alh	Neb-cGP
Spn	0.0170779035479159	-0.758357486657522	0.167	0.49	1	atlas_48h_alh	Spn
Bacc	0.0170923241395274	-0.853835355560691	0.2	0.551	1	atlas_48h_alh	Bacc
RpS15Aa.1	0.0178181799446846	-0.606935380552482	0.267	0.653	1	atlas_48h_alh	RpS15Aa
scrt	0.0189435531284899	-1.00344866790612	0.033	0.245	1	atlas_48h_alh	scrt
Marf.1	0.0196510511818838	-0.452313923469897	0.1	0.388	1	atlas_48h_alh	Marf
Pat1.1	0.0197535899435763	-0.878259618583133	0.033	0.245	1	atlas_48h_alh	Pat1
CG32369.1	0.0197535899435763	-1.01179929841329	0.033	0.245	1	atlas_48h_alh	CG32369
Vap33.1	0.020292544050394	-0.477997613111922	0.267	0.653	1	atlas_48h_alh	Vap33
dlg1.1	0.0207889749460639	-0.88487485425565	0.067	0.306	1	atlas_48h_alh	dlg1
RSG7	0.0207889749460639	-1.04569927183217	0.067	0.306	1	atlas_48h_alh	RSG7
Asap.1	0.0211279681011028	-1.15334227453809	0	0.163	1	atlas_48h_alh	Asap
Prosbeta1.1	0.0211279681011028	-1.22049396574601	0	0.163	1	atlas_48h_alh	Prosbeta1
rb.1	0.0211279681011028	-1.34604525840004	0	0.163	1	atlas_48h_alh	rb
Atx2.1	0.0211279681011028	-1.37835362617083	0	0.163	1	atlas_48h_alh	Atx2
InR	0.0211279681011028	-1.43235905851162	0	0.163	1	atlas_48h_alh	InR
Idh3a.1	0.0211279681011028	-1.44420095527813	0	0.163	1	atlas_48h_alh	Idh3a
LPCAT	0.0211279681011028	-1.49415746548816	0	0.163	1	atlas_48h_alh	LPCAT
Vps60.1	0.0211279681011028	-1.51718208505576	0	0.163	1	atlas_48h_alh	Vps60
CG42337	0.0211279681011028	-2.09591513624398	0	0.163	1	atlas_48h_alh	CG42337
pros.1	0.0211279681011028	-2.67621462981197	0	0.163	1	atlas_48h_alh	pros
Toll-7.1	0.02144863773925	-1.03154959100868	0.1	0.367	1	atlas_48h_alh	Toll-7
smt3.1	0.0214798046805635	-0.673445211122107	0.633	0.878	1	atlas_48h_alh	smt3
Sem1.1	0.0219347549905816	-0.869668750943901	0.167	0.49	1	atlas_48h_alh	Sem1
CG12991.1	0.0221959212304618	-0.480591649982292	0.1	0.367	1	atlas_48h_alh	CG12991
Fkbp12.1	0.0223250447580531	-0.387336838156703	0.233	0.653	1	atlas_48h_alh	Fkbp12
CG14591.1	0.023229753381217	-0.682305937724626	0.067	0.306	1	atlas_48h_alh	CG14591
Pkc98E.1	0.023229753381217	-0.782194936796528	0.067	0.306	1	atlas_48h_alh	Pkc98E
Vha55	0.0240442228578741	-0.587154777417487	0.167	0.49	1	atlas_48h_alh	Vha55
Eip75B.1	0.0249939987552831	-0.898888610970521	0.1	0.347	1	atlas_48h_alh	Eip75B
CG1416	0.0259618675242591	1.84798080489268	0.1	0	1	atlas_48h_alh	CG1416
AspRS-m	0.0259618675242591	1.83280761357418	0.1	0	1	atlas_48h_alh	AspRS-m
CG5973	0.0259618675242591	1.78873959037723	0.1	0	1	atlas_48h_alh	CG5973
bnb	0.0259618675242591	1.70569604286345	0.1	0	1	atlas_48h_alh	bnb
CG9471	0.0259618675242591	1.64745591022615	0.1	0	1	atlas_48h_alh	CG9471
Ns4	0.0259618675242591	1.60426412594207	0.1	0	1	atlas_48h_alh	Ns4
bchs	0.0259618675242591	1.55203632058894	0.1	0	1	atlas_48h_alh	bchs
iPLA2-VIA	0.0259618675242591	1.54453299885	0.1	0	1	atlas_48h_alh	iPLA2-VIA
CG17715	0.0259618675242591	1.50086536836718	0.1	0	1	atlas_48h_alh	CG17715
lncRNA:CR42491	0.0259618675242591	1.38034662880853	0.1	0	1	atlas_48h_alh	lncRNA:CR42491
mbl.1	0.0267804303930443	-0.799304782559112	0.367	0.673	1	atlas_48h_alh	mbl
lncRNA:Hsromega.1	0.0272226152938735	-0.608859015323939	0.333	0.735	1	atlas_48h_alh	lncRNA:Hsromega
raskol	0.0272522842400942	-1.17840443569593	0.033	0.224	1	atlas_48h_alh	raskol
sif	0.0280892122919666	-0.386058789485233	0.1	0.367	1	atlas_48h_alh	sif
CG32767.1	0.0282193113705492	-1.06103967817384	0.067	0.286	1	atlas_48h_alh	CG32767
dnc.1	0.0282193113705492	-1.1084385364287	0.067	0.286	1	atlas_48h_alh	dnc
Sep4.1	0.0284004452067154	-1.074458523153	0.033	0.224	1	atlas_48h_alh	Sep4
RpL9.2	0.0284218007217783	-0.530333323295436	0.3	0.673	1	atlas_48h_alh	RpL9
RpS16.1	0.0284869339552975	-0.637233473092721	0.467	0.878	1	atlas_48h_alh	RpS16
mts.1	0.0289005368350888	-0.533621417755672	0.2	0.51	1	atlas_48h_alh	mts
Sp1	0.0294698445650291	-0.34658813653979	0.833	1	1	atlas_48h_alh	Sp1
Clic	0.029590038647557	-0.712322717187798	0.033	0.224	1	atlas_48h_alh	Clic
Rpb12.1	0.029590038647557	-0.980628372796434	0.033	0.224	1	atlas_48h_alh	Rpb12
dpr14.1	0.0316402399546826	-0.781685411767602	0.1	0.347	1	atlas_48h_alh	dpr14
Rpt3.1	0.032237071848178	-1.03919945053974	0	0.143	1	atlas_48h_alh	Rpt3
P32.1	0.032237071848178	-1.07239822372614	0	0.143	1	atlas_48h_alh	P32
SLO2	0.032237071848178	-1.07694354581383	0	0.143	1	atlas_48h_alh	SLO2
CD98hc.1	0.032237071848178	-1.13513575873832	0	0.143	1	atlas_48h_alh	CD98hc
mRpL19	0.032237071848178	-1.13596333633074	0	0.143	1	atlas_48h_alh	mRpL19
Set.1	0.032237071848178	-1.13601234510788	0	0.143	1	atlas_48h_alh	Set
CG3719.1	0.032237071848178	-1.13744743848813	0	0.143	1	atlas_48h_alh	CG3719
Prosbeta2.1	0.032237071848178	-1.13920268474479	0	0.143	1	atlas_48h_alh	Prosbeta2
D1.1	0.032237071848178	-1.15799425286725	0	0.143	1	atlas_48h_alh	D1
Rbp1-like.1	0.032237071848178	-1.16249043540453	0	0.143	1	atlas_48h_alh	Rbp1-like
AnxB11	0.032237071848178	-1.16625105383701	0	0.143	1	atlas_48h_alh	AnxB11
CG2993	0.032237071848178	-1.17560554216236	0	0.143	1	atlas_48h_alh	CG2993
CHOp24	0.032237071848178	-1.21108408251109	0	0.143	1	atlas_48h_alh	CHOp24
CG8441.1	0.032237071848178	-1.21303017770542	0	0.143	1	atlas_48h_alh	CG8441
REPTOR-BP	0.032237071848178	-1.21579150411924	0	0.143	1	atlas_48h_alh	REPTOR-BP
His2Av.1	0.032237071848178	-1.22106432662455	0	0.143	1	atlas_48h_alh	His2Av
jigr1.1	0.032237071848178	-1.23796687089676	0	0.143	1	atlas_48h_alh	jigr1
zfh2.1	0.032237071848178	-1.23906011677291	0	0.143	1	atlas_48h_alh	zfh2
SmD2.1	0.032237071848178	-1.23933719745165	0	0.143	1	atlas_48h_alh	SmD2
ND-51.1	0.032237071848178	-1.24888877662931	0	0.143	1	atlas_48h_alh	ND-51
CG11077	0.032237071848178	-1.26899934062784	0	0.143	1	atlas_48h_alh	CG11077
Gdap2	0.032237071848178	-1.26991418638036	0	0.143	1	atlas_48h_alh	Gdap2
bol.1	0.032237071848178	-1.27086229602673	0	0.143	1	atlas_48h_alh	bol
NP15.6.1	0.032237071848178	-1.27334177678659	0	0.143	1	atlas_48h_alh	NP15.6
Arp1.1	0.032237071848178	-1.27431814474702	0	0.143	1	atlas_48h_alh	Arp1
Chchd3.1	0.032237071848178	-1.27517568250515	0	0.143	1	atlas_48h_alh	Chchd3
CG3744	0.032237071848178	-1.29120922857639	0	0.143	1	atlas_48h_alh	CG3744
Phf5a.1	0.032237071848178	-1.31656140730365	0	0.143	1	atlas_48h_alh	Phf5a
Tsp66E.1	0.032237071848178	-1.32423775832727	0	0.143	1	atlas_48h_alh	Tsp66E
RpL24-like.1	0.032237071848178	-1.34056340556375	0	0.143	1	atlas_48h_alh	RpL24-like
CG14715.1	0.032237071848178	-1.35330328764096	0	0.143	1	atlas_48h_alh	CG14715
alpha-Man-IIb.1	0.032237071848178	-1.35856305479351	0	0.143	1	atlas_48h_alh	alpha-Man-IIb
KrT95D.1	0.032237071848178	-1.37195071030774	0	0.143	1	atlas_48h_alh	KrT95D
spidey	0.032237071848178	-1.38591993063107	0	0.143	1	atlas_48h_alh	spidey
SPR.1	0.032237071848178	-1.40436392705587	0	0.143	1	atlas_48h_alh	SPR
Galphai.1	0.032237071848178	-1.40525279536133	0	0.143	1	atlas_48h_alh	Galphai
gcl	0.032237071848178	-1.4153295425382	0	0.143	1	atlas_48h_alh	gcl
CG12071.1	0.032237071848178	-1.45083061944525	0	0.143	1	atlas_48h_alh	CG12071
orb2.1	0.032237071848178	-1.58136802546801	0	0.143	1	atlas_48h_alh	orb2
CG11155.1	0.0327036972910321	-0.397224882049561	0.1	0.347	1	atlas_48h_alh	CG11155
RpL34a.1	0.0327036972910321	-0.702251831626576	0.1	0.347	1	atlas_48h_alh	RpL34a
Df31.1	0.0329075801458269	-0.365139471364144	0.267	0.633	1	atlas_48h_alh	Df31
mt:ND5.1	0.0337976174260634	-0.56147745615773	0.1	0.347	1	atlas_48h_alh	mt:ND5
Mnt.1	0.033814046389223	-0.555125514426855	0.067	0.286	1	atlas_48h_alh	Mnt
fax	0.0338319020035708	-0.615341760294777	0.8	0.98	1	atlas_48h_alh	fax
msi	0.0339018413151721	-1.05030329543376	0.133	0.388	1	atlas_48h_alh	msi
Hrb27C.1	0.0342368740036032	-0.539676378277426	0.467	0.857	1	atlas_48h_alh	Hrb27C
igl	0.0343340743895884	-0.31522320288608	0.167	0.49	1	atlas_48h_alh	igl
rhea.1	0.0349226762055717	-0.743416429769516	0.1	0.347	1	atlas_48h_alh	rhea
RhoGAP71E	0.0350401716978012	-0.588679070214569	0.067	0.286	1	atlas_48h_alh	RhoGAP71E
blw.1	0.0353844235334427	-0.386369137614231	0.233	0.612	1	atlas_48h_alh	blw
E2f1.1	0.0354283006752686	-0.190358490736648	0.133	0.408	1	atlas_48h_alh	E2f1
ReepB.1	0.0354339317069182	-1.04399967290963	0.067	0.265	1	atlas_48h_alh	ReepB
CG6700	0.0354339317069182	-1.15114343946321	0.067	0.265	1	atlas_48h_alh	CG6700
BtbVII.1	0.0360795576685944	-0.491974817609452	0.1	0.347	1	atlas_48h_alh	BtbVII
glec	0.0367433933957459	-1.14815094836679	0.067	0.265	1	atlas_48h_alh	glec
Hsc70-4	0.0370417812371007	-0.4874519389296	0.167	0.469	1	atlas_48h_alh	Hsc70-4
Lcch3.1	0.0370844111087173	-0.650288051084826	0.133	0.408	1	atlas_48h_alh	Lcch3
Unr	0.037611185810247	-0.646258810054434	0.267	0.571	1	atlas_48h_alh	Unr
RpS12.1	0.0379678984534986	-0.453623452959431	0.533	0.857	1	atlas_48h_alh	RpS12
Prosbeta5.1	0.0380938520861224	-1.03036829396767	0.067	0.265	1	atlas_48h_alh	Prosbeta5
Nrg	0.0398024457593216	-0.669880220929657	0.6	0.898	1	atlas_48h_alh	Nrg
fend	0.0405364958035881	-0.401111641084103	0.1	0.327	1	atlas_48h_alh	fend
slgA.1	0.0405364958035881	-0.667283682505958	0.1	0.327	1	atlas_48h_alh	slgA
SmE.1	0.0406123191499993	-0.978935611654303	0.033	0.204	1	atlas_48h_alh	SmE
RpL23	0.0414613544333429	-0.537203209090076	0.567	0.939	1	atlas_48h_alh	RpL23
lola	0.0422495933523053	-0.42463532585199	0.167	0.449	1	atlas_48h_alh	lola
lqf	0.0423235781099927	-0.372489379634781	0.267	0.633	1	atlas_48h_alh	lqf
crp.1	0.0431426287744824	-0.972582952648134	0.033	0.204	1	atlas_48h_alh	crp
ATPsynG	0.0434459222408586	-0.687235342804382	0.233	0.551	1	atlas_48h_alh	ATPsynG
Cyt-c1.1	0.0440198958050529	-0.2053776779426	0.033	0.204	1	atlas_48h_alh	Cyt-c1
CG15765.1	0.0440198958050529	-0.521638647511683	0.033	0.204	1	atlas_48h_alh	CG15765
UQCR-C2.1	0.0440198958050529	-0.600759601264606	0.033	0.204	1	atlas_48h_alh	UQCR-C2
Ost48.1	0.0440198958050529	-0.741233892619986	0.033	0.204	1	atlas_48h_alh	Ost48
Galphas.1	0.0440198958050529	-0.746647312196476	0.033	0.204	1	atlas_48h_alh	Galphas
CG17841	0.0440198958050529	-0.962382082576725	0.033	0.204	1	atlas_48h_alh	CG17841
sdt	0.0440198958050529	-0.969065843758536	0.033	0.204	1	atlas_48h_alh	sdt
Lk6	0.0445827703111448	-0.390188648352707	0.3	0.633	1	atlas_48h_alh	Lk6
brp	0.0446500131288741	-0.3996878527902	0.133	0.388	1	atlas_48h_alh	brp
CG1161.1	0.0446500131288741	-0.459634227372771	0.133	0.388	1	atlas_48h_alh	CG1161
Sxl	0.0446630456066854	-0.608945254466189	0.1	0.327	1	atlas_48h_alh	Sxl
LamC	0.0460180666451703	-0.79800651278873	0.233	0.51	1	atlas_48h_alh	LamC
sqd.1	0.0467219982261917	-0.788021062387226	0.167	0.429	1	atlas_48h_alh	sqd
ND-23	0.0468376398631054	1.95099431263885	0.167	0.041	1	atlas_48h_alh	ND-23
AP-2sigma.1	0.0468534258727955	-0.557076949564594	0.1	0.327	1	atlas_48h_alh	AP-2sigma
mt:ND1	0.047113245254398	-0.876493258093058	0.067	0.265	1	atlas_48h_alh	mt:ND1
Vps13.1	0.049046835803819	-0.942923365264045	0	0.122	1	atlas_48h_alh	Vps13
CG1578.1	0.049046835803819	-0.947440212106122	0	0.122	1	atlas_48h_alh	CG1578
CSN7.1	0.049046835803819	-0.953466433499019	0	0.122	1	atlas_48h_alh	CSN7
Lam.1	0.049046835803819	-0.963610293122808	0	0.122	1	atlas_48h_alh	Lam
sle.1	0.049046835803819	-1.04519957552875	0	0.122	1	atlas_48h_alh	sle
Dd.1	0.049046835803819	-1.05073516907764	0	0.122	1	atlas_48h_alh	Dd
DopEcR.1	0.049046835803819	-1.05260704327014	0	0.122	1	atlas_48h_alh	DopEcR
HP4	0.049046835803819	-1.06176259641157	0	0.122	1	atlas_48h_alh	HP4
Bin1.1	0.049046835803819	-1.07157352182813	0	0.122	1	atlas_48h_alh	Bin1
Ssadh	0.049046835803819	-1.07332765522645	0	0.122	1	atlas_48h_alh	Ssadh
CG5946.1	0.049046835803819	-1.07772796984068	0	0.122	1	atlas_48h_alh	CG5946
mRpL42	0.049046835803819	-1.10039585137387	0	0.122	1	atlas_48h_alh	mRpL42
atl.1	0.049046835803819	-1.10883306333733	0	0.122	1	atlas_48h_alh	atl
cni.1	0.049046835803819	-1.11071326135422	0	0.122	1	atlas_48h_alh	cni
FRG1.1	0.049046835803819	-1.11715988760426	0	0.122	1	atlas_48h_alh	FRG1
CG2246.1	0.049046835803819	-1.12111109035324	0	0.122	1	atlas_48h_alh	CG2246
Syx5.1	0.049046835803819	-1.12688101498738	0	0.122	1	atlas_48h_alh	Syx5
hrm.1	0.049046835803819	-1.13413749367322	0	0.122	1	atlas_48h_alh	hrm
lncRNA:CR44272.1	0.049046835803819	-1.1698602188286	0	0.122	1	atlas_48h_alh	lncRNA:CR44272
mnd.1	0.049046835803819	-1.17299037176101	0	0.122	1	atlas_48h_alh	mnd
CG32276.1	0.049046835803819	-1.20116546896625	0	0.122	1	atlas_48h_alh	CG32276
Adk2	0.049046835803819	-1.25419665164711	0	0.122	1	atlas_48h_alh	Adk2
CG1354.1	0.049046835803819	-1.28320973655538	0	0.122	1	atlas_48h_alh	CG1354
Syx8.1	0.049046835803819	-1.41509402819008	0	0.122	1	atlas_48h_alh	Syx8
osa.1	0.0491384560910215	-0.638300106607485	0.1	0.327	1	atlas_48h_alh	osa
Abl.1	0.0491667047514909	-1.36770311521094	0.033	0.184	1	atlas_48h_alh	Abl
Akap200.1	0.0491881931503856	-0.588311502452347	0.267	0.592	1	atlas_48h_alh	Akap200
