# Supplementary material for: Single cell RNA-seq analysis reveals temporally-regulated and quiescence-regulated gene expression in Drosophila larval neuroblasts
Source: Neural Dev. 2022 Aug 24;17:7. doi: 10.1186/s13064-022-00163-7 (PMC9404614; doi:10.1186/s13064-022-00163-7)
Supplement: Supplementary file 28 — Additional file 28. [file 13064_2022_163_MOESM28_ESM.xlsx]

## Sheet: Sheet1
Cluster	1h	24h	48h
2	GluRIB	lbk
2	nkd	trn
2	GluRIA	Toll-7
2	Alk	Dg
2	side
2	Nlg2
2	Nlg3
2	kek1
3	AstC-R2	CCAP-R
3	GluRIB	lbk
3	5-HT1A	smog
3	nkd	trn
3	GluRIA	Toll-7
3	Octbeta2R	Alk
3	GABA-B-R1	Eph
3	DopEcR	fz2
3	side	Dg
3	Nlg2
3	Nlg3
3	kek1
6	AstC-R2	trn
6	GluRIB	Nmda1
6	5-HT1A	Toll-7
6	nkd	Dg
6	GluRIA
6	Dop2R
6	GABA-B-R1
6	fz2
6	side
6	mspo
6	Nlg2
6	Nlg3
6	kek1
7	Gfrl	lbk
7	SPR	smog
7	GluRIB	trn
7	5-HT1A	Toll-7
7	GluRIA	Eph
7	Dop1R2	fz2
7	Dop2R	Dg
7	GABA-B-R1	mspo
7	Octbeta1R
7	DopEcR
7	side-II
7	Nlg2
7	kek3
7	Nlg3
7	kek1
8	AstC-R2	smog
8	SPR	trn
8	InR	Toll-7
8	5-HT1A	Alk
8	5-HT1B	Eph
8	nkd	fz2
8	GluRIA	Dg
8	Octbeta2R
8	GABA-B-R1
8	DopEcR
8	side
8	Nlg4
8	side-II
8	mspo
8	Nlg2
8	Cad87A
8	Nlg3
8	kek1
9	AstC-R2	lbk
9	InR	smog
9	5-HT1A	trn
9	nkd	Toll-7
9	GluRIA	Alk
9	side	fz2
9	Nlg2	Dg
9	Nlg3
9	kek1
12	Nlg3
0	Gfrl	fz2	smog
0	AstC-R2	lbk	Sdc
0	5-HT1A	Toll-7
0	nkd	smog
0	GluRIA
0	GluRIB
0	Alk
0	GABA-B-R1
0	side
0	Nlg2
0	Nlg3
0	kek1

## Sheet: 1h
	Genes	Multiple hits (3)
	5-HT1A	5-HT1A
	5-HT1A	AstC-R2
	5-HT1A	DopEcR
	5-HT1A	GABA-B-R1
	5-HT1A	GluRIA
	5-HT1A	GluRIB
	5-HT1B	kek1
	Alk	nkd
	Alk	Nlg2
	AstC-R2	Nlg3
	AstC-R2	side
	AstC-R2
	AstC-R2
	AstC-R2
	Cad87A
	Dop1R2
	Dop2R
	Dop2R
	DopEcR
	DopEcR
	DopEcR
	fz2
	GABA-B-R1
	GABA-B-R1
	GABA-B-R1
	GABA-B-R1
	GABA-B-R1
	Gfrl
	Gfrl
	GluRIA
	GluRIA
	GluRIA
	GluRIA
	GluRIA
	GluRIA
	GluRIA
	GluRIB
	GluRIB
	GluRIB
	GluRIB
	GluRIB
	InR
	InR
	kek1
	kek1
	kek1
	kek1
	kek1
	kek1
	kek1
	kek3
	mspo
	mspo
	nkd
	nkd
	nkd
	nkd
	nkd
	nkd
	Nlg2
	Nlg2
	Nlg2
	Nlg2
	Nlg2
	Nlg2
	Nlg2
	Nlg3
	Nlg3
	Nlg3
	Nlg3
	Nlg3
	Nlg3
	Nlg3
	Nlg3
	Nlg4
	Octbeta1R
	Octbeta2R
	Octbeta2R
	side
	side
	side
	side
	side
	side
	side-II
	side-II
	SPR
	SPR

## Sheet: 24h
	Genes	Multiple hits (3)
	Alk	Alk
	Alk	Dg
	Alk	Eph
	CCAP-R	fz2
	Dg	lbk
	Dg	smog
	Dg	Toll-7
	Dg	trn
	Dg
	Dg
	Eph
	Eph
	Eph
	fz2
	fz2
	fz2
	fz2
	fz2
	lbk
	lbk
	lbk
	lbk
	lbk
	mspo
	Nmda1
	smog
	smog
	smog
	smog
	smog
	Toll-7
	Toll-7
	Toll-7
	Toll-7
	Toll-7
	Toll-7
	Toll-7
	trn
	trn
	trn
	trn
	trn
	trn
