# Supplementary material for: Single cell RNA-seq analysis reveals temporally-regulated and quiescence-regulated gene expression in Drosophila larval neuroblasts
Source: Neural Dev. 2022 Aug 24;17:7. doi: 10.1186/s13064-022-00163-7 (PMC9404614; doi:10.1186/s13064-022-00163-7)
Supplement: Supplementary file 29 — Additional file 29. [file 13064_2022_163_MOESM29_ESM.xlsx]

## Sheet: Sheet1
Cluster	1h	24h	48h
0	CG10543	Unr	l(3)neo38
0	psq	Calr	CtBP
0	Pits	Cyp1	kra
0	crol	sr	Pfk
0	Eip75B	lolal
0	gro	SoxN
0	disco	CtBP
0	Eip78C	Hr38
0	pan	Dp
0	luna	bic
0	cic	lola
0	salr	Pdp1
0	Met	Nacalpha
0	scrt	tara
0		crc
0		kra
0		chinmo
0		Pfk
2	CG10543	sr
2	psq	SoxN
2	Pits	CtBP
2	crol	hth
2	Abd-B	Hr38
2	Eip78C	ab
2	luna	bic
2	cic	lola
2	scrt	Pdp1
2		Nacalpha
2		tara
2		crc
2		kra
2		chinmo
2		Pfk
3	CG10543	sr	Eip74EF
3	Glut4EF	SoxN	pros
3	l(3)neo38	CtBP
3	maf-S	fkh
3	psq	bi
3	Pits	lola
3	mirr	Pdp1
3	crol	tara
3	Eip75B	crc
3	gro	kra
3	sd	Pfk
3	Eip78C	BtbVII
3	luna
3	cic
3	Lim1
3	salr
3	scrt
6	CG10543	SoxN	Eip74EF
6	maf-S	CtBP	pros
6	psq	hth	EcR
6	Pits	Pdp1
6	crol	Nacalpha
6	Abd-B	tara
6	Eip75B	Atf3
6	gro
6	Eip78C
6	Hr38
6	bi
6	luna
6	cic
6	scrt
7	CG10543	SoxN
7	Glut4EF	CtBP
7	maf-S	hth
7	cg	ct
7	crol	E(spl)mbeta-HLH
7	Eip78C	Dp
7	ab	bi
7	cic	lola
7		Pdp1
7		tara
7		chinmo
7		BtbVII
8	CG10543	SoxN	Eip74EF
8	Glut4EF	CtBP
8	l(3)neo38	E(spl)mbeta-HLH
8	maf-S	Trh
8	psq	Dp
8	cg	bi
8	Pits	wge
8	mirr	lola
8	crol	Pdp1
8	Antp	tara
8	Eip75B	crc
8	gro	mamo
8	sd	Pfk
8	salm	BtbVII
8	Eip78C
8	Ubx
8	Bgb
8	luna
8	cic
8	salr
8	gce
8	Met
8	scrt
9	CG10543	SoxN
9	maf-S	CtBP
9	psq	emce
9	cg	br
9	Pits	Dll
9	crol	Dp
9	Eip75B	wge
9	gro	bic
9	luna	lolal
9	salr	Pdp1
9		tara
9		crc
9		Atf3
12	crol		Eip74EF
12	Eip75B		pros
12	luna

## Sheet: 1h
	Genes	Multiple hits
	ab	cg
	Abd-B	CG10543
	Abd-B	cic
	Antp	crol
	Bgb	Eip75B
	bi	Eip78C
	cg	Glut4EF
	cg	gro
	cg	luna
	CG10543	maf-S
	CG10543	Pits
	CG10543	psq
	CG10543	salr
	CG10543	scrt
	CG10543
	CG10543
	cic
	cic
	cic
	cic
	cic
	cic
	crol
	crol
	crol
	crol
	crol
	crol
	crol
	crol
	disco
	Eip75B
	Eip75B
	Eip75B
	Eip75B
	Eip75B
	Eip75B
	Eip78C
	Eip78C
	Eip78C
	Eip78C
	Eip78C
	Eip78C
	gce
	Glut4EF
	Glut4EF
	Glut4EF
	gro
	gro
	gro
	gro
	gro
	Hr38
	l(3)neo38
	l(3)neo38
	Lim1
	luna
	luna
	luna
	luna
	luna
	luna
	luna
	maf-S
	maf-S
	maf-S
	maf-S
	maf-S
	Met
	Met
	mirr
	mirr
	pan
	Pits
	Pits
	Pits
	Pits
	Pits
	Pits
	psq
	psq
	psq
	psq
	psq
	psq
	salm
	salr
	salr
	salr
	salr
	scrt
	scrt
	scrt
	scrt
	scrt
	sd
	sd
	Ubx

## Sheet: 24h
	Genes	Multiple hits
	ab	bi
	Atf3	bic
	Atf3	BtbVII
	bi	chinmo
	bi	crc
	bi	CtBP
	bic	Dp
	bic	hth
	bic	kra
	br	lola
	BtbVII	Nacalpha
	BtbVII	Pdp1
	BtbVII	Pfk
	Calr	SoxN
	chinmo	sr
	chinmo	tara
	chinmo
	crc
	crc
	crc
	crc
	crc
	ct
	CtBP
	CtBP
	CtBP
	CtBP
	CtBP
	CtBP
	CtBP
	Cyp1
	Dll
	Dp
	Dp
	Dp
	Dp
	E(spl)mbeta-HLH
	E(spl)mbeta-HLH
	emce
	fkh
	Hr38
	Hr38
	hth
	hth
	hth
	kra
	kra
	kra
	lola
	lola
	lola
	lola
	lola
	lolal
	lolal
	mamo
	Nacalpha
	Nacalpha
	Nacalpha
	Pdp1
	Pdp1
	Pdp1
	Pdp1
	Pdp1
	Pdp1
	Pdp1
	Pfk
	Pfk
	Pfk
	Pfk
	SoxN
	SoxN
	SoxN
	SoxN
	SoxN
	SoxN
	SoxN
	sr
	sr
	sr
	tara
	tara
	tara
	tara
	tara
	tara
	tara
	Trh
	Unr
	wge
	wge

## Sheet: 48h
	Genes	Multiple hits
	CtBP	Eip74EF
	EcR	pros
	Eip74EF
	Eip74EF
	Eip74EF
	Eip74EF
	kra
	l(3)neo38
	Pfk
	pros
	pros
	pros
